# Supplementary material for: De Novo Assembly and Characterization of the Xenocatantops brachycerus Transcriptome
Source: Int J Mol Sci. 2018 Feb 8;19(2):520. doi: 10.3390/ijms19020520 (PMC5855742; doi:10.3390/ijms19020520)
Supplement: Supplementary file 1 [file ijms-19-00520-s001.zip]

Archive with 21 entries (20 files):
- supplementary file/
- supplementary file/Figure S1.tif
- supplementary file/Figure S2.tif
- supplementary file/Figure S3.tif
- supplementary file/File S1.txt
- supplementary file/Table S1.xlsx
- supplementary file/Table S10 .xls
- supplementary file/Table S11.xls
- supplementary file/Table S12.xls
- supplementary file/Table S13.xls
- supplementary file/Table S14.xls
- supplementary file/Table S15.xlsx
- supplementary file/Table S2.xls
- supplementary file/Table S3.xlsx
- supplementary file/Table S4.xls
- supplementary file/Table S5.xlsx
- supplementary file/Table S6.xls
- supplementary file/Table S7.xlsx
- supplementary file/Table S8.xls
- supplementary file/Table S9.xlsx
- supplementary file/captions.docx
