# Supplementary material for: De Novo Assembly and Characterization of the Xenocatantops brachycerus Transcriptome
Source: Int J Mol Sci. 2018 Feb 8;19(2):520. doi: 10.3390/ijms19020520 (PMC5855742; doi:10.3390/ijms19020520)
Supplement: Supplementary file 1 [file ijms-19-00520-s001.zip › supplementary file/File S1.txt]

>CL1.Contig1_All
GCTATCAATGTGAATGAACACAAGCATTATGGGGCTGTATTTCGTGAAAA
GCTCTGTAAACATGAACTGCAGGTAAAGACAGAAAAATTACTGTCCATCC
TGCTCATATTATCTGCACCGCAGAACAAATTATCACCTTGTGAGACGATT
TCTTGTGTTGGAACAGTACAATTGAGGAAGTATGTTGACTTCTCTTGCTC
CGTCTCCAGCTCATCATAGGCCACATTTTGAAGATCACTTTCTTCAAATG
ATGCACTGTCAGAAATTTGAGTAAACTTTATTGTCAGTTGCGTCTATTCC
TAAGTATAAGTCTGGATCCTCTTTAATAAAGACACTGAACCCCGAGACTG
CTACGTGATCTTCAGGAACCTCTTTCTTAATGCTCTGCAGATCACAAATG
GGAACCAGATCATTAGGAAGTACATCAGTCTCTTCCTCCACGCTTAGGGG
ATCCCGTGCAGGCGACACACACTCGTGCAGAAACAGAGTTTCTTCTTCGT
CAACAAATACGGCCTCGATCTCTTGCTTTGGAGATGGGTATGGCTCAGTT
TCCATCGGCGGCGAGCTGGCGGCGACCGCCACACCGGCAGCCGGCACCGG
CAGGAACCGCCTCGCCCGCGGGGCCTGCGACCCCCTGTTCCGGAGGGTCT
TGCGCCGGAGGTCCCACACGCCCAGCTCCCGCAGTGCCGCCATCGCCTTC
TGCTTTTCATTCTCCTCACCGCGGGCGATGCGGCGCCCGCGCTGCGATTG
CGGCCGGTCGTACTCCACTACTTCCTGCTGCATACCGAATTTGGTGCCAC
GGTTGTGGTCGGACTCTTCCCCGCCGGACGCATCATTCGAATTGATTTCC
GGCACCTCCCGGATCGATTTGCAAGTGATGATCTCATCCTTGTGGGCACG
CCCAATGTGGCTGTTGCGAAGGCGCTGTTGCTCGAACCGACACTCACAGT
AGAAGCAGGCGTAGGGGTACGTGGTGAACTTGCCGTTGGCACTCGCGGTT
GCAGCTTGCTGCTCCCGCGCCGTGGGGGGGCCCCTCAGACTCAACTGCTG
CCACAGCTGTCTGACCAGCTCCGTGTTGTACACACGTCGCGGCAGGCCAC
ACGACGGTGACGACCCGGACTCGAACGTCGGCAAGCAGCGGCGCGGCTTC
AGCTTCGGCAGCACACTCAGTGTCGGTCGGTTGCTCCGGGAGGGGAGGTC
TCTGGAGTCCCCTGGGCCGAGTCCTTTCTCCAGCCGGTTGTTGAGGGCCC
GGTCCAGCAGCCCGCCGAGAGCAGTCGAGATGTGCGTCTTCAGTCCCACT
GACTCATTGCCGCAATTCGCTGCGGCGGTGTCGGTCGTTGCCACGCTGCC
CGGGTGCTCCTCCGCGACGTGCGCCGCCAGTGCGTCCTTACCCGCCAGCA
GTTCGCGGCAGTGTGGGCAGGCCAACCTGCGCAGCGAGTTGGCAGGTGAA
CCCAACGCCGAGATGGCGGCGGCTGCGATGGACTTCTTGAACGGGGCCGG
GTCGACGCACCCGTCGTGTGCCATGCGCACGTGCTGCTGCAGGGCAGAAA
TCCCCAGGAAGAAGCGGTGGCACGACGGGCACACCATCTCCTTTTCCTCG
TACCCCGCCAGCAGGTTCTCCCCGCTGCCGGACGGGGGCGCCGCCCGCTT
TCTGCGCTGCTCCGTCGGCAGGTTCTCCCCGCAGCTGCCGGACGGGGGCG
CCGCCCTCTTCCTGCGCTGTCTCTGAAATTTAGTAGAGAAATTCTTGACC
GAGCTGGCAGCAGATGCCACCGGTGCGGCAGGTCGAGGTGCAGCCACGGC
ACGCCGACCAAGTCCACGCCCAGAGATGCGCGAGACGGCCTTCCGGAGGA
CCGCCGGAGCCTCGCCGGAGTGTGCCCCTGTCACATCTGCACCTCTGCGC
CCTCCACGCACGACTTCTGCGGATGACGCCTCCGGGATGGTCTGCTGGCG
GTCCAGGTCCGTGATGTCCACCTCCTCCTCCCCCTCTTCTCCCTGCTCCT
TGGGCCCGGGCGGAGCTGATGCCTCGGCCTTGACGGGCGCCCAGATGGGC
CCTTCGCCGCCCAGCTGCTGCAGGATGGCCATCTCCTCGTCTGTGGCGCC
CATCGCGTTCTGCAACTCCCGCAGACCCGCGGGGTCAGCCACAGGGTACG
GCACGGCTGGCAGCCCGGCGGGGGACGCGTCCTGAGCCGCAGACGCCCCC
ACACCTCCTGCGTCGTCGACAGTGCGGCTGCCCAGGATCTGCAGTGACTG
GTTGAAGGAGTCCATGAACGAATCGAGGCCGGTGCCGCTCTCGCGCTCCC
AGGCAGGCTGCAGCGGTCGCCCCCACGCGTCCCGGGCGGCTCCGCTCCAC
CCCACCTCCGCCCCCCTCTCCCAGCCGCCGGGCGCCTCGGCCGGCGGGTG
CGGCAGCGGGGGAGTGACCGACGCCCACGGGGCTGAGTCCGCATCTGGCC
ACGGCCCCACCTGTGATGGCACCGTTGTTGTGGGCGAGTCGTAGCCCCTC
TGGTCCCAGGTGACGCCTTGCTGCCAGTCGGGCGGATGCCACGAGACGGG
ACCGCCCGACACCACCGGCGAGGGCTGCGCCACCGGGAGCACCGAGGGCA
CCGCCGGGGGCGCAGGGCTGTCCTCCCCACCTCCAGTCCCCGTCGTGGTG
GCAGGCGACGGCCACACCGACCCCGTGTCCGACGGGACCGCCTCCACGTC
CCGCACCTGGTTGCGGAGGATTTCCCCCTCGGACTCTTCTGCGACATCTG
CTAGTGAGCTGTCTGCCGATGCGGCATTCGCCGCCGCAGGAGGGGCCTCT
GCGGCCGTCGTCGCTCCATCACTGGCTCTGGACACCGCAGCCTGCGGCTG
CACGCCCACCTCGGTCTCCGCCTCCGGCCGCGGGGACGGAGCCCCCGCTG
GCGACTTCCCACCTCCGCTTGGACCCGGGTTCTGCTCCACACCCACCATG
GGCAGGCGCGCCATGGCACGCGCCACGTGCCTGTTTGAGCGGGCGTGCTT
CGCCAAGTTGTACGCTGTCGTGAAGTGCCGATCGCAAGCCGCACAGTAGA
ATTTCGACGATCCCGTACTGCTCCGCCGCTTCGGCGTTCCTGAAGTGGAA
GTGCCAGCCTCTGGTGAGGTTAGCTTCTTCTTGGATCCCTTCCGCTTCCT
CTGCTTGTCATCACCGCCACTGTCGTTCGATTCGTCACTATCATCACTCC
CCGCCCTCGGCGGGAACGGCAGCACTGCCTGGCTGCCACTCGCCGCACGG
CCGGTTCCCGCCTCTGCCGGAAGCTCCTGACTGTTGTCCGTCTCGCTCGT
CACGTCGGAAGACGTGTACATCTCCTCGTACGAAAGGTTGCACCGCGTCG
ACCGCTTCTCCCTCACGGATGACGAGCGGAGACCCCTATCGTCTGTTTGC
GTCGTGTTCGGGAGGGGTGGGGATGTGGGGGACTCTTTGGGGGCTCTGTA
CACTCGGTCCGTTGCCTCTGGTGTCACCTTACGCTCGGCCTCACAACTGT
CCTCGCTCCTTTTCTCTCTGAGAGAAATCTTCACATCTTCCGCACTCGGA
ACCGCCGACTGTGTCTCTGCTTCGACACTGTTCATGGCAGACCCTACGCC
GTGTGCATCCGGCACAATCTCCAACTTTGTGATTGGCACGACCCCAGATT
TTGCCTTTACTTTCCTCACCTTCTTCTTCGGTTCGGGGCTCTTTCCGGGA
GAACTGCAAGCTCGCTTCACGGGAGTCGAGGGCAACAGCTCTTCGGCCCC
ACCCGTCGCCTTTTGCGGCTCACTTATTTTATCTCTCGTCACTTCGTCTG
TCACTTTCTCCAATTTGACATCTCCGCCGAGCACTTCTTTATTACCGCTT
TCTACGTGCTCACCTCCAGTAACGCAACTCGTCTTCGAGATGTCGGCCTT
GGCTTTCCTCCTCCCGCGCTGGTCTGTGACCGCCGGAGACGTAGTGCGGG
TCCCCACGGGATGGCGACCGTCGTTTGCGACTTCTTCACTTGGTGCGATG
GCCGGACGAATCGCTTTCGTGGGTGCGTCGGCTTCCGGATCCCCTTGCCG
AGAACCGGTCTTATCCTGCTTGCTCTTATCTCCGGACGTTTGAGGTCGGT
CGGTAACTCCAAAAAGTGCACTGTCGACGGCGAGCAACGACAGCTCGTCC
TCTACATTCGCTCCGATCAGAGCCTCCAACTGTCCGTCGATCAGGAAGTG
ATTGCGTACTTCTTTCAAGGCAACCTCTTTCGCCAGTCGACGCGGCCTGG
GGGCTGAAATGGTGCGTGCCAGAGCCTCGTCCGCATCTTCCGTGTTCAGC
GCGGCCTGCACGTCTTTCCTGCGCTTCTGAGGGCTCTTAGTTTGCTTCTT
CTTAGGAGACTTGGAAGTCTCTCGATGATCGGTCTCTGCATCCAGTTCCG
GTCGGGGATCGGCACGTGTCGCTTCTGTGGCAGTTTCTTCTTCCGTTTCT
GCCAAATTCGAATCTACGAAAGTCTCTCTGTTCCGATCAGAATGTCCGTC
GCCACTGAGAACTTTAG
>CL1.Contig2_All
CTAAAGTTCTCAGTGGCGACGGACATTCTGATCGGAACAGAGAGACTTTC
GTAGATTCGAATTTGGCAGAAACGGAAGAAGAAACTGCCACAGAAGCGAC
ACGTGCCGATCCCCGACCGGAACTGGATGCAGAGACCGATCATCGAGAGA
CTTCCAAGTCTCCTAAGAAGAAGCAAACTAAGAGCCCTCAGAAGCGCAGG
AAAGACGTGCAGGCCGCGCTGAACACGGAAGATGCGGACGAGGCTCTGGC
ACGCACCATTTCAGCCCCCAGGCCGCGTCGACTGGCGAAAGAGGTTGCCT
TGAAAGAAGTACGCAATCACTTCCTGATCGACGGACAGTTGGAGGCTCTG
ATCGGAGCGAATGTAGAGGACGAGCTGTCGTTGCTCGCCGTCGACAGTGC
ACTTTTTGGAGTTACCGACCGACCTCAAACGTCCGGAGATAAGAGCAAGC
AGGATAAGACCGGTTCTCGGCAAGGGGATCCGGAAGCCGACGCACCCACG
AAAGCGATTCGTCCGGCCATCGCACCAAGTGAAGAAGTCGCAAACGACGG
TCGCCATCCCGTGGGGACCCGCACTACGTCTCCGGCGGTCACAGACCAGC
GCGGGAGGAGGAAAGCCAAGGCCGACATCTCGAAGACGAGTTGCGTTACT
GGAGGTGAGCACGTAGAAAGCGGTAATAAAGAAGTGCTCGGCGGAGATGT
CAAATTGGAGAAAGTGACAGACGAAGTGACGAGAGATAAAATAAGTGAGC
CGCAAAAGGCGACGGGTGGGGCCGAAGAGCTGTTGCCCTCGACTCCCGTG
AAGCGAGCTTGCAGTTCTCCCGGAAAGAGCCCCGAACCGAAGAAGAAGGT
GAGGAAAGTAAAGGCAAAATCTGGGGTCGTGCCAATCACAAAGTTGGAGA
TTGTGCCGGATGCACACGGCGTAGGGTCTGCCATGAACAGTGTCGAAGCA
GAGACACAGTCGGCGGTTCCGAGTGCGGAAGATGTGAAGATTTCTCTCAG
AGAGAAAAGGAGCGAGGACAGTTGTGAGGCCGAGCGTAAGGTGACACCAG
AGGCAACGGACCGAGTGTACAGAGCCCCCAAAGAGTCCCCCACATCCCCA
CCCCTCCCGAACACGACGCAAACAGACGATAGGGGTCTCCGCTCGTCATC
CGTGAGGGAGAAGCGGTCGACGCGGTGCAACCTTTCGTACGAGGAGATGT
ACACGTCTTCCGACGTGACGAGCGAGACGGACAACAGTCAGGAGCTTCCG
GCAGAGGCGGGAACCGGCCGTGCGGCGAGTGGCAGCCAGGCAGTGCTGCC
GTTCCCGCCGAGGGCGGGGAGTGATGATAGTGACGAATCGAACGACAGTG
GCGGTGATGACAAGCAGAGGAAGCGGAAGGGATCCAAGAAGAAGCTAACC
TCACCAGAGGCTGGCACTTCCACTTCAGGAACGCCGAAGCGGCGGAGCAG
TACGGGATCGTCGAAATTCTACTGTGCGGCTTGCGATCGGCACTTCACGA
CAGCGTACAACTTGGCGAAGCACGCCCGCTCAAACAGGCACGTGGCGCGT
GCCATGGCGCGCCTGCCCATGGTGGGTGTGGAGCAGAACCCGGGTCCAAG
CGGAGGTGGGAAGTCGCCAGCGGGGGCTCCGTCCCCGCGGCCGGAGGCGG
AGACCGAGGTGGGCGTGCAGCCGCAGGCTGCGGTGTCCAGAGCCAGTGAT
GGAGCGACGACGGCCGCAGAGGCCCCTCCTGCGGCGGCGAATGCCGCATC
GGCAGACAGCTCACTAGCAGATGTCGCAGAAGAGTCCGAGGGGGAAATCC
TCCGCAACCAGGTGCGGGACGTGGAGGCGGTCCCGTCGGACACGGGGTCG
GTGTGGCCGTCGCCTGCCACCACGACGGGGACTGGAGGTGGGGAGGACAG
CCCTGCGCCCCCGGCGGTGCCCTCGGTGCTCCCGGTGGCGCAGCCCTCGC
CGGTGGTGTCGGGCGGTCCCGTCTCGTGGCATCCGCCCGACTGGCAGCAA
GGCGTCACCTGGGACCAGAGGGGCTACGACTCGCCCACAACAACGGTGCC
ATCACAGGTGGGGCCGTGGCCAGATGCGGACTCAGCCCCGTGGGCGTCGG
TCACTCCCCCGCTGCCGCACCCGCCGGCCGAGGCGCCCGGCGGCTGGGAG
AGGGGGGCGGAGGTGGGGTGGAGCGGAGCCGCCCGGGACGCGTGGGGGCG
ACCGCTGCAGCCTGCCTGGGAGCGCGAGAGCGGCACCGGCCTCGATTCGT
TCATGGACTCCTTCAACCAGTCACTGCAGATCCTGGGCAGCCGCACTGTC
GACGACGCAGGAGGTGTGGGGGCGTCTGCGGCTCAGGACGCGTCCCCCGC
CGGGCTGCCAGCCGTGCCGTACCCTGTGGCTGACCCCGCGGGTCTGCGGG
AGTTGCAGAACGCGATGGGCGCCACAGACGAGGAGATGGCCATCCTGCAG
CAGCTCGGCGGTGCGGGGCCCATCTGGGTGCCGATCAAGGCCGAGGCATC
AGCGTCTGTGTCCGCACCTGAAGAAGAGGAAGAGGAAGAAGAGGAGGCAG
ACATCATGGACCTGGACCGCCAGCGGACTGCTGCGGAAGTGTCGCCCACG
GGAGTCGTCCGCGAAGGCGGCGAGGGTGCGGCCGCAACTACCGGGCGTGG
CGGTGCGGCGATGAGAGGTGTCGAGAAGGCCGTTCCGGACACTTCCAGCC
AGCGCGCTGCTGCCGGTGCCGCCACACATGGGGCCACCACTGTTGGCTCG
GTGAAGAGGCAGTACGGGGTGCGGGTGGCACGCGGGGCCGGCAGCAGTGT
GGAGAACCTGCTGGCGGCGTACGAGGCGAAGGAGATGGTGTGCCCGTCGT
GCCACCGCTTCTTCCTGGGGGTCTCCGCCTTGCAGCAGCACGTGCGTGTC
GCTCACGACGGTCGTGTCGGCCCGCCCCCGCTCAAGAAGTCGAGGCCCTC
GGTAGCGGGGTCTTCGACCACCAAGCGTCCCGGTGGATCCATCAGCTGGC
CGGTGACGTCCGGTGTGGGAGTGGTCGGCGCCGGCAACGGCTCGTCAGAG
TCCGGTGCGGCCGCAGCGGCCTCGGCACTGGGCACGTCCGCCGACTCGCC
ACGCAGGCTGGCCTGCCCGCACTGCCGGGAGCTGCTGGCGGGGAAGGACG
CGCTGGCTGCGCATATCACGGAAGAGCACCCGGCCAGCATGGCGACGACT
GGATCCACCACGTCGACGACGCAGCTGGGCTGCAGTGATGAGGCAGAGGG
GCTGAAGACGCACATCTCGACAGCTCTCGGTGGACTGCTGGACCGAGCCC
TCAACAACCTGCTGGAGAGGGGACTCAGCCCAGGTGGCTCTGCCCACCTC
CCCAGCCTCAACCAGCCGACGCTGAGCCTGCTGCAGAAGCTGACGGCGCG
CCGCCCCGCGACCGCCTCCGGCTCTGCCTCCGCGTCCGGGTCATCGACGA
CGGGCCGGCCGGCCCCCGTCTACAACACGGAGCTGGCCAAACAGGTGCGG
CGGCAGCTGATATCGAAGCCGCGCCCCACGGGGCTGGCGCTGCTGCGCGG
GACGTCGGGTGCCGTCGGTATATCAGACTCCCACCCTTACGTCTGCTTCT
ACTGCGAGAGCCGGTTCGAGCAGCAGAGCACTCGCAACAGGCACATGGTG
CGCGCGCACAAGAACGAGATCATCTCCTCCAAGTCGAAGCAGGTGGCGGA
GCCCGAGGACGACCAGGATGATGCTTCCGGCGGGGAAGATTCCGACCACA
GTTGGCGTGAACCGAGCCCCACCAATTGGACGTCGGAGACACCTGGCGGA
GACATGGGAGGCGATGGTGATTTCCTCTGCTCAGATTGCGGCATCAACTT
CAGCACACCACAGGAAGTACTGGCGCACCGAAAAGCGGAGCACAGTCGGC
CCGAGCCCCCGCCGCAGGAGCCGTCGCCCGCGCAGGGCAGGGGTCGTAAC
GGCCGCGGCAGGGGAGGTGCCGCATCCGGACGGGCCGCCCCTGCCTCTCC
GCCCGACGGGGAGACCATAAAACAGCAGGCGATGGCGGCGCTGCGCGAGC
TGGGTGCGCAGAGCCGCCGGGGAGGGGGCCGCGGGGCGTCGCAGGCCAAG
TGGGGGATGCGGTTCCCGCTGGCACCGGCTTCTGGTGTGGACGGTGCCGT
CAAGTTGGAAAAGGGGGCCGCGTTCAGCCTGCCACTGGTCCGCAAGTCGA
GTGGTCCGGGTCCGAGGTTCGCCTCATTGGAGAGGAAGCGTGGGAAGAAA
GCGGGGCCGGGCAGCGGGGGTGACGAAGCGTCTCCCGGTCCGTCCCCGGC
ACGGCTGGATGTCTACGAGTTCGCCGACGAGGAGACACTGGCCGAGCGAC
CGGAGCTGCAGAGGCGGCCGGCGACGGGGCCTGTCGTCGCCACTCCGGAC
ACCACCACCGGCGCCGCTTCTGCCGCTGAACCTGCCGAGGGGAAGGAGAG
TGACGCGAAGGTTTCGGAGCAGTCCGTGACGTCGGAGCTCTCGAAGGATG
AAGGACGACCAGAGACGGCGAGAGAAGACGCAACCGAGGGCGACCGCACC
TCCACTGGGAGACCCCAGCGGCGCGAAAGGCGGCGCAAGTCCTGTGCAGA
CTTCCCTTCGGACCTCAGTGACGTTCTGGACGAATCCGACAGCGACGGCG
CAACCAGGCCACCCGCGGCCGCACGTGGCTCTACTGTGCCCAGAGGGGGC
AGACGACCGAGGCGGGGAGCTGGGAGGGGCGGTGCCGGCACGGCGAGGCG
GCGCGGGAGGGGGCGCGGGGGTGGCGGGGGACGACGCCCGGCGCACACGG
CCCTCGCCGTCACAGGTGCCGCCCCTCCCGCACCGGTCGCCGTCTCGGCA
AGCAGTGACGACGACGAGGGAGACGGCCCAGTGCTGCCGCCCGCCAAGGT
GCCGTGCAGGGCTGCGACACCCGACGACTCCAGCCAGAGTTCCTGCGACG
TGAAGGGGGCGGCGGCCGGACCGGCAGGTGCCGCGGCCAGGAGGCGCCGT
CGCCGTGCTAAATCGGACCTGCTCATCTCGGTGTTTCGGGCGAAGGCCCG
CCACGTGTCCGTGTCGGCAGCAGTGGCTGGAGCTGACAGCTCGGAGGATG
GCGCCGCGTCCGGCGGGGCAGAGCCACCTGTCTGATACGTGGCTGCCGGG
CGTAACCCTCCTGCGTTCCTCGTCGATTCTACAGCAGTGTAAACTGGCCT
CACGATACGCTATGGGCCCAGTCGACTTCGGACACTGTTGCCGTTGCTCT
CGAGACGCTTAGGGCTCCAAAGTGAAGCTATTTCTGCCAGAAGTTGAAAC
ACAGTAGTTCTTTCGTTATATTAGCAAACTGTGTTATGGACAACAAAGGA
AAGAGAGTATGCGGGTTTCCTCTCATTTTGTATACTAAATACTCTTATAA
CCCTCAATCTGTGTGTGACTGAATGACAGTACAACCACTTCTGACTGCTC
GCATTGTGTCGGTACTGCAGTAGACGTCGGCAGTAATTATTGCACGTATA
GTGTGGACGGTCGGGATACCTGCTGCAGAGACACACTCAAACCACTGCCA
GTTTTTTGTCATAGTCATTGTGTGCTCTTAGATACTCTTGTATCCCTTTT
AGTAAGTTTAGAGGTGCTTGAAGAGACCTGTTTGCAAATGGAAAATTTCA
CACCCTTCTATTTTATGACAGTCAGTTGAAAGTGTGCCGCCTGTTCTCCG
AGCATTTCTGCGACCGAATTAAGTAAATTCTTCCAAAAGGGTTAATGAAA
TAGAAATTACTGCATCCGAGTTCGATCACCTGTTGTAACTGACTGTGAAG
GTCTGTGGAATTTGCGTTTCGTAGCGAGCTGTGCGGCCGTAGCGCTTGTT
ACGTTTTAGTGTCGATTTGTTACGTTGTTCACCGTTGCTCGGGTTCTGTT
GATGACGACAGTTCAGTGTCCGGTCTTCGGGTATTCTGCATGGAAGGCAT
TGGAAGAAACTTCAGACTTTTGAAGAGTTAGTTCAGAAACGGAAAAGTGG
AAGGGTAGTGGTGCGGATATTGTGATTATAGTTGTACTTTGTATGTGGAA
GGAGAGAGCAGAACGCGTGGACCTGCTATCGAAACTGCCAATATAGTGCC
TTTTTTTCCTGGCTTCAGGTGGAAGCAAATTCGTGTACACATTGTGATAG
CAGAAACTGATACTGCGAACAATTTATTGCTCGTGACAAGTGTCTGAAAT
ATGTGATGTGCGTTAGTTCGCTTGTCTCTCTCTCTGTATTCCACAGATTC
AAAATGTCCAGTTATGTGATCTCTTGACTTTTTTGTTTTTTTGTTTTTTT
TTTTTTTTTTTTTT
>CL1.Contig3_All
GATCGACACGCGGCGCTCCCATCCGGATTCCTGGTTGCGGAGGATTTCCC
CCTCGGACTCTTCTGCGACATCTGCTAGTGAGCTGTCTGCCGATGCGGCA
TTCGCCGCCGCAGGAGGGGCCTCTGCGGCCGTCGTCGCTCCATCACTGGC
TCTGGACACCGCAGCCTGCGGCTGCACGCCCACCTCGGTCTCCGCCTCCG
GCCGCGGGGACGGAGCCCCCGCTGGCGACTTCCCACCTCCGCTTGGACCC
GGGTTCTGCTCCACACCCACCATGGGCAGGCGCGCCATGGCACGCGCCAC
G
>CL2.Contig1_All
CCATGTCCTTTGAGTCTTGTTCATCACCAACAAAATTTGGAGGAGTTCCA
AAGTATCGGGCAGAGTGGTCCCTGGACCAGGAAGACATGGCATGCCGCAG
CAGTGTTGGTGGACACCAGCCCACACGGTTTCCTTGTGAAGCTGGCTCCT
GTGGCAGTGCTGATACATCTGAGAGGAAATTGTGTGCAGCAGATGTTCCA
GGAATCATCTCCATTCCACCTTGCAATCCTCCAGTGGCATACGCTGATTT
TGCATCAAGAGGGTTTTCTATTCCACCATAATGAACTCCATTTCCACTTT
CTGTTCTGCTTTCTCCATCACTGCTATAGTCAGGGACTTCCAGTTTTGGC
TCTACAATATCTGGAGCTTCTCTCTTGATATTTGCTGGATCTGGTGCTGT
ACATGGGCGTTTGGCAGGAGGAGATGGGGAAGCAGGAGGGCTTAGGCTCA
GGATATCATCTTCTTCTGGAGCTCCTGCTACAGGTGATGTTGGAATGCCA
CTGCGTGTACCACGCCGACTGTGTCCAGTATCTGATGTCGCTCCATCAAA
CCTTGAATGTCTCTGCGGAGCTTCTGTGAGTCCACGTATCTGCAATGATT
CTGCAGTTCTAAGGAACGCTGACAGCTGTGCCTGTGCAACATTGACCTCT
CCAGCATACATGAACTCCACCAGGGACTTTAAATGTCTGAATTCCACATC
ACGCATGAACAGTATAGGATGTTTGCAGGGATTACTCTTGAAAAGTTCCT
TGAAGTAAGGACTACAAGCTGACAATACAACTTTATGTGCTTTTAGACGC
TGTCCCTCACAAGCCAATGTCACGTCCACAAAGTCTTCTTCATCACGCAA
TGCCTCAAACTGGGACGTAATGTTCATCTGGAAGTTGTTCCAGCGTAGAC
AGAATTGCTGTTCGTCTGCCATTGTTGAACGATTTCTTGTATGAAAGTGG
AACAAATTAAATCATTTCCCTCGTCGCGTGAAGGGTAAGACAAAATAGAG
ATCGAGTACCAACTTTTCTATACTACAGTGCATATATAAATCATAAAAAT
ATTGGTTTTTACTTGTAAAACTAAACAGATTTACGATTTTCG
>CL2.Contig2_All
GTGGTGGCGGAGGGAAGAAGTCTAGACCAGAGCTGGCTGCTGTAGCAGGA
ACAGCGTGTGGTGGAGGCTGCTGCTGCTGTTTCGGCGGTCCACACAGCAG
CTCGTGGAAACTCATGAGATGACGCTTGAGGTACAGCTTTGTCTTGAACG
GCTTGCTACACAGGGGGCACGCCACGGTCTGGGGGTTGTGGATGAGGCGC
AGGTGCTGGCGCAGGTTCGACAGGTTACTGTACATGCGGTAGCAGATGGG
GCACGGCCGCGGGTCCAGGGAGTGCAGTTTGCGGTGGTCAGCTGCTTGTG
AAGCTGGCTCCTGTGGCAGTGCTGATACATCTGAGAGGAAATTGTGTGCA
GCAGATGTTCCAGGAATCATCTCCATTCCACCTTGCAATCCTCCAGTGGC
ATACGCTGATTTTGCATCAAGAGGGTTTTCTATTCCACCATAATGAACTC
CATTTCCACTTTCTGTTCTGCTTTCTCCATCACTGCTATAGTCAGGGACT
TCCAGTTTTGGCTCTACAATATCTGGAGCTTCTCTCTTGATATTTGCTGG
ATCTGGTGCTGTACATGGGCGTTTGGCAGGAGGAGATGGGGAAGCAGGAG
GGCTTAGGCTCAGGATATCATCTTCTTCTGGAGCTCCTGCTACAGGTGAT
GTTGGAATGCCACTGCGTGTACCACGCCGACTGTGTCCAGTATCTGATGT
CGCTCCATCAAACCTTGAATGTCTCTGCGGAGCTTCTGTGAGTCCACGTA
TCTGCAATGATTCTGCAGTTCTAAGGAACGCTGACAGCTGTGCCTGTGCA
ACATTGACCTCTCCAGCATACATGAACTCCACCAGGGACTTTAAATGTCT
GAATTCCACATCACGCATGAACAGTATAGGATGTTTGCAGGGATTACTCT
TGAAAAGTTCCTTGAAGTAAGGACTACAAGCTGACAATACAACTTTATGT
GCTTTTAGACGCTGTCCCTCACAAGCCAATGTCACGTCCACAAAGTCTTC
TTCATCACGCAATGCCTCAAACTGGGACGTAATGTTCATCTGGAAGTTGT
TCCAGCGTAGACAGAATTGCTGTTCGTCTGCCATTGTTGAACGATTTCTT
GTATGAAAGTGGAACAAATTAAATCATTTCCCTCGTCGCGTGAAGGGTAA
GACAAAATAGAGATCGAGTACCAACTTTTCTATACTACAGTGCATATATA
AATCATAAAAATATTGGTTTTTACTTGTAAAACTAAACAGATTTACGATT
TTCG
>CL2.Contig3_All
GTGCAAATAGACTCTCCAAGACTTCACATAAAATAAGTGAAGAAATAGAA
CATGATGCTAGTAATGACACTAATATTTTACATTCATCTTACAACCTAAG
ACCAGTTTTACCCACACAATAACAATGACCACTCATCAGCTTTGGAGATC
TAATATCATCATCCTCAAGTGATGTTCAGCCCATGTGCAAGTCCTTTTCT
AGCTGTGATCCTCAGGCACACAGTCTTATTTCCACAAACAATGAGTAAAA
AGTGTGCTCTGTGAATTCTTGCATATTGTGCCTGCCAATTCAGTTTTACC
AGACTGATGAAAAATCTCTGCATTTGTGCCACACTCTCAAGCACTGATTA
CTTGCTCAATACAGATCTGCTTTGGCTAAAATGCAGCACTTCCCAGACAT
GGAAAATCAGCAGATGAATATTTGTCGTCCTGCAACCCTGGTGTATATGG
AGGGTGTGCAGTCTTCATGTGTCGCCGCAAGTTGCTGTTGTTGCTGTATA
TGCGGTAGCATACAGGACAAGGACGCGGGTCCTCCCAGCGATACTTGCGC
GGGGCCAGCCCCCCTTGTGAAGCTGGCTCCTGTGGCAGTGCTGATACATC
TGAGAGGAAATTGTGTGCAGCAGATGTTCCAGGAATCATCTCCATTCCAC
CTTGCAATCCTCCAGTGGCATACGCTGATTTTGCATCAAGAGGGTTTTCT
ATTCCACCATAATGAACTCCATTTCCACTTTCTGTTCTGCTTTCTCCATC
ACTGCTATAGTCAGGGACTTCCAGTTTTGGCTCTACAATATCTGGAGCTT
CTCTCTTGATATTTGCTGGATCTGGTGCTGTACATGGGCGTTTGGCAGGA
GGAGATGGGGAAGCAGGAGGGCTTAGGCTCAGGATATCATCTTCTTCTGG
AGCTCCTGCTACAGGTGATGTTGGAATGCCACTGCGTGTACCACGCCGAC
TGTGTCCAGTATCTGATGTCGCTCCATCAAACCTTGAATGTCTCTGCGGA
GCTTCTGTGAGTCCACGTATCTGCAATGATTCTGCAGTTCTAAGGAACGC
TGACAGCTGTGCCTGTGCAACATTGACCTCTCCAGCATACATGAACTCCA
CCAGGGACTTTAAATGTCTGAATTCCACATCACGCATGAACAGTATAGGA
TGTTTGCAGGGATTACTCTTGAAAAGTTCCTTGAAGTAAGGACTACAAGC
TGACAATACAACTTTATGTGCTTTTAGACGCTGTCCCTCACAAGCCAATG
TCACGTCCACAAAGTCTTCTTCATCACGCAATGCCTCAAACTGGGACGTA
ATGTTCATCTGGAAGTTGTTCCAGCGTAGACAGAATTGCTGTTCGTCTGC
CATTGTTGAACGATTTCTTGTATGAAAGTGGAACAAATTAAATCATTTCC
CTCGTCGCGTGAAGGGTAAGACAAAATAGAGATCGAGTACCAACTTTTCT
ATACTACAGTGCATATATAAATCATAAAAATATTGGTTTTTACTTGTAAA
ACTAAACAGATTTACGATTTTCG
>CL3.Contig1_All
GTCGTATCTGTAACAAGTGGGAATGTAATGTACTGAAGAACTTCACTGTG
CCTTTGAAAAAGAAGCTGATTATTTACTTGCGCGATCGAGACTAGTGCTT
TGCGATATCCGTACCGTTTTTTTTCTCTCTCGTTGGTGTTCTGTCAGCAG
TAGCGCTTCGCTTGACGTAATAACATTGAGTTACCTCGTTTGACATGCTT
GATGTGTCGGACGTTCATATAGATGCTACCAGCGTTTTGGATGTAAAGAA
AACATTATCTAACAACATGATAGATGTTAGAGCCTGCAATAAACCGGCAG
AGAAGTTGTGAGTACTTTGCTTGCTCCCCCAGTAGTATGTTGTTCTAACG
CACTTGGCAGTCTAGCAAGAGCGTGTGGATACAATGACGAACACCCAGCT
GTGGTTTCGTGGTGTGCGGAGCTCAAAGTTCCGCCACGTGTACGGAGCCC
CGGCGAAACGCGAGCACTGCTACGAAAACATCAAGATAACGAAAAATGCG
CACGATGGCCATTTCTGTGCAGTCAACCCAAAATTTGTCGCTGTTGTTAC
AGAAGTTGCAGGTGGTGGAACATTCGTTGTGCTACCAATTTCTGAGACTG
GTCGCCTGGATTTTAATGCCAGCAGGGTAACAGGTCACAGGGGCCCTGTC
CTGGACATTAAGTGGAATCCTTTCAACGACAACATCATTGCGTCATGTTC
TGACGACTGCACGGTGAAACTGTGGTACATACCAGACGGCGGCCTGGCCA
CGCATCTCTCCGACTGGATCGTGGACCTGCACGGGCACAAGCGCCGCGTC
GGCTACATCGAGTGGCACCCGACGGCAGAGAACATCCTCATCAGTGCTGG
CTTCGACCACCTGATGATTGTCTGGGACGTGGGGAGCGGCGATGCAGTAA
ACGTGATCGACTGCCATCCCGACGTCATCTATTCCATGTCGTTCAACCGT
GACGGCTCGCTCATCGCGACGACGTGCAAGGACAAGAAGCTCAGGGTCAT
AGAGCCACGGAAAGGCATAGTGTTTTCGGAAGGAGTGTGCCACGCGGGCA
CGAAGGCGTGCAAGGCGGTGTTTCTGGGCAACACGGGCCGCATCCTGACG
ACGGGCTTTTCGCGCCACTCGGACCGGCAGTATGCCGTGTGGAGCCAAAG
TGACCTCAGCCAGCCGCTCTGCATCGAGACCATCGACAGCTCCTCGGGAG
TGCTCTTCCCCTACTACGACCACGACACCCGCGTACTGTTCCTCGCAGGC
AAGGGTGATGGCAACATTAGGTACTACGAGGTGGTTGACCAGGCCCCGTG
GCTGCACTACTTGAACCAGTTCCTGTCAGGATCTCCCCAGCGTGGCTTGG
GATTTATGCCAAAGAGAGGCTGTGATGTCCACCAGTGTGAGATATTCCGG
TTTTACAAACTTCACGCAACAAAGGGCATGTGTGAGCCTATTTCTATGAT
AGTACCTCGCAAGAGCGACCAGTTCCAGGACGACCTGTACCCGGACACGG
CAGCTCCGACGCCGGCGCTCTCGGCCCAGGAGTGGCTGAGTTTCAAGAAC
AGGAACCCGGTGCTGATGTCGATGAAGACAGGTGAAAAGTCAACTAAAGC
CGCCGAAGACACAGTGTGTCCTTGCCAAGACTGTAAAGGTGTGACAGTAC
ACACGCACAAACCTAGAGTGCGGCAGCCGCGGGACAACGTGCTCCCCATG
GCTAACAACAACAACAGCCGCAAGTTTGCCTTCCTCTCCCAGGAGACGGT
ACCGGACTACCGGCCCATCGATGTCAAGGTTAGTCCACCTACAGAGAAGA
GCCAGAAAACGGAGAGCAACCAAACCACAAAATTCCAGCAGCTGCAGCAG
ATGTTTGCAAACAGGGCATCTGGACAGCCAAATAACAACTTGTTGAATGA
AGAATACAAGCGATCATCAGAGGAGAGGGATGAAGTCATCACATTAGATG
GAAGTCCAAAGTCTCAAAACCAGTTGCAGCGCGCGTACTCTCGGCAGTGC
GAAGAACTTAAACTGCTCAAGAAGCAGCTGGCGAACCGCGAGAGGCGCAT
CTCGGAGCTGGAGGAGGAGGTGCAGCGGCTGCGCAAGGCGCTCGGCAAGT
AGAGGTGCGACGAGGAGCCGCGCTCCAGGAGCTTTCCACGTTACCAGGGG
GGGTCCTGGCGACCCCCTGCTTAATGTTTTTAAGCTGTTTTAACACTATT
TACATTTTATGACCTAGCTTCGACTAGGTGACGAGGCAGCAGACTACGTT
AGCTTATCGACATACCTGTCGCTGTTGTAATGAATTTGAGTGACAAATGT
GTAGGGCTTACAGAGCTGCTGCTGTTTCTCACATGTTTTGGAGGAAGCTA
CGCAGAACATTGCCAGCAAAGCAATATTCTGGAGCACGTGCACAAGTTCA
ATCAATTCCAGGGTAGCTTAATCTAAGTATTTCAGCAATATTCCTTGCAA
CATTGCTTTGCTGTAACAAAGTTTCTTACAGTATGCAAGTAACCATTCTA
TTTTGACATTTTTGATAACTGTGAATTGAGCATAGTGAGTCACGTCATTT
CTGTTAGTTTCTGACTCATTACACACAGAGTACGTTAAAAATACTTTTTA
AGTGTCTATATAACAAATATGAAACATCTTTTTTTCGAATTTGCTTTTTT
TCTAATCATGTCTTGATGTGTTGTATTTATTTCTTATAGTGCCAGAAGTT
TTGTAAGACATTCTTGCCTGCCCCATAATTAAAAGTTACTTCGTAATAAT
ATATGCCAAAATACGAATAACCAATGCAAGTGTTTTTAGGTCACATGTGT
GATGTGTAATATTATTGGGATTTCATTCGTGTATAACGAACAGTATATGC
CTTGTACTAAATTCGTACAATTAATACTTGATGTACTTAAGTAAATTTGT
ACACAAAAAATCTTGAGGGGGCAAAAAAAACAAAGAGGAAGACTCTGCTG
GAAGAACTGTGTTGAAACTTGAATGAGGGAGAGATATTAAGGAGAGGCAC
AGAAATAGTACCTCTATTAATATATTTGCTGACCTGCATTACTGATATTT
GTTTTTTATTTACTAATGATTTTATGTACATACTATCCATATAAATGTCA
AATTGAAATTTTCATCTACATATTTAAGCATGTAAACCTGTGTCAATGTT
TTTTCATTGCTTTTTATAAAACAAAAAGCTGTAGAAATTAATTCTACAGC
TTTCTAAACTATACAAGAGCCATCTTAACCAAAGAATTTAAAATGGTAAA
AACATCCATTTGAGGCCTCCTGACAACAGCTTCAGCTATTTACGTATTTG
CCAATGTTAATGTTCTTAATCGTAGAAATAATTCAACAGTGTAACAAGTT
GGAAAGAAATTGAGTTAAAGCTGACCAGAAGGAAATCTTTATCATCTGGT
GTTTTGGTGTAGGCTGACAAGCTCAAGATATAGTATTTCTCCCACCAAGT
AAAACAAAATAGTTCGACCGTATCTTTTGCATTGTCCGTGGACTACGGAA
AGTACTTTAAATGAAATTCACAAATTATACTTGTGCATTGTTATGTAAAA
TAATTAATTATTGTATTTTATCATGTGTAAATTGCAGGCAAATACTTCAT
TTGTGTACACTGCTAAATTAACTTTATCTGCACAAGCATATGTTTTGTTT
AATTTGTGACAATGTTTTGATATTTGACAGATTCACACATTTGTATTTAT
CCAATTAAAAGCTGAACTGAATTTCCATCAGGTATCTGGGTTTTCCCAGT
CGGGCACACAGTTTCAACTTGGCACATATAATCAAAACTCCTCTGGATTG
CAAGATTTCATCTTCTATATCTTTTTATCTGCTCTTTATTTTGCTTCCAG
TGTTGTTGTACTAACAGGGTATATCTGTAGTACGTAAAAAAGTTTGTGCT
GCTGTTTTTACTTGCCAGATCATTATTGCATATCTGCTGAGTGGAGACAG
CTAACAAAATATGAGATTAAAAATATTTTATTGTAGAATGTAATTGCTGT
AATTTTGCAGCTGGTAAAGAAATGCTATCATTAACTGCTTTTGTAAAATG
TGGCAGATCGTAATTGAAACTAACACACCAATAATATAAATATTGGTTAC
ATTTTGTAAGCATATATTTGATACTGGTTTCGTTGAGATAACAGAATAGC
TTAGATAAGATGTAAAACAAAAAGGAAATTGGGAAGTATTGCTTGAAGTT
CAATTTAATTAGGTGTGTGATGTTGGAATAAAAGTTTCTAGGAAAGCTAA
TAGAGGCTGTTCAATTACCAAAGATAGAAAAATGTCTTTCATAAATAAGG
CACAACTTTGTTGTACTAAAGATATTTGTGGATGATACGGACTGGAGGTG
TCCATGAAACTTGATGGCATCTGGAGTGTCCCAGTGACATGGTTGTCTTA
ATGTTCAGTTTTTGAGTACGTCATAGAGCAGGTTGTCCCTCCAAATATTA
GACCTCATATTAAATAACAGGTGTCATAGAATACCACAGCACGCTGAAAC
CACCAATTGTATGAGGGTCGTTCCGAAAGTAATGCTGCCTGTTGTTGTTC
GTGGAAACTAAAG
>CL3.Contig2_All
GTCGTATCTGTAACAAGTGGGAATGTAATGTACTGAAGAACTTCACTGTG
CCTTTGAAAAAGAAGCTGATTATTTACTTGCGCGATCGAGACTAGTGCTT
TGCGATATCCGTACCGTTTTTTTTCTCTCTCGTTGGTGTTCTGTCAGCAG
TAGCGCTTCGCTTGACGTAATAACATTGAGTTACCTCGTTTGACATGCTT
GATGTGTCGGACGTTCATATAGATGCTACCAGCGTTTTGGATGTAAAGAA
AACATTATCTAACAACATGATAGATGTTAGAGCCTGCAATAAACCGGCAG
AGAAGTTGTGAGTACTTTGCTTGCTCCCCCAGTAGTATGTTGTTCTAACG
CACTTGGCAGTCTAGCAAGAGCGTGTGGATACAATGACGAACACCCAGCT
GTGGTTTCGTGGTGTGCGGAGCTCAAAGTTCCGCCACGTGTACGGAGCCC
CGGCGAAACGCGAGCACTGCTACGAAAACATCAAGATAACGAAAAATGCG
CACGATGGCCATTTCTGTGCAGTCAACCCAAAATTTGTCGCTGTTGTTAC
AGAAGTTGCAGGTGGTGGAACATTCGTTGTGCTACCAATTTCTGAGACTG
GTCGCCTGGATTTTAATGCCAGCAGGGTAACAGGTCACAGGGGCCCTGTC
CTGGACATTAAGTGGAATCCTTTCAACGACAACATCATTGCGTCATGTTC
TGACGACTGCACGGTGAAACTGTGGTACATACCCGACGGCGGCCTCGCCA
CACACCTCTCCGACTGGATCGTGGACCTGCACGGGCACAAGCGCCGCGTC
GGCTACATCGAGTGGCACCCGACGGCAGAGAACATCCTCATCAGTGCTGG
CTTCGACCACCTGATGATTGTCTGGGACGTGGGGAGCGGCGATGCAGTAA
ACGTGATCGACTGCCATCCCGACGTCATCTATTCCATGTCGTTCAACCGT
GACGGCTCGCTCATCGCGACGACGTGCAAGGACAAGAAGCTCAGGGTCAT
AGAGCCACGGAAAGGCATAGTGTTTTCGGAAGGAGTGTGCCACGCGGGCA
CGAAGGCGTGCAAGGCGGTGTTTCTGGGCAACACGGGCCGCATCCTGACG
ACGGGCTTTTCGCGCCACTCAGACCGGCAGTACGCCGTGTGGAGCCAAAG
TGACCTCAGCCAGCCGCTCTGCATCGAGACCATCGACAGCTCCTCGGGAG
TGCTCTTCCCCTACTACGACCACGACACCCGCGTACTGTTCCTCGCAGGC
AAGGGTGATGGCAACATTAGGTACTACGAGGTGGTTGACCAGGCCCCGTG
GCTGCACTACTTGAACCAGTTCCTGTCAGGATCTCCCCAGCGTGGCTTGG
GATTTATGCCAAAGAGAGGCTGTGATGTCCACCAGTGTGAGATATTCCGG
TTTTACAAACTTCACGCAACAAAGGGCATGTGTGAGCCTATTTCTATGAT
AGTACCTCGCAAGAGCGACCAGTTCCAGGACGACCTGTACCCGGACACGG
CAGCTCCGACGCCGGCGCTCTCGGCCCAGGAGTGGCTGAGTTTCAAGAAC
AGGAACCCGGTGCTGATGTCGATGAAGACAGGTGAAAAGTCAACTAAAGC
CGCCGAAGACACAGTGTGTCCTTGCCAAGACTGTAAAGGTGTGACAGTAC
ACACGCACAAACCTAGAGTGCGGCAGCCGCGGGACAACGTGCTCCCCATG
GCTAACAACAACAACAGCCGCAAGTTTGCCTTCCTCTCCCAGGAGACGGT
ACCGGACTACCGGCCCATCGATGTCAAGGTTAGTCCACCTACAGAGAAGA
GCCAGAAAACGGAGAGCAACCAAACCACAAAATTCCAGCAGCTGCAGCAG
ATGTTTGCAAACAGGGCATCTGGACAGCCAAATAACAACTTGTTGAATGA
AGAATACAAGCGATCATCAGAGGAGAGGGATGAAGTCATCACATTAGATG
GAAGTCCAAAGTCTCAAAACCAGTTGCAGCGCGCGTACTCTCGGCAGTGC
GAAGAACTTAAACTGCTCAAGAAGCAGCTGGCGAACCGCGAGAGGCGCAT
CTCGGAGCTGGAGGAGGAGGTGCAGCGGCTGCGCAAGGCGCTCGGCAAGT
AGAGGTGCGACGAGGAGCCGCGCTCCAGGAGCTTTCCACGTTACCAGGGG
GGGTCCTGGCGACCCCCTGCTTAATGTTTTTAAGCTGTTTTAACACTATT
TACATTTTATGACCTAGCTTCGACTAGGTGACGAGGCAGCAGACTACGTT
AGCTTATCGACATACCTGTCGCTGTTGTAATGAATTTGAGTGACAAATGT
GTAGGGCTTACAGAGCTGCTGCTGTTTCTCACATGTTTTGGAGGAAGCTA
CGCAGAACATTGCCAGCAAAGCAATATTCTGGAGCACGTGCACAAGTTCA
ATCAATTCCAGGGTAGCTTAATCTAAGTATTTCAGCAATATTCCTTGCAA
CATTGCTTTGCTGTAACAAAGTTTCTTACAGTATGCAAGTAACCATTCTA
TTTTGACATTTTTGATAACTGTGAATTGAGCATAGTGAGTCACGTCATTT
CTGTTAGTTTCTGACTCATTACACACAGAGTACGTTAAAAATACTTTTTA
AGTGTCTATATAACAAATATGAAACATCTTTTTTTCGAATTTGCTTTTTT
TCTAATCATGTCTTGATGTGTTGTATTTATTTCTTATAGTGCCAGAAGTT
TTGTAAGACATTCTTGCCTGCCCCATAATTAAAAGTTACTTCGTAATAAT
ATATGCCAAAATACGAATAACCAATGCAAGTGTTTTTAGGTCACATGTGT
GATGTGTAATATTATTGGGATTTCATTCGTGTATAACGAACAGTATATGC
CTTGTACTAAATTCGTACAATTAATACTTGATGTACTTAAGTAAATTTGT
ACACAAAAAATCTTGAGGGGGCAAAAAAAACAAAGAGGAAGACTCTGCTG
GAAGAACTGTGTTGAAACTTGAATGAGGGAGAGATATTAAGGAGAGGCAC
AGAAATAGTACCTCTATTAATATATTTGCTGACCTGCATTACTGATATTT
GTTTTTTATTTACTAATGATTTTATGTACATACTATCCATATAAATGTCA
AATTGAAATTTTCATCTACATATTTAAGCATGTAAACCTGTGTCAATGTT
TTTTCATTGCTTTTTATAAAACAAAAAGCTGTAGAAATTAATTCTACAGC
TTTCTAAACTATACAAGAGCCATCTTAACCAAAGAATTTAAAATGGTAAA
AACATCCATTTGAGGCCTCCTGACAACAGCTTCAGCTATTTACGTATTTG
CCAATGTTAATGTTCTTAATCGTAGAAATAATTCAACAGTGTAACAAGTT
GGAAAGAAATTGAGTTAAAGCTGACCAGAAGGAAATCTTTATCATCTGGT
GTTTTGGTGTAGGCTGACAAGCTCAAGATATAGTATTTCTCCCACCAAGT
AAAACAAAATAGTTCGACCGTATCTTTTGCATTGTCCGTGGACTACGGAA
AGTACTTTAAATGAAATTCACAAATTATACTTGTGCATTGTTATGTAAAA
TAATTAATTATTGTATTTTATCATGTGTAAATTGCAGGCAAATACTTCAT
TTGTGTACACTGCTAAATTAACTTTATCTGCACAAGCATATGTTTTGTTT
AATTTGTGACAATGTTTTGATATTTGACAGATTCACACATTTGTATTTAT
CCAATTAAAAGCTGAACTGAATTTCCATCAGGTATCTGGGTTTTCCCAGT
CGGGCACACAGTTTCAACTTGGCACATATAATCAAAACTCCTCTGGATTG
CAAGATTTCATCTTCTATATCTTTTTATCTGCTCTTTATTTTGCTTCCAG
TGTTGTTGTACTAACAGGGTATATCTGTAGTACGTAAAAAAGTTTGTGCT
GCTGTTTTTACTTGCCAGATCATTATTGCATATCTGCTGAGTGGAGACAG
CTAACAAAATATGAGATTAAAAATATTTTATTGTAGAATGTAATTGCTGT
AATTTTGCAGCTGGTAAAGAAATGCTATCATTAACTGCTTTTGTAAAATG
TGGCAGATCGTAATTGAAACTAACACACCAATAATATAAATATTGGTTAC
ATTTTGTAAGCATATATTTGATACTGGTTTCGTTGAGATAACAGAATAGC
TTAGATAAGATGTAAAACAAAAAGGAAATTGGGAAGTATTGCTTGAAGTT
CAATTTAATTAGGTGTGTGATGTTGGAATAAAAGTTTCTAGGAAAGCTAA
TAGAGGCTGTTCAATTACCAAAGATAGAAAAATGTCTTTCATAAATAAGG
CACAACTTTGTTGTACTGAAGATATTTGTGGATGATACGGGCTGGAGGTG
TCCCAGTGACATGGTTGTCTTAATGTTCAGTCTTTGAATACGTCATAGAG
CAGGTTGTCCCTCCAAATATTAGACCTTATATTGAATAACAGGTGTCATA
GAATACCACAGCACGCTGAAACCACCAATTGTATGAGGGTCGTTCCGAAA
GTAATGCTGCCTGTTGTTGTTCGTGGAAACTAAAG
>CL3.Contig3_All
GTCGTATCTGTAACAAGTGGGAATGTAATGTACTGAAGAACTTCACTGTG
CCTTTGAAAAAGAAGCTGATTATTTACTTGCGCGATCGAGACTAGTGCTT
TGCGATATCCGTACCGTTTTTTTTCTCTCTCGTTGGTGTTCTGTCAGCAG
TAGCGCTTCGCTTGACGTAATAACATTGAGTTACCTCGTTTGACATGCTT
GATGTGTCGGACGTTCATATAGATGCTACCAGCGTTTTGGATGTAAAGAA
AACATTATCTAACAACATGATAGATGTTAGAGCCTGCAATAAACCGGCAG
AGAAGTTGTGAGTACTTTGCTTGCTCCCCCCAGTAGTATGTTGTTCTAAC
GCACTTGGCAGTCTAGCAAGAGCGTGTGGATACAATGACGAACACCCAGC
TGTGGTTTCGTGGTGTGCGGAGCTCAAAGTTCCGCCACGTGTACGGAGCC
CCGGCGAAACGCGAGCACTGCTACGAAAACATCAAGATAACGAAAAATGC
GCACGATGGCCATTTCTGTGCAGTCAACCCAAAATTTGTCGCTGTTGTTA
CAGAAGTTGCAGGTGGTGGAACATTCGTTGTGCTACCAATTTCTGAGACT
GGTCGCCTGGATTTTAATGCCAGCAGGGTAACAGGTCACAGGGGCCCTGT
CCTGGACATTAAGTGGAATCCTTTCAACGACAACATCATTGCGTCATGTT
CTGACGACTGCACGGTGAAACTGTGGTACATACCCGACGGCGGCCTCGCC
ACACACCTCTCCGACTGGATCGTGGACCTGCACGGGCACAAGCGCCGCGT
CGGCTACATCGAGTGGCACCCGACGGCAGAGAACATCCTCATCAGTGCTG
GCTTCGACCACCTGATGATTGTCTGGGACGTGGGGAGCGGCGATGCAGTA
AACGTGATCGACTGCCATCCCGACGTCATCTATTCCATGTCGTTCAACCG
TGACGGCTCGCTCATCGCGACGACGTGCAAGGACAAGAAGCTCAGGGTCA
TAGAGCCACGGAAAGGCATAGTGTTTTCGGAAGGAGTGTGCCACGCGGGC
ACGAAGGCGTGCAAGGCGGTGTTTCTGGGCAACACGGGCCGCATCCTGAC
GACGGGCTTTTCGCGCCACTCAGACCGGCAGTACGCCGTGTGGAGCCAAA
GTGACCTCAGCCAGCCGCTCTGCATCGAGACCATCGACAGCTCCTCGGGA
GTGCTCTTCCCCTACTACGACCACGACACCCGCGTACTGTTCCTCGCAGG
CAAGGGTGATGGCAACATTAGGTACTACGAGGTGGTTGACCAGGCCCCGT
GGCTGCACTACTTGAACCAGTTCCTGTCAGGATCTCCCCAGCGTGGCTTG
GGATTTATGCCAAAGAGAGGCTGTGATGTCCACCAGTGTGAGATATTCCG
GTTTTACAAACTTCACGCAACAAAGGGCATGTGTGAGCCTATTTCTATGA
TAGTACCTCGCAAGAGCGACCAGTTCCAGGACGACCTGTACCCGGACACG
GCAGCTCCGACGCCGGCGCTCTCGGCCCAGGAGTGGCTGAGTTTCAAGAA
CAGGAACCCGGTGCTGATGTCGATGAAGACAGGTGTGACAGTACACACGC
ACAAACCTAGAGTGCGGCAGCCGCGGGACAACGTGCTCCCCATGGCTAAC
AACAACAACAGCCGCAAGTTTGCCTTCCTCTCCCAGGAGACGGTACCGGA
CTACCGGCCCATCGATGTCAAGGTTAGTCCACCTACAGAGAAGAGCCAGA
AAACGGAGAGCAACCAAACCACAAAATTCCAGCAGCTGCAGCAGATGTTT
GCAAACAGGGCATCTGGACAGCCAAATAACAACTTGTTGAATGAAGAATA
CAAGCGATCATCAGAGGAGAGGGATGAAGTCATCACATTAGATGGAAGTC
CAAAGTCTCAAAACCAGTTGCAGCGCGCGTACTCTCGGCAGTGCGAAGAA
CTTAAACTGCTCAAGAAGCAGCTGGCGAACCGCGAGAGGCGCATCTCGGA
GCTGGAGGAGGAGGTGCAGCGGCTGCGCAAGGCGCTCGGCAAGTAGGGGA
ACCGCGCTCCAGGAGCTTTCCACGTTACCAGGGGGGTCCTGGCGACCCCC
TGCTTAATGTTTTTAAGCTGTTTTAACACTATTTACATTTTATGACCTAG
CTTCGACTAGGTGACGAGGCAGCAGACTACGTTAGCTTATCGACATACCT
GTCGCTGTTGTAATGAATTTGAGTGACAAATGTGTAGGGCTTACAGAGCT
GCAGCTGTTTCTCGCATTTTTTGGAGGAAGCTAAGCAGAACATTGCCAGC
AAAGCAATATTCTGGAGCACGTGCACAAGTTCAATCAATTCCAGGGTAGC
TTAATCTAAGTATTTCAGCAATATTCCTTGCAACATTGCTTTGCTGTAAC
AAAGTTTCTTACAGTATGCAAGTAACCATTCTATTTTGACATTTTTGATA
ACTGTGAATTGAGCATAGTGAGTCACGTCATTTCTGTTAGTTTCTGACTC
ATTACACACAGAGTACGTTAAAAATACTTTTTAAGTGTCTATATAACAAA
TATGAAACATCTTTTTTTCGAATTTGCTTTTTTTCTAATCATGTCTTGAT
GTGTTGTATTTATTTCTTATAGTGCCAGAAGTTTTGTAAGACATTCTTGC
CTGCCCCATAATTAAAAGTTACTTCGTAATAATA
>CL4.Contig1_All
CACTGAATATGACTCAACTGTATGAATAAATAAGTTCAGTTCATATAAAT
ATCTCACAACAATATATTACATCTATATACACAAAACACGCACATCTATG
TCGAAGTGAAAAATAGAGAGGTATCAAATCATTTACAACTGGCAGTAAGT
GTTACGCATATCACAGCTATCAACCATCACAGATAATTTCATGGTTCAGT
CCTCCAACAGAAAAAGAATATAAATATCTTTGCATGTATCCCTGAAAGTT
ATTGAAAACATATGCTGGGAAAAAGCACTATGGATACAGTCCTGAAGACT
GAAGCCTGCGAAATGTAGCAGGAGTAGCTATGGGTCATACAGGAGGAGTT
GGACCAGGACTGCCATATGATGAAGATTCATCATCGCTGCCTAATAATCG
CTTTGTATCTCTGTAAACAGCCGAAGCAGAAACTCCATTTGCTCTCATTC
CTTCCGTTTCCACTGATACAATACCTGTCTTTCTTGGGCGCAGCATACTT
CTCACATCTGAGTATGAAATGTCAATATCACGGAATGCATTGAGTAGAAA
TATGGCTGTCACAACAGTAAGAAAGCCACAGAAACCTCCAACAATGTCTT
CAGGTCCCACATCCTGCCACTCACGAAACAACACTGCTGACGACACAATT
ACCAGTGTCGTGAAAAGAACGTAGTAAATTGGAGTCACAATACCAGTGTT
GAAGAGATCAAGTGCTCTGTTCAGATAATTCATCTGTATAGAAATACACA
GAATCACAGCCATCAGCAGAAGCCACGTAAGCCAGTTGGAAACCTCATTT
GATTTCCCTGTAATTGTATCCCTGATAGCAAGTCCTAGGCCCTTACAGCT
CATAACACTAAGCGAACCAATTGCAGAACATAAGGTAATGTAAACCACAA
CATTTCGTTGTCCATATCGTGGGCCAAAGTACGATATAATTGCAAGTGTT
AATGCCAACACTAGGAAAACATATGACACAAATCCTGGATCTATTAGTTT
TTGCTTCAAGACGTCCAAATTTTCTATTTCTTCTTCTTTTGGAGAATGGA
TCACAACAACAGTTGATCCCAAGATGCAGAGAAAGCATCCCATCTTGCCA
AGAAGATTCAGTTTTTCCCCAAGAAAATATGATGCCAGGACTGCTGCAAC
TAGTACACTAAGTGCACCAAGGGGTGTTACCAATGATGCAGGTGCAAACG
CATATGCAGCAAAATTAGCTGCCTCACCCATCCCCATAGACAAAAAGCCG
GCCCACCAGAGCCATTCTTTGAGATAGCCAAATCCTCCGGCGCCAGCCCG
CACTGAGCCAGAACGTGACAATCTCAGGAGCGCTTTCTTTTTTATAATGA
AACTCGAACCAATAAAAGCACTGGAACTAACAGCAAGCCCGAGTCCAATG
TAGTACTGAGTAGTATCATATGGATGGCCAGTAAGAGCCTGTTCTCCGGA
AGCTGGACTCATCTTCTCCTAATCACACAGATGAGCTCCGAACGTCAACA
AATTTTAGTTACACAAAAACTGCAATTCCATTTGTCACGTACAATAACCA
CATGTCATAACAAATTGCATTCATTGACAACACTACACAGCAGACAGCTT
TTCCTCCACCACCACTACCACCAACTTTCAACTTCAG
>CL4.Contig2_All
CACTGAATATGACTCAACTGTATGAATAAATAAGTTCAGTTCATATAAAT
ATCTCACAACAATATATTACATCTATATACACAAAACACGCACATCTATG
TCGAAGTGAAAAATAGAGAGGTATCAAATCATTTACAACTGGCAGTAAGT
GTTACGCATATCACAGCTATCAACCATCACAGATAATTTCATGGTTCAGT
CCTCCAACAGAAAAAGAATATAAATATCTTTGCATGTATCCCTGAAAGTT
ATTGAAAACATATGCTGGGAAAAAGCACTATGGATACAGTCCTGAAGACT
GAAGCCTGCGAAATGTAGCAGGAGTAGCTATGGGTCATACAGGAGGAGTT
GGACCAGGACTGCCATATGATGAAGATTCATCATCGCTGCCTAATAATCG
CTTTGTATCTCTGTAAACAGCCGAAGCAGAAACTCCATTTGCTCTCATTC
CTTCCGTTTCCACTGATACAATACCTGTCTTTCTTGGGCGCAGCATACTT
CTCACATCTGAGTATGAAATGTCAATATCACGGAATGCATTGAGTAGAAA
TATGGCTGTCACAACAGTAAGAAAGCCACAGAAACCTCCAACAATGTCTT
CAGGTCCCACATCCTGCCACTCACGAAACAACACTGCTGACGACACAATT
ACCAGTGTCGTGAAAAGAACGTAGTAAATTGGAGTCACAATACCAGTGTT
GAAGAGATCAAGTGCTCTGTTCAGATAATTCATCTGTATAGAAATACACA
GAATCACAGCCATCAGCAGAAGCCACGTAAGCCAGTTGGAAACCTCATTT
GATTTCCCTGTAATTGTATCCCTGATAGCAAGTCCTAGGCCCTTACAGCT
CATAACACTAAGCGAACCAATTGCAGAACATAAGGTAATGTAAACCACAA
CATTTCGTTGTCCATATCGTGGGCCAAAGTACGATATAATTGCAAGTGTT
AATGCCAACACTAGGAAAACATATGACACAAATCCTGGATCTATTAGTTT
TTGCTTCAAGACGTCCAAATTTTCTATTTCTTCTTCTTTTGGAGAATGGA
TCACAACAACAGTTGATCCCAAGATGCAGAGAAAGCATCCCATCTTGCCA
AGAAGATTCAGTTTTTCCCCAAGAAAATATGATGCCAGGACTGCTGCAAC
TAGTACACTAAGTGCACCAAGGGGTGTTACCAATGATGCAGGTGCAAACG
CATATGCAGCAAAATTAGCTGCCTCACCCATCCCCATAGACAAAAAGCCG
GCCCACCAGAGCCATTCTTTGAGATAGCCAAATCCTCCGGCGCCAGCCCG
CACTGAGCCAGAACGTGACAATCTCAGGAGCGCTTTCTTTTTTATAATGA
AACTCGAACCAATAAAAGCACTGGAACTAACAGCAAGCCCGAGTCCAATG
TAGTACTGAGTAGTATCATATGGATGGCCAGTAAGAGCCTGTTCTCCGGA
AGCTGGACTCATCTTCTCCTAATCACACAGATGAGCTCCGAACGTCAACA
AAAATAACCACATGTCATAACAAATTGCATTCATTGACAACACTACACAG
CAGACAGCTTTTCCTCCACCACCACTACCACCAACTTTCAACTTCAG
>CL4.Contig3_All
CACTGAATATGACTCAACTGTATGAATAAATAAGTTCAGTTCATATAAAT
ATCTCACAACAATATATTACATCTATATACACAAAACACGCACATCTATG
TCGAAGTGAAAAATAGAGAGGTATCAAATCATTTACAACTGGCAGTAAGT
GTTACGCATATCACAGCTATCAACCATCACAGATAATTTCATGGTTCAGT
CCTCCAACAGAAAAAGAATATAAATATCTTTGCATGTATCCCTGAAAGTT
ATTGAAAACATATGCTGGGAAAAAGCACTATGGATACAGTCCTGAAGACT
GAAGCCTGCGAAATGTAGCAGGAGTAGCTATGGGTCATACAGGAGGAGTT
GGACCAGGACTGCCATATGATGAAGATTCATCATCGCTGCCTAATAATCG
CTTTGTATCTCTGTAAACAGCCGAAGCAGAAACTCCATTTGCTCTCATTC
CTTCCGTTTCCACTGATACAATACCTGTCTTTCTTGGGCGCAGCATACTT
CTCACATCTGAGTATGAAATGTCAATATCACGGAATGCATTGAGTAGAAA
TATGGCTGTCACAACAGTAAGAAAGCCACAGAAACCTCCAACAATGTCTT
CAGGTCCCACATCCTGCCACTCACGAAACAACACTGCTGACGACACAATT
ACCAGTGTCGTGAAAAGAACGTAGTAAATTGGAGTCACAATACCAGTGTT
GAAGAGATCAAGTGCTCTGTTCAGATAATTCATCTGTATAGAAATACACA
GAATCACAGCCATCAGCAGAAGCCACGTAAGCCAGTTGGAAACCTCATTT
GATTTCCCTGTAATTGTATCCCTGATAGCAAGTCCTAGGCCCTTACAGCT
CATAACACTAAGCGAACCAATTGCAGAACATAAGGTAATGTAAACCACAA
CATTTCGTTGTCCATATCGTGGGCCAAAGTACGATATAATTGCAAGTGTT
AATGCCAACACTAGGAAAACATATGACACAAATCCTGGATCTATTAGTTT
TTGCTTCAAGACGTCCAAATTTTCTATTTCTTCTTCTTTTGGAGAATGGA
TCACAACAACAGTTGATCCCAAGATGCAGAGAAAGCATCCCATCTTGCCA
AGAAGATTCAGTTTTTCCCCAAGAAAATATGATGCCAGGACTGCTGCAAC
TAGTACACTAAGTGCACCAAGGGGTGTTACCAATGATGCAGGTGCAAACG
CATATGCAGCAAAATTAGCTGCCTCACCCATCCCCATAGACAAAAAGCCG
GCCCACCAGAGCCATTCTTTGAGATAGCCAAATCCTCCGGCGCCAGCCCG
CACTGAGCCAGAACGTGACAATCTCAGGAGCGCTTTCTTTTTTATAATGA
AACTCGAACCAATAAAAGCACTGGAACTAACAGCAAGCCCGAGTCCAATG
TAGTACTGAGTAGTATCATATGGATGGCCAGTAAGAGCCTGTTCTCCGGA
AGCTGGACTCATCTTCTCCTAATCACACAGATGAGCTCCGAACGTCAACA
AACTGTAACATTTTTCTTCTCTGATTCACCA
>CL5.Contig1_All
GTTTAAGTGACCATTCTAGAATTTAATGCTGCCTTGCAAATATTTCTTTT
GAAACCTCCAGGTTGTCACCTCTTCAACGCCGGCGTCTTGAAGGCTGCTT
GTGCCGTGTCCCTTCAAATTTCTATAACCAGGTCTGGGATGTTATGACTC
GAACTCCACAAGGCATCAGAGTCCAAGGCCATCAGCTGCCACAGCAACCA
ACGTTGTCAACCATGACACGGTCACAACTAAACTTTGCATTACTAGTTGA
ACAAATGCTCAATCACATCCAACAACCTGAGTACAGACAGGTTGTAGTTG
AGCTGCTCTGTATTGTCGCCACAATACTGGTCCGAAATCCTGAGCTGGCC
TTCCAAAAACAACTGGACCTGGACCACCTTATGAATGAAGCATACCATAT
GTTTTGCAAGGACAATAAATGTGAGATCACTGAAGATTTGATGCCATTTT
TTTCAACTCAGTACAGCGTAACTGTAGGTTATTTAGCACGTGCTGTGGTG
AATAATGTTCTTCAGGGAGGTCAGCTTGTCACACATTCTGCACATCCTGA
AACTGAAGATGATATAGGTCAAGATGAACCATGTAGGATTTCATAAGACA
TCCTAATTATCTGTGATAATAGTTACTTCTAACATATGTAATGTACAAAT
AAAAAAAGAATATTTTTTCCTAATATGCAAATGATATTGTTTCTTCAGAA
ATGCAGGCTCTACACTGTAAACATATTTTTACTCTCATTTGTACAGAAAA
TTTCAGACTTTAATCTGGATTTGTATATTTGTGTAAATAAAGG
>CL5.Contig2_All
GTTTAAGTGACCATTCTAGAATTTAATGCTGCCTTGCAAATATTTCTTTT
GAAACCTCCAGGTTGTCACCTCTTCAACGCCGGCGTCTTGAAGGCTGCTT
GTGCCGTGTCCCTTCAAATTTCTATAACCAGGTCTGGGATGTTATGACTC
GAACTCCACAAGGCATCAGAGTCCAAGGCCATCAGCTGCCACAGCAACCA
ACGTTGTCAACCATGACACGGTCACAACTAAACTTTGCATTACTAGTTGA
ACAAATGCTCAATCACATCCAACAACCTGAGTACAGACAGGTTGTAGTTG
AGCTGCTCTGTATTGTCGCCACAATACTGGTCCGAAATCCTGAGCTGGCC
TTCCAAAAACAACTGGACCTGGACCACCTTATGAATGAAGCATACCATAT
GTTTTGCAAGGACAATAAATGTGAGATCACTGAAGATTTGATGCCATTTT
TTTCAACTCAGTACAGCGTAACTGTAGGTTATTTAGCACGTGCTGTGGTG
AATAATGTTCTTCAGGGAGGTCAGCTTGTCACACATTCTGCACATCCTGA
AACTGAAGATGATATAGGTCAAGATGAACCATGTAGGATTTCATAAGACA
TCCTAATTATCTGTGATAATAGTTACTTCTAACATATGTAATGTACAAAT
AAAAAAAGAATATTTTTTCCTAATATGCAAATGATATTGTTTCTTCAGAA
ATGCAGGCTCTACACTGTAAACATATTTTTACTCTCATTTGTACAGAATA
AATTTTTGAACTTTGCTTAAGTCCTCAGACTTTAATCTGGATTTGTATAT
TTGTGTAAATAAAGG
>CL5.Contig3_All
AGAGAAGTGACTGCTGAAGAAAGAAGGGATGGGAAGATGTTTGTTTTCTG
TTATGTTTATTGTAAAGTGAAAAGAGAAACAAAAAAGTAAATTAATTGTA
AAATAGCTACCTTCATACGAAATTTGGTAATATATACACTCAACGACATT
TTATTAAATGCTCTTTATTGTCAAGGTAGAGGTGGTATTGAGCATGTGAA
TCACCTTCCAGGGTACTGAAGCAGGCATATATATTTTTTAAAGAACAAAA
GAAGATGAGATTATAGTCAGTTCATAATGACAGCTATTGAAGAAAGAATG
CTTGGTAGCCGGGCCAACCGTCAGGGCAGTGTATGTGACCTGGAAGTAGA
TCTCAGTTTGAAAATGGCTAATTATGAAGATACTGTACGGCAGCTGGACA
CGTACTATGGAATAGTGAAACGACAGCTTCTTCGATACCAGAGCCCAATT
ACCGGCCTCTTTCCTGTGTTGTCAACTGATGAGAAAGTTGGGAGTGTTAG
GGACAGCGTATATTGTGCTGCTGCTATCTGGAGTCTTTATCAGTCATACA
GGCGCATTGACGATGACCGAGGAAAATCTCATGAATTGGGCCAATCTGCT
GTAAAATGTATGAGAGGAATATTAGAATGCTGGATTAAGCAGTCACATCG
CATAGAACTTTTCAAAAAACAACAGAGCAGCAGATACGCACTTCACTGCA
AATTCCATTTAATCACTGGTGATGAAGTATTCAATGATGATGATTATTCA
CACTTGCAGATTGATGTTGTCTCATTGTACCTGTTGTTCCTAGTGCAAAT
GATAACTTCAGGTTTGCAAATTATATACACCCAGGATGAGGTGGCATTTG
TGCAGAATTTGGTTTATTATGTTGAACGAGCATATCGGACACCAGATTTT
GGAATGTGGGAAAGAGGGAGCAAGTACAATAATGGTACCCCTGAAATACA
TGCAAGTTCAATTGGCATGGCAAAAAGTGCTCTAGAAGCTATTAATGGAT
GCAACCTATTTGGTGACAAAGGGGCTTCATGGTCAGTTATATATGTAGAC
ATTGATGCTCACAATCGTAATCGTAGTATCTTTGAAACACTACTGCCAAG
GGAATCCAGTTCAAAGGGAGCGGATTCGTCACTGATCCCAACAGTATCAT
TTCCAGCTTTTGCAACCCATGAAGAAGTTTTGTATGAAGAGACTAAAGCA
AATATCATTCGTCGATTGAAAGGTTCATATGGATTTAGGCGTTTTGGACG
AGATGGCTTCAAGTGTAAACTGGAAGATCCTAAACGAAGATTCTATAATG
AAGGGGAGATAAGGGAATTTGAAAATATTGAATGCGAATGGCCTCTCTTT
TTCATGTTCATGATAATTGATGGTGTCTTTAAAACGTTGCCAGATCAAGT
TGAAGAATACCAAAATTTATTGAAAACAAAAATAAAGAGGGATACTAATG
GTGACCCTGTTATTCCAATGTATTTTTATGTACCAGAAGGGTACATCGAA
TTGGAAAAGCAGGATCCTGGCACACATGCCCGCCAGTCAAGTGCTGAAGG
CAGTGGCGGTAGTAATGGCATATATCTTTGGAATCAAGCAATGTTTGTGA
TAGCGCAGTTATTGACTGCTGGACTGCTACACATTAATGAACTTGATCCT
ATTAGACGATACCTACCTTCATTTAACAGGCCACGCAAGGCTGGAAGATA
CTCGGCCTTTCAGGGAACAGCTACAGACTTGGTGGTGCAGATTGTATTAA
TTGCAGAATCAATGCGTTTGCAAGCTATGATGGCAACATATGGCATACAA
ACTCAGACACCACACGAGGTGGATCCCGTTCAGATATGCTCCTCTCATGA
ACTGGTAAAAGTGTATGAACACCTTGGTGTAAACAACAAGTTAAAATTGA
AAGGTCGGCCACTGAGACCTATTGGAGCACTTGGAACTAGTAAAGTATAC
AGAGTTTGTGGGTTGACAGTTTTATGTTACCCTTTAATATTTGAGGTCTC
AGAGTTTTATCTCTACCGTGATATGGCACTACTAATTGATGATATAAAAA
CAGAATTACAGTTTGTGGGGAGGTATTGGAGACTGTCAGGTCGACCAACG
GTTTGTCTCCTCATTAGGGAAGAGCACATGAGGGATCCACAGTTTACAGA
GATGTTGGACTTGCTTGCCATGCTGAAAAAAGGATTCTGTGATGGAATGA
AAGTGAGAATAGGGAGATTACAAAATTTAATTTCTTCCTCATGTATTGAA
CATCTTGATTTCATGAACACCATAGAAACCTCAGAAATGTCTTTTGAGCC
ATTTAAACAGCTTGAGCATGATTACATTGGTTATCAGAGTCTAACAGATG
TTCCAAGGGCTATTGCTTATGATGAAGACAGAAGAAACTACCAGGTTTTG
TGGAATAAACCAACTTGGGAAATTCTAGATGTACTTAGAAGCACAGAAGG
ACTGCATGGAAGAGCCCAGCTTTTTGGACTGTTGTTAAAAAGAGAAGGTC
CAAATTATGAATTTAATGGAGCAACAGTGGAGGAGCACCTAACAAAACTT
TATCAACAAGCTGGCAGCCTGCTGTATTGGGTCACTGTGAGATACTGCAG
CAGTTTACTGCACCACACAGTTGATAGCATCAGTCCTTTTATAACAACAG
TACTTGTGCATGGAAAACAGTTAACAGTTGGTGTCATCGGGCAGCAAGAA
ACGGTTTTTGACAAACCAATGACTCCAGCTGAGATACGACAAGTAATATA
CTCCACAATACAGCCATATGATGTTATTCAAGCAGTCCTTCAGCAAGAGG
TGGTTTTGTATTGTGGACGCCTCATTGCCACCAATCCTGAAATGTTCAAG
GGTATATTAAAGATTAGGGTTGGGTGGGTATTGGAGGCAATGAAACTGTA
CTTGCAAATAAAATCAGACTCAAAGCCTCTTGAACACCACAGCCCGTATG
AAGTTAGAACTTTGTTACAGAAAGTGTTGACAGTGAGAGAATGGGCCACT
CAAGAAAAGTTGTCACCTCTTCAACGCCGGCGTCTTGAAGGCTGCTTGTG
CCGTGTCCCTTCAAATTTCTATAACCAGGTCTGGGATGTTATGACTCGAA
CTCCACAAGGCATCAGAGTCCAAGGCCATCAGCTGCCACAGCAACCAACG
TTGTCAACCATGACACGGTCACAACTAAACTTTGCATTACTAGTTGAACA
AATGCTCAATCACATCCAACAACCTGAGTACAGACAGGTTGTAGTTGAGC
TGCTCTGTATTGTCGCCACAATACTGGTCCGAAATCCTGAGCTGGCCTTC
CAAAAACAACTGGACCTGGACCACCTTATGAATGAAGCATACCATATGTT
TTGCAAGGACAATAAATGTGAGATCACTGAAGATTTGATGCCATTTTTTT
CAACTCAGTACAGCGTAACTGTAGGTTATTTAGCACGTGCTGTGGTGAAT
AATGTTCTTCAGGGAGGTCAGCTTGTCACACATTCTGCACATCCTGAAAC
TGAAGATGATATAGGTCAAGATGAACCATGTAGGATTTCATAAGACATCC
TAATTATCTGTGATAATAGTTACTTCTAACATATGTAATGTACAAATAAA
AAAAGAATATTTTTTCCTAATATGCAAATGATATTGTTTCTTCAGAAATG
CAGGCTCTACACTGTAAACATATTTTTACTCTCATTTGTACAGAATAAAT
TTTTGAACTTTGCTTAAGTCCTCAGACTTTAATCTGGATTTGTATATTTG
TGTAAATAAAGGACTG
>CL6.Contig1_All
GGACCAGCAGGTGGCGGACGCCGTCGTCTCCGTCCAAGCGGCACTCTCGG
TTGCATCAGGCACAGAGTTGTGGGCGGTGGTAAACAACGCAGGAACCTCC
GACTGCGGCGAAACGGACATCACGCCGCTGGTGAAATTCCAGCACGTACT
GGACGTTAACACGGTGGGCGCCATAAGGGTTTCAAAGGCATTCCTGCCTT
TTCTCAAGATGTCCAAGGGCCGCCTCATCAATGTCACCAGTCCGTGTGGC
AAACTGCCACTTCCGATGGCCGGTGCTTACTGCCTGTCCAAAAGTGCGCT
G
>CL6.Contig2_All
GCGGAGAGAGCGTCGGAATGGATTTAGTGTGCCCTCGGCCTTCGGACGGA
TAACAGCGGGCCAGATTACACAAGCTCAGTGGCCCTGTTTCCGCTACATC
TCGAGGTTTCGTTAACTGATCAAAGGAAGACAGGTGGAGATGATGTCGGC
GCTGTCTGCGGCCTGCCACTGGGTGGGCGCCCTGGTGCTGTCCTCGCTGC
TGGTGTGGCTGCTGGCTGCGGCCCTCGCCAAGCTGAGGCCGCGGCGTCTC
CTGGACCGCCTGCCGTCTCGCGCCGTCCTCATCACAGGTTGCGACTCGGG
CTTCGGGCACGGGCTGGCGCGCCGGCTGGACGCCCTGGGTGTGCCGGTGT
TTGCTGGCTGCCTGCTCCCGGAGGGCCCCGGCGCGCGCTCTCTCGCCGCC
GACTGCTCCTCCAGGTTGCGCGTGCTGCCGCTAGATGTCACCTCGGACCA
GCAGGTGGCGGACGCCGTTGCTTTTGTCCAAGCCGCACTGTCTGACGCGC
CAAGTACAGAGTTGTGGGCGGTGCTGAACAACGCAGGAATCACAGACTTT
GGCGAAGCGGACATCACGCCACTGGAGAAATTCCAGCAGGTGCTGGATGT
AAACACGGTGGGCGCCATAAGGGTCTCCAAGGCGTTCCTGCCGCTCCTCA
AGAAGTCCAAGGGCCGCCTCATCAACGTCACCAGCCCTTTTGGCAGAGTG
CCAATTCCGATGCAGAGCACATACTGCCTGTCCAAAAGTGCGCTGATAAT
GTTTACTGACGTCCTGAGATTGGAAATGAAGAAATGGTCCGTCACTGTTT
GCGCTGTGCAACCGGCTTTGTATGGAACTGCTATTGCTGACGTAGAGTGC
TTGCAGTCGAAGTACTTCGAAAATACTGAGAAGACTCTCTCGCATGACAG
TGAAGCCATTCGACAGGCAGCAAGAAAGAATTGTGAGGTACTACTCAGAG
CGTCCAAGTGGCTCGCCAAGAGGAACATCCCAGAGGTGATCGACGAGATG
GTGGTAGCCTGCGTCGGCCGGAATATACAGAGAAATAACATGCCTGGTTT
CATGGAGACGGTAATAATGACTACAGCTGCCAACGTACCAGACTGTCTGA
GAGAGTTCCTAACCCATCTAGCCTTGGCGATAGTAAAAATAATATGGGGA
TAAGAAAGTTGTTGAGATAACGTCCGAAGCAAGAACGTTCTGCGGTGTTT
GAGGGGTGTGTGTATACAGAGGAGGACAGAGTCCGATCATTACTTGGAGT
GCAGACACAGAAAGCTTTACATTACAAGGTTATCAAGTCACCTGCATCAG
TATGTACTATTTTAATACATGTGTGAAGTACTTCTGCTGAGTTTATAAT
>CL6.Contig3_All
CCGGGATTCCGCTGTGTCCCGTGGTTTCCTTTATCTCAGCAAAGGAAGAC
GAGTGGAGATGATGTCGGCGCTGTCTGCGGCCTGCCACTGGGTGGGCGCC
CTGGTGCTGTCCTCGCTGCTGGGCTGGCTGCTGGCTGTGGCCCTCGCCAA
GCTGAGGCCGCGGCGTCTCCTGGACCGCCTGCCGTCTCGCGCCGTCCTCA
TCACAGGTTGCGACTCGGGCTTCGGGCACGGGCTGGCGCGCCGGCTGGAC
GCCCTGGGTGTGCCGGTGTTTGCTGGCTGCCTGCTCCCTGAGGG
>CL7.Contig1_All
AAGTTGCAGCAAAATATTCAGTGTTCACATGTTGTAATTGGAGAACGGCA
AAGTTAAATTTATGTATTTTTTTTTAAATATTTGGACAAGTTCGTTGATA
CGCAATCTTGCAGGTTAAAATTTATGGTGACCCTGGGTTATTGCACTGAG
GTAAATAGAAATCACTACAAAATGTAAGAGTGACGCTCAACAATAACTTA
CCTTCCAAAATATGGAAGGACGTATTTTTTTGATGCCACGAAATAAAGTT
GCTGATGTCCAAGCAGTATATAAAAGAAATTACGTATAGACAAATTTCCT
CTGTTGAAGCTTAGAACAAATTCGCGCAGCATTTGGAAAAATCTTACTCA
ACGGACCACAGTTTCATTTACCGTAGTTTATGTAGGATACGTGTACACAA
TATGATTCAAACTATTCGTCAGACTTGGCCAACATCTAATATACGATTTC
TTAATTACTCTTACAGTTTTAGTTTTTATGACAAGAAATTCTTTTAATAC
AGTAAATTGTGTTGAAATATGTTGCGAACCTAAACATCACGCTAAGACGT
GCCAGCATGTCAGCACGCTACTACTGCCCTAACTTGGCAGTCACATTTGC
C
>CL7.Contig2_All
CAGTCGAATACCCTATTTTACGCAATTTTGTTACGAAACATGATAAATAT
CCCTTCTAAAATTGGGAACTTCAGGAAAATACAATGATGGACGAAGTTGC
AGCACAATATTCAGTGTTCATACGTTGTAATTAGAGAACGCCAACGTTAA
ATTTATGTATTTTTAAATATTTGGGCAAGTTCGTTGATATGCAATCTTCC
AGTTTAAAATTTATGGTGACCCTGGGTTATTGCATCCAGGTAAACGGATC
GAAATTACTACCAAATTTAAGAGTGACGCTAAAAAAAAAACTTACTTTCT
TATATACGCAAGGACGAACTTTTTCGATGCCACGAAAGAAATTTGCTGAA
GTTCAAGCAGTATATAAAAAGCAAATTATGTGAAGACAAATTTCCTCCGT
TGAAGCTAAGAACAAACTCGCGCAGCATTTGGCGAAAATTTTCTCAGCGA
AACGCAGTTTCATTTACCGTAGTTTATGTACGATACGTGTACACAATATC
ATTCAAAATACTCGTCATACTTGGCCAACATCTACTATACGATTTATGTA
ATTACTGTTACAGTTTTGCGTTTAATACAGCAAATTGTGTTGAAGTATGG
TGCGAACAATCAGGCTGCACCACATGTCAGCGTGCCATGCCGCCACTGCC
TTTACTTGGCAGTCAGGTTTGCCAGCTTCGCCAACTCAGATCCAAATAAT
CGCCTTTCAAGTTAAGACAGAGCTACGCTACAAATCAATCTCTTTAACAA
GAGATCAGTTCGGGGGGGGGGGGGGGGGG
>CL8.Contig1_All
GGGAGGATGGCATAAATTAAAAATAAATAAATAAATAAAATACTTTTTCT
CAAGATGGAGAATTACTAACAAAAATATTCCTAACCTGTAAGTTACAGTT
ACAGGCAACTCTAAACAAAATGTTTGTTAATCGCATAATACTGACAAAAG
GCACACTTTCTGGTGCCTGGCTAAGCACAAAATTGTGCCTAGCCCGTGTC
ACTGCCATATTTTGACTTGTCGTCCATGGCACACGGAGGAAGCAAATAAG
GTATTCATCCAGCTACTACGAAAAAGGATTATCGACACAGTTGTCCTGCC
GAAAATATTCCTCCAAAGTATAGTACAAAAGAGAAGGATCTCTGGAGAAT
GCATTTTAGCTGATACTGCCAGTTAAGGTGGAGCCACACTTGAATGATCA
AGAATTAAAAAATAATATATTTTGCAGCGACATACTACATAATTGGTCAC
CACGTGTGCCTGATGATGAAATACAGAACACTATGAAATCGATAATGATT
AATAAACGACACAAAATACAGCTGGGTGAAGTGAGTAGCCTAATAAAGAC
AAAAATAGTTACTTATTCTCCACGAAGACGACACTAGCGCTCCCTTCACA
AAAATTGGTGGTGTCAGTAACGGTGGCTATGTCACTTTGTCAGACGTCCG
ATACTAAATTGTCCACTACACAGTAAACTAGGCCACTCCAAGAACCAGGA
TGTCAGAGACAGTGCAAACAGTAAAAAGAGAAACGCTGCAAAATATCCAT
TAGTGTCAAGTCACAAAAGGCTCAACTATATCACAACTCTGTTTCAGACA
ATGTAACAGTGGTGACACAGGGAGCTATTCGTCCCCTGAGGTCCCACAGT
GCAGGAGCACCCGTTACGAAGCCGGCAGCGGCTCGTAGTGCCGGAACGCC
GGGGAGAGGGCCGGCCCGCCAGCACCGCGCCCACGCCGACCGCCCCACCA
GCCGCCATGTCCGTGGCCGTGCACGTGGAGTCCCGCCCGTGGGTCGTACT
GCCGCGGCGGCTTGCCACTGCTACCGTCTGCACCGGAGCTCCCTCCTCCA
CTGCCTTCCTTCGGCACCACCGGGAAGCAGCACCACAGGATGAACGCCAC
GAACGCGACGAACGTCCCCACCAGAAGGATGAAGTCCTCCACGGTCGGTT
CTTCTCCCAATAGTACGGAGTTGATCAGGTACATAAAATCATCGAATGGT
GTCATTCTTGCTTGTTCACGTGGTCCTTTCTAGGTCTTTAAAAATTGCAT
TGTTGATGCTTCCATATATTTACCGTGCTGTATGAAAGAGAATAGTTAGT
CATAACTTTCATTGCAGAATCAACGGTATACTCTTGTGGACTCATCCAGA
GCGATCGTTATGTCAATATTCGTCTTCTTCTCACAGAATCATTGTCATTT
AAACTTCCCTACCATTCTATCGTCCGATTAATTTCAAAGATA
>CL8.Contig2_All
GGGAGGATGGCATAAATTAAAAATAAATAAATAAATAAAATACTTTTTCT
CAAGATGGAGAATTACTAACAAAAATATTCCTAACCTGTAAGTTACAGTT
ACAGGCAACTCTAAACAAAATGTTTGTTAATCGCATAATACTGACAAAAG
GCACACTTTCTGGTGCCTGGCTAAGCACAAAATTGTGCCTAGCCCGTGTC
ACTGCCATATTTTGACTTGTCGTCCATGGCACACGGAGGAAGCAAATAAG
GTATTCATCCAGCTACTACGAAAAAGGATTATCGACACAGTTGTCCTGCC
GAAAATATTCCTCCAAAGTATAGTACAAAAGAGAAGGATCTCTGGAGAAT
GCATTTTAGCTGATACTGCCAGTTAAGGTGGAGCCACACTTGAATGATCA
AGAATTAAAAAATAATATATTTTGCAGCGACATACTACATAATTGGTCAC
CACGTGTGCCTGATGATGAAATACAGAACACTATGAAATCGATAATGATT
AATAAACGACACAAAATACAGCTGGGTGAAGTGAGTAGCCTAATAAAGAC
AAAAATAGTTACTTATTCTCCACGAAGACGACACTAGCGCTCCCTTCACA
AAAATTGGTGGTGTCAGTAACGGTGGCTATGTCACTTTGTCAGACGTCCG
ATACTAAATTGTCCACTACACAGTAAACTAGGCCACTCCAAGAACCAGGA
TGTCAGAGACAGTGCAAACAGTAAAAAGAGAAACGCTGCAAAATATCCAT
TAGTGTCAAGTCACAAAAGGCTCAACTATATCACAACTCTGTTTCAGACA
ATGTAACAGTGGTGACACAGGGAGCTATTCGTCCCCTGAGGTCCCACAGT
GCAGGAGCACCCGTTACGAAGCCGGCAGCGGCTCGTAGTGCCGGAACGCC
GGGGAGAGGGCCGGCCCGCCAGCACCGCGCCCACGCCGACCGCCCCACCA
GCCGCCATGTCCGTGGCCGTGCACGTGGAGTCCCGCCCGTGGGTCGTACT
GCCGCGGCGGCTTGCCACTGCTACCGTCTGCACCGGAGCTCCCTCCTCCA
CTGCCTTCCTTCGGCACCACCGGGAAGCAGCACCACAGGATGAACGCCAC
GAACGCGACGAACGTCCCCACCAGAAGGATGAAGTCCTCCACGGTAAAGA
GAATAGTTAGTCATAACTTTCATTGCAGAATCAACGGTATACTCTTGTGG
ACTCATCCAGAGCGATCGTTATGTCAATATTCGTCTTCTTCTCACAGAAT
CATTGTCATTTAAACTTCCCTACCATTCTATCGTCCGATTAATTTCAAAG
ATA
>CL8.Contig3_All
GGGAGGATGGCATAAATTAAAAATAAATAAATAAATAAAATACTTTTTCT
CAAGATGGAGAATTACTAACAAAAATATTCCTAACCTGTAAGTTACAGTT
ACAGGCAACTCTAAACAAAATGTTTGTTAATCGCATAATACTGACAAAAG
GCACACTTTCTGGTGCCTGGCTAAGCACAAAATTGTGCCTAGCCCGTGTC
ACTGCCATATTTTGACTTGTCGTCCATGGCACACGGAGGAAGCAAATAAG
GTATTCATCCAGCTACTACGAAAAAGGATTATCGACACAGTTGTCCTGCC
GAAAATATTCCTCCAAAGTATAGTACAAAAGAGAAGGATCTCTGGAGAAT
GCATTTTAGCTGATACTGCCAGTTAAGGTGGAGCCACACTTGAATGATCA
AGAATTAAAAAATAATATATTTTGCAGCGACATACTACATAATTGGTCAC
CACGTGTGCCTGATGATGAAATACAGAACACTATGAAATCGATAATGATT
AATAAACGACACAAAATACAGCTGGGTGAAGTGAGTAGCCTAATAAAGAC
AAAAATAGTTACTTATTCTCCACGAAGACGACACTAGCGCTCCCTTCACA
AAAATTGGTGGTGTCAGTAACGGTGGCTATGTCACTTTGTCAGACGTCCG
ATACTAAATTGTCCACTACACAGTAAACTAGGCCACTCCAAGAACCAGGA
TGTCAGAGACAGTGCAAACAGTAAAAAGAGAAACGCTGCAAAATATCCAT
TAGTGTCAAGTCACAAAAGGCTCAACTATATCACAACTCTGTTTCAGACA
ATGTAACAGTGGTGACACAGGGAGCTATTCGTCCCCTGAGGTCCCACAGT
GCAGGAGCACCCGTTACGAAGCCGGCAGCGGCTCGTAGTGCCGGAACGCC
GGGGAGAGGGCCGGCCCGCCAGCACCGCGCCCACGCCGACCGCCCCACCA
GCCGCCATGTCCGTGGCCGTGCACGTGGAGTCCCGCCCGTGGGTCGTACT
GCCGCGGCGGCTTGCCACTGCTACCGTCTGCACCGGAGCTCCCTCCTCCA
CTGCCTTCCTTCGGCACCACCGGGAAGCAGCACCACAGGATGAACGCCAC
GAACGCGACGAACGTCCCCACCAGAAGGATGAAGTCCTCCACGGTCGGTT
CTTCTCCCAATAGTACGGAGTTGATCAGGTACATAAAATCATCGAATGGT
GTCATTCTTGCTTGTTCACGTGGTCCTTTCTAGGTCTTTAAAAATTGCAT
TGTTGATGCTTCCATATATTTACCGTGCTGTATGCTGCAAAATACGTTCA
ATAATATTTATGTGAAGCATACCCCCACTGACGCGCATCACAAATACATG
GCCGTTAGAGGATAAAAATGTTTTACTCACAAAGAGAATAGTTAGTCATA
ACTTTCATTGCAGAATCAACGGTATACTCTTGTGGACTCATCCAGAGCGA
TCTTTATGTCAACATTCGTCTTCTTCTCACAGAATCATTGTCATTTAAAC
TTCCCTACCATTCTATCGTCCGATTAATTTCAAAGATA
>CL9.Contig1_All
CGCTAGATGGGGTTTGCGGCACGAAGTGAAACTGTTTGGCGCGATTTCGT
AAAGAACTGCAAGCTACTCGCTCAGTGTGTAAACATACAGAAACAAGGCT
TCTCGTTCGCTTACGGACGAAATTTTGCGTGAATTAGAGCAAGATTATGT
TGACAGTGACAGTGAGAATGATATTTTCGACAATTCAACCGATGATCCTG
ACTTTGTGGGAGAAGAACTGCATCAAATTTCAAGGATGAGTCATCAGAGT
CCATCGCTTCAGCAACCACTCCTGTTCCCATGCCATCAGTGTCATAATGT
TTATCATTACCAAAGGAACCTTTCACGG
>CL9.Contig2_All
CGCTAGATGGGGTTTGCGGCACGAAGTGAAACTGTTTGGCGCGATTTCGT
AAAGAACTGCAAGCTACTCGCTCAGTGTGTAAACATACAGAAACAAGGCT
TCTCGTTCGCTTACGGACGAAATTTTGCGTGAATTAGAGCAAGATTATGT
TGACAGTGACAGTGAGAATGATATTTTCGACAATTCAACCGATGATCCTG
ACTTTGTGGGAGAAGAACTGCATCAAATTTCAAGTTCAGAAAATGAAGAC
AGTGTATGTACAGTGAATGTTGAGCCACAAAATGTCAGTTGCGCCAACAA
TGAAAGGAG
>CL10.Contig1_All
AACACCAACAGTAGATTTATTGTTCAGTATCTTACATGCAGTACAAGATA
CATTTGTTGTGGAAGTGCGTAGGTAAAGGTCCACCCTAAAGTAAGCAGTA
CAGTCAGTCCAACTGCATGCTTAGCACGCATGCGTAGCAGAATGCTGCAG
CCTGACGCCTAGCTACTTGTCTGCTGACAGCCTGCCGTAGTGGAGCTGCG
AGGCCTCCTCCTCCTCCTTGTCGCCGTCGCCGTCCGGAGGCTTGCGGACT
GGCTTCTCGTCGTTGCTGCACTGCACCACGAATCTCAGCTCAGACGTCAG
CGCCTCCCACGGCGTTATCTTCTCCTCGACGGCGATCTTGCGGCAGTTCC
ACAGCAGCTCCAGGACGGCGACGAAGAAGGCCCCCAGCGTTCCGAACGCG
AGCACGAGGAAGACGCCGCCCACGTTGAGGATGCCCAGCTCTGCGCTGTT
GATGTCGTCCGCGCCAGAGGCGCACTCCTTGCCCTCGGGCGCCTTCCACC
ACCGCGCCTTGAGAGCGCTCAGGTTGCCGCGCTCCTGCAGCGTCAGCACT
GCGCCGCTCACGGCCGTCCGGAACGGCGAGTCTCTCTGCAATGCAATTCC
GTAGCCCTTGGAGTCGAGCAGTCCGCCGACTTTGAGCAGGTTGCAGTCGA
GCGCCGTCTGGTACTCGATGCTGGTGGACTCCATGAAGAAGGCGTACCTG
CCCTTCTCCTTCTTGACTCGCTCCACGCCCTCCTGGTTGTCTGCGGTGAA
CACATCAGGGCGCGCTTGCTTCATGACTAACCACATCCGCTGATACAGGG
AGTCGTTGGAGTTCTTGAAAAAGCCTGCAGTGGAACCGCCACCGTAGGTG
CCGTACTTGATCTTGGTCTGTTTGGCGAGGTCTTCGACGCCCTCGATCGG
CGCGTCGAGCTTGCTGTTGGTGAGGAACGCCGCCAGGTTGGCCGTGTAGG
AGGCGATCATGATGAGTGTGAAGAACCACCACATGCCCGCTATCAGCCGC
GTCGACACAGCCTTCGGTAACAGGTCACAGCCTTGTCCCATGAGAGAGCC
CATGGAGAACCAGAAGATGTTGATCATGTTGAACGTGTTTTCCAGCTCCG
TGGGCTCCGGATCGCAGGGGTGGCCTTTGTCCCACTCTCCAGGAGCCATC
CTTGCTAGAGCGAAGAACGTTAAAGACACTCCAAGATATGCCGTAGCCAT
GTAAATCCAAACGTCAACGGTGAATGGATCCAGGAAGGAAAAAAGGCTTG
GATCCTCCTTCTCGGACTTACTGTACAAGATGCTAATACCCAGGTTCATG
AAGGGCATGGTGAAATCTACGGCCGACTGCCGCTCCTCCGTAATGGTCAG
ATCACAGATGGCCAGGTCTGCCCTCCCTGCGATCAGCTCGCCAACGAGCC
CATTCCAGGTGCCTGTCTTGTCGTCTCTATTGCCGTATTGTCCATCGGGC
GCCAACTTGAACTCGAACGTGAAGTTGAGAATCTCTGAGATCTGCGTGAT
CAGGTCCATCGAGTAGCCCTCGTATCTGTCGTTGCCGACACGCGGTGGCG
TCGTAGGCTCCTTCTCCATCAGGTATGGGGCTCCGATTCTGGAAGAAACG
ATGAGGTGGCGGCCCTGGAGAATGCTCTGCTTCTGCTCCATGGTCTCGGT
CTCTGTCTTGCTGCTGACGAAGCCCTCCTCCGGCGTCCACATGGCGACGC
GCCTGAAGCCGCTCGCCGACAGTTCCAGCACCTCCAGCGAGAAGCCCACC
CGCCGCCCTTCCGCGTCGAACATGATGGTGCCGGACAGGCCCTCCTGCCG
CATGTCGCGGATGAAGTCGCGCACGCTGATGCCGTGGTCCCAGACGGCCG
ACTCGTCGGCGCAGCTGAGCGGCGCGGTCCGCACGCGGCCGATGGTGCTC
GTCTTGAACAGCGCCCCGGCCAGCACGCGCACCGCGTCGTACGTCAGCGC
CGACTCCACCCGCATCGTATGCGGTGTGATGTTCACAGGTGTTTTATTCC
AGCGGTATTCGAAGTCCTGCATTGTCTTCAGAACGGCTTCGCTGTCAGGC
TGGATGAGTCGCAGTGTTGTAATGTTGGTACCACTGAGACGG
>CL10.Contig2_All
GGCTGGTGAGGAAGCCGTCCTGCGGAGACCACGTGGCGACGCGCTGGAAG
CCGCTGGACGTCGACTCCAGCACGTCCAGCGAGAAGCGCACCCGCGACCC
ACTCGCGTCGAACAGGATGTCTCCGGACAGGCCTTCGTGCCGCATGTCGC
GGATGAACTCGCGGACGCCGATGCCGTGGTCCCAGACGGCGCCGCCGCCG
CCGGTGTGGCAGGGCAGTCGCTGCTCGCGCACCGGCCGCGCCGTGCTCCC
CTTGAAGAGCGCGTTG
>CL11.Contig1_All
GGAGGCTTAGGGCGGGGAGAGGGAGGGATAGCGGGAGATGGGAGGGGGAA
GTTGTAGTGCTGCTGGTGCGAGCATGCAGGGACGTGGTGGGGACAGGGTA
GGGCTGTAAGGTGCAGTAGGGAGGTTTATGTGGATGGGGAAGGGAAGGGG
AGTGGAAAAGGAGGAAGTAGAGAAGGGGGGAAAAAAGGACTCAAAAGTGT
GTTGGTGGCACAGAAGGCCGTGCAGCTCAGAGTGGGTGGAGGGAAGGGGA
GAGGCAGGGGGAGGACAGAGGCCAGCGAAGGTTGAGGCCAGTGGGGTTAC
GGGAACGCAGGACACATTGCAGGGAGAGTTCCCACCTGAGCAACTCAGAA
AAGCCGGTGTTGGCAGGAAGAAGCCTGACGACACAGGCTGTGGAACAGTC
ATTGAAGCGGGGTACATCGTGTTGGGCAGCATGTTCAGCCACAGGATGGT
CCAGCTCACTCTCGGCCACGGTTCGGCAGAGACCATCAATGCGGACAGAC
AGCTTGTTGGTTGTCATCCCGACAT
>CL11.Contig2_All
AAGGACTCTTGAGTGTGTTGGCAGCACAGAAGGCTGTGTAGTTCGGAGTG
GGTGCAGGGAAGGGGATAGGTAGGGGGAAGACAGAGGTTAGTGAAGGTTG
AGGCCAGGGGGTTATGGGAATGTAGGATATATTGCAGGCAGAGTTCCCAC
CTGTGCTATTCAGATAAGCTGGTGTTGTTAGGCAGAAGCTTGATGACACA
GGCTGTGAAGCAGTCACTGAAGTGAGGTACA
>CL11.Contig3_All
GGCACAGAAGGCTGTGTAGTTCAGAGTGGGTGCAGGGAAGGGGAAGGGTA
GGGGGAGGACAGAGGCTAGCGAAGGTTGAGGCCAGGGGGGTTGCGGGAAT
GTAGGATAAACTGTAGGGAGAGTTCCCACCTGCGCAATTCAGAAAAGCTG
GTGTTAGCTGGAAGAAGTTTGATGACACAGGCTGTGAAGCAGTCATTGAA
GTGAAGTACGTCGTGTTGGGCAGCATGTTCAGCTACAGGGTGGTCCAGCT
GTCTCTTGGCCACAGTTTGGCGGTGGCCATTAATGCGGACAGACAATTTG
TTGGTTGTCATCCCGACGTAAAAAGCAGCACAGTGGTTGCAGTTAAGTTT
GTAGATAACGTGACTGCTCTCACAGGTGGCCCTGCCTATGATGGGATAGG
AGATGCCAGTGATGGGACTGGAGTAGGTGGTGGTGGGAGGGTTTATGGGA
CAAGTCTTGCATCTAGGTCTATTGCAGGGATATGAGCCATGTGGCAAGGG
GTTGGGAGCAGGGGTGGAGTAGGGACGGACAAGGATATTATGCAGGTTTG
GTGGGCGGCGGAATACCACTGTGGGTGGGGTGGGAAGGATAGTGGGTAGG
ATGTTTCTCATTTCAGGGCACAACGAGAGGTAGTTGAAACCCTGGTGGAG
AATGTGATTCAGTTGCTCCAGTCCTGGGTGGTACTGAGTCACTATGGGTG
TGCTTCTACATGGCTGGATAGAGGGTGTGAGGGACTGGAGGGACAAGGCA
CGGGATATCTGTTTCTGTACAAGGTTGGGAGGGTAATTACAGTCAGTGAA
GGCTTCAGTGAGACCCTTGGTATACTTGGAGAGGGATTGCTCGTCACTAC
AGATACGACCACCACGGGTGGCTAGGCTGTATGGAAGGGACTTCTTTGTA
TGGAATGGATGGCAGCTGTCAAAGTGGAGGTATTGCTGGTGGTTGGTAGG
TTTGATATGGACAGATGTACTGATGTAGCCATCTGTGAGGCAGAGGTCAA
CGTCAAGGAAGGTGGCTTGTTGGGTTGAGGAGAACCAAGTGAAACAAATG
GGAGAGAAGGTGTTGAGGTTTGGAGGAATGTGGAGAGGGTGTCCTCACCC
TCGGTCCAAATCACATACATGTCGCCAATGAATCTGAAGCAGGTGAGGGG
TTTATGGTTCTAGGTGGTTAGGAAGGTTTCCTCTAGATGGCCTATGAAAA
GGTTGGCATAGGATGAAGCCATGCAGGTGCCCATAGCAGTACCACAGATT
GTTTGTAGGTGTAGGTGACACCCTCAAAGAAGAAATAATTGTGGGTAAGA
ATATCATTGGCCATGGTGACATAGGCAGGGCCGCCTGTGAGAGCAGTTAC
ATGATCTACAAACTTAACTGCAGCCGCAGTGCTGCTTTTTATGTCAGGAT
GACAACCAACAAGCTGTCTGTCCGCATTGA
>CL11.Contig4_All
GGGAAGGGGAAGGGTAGGGGGAGGACAGAGGCTAGCGAAGGTTGAGGCCA
GGGGGGTTGCGGGAACGTAGGATAAACTGTAGGGAGAGTTCCCACCTGCG
CAATTCAGAAAAGCTGGTGTTAGCCGGAAGAAGTTTGATGACACAGGCTG
TGAAGCAGTCATTGAAGTGAAGTACGTTGTGTTGGGCAGCATGTTCAGCT
ACAGGGTGGTCCAGCTGTCTCTTGGCCACAGTTTGGCGGTGGCCATTAAT
GCGGACAGACAATTTGTTGGTTGTCATCCCGACGTAGAAAGCAGCACAGT
GGTTGCAGCTCAGTTTGTAGATAATGTGACTGCTCTCACAGGTGGCCCTG
CCTATGATGGGATAGGAGATGCCAGTGATGGGACTGGAGTAGGTGGTGGT
GGGAGGGTTTATGGGACAAGTCTTGCATCTAGGTCTATTGCAGGGATATG
AGCCATGTGGCAAGGGGTTGGGAGCAGGGGTGGAGTAGGGACGGACAAGG
ATATTATGCAGGTTTGGTGGGCGGCGGAATACCACTGTGGGTGGGGTGGG
AAGGATAGTGGGTAAGATGTTTCTCATTTCAGGGCACGACGAGAGGTAGT
CGAAACCCTGTCGGAGAATGTGGTTCAGTTGCTCCAGTCCTGGATGGTAC
TGAGTTACGAGGGGTGTGCTCCTTTGTGGCCGGACGGAGGGTGTGAGGGA
CTGGAGGGACAAGGCACGGGATATCTGTTTCTGTACAAGGTTGGGAGGGT
AATTGCGGTCAATGAAGGCCTCAGTGAGACCCTTAGTATACTTGGAGAGG
GATTGCTCGTCACTACAGATGCGACGACCACGGGTGGCTAGGCTGTATGG
AAGGGACTTCTTTGTATGGAATGGGTGGCAGCTGTCAAAGTGGAGGTATT
GCTGGTGGTTGGTAGGTTTGATATGGACAGAGGTACTGATGTAGCCATCT
GTGAGGCAGAGGTCAACGTCAAGGAAGGTGGCTTGTTGGGTTGAGGAGGA
CCAGGTGAAGCGAATGGGAGAGAAGGTGTTGAGGTTCTGGAGGAATGTGG
AGAGGGTGTCCTCACCCTCGGTCCAAATCACAAAGATGTCATCAATGAAT
CTGAACCAGGTGAGGGGTTTGGGATTCTGGGTGGCTAGGAAGGTTTCCTC
TAGATGGCCCATGAACAGGTTGGCATAGGATGGGGCCATGCGGGTGCCCA
TAGCAGTACCACGGATTTGTTTGTAGGTGACACCTTCAAAGGAGAAGTAA
TTGTGGGTGAGGATATAGTTGGTCATGGTGACCAGGAAGGAAGTAGTAGG
TTTGGAGTCAGTCGGGCGTTGGGAGAGGTAATGTTCAATGGCAGCAAGGC
CATGGGCATTGGGAATGTTGGTGTAGAGGGAGGTGGCATCCACAGTGACG
AGCAGGGTACCATGTGGTAAAGGAACAGGAACTGTGGAGAGTCGGTGGAG
GAAATGATTGGTGTCTTTTATGTAGGAGGGTAGGTTACAGGTAATAGGTT
GAAGGTGTTGGTCCACAAGAGCAGAGATTCTCTCAGTGGGGGCACAGTAA
CCGGCCACAATGGGGCGTCCAGGGTGATTGGGTTTGTGAATTTTGGGAAG
CATGTAGAAGGTAGGAGTGCGGGGAGTGGTAGGAGTGAGGAGGGAGATAG
ATTCAGGGGAGAGGTTCTGGGATGGGCCTAGGGATTTGAGGAGGGACTGG
AGATCCTGTTGGATTTCTGGAATGGGGTCACTGCGGCAGGGTTTGTAAGT
AGATGAATCTGACAGCTGGCGGAATCCCTCCGCCAGGTAATCCTTGCGGT
CAAGAACCACAGTGGTGGAGCCCTTGTCAGCAGGTAGGATTATGAGGTCA
GGATCAGTTTTAAGTCTGTGGATTGCGGTTCTTTCTGCGGATGTAAGGTT
GTTTTGCATGTTGAGGGATTTGGGGAATGATGGTGCAGCTAGGTTTGAGG
CTAAGAAATTCTGGAATGTTAAGAGAGGATGATTAGGGGGAAGTGGGGGT
GGATCACGGTTGGAAGGAGGAGTGAACTGGGCCAGGCAGGGTTCAATATT
GGTTTTGGGTTGAGTCTGATTGGTCGGGTTGGTGGCGAAAAAGTGTTTCC
ACTGTAGGGACCGGGAGAAGGAGAGAAGGTCTTTAACGAGTCCAGCATGA
TGGAATTTTGGAGTGGGGCAAAAGGTGAGGCCTTTGGAAAGGACTGATAC
TTCCGTAGGACTGAGGTTTTTTGAGGAAAGGTTCATGACTGTGTTACGGG
TCTGTTTGGGTTCTGGATTCTGTGTGCTGGTGGGAGGGAGTTTCTGAGGG
TGTGGTAAATGTAGTAGGTCAGCAAGGCAGGGTTTGTCACCTAGGAGGGG
ATGTGGTTGAGGTTTGGAGGTGCTTGTAGGGGTGGTGGATAGAGGTAGGC
CCATGTGGGAGTAGGAGGTGAACAACTTGGAGAGTTTTTTGAGGTGCCGT
TGTGCATGCTGCTCCAGCTCCTGGAGGGCAAGAGTTTCAATGTGGGAGAT
GGGATGCAGGAATTTGGGGTTGCAGAGCAGGAGAATTTTGCGAATGGAGA
GGAGGTATTGCAAGGAGGTATGGGCCTGATTAACATGGTTTTGCAGGACT
AGGTTGGTGAGGGCTATAGACTGACGGAATTGAAATAAGTATAGGTCACT
GTGAAAGGAAGGGTTGCAGCCAGAGATGGGTAACTTGATGGTAAGGCCAT
TTGGGGGGATTCCATGAGCTAGGCAACAACGCAGGAACAGTATGTGGGAC
TGGGTTCTGGCTAAGGATAGGGAAACTTTTCTGTATTGGCGCAGGTGGAA
GGAGCAAGGATCCATAGTGGAGGAATGAAAAAAAGGTGAATAAAAGAGCG
AATAAAATATGAAATACGAAGGAAAAACTCGTGAAATGCGACGGAAAAAC
TCGTAAAATACGACGGAAAAACTCGTAAAATGCGACGGAAAAACTCGTAA
AATACGACGGAAAAACTCGTAAAATGCGACGGAAAAAGTCTAGAAAAAGG
ACAGGACAATGAAGTTGGGGGAGAAAAAAAGTGAAATCTGAAGCTATAGG
GCCAGTGAAAGCCGAAAATGAGCTAAAATCGACGTGAGAACATGATGAGA
TCACGGAGAAAAATTAATAAAAAAAGAAATGAAAAGATGATGATAGTGAG
ATGCAGGGTGGGGGATGGATTGGCGTGAAGAGAGGTGACAGCAGGTGTTC
AAAGGTTAGTTACGGTAGTGTGTGTGTGCTGGAATAAGAGAAGAGAAAGG
AGGCGGGCGGTGGATTGGTAAGGTCGTA
>CL11.Contig5_All
GGGAAGGGGAAGGGTAGGGGGAGGACAGAGGCTAGCGAAGGTTGAGGCCA
GGGGGGTTGCGGGAACGTAGGATAAACTGTAGGGAGAGTTCCCACCTGCG
CAATTCAGAAAAGCTGGTGTTAGCCGGAAGAAGTTTGATGACACAGGCTG
TGAAGCAGTCATTGAAGTGAAGTACGTTGTGTTGGGCAGCATGTTCAGCT
ACAGGGTGGTCCAGCTGTCTCTTGGCCATTAATACGGACAGACAGTTTGT
TGGTTGTCATCCCGACGTAAAAAGCAGCACAGTGATTGCAGTTAAGTTTG
TAGATAATGTGACTGCTCTCACAGGTGGCTCTGCCTATGATGGGACTGGA
GTAGGTGGTGGTGGGAGGGTTTATGGGACAAGTCTTGCATCTAGGTCTAT
TGCAGGGGTATGAGCCATGTGGCAAGGGATTGGGAGCAGGGGTAGAGTAG
GGACGGACCCCATCCACACACGCCTCCCAACCGCACCCAAC
>CL12.Contig1_All
CTGCAGTGGGGCAGGAGAAAGGCTGCGTTACCAGCCAGAGATCGGCTCGG
CTTTGGTGGGGGAGCCTATAAGAGCGGCCGCAGCCCTGCGCCCTGTTTCA
GTCTCCCGTCGATCGCCACCGTAAGAGGACGCCGCGAGAAGATGAACAAG
GCAGTGTTGGCGCTGTTGCTGGTGCTGTCGGCGGCGGCGCTGTCTACGGC
GGCGCCCGCCCCCGCCCCCGCCCCCGACTCGGCGGCGGAGGAGTACGAAT
ACGAGGACGAGGAGGAGGCGGCAGCGGCGCCGCCCCCGCCGCCCCCGTCG
CCGGCCAGGGGCGGCTCGCGGCTCAACGCGCTGCTGGGCTCGAGGGGCGG
CGCGGGGGGCAGGCCCGCCTCCCCGCTGAGCAGGGGGGCCAAGCCCGCCG
CCCCCGCCAAGGCCGCAGAGCCCGCGCCGCCTCCACCGCCCCCGCAGCCA
GAGCCGGCGGAGGCTGAGGAGGGCAGCGAGGAGGAGGGCGCCGAGGAGGA
CCAGCAGGCGGCCACCACCACCACCGAGCCGCCCAAGAAGGGCCTGGTGC
GCGGCGGCGTGAGGCCCTTCCGCAGCAACGACGACCTGCTGGCCGCGCTC
AAGAGGAGGAGGCAGCAGCAGGGATCCTCGGGCGGCCACCACAGCGCGGC
GTCCAGCCGCAGCACGACCACGACCACGGAGGCGTCTGCGGAGGTGACGG
CCAGCAAGGGCCGCAGCACGCAGGCGTCCGGGGGCGGCAACCGGCGGGGG
CGGTTCAACGGGGGCGGGGCGCGCGCCGCCGCCGGCTCCAGCAGCGACGC
CGCCGTCGTGCAGCCGCCGCCCTCCGCCTCCGGGGGCGGTCGCAGCCGCT
TCTCCGGGCGCCGCGGCGCCGCCTCCTCCGCCCCCGCGGACCTGGACGCC
TCCGAGCAGCAGGCGGACGAGCAGGCCGCCACCGCCGCCCCCGCCAGGGC
CGGGAAGTCGTTCCGCGGGCGGCGCCAGTGAGCCGCCGACCGCCCGCGAC
GGTATTTATTTCTGCTCCCAAAGACAGCCGACCCGCTACCCGCTGCCCAC
CAGCGACCCGCAGCTCCAGAGGAGGAGGAGGAGGAGGACGAGGAGGAGGG
AGGCCGGCCTCTCGCCGCCGCCACCTCACAGAGTGACGCGCCCAGACCAG
CAGCCGCGCCGTTACCTCCACTGAGCGCTAGTTCCCCAAAACGCCACTAG
ACACCGCTAGGAAGTCATCAACAGCGTTCTCCCATTAGCGATACACAAAC
AACTTTGAATACCCACTCTCCCTCGACATTCTGCAATTACCATACAGATA
GTTCTCCAAAATTCTAGTAGATGCGTCAAGAACCACTTCTACACTTCTAG
ACCCAAGTGTAAATGTGCACCATCAACCCAATCTATCTTTCTCTACACAA
CACAAGGAAAACACTAATCGCTATTTCCTACGCCGAGCCAGCTTGCAAGA
ACACGTCGAATCACAACCACACCGCTAGTTCCCGAACACGCCACTAGACA
CTGCTAGGAAGACATCAACATTGTTCACCTACCACTGAAGCTCAACCACC
TTTGAACGTCCACCCCCTGCTCCTCCCTCCTCACTATTCCGCAACTTTCA
CACAGTTCTCCAAAATACTAGGATAGGTTATCAGAGGTCGTCCACACTCA
ACGCCCAATCCAGTGTTATCTCCTTTCAGTTGCCATTCTCTCAAAAAGCC
CCTAAACTCATTTTCCAAAATCTATCCAGCTTGCGACACGTATCTGCTCA
CAATTGCATCACTCCTGTGTTGAAAGTTCCCCAAAACACCAAAAAAACCC
AAACTAGGAACTCATTGTCGACTAGTCAAGTGCAACCAACTTTGAAAACC
TTTCCCTTCGCCATTCTACAGTTTCCGTATCGTTACTTCTCCTGAACTAC
GGTCGATGACTCTAGAAACACATCAGACATCTCCTGCACTCAGGCAGAAA
TGTTCAACCCCACCCCCCAACCCAGTGTACCTCCTTCCAATTGGTAGCCC
CTCGAAAGGTCGCTATAAAACCAATCTCCCATTCCTAACGCACTGCAGCC
ATCTCTCGGCGGACATCCACTTTCCGCTTTACAACCACCGTAACGACAGT
TCATCAAATTGCCGATAGGTTCCGCTAGAAAAACGTCAAAATTCCATCCT
CTCTACAAAGTACCACTGGAGCTAAACAGCCATTCCTTTCCAAATGCATT
GCTCCCCTGTTGGCACTTCCTCGTTCTTACGATTACTGACAGGTTCCGTC
AGGAACACAAGAAAATTGGTCCTCTCCTAATGAAATATAACCGTCTTTCA
AAGATCGTTTCCTCAGCGGGGTACCTAGTTCTCCAAAACACCAGTATTTT
GTGCTACCGAGAATCACTACTATTAGTTTTCAACAGCAACTCCCTTTACA
CTGGACTACATTCTACGTAGTTCAGGAAAACCACGGTAGAATCTGCTAGG
AAAACAGCATTCTCTCTTCATTAAAGAAATACAGTCAAATTCCAACATCT
GTTTCCTTGACACTGTAGTTAGATCTCGAAACCGCTACTACATTCCATCA
GAAACATGCTACAGCTTTCCCTCTGAAATCAGTTTTCAACAGCCATCCCT
TCACCACTACACTCCTCTCCTGTTAGTAGTTCAACAACGTACCAATAGAT
ACTCCTACGAAATCACCAGTGGTTTACTTTCAGTTTTAAAGAACAAAAAG
ATTTCAGCAGCAATCCCCTTGTTTGTGTACCATCCACCTGTCTGTTTCTC
AGAACGCCAGCAGGCGACGCTAGGGTACACGTTCACCTTCACTGGACAAG
AAACAATGGGGGTTCAGAAGACACTGGTCCATCCCAACACATCATAATGC
ACAACCTAGTAGACACAGGACGGCTCACTCTCCAAGTAAAATTAGATATC
CAATATTTGAAATACCAAACGGAGCATGTTTTATTTATCTGCATACCATC
TTATGGACGTTTGTTGTATCACCAAGGCAAGTTTGGGTACTTAGTCTGCC
CTTGCTGTCGGCGATCTCTGTGGCTGAATCATAGTTGGACAAGCATCCAT
TCAGAAAACTCTACAGTGCCCGAACACGTCTGGTGCCAAAAAGTCACATC
CTGAATGAGCCACCAGCTTATTTACACGGTATTCTTAGCTACACTGGGTC
AGTAACCAAGTGGCATTCACATCAACACATTTCACAGTCCATGACAAGGC
GACGTACTTGTAAATCCTGGCTAATGGAAAGTTCCACCTCCCATTAGAGA
TATCAGAGGCGATTGTTGGGGTGTCATGGTGCATTCCAGCAGAGTAAGAA
TATAACAAAAATTTCTATTCGGCAATAGTTTCGGTTGATGGTGACAGTGT
TGACACTGGATGGTGGCACCTGGCGAAGTGACTGTGGCTTCTTTTTTGTT
AACACCCCGTTTGTTGCCACTACGCATTCTCCTCCGCCCCCCCCCCCTCC
CCTCCCTCACCTTAGAGATATGGATACGTCACTCTGTGCAGAGACTGAAC
GCCGCTGAGCGATCCTTCTCCAGAGCATTTTGTAGGAGGAAGCGCTTGTG
CCGATCGACGGATTCACCCGCTCTGGGCTCAGCTCTCGGAAAAGTGCAAT
AGAACCGCAGACCCTACTGCAATGGACAGTACGAACTCTCTCATATTTAC
CAGTACAATAAACTTTTTATCATTAACTGGATGGCATGAAATGAATCTTT
ATGTGTATAGTTAGTTGCAAATATGGCTGGCGACGCGTCTCGGCCACCTC
GGAACAGTCACTTGCCACTTAAACTTACAGTCATGTTCAAGTTTGTACTG
TAACTCCACTACAACCTGTTCTGTCAATAAAGTAACTTGGATAAACCTCC
GAA
>CL12.Contig2_All
TTCGGAGGTTTATCCAAGTTACTTTATTGACAGAACAGGTTGTAGTGGAG
TTACAGTACAAACTTGAACATGACTGTAAGTTTAAGTGGCAAGTGACTGT
TCCGAGGTGGCCGAGACGCGTCGCCAGCCATATTTGCAACTAACTATACA
CATAAAGATTCATTTCATGCCATCCAGTTAATGATAAAAAGTTTATTGTA
CTGGTAAATATGAGAGTGTTCGTACTGTCCATTGCAGTAGGGTCTGCTGT
TCTATTGCACTTTTCCGAGAGCTGAGCCCAGAGCGGGTGGATCCGTCGAT
CGGCACAAGCGCTTCCTCCTGCAAAATGCTCTGGAGAAGGATCGCTCAGC
GGCGTTCAGTCTCTGCACAGAGTGACGTATCCATATCTCTAAGGTGAGGG
AGGGGAGGAGGGGGGCGGAGGAGAATGCGTAGTGGCAACAAATGGGGTGT
TAACAAAAAAGAAGCCACAGTCACTTCGCCAGGTGGCACCATCCAGTGTC
AACACTGTCACCATCAACCGAAACTATTGCCGAATAGAAATTTTTGTTAT
ATTCTTACTCTGCTGGAATGCACCATGACACCCCAACAATCGCCTCTGAT
ATCTCTAATGGAAGGTGGAACTTTCCATTAGCCAGGATTTACAAGTACGT
CGCCTTGTCATGGACTGTGAAATGTGTTGATGTGAATGCCACTTGGTTAC
TGACCCAGTGTAGCTAAGAATACCGTGTAAATAAGCTGGTGGCTCATTCA
GGATGTGACTTTTTGGCACCAGACGTGTTCGGGCACTGTAGAGTTTTCTG
AATGGATGCTTGTCCAACTATGATTCAGCCACAGAGATCGCCGACAGCAA
GGGCAGACTAAGTACCCAAACTTGCCTTGGTGATACAACAAACGTCCATA
AGATGGTATGCAGATAAATAAAACATGCTCCGTTTGGTATTTCAAATATT
GGATATCTAATTTTACTTGGAGAGTGAGCCGTCCTGTGTCTACTAGGTTG
TGCATTATGATGTGTTGGGATGGACCAGTGTCTTCTGAACCCCCATTGTT
TCTTGTCCAGTGAAGGTGAACGTGTATCCTTGCGTCGCCTGCTGGCGTTC
TGAGAAACAGACAGATGGATGGTACACAAACAAGGGGATAGCTACTGAAA
GCTTTTTGTTCTTTAAAACTGAAAGTAAAACACTGGTGATTTCGTAGGAG
TACCTATTGGTACATTGTTGAACTAGTAACAGGAGAGGATTATAGTGGTG
AAGGGATGGTTGTTGAAAACTGGTTTCAGAGGGAAAGCTGTAGCATGTTT
CTAATGGAATGTAATAGCCGTTTCGAGATCTAACTACAGTGTCAAGGAAA
CAGATTATGGAATTTGACTGTATTTCTTTAATGAAGAGAGAATGCTGTTT
TCCTAGCAGAGTCTGCCGTGGTTTTCCTGCACTACGTAGAATGTAGTCCA
GTGTAAAGGGAGTTGCTGTTGAAAACTAATAGTAGTGATTCTCGGTAGCA
CAAAATACTGGTGTTTTGGAGAACTAGGTACCCCGCTGAGGAAACGATCT
TTGAAAGACGGTTATATTTCATTAGGAGAGGACCAATTTTCTTGTGTTCC
TGACGGAACCTTTCAGTAATCGTAAGAACGAGGAAGTGCCAACAGGGGAG
CAATGCATTTGGAAAGGAATGGCTGTTTAGCTCCAGTGGTACTTTGTAGA
GAGGATGGAATTTTGACGTTTTTCTAGCGGAACCTATCGGCAATTTGATG
AACTGTCGTTACGGTGGTTGTAAAGCGGAAAGTGGATGTCCGCCGAGAGA
TGGCTGCAGTGGATTAGGAATGAGAGATTGGTTTTATAGCGACCTTTCGA
GGGGCTACCAATTGGAAGGAGGTACACTGGGTTGGGGGGTGGGGTTGAAC
ATTTCTGCCTGAGTGCAGGAGATGTCTGATGTGTTTCTAGAGTCATCGAC
CGTAGTTCAGGAGAAGTAACGATACGGAAACTGTAGAATGGCGAAGGGAA
AGGTTTTCAAAGTTGGTTGCACTTGACTAGTGGACAATGAGTTCCTATTT
TGGTTTTTTTTGGTGTTTTGGGGAACTTTCAACACAGGAGTGATGCAATT
GTGAGTAGATACGTATCGCAAGCTGGATAGATTTTGGAAAATGAGTTTAG
GGCATTTTTGACAAAATGGCAACTGAAAGGAGATAACACTGGATTGGGCG
TTGACATTTATTCTTGAGTGTGGACGACCTCTGATGACCTATCCTAGTAT
TTTGGAGAACTGTGTGAAAGTTGCGGAACAGTGAGGTGGGAGGAGCAGGG
GGTGGACGTTCAAAGGTGGTTGAGCTTCAATGGTAGGTGAATAATGTTGA
TGTCTTCCTAGCAGTGTCTAGTGGCGTGTTCGGGAACTAGCAGTGTGGTA
GTGATTCGACGTGTTCTTGCAAGCTGGCTCGACTTAGGAAATAGCGATTA
GTGTTGTGTTCTGTAGAAGGAGATACATTGGGTTGATGGTGCACATTTAC
ACTTGGGTCTAGAAGTGGTTCTTGACGCATCTACTAGAATTTTGGAGAAC
TATCTGTATGGTAATTGCAGAATGTCGAGGGAGAGTGGGTATTCAAAGCT
GTTTGTGTATCGCTAATGGGAGAACGCTGCTGATGACTTCCTAGCGGTGT
CTAGTGGCGTTTTGGGGAACTAGCGCTCAGTGGAGGTAACGGCGCGGCTG
CTGGTCTGGGCGCGTCACTCTGTGAGGTGGCGGCGGCGAGAGGCCGGCCT
CCCTCCTCCTCGTCCTCCTCCTCCTCCTCCTCTGGAGCTGCGGGTCGCTG
GTGGGCAGCGGGTAGCGGGTCGGCTGTCTTTGGGAGCAGAAATAAATACC
GTCGCGGGCGGTCGGCGGCTCACTGGCGCCGCCCGCGGAACGACTTCCCG
GCCCTGGCGGGGGCGGCGGTGGCGGCCTGCTCGTCCGCCTGCTGCTCGGA
GGCGTCCAGGTCCGCGGGGGCGGAGGAGGCGGCGCCGCGGCGCCCGGAGA
AGCGGCTGCGACCGCCCCCGGAGGCGGAGGGCGGCGGCTGCACGACCGCG
GCGTCGCTGCTGGAGCCGGCGGCGGCGCGCGCCCCGCCCCCGTTGAACCG
CCCCCGCCGGTTGCCGCCCCCGGACGCCTGCGTGCTGCGGCCCTTGCTGG
CCGTCACCTCCGCAGACGCCTCCGTGGTCGTGGTCGTGCTGCGGCTGGAC
GCCGCGCTGTGGTGGCCGCCCGAGGATCCCTGCTGCTGCCTCCTCCTCTT
GAGCGCGGCCAGCAGGTCGTCGTTGCTGCGGAAGGGCCTCACGCCGCCGC
GCACCAGGCCCTTCTTGGGCGGCTCGGTGGTGGTGGTGGCCGCCTGCTGG
TCCTCCTCGGCGCCCTCCTCCTCGCTGCCCTCCTCAGCCTCCGCCGGCTC
TGGCTGCGGGGGCGGTGGAGGCGGCGCGGGCTCTGCGGCCTTGGCGGGGG
CGGCGGGCTTGGCCCCCCTGCTCAGCGGGGAGGCGGGCCTGCCCCCCGCG
CCGCCCCTCGAGCCCAGCAGCGCGTTGAGCCGCGAGCCGCCCCTGGCCGG
CGACGGGGGCGGCGGGGGCGGCGCCGCTGCCGCCTCCTCCTCGTCCTCGT
ATTCGTACTCCTCCGCCGCCGAGTCGGGGGCGGGGGCGGGGGCGGGCGCC
GCCGTAGACAGCGCCGCCGCCGACAGCACCAGCAACAGCGCCAACACTGC
CTTGTTCATCTTCTCGCGGCGTCCTCTTACGGTGGCGATCGACGGGAGAC
TGAAACAGGGCGCAGGGCTGCGGCCGCTCTTATAGGCTCCCCCACCAAAG
CCGAGCCGATCTCTGGCTGGTAACGCAGCCTTTCTCCTGCCCCACTGCAG
>CL13.Contig1_All
GGAACAAACTTTTGATGGAGTTGTTGAGTACAGTTGTTTAGGTGATTGGT
TTGTGGACAAAAACCACTTCTTCGCTGTGGCTAATACCAAAGAATCAAGG
AAAGATGAGAAGTACAGGTGTTTCCTAAAAAATAGGGATGACGATCTTTA
TATTGGTGTGTCAATTACAGCAGAGTGTAACACTCTGAAGACAGTGGAGA
AGAGTCCAGAGAGACTTCGTGTTACTGCAGTAAAGGCTGAAGTGGTTGAA
CCAGGATGCAGACTACCTCAGAATTTCTCTGGTGATTGGATAAATACTGC
GAATATAGACGCAGACATAGCTATTAATGAAACTCATATTGTAGAAACTT
GGTATCCAGATGAGGGAAGATTTAGACGTACAATATATACTTGCCGTGAA
CAGAGGGGCACTCGCTACATGATGGCAAGGCTCACTGTTGATGGCTGTCA
AAAAGATTATGTTTGTTTTGATTTTGTGCCCCAGCACCATAATATCATCA
GATATCGCCGTGGTATAGCAGTTATAAAAGATGATTTCCATACAGTCTGT
TCCTGGGTTCAGTTCAAAAATAAGGAAGCATGGAAATATGATCTTTATTT
GTCAAAGAGGCCAGTACCCGTTCAGTGTCCTGTGGCAGGAAAATTTAATT
TCACACAGAGAGGCGATGTTCCTTTTGAAACTCGTATTCTTGGAGGTGTT
ACACTGTCACCAAGACCTAATATTTATTGCAAGCAGAATATATCGGACTT
TTCTGTGTGTGACACTGAACAGAAAGAAATTTCAATTGATGAAACGTACT
GCCTTAGTGTGGATCATTTGGGAAGACCTGTTGATATATACAGTGACCCT
GATTATAAGATGAAGTGTATTGGATACTGGAAGGAGAATCTGAAGTCATA
TCTTGTAACATATGATGAATTGGATCCATATAGCAAGTATCGCTGTTGGG
TATACCAAAGAGCTGACTTGAACAGAGTTCTGATGTCCCAAGCAATAGGT
CCATATTGTGATCTGAAGCAGGATGTTACTAGCTGGAATTTCACAGAAGG
TGCAGCAGTGGCGTTGGAAATGCAAGAATATGAAAGAGAACGTGATCAGT
GTCCAATGCACTTTGATGATGGTAGCAACCCCTGGTTGAAGAGAGACAAC
TACATACAAGTCTTCAGGTTTGGCAACCGTGCATATTCACTACAGAGTGA
GATTATTTGCATATTACTGTGTCTTTTAAGCTCATTAATCACACTCAGGA
TGATCCTTTGACTGCCATAAATGGTGAATGTTCTTGTTGGACCTGGTTGC
AGGAAGGATGTGGTAGATTTTCTGCTCATGGGCAGATTGTGTTTTTTAGT
TGATAAAGTGACAAATTTTTAAATGTGTTCTGTGACAACATCAGTTTTTG
CGTATTTATGACAG
>CL13.Contig2_All
TACGATAATATCAACGAAATTTATTTCCTCAATGTTCATACAACTGTATA
AATATATCAAATTAAAATTTGATAAACATACTGTATAAGTAAAAATGTGC
TCTTCTAGAAGTGTAAGCCATTATTATAGATTCATACAAACTTCAAAATT
ATATCACAGTTTTCTGGTATGCAATACTGCACATTATCCACATTATACAC
AAGTGGAGATATCAAAAATACTACACTTACGCTGCCAGCACCCTTACAAC
AAATAATACACTGTATATAATAGTTCAATATCTGGAGGACGGAATTAATA
CAGCAGATTTCTCTGTTTGTCTGAAAATTAATAAGCTTGCTACGTGTATG
AAAGCTAACAGCCTACACTATTACTATTATAAAGCAGTAAAAATACATTT
AATATTACTTAAATTAGTGAGTTTGTGTATAACATTCTTTGGATACTATC
AGTCTACTTTTTTCCAAGCATTTGCTCGAGGGTAACAGTAAGTCAGGGTT
CAACTTTCAAATGGTAATGTAACCATAATCATTGTTTATACTGAACATAG
TAAGTGAGAAACAAAAGAAATAAAGCAACATAAACGGTTGTGAATGCTTC
TCCTCCTTTTTTTTATCTTTCATTCAAAATTTTCAGTTATCTCATAATAC
TTCAATGTTAAGTATGAATGTTGGTAAAAATTATTCACACCAAAAGGAAA
GTCATTTTTGACTTTTTCATACCGTTAATGAACAAATATAAATTTCAAGG
TGATCAGCAGGGTCATAATTTCAACTTTTGCACAGAATATTTCAACAATT
ATGCTGCCAAAGGTGACTTGGCAACTTGACAAAATCTTTGTAGAAAAATT
GAACCAATTACTTCATTTTCCTTTTTCTTACAAAAACAGTTACCAAAAGG
CCACTTTAAATTCCTTTGAACAAAAGTATGTGACTGATAACCATGTACAT
GGAGCAATGAATACTAGATAAATCAAATATATACGAGGCCTGCCTATTTT
CCATACCCTGAATATACAGTTATTAATTTCTAAGTCCAACATATAGGCCA
CAAGGTGTCTGAAACAGAATACAAGAGCATAAAATGCAAGACAGATGTGT
CAAGAATAGGGCTTCTGTTTGAAGGTACATCATGACATTTTTCACACTGA
TTTTAGTGATCCTTTATCACTATTGGTAACTGTAACACTGATGAAACACA
GTAATAACACTAGCCATTCACAATACACAAATCAGAGAAAAAGCAAATAT
ATCTTTGGTAATAGTTTTTGGTCAATGGTCATACATATATACGAAAGACA
ACAGACTAGTTACACGCAATAGTGGTAGTACAAAATACAAATTCATGTGA
TTATCGAAAGAAATAATTAAATTTTGACTGTCTGGTGGTCAGAGATTTCA
GAAAAAGACACAAAAGCAAGCTTCCATGAGATTTATTCTCTGAACATGCA
TCTGATGTTTACGGAGTGTTAACTTCTGACATAGATGGAATGTGGAATTT
GGACCACATCATAACATCTAAGTATAATCCATTTGTTCAGAAACGTTATC
CAACCATTCTGGAAAATTTGTGCCATCCTAATTACACATACATACCATTT
ATATACATACATCTGTATAATCATAAGAAATAATTAGCTAGTAACCCAGT
TTAAAATAGGTACATTTCCTTTACAATTCATCAGTGTAAATAGCTTTAAG
TACTATATTAAAAATCTTGTATATGAAAAATATTTTGTAGATAAAACCTG
AGATATTCTGCATGAGGTACTCTATTACTCTGATGTGGAGAGATCATCCT
TCCCACAATATCACCAAAATATAGCTACGTAATTGCAAAAGCTACCACAT
TACACGACAGTGCATCACCAATAAAGTCTTCCCCCAAAGTCAAATGTTTA
AAAGCATAAAAATACACACATTTCTAATAGTCGTTGTAAAAGACGGCTAC
AGACTGGAAACAAACACAACTAAAATCCAAATAAGAAAAAAGCTAATTTT
TAGGGGAGACCCACTACCAAACGTGAAAACTATAATGAGATTCTCTTTAT
TTAACCATGGATTACTGCCATCATCAAAATGCATTGGACACTGATCACGT
TCTCTTTCATACTCTTGCATGTCAATAGCAACAGCAGCTCCTTCCGTGTA
GTTCCAGCTGGTGACATCTTGCTTGAGATCACAGAATGGGCCAAGAGCTT
GAGACATCAATATCCTGTTAAGGTCAGCTCTTTGATATACCCAGCAACGG
TATTTACTAAATGCATCCAGTTCATCATATGTTATTAAATAGGATTTCAG
GTTCTCTTTCCAAAATCCAATACACTGCAGTCTGTAATCAGGATCACTAT
ATATGTCAACAGGCCGGCCACGGTGGTCAACACTAAGACAATATGTTTCA
TCAATTGCAATTTCTTTCTGGTCAGTGTCACAAACTGAGAAATCTGATAT
ATTTTGTTTGCAATAAATATTTGGTCTTGGTGATAACGTCACCCCTCCAA
GAATACGAGTTTCAAAAGGTATATCTCCTCGCTGTGTGAAGTTGAATTTA
CCTGCAACAGGACACTGAATAGGAACAGGATTTTTTGCCAAATATAAATC
ATACTTCCATGCCTCTTGATTTTTAAACTGTACCCATGAACATACAGTAC
GAAAATCGTCTGTGATAAAAGCTATACCACGCCTGTACCTTATTACATTA
TGATGTCGGGGCACAAAGTCAAAACATACATAATCTTTCTGACAACCATC
AACAGTAAGTCTAGCCATCATGTAACGAGTTCCCCTGTGTTGGTGGCAAA
CATATATGGTTCGTCGGAAACGTCCCTCATCTGGATACCATGTCTCCATA
ATGTGTGTTTCGTTGATGAAAATATCGGCATCTATATTCGCTGTGTTTAT
CCATTCACCAGAGAAATTTTGTGGAAGTGTGCAACCAGGAACCACAACTT
CGGATTTGACAGGCGTGAGATGTAATCTTTCTGGACTCTGTTCCACTGTT
CTCAGTGTGTTGCATTCTGCTGTAATTGAAACACCAATGTAGAGGTCATC
ATCCCTATTTTTTAAAAAACATCGATATTTTTCGTCTTTTCTAGACTCTT
TTGTATTAGCAACAGCAAAAAAGTGATTTTTGCCTACGAACCAGTCTCCA
AGACAACTATATTCTACAACACCATCGAATGTTTCACCCATTCCAGCACA
CTTCTTGTATGTTATATTAAACTTCTGATTTGTGATCAGAAATTGCGTAC
CCGCTGTCTGACAAGAACGGATCATAGCGTCTGGATGGTTGCATTCTCCT
CTAAAACGAAATCTATTCTGATAACCAAACTGCCAAACGCCTTCCAAACT
TGAACGGCAGTTTACCGGTACATAGTTTTCATCGAAAAGTGTGGTCAGTT
GTTGGTCGGGCTTCAAACCTTTGCAGATATTCTCCACAGTTGCCTCTCTT
CCTGGAGGTACAGTAACGCATGGAGTTTCCATCTTCTCCAAAACGTTAAC
TGTCCTGACCAATAATTTAACACATGTGTAGCAACTCGACCCCTCCTGCT
TAAAAACAAATGTGTAGTTAACATGATATTCTTCTCTCATGTCTACACAG
TATCCTTTCCTTGCCATAGAATCCGCGTTTATCTCAGTCGTCGTACTTCT
GCCATTTTCCCAGGAAAACCAGGCGCCACGTATAACAAGCGGAATGTTGC
AGTCTTGTTTGGTGCAGCTCGGAGTAATTATAATAAAAGTTAACGCCACA
ATTAATCTTGTCATCTTTCTTTCTAAGTTACATCCGCTACAAAGTCACGC
CCACCTCTGGCACTACCCAAAAACAA
>CL14.Contig1_All
GCAATGTCCTTAATTTCAAAGCATTGTACAAATGTATGCTGTATTGACGC
AGTTTACACTGGCTTACTATTTTAGATGGTAACTTTGGAAAGAACAGTAA
TATGAACAAAACAATAAGATGTAAACTTGTGTCTTATAGTCATTTTAACT
TTTAAGTGTACTTGGTAATTTAAAGAGATGTATTTTTTTATTGTACTTGA
AAAAATAATTGATCAGCAAGTAACAGCCAAGCAAATGGATTGTTTTCCCC
CTTACATTGTTTTGTCTACTACAGACCATACTCCATGCTCTTGTAGTTAT
GCTTTTACCCACCTTGAATTGTGATAATACAATGTCTTTCATCAATCTTG
TATATTGTGTGTCATAGTGAACTGTTGTAAACTGCTGCTGTCATAAATTG
TAATGACAGGTAGTGTCAAGTGGATAAAGATTCTAATACTGCTGGAGTTA
TAGCAAGATGTTGGAAACTTTGTGCTACAGGAATAATATACTTTCTGTGT
TTACTGTTGTGGTGAACATGTAATTTCTGTACACATATTAAGTCTGCTGA
TTTAATATTTTGTTACAACTGTTATACTTTTGTTAAATTTGAAGCAAATA
TCAAATAAAGACTTTTTTCTTGGCA
>CL14.Contig2_All
CAGCTGCCAAGAAAAAAGTCTTTATTTGATATTTGCTTCAAATTTAACAA
AAGTATAACAGTTGTAACAAAATATTAAATCAGCAGACTTAATATGTGTA
CAGAAATTACATGTTCACCACAACAGTAAACACAGAAAGTATATTATTCC
TGTAGCACAAAGTTTCCAACATCTTGCTATAACTCCAGCAGTATTAGAAT
CTTTATCCACTTGACACTACCTGTCATTACAATTTATGACAGCAGCAGTT
TACAACAGTTCACTATGACACACAATATACAAGATTGATGAAAGACATTG
TATTATCACAATTCAAGGTGGGTAAAAGCATAACTACAAGAGCATGGAGT
ATGGTCTGTAGTAGACAAAACAATGTAAGGGGGAAAACAATCCATTTGCT
TGGCTGTTACTTGCTGATCAATTATTTTCTCAAGTACAATAAAAAAATAC
ATCTCTTTAAATTACCAAGTACACTTAAAAGTTAAAATGACTATAAGACA
CAAGTTTACATCTTATTGTTTTGTTCATATTACTGTTCTTTCCATGTTAT
TGTTTTGTTCATATTACTGTTCTTTCCAAAGTTACCATCTAAAATAGTAA
GCCAGTGTAAACTGCGTCAATACAGCATACATTTGTACAATGCTTTGAAA
TTAAGGACATTGCTATGGAAAATCTATGCTTTCCCAGAAACATCCAAACA
ACAATACCAAAACATAAATCACACAAAACTAAACATATTTTGTGTCACTT
TAAAAATGGTACTGATATTTGGAATACTATACTGCAGCAACAGCTTTCAG
CAAGACCTCATGCGGTAAATTGTCAGACCAGTCATACAGAAGGCAAGTAT
GAAATACTGAAAGTGATGCCCTCTCCCAAAACAGTTTTCTGAACAAAACT
GTTATAAAAAAAAGCTACAATCGAGCAGGTGATTACACAAAAGCTCTAAA
CACATTTAGTTACTCTTCATTCATTTTTTCTACAATTAAAATAGGTCACT
CTTATACATCTTGCTGTGGTATGACATATCATTCTTAAAAGCTAGTCCCT
CATGCAGGTCAGATATTAGGGCAGGAGTGTGGGCAGTAATACTTCAACCA
GCATAAGTAAAGGTATATACCACACACAACCAAGACTTATCAGATCTGTG
TACTAAAGCGTGGCCGTGGAAGGTCACCAAACACGTCACTCTCTCCATGT
ACACTTTTTGCCAGAGCTCTAATGGATGCTGCAATATCCACAGGGTCTTG
AGGGTAATGCACCTCATCTTCAAATTCACCACTGTGCCTCTGAGTGGGCA
CATATGCAGGCACGTTGACTGGAAGTGATTTAGCTAAGTGGCTGCTAGAG
CTTCTTCCACGTGGAATGTGTATGCCTTCATCATGGCTTCCAGATTCATC
AGTATCTGTTTCCTCCTCAGACTGAAGTATTTCTCCAGGGCTGGTATCAT
CCATGCCATCCAAATCGAATAGACCTTCAGAATCGAAAGACCCTCCATTT
CCGCTGCCAGCTATGCCGCGAGTAGAAATGTGTGCATGGACTTTTGTAGG
CAAGTGCCTATCAGTCTTTGAATTTGAATTAGTTTGCACAAGTGGGTTGT
GCCTGTTAGCCTGGCGACCGTCTACACGTGATGATGGCTGTTTGAGAGCG
ACACGAGGACCCTGCGGTGATGCACCTGACAGACCTCTAGCCTGAATAGA
TGACGGCACAATTGCACTATCTGGCGTTGATGGTGTCTTATCAATAGGCT
CTGCAGGTTCCTTGTGTATCTGAAGTGCCATCTCAGGCTCCTGTGACACT
TCCATCAGCAGCTTGACAAGAGTATTATGATCCCTGTGTGCTCGCTCTCT
GAATTCTTCCAGCGCTGCATATTGCTGTTCCTGGAAACAACGCACAGCTT
CATCAATACGTAGAGTCTCCTGTTGAATCATATCCGCCAACTGCTGCTGC
AATGCTGATATCGCTGTCTTTGTTCCAGCAGGTTGCTGTGATGCTGAAAA
ATTCAGTGCCTTGGAATTTGCATTTTCAGTACTGCGATTGACAATTATCC
GAAATGCTGGTGAACAGTTTTCAGAGTCTTTTAGAGCAATTATCTCTGCC
TGGTCAGTCAACATGGCTTTGGTGAACAAAATAAACGCTGCTCCTTTATC
TCTTCTGATAGCGTGAGTATTTGTAGAACAGTTTAAACAAAAGTTTATTA
TCCAGTTTCCAATGCATCTGATTTGAACAAGGCAGGACTGGATTTTTGAT
ATTCTTGCATGCTCAACAGCATATATCGTCTCCTTGAAAAATTTATCGGC
TTCCTCATCGGCATTCAGACCTAGGCTAGCAATGCTAACGTCTTTTATTT
CCGAACTCTGAGTGTCGATAGTGACATTCAAACACTTACACGAAATCAGC
ATTGCGAGCTTTAATTTTATTCGGAAATAAAAAAACTCAAACAAAGAAAC
CACACGTCACGTAGGCCCCCTAGGTGGAAACTGAGGCACTTCAATATAAT
CAACAGATTATTTTGTTTACAGACGCGTTAGGTACACAACAAAGTTTTTC
CTTCAATCACCAACACAAACTATATGGCACCAAAATCAAGTGACTCGTTC
TGAAACTTATCTAAACTTAAACAAAAGTTGTGTCTACAAACTCTCCTGCC
ATCGCACTCAGCTGAGGCACTGAGATTTATTATTTTGGATGGAGGGCG
>CL15.Contig1_All
GTGGTGCGAGCCATACTGTAGTGTAGTTGCTTTACGGTTTTGTTTGCGTG
TGGGTCGGCGGAGTGCGGAGTGAGGATGTGAGCGTCTATCGGGTCTTGTA
TTCATTGAACATTGTTGACGTGAATCTGGCTGTGTTGGTAGAGTTTTATA
TTCACCTTCCACTTGTGCCTAGATTCTAAATACAGCAAAAAGAAATGTTA
TGACAGCCAATATCTTTTTGTGACTTTAATACCTTACGGTAGTGTCAGTA
GTGTTTACGTGAAGAGCAATACTTACCCTGAGGGGACGGAACGAAAAATA
TGAAAATCTTTCAAGAAGCGCCAACCAGATGGAGATGCAGTTTTCTGGCA
TTGCTGTTTCTTTTGAGTTGTAACATAAAGTTTGCAAGCTGTGCGGATCT
TGCAATCCAAATCCCAGGGAATCTCAGTCAAGATGGGGTTTATCGCTTAG
ACTACTCACCACCGCATGGAAAGCCAGCACCAAATACGACAATTGCCTCA
AAGGATATTGGAGATGTTATAGAATTTTCTCAAGGTCTTCCTGGGACAAA
ATACAACTTTTGGCTGTATTACTCAAATTCCAGCTTCCAAGATTGGTTGA
CATGGACAGCTTCAATCACAACAGCACCTGATGCACCAACCAATCTTTCT
GTAACTGTCCATAGTGGTAAAGTGACTGATGTATCTTGGAGTCCTCCACT
TGTTGGGCATGCCTCG
>CL15.Contig2_All
GCGAGCCATACTGTAGTGTAGTTGCTTTACGGTTTTGTTTGCGTGTGGGT
CGGCGGAGTGCGGAGTGAGGATGTGAGCGTCTATCGGGTCTTGTATTCAT
TGAACATTGTTGACGTGAATCTGGCTGTGTTGGTAGAGTTTTATATTCAC
CTTCCACTTGTGCCTAGATTCTAAATACAGCAAAAAGAAATGTTATGACA
GCCAATATCTTTTTGTGACTTTAATACCTTACGGTAGTGTCAGTAGTGTT
TACGTGAAGAGCAATACTTACCCTGAGGGGACGGAACGAAAAATATGAAA
ATCTTTCAAGAAGCGCGAACCAGATGGAGATGCAGTTTTCTGGCATTGCT
GTTTCTTTTGAGTTGTAACATAAAGATATTTCGTCTCTCTTGCGGAAGAA
CACTACTAAAGAAAAATACCAGGCCGG
>CL16.Contig1_All
GGTGGAGGTCATCTCACCCGTGTCGGTGGGCACGGTCTGCGACGGCTTCC
AGCTGACCAAGCTGAACGTGAGCCGCGCCTGGGAGGACCTGGAGGCCGAG
GCGGTCATCATGAGCCGCTTCGGGAGGTTGCCCGGAGGTCCAACCGTCTA
CTTCAACCGCACCATGCTGGTGGGCGGCGGGGCTGGAGCTTCCAGCGACG
GCCACCACGAGAAGACCAAGGGACCCATGCTGTATGACCAGCTGGCGGTG
ACGGACTACTCGCCCGGCGGTCGCTACCTCAGCATCACGGCCTGCCACGA
GGGCCAGCATTGGACCTACGTGTACGGCCGCCGGCCCGCCCCCGCCGCCC
CCGAGGAGATGCGGGCGCTGCACGCACGCCTCACCGCCGCCGGCGTCGCC
GTCTCCGCCTCCGCCTCCGGCACGACCACTGCCGCCCCCGCCGCCTCCAC
CGCTTCCGTCGCAGACGACGCCGAGAACGACGCCTCCGGCTCAGGCAGGG
GAGGGCAGGCGGCGACGGAGGCGCCGACGTCGACGGCGCACGACAGGACG
CCGCCGCCCCGGTTGCCCGGCTTGCCGACGCCCACGCCGGCGTCGCTTCC
CGTGTTCAACGTCACCGAGTGCGGATGGTAGATGTCCTGCAGGTGTCGCT
GTGGGCGATACGTCTATCGTGTGTCCCCAATGTCCTCGAGGACTGATGCA
CTTAACGAAACTGGGGAGGTGCCGTCTATAGTGGGTGTCACAGTGGAAGA
AGGCCCAGTTATCAGTCGTTTTGCGCGCCCCCCTTCACTAGCCACTGGCA
GTGTAAGAAATTTATTCTTCCCTTTGCCTCAACGTTGAGTGACTGCTGTC
CTTGAGGGTGCGTTTATGCTGCCACCCCACTGCTCCCCAGCATGGTCCGG
CGATGATGAAACAAGCCCACTGAGCTCCACTGGCCCATTCAACC
>CL16.Contig2_All
GGTTTGTTTCATTATCCGATGGTGAGGGTTGAATGGGCCAGTGGGGCTCA
GTGGGGTTGTTTCATCATCACCGGACCATGCCGGGGAACAGCGAGGTGGC
AGCATAAACGCACCCTCAAGGACAGCAGTCACTCAACGTTGAGGCAAAGG
GAAGAATACATTTCTTACACTGCCAGTGGCTAGGGAAGGGGGGCGCGCAA
AACGACTGATAACTGGGCCTTCTTCCACTGTGACAGCCACTATAGACAAG
TTGGCACCTCCTCAGTTTCGTTAAGTGCATCAGTCCTCGAGGAAATTGG
>CL17.Contig1_All
GGTAAGCGTTGCTTTTATTACCGAGCACATGAATACAGTTCGTACTGGAT
ACAAGAGCTTTACACAGCGATGCCGTATTGTTTCCACTGGGCGGCGTTCT
TCCTCTTGAACTCGCCCTGTGGGTCGTACATGTTCAGCACCTGCCGCCAC
TCGTTCGCCCTGTTGTTGGACAGGTACGCCATGAACCTGAACACCTTCAG
TTCGTCGTCCGTGCAGCTGTTGCATCCTTTCTCCACTAGCCGCCAAATAG
TATATTTAATGGTGACAGAGTTTGAGTCGCATAACTTGTAGTCGTCACGG
CCAAGGACGCAGCGCATGGTGTCTTGGAAGGCGGCCTCGTTCTGCGTCGG
ACTGTCCACGTCGAGCACCGCCGGGGCTGCGAAACTGGCGGCGACCATGT
CCGCGCACACGCCGAGCAGAACGCCAGCGAAGGCCAGGACGACGTGAAGA
CTCGCCATCGTGTCTGCC
>CL17.Contig2_All
ACAGCAGTCACTATGGCGCGTCTTCACGTCATCCTGGCCTCCGCTGGCGT
TCTCCTCGCCATTTGCGCGGAGATGGTCGCCGCCGGCTTCATCGGGCCGG
CGGTGCTCGACGTGGACAGTCCGACGCAGAACGAGGCCGCCTTCCAAGAC
ACCATGCGCTGCGTCCTTGGCCGTGACGACTACAAGTTATGCGACTCAAA
CTCTGTCACCATTAAATATACCATTTGGCGGCTAGTGGAGAAAGGCTGCA
ACAGCTGTACGGACGACGAGCTGAAAGTGTTCAGGTTCATGGCGTACCTG
TCCAACAACAGGGCGAACGAGTGGAGGCAGGTGCTGAACATGTACGACCC
ACAGGGCGAGTTCAAGAGGAAGAACGCCGCCCAGTGGAAACAATACGGCA
TCGCTGTGTAAAGCTCTTGTATCTACTACAAACTGTGTTCATGTGCTCGG
TAATAAAAGCATTGCTTACCCTA
>CL17.Contig3_All
GTGTGCGCGGACATGGTCGCCGCCGGTTTCGCAGCCCCGGCGGTGTTCGA
CGTGGACAGTCCGATGCAGAACGAGGCCGCCTTCCAAGACACCATGCGCT
GCGTCCTTGGTCGTGACGACTACAAGTTGTGCGACTCCAATTCAGTCACC
ATTAAATATACTATTTGGCGGCTAGTGGAGAAAGGATGCAACAGCTGCAC
GGACGAAGAACTGAAAGTGTTCAGGTTCATGGCCTACTTGTCCAACAACA
AGCCGAGTGAGTGGCAGCAGGTCCTGAGTGTGTACGACCCACAGGGCGAA
TACAAGAGGAATAACGCCGCCCAGTGGAAACAATATGGCATCGCAGTGTA
AAGCTCTTGTATTCAGCACAGACTGTATTCTTGTGTACGACAATAAAAAC
ATTGCTTACCT
>CL18.Contig1_All
AAAGATTTGTTTAATGTTGTTAAAGAAAAACTCAACATTCCGGGATTCCG
TGGCGTCTTTATGCGAGATACATTACCGAAGACCATGAGGCGAACTAATG
AGTGCGGTATTGTAAATTTGGATGTTGCAGGTGGTCCTGGAACCCACTGG
GTCTCATATGTCAAGAAAAGACCAAACACAGTTTATTATTTTGATTCATT
TGGAGATTTACAGCCTCCTGAAGAATTGCAACGATACTTCACAAGCAAAA
GGCGAGTCTTCTACAATTTTCAACGATATCAGGACTTTAACACATACTTA
TGTGGTCATCTCTGCATTATGTTCCTGCTATCAACCACTACAAAGACAAG
TGCATGATGGTTTACACGCATATATAAGAGCCACCATCGAATGTATCCTT
ATCAGTTGAGCTTTAGATGCGATGTCGTACACTCTGACGTTAAAAGAACG
AGCCTCTGTATTACGTGCAACTTACTTTCCACCGA
>CL18.Contig2_All
TATCGCTGGAAATTGTAGAAGACTCTTCTTTTACGTGTGAAGTAGCGTTG
TAATTCTTCTGGAGGTTGTAAATCCCCATACGAGTCAAAATAATAAACGG
TGTTTGTACTTCTCTTAACATATGCCACCCAATGGGTTCCAGGACCTCCG
GATACATCTAAATTTACTATTCCGCATTCCTTACTTCGCCACATTGTCTT
CGGTAATGTATCACGCATAAACACACCACGGAATCTTGGAATGTGAAGTT
TTTCTTTAACAGTCTTAAGCAGATCTTTATTCG
>CL19.Contig1_All
GTCGCACCCGCACCATCGGAGAAAAATGACGTTTTTGGGAGGAGGAGCAC
TGCCGCTGGGCATTGAATTGATGCGGGGACTGGTGTCGTAACTGTGGTGG
ACGCCGCTTACCAGCGCACACCCCGGCATCCGCCTTGCGAGCTCACCGGA
ACATCCACCTGAAAACAGGTGGCAGGGTGCATGCCCAGGGAAGTTCCTCA
GAGGCACCAGAGCTAAGGCACCCCCTGGTAGGTGCAAAATGATGACTACA
GCGATGGTGACAACGTGAGGGCATCCAGGTCCACGGGTGCTGGGTCGTTT
GGCGACACCAGGTCCACCTCCATCTGGGCTGGCGTTGAGGAAGAAGGCGC
CACTGGTGAAGGCTGCACGACGGCGGGCAGCAGCGGCTGCAACCTAATTG
CGGAGCAGGCTGGTGGAGACGTCACGCGGCCGGAGGGTGGCCCGAAGGCC
GACTAAGCGTTCTGCTGAAGCCTGGAACAGTGACTGGCCAGAATCTGTAA
TTTTGTAGGCCACAATATGCTGCTCCAGCTGCCTTAAATAATTTATCCAT
TCCTCTTGTCATTCATCAAAAGTGTGGAACGGTGGTACAGAGATGGTATT
CCTTTCTTCAGCAGATTGCCT
>CL19.Contig2_All
GGATGAGGGGGTAGTACTTTGCATGTCTGTACTGATTTTGTGTGTTTGCG
TGTTCTCTGTGAGTTTGTGCGTTTGTGTGTTCGTTTTGTTATGTGGTTTT
GTTTGCGTGTTGTAGAAGGCTTACTGAAAGTGATTGTTTTTGACAATGGA
CCTCAACTCGTTTCTGCAAAATTTCATCAATTTTGTTCTCTCAATGGAAT
CAAACATTTTACTATGGTGCCTTTTCCACCATGAAGTAATGGGGAAGCTG
AACGTTTCGTGAGAACAGTTAAAATTCACATGATAAAGCTCCACCAAGAA
CATTCACAAGATAATGCTCTTCTATTGTTCCTCAGATCTTATTGCTCTCT
GCTTTTTAATGGCGAATCTCCTGCAGAGCTTTTGCACGGTCACTATCATG
GCACTATTTTGAACTTACTGCATTCTCATTCTGGGCCATCTCCTCTGTGT
TTTCACATGAAATTCAACATGTCCAACCAAGTATACTTCCACGTATACCA
TCAATGACATGCTTGCAAACCGGGCACTGTGATCGTCGTTCATGGTCTGG
CACAGTATGATGTCACACCTGCTTCTGGTTGCATCTGTCGTCGGCACCAA
AACTAGCTGCAGCCCCACTCTTATGATTATTATGGTGATTCTGCCATGAG
ATTTCATTCCACAGATTCTGGCCAGTCACTGTTCCAGGCTTCAGCAGAAC
GCTTAGTCGGCCTTCGGGCCACCCTCCGGCCGCGTGACGTCTCCACCAGC
CTGCTCCGCAATTAGGTTGCAGCCGCTGCTGCCCGCCGTCGTGCAGCCTT
CACCAGTGGCGCCTTCTTCCTCAACGCCAGCCCAGATGGAGGTGGACCTG
GTGTCGCCAATCGACCCAGCACCCGTGGACCTGGATGCCCTCACGTTGTC
GCCATCGCTGTAGTCATCATTTTGCACCTACCAGGGGGTGCCTTAGCTCT
GGTGCCTCTGAGGAACTTCCCTGGGCATGCACCCTGCCACCTGTTTTCAG
GTGGATGTTCCGGTGAGCTCGCAAGGCGGATGCCGGGGTGTGCGCTGGTA
AGCGGCGTCCACCACAGTTACGACACCAGTCCCCGCATCAATTCAATGCC
CAGCGGCAGTGCTCCTCCTCCCAAAAACGTCATTTTTCTCCGATGGTGCG
GGTGCGACG
>CL19.Contig3_All
GCTTTTGGATGGACGACCTCATTGCACTATTGTGAATGTATTGCATCCTC
ATTCTGGGCCTTCTCCTCAGCATTTTTACATGAAATGCCATGTGTCCGAC
AAGGTATACTTCCATGTATACAATCAATGACATGCCTGGGAGCCGGGCAC
TGCAATCACGGTTCATGGTCGGGCATATTATGACATCACATCTGCTTCTG
GTCACATCTGTCGTTGGCTCCAGAACCAGCTGCGGCCCCGCTCTTATGAT
GATTATAGTGATTCTGCCGCAATATTTCATTCCACAGATTCCGGCCGATC
ACCACTCAAGGCTTCAGCAGAACACTTGGTCGTCCTTCAGGTCGCAGGCC
ACCTTCCGACCCCGTGACGTCTCCACCAGCCTGTCCCGCAGCGAGGGTGC
ATCTGCCGCCACCGCTTGCTGTCACACAGCTCAGATGGAGGTGGACCCAC
TGTCACCAGATGACCCAACATCCATGAACTTGGACGCCCTAATGTCATCG
>CL20.Contig1_All
CGTGTGTAGGGCGCTTTTAAGCTCTGCTGCAAGTTCTCCACTCAGTCTAC
TGCAGCGCCGCCGCCCGCCAAGTGGCTGACATGTATAAGATAATATTTTA
ACACTAAAATACTCATTGAAGTTGGAAACGATTATGTAAATGTGGTGTTG
AGAAGCACATTTAAAATCCAAATGAGGTCGTATTTTGGATCATATTGTGG
TGCCATAAATTGTAATACCAACCAAAAATACAATCGGGAAATATCACTTT
ATCGATTTCCGAAAGATGCCGAGAGGAGCAAGAAATGGCTTATAAACACA
AGAAGGGCCGACCTGATGAAGAAGGATACGCAGTATCTGTACAAGAATAT
TAAGATTTGTGCCCTCCATTTTGAAGAAAGTCAGTTTATGAATGTACACA
AGAAGAAATTAGTGTGGAATGCAGTGCCAACATTGTTTGATGTTCCAAAC
CAACCCCCAGCTGTTTCACCCAAACACAAATTGTCCAACAGATGCACTCT
GCCAGTACAGAAGAAGCAAAAAGTTTGGTGCTCTGTGGATGCCACTGAGG
AATTTGAATCAAAAGCAGCAGTGTGTGACAGGGTAAAAGTGAAGGTGGAA
CAGGAGACTGAGTATGAAGAGGACTCCCGTGAGATGCACAGACCACAGGA
ACCTGAATACATAGAAGTGAAGGAGGAGCCACTTGAAGAGGAGGAGGAAG
ATACTGATGCGGGCCCCACACAGCAGGACTCCCTCGGTTTCTGATGAACA
TCTTTCTCCAGCTCCAGCACTGCGTCGCCCGACATTCTGACCCAAAAGTG
TCAATAACAGTAGGCAGCCGCACCCTGGAACTGGAGCTGCTGGAGCATTG
AAGTTCACTGGTTTCTGTAAAGTATGGGGGGCAACCCGGGAAGCTGTATG
CCAAATGTGAAGATTTGGAGTACAACCTGGAAAAACAGACCCGGGACAAA
AAAGCAACTTCAGACTGGAAAGAGATTACATTGGGCAACAGATGCTGTGA
AAAGCTTCCTCTTCTTGCATGCATTTTGCATGTTAGAGAGACCTTTTTGC
ACAGCATGTGATTTCTGCTTTGGAATAGCACAACTGTGGAAACCATTGTT
TTCGTGCGAGACCGGGCAACATCCCTTGTTGCTCGCCCGGTGAAAGATCT
ACGTAATGTGACCTTCCACGTACTGGTATGTGTTATCTCCAGAGGTTTTC
CAGATGCGTGGCCTGCAAGAGCGCCTGATCTGAATCCGTGTGACTTTTGG
CTCTGGGGATACATATAAGAATGTGTTTACTGGGGCCATGTTCAGTCTCT
ACCTAATATGAAGGCCAGTAGACAGGAACATGAAGACCAGTATACAGGAA
CACGTCGCTCCGATTCCACCGGAACTGCTGCGTGCGACTGTCGATCACGT
CATTTTACATATGCAGCATCTCGTCAATGTCTCCAGTGCCCTTATTGAAC
AAATTGTGTAAGCGGTGGTTAATAATAAAATCGACATTAT
>CL20.Contig2_All
CTGAGGAATTTGAATCAAAAGCAGCAGTGTGTGACAGGGTAAAAGTGAAG
GTGGAACAGGAGACTGAGTATGAAGAGGACTCCCGTGAGACGCACAGACC
ACAGTTTTGTGTTGCAGGGTCCTGAATACATAGAAGTGAAGGGGGAGCCA
CTCGAGGAGGAGGGAGATACCGATGCGGGTTCCACACAGCAGGACTCCCT
CGGTTTTTGGTGAATGTTGTTCTCCGAGCTCCACCACTGGCT
>CL21.Contig1_All
GTTTATTTGTTTCATGAAAAATTTACAAAATTAGTTACCTTTTCATTTAG
ATGTGAATTTATTAACAGAACTAAAGATCATGTAGCAGTTGTTTGTGTAA
ATACGCCTCAGTTGTGAATGACATAGAATTATTATATGCACCAAAGGCAG
TTCCAACATCTGATCGCTGAAATTGTTACACTGCCACTCTGCAAACCTTA
TCTCAGTTGTAACAT
>CL21.Contig2_All
TGTCATTCTAACAATTCCATTGACAAAATGTTACAACAGAAATAAGGTTT
GCAGAGTGACAGTGTAACAATTTCAGCGATCAAATGTTGGAACTGCCTGG
GTGCATATAATAATTCTATGTCATTCACAACTGAGACGTATTTACACAAA
CAAATGCTGCATGACCTTTAGTTCTGTTAATAAATTTACATCTAAATGAA
AAGGTAACTAATTTTGTAAATTTTTCATGAAGCACATAAACTTAGTTGTC
ACTTCAAACTGTGGTACTTTATTAAGTCAAAACTATATGAATTATTTCAT
ATTCTGCCATATATTATAGTGTGACAGGGAAGTA
>CL22.Contig1_All
TGTCGCATACTTCGCCTGCCTGCTGGCCGCCGCCCACGCCGGGGTGGTAG
CGCCGGCCCACCTGCCTGCGGCGCCGGCCCACGCCGTCGTGTACGACCAC
TACGCGCCGCCCAGCTACAAGTTCGACTACGCCGTGGCCGACTCGCACAC
GGGCGACGCCAAGACGCAGTTCGAGCACCGCGACGGCGACCGCGTCACCG
GCGCCTACAGCCTCATCGACGCCGATGGCACGACGCGCATCGTCGAGTAC
ACGGCCGACGACCACAACGGCTTCCAGGCGGTCGTGAAGCGCCTCGGACA
CCCGACGCCGGCGCCGCCCAGGGCTGTGGTCGTGGCCGCCCCTGCTCCGG
CGCCCGCCGCCCACGCTCTGGTGCACGCCGCCCCCGCTCCTGCCCCCGTC
GTCCACGGCGCTGTTTACGCCGCCGCTGCCCCCGCTCCCGCCCCCGTCGC
CCATGCCGCGGTTTACGCCGCCCCTGCCGCCCACGCGCCGGTGTACGCCG
TTCCCGCTCCCGCCGCACACGCAGCTGTCCTGGCCGCCCCCGCACCCGCC
GCCCACGCCTACGCGTACCCGGCACCAGCGCACGGCCCCGCGCCTTACCA
CGGGTAGAACACCTGCGCCCATCCGACTGCATCGTTGTGCACCGCATAGC
TCTCGGCACGAGAGGTGTTTATTACATGAATGACCCGCCGTCGTATCGCT
TAACTAACTTCGCCACTGTTGACCCATCATCGCACGTTCATCGCCCATTT
GCATGTACATTGTCAAACATATGAACACTGTAAAATAAAACTTATTATCT
GAAAAAA
>CL22.Contig2_All
GACGACCACAACGGCTTCCAGGCGGTCGTGAAGCGCGTCGGACACCCGAC
GCCGGCGCCGCCCAGGGCTGTGGTGGTGGCCGCCCCTGCTCCGGCACCCG
CCGCCCACGCTGTGGTGCACGCCGCCCCCGCTCCGGCCCCCGTCGCCCAC
GCTGCGGGTTACGCCGCCCCCGCCACCCACGGTTCTGTGTTCGCCGCCCC
CGCTCCAGCCCCCGTCGCCCACGCCGCGGTTTACGCCACCCCCGCCGCCC
ACGGTCATGTGCACGCCGTCCCCGCTCCAGCCCCCGTGGCCCACTCTCCG
GTTTACGCAGCCCCCGCCGCCCACGCGCCGGTGTACGCCGCCCCCGCCAC
CCACGCAGCTGTCCTGGTCGCCCCCTCCCCTGACGCCCACGCATTCGCGT
ACCCGGCACCAGCGCACGGCCCTGCACCCCAAGCCGCCCATCTGCCTTAC
CACTGATAGACGAAGTTTCGACCCAAGTCTGGCTATGAGCCCCGAAATCG
CAAGCATACGTTCACGTCCACTAACAGCAGCTATGACCTACACATTACCA
CACATCATCATCCACTTGCCTATGTGTTGCTCAAACGTGTTGTATTGTAA
ATTAAAATATGTTTACTGTAAATAAATGTTCTTTTTCA
>CL22.Contig3_All
GGGACCACTCGCCGGCCACCTCCCCCGCCGCCGACATGAAAGCCGCCGTG
TCCGCCGCCCTCGTGCTGCTCGCAGCCGCCGCCCACGCCGGGCTGCTGCC
CCACGCGCCGCCCCCGCCGCCCCCGCAGCACGAGATCATCTACGACTACG
CGGCGCCGCCCCAGTACCGCTACGACTACGCGGTGCGCGACGGACACACG
GGCGACGCCAAGACGCAGTGGGAGCAGCGCGACGGCGACCGCGTCACCGG
CGCCTACTCGCTGGTCGACGCCGACGGCACGACGCGCATCGTCGAGTACA
CGGCCGACGACCACAACGGCTTCCAGGCGGTCGTGAAGCGCATCGGACAC
CCGACGCCGGCGCCGCCCAGGGCTGTGGTCGTGGCCGCCCCTGCTCCGGC
ACCCGCCGCCCACGCCGCTGTTTACGCCGCCCCTGCCCCCGCTCCTGCTC
CCGTCGCCCACGCCGCGGTTTACGCCGCCCCCGCCGCCCACGCGCCGGTG
TACGCCGCCCCCGCCGCCCACGCAGCTGTCCTGGCCGCCCCCGCACCCGC
CGCCCACGCCTACGCGTACCCGGCACCAGCGCACGGCCCCGCGCCTTACC
ACGGGTAGAACACCTGCCGCCCATCCGACTGCATCGTTGTGCACCGCATA
GCTCTCGCCACGAGAGGTGTTAATTAACATGAATGACCCGCCGCCGTATC
GCTTAACTAACTTCGCCACTGTTGACCCATCATCGCACGTTCATCGCCCA
TTTGCATGTACATTGTCAAACATATGAACTCTGTAAAATAAAACTTATTT
TCTGAAATTAA
>CL22.Contig4_All
GGGACCACTCGCCGGCCACCTCCCCCGCCGCCGACATGAAAGCCGCCGTG
TCCGCCGCCCTCGTGCTGCTCGCAGCCGCCGCCCACGCCGGGCTGCTGCC
CCACGCGCCGCCCCCGCCGCCCCCGCAGCACGAGATCATCTACGACTACG
CGGCGCCGCCCCAGTACCGCTACGACTACGCGGTGCGCGACGGACACACG
GGCGACGCCAAGACGCAGTGGGAGCAGCGCGACGGCGACCGCGTCACCGG
CGCCTACTCGCTGGTCGACGCCGACGGCACGACGCGCATCGTCGAGTACA
CGGCCGACGACCACAACGGCTTCCAGGCGGTCGTGAAGCGCCTCGGACAC
CCGACGCCGGCGCCGCCCAGGGCTGTGGTCGTGGCCGCCCCTGCTCCGGC
ACCCGCCGCCCACGCTCTGGTGCACGCCGCCCCCGCTCCCGCCCCCGTGG
CCCACGCCGCTGTTTACGCCGCCCCTGCCCCCGCTCCTGCTCCCGTCGCC
CACGCCGCGGTTTACGCCGCCCCCGCCGCCCACGCGCCGGTTTACGCCAC
CCCCGCCGCCCACGCGCCGGTGTACGCCGCCCCCGCCCCCGCCGTCCCCG
CAGCTGTCCTGGCCGCCCCCGCTCCCGCCGCCCACGCTTACGCGTACCCA
GCACCAGCGCACGGTGCTGCGCCTTACCACGGGTAAAAGACCTGCCGCCC
ACCTGCATTCATCGTTGTTCACCGCATAGCTCTCCGCAGGAGAATTGTTT
CTTTATACGAACTACCCGCCGCCGTCTCATTTTACGAACTTCGCCGCTGT
TGATTCATCACTCGTTTATCGTCCATTAGCATGTATTCTGTAAAACGTGT
AGGTGCTGCGAAATAAAGTATATTTTCTGAAATTATATCGTTACAGTTTA
TTCCCG
>CL22.Contig5_All
TGTCGCATACTTCGCCTGCCTGCTGGCCGCCGCCCACGCCGGGGTGGTAG
CGCCGGCCCACCTGCCTGCGGCGCCGGCCCACGCCGTCGTGTACGACCAC
TACGCGCCGCCCAGCTACAAGTTCGACTACGCCGTGGCCGACTCGCACAC
GGGCGACGCCAAGACGCAGTTCGAGCACCGCGACGGCGACCGCGTCACCG
GCGCCTACAGCCTCATCGACGCCGATGGCACGACGCGCATCGTCGAGTAC
ACGGCCGACGACCACAACGGCTTCCAGGCGGTCGTGAAGCGCCTCGGACA
CCCGACGCCGGCGCCGCCCAGGGCTGTGGTCGTGGCCGCCCCTGCTCCGG
CGCCCGCCGCCCACGCCGCTGTTTACGCCGCCCCTGCTCCCGCCCCTGCT
CCCGTCGCACACGCCGCGGTGTACGCCGCCCCCGCCGCCCACGCGCCGGT
TTACGCCGCCCCCGCCGCCCACGCGCCGGTTTACGCCGCCCCCGCCGCC
>CL22.Contig6_All
GGCGAAGTATGCGACACAACAGCCGACCTCCCCCGTTCCCAGGACAGCTG
CAGCAGTCGCCACCCGAGACGAGATGCAGAGTGTCGCAGTCTTCGCCTGC
CTGCTGGCCGCCGCCCACGCCGGGGTGGTAGCGCCGGCCCACCTGCCTGC
GGCGCCGGCCCACGCCGTCGTGTACGACCACTACGCGCCGCCCAGCTACA
AGTTCGACTACGCCGTGGCCGACTCGCACACGGGCGACGCCAAGACGCAG
TTCGAGCACCGCGACGGCGACCGCGTGACCGGCGCCTACAGCCTCATCGA
CGCCGACGGCACGACGCGCATCGTCGAGTACACGGCCGACGACCACAACG
GCTTCCAGGCGGTCGTGAAGCGCCTCGGACACCCGACGCCGGCGCCGCCC
AGGGCTGTGGTCGTGGCCGCCCCTGCTCCGGCAGCCGCCGCCCACGCCGC
TGTTTACGCCGCCCCTGCCCCCGCTCCTGCTCCCGTCGCACACGCCGCGG
TTTACGCCGCCCCCGCCGCCCACGCGTCGGTGTACGCCGCCCCCGCCCCC
GCCGTCCACGCAGCTGTCCTGGCCGCCCCCGCACCCGCCGCCCACGCCTA
CGCGTACCCGGCACCAGCGCACGGCCCCGCGCCTTACCACGGGTAGAAGA
CCTGCCGCCCATCAGACTGCATCGTTGTGCACCGCATAACTCTCGGCACG
AGAGGTGTTTATTACATGAATGACCCGCCGCCGTATCGCTTAACTAACTT
CGCCACTGTTGACCCATCATCGCACGTTCATCGCCCATTTGCATGTACAT
TGTCAAACATATGAACACTGTAAAATAAAACTTATTTTCTGAAATTAAA
>CL23.Contig1_All
CCAGAGGCCGTCTCCTCCACACCTGCTCTCAGCTGGCATGGCTCTCCAGG
TACTGTTGTGCGCATGCGCGCTGGTGGGCGCGGCCAGTGCGGGCTACCTG
GGCTCCCCCGCCGCCTCCTACTCGGCGGCTCCCGCACTGCGAGGCGGCCT
CCCTTACAACGCTGGACTGGGACTGGCTGGTGTACCAGTGGGTGCTGGTG
CCGCTGGTCCTGCCGCTGCCGCCGCTGCTGCCAGAGCTAGGCTATCAGGA
GCTGGCCTTTCCGGTGCTGCACTGAGCGGGTTCGCGCCTGGCTATGCTGG
TATCGCCCCCGGCTACAATGGTATCGCTGGCGGCTACGCTGGAGTCGCAC
CTGGTTATGCTGGAGTCGCCCCAGGCTACGCTGGAGTCGCCCCTGGCTAC
GCTGGTCTGGATGCAGCGCGTTACGCTGGTTTGGGTGCAGCACGTTACGC
CGGTCTGGGCCGCCTGGCCGGTGGACTACCCGCCGAGCTGGCCGACCCAT
ACTACGACCCCAACCCGCAGTACAGCTTCAGCTACAGCGTCAGCGACGCC
CTGACCGGCGACGCCAAGCAGCAGCAGGAGAGCCGCAGCGGCGACGTGGT
CGAGGGCAGCTACAGCCTGGTCGAGCCCGA
>CL23.Contig2_All
GTCCCATCTCGGTCAACTGAAGAGAACACGCGTCATGGCTTCTCAGGCGG
TGCTCCTGTGCGTGTGTGCGGCGGTGGGCGTGGCCAGCGCGGGCTTCCTC
GGCTCTCCGGCGGTCTCCTACTCGGCGGCTCCGGCTGTCCATGCGGCTCC
GGCGCTTCCAGGTGCGCTGGCGGCGGCTAGGGTGGACGCCGACTACGACC
CGAACCCGCAGTACACGTTCAGCTACAGCGTGAGCGACGCGCTGACGGGC
GACGCCAAGCAGCAGGAGGAGAGTCGCAGCGGCGACGCCGTCCAGGGCAG
CTACAGCGTCGTCGAGCCGGACGGCGCCGTCCGCACGGTGCAGTACTCGG
CGGCGCCCGGCGCCGGCTTCAACGCCGTCGTCTCCCGCTCTGGCGGCGCC
CCCGCGCCCCCCGCCCCAGTCAAGGTCGCCGTCCCCGCCCCAGTGCCCAG
CCGCCTGCTGCCGCTACCCGCCGCTCTGCCGCGCTTCTCTCCGCTGCCGG
CCCGTGCCGCCCCCGTCGCTGTGATCGCCAAGGCCCCCGCAGTGATCGCC
GCCCCCGCAGTGGTCACCGCCCCCGTCAGAGCCGCCCCGCCGCCCCCGGT
CGGCCTATACGGCGCGCCGATCAAGACATCGCACACCGCCGTCACCACGT
CACACGCCAGCTACCACTACTGAGGATCATCGTCCCATCTTGTCTGTAAA
TACTGTGTACCAGTCATTCCGTTGTAACATATTGTGCAAACTATTTAAAA
CTCAATTAAAAACGACGAATA
>CL23.Contig3_All
TCGGGCTCGACCAGGCTGTAGCTGCCCTCGACCACGTCGCCGCTGCGGCT
CTCCTGCTGCTGCTTGGCGTCGCCGGTCAGGGCGTCGCTGACGCTGTAGC
TGAAGCTGTACTGCGGGTTGGGGTCGTAGTAGGCGTCGACCGCCTCGGCA
CCCAGGCGGCCCAGGCCGGCGTAGCGCGCGGCGGCCAGGCCGGCGTAGCC
CGGGGCGATGCCGCGGCCCAGCGCTCCATCGTAGCCGGGGGCGTAGGCGG
CGGCGGCAGGGAGGCCGGCTGCGGCGACAGGGAGGCCGGCTGCGGCGGCG
GGGAGGCCGGCGGCGGCCAGTCTGGCTGCGGCGGCAGCGGCGGCCGCTCT
GGCGGCGGGCGACAGCGCGGCAGCGGCGGCGCCTGCGTAGCCCGCGACTC
CGGCGCCGGGCAGGCCTGCTAGTCCTGGCGCCCCGTAGCCGAGGGCTCCC
CGCAGCGCTGGGGCCGCCGAGTAGGAGACGGCGGGAGAGCCGAGGTAGCC
GGCGCTGGCCACGCCCACCAGCGCGCACAGGAGCACAACCTGGAATGCCA
TGACGCGTGGTATCTGCTG
>CL23.Contig4_All
CGCCCACAAGCCTCTCTGACAACACAGGCATGGCTCTACAGGTGTTGCTG
TGCGCATGCGCGGTGCTGGGAGCGGCCAGCGCCGGCTACCTGGGCGCGCC
CGCCGTCTCCTACTCTGCGGCGCCGGCGCTGCGTGGGGCGGGGCTCGACC
TGGGACTCGCAGGTGCTCCAGTGGTTGCCGCTGCAGCTGCAGCTGCTGCC
GCTAGGCTGGCTGCTGCGAGGCTGCCAGCAGCTGGTCTGCCCGCCTACGC
TGGAATCGCGCCTGGCTACGCTGGTGTAGCTCCAGGCTACGCTGGCGTCG
CCCCCGGCTACGCAGGTCTGGCCGCTGCACGTTACGCCGGTCTGGGTCGC
CTGGCCGGTGGGCTGCCCGCCGAGCTGTCCGACCCGTACTACGACCCCAA
CCCGCAGTACAGCTTCAGCTACAGCGTCAGCGACGCCCTGACCGGCGACG
CCAAGCAGCAGCAGGAGAGCCGCAGCGGCGACGTGGTCGAGGGCAGCTAC
AGCCTGGTCGAGCCCGA
>CL24.Contig1_All
GTAGAAAATGTGGCATTTATTCATTTATACATATCAATATATATATATAT
ATTACTTGAAGCAGAATATAACATTCTTCCAACAATACATATACATAACT
TCTTGTTTGTTGTTTTTAATCAAGTGTGGTTTCTAGTTTCCTTACATACA
AACTTCCAAATCTGCACCGAAAGTCTACTTCGAGGTGGAAACTGTGGCTC
GAAGGGAAACCGGCAAGAGCCGTCTGGAAACTGAAGAAAGACACACCTTT
AATTACCAAATGTACGAGCGAGCGAGAGAGAGTGCAGTGCCAAATCTGTG
CCTAATATTTCAGTTCTGTTGTAGACACGTACATAAAGATGTAGGGAAAA
GTTCAAAAAAGAAGCTACAGTATCCTTCAAAAGCAATGATGCTTTACTAT
GTGTGAAATATTTCTTCTCCTGGCTGGATTAAAAGCAGGAAATGCAGTTA
TTATGATATTCTCAAGTATAAACAACATTCAATCACAATAGAGCTCAAAA
GTTTCATTAAGAATCTCTGTCAATCCAGATCTCATCTTTAAGTGTAAAAA
ATGTGCCTACCATGGTGCACAATCATGGTAAAGAATTTCAGCAAGTTTCT
GTTAATTTATTACTAATGAAGTGATATTGCAAGTTTATCCTGAACCATTC
ACGAATTCACATACTTCATTTATCCCACCAAAGCTAAGCTAACAACACAA
ACAAAAAAGAAACTTTTTCTCCGAGGTTACTGTTTTCCCGTAATATCCAC
ACTAGGACACACAAATTTCCAAATCTGAAATTAGATAGTTATAGGGTAAC
TAATCACAAAAAGATTAAGCACGGAATGTCATGGCCCCCATACTGTAGGC
AAGTGGATAATGACTCTACACTATATCTGACACTACGCTGTTCCCTGTTC
AGTACATCCCTAACCAGCAACTGAAGCAAATTCTGTTACACTAAATCCCA
CAAAAAGCACCAATGCTGCTAAGTATTCATTAGTCCACCATTTAATAGTG
CAGCACAGTCCCTGTCAATCTACTATACATTTCTCTCTCCTCCTCCTCCT
CCTCTTCTTCTTCTTCCAATGGTGTTCACTATTTGTGTCAAACTTTCAGT
CATTTCATCATCCACAGACAAACAGATGACAAAAGTACTTGATGTTTTCT
CTTGTGCAAGTGAAGTAATCTTGCCACATTTCTATCCAGAACACAGGAAC
AAAAGGTTGTATTACGCTAAACGATACTCGATTTCCTCATTTTATAGGTT
TGATAACAAACCTATGGCAAAGTAGTGTAGTATAAGAACTTTGATCAAAA
AGTACAAGTTTTACAAGATTAGTTAATGTAACTATCTTGAAAGCCTTCTT
CCACTATGTAACTCAATACAAATTACTGAGTGAAATACAGAAACAAGTAT
TTGACAGATGGACACTGATGCCAGACTCCTAAAATCTGCATTCATTGTGT
GTGGAGCTTCCCCTACGCCCCTTTCTAAATTTTAATGCTAGTATTTCACT
GCACTTGCATAAGGACCACAAATGTTTTACCACCTATCTATACACACACT
GTTGTCCATTACTTCAGTATATCCGAAATAGCAACCAATTATGCAAACCA
TGGGATATGGAGGGAGGAATGAGAAAAGGCACTGTACATGTTGAATCCCA
TTTGTAACAAACTGCAACTGGAAGCATTATACTAAAGAAGCTAATATTAA
TTGAGTAAAGGAAATAAAGTTTGGACTGCTTGTCTTCACAATCAGTTTCG
CATTTTCTAGAAGGTTGGGCAGTTTCAAAATATATGTATTAGCTTTAACG
ACCAATAAGGTACAGTACAATATTTTATTAACATTATTATAAAGAAATTA
AAATTATTTCTATTCACTGTTAACATTTAAATGCAAAAACAGTTTTTGTC
GACACTGATAATTTTTATAAGCATATATAATTTTAACATTTATGTCGAAA
ACGAATTTATGTGAACAATGGCTCTATGATCTATGTACAATCAGTGGCAT
GTGTTTTCCGGAGGTTCAATTAAAATAAGATTTTTTTTTTTTTACATATT
AAAAATAAAGATACGGCTGTAGTATGTCTCCATAAGCAGTCACAAATTTC
AGTATAAACTTTACCACATAAAAGCATATATAAAAATTCTTTCTTTATAT
TTATATTTATATATATATACACACACAATATACTTTTGTTTTAAGATGAA
TTTAATGACCAACATTTAACTGTAAGCCTAAGAAATCATAAAAAATAAAG
CAAAGTTATTTTACAATATGAAAATTAATGATGTGAATGTATGTCTGGCT
CACCCATAGTCATGTTCATTAAAAATAAACTGCAACCTAAACGAAGCTGT
CCAGCACATTCCACCAGTAAAGTTCACTGGAGTACGAAAGTTGGTAAACT
GACAAACAGATGTGAGCCAAAGCATAATCTGAGAATCAAATGGCAGTTTG
GCAGCTAATCCTGCAATTCACAATACTCCGAATAGAGTTCGCTCTAGTAA
AACTCTAAATTTTAAAAGGTCTCTTTCACACTTCTCCTTATAACTTTATG
AACATGACTGCCAAATATTATCATGAAAGTATGATTCAAAAATACATAAA
GTGGTGAATGTTCCGTTTGAAGCAAGTGACGGGCTCCCATGATGCAACAC
GCTTGCTTACACATTCCCTCGCAGACATTCTGTGATTGCATTCTCTTCTG
AGTGCACTGCATGCTGACTCACTGATGAAGCATAAGAAACACAGCATACC
ACTGCTCCATTTAATGGAATCGGTGTGCGTCCCTAGCAAAGTCTCTCTGG
TGAGCCTTCTGGTTCTTTCTTCAAACACTGCGCTTAATTTTTCTTTAGTG
TGAAGAAGCTACGCCGCTTGGGCTCATCCTTGCGGTCACCAGATGCAGGC
AGTGTCTGAGAGCGTGACGGGCCAGCAGACGCGTCACGTTCGCACTGCTG
AGACAGGCGAGACACCCACGTGTTCATCTCGTCATCATCACGTGCTTGGA
AGAGGTATTCTGCTCCGTTTGACAGCTTCACCCTAAATATGTGCTTCCTC
TTTGTGTAATCTGAGGCAACTTGGCAAGCACCTCCACGCAAATCGACTGG
GCTCTCTCCCTTGAAGAAACTGTCTGGTGATGTTTTGTAGGTCTTCTGGT
CCTTGTAGAACATTAGGAGATTACCTCGGAGGACTGCATACACCTTGTCC
CATGACCTGTTGGACGCTTTCTTTGTGGTATTTTCCCACTCGTGTTTCCT
CACGAGGTTGCCCTCCATGTGATCCTCCTCTGCGCCTGGGCTGGGTCGCT
CGGCTGCAGTGCGCTCCAAAGTCCCCTCGTCGTCGCTGTGCGCGCCGGAC
GTGCCGGCCTTCGGAGACCTGCGCCAGGAGCGCAGGCTGCGGAAAGGTGA
CTTTGAGCGCGAGCGGTCTTTCTTCCTGTCCAGACTGGCCGTGGCGCCAG
GTCCAGAGGATGTCGCCGGCGGTGACACGATGGCCACCGGTTCCTTTGCC
GGTCGGGGGCGAGGGGTAGCTTCTCTGGCCTCTGTATCCTCACCATTCAC
CTGCACTTGCTCAGCCTCCGGTGACATTTCTCCATCCACCTTTTCAGATG
GTTGTTCGTCGGGAGAGCTAGGTGGAGGTGTCTGCTTGGCAGCCAGTTCC
TCTTGACGTTTGCGCTCTTCCTCCTCTTGGCGGCGTTTTAGTTCTTTCAA
TTCAAACGTTGTAAGTCTTTCAAGTGCACTGAAGCGTTCTTCTTGGGCTG
CCGCAGATTTTTCGAAGGCTTCGTGCTTCTTTATTAGATTTTCAACCTCA
TCAATTGTATGCCCGAGTTCCTGACTCATGAGGTAGGGTTCCTGTGCAAT
CAGCCATGCTTCTGCCACTGCCGCATCTCTGGCAAACTGGTACACTTCCA
GTATGAGCTGCAAGTTAAGCCATCTCTCCTCCCATCTGTGGAGAAGAGAC
TTGTGTTGATTGGTCAGCGACAACAGTTTTTCCTTGATTTCCGAGCTCGC
ATAGTGGTTACGCGCCAGCAGCTCTTTGCCAAGAGATATGCACGAGGTGA
AGTTGTCTTCCCTCGCATCTATTTCAGCCTTGAGGCTCTGGTGGTTGTTC
ATCAGAAGCTCCACACCACTCACATCCCTTGGCTTCTCAGAAGTGTTCAT
CTGGCGCACGACGTCGTCCATCCACAAGATGAGTGTCCGCACCATGCAGA
AGAAGCGGAACAGGTCACCCGTGTCGCCCAGCTTCTGGCGTCGGTCCTCG
CAGTGGGCCTGCAGAGCGGTCCACGCTCCCACCACTTCCGCCTCGCGACC
CGTTATTTCACGGGCACGCTCACCGGCATACGCCGTCTGCAACTTGGCTG
AAGATGCCTGAATGGCCTCCACCTGGCCTCCAAGTGTCTGGAGGTCCTGC
AAGAATGTGTGGTGCTTGCGCTGCAGGGCAGAAACCTGTCCCGCATCACG
GCCCAGTTCTTCTGACATCGAGTTTTGTTTCTCCAGAATGCGGCTCAGAA
CATCCTTGCAGTCGTGGAAGAACTTGTGCAGTTCTCTCGATGCTTCCAGC
ATCTGCTTCCTCGTCTCAATGAGCTCCAGCAGATCTTGCCACGCCTCATT
CAGCCCATCCTTCCACTCCGCAATGGTAGCAGAGTCACTGTGGCCTGCTC
CTATCAGCTGGTCAGCAATGCCGTTGACGGCGGACACTCTCTCACTGCCG
ATTGCTTCTGTGTCACGAGCAAACTCCTTGAAGCGTTCCCACAGCAGCGT
AACATGGTCGTAATCCTGGCCCAGCTCGTGACTGCCGGCGACGACTTCCC
TCTCCGCTATCCACTGCTCGAGGTCGTCGACTTCACGGTTCAGCATGAAT
AGCTGCAGTGCCTCCTCCAGCTTGGCACGCCGCTCACCGGCCAAGTCTTT
GAGCCCAGCATACAGCTTGTCTACCTGAGACTGCTTCACTATAATCTGGT
CACTGTCTGGATGCTGTTCTGCAGTGAGCTGCCGTGCAGTTTCACCCAGC
TGACGAATGGTCTCCGCGTAGTCTTCAACTGCGAGCTCCAATGTCTCGTG
CTTCTTCATCAAATTCTGAGCAGAAATCTCGTCTTTCCCACGGTCTTCCA
CCATCATGTACAGCTCCTGCTCACTCATCCAGGATTCGGCTTCACTTGCA
TCGAAGAAGTACTGCTGGGCTTTCTCCGACTGCAGCAGGTGCTTTCGCCG
ATTCTCCATGGCATCCTTGAGAGCTTGCCACTTCTCCTGGAGCTCTTTGA
TCCGGCCTGCAAACTCCTCAGTATCCTCGTGTCCCTCGTCGATGAGCTTC
TGACCGTTGCTACATACCAGGTTGATGCGTGGTTCGTGGTTCTCCACTTC
TGTGCGCAGAGACTGGTTCTTCTTCTTAAGCATATGCACATTGAAAAGGC
TATTTCCATAGTCTGTCGATGTTGCCTGAGGCATTTTCTCTGCTATCCAC
AGTTTCTCATCCTCCACATCTCGCCGGAACTGGTAGGCCTCCTTCTTCTT
CTCCAACTGCCTCTGCCTCTCGAGCAGAGGCTGCTTCAGCTGGGCGAACC
TCTTCTCCACCTGCATCTTCTTGGCAACGATGTCACCCATCTTTTCTGGG
GCAGTCTTCTGCAGCTTCTCTGCTTGTGTTTCCAAGTCAGACACTTGCTT
CGCCTTCACAGCCATCTGTGTCTCTATCATCTGCTGCTTCTGCATGAGAA
TGTTGACAGATGCCAGGTCTGAGCCCGTGTCCGGACCTTCTATCTGTTTC
TCGAGATCATCCATCCAGGTGTCAATGTCGTCGCATGTCTGGTGCAAGAG
AACTTCCCTGTTAGCATCGAAGAGGCGCTCGCCCTTCTCTCGTGTCGTCT
CCTCCAGTTTATCGAAGTGGTTGCCGAGGTCCTGCACTTTTGGCTCAACG
AGTTCTGCCAGTTCTGGTTTCTCCTTCATCAGCTCTGCTGCCGCCTCTTG
TATTCTGAAGAGACGGTCCTTGTTGGAGGCAATCTCCGCCTCGAAAGCCT
GGTGCCTCGTCCACTTGCTGTGCACCGTCTTGGCGCTGCGGTACGTGTCG
TCCAGCGCTGTCACCGTCTTCTCTTGCACCCATTCTCCCAGTTCCTCGCA
GTCCTGTAGGAACTGGTGAAGCTGTAGCTGATCCTTTAGTTTCTCCATCT
GCTCCAGAGCTTTGTTGCGATTTGCGTGGCGCCGTTCATTGATGCTATCT
GCCTTCTTGCTCACTTTGTCAGCTGCAAAGTGACCTTCATCACACAACCG
GCTGGCAAACTGGACTACATTGTTGATCTTGTCATCGTTCGCCTCCATCG
TAGTAAGGAATGCCTCGTGCCGCTTGATCAAGTTCTCTGCCTGCTCCAAG
TTGGTTGGTGTCTCATCCTTGCTGAGGACATGCTCCTGTTGGGCCAGCAG
CACCTCGGCCTGTTTGGCGTCGCGGTTGAACATCTGCAGGTTCAGCGACT
GCGACAGCAGCTGTTGCCGGTTCTCCCACATCTGGTGGAGTTCCTCCCAG
CCGTCGCGCAGTGCCTTCAGCCGCTCCCTCAGGAACATGTACTGTGGATC
GTCCTGCGTCGAAGGCTCGGCAGTGATGCGCTCTCCGTACTCCATCATCT
TGGTGTAGTCGTCCCTGTAGTTGTCGATCTCCTCACGGATGGTCTGGTGC
TGGCTGAGGAGCTGCTCCGCCTCGGCCAGCGACGCCGGCGTGTCCTCTGA
CGCCACGTCGGTCTGCGTCTTTGTCAGCCAGGCCTGGAAGTGGTCCAGGT
CGCGCAGGAAGCGGTGCAGGTCGCCCGCCTCCTCCAGCTTGGCGTCGCGC
TCCTTCAGCATCTGCGTCAGCTGCTCCCAGACGAGCTTGATCTGGTCAAT
CCTCTCCTGGATCAGCTCCCTCTCCTCCGGATGCTCGGATCCGATAGTCT
CGGCCTCCTGCTGCAGGGAGTCCAGCTTCGCCTGGATAGCTGCCAGATCA
CGCTCCATGCCGGACAGTCGACGCTGTAGCGTCATAATGCCAGTGAGGTC
CATCTCCAGACTGTCCGTCGACTGGAGAATGCGTTTCTTGTCCTCGATCC
AGGACATGGTCTCGCGACACTCAATGTGGTATGTCTGCACTCCGTGCGCA
GAGTTCAGTTCCTCTTTCTTTGCCTCCGCTTTCTCACGCAGCTGTGCCCA
TTCGTGATTCAGCTGGTTCTGACGAGCGACTATCTGTTCGCTGTTGGGGT
GTTCCACGTGCAGCAACTGGCGAGCCAGCTGGTTGACAACCGCGACACGG
GAGGCATTGGCATTCATCTCCTTCTCAAAGCCATCGTAACGGTGCTTCAT
GATCTCCACATCCTCAATATCCTTCACTGGAACCATGGTCTGGAGCATGC
GGTCCTTCTCGCTTATCCATTGGCCGACACCGTCAGACTCACTGAGCAGT
TTGTACAGGGACAACGCATCGAGCAGCCGCTGCTTCCTCAGTTTGGCAAA
CTCGAGGAGTTCTTTGTAGCGGTGGTCGATGCTGGCCAGCCGTTCGACAA
CCTGTGGAGCTTGGCGGTCCTGCTCTCCCAGCTGGGATGCCTGCTGGTGC
AATGCTTCTATGGCTCCCGCATAGTTCTTCAGCTCGTCCGTGACATCCTT
GTGCTTCTTCAGCAACGATTGCACGTTGGCTTCATCACGGCCGACATCTT
CACTCGAAACTAACCGCAGTGTATCCAGCATCCAAATGTCGACATCATCC
GCGTCTGCAAAGAACTGGTGGAAGTCGACTGCTTCCTCAAGCCTCTTGCG
CCTGTAGGCAGACAGTTCAAGCAGGTGATTCCAGGAGTCGAGAATCTCAT
CCAGTCGCTCCTGAACACGGGCCGCGCCGAAGTGTTGACGACCGACCAAG
TCTCGGCCGACATCCACAACAGACATAAGCTGTGGTTCGTGGCTGCTGAT
CTCGTTCTCCAGAGCCTTGTGCTTGGACAGCAGCAGATTGATGGTGGTGA
GGTCGTGGCCGATATCTCCCGTCGAGACAATCTGCTCCTTCTCCTTGATC
CAGTTTTCCTCGTCGGCCATGTCCCAGTAGAACTGCCACAGCTTGCGGCT
CTCTTCCAGGCGTGCTCTCCGCTCCACGGCCAACTTGACGAGCTCGGCGT
AAGCATCCTCCAGCTGTTGTACCCTTTCCACGATGATGGCAGGGTCGCAC
GGCCGATAGCCTTCGGCAGCCTCCTGGTCGAGGAAACGCTGCGACTGCTG
CACCACCGCCTTCACTCTCTCGCCGAGCACGTTTATGTCTGCTTCCACCA
GAGAATGCTTCTGCAGGAGGTCCTCGACACCCATGAGGTGCTTTCCGTAA
TCGTCTGACAGCAGACGTAGCTTGAGTTCTTCCATCGAGTCCAGTATGTA
GAGCATCTCTTGGAAGTTTTGCTGCAACTGGAGAGAAAGCTCCAAGCGAA
GACGACGAGCTCTGAGAAGCTCTAGCAGGTAATTCCACAGGCGGAGGACA
TTGTCTTTCCTGGCATTGATGCGGTCAATGTCATGGTAGTTTTCAGCTTC
GAGCTCCTGCGATACAGCCACGACAGCCTGGACACGTTCTTCGTATGCAA
AGATGTCCGTCTCAATAGCCTCGTGCTTCTTGGCAGCTGCCTCCACAGCG
GCCAAGTCGAACCCGAAGTTGTCCTGGGACACGAGGCGCTGGTTCTCCGA
CAGCCACGTTTCTCGCATACTCGCCTTGCGATTGAATCTGGCCGCGAGCT
GTTCCAGCTTCTCTTGGCGGATGAGTTCTTCTCGGAGGGCAAGCTCTCTC
TCGTGCTCCGCTTTCTCCAGCCGCTCCCACGCCTTGTTTATGTCCGAGAT
CATGCGCCCCTCTCGAGGTGTGTACGGCTTCTGATTGTTTGCTCTCATTC
GTGACTGCAGTGTAAACAGCAGCACCTCCAGGTTGCCTTTTTCCACAAAC
TTAGGTGGTTTCTCCACAGTACGGTAAGTATTGAACTGTGCCAGTTGCTG
TTGTACACCGGCCAACGAATTGGCAAAGTTACGATCTCCGAGGGACTCTA
TCGTCGCTTCGATCCAGCGCAGTAAATCCGATGTCAGTGACTCGTATTCC
TGTGCGGACCTGTCGTTCTCCATGGCGATGCCAACCACTTTGCCAATTCG
CTTGCCCTGCACTGTTTCCTGCTTCAGCTTGCTGAAGTAGTGGTAGTAAG
TCACGACATATGTGATGATAGACTTCTCGTCAGGCTGCTCCACGAAGACA
TCTTCAGCATCCAACAACTTGGTGAGGCCAAGCTTCTCTTCCGCAACAT
>CL24.Contig2_All
GTAGAAAATGTGGCATTTATTCATTTATACATATCAATATATATATATAT
ATTACTTGAAGCAGAATATAACATTCTTCCAACAATACATATACATAACT
TCTTGTTTGTTGTTTTTAATCAAGTGTGGTTTCTAGTTTCCTTACATACA
AACTTCCAAATCTGCACCGAAAGTCTACTTCGAGGTGGAAACTGTGGCTC
GAAGGGAAACCGGCAAGAGCCGTCTGGAAACTGAAGAAAGACACACCTTT
AATTACCAAATGTACGAGCGAGCGAGAGAGAGTGCAGTGCCAAATCTGTG
CCTAATATTTCAGTTCTGTTGTAGACACGTACATAAAGATGTAGGGAAAA
GTTCAAAAAAGAAGCTACAGTATCCTTCAAAAGCAATGATGCTTTACTAT
GTGTGAAATATTTCTTCTCCTGGCTGGATTAAAAGCAGGAAATGCAGTTA
TTATGATATTCTCAAGTATAAACAACATTCAATCACAATAGAGCTCAAAA
GTTTCATTAAGAATCTCTGTCAATCCAGATCTCATCTTTAAGTGTAAAAA
ATGTGCCTACCATGGTGCACAATCATGGTAAAGAATTTCAGCAAGTTTCT
GTTAATTTATTACTAATGAAGTGATATTGCAAGTTTATCCTGAACCATTC
ACGAATTCACATACTTCATTTATCCCACCAAAGCTAAGCTAACAACACAA
ACAAAAAAGAAACTTTTTCTCCGAGGTTACTGTTTTCCCGTAATATCCAC
ACTAGGACACACAAATTTCCAAATCTGAAATTAGATAGTTATAGGGTAAC
TAATCACAAAAAGATTAAGCACGGAATGTCATGGCCCCCATACTGTAGGC
AAGTGGATAATGACTCTACACTATATCTGACACTACGCTGTTCCCTGTTC
AGTACATCCCTAACCAGCAACTGAAGCAAATTCTGTTACACTAAATCCCA
CAAAAAGCACCAATGCTGCTAAGTATTCATTAGTCCACCATTTAATAGTG
CAGCACAGTCCCTGTCAATCTACTATACATTTCTCTCTCCTCCTCCTCCT
CCTCTTCTTCTTCTTCCAATGGTGTTCACTATTTGTGTCAAACTTTCAGT
CATTTCATCATCCACAGACAAACAGATGACAAAAGTACTTGATGTTTTCT
CTTGTGCAAGTGAAGTAATCTTGCCACATTTCTATCCAGAACACAGGAAC
AAAAGGTTGTATTACGCTAAACGATACTCGATTTCCTCATTTTATAGGTT
TGATAACAAACCTATGGCAAAGTAGTGTAGTATAAGAACTTTGATCAAAA
AGTACAAGTTTTACAAGATTAGTTAATGTAACTATCTTGAAAGCCTTCTT
CCACTATGTAACTCAATACAAATTACTGAGTGAAATACAGAAACAAGTAT
TTGACAGATGGACACTGATGCCAGACTCCTAAAATCTGCATTCATTGTGT
GTGGAGCTTCCCCTACGCCCCTTTCTAAATTTTAATGCTAGTATTTCACT
GCACTTGCATAAGGACCACAAATGTTTTACCACCTATCTATACACACACT
GTTGTCCATTACTTCAGTATATCCGAAATAGCAACCAATTATGCAAACCA
TGGGATATGGAGGGAGGAATGAGAAAAGGCACTGTACATGTTGAATCCCA
TTTGTAACAAACTGCAACTGGAAGCATTATACTAAAGAAGCTAATATTAA
TTGAGTAAAGGAAATAAAGTTTGGACTGCTTGTCTTCACAATCAGTTTCG
CATTTTCTAGAAGGTTGGGCAGTTTCAAAATATATGTATTAGCTTTAACG
ACCAATAAGGTACAGTACAATATTTTATTAACATTATTATAAAGAAATTA
AAATTATTTCTATTCACTGTTAACATTTAAATGCAAAAACAGTTTTTGTC
GACACTGATAATTTTTATAAGCATATATAATTTTAACATTTATGTCGAAA
ACGAATTTATGTGAACAATGGCTCTATGATCTATGTACAATCAGTGGCAT
GTGTTTTCCGGAGGTTCAATTAAAATAAGATTTTTTTTTTTTTACATATT
AAAAATAAAGATACGGCTGTAGTATGTCTCCATAAGCAGTCACAAATTTC
AGTATAAACTTTACCACATAAAAGCATATATAAAAATTCTTTCTTTATAT
TTATATTTATATATATATACACACACAATATACTTTTGTTTTAAGATGAA
TTTAATGACCAACATTTAACTGTAAGCCTAAGAAATCATAAAAAATAAAG
CAAAGTTATTTTACAATATGAAAATTAATGATGTGAATGTATGTCTGGCT
CACCCATAGTCATGTTCATTAAAAATAAACTGCAACCTAAACGAAGCTGT
CCAGCACATTCCACCAGTAAAGTTCACTGGAGTACGAAAGTTGGTAAACT
GACAAACAGATGTGAGCCAAAGCATAATCTGAGAATCAAATGGCAGTTTG
GCAGCTAATCCTGCAATTCACAATACTCCGAATAGAGTTCGCTCTAGTAA
AACTCTAAATTTTAAAAGGTCTCTTTCACACTTCTCCTTATAACTTTATG
AACATGACTGCCAAATATTATCATGAAAGTATGATTCAAAAATACATAAA
GTGGTGAATGTTCCGTTTGAAGCAAGTGACGGGCTCCCATGATGCAACAC
GCTTGCTTACACATTCCCTCGCAGACATTCTGTGATTGCATTCTCTTCTG
AGTGCACTGCATGCTGACTCACTGATGAAGCATAAGAAACACAGCATACC
ACTGCTCCATTTAATGGAATCGGTGTGCGTCCCTAGCAAAGTCTCTCTGG
TGAGCCTTCTGGTTCTTTCTTCAAACACTGCGCTTAATTTTTCTTTAGTG
TGAAGAAGCTACGCCGCTTGGGCTCATCCTTGCGGTCACCAGATGCAGGC
AGTGTCTGAGAGCGTGACGGGCCAGCAGACGCGTCACGTTCGCACTGCTG
AGACAGGCGAGACACCCACGTGTTCATCTCGTCATCATCACGTGCTTGGA
AGAGGTATTCTGCTCCGTTTGACAGCTTCACCCTAAATATGTGCTTCCTC
TTTGTGTAATCTGAGGCAACTTGGCAAGCACCTCCACGCAAATCGACTGG
GCTCTCTCCCTTGAAGAAACTGTCTGGTGATGTTTTGTAGGTCTTCTGGT
CCTTGTAGAACATTAGGAGATTACCTCGGAGGACTGCATACACCTTGTCC
CATGACCTGTTGGACGCTTTCTTTGTGGTATTTTCCCACTCGTGTTTCCT
CACGAGGTTGCCCTCCATGTGATCCTCCTCTGCGCCTGGGCTGGGTCGCT
CTTCTCTGGCCTCTGTATCCTCACCATTCACCTGCACTTGCTCAGCCTCC
GGTGACATTTCTCCATCCACCTTTTCAGATGGTTGTTCGTCGGGAGAGCT
AGGTGGAGGTGTCTGCTTGGCAGCCAGTTCCTCTTGACGTTTGCGCTCTT
CCTCCTCTTGGCGGCGTTTTAGTTCTTTCAATTCAAACGTTGTAAGTCTT
TCAAGTGCACTGAAGCGTTCTTCTTGGGCTGCCGCAGATTTTTCGAAGGC
TTCGTGCTTCTTTATTAGATTTTCAACCTCATCAATTGTATGCCCGAGTT
CCTGACTCATGAGGTAGGGTTCCTGTGCAATCAGCCATGCTTCTGCCACT
GCCGCATCTCTGGCAAACTGGTACACTTCCAGTATGAGCTGCAAGTTAAG
CCATCTCTCCTCCCATCTGTGGAGAAGAGACTTGTGTTGATTGGTCAGCG
ACAACAGTTTTTCCTTGATTTCCGAGCTCGCATAGTGGTTACGCGCCAGC
AGCTCTTTGCCAAGAGATATGCACGAGGTGAAGTTGTCTTCCCTCGCATC
TATTTCAGCCTTGAGGCTCTGGTGGTTGTTCATCAGAAGCTCCACACCAC
TCACATCCCTTGGCTTCTCAGAAGTGTTCATCTGGCGCACGACGTCGTCC
ATCCACAAGATGAGTGTCCGCACCATGCAGAAGAAGCGGAACAGGTCACC
CGTGTCGCCCAGCTTCTGGCGTCGGTCCTCGCAGTGGGCCTGCAGAGCGG
TCCACGCTCCCACCACTTCCGCCTCGCGACCCGTTATTTCACGGGCACGC
TCACCGGCATACGCCGTCTGCAACTTGGCTGAAGATGCCTGAATGGCCTC
CACCTGGCCTCCAAGTGTCTGGAGGTCCTGCAAGAATGTGTGGTGCTTGC
GCTGCAGGGCAGAAACCTGTCCCGCATCACGGCCCAGTTCTTCCGACATC
GAGTTTTGTTTCTCCAGAATGCGGCTCAGAACATCCTTGCAGTCGTGGAA
GAACTTGTGCAGTTCTCTCGATGCTTCCAGCATCTGCTTCCTCGTCTCAA
TGAGCTCCAGCAGATCTTGCCACGCCTCATTCAGCCCATCCTTCCACTCC
GCAATGGTAGCAGAGTCACTGTGGCCTGCTCCTATCAGCTGGTCAGCAAT
GCCGTTGACGGCGGACACTCTCTCACTGCCGATTGCTTCTGTGTCACGAG
CAAACTCCTTGAAGCGTTCCCACAGCAGCGTAACATGGTCGTAATCCTGG
CCCAGCTCGTGACTGCCAGCGACGACTTCCCTCTCCGCTATCCACTGCTC
GAGGTCGTCGACTTCACGGTTCAGCATGAATAGCTGCAGTGCCTCCTCCA
GCTTGGCACGCCGCTCACCGGCCAAGTCTTTGAGCCCAGCATACAGCTTG
TCTACCTGAGACTGCTTCACTATAATCTGGTCACTGTCTGGATGCTGTTC
TGCAGTGAGCTGCCGTGCAGTTTCACCCAGCTGACGAATGGTCTCCGCGT
AGTCTTCAACTGCGAGCTCCAATGTCTCGTGCTTCTTCATCAAATTCTGA
GCAGAAATCTCGTCTTTCCCACGGTCTTCCACCATCATGTACAGCTCCTG
CTCACTCATCCAGGATTCGGCTTCACTTGCATCGAAGAAGTACTGCTGGG
CTTTCTCCGACTGCAGCAGGTGCTTTCGCCGATTCTCCATGGCATCCTTG
AGAGCTTGCCACTTCTCCTGGAGCTCTTTGATCCGGCCTGCAAACTCCTC
AGTATCCTCGTGTCCCTCGTCGATGAGCTTCTGACCGTTGCTACATACCA
GGTTGATGCGTGGTTCGTGGTTCTCCACTTCTGTGCGCAGAGACTGGTTC
TTCTTCTTAAGCATATGCACATTGAAAAGGCTATTTCCATAGTCTGTCGA
TGTTGCTTGAGGCATTTTCTCTGCTATCCACAGTTTCTCATCCTCCACAT
CTCGCCGGAACTGGTAGGCCTCCTTCTTCTTCTCCAACTGCCTCTGCCTC
TCGAGCAGAGGCTGCTTCAGCTGGGCGAACCTCTTCTCCACCTGCATCTT
CTTGGCAACGATGTCACCCATCTTTTCTGGGGCAGTCTTCTGCAGCTTCT
CTGCTTGTGTTTCCAAGTCAGACACTTGCTTCGCCTTCACAGCCATCTGT
GTCTCTATCATCTGCTGCTTCTGCATGAGAATGTTGACAGATGCCAGGTC
TGAGCCCGTGTCCGGACCTTCTATCTGTTTCTCGAGATCATCCATCCAGG
TGTCAATGTCGTCGCATGTCTGGTGCAAGAGAACTTCCCTGTTAGCATCG
AAGAGGCGCTCGCCCTTCTCTCGTGTCGTCTCCTCCAGTTTATCGAAGTG
GTTGCCGAGGTCCTGCACTTTTGGCTCAACGAGTTCTGCCAGTTCTGGTT
TCTCCTTCATCAGCTCTGCTGCCGCCTCTTGTATTCTGAAGAGACGGTCC
TTGTTGGAGGCAATCTCCGCCTCGAAAGCCTGGTGCCTCGTCCACTTGCT
GTGCACCGTCTTGGCGCTGCGGTACGTGTCGTCCAGCGCTGTCACCGTCT
TCTCTTGCACCCATTCTCCCAGTTCCTCGCAGTCCTGTAGGAACTGGTGA
AGCTGTAGCTGATCCTTTAGTTTCTCCATCTGCTCCAGAGCTTTGTTGCG
ATTTGCGTGGCGCCGTTCATTGATGCTATCTGCCTTCTTGCTCACTTTGT
CAGCTGCAAAGTGACCTTCATCACACAACCGGCTGGCAAACTGGACTACA
TTGTTGATCTTGTCATCGTTCGCCTCCATCGTAGTAAGGAATGCCTCGTG
CCGCTTGATCAAGTTCTCTGCCTGCTCCAAGTTGGTTGGTGTCTCATCCT
TGCTGAGGACATGCTCCTGTTGGGCCAGCAGCACCTCGGCCTGTTTGGCG
TCGCGGTTGAACATCTGCAGGTTCAGCGACTGCGACAGCAGCTGTTGCCG
GTTCTCCCACATCTGGTGGAGTTCCTCCCAGCCGTCGCGCAGTGCCTTCA
GCCGCTCCCTCAGGAACATGTACTGTGGATCGTCCTGCGTCGAAGGCTCG
GCAGTGATGCGCTCTCCGTACTCCATCATCTTGGTGTAGTCGTCCCTGTA
GTTGTCGATCTCCTCACGGATGGTCTGGTGCTGGCTGAGGAGCTGCTCCG
CCTCGGCCAGCGACGCCGGCGTGTCCTCTGACGCCACGTCGGTCTGCGTC
TTTGTCAGCCAGGCCTGGAAGTGGTCCAGGTCGCGCAGGAAGCGGTGCAG
GTCGCCCGCCTCCTCCAGCTTGGCGTCGCGCTCCTTCAGCATCTGCGTCA
GCTGCTCCCAGACGAGCTTGATCTGGTCAATCCTCTCCTGGATCAGCTCC
CTCTCCTCCGGATGCTCGGATCCGATAGTCTCGGCCTCCTGCTGCAGGGA
GTCCAGCTTCGCCTGGATAGCTGCCAGATCACGCTCCATGCCGGACAGTC
GACGCTGTAGCGTCATAATGCCAGTGAGGTCCATCTCCAGACTGTCCGTC
GACTGGAGAATGCGTTTCTTGTCCTCGATCCAGGACATGGTCTCGCGACA
CTCAATGTGGTATGTCTGCACTCCGTGCGCAGAGTTCAGTTCCTCTTTCT
TTGCCTCCGCTTTCTCACGCAGCTGTGCCCATTCGTGATTCAGCTGGTTC
TGACGAGCGACTATCTGTTCGCTGTTGGGGTGTTCCACGTGCAGCAACTG
GCGAGCCAGCTGGTTGACAACCGCGACACGGGAGGCATTGGCATTCATCT
CCTTCTCAAAGCCATCGTAACGGTGCTTCATGATCTCCACATCCTCAATA
TCCTTCACTGGAACCATGGTCTGGAGCATGCGGTCCTTCTCGCTTATCCA
TTGGCCGACACCGTCAGACTCACTGAGCAGTTTGTACAGGGACAACGCAT
CGAGCAGCCGCTGCTTCCTCAGTTTGGCAAACTCGAGGAGTTCTTTGTAG
CGGTGGTCGATGCTGGCCAGCCGTTCGACAACCTGTGGAGCTTGGCGGTC
CTGCTCTCCCAGCTGGGATGCCTGCTGGTGCAATGCTTCTATGGCTCCCG
CATAGTTCTTCAGCTCGTCCGTGACATCCTTGTGCTTCTTCAGCAACGAT
TGCACGTTGGCTTCATCACGGCCGACATCTTCACTCGAAACTAACCGCAG
TGTATCCAGCATCCAAATGTCGACATCATCCGCGTCTGCAAAGAACTGGT
GGAAGTCGACTGCTTCCTCAAGCCTCTTGCGCCTGTAGGCAGACAGTTCA
AGCAGGTGATTCCAGGAGTCGAGAATCTCATCCAGTCGCTCCTGAACACG
GGCCGCGCCGAAGTGTTGACGACCGACCAAGTCTCGGCCGACATCCACAA
CAGACATAAGCTGTGGTTCGTGGCTGCTGATCTCGTTCTCCAGAGCCTTG
TGCTTGGACAGCAGCAGATTGATGGTGGTGAGGTCGTGGCCGATATCTCC
CGTCGAGACAATCTGCTCCTTCTCCTTGATCCAGTTTTCCTCGTCGGCCA
TGTCCCAGTAGAACTGCCACAGCTTGCGGCTCTCTTCCAGGCGTGCTCTC
CGCTCCACGGCCAACTTGACGAGCTCGGCGTAAGCATCCTCCAGCTGTTG
TACCCTTTCCACGATGATGGCAGGGTCGCACGGCCGATAGCCTTCGGCAG
CCTCCTGGTCGAGGAAACGCTGCGACTGCTGCACCACCGCCTTCACTCTC
TCGCCGAGCACGTTTATGTCTGCTTCCACCAGAGAATGCTTCTGCAGGAG
GTCCTCGACACCCATGAGGTGCTTTCCGTAATCGTCTGACAGCAGACGTA
GCTTGAGTTCTTCCATCGAGTCCAGTATGTAGAGCATCTCTTGGAAGTTT
TGCTGCAACTGGAGAGAAAGCTCCAAGCGAAGACGACGAGCTCTGAGAAG
CTCTAGCAGGTAATTCCACAGGCGGAGGACATTGTCTTTCCTGGCATTGA
TGCGGTCAATGTCATGGTAGTTTTCAGCTTCGAGCTCCTGCGATACAGCC
ACGACAGCCTGGACACGTTCTTCGTATGCAAAGATGTCCGTCTCAATAGC
CTCGTGCTTCTTGGCAGCTGCCTCCACAGCGGCCAAGTCGAACCCGAAGT
TGTCCTGGGACACGAGGCGCTGGTTCTCCGACAGCCACGTTTCTCGCATA
CTCGCCTTGCGATTGAATCTGGCCGCGAGCTGTTCCAGCTTCTCTTGGCG
GATGAGTTCTTCTCGGAGGGCAAGCTCTCTCTCGTGCTCCGCTTTCTCCA
GCCGCTCCCACGCCTTGTTTATGTCCGAGATCATGCGCCCCTCTCGAGGT
GTGTACGGCTTCTGATTGTTTGCTCTCATTCGTGACTGCAGTGTAAACAG
CAGCACCTCCAGGTTGCCTTTTTCCACAAACTTAGGTGGTTTCTCCACAG
TACGGTAAGTATTGAACTGTGCCAGTTGCTGTTGTACACCGGCCAACGAA
TTGGCAAAGTTACGATCTCCGAGGGACTCTATCGTCGCTTCGATCCAGCG
CAGTAAATCCGATGTCAGTGACTCGTATTCCTGTGCGGACCTGTCGTTCT
CCATGGCGATGCCAACCACTTTGCCAATTCGCTTGCCCTGCACTGTTTCC
TGCTTCAGCTTGCTGAAGTAGTGGTAGTAAGTCACGACATATGTGATGAT
AGACTTCTCGTCAGGCTGCTCCACGAAGACATCTTCAGCATCCAACAACT
TGGTGAGGCCAAGCTTCTCTTCCGCAACAT
>CL24.Contig3_All
AGCAAGTTCGCTGCAGTGTAGGTAATTTTCGGGCTGGTAGTGTACTGTTG
CAGGGGTGTGTGTGGCGTGTGTGTTACTCCCTGTGTGTCTGCGACACCGA
ACGACCCGCCGATATACAAGACACAGCCGCACACAGCTGTGGGGCTCCGG
AGCTGAATCCTTCGTGACAGAACGGGTTTAACCCGACTTGAGCCGTCGCC
ATGACGACGGACATCTCAATAGTTCGGTGGGATCCGAGCCTGCAACAGGA
AATAGTCGAGGACTATGAATACGACGGCGGGAACTCCTCTTCGAGGTTGT
TTGAAAGATCACGCATTAAAGCCCTTGCAGACGAGCGAGAGAGTGTGCAA
AAGAAGACATTCCAAAAATGGGTGAACTCACATCTAGTACGGGTATCATG
TCGCATCAGCGACTTGTATGTCGACCTGAGAGATGGCAAAATGCTGCTGA
AACTTCTGGAAGTTTTGTCAGGCGAGCGCCTTCCTCGGCCAACCAAGGGG
AAGATGCGCATCCACTGCCTGGAGAATGTGGACAAAGCCCTCCAGTTCCT
GAGGGACCAGAGGGTCCACTTGGAGAACATGGGCTCACACGATATCGTCG
ACGGAAATCCCAGGCTGAGCCTTGGCCTCATATGGACCATCATCCTTAGA
TTCCAGATACAAGACATCACAATTGAAGAGACTGATAACCAAGAAACAAA
GTCTGCAAAGGATGCACTCCTGTTGTGGTGCCAGATGAAGACTGCCGGCT
ATCACAATGTCAATGTGAGGAATTTCACAACGTCGTGGCGTGACGGACTC
GCTTTTAATGCCATTATCCACAAACATCGTCCAGACCTGATACAGTTTGA
AAAACTGTCAAAGTCAAATGCAATGTACAACCTCAACAATGCGTTTAATG
TTGCGGAAGAGAAGCTTGGCCTCACCAAGTTGTTGGATGCTGAAGATGTC
TTCGTGGAGCAGCCTGACGAGAAGTCTATCATCACATATGTCGTGACTTA
CTACCACTACTTCAGCAAGCTGAAGCAGGAAACAGTGCAGGGCAAGCGAA
TTGGCAAAGTGGTTGGCATCGCCATGGAGAACGACAGGTCCGCACAGGAA
TACGAGTCACTGACATCGGATTTACTGCGCTGGATCGAAGCGACGATAGA
GTCCCTCGGAGATCGTAACTTTGCCAATTCGTTGGCCGGTGTACAACAGC
AACTGGCACAGTTCAATACTTACCGTACTGTGGAGAAACCACCTAAGTTT
GTGGAAAAAGGCAACCTGGAGGTGCTGCTGTTTACACTGCAGTCACGAAT
GAGAGCAAACAATCAGAAGCCGTACACGCCTCGAGAGGGGCGCATGATCT
CGGACATAAACAAGGCGTGGGAGCGGCTGGAGAAAGCGGAGCATGAGAGA
GAGCTTGCCCTCCGAGAAGAACTCATCCGCCAAGAGAAGCTGGAACAGCT
CGCGGCCAGATTCAATCGCAAGGCGAGTATGCGAGAAACGTGGCTGTCGG
AGAACCAGCGCCTCGTGTCCCAGGACAACTTTGGGTTCGACTTGGCCGCT
GTGGAGGCAGCTGCCAAGAAGCACGAGGCTATTGAGACGGACATCTTTGC
ATACGAAGAACGTGTCCAGGCTGTCGTGGCTGTATCGCAGGAGCTCGAAG
CTGAAAACTACCATGACATTGACCGCATCAATGCCAGGAAAGACAATGTC
CTCCGCCTGTGGAATTACCTGCTAGAGCTTCTCAGAGCTCGTCGTCTTCG
CTTGGAGCTTTCTCTCCAGTTGCAGCAAAACTTCCAAGAGATGCTCTACA
TACTGGACTCGATGGAAGAACTCAAGCTACGTCTGCTGTCAGACGATTAC
GGAAAGCACCTCATGGGTGTCGAGGACCTCCTGCAGAAGCATTCTCTGGT
GGAAGCAGACATAAACGTGCTCGGCGAGAGAGTGAAGGCGGTGGTGCAGC
AGTCGCAGCGTTTCCTCGACCAGGAGGCTGCCGAAGGCTATCGGCCGTGC
GACCCTGCCATCATCGTGGAAAGGGTACAACAGCTGGAGGATGCTTACGC
CGAGCTCGTCAAGTTGGCCGTGGAGCGGAGAGCACGCCTGGAAGAGAGCC
GCAAGCTGTGGCAGTTCTACTGGGACATGGCCGACGAGGAAAACTGGATC
AAGGAGAAGGAGCAGATTGTCTCGACGGGAGATATCGGGCACGACCTCAC
CACCATCAATCTGCTGCTGTCCAAGCACAAGGCTCTGGAGAACGAGATCA
GCAGCCACGAACCACAGCTTATGTCCGTTGTGGATGTCGGCCGAGACTTG
GTCGGTCGTCAACACTTCGGCGCGGCCCGTGTTCAGGAGCGACTGGATGA
GATTCTCGACTCCTGGAATCACCTGCTTGAACTGTCTGCCTACAGGCGCA
AGAGGCTTGAGGAAGCAGTCGACTTCCACCAGTTCTTTGCAGACGCGGAT
GATGTCGACATTTGGATGCTGGATACACTGCGGTTAGTTTCGAGTGAAGA
TGTCGGCCGTGACGAAGCCAACGTGCAATCGTTGCTGAAGAAGCACAAGG
ATGTCACGGACGAGCTGAAGAACTACGCGGGAGCCATAGAAGCCTTGCAC
CAGCAGGCATCCCAGCTGGGAGAGCAGGACCGCCAAGCTCCACAGGTTGT
CGAACGGCTGGCCAGCATCGACCACCGCTACAAAGAACTCCTCGAGTTTG
CCAAACTGAGGAAGCAGCGGCTGCTCGATGCGTTGTCCCTGTACAAACTG
CTCAGTGAGTCTGACGGTGTCGGCCAATGGATAAGCGAGAAGGACCGCAT
GCTCCAGACCATGGTTCCAGTGAAGGATATTGAGGATGTGGAGATCATGA
AGCACCGTTACGATGGCTTTGAGAAGGAGATGAATGCCAATGCCTCCCGC
GTCGCGGTTGTCAACCAGCTGGCTCGCCAGTTGCTGCACGTGGAACACCC
CAACAGCGAACAGATAGTCGCTCGGCAGAACCAGCTGAACCACGAATGGG
CGCAGCTGCGTGAGAAAGCGGAGGCAAAGAAAGAGGAACTGAACTCTGCG
CACGGAGTGCAGACATACCACATTGAGTGTCGCGAGACCATGTCCTGGAT
AGAGGACAAGAAACGCATTCTCCAGTCGACAGACAGTCTGGAGATGGACC
TCACTGGCATTATGACGCTACAGCGTCGACTGTCCGGCATGGAGCGTGAT
CTGGCAGCTATCCAGGCGAAGCTGGACTCCCTGCAGCAGGAGGCCGAGAC
TATCGGATCCGAGCATCCGGAGGAGAGGGAGCTGATCCAGGAGAGGATTG
ACCAGATCAAGCTCGTCTGGGAGCAGCTGACGCAGATGCTGAAGGAGCGC
GACGCCAAGCTGGAGGAGGCGGGCGACCTGCACCGCTTCCTGCGCGACCT
GGACCACTTCCAGGCCTGGCTGACAAAGACGCAGACCGACGTGGCGTCGG
AGGACACGCCGGCGTCGCTGGCAGAGGCGGAGCAGCTCCTCAGCCAGCAC
CAGACCATCCGTGAGGAGATCGACAACTACAGGGACGACTACACCAAGAT
GATGGAGTACGGAGAGCGCATCACTGCCGAGCCTTCGACGCAGGACGATC
CACAGTACATGTTCCTGAGGGAGCGGCTGAAGGCACTGCGCGACGGCTGG
GAGGAGCTCCACCAGATGTGGGAGAACCGGCAACAGCTGCTGTCGCAGTC
GCTGAACCTGCAGATGTTCAACCGCGACGCCAAACAGGCCGAGGTGCTGC
TGGCCCAACAGGAGCATGTCCTCAGCAAGGATGAGACACCAACCAACTTG
GAGCAGGCTGAGAACTTGATCAAGCGGCACGAGGCATTCCTTACTACGAT
GGAGGCGAACGATGACAAGATCAACAATGTAGTCCAGTTTGCCAGCCGGT
TGTGTGATGAAGGTCACTTTGCAGCTGACAAAGTGAGCAAGAAGGCAGAT
AGCATCAATGAACGGCGCCACGCAAATCGCAACAAAGCTCTGGAGCAGAT
GGAGAAACTAAAGGATCAGCTACAGCTTCACCAGTTCCTACAGGACTGCG
AGGAACTGGGAGAATGGGTGCAAGAGAAGACGGTGACAGCGCTGGACGAC
ACGTACCGCAGCGCCAAGACGGTGCACAGCAAGTGGACGAGGCACCAGGC
TTTCGAGGCGGAGATTGCCTCCAACAAGGACCGTCTCTTCAGAATACAAG
AGGCGGCAGCAGAGCTGATGAAGGAGAAACCAGAACTGGCAGAACTCGTT
GAGCCAAAAGTGCAGGACCTCGGCAACCACTTCGATAAACTGGAGGAGAC
GACACGAGAGAAGGGCGAGCGCCTCTTCGATGCTAACAGGGAAGTTCTCT
TGCACCAGACATGCGACGACATTGACACCTGGATGGATGATCTCGAGAAA
CAGATAGAAGGTCCGGACACGGGCTCAGACCTGGCATCTGTCAACATTCT
CATGCAGAAGCAGCAGATGATAGAGACACAGATGGCTGTGAAGGCGAAGC
AAGTGTCTGACTTGGAAACACAAGCAGAGAAGCTGCAGAAGACTGCCCCA
GAAAAGATGGGTGACATCGTTGCCAAGAAGATGCAGGTGGAGAAGAGGTT
CGCCCAGCTGAAGCAGCCTCTGCTCGAGAGGCAGAGGCAGTTGGAGAAGA
AGAAGGAGGCCTACCAGTTCCGGCGAGATGTGGAGGATGAGAAACTGTGG
ATAGCAGAGAAAATGCCTCAGGCAACATCGACAGACTATGGAAATAGCCT
TTTCAATGTGCATATGCTTAAGAAGAAGAACCAGTCTCTGCGCACAGAAG
TGGAGAACCACGAACCACGCATCAACCTGGTATGTAGCAACGGTCAGAAG
CTCATCGACGAGGGACACGAGGATACTGAGGAGTTTGCAGGCCGGATCAA
AGAGCTCCAGGAGAAGTGGCAAGCTCTCAAGGATGCCATGGAGAATCGGC
GAAAGCACCTGCTGCAGTCGGAGAAAGCCCAACAGTACTTCTTCGATGCA
AGTGAAGCCGAATCCTGGATGAGTGAGCAGGAGCTGTACATGATGGTGGA
AGACCGTGGGAAAGACGAGATTTCTGCTCAGAATTTGATGAAGAAGCACG
AGACATTGGAGCTCGCAGTTGAAGACTACGCGGAGACCATTCGTCAGCTG
GGTGAAACTGCACGGCAGCTCACTGCAGAACAGCATCCAGACAGTGACCA
GATTATAGTGAAGCAGTCTCAGGTGGACAAGCTGTACGCTGGGCTCAAAG
ACTTGGCCGGTGAGCGGCGTGCCAAGCTGGAGGAGGCACTGCAGCTATTC
ATGCTGAACCGTGAAGTCGACGACCTCGAGCAGTGGATAGCGGAGAGGGA
AGTCGTCGCCGGCAGTCACGAGCTGGGCCAGGATTACGACCATGTTACGC
TGCTGTGGGAACGCTTCAAGGAGTTTGCTCGTGACACAGAAGCAATCGGC
AGTGAGAGAGTGTCCGCCGTCAACGGCATTGCTGACCAGCTGATAGGAGC
AGGCCACAGTGACTCTGCTACCATTGCGGAGTGGAAGGATGGGCTGAATG
AGGCGTGGCAAGATCTGCTGGAGCTCATTGAGACGAGGAAGCAGATGCTG
GAAGCATCGAGAGAACTGCACAAGTTCTTCCACGACTGCAAGGATGTTCT
GAGCCGCATTCTGGAGAAACAAAACTCGATGTCAGAAGAACTGGGCCGTG
ATGCGGGGCAGGTTTCTGCCCTGCAGCGCAAGCACCACACATTCTTGCAG
GACCTCCAGACACTTGGAGGCCAGGTGGAGGCCATTCAGGCATCTTCAGC
CAAGTTGCAGACGGCGTATGCCGGTGAGCGTGCCCGTGAAATAACGGGTC
GCGAGGCGGAAGTGGTGGGAGCGTGGACCGCTCTGCAGGCCCACTGCGAG
GACCGACGCCAGAAGCTGGGCGACACGGGTGACCTGTTCCGCTTCTTCTG
CATGGTGCGGACACTCATCTTGTGGATGGACGATGTCGTGCGCCAGATGA
ACACTTCTGAGAAGCCAAGGGATGTGAGTGGTGTGGAGCTTCTGATGAAC
AACCACCAGAGCCTCAAGGCTGAAATAGATGCGAGGGAAGACAACTTCAC
CTCGTGCATATCTCTTGGCAAAGAGCTGCTGGCACGTAACCACTATGCGA
GCTCGGAAATCAAGGAAAAACTGTTGTCGCTGACCAATCAACACAAGTCA
CTTCTCCACAGATGGGAGGAGAGATGGCTTAACTTGCAGCTCATACTGGA
AGTGTACCAGTTTGCCAGAGATGCGGCCGTGGCAGAAGCATGGCTGATTG
CACAGGAACCCTACCTCATGAGTCAGGAACTCGGGCATACAATTGATGAG
GTTGAAAATCTAATAAAGAAGCACGAAGCCTTCGAAAAATCTGCGGCAGC
CCAAGAAGAACGCTTCAGTGCACTTGAAAGACTTACAACGTTTGAATTGA
AAGAACTAAAACGCCGCCAAGAGGAGGAAGAGCGCAAACGTCAAGAGGAA
CTGGCTGCCAAGCAGACACCTCCACCTAGCTCTCCCGACGAACAACCATC
TGAAAAGGTGGATGGAGAAATGTCACCGGAGGCTGAGCAAGTGCAGGTGA
ATGGTGAGGATACAGAGGCCAGAGAAGTGCATGAAGTGGACACGGGAATG
GGAGCGGGAGCGGGCGCGGGCTACTCGGAGTCGGGCCGGCCGCCCACCCC
AGTGCCGGACCCGGCGGTGCCCACAGCCCCGGTCCTCGCGCCCTCACCTC
CGCCAGCGTCTCCAGTGCGAGTCGCACCCCCGGCAACTACCCCTCGCCCC
CGACCGGCAAAGGAACCGGTGGCCATCGTGTCACCGCCGGCGACATCCTC
TGGACCTGGCGCCACGGCCAGTCTGGACAGGAAGAAAGACCGCTCGCGCT
CAAAGTCACCTTTCCGCAGCCTGCGCTCCTGGCGCAGGTCTCCGAAGGCC
GGCACGTCCGGCGCGCACAGCGACGACGAGGGGACTTTGGAGCGCACTGC
AGCCGAGCGGCCCAGCCCAGGCGCAGAGGAGGATCACATGGAGGGCAACC
TCGTGAGGAAACACGAGTGGGAAAATACCACAAAGAAAGCGTCTAACAGG
TCATGGGACAAGGTGTATGCAGTCCTCCGAGGTAATCTCCTAATGTTCTA
CAAGGACCAGAAGACCTACAAAACATCACCAGACAGTTTCTTCAAGGGAG
AGAGCCCAGTCGATTTGCGTGGAGGTGCTTGCCAAGTTGCCTCAGATTAC
ACAAAGAGGAAGCACATATTTAGGGTGAAGCTGTCAAACGGAGCAGAATA
CCTCTTCCAAGCACGTGATGATGACGAGATGAACACGTGGGTGTCTCGCC
TGTCTCAGCAGTGCGAACGTGACGCGTCTGCTGGCCCGTCACGCTCTCAG
ACACTGCCTGCATCTGGTGACCGCAAGGATGAGCCCAAGCGGCGTAGCTT
CTTCACACTAAAGAAAAATTAAGCGCAGTGTTTGAAGAAAGAACCAGAAG
GCTCACCAGAGAGACTTTGCTAGGGACGCACACCGATTCCATTAAATGGA
GCAGTGGTATGCTGTGTTTCTTATGCTTCATCAGTGAGTCAGCATGCAGT
GCACTCAGAAGAGAATGCAATCACAGAATGTCTGCGAGGGAATGTGTAAG
CAAGCGTGTTGCATCATGGGAGCCCGTCACTTGCTTCAAACGGAACATTC
ACCACTTTATGTATTTTTGAATCATACTTTCATGATAATATTTGGCAGTC
ATGTTCATAAAGTTATAAGGAGAAGTGTGAAAGAGACCTTTTAAAATTTA
GAGTTTTACTAGAGCGAACTCTCTTCGGAGTATTGTGAATTGCAGGATTA
GCTGCCAAACTGCCATTTGATTCTCAGATTATGCTTTGGCTCACATCTGT
TTGTCAGTTTACCAACTTTCGTACTCCAGTGAACTTTACTGGTGGAATGT
GCTGGACAGCTTCGTTTAGGTTGCAGTTTATTTTTAATGAACATGACTAT
GGGTGAGCCAGACATACATTCACATCATTAATTTTCATATTGTAAAATAA
CTTTGCTTTATTTTTTATGATTTCTTAGGCTTACAGTTAAATGTTTTTCA
TTAAATTCATCTTAAAACAAAAGTATATTGTGTGTGTGTATATATATAAA
TATAAATATAAAGAAAGAATTTTTATATATGCTTTTATGTGGTAAAGTTT
ATACTGAAATTTGTGACTGCTTATGGAGACATACTACAGCCGTATCTTTA
TTTTTAATATGTAAAAAAAAAAAAATCTTATTTTAATTGAACCTCCGGAA
AACACATGCCACTGATTGTACATAGATCATAGAGCCATTGTTCACATAAA
TTCGTTTTCGACATAAATGTTAAAATTATATATGCTTATAAAAATTATCA
GTGTCGACAAAAACTGTTTTTGCATTTAAATGTTAACAGTGAATAGAAAT
AATTTTAATTTCTTTATAATAATGTTAATAAAATATTGTACTGTACCTTA
TTGGTCGTTAAAGCTAATACATATATTTTGAAACTGCCCAACCTTCTAGA
AAATGCGAAACTGATTGTGAAGACAAGCAGTCCAAACTTTATTTCCTTTA
CTCAATTAATATTAGCTTCTTTAGTATAATGCTTCCAGTTGCAGTTTGTT
ACAAATGGGATTCAACATGTACAGTGCCTTTTCTCATTCCTCCCTCCATA
TCCCATGGTTTGCATAATTGGTTGCTATTTCGGATATACTGAAGTAATGG
ACAATAGTGTGTGTATAGATAGGTGGTAAAACATTTGTGGTCCTTATGCA
AGTGCAGTGAAATACTAGCATTAAAATTTAGAAAGGGGCGTAGGGGAAGC
TCCACACACAATGAATGCAGATTTTAGGAGTCTGGCATCAGTGTCCATCT
GTCAAATACTTGTTTCTGTATTTCACTCAGTAATTTGTATTGAGTTACAT
AGTGGAAGAAGGCTTTCAAGATAGTTACATTAACTAATCTTGTAAAACTT
GTACTTTTTGATCAAAGTTCTTATACTACACTTTGCCATAGGTTTGTTAT
CAAACCTATAAAATGAGGAAATCGAGTATCGTTTAGCGTAATACAACCTT
TTGTTCCTGTGTTCTGGATAGAAACGTGGCAAGATTACTTCACTTGCACA
AGAGAAAACATCAAGTACTTTTGTCATCTGTTTGTCTGTGGATGATGAAA
TGACTGAAAGTTTGACACAAATAGTGAACACCATTGGAAGAAGAGGAGGA
GGAGGAGAGAGAAATGTATAGTAGATTGACAGGGACTGTGCTGCACTATT
AAATGGTGGACTAATGAATACTTAGCAGCATTGGTGCTTTTTGTGGGATT
TAGTGTAACAGAATTTGCTTCAGTTGCTGGTTAGGGATGTACTGAACAGG
GAACAGCGTAGTGTCAGATATAGTGTAGAGTCATTATCCACTTGCCTACA
GTATGGGGGCCATGACATTCCGTGCTTAATCTTTTTGTGATTAGTTACCC
TATAACTATCTAATTTCAGATTTGGAAATTTGTGTGTCCTAGTGTGGATA
TTACGGGAAAACAGTAACCTCGGAGAAAAAGTTTCTTTTTTGTTTGTGTT
GTTAGCTTAGCTTTGGTGGGATAAATGAAGTATGTGAATTCGTGAATGGT
TCAGGATAAACTTGCAATATCACTTCATTAGTAATAAATTAACAGAAACT
TGCTGAAATTCTTTACCATGATTGTGCACCATGGTAGGCACATTTTTTAC
ACTTAAAGATGAGATCTGGATTGACAGAGATTCTTAATGAAACTTTTGAG
CTCTATTGTGATTGAATGTTGTTTATACTTGAGAATATCATAATAACTGC
ATTTCCTGCTTTTAATCCAGCCAGGAGAAGAAATATTTCACACATAGTAA
AGCATCATTGCTTTTGAAGGATACTGTAGCTTCTTTTTTGAACTTTTGCC
TACATCTTTATGTACGTGTCTACAACAGAACTGAAATATTAGGCACAGAT
TTGGCACTGCACTCTCTCTCGCTCGCTCGTACATTTGGTAATGAAAGGTG
TGTCTTTCTTCAGTTTCCAGACGGCTCTTGCCGGTTTCCCTTCGAGCCAC
AGTTTCCACCTCGAAGTAGACTTTCGGTGCAGATTTGGAAGTTTGTATGT
AAGGAAACTAGAAACCACACTTGATTAAAAACAACAAACAAGAAGTTATG
TATATGTATTGTTGGAAGAATGTTATATTCTGCTTCAAGTAATATATATA
TATATATTGATATGTATAAATGAATAAATGCCACATTTTCT
>CL25.Contig1_All
CCCCTGTCCCCAACAAACCATCCATCCATTAAAATTGTGATCCAGACTGG
GATTCAATCCTGAAACCTTCGCCTTGCATGGACAGGTGCTCCGCCGATGA
GCTGCCCAAGCATGACTGACAACCTGTGCTCCCAGTGAGTTGTAAGTTAT
ACTTGGATAGCTCAGACAGTAGAGCACTTGCCTGCAAGAGGTAAAGGTCC
CAGGTTTGAGTCACACTCCAGCAATCAGTTTTAATCAGCCAGGAAGTTTC
AGGTTGCTATTGTCACATACTGCTGGTCTAAATTCTGTTCACCATCCAGG
AATCCAGAAGTGGAAGGTTGCAGTAGAATGGGTAGAGACAACTGCTTGCT
GTACACGGAAGTGTTTGAGAAATAGATAAACACACAGTCAAAATATTTAA
CAATTTTTTCATGTTTTACATTCTGAAGAGAAATTTAAGTTTGAAAGCTA
AACTGCTGCTTTCAAGTTCTCTTCCTGTGTCTACCTATTACCGAACACTT
CCCCTATGCAGTGAGTGCATATCTTTGTATTCTAAATTGAAATATATATA
TTTTTTATTTTAGTTAAATAAGCATACAGAAATTTATAGGCAACAAAATT
ACAATTTGATGATGTAAGTGAGATGAATAAATCAGCGCAAGTTTAGGACA
AAAATGAGACAACACAACCATTCACCTGCAATTGATTGGTTGGGGTGCGT
ATATACACACAATAGCCCAAAAATT
>CL25.Contig2_All
TTTATTTCCAGAACGAATTTTTACAGTGTTTGCTGATTTGAAACTTCCTG
GCACATTAAAATTGTGACCCAGACTGGGATTCAATCCTAAAACCTTTGCC
TTGCATGGACAAGTGCTCTGCCGATGAGCTGCCCAAGCATGACTGACAAC
CTGCGCTCCCAGTGAGTCGTAAGTCACGCTTGGATAGCTCAGACAGTAGA
GCGCTTGCCTGCAAGAGGTAAAGGTCCCAGGTTTGAGTCACAGTCCAGCA
CGCAGTTTTAATCAGCCAGAAAGTTTCAGGTTACTATTGTCACATACTGC
TGGTCTAAATTCTGTTCACCATCCAGGAATCCAGAAGTGGAATGTTTCAG
TAGAATGGGTAGAGACAACTGCTTGCTGTACATGGAAGTGTTTGAGAAGT
AGATAAACACACAGTCAAAACATTTAACATTGTTTTCAGGTTTTCCATTC
TGAAGAGAAATTTAAGTTTGAAAGCTAAACTGCTGATTTCAAGTTCTCTT
CCTGTGTCTATCTATTACCGAACACTTCCCCTATACAGTAAGTGCATATC
TTTGTTATATATATACATATATATATATATTAGTTAAATAAGAATACAGA
AATTTATAGGCAACAAAATTACAATTTGATGATGTAAGTGAGATGAATAA
ATCATCGTAAGTTTAGGACAAAAATGAGACAACACAACCATTCACCTGCA
ATTGATTGTTTGGGGTGCGTATATACACACAATAGCCCAAAAATTGTACT
TGCTTTCCAGCAAGTAATTTCTCTTTTTTATGCAAGCACACACTTTTACA
TGCAAACACAGACACCCAAACACACATCCCTGTGACAGAATTGTATCTTT
GTAGTTACTATCTTGCAATTTTCTGTAAATTTTGTTGTTTATCCATAATA
ATATTAAATAATGCAACAGTTGCCTTGTTGCTAATGATACTTTTTCTTTT
GTATGCTCCTGAAAACTGTGGTGAAGCTCAGGAATCGTGTTTCATTTCTG
TAGTTATTTATTTACAAATGTGCATTTATATTAATTGGTCTTTCTTTTTA
ATGTACTCAGTTTTACAAAATATTTTATTTCTTATATGTGTGTTAGGCAT
GCATACGTTCTTGATGATGTAATTTAGAAATGTCAGTTAATTGACATTGA
GTATGTTGCAGTTTTTTGTAACACTTTATTATTTATTTCCAAAATATACT
TAATGGTAC
>CL26.Contig1_All
AGAGAGTAATTTTTTTATTAAACTGCTACATAACACTGAAAAGGTACAAG
CCAGTATAAAAAATGACCACAAGACGAAGTCTAAATGTGAATCACACATT
ACGTCAACACGTACGCTCGAGGTGCTGCCACACGTTAAGTACAGATGCGG
TACAAAATACGTATGCCGACAAGTAAAAAATGAGAATTCTTAAAAAATAA
ACTCGCAGATATCGACATAATTTGCAATTTAACAGGAAATTGGCATTTTA
AAGATAACATAAAAAAGGAATAAAAGAAGCTAGAGTGTCGGATAAAGCCC
ATATTTCACAAACAGAATCTCAGCTCCTCGAACATTGAGAATGTTCTGAA
AACTGGAAAGTACAGAGCCCTTTGAACGCCCTACAACGTCATAATTTCAA
ATTGCCTTCTTGAAAATGTGCACATTTGGCATTTATCACAGCTGACAGAA
AACTGTGTAAAAATTAAAAAAATCCTGTTACAAAAGTTAAAACAGTGATG
CACTGCCCAGGTCACACTCTGTTACAGCATGGGCTGGAAAGAGCATAGCG
TTCAGAGCAACTTCTGACTGCTAAGAAAATAGTTAACATACCAGATACCG
AGTATTGCAACACAATTTTTGATTTTTGAGGAACTTGCTTGTCTAATGTT
AGGATCAGTTCCCTAATACCGGTTCAAAATTTTGACTGAATTTATTTGAG
GCCTCATGGTAAGTCACTGATGTAGCCAGCAATTTTATGGCTGCTGGAAT
GACTTTCAAAGCATTTCTCTCTCTGTGTGCCTGAAGTAATTTTTCTGACA
GATGCTTACCTGGTAGAACTCCAGTAATAATGAGAGTTTTTATTCTGTGC
AATAAGTTTCGGGCCTCTTCATTTTTAAATAAGTACCGGCTGCATCGGTA
GGCAGCCCAACAAAAACTTTCATCCGTGCTAATTTAATAATATTTAAGCA
GATTTCTCATAGAGTTTTGACTTTAATGTCAGCAATGGAAGGGCGAACCT
GAATATCTATGATGGACACCAGAAACCAGTTATTTAATAAACTTTACTGA
GCAAGTGAGACTGTGTACTGAAACTTTCTGGCAGATTAAAACTTTGTGCC
GGACTGAGCCTCGAACTCGAGACCTTTGCCTTTTGCGGGCAAGTGTTCTA
CTACCTGAGGTAGCGAAGTACAACCCGTTCCCCGTCCTCACAGCTTTACT
TCCGCCAGTACCTCGTCTCCTACCTTCCACACTTCACAGAAGTTCTCCCG
CGAAACTTGAGGGAGCGGCACTCCTGCCCACAATATTTTACAAGTTACCG
AGACCTACAGCTACAGCAAAAGTGGTGAGAATGCCTTTGGGGTTCTGGCG
TCGCCTCACAGGTGACGGCATTCTGTCCATTAAAATGTTGCAAGAAATGT
GAATCGTTGGCCACAGTAGCACTTTTTACAATGATCAATATGAGTGGAAT
CAATGCACAAGTAATTTATTTTAGCAGGAATGAAAATTGTATTAGAAGAA
AAGCAAATGTCAAACAACTATCTCAGGTGTTAGCTTTGCCTCATTCGGTT
CAAAGAACTTTTTGACACCTTAGTATCTGTTTAATGCACAGAGTAACATT
TTCCTCTGATTGTGGCAAAATTTCTCATTTATAACCAAGCACAACAATTG
TTGAATTATTAACATTTCTATTGTTGTGCTTTTATGTCACTATTGTCTTT
CTGTAGAGATATTTGCCACTTATAATGTGTTTAATTAGTGAAATTTGGTG
AGAAAGGAAGTGAGTAAGTGATGTGATTGATATGAGACACTTGTGCCTCA
CCTCAGTGCAGAGAGCAACGCCTACGGAGGAAGATTAACATAGTCTCTGG
CAGCTGAGTGCATAGCGTGAAACTCTTCTAATCGCGTAGTTGCTGGTTTG
AATGTGGTTAGTAGCATTGTTTTTTTCTTTAAATATACTTTTATTAAAAT
TCCTCATTTATTAGCAAATGGAAATATTAAGTATCAAGTATTCAGTCAGA
ATTTCATAATAAAAATCTCATACTTTTGTTATTAACAACAATATAGAAAG
GATAGATTGCTACTCACCACATAGAGGAGGTGTTGAGTCACACACAGGCA
CAAAGAAAAAGAGAACAAGAAATATTTTAGCTTTTGAACAAAGTACTTAA
ATATTTCTAGTATTCCTTTTCTTTGTG
>CL26.Contig2_All
AAAAGAATGTATATGTACAAAAGATCGGTGTTTTGTGGCGAGGAATCGTC
ACATCTACTGAAACTTTGCAGCGTGTGGTGGAGGGTACTTTTGGTACCAT
TGTCATTCCTCCTCCCCCGCCTCTTTTCTGTTCCAGTCACGATAGTTGGG
TCGAAGGAACGATTGTTCGAAAGCGTCCATGAGACTTCTAATCGCTTTAA
TTTTGCCTTCATGTTCTTTTAACAAAATGAACGGTGGAGGAATCAACATA
TTGGCTGACTGTTCTAGGAACGTGCGCTCTCGTGATTTTAATACCAAACC
ATATCGTGAGCCACAAGTTCTCTCTTGTAGCCTCTGTCAGTGGATTTGGG
TGAGCATCTCCGTGACGCCTTTGTGATTATTGAATGAACAGTAGCGAAAC
CCCATTCTCCGGATTTTTCTGTTTCAGCCATCAGTCCTATATAATCATAG
TAAGGTTCCTAGATTGACGAGCGGTACTCAATTACCGATCGAATGAGAGT
TTTATAAATTCCATCGTGAGTCGCCTACGCATCCTGAGAATTCTTCCAAT
GAGTCTCAGTCTGGTATCTGCCTTCTCTAGCATTAGTTTTATGTGATAAT
TCCACTTTAAATCGCTACGTACGAATACTTTAAAATATTTCATGTGTGTG
ATTGCTTCCAGTGACTGTTCAGCAATCGTTTAACCGTAACAGAAAGTATA
TTACCGTCTGTTTATGCACAATACGTTAATTTGCTTACGGTGAATTTGCA
CATCGCCAATCTTTGCACCAAGCCTGGATCCTCCGCAGGTCTTCCTGCAT
TTCGCTAAAGTTTTCTAACATTGTGAGACACAGCATTGTCCAAAACTACA
TGAAAAGTTCCGTTAATCATATGCCCCGAAACCGATGCCTGTCGATATAT
AGACCAATCTGCCCTCTCATTCGCATCTGTCTGTTACGTACAAGCAGAAA
CTATAGGCAGTGCTCTATATGGTTCCCACGCCTCCTGACACATCTTTCAG
CCCTTCTTCGCACTGATTCACGCATCCTTTCAGATAAACCAGGCTCCATT
GAGAATGCGTCACATGCACTGGTCACACGCCCATGTAAAGTTTGCCCATT
GTCGATGAGTTAACATATACAATACCATTAAATTCATCCATGGCTGGAAA
CTCAACGGTTTCATGACCAGTGAACGGGGAGGCCACCCGACCCCACCTCC
TAGACTAGTCCATCACCAATGAGACGTTGCTGTGAGGTACTGTATCACGA
TCCGTAAAACATAGGGTGGACGCTGTTGTGTGTAAACTGCAGTCTTTGAG
TTTCTGCAAGGGTAACTTTGTCCAAGGGCACTGGTAATTCACTGGGCAGA
AAGCACCTGTTAATCTGTTTGGTAAAGAGTGCGGCCCTATGAGACTGTCA
TCGATAATTCCAGCACATACTTAGATACTGAAGTAGTCTTAATGCCTAAA
AGATTTACATCTGCTCATTACTGTGTATTATTGTAAATCCTGCAAATAAA
AATCAGATCTTCTTCAACACTCCATATCTCAAAAGGATTTTTTTTCCAGA
CATATCGTCGCGGAAACTTTTGTTCTAGCTTTCGTCTGCACTACCGCCTG
TATGAATACGTGACACTTTTCTTTGAACAACCAGTACACAATAGCGAACA
GTCTATTGGAGCTTTCGATGTAGCTACTAGGCCATTTAGGCTCCATACTT
ACACTAACCTCCGTAAGTTTGGAATCACCATGCTGCGTATTACAACGGCG
CGGATTGGAAGTGATCTATGTGCGTTATTGGTTAGAATACGGAATAGCAA
GCTCAAATAACGATTAATAATGACAGTTACAGTATTGTACACGTAATTAT
TGTACATATTCATACATATTGGAACATATTGGTAGTGCTCAGTTTTATAT
AAACCAACGTTACCCGTTCAAGCAGTTCCACTAAATCCACTATGTTGTGC
CCGGAGACTGCACGGGTATGTAGAGGTACGTTGTTTACAGTTCTGTTCAC
TTGTAGTTCCGTTGGTATAAAGGTAATTGAAAGATAATTGAAAATTGCCC
CAAAGTGCCAGATTCCGTGTGAGTCACGGGTAATGATAATTACGTTGCAC
CAAGAAGGCAATAGGGTCCGACAAACAGCAAAGAAACAGAAGATTTCCAT
CAGCGGAGTCGTCAAAACTATACACCGGCATCGAGATACAGGCTCCTATG
AAGATCGTCCTCGCTCACGAGCACCCAGGAAAATATCAGACCGCAAGGAA
AAGTATTTGGTAGTGACCAGTAAACGTAACATATTCAAAACTGTCCGAGT
ATTGACTGCTGAACTAAACGGAACTAGGGATAGTCAACAGTGAGATGGCG
TCTGGCTGACAACAACCTACAAGGTTATGTAGCAGCAAGGAAAACATTCC
AGAATGAAATTCTCACTCTGCAGCGGAGTGTGCGCTGATATGAAACTTCC
TGGCAGATTAAAACTTTGTGCTGGACCGAGACTCGAACTCGGGACCTTTG
CCTTTCGCGGGCAAGTGCTCTACCGACTGAGCTACCCAAGCACGACTCAC
GCCCCACCTCAAAGCTTTACTTCCGCCAGTACCTCGTCTCCTACCTTCCA
AACTTCACAGAAGTTCTCCTGCGAAACTTGCGGGACTAGCACTCCTGGAA
GAAAGGATATTGTGGAGACATGGCTTAGCCACAGCCTGGGGGATGTTTCC
AGAATGAAATTCTCACTCTGCAG
>CL26.Contig3_All
ATGAAAGCAAAAATTCTAGACAGGCCACGTTTTAAAAGAAGATTAGGAGG
ACTAAAACTGTGTGTCTGACAGACTCGAAGTCTGGACCTTTGCCTTTTGC
GATCATGTGCTCTACCATCTAAGCTACCCCATCATGACCCTTGACCCGTC
CTCGTAGCTTTACTTCCACCGGTATCTAGTCTCCTACCTTCCTAACATCA
CATAAGTTCTGCAAAACTTGAGGGACTAGCAGTCCTGGAAAAAAGGATAT
TGTGGAGACATGACTTAGCCACAGCTTGTGGGATGTTTCCAGAATGAAAT
TTTTCCTCTGCAGCGGAGTGTGCGCTGAT
>CL26.Contig4_All
GAAGGTAGGAGATGAGGTACTGGCAGAAGTAAAGCTGTGAGGGCAGGTCG
TGAGTCGTGCTTCGGTAGCTCAGGTGGTAGAGCACTTACCCGCAAAAGGC
AAATGTCCCAAGTTAAGAGTCTTGGTCCCACACACAGTTTTAATCTGCCA
GGAAGTTTCTTATTTTGATATTGTTCTACAAACAATTTTCAGAAAAAAAG
ACTAAAAT
>CL26.Contig5_All
GCTGAAACTTCCTGGCAGATTAAAACTGTGTGCCGGACCAAGACTCGAAC
TAGTGACCTTTGCCTTTCGCAGGCAAGTGCCCTACCTACTGAGCTATGCA
AACATGACTCGTGCCCTGTCCTCCCAGCTTTATTTTCTGCCAGTACCTCT
CCTCCCGCCTTCCAAACTTCACAGAAGTTGTCCTGCGAAACTTGCGGGTC
TATCACTCCTGGAAGAAAG
>CL27.Contig1_All
CGCTGTTTCTGGATATCAGCTTGTGGAACAAAACGGTGGACAGCATACTG
AACATGTTTTGCACCAGTCACATGGAAATTAATAATCCAATTTGATTGAT
GATTTTTATACGGTTTTTGGCCTAAGGACAACTAAAAACCAATTTTTCCC
ATCCGTTGTGATATGACCTTGCGGTGGTGGATGGGCTTACGCAACTAACA
GTATCGCACCTGTACACCCATGCACACTGAGTAGTACAGTTTGTTTTGCG
TCAAACTTACACCTTAGGCACTGTTGCACGATTCATTTGTCATTTGTAGT
CGACCACTATTAAATTATGATGCTTACAGCGCCATCTATTGCTACATTTT
TTAACTATTTATTTTTCTTCTGCCATACGTTTTCCCCCTTCTCCGATAAT
ATTCCGTTGCAATTTGACGTCATTCTGACCAGTGGTGTTATTTCTACAGC
GGTTTGAAAGTTTAACTTTAATTATAATCACCCTGTATATAGGAGGTAGT
GTTATGGTATGGTAGGGTTTTCGTGATTA
>CL27.Contig2_All
CACGTCCATAGGTTCGGAACATGCTGTTTCTCAATTTCAACTAGTTAGAG
AAAACGGTGGACAGCATATTGAACATGTTTTGCACCAGTCACATGGAAAT
TAATAATCCAATTTGATTGATGATTTTTATACGGTTTTTGGCCTAAGGAC
AACTAAAAACCAATTTTTCCCATCCGTTGTGATATGACCTTGCGGTGGTG
GATGGGCTTACGCAACTAACAGTATCGCACCTGTACACCCATGCACACTG
AGTAGTACAGTTTGTTTAACATCAAACTTACACCTTAGG
>CL27.Contig3_All
GGGAAAACGTATGGCAGAAGAAAAATAAATAGTTAAAAAATGTAGCAATA
GATGGCGCTGTAAGCATCATAATTTAATAGTGGTCGACTACAAATGACAA
ATGAATCATACAATGCCTAAGGCGTAATTTGACGTTAAACAAAGTGTATT
ACTCAGTGTGCATGGGTGTACAGGTGTGATACTGTTAGTTATGTAAGCCC
ATCCACCACGGCAAGGTCATATCACATCGGATGGGAAAAATCGGTTTTGT
ATTTGTCCTGAGGCCCAAAACTGCATAAAAAGCATCAATCAAAATTATTA
ATTTCCGTGTGATTGACGCAAAATATGTTCAGTATGCTGTCCCCCCGTTT
TCTGCAACAAGTTGAAATCGAGAAACAGCATGTTCCACAACTGATCGAAG
TGTTTCCGGGGTCATGTTCTGAATGTGTTGCTCAATGCGTGCCTTCAATA
CAGCTACGTTTGCAAACGGAACACTGAAC
>CL28.Contig1_All
GTGGAAATGCAGGTGAGGAACATAAAAGGGATAAAGTTGACTGCAGTAAC
AAATTATGCGATTTTGTAACCCATTTATGTACTAAATATCAGAAATGGCC
AAATATTTACAACCAACAGAAAAAGCATTTCAAGTTAGACATAGTTCAAA
TATTTTAAAAACTTTAAACTTATCAGATTATGTTTATTATCAAGATTAAT
AAAAGTGTCATCAGCAGTATTATTAAAGACCCCTGTTAAAATCATAATTA
ACAATGTAATTTTACTTAGTTTAGTTTTTATGCCTTTAACAGTTACAGCT
CACAAGCGTACCAGAGATGGGTCATCTGAGGCAAGTGAGGAATTTGACCC
CTGGGAGGATGAACGTGGAACAGCAAGGGTTGAGGATCGTCTGCGATCTC
CAGAGACAAGTGCTGCCCCTGAACAGTTGTTTGGAATCTTCACCACACAT
CGCTTGTGAAAGTTGAGCCCACAACCTTCACATTTCAGTCCTTGACGAAC
AAGTCCAAATAGCATTTCACCACAAAAATCGCAAAAAGTTGGTGCCTTAT
AAGAGTGAACATTTAATGCATGTGGTCTTAATGGAGCTGCTTCTGTTGGT
ATTTGAGCTGTCAAAACAATTTCCACCAGTGTTTCATCAATAATTTCTGC
TGCAGAGTTTACCAGCTGTAAGATGTTTGCAGAACTATGGTCATGGCGGA
ACAGCAGCAGCCTTTCACCGAGGCAAGTCAGTCCATGATCAGGGAACTTT
TTGTTGATGAAGTCACTCGCTAAGTCCTTCAGTGTCTTCAGTCCTAAGGA
ACCAGCAGACGTAGTTACTGTATCTCTAACAAGTCCAAATTGAAAGAGAA
AGGTAACTTCAGGGCCTTCCATTGTGGTCTGCATCATCTGCTGGAAGGAA
TAACGAGATAATTTCACCAATTCGCTCCACTATCTTCATGTAGACACAAA
GTCACACGAACCACGATAGTTGACATTCCGTCTTTCATATATATTTCTTT
TCCTTACTCAACATATCAACTAATATTTGTAACATTGAATACACAACAAC
CTTCCCCGACGTTTGCGG
>CL28.Contig2_All
GTGGAAATGCAGGTGAGGAACATAAAAGGGATAAAGTTGACTGCAGTAAC
AAATTATGCGATTTTGTAACCCATTTATGTACTAAATATCAGAAATGGCC
AAATATTTACAACCAACAGAAAAAGCATTTCAAGTTAGACATAGTTCAAA
TATTTTAAAAACTTTAAACTTATCAGATTATGTTTATTATCAAGATTAAT
AAAAGTGTCATCAGCAGTATTATTAAAGACCCCTGTTAAAATCATAATTA
ACAATGTAATTTTACTTAGTTTAGTTTTTATGCCTTTAACAGTTACAGCT
CACAAGCGTACCAGAGATGGGTCATCTGAGGCAAGTGAGGAATTTGACCC
CTGGGAGGATGAACGTGGAACAGCAAGGGTTGAGGATCGTCTGCGATCTC
CAGAGACAAGTGCTGCCCCTGAACAGTTGTTTGGAATCTTCACCACACAT
CGCTTGTGAAAGTTGAGCCCACAACCTTCACATTTCAGTCCTTGACGAAC
AAGTCCAAATAGCATTTCACCACAAAAATCGCAAAAAGTTGGTGCCTTAT
AAGAGTGAACATTTAATGCATGTGGTCTTAATGGAGCTGCTTCTGTTGGT
ATTTGAGCTGTCAAAACAATTTCCACCAGTGTTTCATCAATAATTTCTGC
TGCAGAGTTTACCAGCTGTAAGATGTTTGCAGAACTATGGTCATGGCGGA
ACAGCAGCAGCCTTTCACCGAGGCAAGTCAGTCCATGATCAGGGAACTTT
TTGTTGATGAAGTCACTCGCTAAGTCCTTCAGTGTCTTCAGTCCTAAGGA
ACCAGCAGACGTAGTTACTGTATCTCTAACAAGTCCAAATTGAAAGAGAA
AGGTAACTTCAGGGCCTTCCATTGTGGTCTGCATCATTTAACTATTCATT
AGCAAACCAATGACACTAAACTGAGGCAAAAGCTTTTCTAGTCACGCCAA
CAAACCAAGACGTCTGATACAGCGCGCACTGAACAGGTGGTATTCTGCAG
TACTGAGCCAAACTTATGCCAGGAACTGTCATTCAATA
>CL28.Contig3_All
GTGGAAATGCAGGTGAGGAACATAAAAGGGATAAAGTTGACTGCAGTAAC
AAATTATGCGATTTTGTAACCCATTTATGTACTAAATATCAGAAATGGCC
AAATATTTACAACCAACAGAAAAAGCATTTCAAGTTAGACATAGTTCAAA
TATTTTAAAAACTTTAAACTTATCAGATTATGTTTATTATCAAGATTAAT
AAAAGTGTCATCAGCAGTATTATTAAAGACCCCTGTTAAAATCATAATTA
ACAATGTAATTTTACTTAGTTTAGTTTTTATGCCTTTAACAGTTACAGCT
CACAAGCGTACCAGAGATGGGTCATCTGAGGCAAGTGAGGAATTTGACCC
CTGGGAGGATGAACGTGGAACAGCAAGGGTTGAGGATCGTCTGCGATCTC
CAGAGACAAGTGCTGCCCCTGAACAGTTGTTTGGAATCTTCACCACACAT
CGCTTGTGAAAGTTGAGCCCACAACCTTCACATTTCAGTCCTTGACGAAC
AAGTCCAAATAGCATTTCACCACAAAAATCGCAAAAAGTTGGTGCCTTAT
AAGAGTGAACATTTAATGCATGTGGTCTTAATGGAGCTGCTTCTGTTGGT
ATTTGAGCTGTCAAAACAATTTCCACCAGTGTTTCATCAATAATTTCTGC
TGCAGAGTTTACCAGCTGTAAGATGTTTGCAGAACTATGGTCATGGCGGA
ACAGCAGCAGCCTTTCACCGAGGCAAGTCAGTCCATGATCAGGGAACTTT
TTGTTGATGAAGTCACTCGCTAAGTCCTTCAGTGTCTTCAGTCCTAAGGA
ACCAGCAGACGTAGTTACTGTATCTCTAACAAGTCCAAATTGAAAGAGAA
AGGTAACTTCAGGGCCTTCCATTGTGGTCTGCATCATCGGAGTTCAGACC
CAGGCGCTGCTTCCCCCACCACCTCCAGTAGCCGCCGCGTCGACCACACC
GAAGACACCAGGAGAGGAGCAGTGGAGGGGGTCACGGCTGGCATATATAG
GGCGCCGAGAGGAGCAGCACAGCATTCATCAGGAACCACCTGCTGGAAGG
AATAACGAGATAATTTCACCAATTCGCTCCACTATCTTCATGTAGACACA
AAGTCACACGAACCACGATAGTTGACATTCCGTCTTTCATATATATTTCT
TTTCCTTACTCAACATATCAACTAATATTTGTAACATTGAATACACAACA
ACCTTCCCCGACGTTTGCGG
>CL29.Contig1_All
GCCAACATAAAGTTGCAGGGTCGTCCGGGTATTGCAGTCAATCGTATTTC
TTTCAGGCAGGTACAGAGCAGTGGAGAGGCAGGATGCCGTGCTGCGAGAT
CCACCCCCGTGTGATGACGCCTCAGGAGGAGGAGCGGGAGCTGGCGGACC
CCCTGGAGTGGCTGCCGCCAGGGGAACTGCAGCGACGGAGCGAGGTGGCC
AGATTCTACGACGGCGCCTCAGTTTTCATCACCGGCGCCACCGGCTTCAT
CGGCACCATCGTACTAGAGAAGCTGCTGCGCTCTTGCCCCGACGTCTCCA
CAATCTACGTGCTCATCAGGGACAAGAAGGGCGTGCCGCTGCGGGAACGG
TTACGTTGTCATCTGGAAAAAGTGATCTTCAGCAAGGCTCGTCAGGCATG
CCCAGACTACCTCAGTAAGGTGGTGCCCATAGCTGGTGACTGCACCAAAC
CAGGACTGGGGATCAGTCCAGCAGACACTGCCGAGCTCACCAGCAAGGTG
TCTGTCGTGTTCCACTTGGCAGCCACAGTGCGGTTCGATGCGGATCTCCG
GACAGCCACCATCACCAATGTAGCCTCCACGCATGACGTCATCACACTCA
CCAAGCGTATGCCCAACCTCAAGGCGTTAGTTTACATGTCGACAGCGTAT
TCAAATTCAAACAGAGATACCATCGACGAGAAGTTCTACCCTCCAGCACT
GAACGCTGAAGAGCTGCTGAAACTGATCAGCGTCATGACTGATGAACAAC
TGGCGCAGCTACTTCCTCTGTTGCTGGAACGCTGGCCCAACACATATACC
TTCACCAAAGCAGTCGCCGAGGATGTAATACGTGATGATGCCGCTGAACT
ACCCGTCTCTATCATCAGGCCCTCCATAGTGTCGAGTACGTACCAGGAGC
CGGTGGCGCTGTGGACCGGCAACATGTATGGCCCCGGCGCCGTGGGGGCC
GGCGTCGCCGTTGGCCTTCTCCACGCCATGCACGTAGACGTCACTCTCAA
GGCGGACGCCGTGCCCGCTGACCTGGTCGCAAACGCAACAATCGCCTGCG
CCTGGGACACCTGGTGCAAACACAGCAAGCAAGATCCAGTGCAGGTGGAA
GCAGCTCAGCCAGTCATCTACAACTGTGTGTCAAGTACACGCCATCCCGT
ATCCTGGAATAGTATACACCATTATATAAAGGAGGGAAGAAATTATCCCA
GCATCAGAAGCATCTGGTACGGCTATGGCTTTGTATGCAGACAGAAGTTG
TTATACGTTCTCGGAGCTGTGCTCCTCCACCTAATTCCTGCTATCATTGC
AGACAGTTTTCTGTATCTCAAGGGAATGAAACCGAAACTGTGGAACGTGT
ACTCGCGTATTCATGGGCTCTCACAAGCCCTGGAGCCATTCACCACGAGA
GAGTGGACATTCAAAGACGATAACCTGGTGTCTCTGCTCGGCCGACTGGG
AGAAGCCGACCGTAAGCTGTTTCCCTGTGATATCACAGATGTGGACTTGG
AGTGGCATTTGAGTAATAGCATGCGGGGCCTGCGCCTTTACATTCTCAAT
GAGAGCTTCGACAACTTGGAAGCAGCCAGGAAGAAATATCATAGGTTAAC
CATTCTGCACTGGTCACTGGCCACCATAGGAAGCGCCCTGTTGCTACTCA
TGCTGTGGCGGACTCTCACTGCTCAGATAGGACTGTGACTCCTGCATGGC
AATCCAGCCTGTGAACTTGTGAAGAAAAGCCAGTCCTGTCAAAGAACTGA
GCCACATGTGAAGAAAACGGTTCCTAGTGATCTACTCTGACTGTGAATTT
CTATGGTAAAATGTTTTGGAAAAACTATGTGAAGTAAATTATTATTATTT
AGACCTTAAAGAAACCGTTTTACTTCTGGAGTTGCCGAAAAGAACCCTGT
CAGAATGTTTATAACCCATATCTCAAAAAATGCAAATCGTAAAACATCAT
GTAACTTATTTTGTAAATATTGATATAACATACTGTAATTTTGTTCACAT
TTAACTGTATATCTCAAATAAACTTGCACTTAATCCAGAG
>CL29.Contig2_All
ACTGATTCGTTTATAGCAGAAGACCGTAGTTGCCAACATAAAGTTGCAGG
GTCGTCCGGGTATTGCAGTCAATCGTATTTCTTTCAGGCAGGTACAGAGC
AGTGGAGAGGCAGGATGCCGTGCTGCGAGATCCACCCCCGTGTGATGACG
CCTCAGGAGGAGGAGCGGGAGCTGGCGGACCCCCTGGAGTGGCTGCCGCC
AGGGGAACTGCAGCGACGGAGCGAGGTGGCCAGATTCTACGACGGCGCCT
CAGTTTTCATCACCGGCGCCACCGGCTTCATCGGCACCATCGTACTAGAG
AAGCTGCTGCGCTCTTGCCCCGACGTCTCCACAATCTACGTGCTCATCAG
GGACAAGAAGGGCGTGCCGCTGCGGGAACGGTTACGTTGTCATCTGGAAA
AAGTGATCTTCAGCAAGGCTCGTCAGGCATGCCCAGACTACCTCAGTAAG
GTGGTGCCCATAGCTGGTGACTGCACCAAACCAGGACTGGGGATCAGTCC
AGCAGACACTGCCGAGCTCACCAGCAAGGTGTCTGTCGTGTTCCACTTGG
CAGCCACAGTGCGGTTCGATGCGGATCTCCGGACAGCCACCATCACCAAT
GTAGCCTCCACGCATGACGTCATCACACTCACCAAGCGTATGCCCAACCT
CAAGGCGTTAGTTTACATGTCGACAGCGTATTCAAATTCAAACAGAGATA
CCATCGACGAGAAGTTCTACCCTCCAGCACTGAACGCTGAAGAGCTGCTG
AAACTGATCAGCGTCATGACTGATGAACAACTGGCGCAGCTACTTCCTCT
GTTGCTGGAACGCTGGCCCAACACATACACCTTCACCAAAGCAGTCGCCG
AGGATGTAATACGTGATGATGCCGCTGAACTACCCGTCTCTATCATCAGG
CCCTCCATAGTGTCGAGTACGTACCAGGAGCCGGTGGCGCTGTGGACTGG
CAACATGTATGGCCCCGGCGCCGTGGGGGCCGGCGTCGCAGTTGGCCTTC
TCCACGCCATGAACATAGACGACAGGCTCAAGGCGGACGCCGTGCCCGCT
GACCTGGTCGCCAACGCAACCATCGCCTGCGCCTGGGACACCTGGCGGAG
ACACAGCAAGCAAGATCGAACAAAGGTGGCAGCAACTCAACCGGTCATCT
ACAACTGCGTATCAAGTCAACGACATCCTGTATCCTGGAATAGCATACGC
CAGTATCTAGAAGCGGGAAGAGATTATCCAAGCATCAGAAGCATTTGGTA
CGCTTTTGGCCATATGTGCAGACACAAATCGTTGTACATTCTCGAAGCTG
TGTTCTTCCACCTAATTCCTGCCATAATTGCAGACAGTTTTCTGTATCTC
AAGGGAATGAAACCAATACTGTGGAATGTGTACTCGCGTATTCACGGAGT
CTCACAAGCCCTGGAGCCATTCACCACGAGAGAGTGGACATTCAAAGACG
ACAACCTGGTGTCCCTGCTCGGCCGACTGGGGCCAGCCGACCGCAAGTTG
TTTCCTTGTGATATCACAGATCTGGACTTGGAGTGGCATTTGAGCAATTC
CATGCGGGGTCTGCGCTTTTACATTCTCAATGAGAGCTACGACAACTTGG
AAGCGGCCAGGAAGAAATATCATAGGTTAGCTATACTGCACTGGTCATTG
GTCGCCATTGGAAGCGCCCTGTTGCTACTGATGCTGTGGAGGACTCTCAC
TGCTCAGATAGGACTGGTGACCCCTGCACGGCTATCCAGCTTGTGAACTT
GTGAGGAAAAGCCAGTCCTGTCACGGAACTGAACCATATGTGAAGAACTC
GGTTCCTAGATAACTACTCTGACCGTAAATTTGTATGACAAAATGATTTA
GAGAAATTGTATGAAGTAAAATATTATTATTTAGACATAAAAAGGGCCCG
TTTTACTTCTGAAATTATCTAAAGAAGCCCAGACAGAATTTTTGTAATGA
ATTCACAAAATAATGCAAATCGTAAGAAAAATCACGAAACTAATTCGGTA
AATATTGATATAACATACTGTAATTTAGCTCTCCTATAACTGTAAAATTC
AAACAAGCTTGCACATAATCCTGAATGGATGGCAGTATGACGTTAAATGG
ATTGCAAACACAGATCGCTTAGTTTGACAGCTGTCAGATTCAAAGTTCCC
ACCAACGGTGTGGCTTCAACCAATGGCGAACGAGCAGCCTTCCTGTGACT
GGTCGGCATTCGCACTTTTAATGGCGGATGCCTCAACTTACGCGCCTTGT
CACATTGCACTACAAAACACGTATATACTCTTAATATGTACACTGCTTGC
TTCCATAAAACACATATCACAAAAAGACATATCAGAGCACTAGCTATAAC
GATTACAAATAAACAGAAAAGAAAAATGAAAAGAAAAGATAACAATGAGT
ACTGTTACTGG
>CL29.Contig3_All
CGGCGTTATTTCACGACGACCTCTACGTAGTGAGCGCAGAGCTGTGTAGA
GGCAGGATGCCGTGCTGCGAGATCCACCCCCGCGTGATGACGCCTCAGGA
GGAGGAGCGGGAGCTGGCGGACCCCCTGGACTGGCTGCCGCCAGGGGAGC
TGCAGCGACAGAGCCAGGTGGCCAGGTTTTACGACGGCGCCTCCGTCTTC
ATCACCGGCGCTACCGGCTTCATCGGCACCATCGTACTCGAGAAGCTGCT
GCGCTCCTGTCCCGGTATCACCACAGTGTACGTGCTCATCAGGGACAAGA
GAGGCGTGCCGCTGCGGGATCGATTACGTTCTCATCTGGAAAAACTGATC
TTCAGCAGGGCCCGCGAGGCGTGCCCGGACTATCTCAGT
>CL29.Contig4_All
AAAGTTGCAGGGTCGTCCAGGTATTGCAGTCAATCGTATTTCTTTCAGGC
AGGTACAGAGCAGTGGAGAGGCAGGATGCCGTGCTGCGAGATCCACCCCC
GCGTGATGACGCCTCAGGAGGAGGAGCGGGAGCTGGCGGACCCCCTGGAC
TGGCTGCCGCCAGGGGAGCTGCAGCGACAGAGCCAGGTGGCCAGGTTTTA
CGACGGCGCCTCCGTCTTCATCACCGGCGCTACCGGCTTCATCGGCACCA
TCGTACTCGAGAAGCTGCTGCGCTCCTGTCCCGGTATCACCACAGTGTAC
GTGCTCATCAGGGACAAGAGAGGCGTGCCGCTGCGGGATCGATTACGTTC
TCATCTGGAAAAACTGATCTTCAGCAGGGCCCGCGAGGCGTGCCCGGACT
ATCTCAGT
>CL29.Contig5_All
ACTGATTCGTTTATAGCAGAAGACCGTAGTTGCCAACATAAAGTTGCAGG
GTCGTCCGGGTATTGAAGTCAATCGTATTTCTTTCAGGCAGGTACAGAGC
AGTGGAGAGGCAGGATGCCGTGCTGCGAGATCCACCCCCGCGTGATGACG
CCTCAGGAGGAGGAGCGGGAGCTGGCGGACCCCCTGGAGTGGCTGCCGCC
AGGGGAACTGCAGCGACGGAGCGAGGTGGCCAGATTCTACGACGGCGCCT
CAGTTTTCATCACCGGCGCCACCGGCTTCATCGGCACCATCGTACTCGAG
AAGCTGCTGCGCTCCTGTCCCGGTGTCACCACAATCTACGTGCTCATCAG
GGACAAGAAGGGCGTGCCGCTGCGGGAACGATTACGTTCTCATCTGGAAA
AAGGGATCTTCAGCAAGGCTCGTCAGGCATGCCCAGACTACCTCAGTAAG
GTGGTGCCCATAGCTGGTGACTGCACCAAACCAGGACTGGGGATCAGTCC
AGCAGACACTGCCGAGCTCACCAGCAAGGTGTCTGTCGTGTTCCACTTGG
CAGCCACAGTGCGGTTCGACGCAGATCTCCGGACAGCTACCATCACCAAC
GTAGCCTCCACGAGAGATATCATCACGCTCACCAAGGATATGCCCAACCT
CAAGGCATTCGTATACATGTCGACAGCGTATTCAAATTCAAACAGAGATG
ATATCGACGAGAAGTTCTACCCTCCGGCACTGAAGGCTGAAGAGCTGCTG
AAGCTGATCAGCGTCTTGAGCGATGAACAACTGGCGCAGTTACTCCCTAT
GTTGCTGGGTCGTTGGCCCAACACGTATACCTTCACGAAAGCAGTCGCCG
AGGATGTAGTACGCGCTGACGCCACTGAACTACCCTTTTCTATCATCCGG
CCTTCAATAGTGTCGGCTACGTACCAGGAGCCGGTGGCGCTGTGGACCGG
CAACATGTATGGTCCTGGCGCCGTGGGGGCCGGCGTCGCAGTTGGCCTTC
TCCACGCCATGCACGTAGACGACACACTCAAGGCGGACGCCGTGCCCGCT
GACCTGGTCGCCAACGCAACCATCGCCTGCGCCTGGGACACCTGGTGCAG
ACACAGTAAACAAGATCAGACGCAGGTTCCAGCAGCTCAGCCAGTCATCT
ACAACTGTGTTTCAAGTACACGCCATCCCTTAACCTGGAAAAAGATACGC
CAGTATGCAGAAGAGTGCACCAAGTATCCCAGCATAAGAAACATCTGGTA
CAATTGCGGCTACATGTGTAAACGGAAGCCGTTGTACGTTCTCGGAGCTG
TGCTCTTCCACCTACTTCCAGCCATCCTTGCAGACAGTTTCCTGTATCTC
AAGGGAATGAAACCGATACTGTGGAATGTGTACTCCCGTATTCACGGAGT
CATCCAAGTCCTGGAGCCATTCACAACCAGAGGGTGGACTTTCAAAGACA
ACAACCTGGTGCGCCTACTCGAACGACTGGAGCCAGCCGACCGCAAGCTG
TTTCCCTTCGATATCACAGATATAGATTTGGAGTGGTACATAAGCAATAC
CATCCGAGGTTTCCGATTTTACATTTTCAATGAGAGTTACGACAACTTGG
AAGCGGCCAGGAAGAAATATCATAGGTT
>CL29.Contig6_All
ACAGGAGCGCAGCAGCTTCTCGAGCACGAGGGTGCCGATGAAGCCGGTCG
CGCCGGTGATGAAGACGGAGGAACCATCGTAAAATCTGGCAACTTCGCTC
TGTCGCTGCAGCTCCCGTGGCGGCAGCCAGTCCAGGGGGTCCCCCTCCAG
TTCCCTCTGCTCGTCTTCAGGCGCCATCACGCGGGGGTGTATGTCGCAGC
ACGGCATCCTGCCTCTACACAGCTCTGCACCTCAAAGAAATACAGTTGAC
TGGAATTCCCGGACGACCCTGCAACTTTAGGTTGGCTACTACGGT
>CL30.Contig1_All
CCGCTGCGCAGCCGGAGCACGTGACCGATACTTGCTCGTCCTGCGGAGGC
TCCAGCGTCGGCCACGTGCTCCGGCTGCGCAGCGGAGAGCCGCTCTCACC
ACGACATGGACAGCCTCCAGCGGTTTGCGGTTGTTCTCGTGGCACTACTG
CTGCAGGTAGCGCTGACGAGGACCCGGGCCATCGGCGGATCAGCCAATAC
GTCCTCGGTTGCTATCCAGAGGAGAGGTGACTACGATGGTGGAGGGTCTT
TCGGGGGCAGCGGTTTTGGTGGAGGCGGAGGAGGCTACGGAGGTGGAGGT
GGTGACTTCGGAGGCGGTTTCGGTAGCAGTGGTGGAGGTGACGTAGGCGG
AGGCTACAGCTACGGAGGTGGAGGTGGTGGTGGAGGTGGCGGCGGCGGTG
ATCTCGGCGGCCATTCCGGAGGAGGTGCCGACATCAGTGGATCTTATGGG
GCACCTGCCATCGGCGATGTTGGTGGTTACGGGGGCGGGGATGCAGGAGG
AGGCCACGGAGGCTATGGTGGCGGTGGAGGCTTCGGAGGTAGTGCAGGAG
GAGCAGACCTCGGAGGCGGACATGCAGACTTCGGCGGCGGTGGCGGGTAC
GGTGGAGGAGGTGGAGGAGGAGGTGGAGGAGGTGGCTATGGAGGTGGCCT
CGGTGACTTCGGCGGTGGCGGAGGCGGCTATGGAGGAGGTCATGGGGATC
TAGGTGGTGGCGGAGGAGGTGGTTTTGGAGGTGGACATGGAGACTTAGGC
GGGGGTGGAGGGGGCGGATATGGAGGCGGCCACGGAGACTTCGGCGGTGG
AGGAGCTGGCTTTGGAGGAGATCATGGAGGCTACGGCGGTGGAGGTGGTT
TCGGAGGTGGTGGCCTTGGTGGAGGTGGAGGTTATGGCGGTGGAGATGTA
GGAGGTGGTGGCGATCACCACGGACCATCTGCTGGGGGCGGCATCGGTGG
AGGCGCGGCAGTAGGAGGCGGTTATTCAGCGGGAGGTGCAGAGCATGTTC
ATGAGAAGCCTACACCTCATGGTTACTGGAAGAAGAAGCTTATCTGGAAG
CCAGACTGGCAGAAAGTGTGGAAGACAGGTAAGAAACAGATTTGGAAACC
TGCGTGGAAGAAGTACTGGAAGCCTGTTTGGAAGGAAATTAAAGTACCTG
CCTGGAAGGAGATCAAGGTCCCAGACTGGAAGAAGGTATGGAAACCTGTC
TGGGTCCCCACACAGGTACCAGCATGGAAGGAGATCAAGGTTCCAGCGTG
GAAGAAAGTGTGGAAACCAATTTGGGTACCAACACAGGTGCCAGGATGGA
AAGATATCCAGGTACCTGATTGGAAGAAAGTTTGGAAACCAGTGTGGAAG
CCAATACAAGTACCTGCCTGGAAACACATTAAAGTAGAGGCGTGGAAGAA
AGTATGGATCCCAAAGCTAATTAAGGTGTATGTTCCTGGAGAAAAGTCTC
ACGGAACAGATGAACATGGGTGGGAGTACACATCCCACGGACTTTGGAAG
AAGAAGCTCATCTGGAAGCCAATCTGGGTGAAATACTGGAAACCAGGGAA
AAAGCAAGTGTGGCTTCCTTCCAAAAAGCTGGTCTGGAAAGAAGAATGGA
AGCAAATATGGAGAACAGAGAAGAAACAGATCTGGGTGCCTTCCAAGAAG
TTGGTCTGGAAGCCCGAGTGGATCAAGATTTGGAAGCCGGGTAAGAAACA
AATATGGGTGCCATCGAAGAAACTCGTATGGAAGGAGGAATGGAAACAAA
TATGGCGGCCAGACAAGAAGCAGATCTGGGTGCCCTCAAAGAAACTCGAA
TGGAAGGAAGCGTGGAAAAAGATCTGGGTCCCAGCGTGGAAGAAGATTTG
GCTGCCTGCGTGGAAAAAAGTATGGAAGCCTGTATGGATCCACGAGTGGA
TCGTACTGCCAGAGCCTCACCCGCCTCATCATGAGGACTGGGACAGAAAG
GACAAGGCAGTTACGGGGTCGCAACAGCAGCAGCAGCCGCAGCAGCAGCA
ACCACAGCAAGTGAAACAACAGGTCCCTCAGCTGACACAGCGAAAACAAG
AAAGCAGATCCGGAGGCTTCCAGTTCCCACGGGCGTGACACGCGATCTAA
TCAATCCGCCAGGGAAAGAACAACTGCCAAGTGCAAAACATTATTGATTG
CGTCTTTCCCGTCCGAGGGAAGAAGAGTCGCAACTAGTGTAAAAAATGAT
CACCATCTTCTCACTATCGCTGACAGTCGTCTGCCATTGGCCAAGAACCA
TTTCTCCCTAGTCTGAGCCGAATGCGAAGATGATGTAGTTCCGACGAAAC
GTGTTACGCCCTTGTAATTTAAGAACAGATCCGAAGATGAAGGCATTTCA
GTACAATTTTTGTGGTTTTGCCAGAGGAGAGACGCTGACACAGAAAACAT
AGGAAAGAGAGACCGTCGTCGGACCATTCAGCTATATATCCTTTTATGTT
TTAATGTACTAATGTACTGAACTTTTGTACAGAAATATTCCAAAGCTACT
AGAATATGTTATTTAATATTAACTGCGTGTGTACACGTGTAGCCAAATAG
TGTGATAAGGACAAATGAGCACGTGTGCTTTGCATGACTGATTGTTAATA
TTGATGTTTATACTTATGTTTGTACGTTGTTATGTTGTTGATTTTGTACG
TTGTATAATAAACTTCAAATTTATAACTTGTAAAAA
>CL30.Contig2_All
GTCCGCAAGGCCCGGTCAGCAGAACCGGCCGACGACGCTCACCGCCGCCG
CGACGCGCCGCCGCCATGAAGCCGTCGACGCTGCTGGTGCTGCTCGCCTC
ACTGACCGTCGCTCTTCTCGCTGCACCGGTCTTCGCCAATCCCGTACTCA
GCCGCGAGAAGAGGGGGATCGAGTATGGCCCTCCAGTGCACCACGAAGAG
CACCACGACCACCATCAGCCGGAGGGCATCTGGAAGAAGAAGCTGGTCTG
GAAAGAAGAATGGAAGCAAATATGGAGAACAGAGAAGAAACAGATCTGGG
TGCCTTCCAAGAAGTTGGTCTGGAAGCCCGAGTGGATCAAGATTTGGAAG
CCGGGTAAGAAACAAATATGGGTGCCATCGAAGAAACTCGTATGGAAGGA
GGAATGGAAACAAATATGGCGGCCAGACAAGAAGCAGATCTGGGTGCCCT
CAAAGAAACTCGAATGGAAGGAGGCGTGGAAAAAGATCTGGGTTCCAGCG
TGGAAGAAGATTTGGCTGCCTGCGTGGAAAAAAGTATGGAAGCCTGTATG
GATCCACGAGTGGATCGTACTGCCAGAGCCTCACCCGCCTCATCATGAGG
ACTGGGACAGAAAGGACAAGGCAGTTACGGGGTCGCAACAGCAGCAGCAG
CCGCAGCAGCAGCAAGTGAAACAACAGGTCCCTCAGCTGACACAGCGAAA
ACAAGAAAGCAGATCCGGAGGCTTCCAGTTCCCACGGGCGTGACACGCGA
TCTAATCAATCCGCCAGGGAAAGAACAACTGCCAAGTGCAAAACATTATT
GATTGCGTCTTTCCCGTCCGAGGGAAGAAGAGTCGCAACTAGTGTAAAAA
ATGATCACCATCTTCTCACTATCGCTGACAGTCGTCTGCCATTGGCCAAG
AACCATTTCTCCCTAGTCTGAGCCGAATGCGAAGATGTAGTTCCGACGAA
ACGTGTTACGCCCTTGTAATTTAAGAACAGATCCGAAGATGAAGGCATTT
CAGTACAATTTTTGTGGTTTTGCCAGAGTAGAGACGCTGATACAGAAAAC
GTAGTAAAGAGAGACCGTCGTCGGACCATTCAGCTATATATCCTTTTATG
TTTTAATGTACTAATGTACTGAACTTTTGTACAGAAATATTCCAAAGCTA
CTAGAATATGTTATTTAATATTAACTGCGTGTGTACACGTGTAGCCAAAT
AGTGTGATAAGGACAAATGAGCACGTGTGCTTTGCATGACTGATTGTTAA
TATTGATGTTTATACTTATGTTTGTACGTTGTTATGTTGTTGATTTTGTA
CGTTGTATAATAAACTTCAAATTTATAACTTGTAAAAA
>CL31.Contig1_All
GTTGGCAAGTTCACAGGTCCAACCTACATTAGAAAGTAGCTCCATTAAAT
TTCAACAACTGCTCTTCCCAATATAGTGCTTTGAGATTTCTTTATTTGAG
TGAGAATTTTCATTTACTGTGTGGCTGTGAAGAGTGTGGGAATTATAGGA
GAAAAAGAAATTGGAGGAAACCAGCGAGGATCCAGTTCATTGTTATGGCT
GCAAGATGAATTAATAGTGCTTTAATGTTACTGTTCATAAATCACAATGT
GGCACAAAAGAATTTTTGGTTTCATCATTGTGTGTGGGACATGTCTGCCA
GCTTTCAGTTCAAATGAACAGAATTCAGGCACAGGTTCCGGACAAGATTT
CTCGGTGTACTTTCTCCGAACTGATCATCCATTGTCTAAATATGACAGTG
CTTCTTTTCCAAGTATTGAGGATATAACATTGGCACGCAATCATGAGAGT
AAATTTTTGGGAAGCTTTGGTCACCCTTACTGGAGAAAAGGAATTCTAAG
TGAATCTGACTATGAAACAAGCTCAGAAGATAAGTGCACACATAACAATG
GCAACTGCTCGCATATATGTGAAACAATTGGAAATGAGGTTGTTTGCTCA
TGTGATGAAGGTTTCTCCTTAGTAGACAGAACTGACTGTCATCAAAATAC
TTCAGAGAACGTTTTCTTGTCTGGAACATCAGGAAAATTCATAATGAATG
CAAAAAACAAGATATGGACTATAAAAGCACCAGAGAATCACATCATAGAG
CTTGAAGTTTCTCGACTTAATGGATATCAAAACAACTATGTAGTCTATGG
TAGCCATTCCCCTAGAGGACAGCAGATGTCAGCGTACTACAGCACAAACG
AATTGGACAAGTTCAGAAGTACTGGCCCATATTTGTGCATTGAAACTCGT
GAAAACTGGGTACATCATGATAATTTTGCAGCTTATAAAACAGGTTTGCC
ATATTTTACCAAAGTTGACTTCAACTATGGAATGATCTCTCTTTCACCGC
AGTTGAGTGGACTGAGATGTTACTCAGTTACTTATAATGGAGATTTAAGA
GTATCTTCTTCCAATGGACACTCAGAAATTACACTAACTGCACAACATTC
ATTTATGCATCACCAACTGCAGTGGAGAACAACAGTTTTCCGAACACTGA
TTCATCAACAAAATAGCAAACTGTTATTCAGATTTTCAGTGCATTCGAAA
GTTCTAATGCTGAGGGAGTGTTTGGACATAGAGCATCCTTCGTGGAATAC
CTTAACACCTATTGCTATGTGCTATAATGGTGGGACATGGAACCAGATGA
ATGAACAGTGTAATTGTGAAGATGGATTCTTTGGGAAGCATTGTGAAAAA
GGTTTGAATACAGAGTGTGAAAATGGCGGCGTGTGGAATGGCGCACAAGA
ATCGTGCGTGTGCCCACCAGGTTTTATTGGAGCCTATTGTGAAGAAGGAT
GTGGAGCCAATGCATACGGCAAGAATTGTGCAGAAATCTGCTCTATTCTG
TCTACTGAATGTGAAGGAGTGATCTTCTGCAGGGAAAATGTATGTACATG
TGCTCCAGGTTTCTATGGACAAAGCTGTGATTCCCCTTGTTCAGAAGGGC
AGTATGGTGCTTCATGTCGTCAGCGCTGTGGAAAATGTAAAGATAACACT
ATTTGTGACAGATATACAGGAAAATGCAGTTCTGGTTGTGCACCTGGGTA
CTATCCTCCACTTTGCCAACAAACATACAAAGTACTGAAGAATGCACCAG
AAATCCTTGAAACTAGTTACAGGCATTTAAAATTTAGAATCATATTGTGG
AATCAATCTGGACAAGGTCAACCAAAGTTTTATGAAGTGCAATACAAAGC
AGAAAATGAAGACACATGGTCAAGGTTAACACCAAGAAAGATCACCAATG
AAGCAGAATTAGTTATCGAAAATCTCCTACCTGGACATTTTTATTCAGTT
CGAGCCATTCTTATTGACCAAGATGGAGGAAGCTGTGAGCAGCATGTGCC
AGAAACAGAAGTCATGACCAAGTGCATTGAACCAAATCAAGCAGATTACA
GTCTAGCAGCTAAAGAAATCTCGGAGAATGGGCTAACTTTGGAGTGGTCT
TACATCTATGATAGAAATGCAGATTTTTGCTTGGTGAAAAGCTTTGAGTT
ATCACTCATCTCTAAGAACAGACAGCTCATTTTACCAAGTTTACAAAATG
ATGGAAGTAAAACATTATCTGGCCTCCTGTCAAACACTAATTACAGAATC
CAGTTGACTGGTATAACAAGGACAGGAATCAGGATACCTTCTCAAGAAAT
AACAGTTCATACTCTCCCTGCAGATCCTGGTAAAGTGGTGAATTTGCAAG
TAGTACCGCTAGAATCAAGTCGTGAGTTGAAAGTAACATGGCAACCTCCA
AGAAAATCTGCAGGGCTAAAGATGAAGTACCACGTCTCTTACACGTGTGT
CCGAGTGCTAGCATGTAACAGTGAGGACCATGCTTTATCTACTCAAGATA
AAGTAGTTGAGACAACGTCAGTAATGCTCAAAGACTTACAACCACATGCT
GTGTACCAGATAGAAATAGCTGCATTGAAAGCTGATGGATTTGATTCAGA
AGGATGTATCATCAACACCACAACAGAACACACAGCTCCCCAGGTAGCAC
CATCTGCTGATGAAAATCCAATACTTGATGTAACAAATGTGAGTGCATCT
GTAACCTGGCTACCACCCACAAACTGTGCTTCACTTAATGGATACCTATA
TGGTTACTCATACAAACTGGTAGACAATGAAACGGGACAAGTTATGAAAG
AGAACACAGTACAAGAAACTGTACAATTTGCCAACTTCACAAACCTTGAG
CCAAACCACTGTTACAATACTCAAATTGCAGTTATCTCCTCTGGAGGTGC
TGATTTATCAAATAAATTGGTTATACCATTTTGCACAAGTCCAACAGCTC
CTGGACCAGTACAGTTCTTGGATGTCTACAAGAAGAGCCGTAAGATGGTT
GGTCTGAGATGGGGTAGACCACTTAATACATATGGGGAGATTGACTCTTT
CATCATTTCCTACAGTGAAGAGGGTACTTACAACAAAATAAAAAGAACTG
TAAAACCAAAGTATTGTCAAGCATGGAATGGCTTCTACTGCCACACTATT
TCTCATCTGTCACCTGCCAGAAAGTATTCTTTCATGGTTCAAGCACGCAA
TGACAAAGTCAATGCTGATGGGGAACCTGCATCAATTGAAGCAGTTACCA
CGGAAGGAGTTTCTACAGCCCCTGTCAATCTAAAAGTTGTCAATGCTACA
GAACACAGTGTAACGTTGGAATGGCAGTTGCCTGACAACATCAATGGACA
CCTAAGATCTTTTATTATTATGACTGGACAGGTAGATACAAAAGGAGATT
CTGATGAATGTTGTGACAGTATTCCTCTGGCAGACTACCGTGTGACTTCA
GAAGAGCCATTCTACAGATATGAGATCAATGGCTTATCACCTGCAAGCAC
ATATTCCATGACAGTCGCAGCCAAGACATTGACCCTTGGTGAAGAAGCCC
GTATAATAGCTCACACACAGCCACCAAAGGGATTATTAGCCAAAAAGGCA
ATTGAAGTTGTTGGAACAGAGGAAAATACTGGCAACTCTGTTACTGTTTC
TTTGAAGGTACAACCTGCAAAAAGAGTACATGGAGTGGAAAGAACATACT
TTCTCCTGCTGCTGTCAAACACAACAAGCACTGAGCACACAGTGGATGAT
GATCACCTCAGGACTTTGTTTGAAATAATATTTACTGACAAGTACCATCT
CATCTCACAGTACACACAGGATGAATTAGAAGAGGATCCACTCATCCAGT
TTCATCCAAGAGACTTGGGACTGGAAGATTTAGATGTCCAATCTAGCAGA
TATGCCCTGGTCCTGATTCAAGATTACATGAACAATACATCTGTGGATAT
TTCTGTTACAGGGATACAGTAATTTGTGGAATACATTATACTTTATTTCA
GAATCTCAGAGCTGAATTTAATTGTACTATTTCTGTGTATATCTTGAAAT
ATGATAGTTATTTTGTATTCTGTTAAGGCAAGGTTTGAAATGTCTTTATA
AAAAGTTGTGTAATGTGCACTAAAGATTTG
>CL31.Contig2_All
CAAATCTTTAGTGCACATTACACAACTTTTTATAAAGACATTTCAAACCT
TGCCTTAACAGAATACAAAATAACTATCATATTTCAAGATATACACAGAA
ATAGTACAATTAAATTCAGCTCTGAGATTCTGAAATAAAGTATAATGTAT
GTTCCACAAATTACTGTATCCCTGTAACAGAAATATCCACAGATGTATTG
TTCATGTAATCTTGAATCAGGACCAGGGCATATCTGCTAGATTGGACATC
TAAATCTTCCAGTCCCAAGTCTCTTGGATGAAACTGGATGAGTGGATCCT
CTTCTAATTCATCCTTTCCACTCCATGTACTCTTTTTGCAGGTTGTACCT
TCAAAGAAACAGTAACAGAGTTGCCAGTATTTTCCTCTGTTCCAACAACT
TCAATTGCCTTTTTGGCTAATAATCCCTTTGGTGGCTGTGTGTGAGCTAT
TATACGGGCTTCTTCACCAAGGGTCAATGTCTTGGCTGCGACTGTCATGG
AATATGTGCTTGCAGGTGATAAGCCATTGATCTCATATCTGTAGAATGGC
TCTTCTGAAGTCACACGGTAGTCTGCCAGAGGAATACTGTCACAACATTC
ATCAGAATCTCCTTTTGTATCTACCTGTCCAGTCATAATAATAAAAGATC
TTAGGTGTCCATTGATGTTGTCAGGCAACTGCCATTCCAACGTCACACTG
TGTTCTGTAGCATTGACAACTTTTAGATTGACAGGGGCTGTAGAAACTCC
TTCCGTGGTAACTGCTTCAATTGATGCAGGTTCCCCATCAGCATTGACTT
TGTCATTGCGTGCTTGAACCATGAAAGAATACTTTCTGGCAGGTGACAGA
TGAGAAATAGTGTGGCAGTAGAAGCCATTCCATGCTTGACAATACTTTGG
TTTTACAGTTCTTTTTATTTTGTTGTAAGTACCCTCTTCACTGTAGGAAA
TGATGAAAGAGTCAATCTCCCCATATGTATTAAGTGGTCTACCCCATCTC
AGACCAACCATCTTACGGCTCTTCTTGTAGACATCCAAGAACTGTACTGG
TCCAGGAGCTGTTGGACTTGTGCAAAATGGTATAACCAATTTATTTGATA
AATCAGCACCTCCAGAGGAGACAACTGCAATTTGAGTATTGTAACAGTGG
TTTGGCTCAAGGTTTGTGAAGTTGGCAAATTGTACAGTTTCTTGTACTGT
GTTCTCTTTCATAACTTGTCCCGTTTCATTGTCTACCAGTTTGTATGAGT
AACCATATAGGTATCCATTAAGTGAAGCACAGTTTGTGGGTGGTAGCCAG
GTTACAGATGCACTCACATTTGTTACATCAAGTATTGGATTTTCATCAGC
AGATGGTGCTACCTGGGGAGCTGTGTGTTCTGTTGTGGTGTTGATGATAC
ATCCTTCTGAATCAAATCCATCAGCTTTCAATGCAGCTATTTCTATCTGG
TACACAGCATGTGGTTGTAAGTCTTTGAGCATTACTGACGTTGTCTCAAC
TACTTTATCTTGAGTAGATAAAGCATGGTCCTCACTGTTACATGCTAGCA
CTCGGACACACGTGTAAGAGACGTGGTACTTCATCTTTAGCCCTGCAGAT
TTTCTTGGAGGTTGCCATGTTACTTTCAACTCACGACTTGATTCTAGCGG
TACTACTTGCAAATTCACCACTTTACCAGGATCTGCAGGGAGAGTATGAA
CTGTTATTTCTTGAGAAGGTATCCTGATTCCTGTCCTTGTTATACCAGTC
AACTGGATTCTGTAATTAGTGTTTGACAGGAGGCCAGATAATGTTTTACT
TCCATCATTTTGTAAACTTGGTAAAATGAGCTGTCTGTTCTTAGAGATGA
GTGATAACTCAAAGCTTTTCACCAAGCAAAAATCTGCATTTCTATCATAG
ATGTAAGACCACTCCAAAGTTAGCCCATTCTCCGAGATTTCTTTAGCTGC
TAGACTGTAATCTGCTTGATTTGGTTCAATGCACTTGGTCATGACTTCTG
TTTCTGGCACATGCTGCTCACAGCTTCCTCCATCTTGGTCAATAAGAATG
GCTCGAACTGAATAAAAATGTCCAGGTAGGAGATTTTCGATAACTAATTC
TGCTTCATTGGTGATCTTTCTTGGTGTTAACCTTGACCATGTGTCTTCAT
TTTCTGCTTTGTATTGCACTTCATAAAACTTTGGTTGACCTTGTCCAGAT
TGATTCCACAATATGATTCTAAATTTTAAATGCCTGTAACTAGTTTCAAG
GATTTCTGGTGCATTCTTCAGTACTTTGTATGTTTGTTGGCAAAGTGGAG
GATAGTATCCAGGTGCACAACCAGAACTGCATTTTCCTGTATATCTGTCA
CAAATAGTGTTATCTTTACATTTTCCACAGCGCTGATGACATGAAGCACC
ATACTGCCCTTCTGAACAAGGGGAATCACAGCTTTGTCCATAGAAACCTG
GAGCGCATGTACATACATTTTCCCTGCAGAAGATCACTCCTTCACATTCA
GTAGACAGAATAGAGCAGATTTCTGCACAATTCTTGCCGTATGCATTGGC
TCCACATCCTTCTTCACAATAGGCTCCAATAAAACCTGGTGGGCACACGC
ACGATTCTTGTGCGCCATTCCACACGCCACCATTTTCACACTCTGTATTC
AAACCTTTTTCACAATGCTTCCCAAAGAATCCATCTTCACAATTACACTG
TTCATTCATCTGGTTCCATGTCCCACCATTATAGCACATAGCAATAGGTG
TTAAGGTATTCCACGAAGGATGCTCTATGTCCAAACACTCCCTCAGCATT
AGAACTTTCGAATGCACTGAAAATCTGAATAACAGTTTGCTATTTTGTTG
ATGAATCAGTGTTCGGAAAACTGTTGTTCTCCACTGCAGTTGGTGATGCA
TAAATGAATGTTGTGCAGTTAGTGTAATTTCTGAGTGTCCATTGGAAGAA
GATACTCTTAAATCTCCATTATAAGTAACTGAGTAACATCTCAGTCCACT
CAACTGCGGTGAAAGAGAGATCATTCCATAGTTGAAGTCAACTTTGGTAA
AATATGGCAAACCTGTTTTATAAGCTGCAAAATTATCATGATGTACCCAG
TTTTCACGAGTTTCAATGCACAAATATGGGCCAGTACTTCTGAACTTGTC
CAATTCGTTTGTGCTGTAGTACGCTGACATCTGCTGTCCTCTAGGGGAAT
GGCTACCATAGACTACATAGTTGTTTTGATATCCATTAAGTCGAGAAACT
TCAAGCTCTATGATGTGATTCTCTGGTGCTTTTATAGTCCATATCTTGTT
TTTTGCATTCATTATGAATTTTCCTGATGTTCCAGACAAGAAAACGTTCT
CTGAAGTATTTTGATGACAGTCAGTTCTGTCTACTAAGGAGAAACCTTCA
TCACATGAGCAAACAACCTCATTTCCAATTGTTTCACATATATGCGAGCA
GTTGCCATTGTTATGTGTGCACTTATCTTCTGAGCTTGTTTCATAGTCAG
ATTCACTTAGAATTCCTTTTCTCCAGTAAGGGTGACCAAAGCTTCCCAAA
AATTTACTCTCATGATTGCGTGCCAATGTTATATCCTCAATACTTGGAAA
AGAAGCACTGTCATATTTAGACAATGGATGATCAGTTCGGAGAAAGTACA
CCGAGAAATCTTGTCCGGAACCTGTGCCTGAATTCTGTTCATTTGAACTG
AAAGCTGGCAGACATGTCCCACACACAATGATGAAACCAAAAATTCTTTT
GTGCCACATTGTGATTTATGAACAGTAACATTAAAGCACTATTAATTCAT
CTTGCAGCCATAACAATGAACTGGATCCTCGCTGGTTTCCTCCAATTTCT
TTTTCTCCTATAATTCCCACACTCTTCACAGCCACACAGTAAATGAAAAT
TCTCACTCAAATAAAGAAATCTCAAAGCACTATATTGGGAAGAGCAGTTG
TTGAAATTTAATGGAGCTACTTTCTAATGTAGGTTGGACCTGTGAACTTG
CCAAC
>CL32.Contig1_All
AGGAAATGAAAGGGAAGTATTTTATTTTATTGCTTTTGTGTTGTGTGAAA
AGCACCACTGACTCGCAGACTAGAAAGTTAAGAAGTAATTGGCACCATTA
CCTCTCTCTGTGAAAATAGCAATATTTCTTTGTTCTTGAACACACAAGGT
ATTACAAAATATTTCGTGTAATGAGACAATTTTTTGTTGAGAATATAATG
AACAAGCCATTTGCATTTTCAGCATGTGATCTGTAAATTTATGGTGGTAA
TGTTCTACTTTTATACTGAAAACTGTGCAAGTCATGCCACAGATAACTTT
TACTGCACAAGTATTTAAAAATAACATAGATTGAACAAATTACATGCACA
CTTTTAACATAGTATAACTGATGGTATGAAGGAAAAGAAACATTGTCTTC
ACCAGCACAGATCTTGCCTACTGAATATGAAAAGTAGTTGCTTAAACTCA
CATACCAACATAAAGTTGAATAGCTACACAATTTAATATATACAGAATAC
AGACACACTATTGTTAAGATGTGATATGTAAACAATATGGAATGAAATTT
AGGTGAATCCTCACTGTAAGGGGAAATATCACAACTAACTGTGATAAGCA
ACAATGAAATAAAAACAAAATCATATGAAAATATTACATTAATGACTGAT
ACAGAACTCTGTCCATAAAAAGATGAAATGTTTCACCATGTAATTATCTG
ACTAACCGATACAAACATCCTGAAAAGATATTTATACCGAATACAAATTT
GTGTCTCATTACAGTTGTATCTTAAAATGCTTTCTTCCTCAATGTTTCCA
ACTGTTCATGAAAATATGATTTCTACAAGGAAGTTGCTTCAGTTTTCCAG
CAAATGGTTGTATTTCCCAAAATTGCGTAAGACAAATGATGATAAAGGAT
TTTATATTACTCAGACGTTCAAGAATTTCAGAAATCAGGCATTTTTCATA
TGTATGTCACAACACATTTCTAACACATTTACCTCTGTTTCTTAATAACA
AAGCACTACAAGAACTGGGGAATATTTCTGAATCCTACTTGTACCTTTCT
ATGTTGTATGAACTATTCAAAACTTTTGATGTCTTGTTTGTTCATAGCTT
GCAGTTTCTCAGCAATTTACATGTCACAGCATATTGTGCGCAATTAAGGG
AAGAATATTACATTCATTCAGAGTCTTACTAACACTCATTCTTAAGGTAA
ATGCACTCTCTTCCCTGATTATTACTCTGCACCTCCTGCTCTCCTGAAAC
TACATCCAAATTCTAATATTACCGATTTTCTTGTAATGCAAAACATATAC
AGTCTATGTAACCTTCCACAAATTCTACTGTAACACAAAATGACTCAGTA
CAACAACGTGGGATTAGCACAAGCATACAAAGACCTTTCCAAACATCTGT
CCCCTTACCATTCTGAATTACAGTCGCATACAGAAATTGCCACTGTTCAC
AGAGCATAAGTATAAGTATATCAAAGATCTAGCCTGAGATTCTTAGTCTC
CATAAAAATCCAATATATATTCACATTTATGAGATCTACTTTCACACTTA
AACCAAATGTATTCACCATACAAACTCAACAAAAAGTATAGATAATCTCC
TTACATTTGCACCAAACACAGCTACCAGATACTAGGTAAACAGTTTATAA
ATCAGTCTTCTGGTAACACAAAATTGTACTTAACAAGCACCAATACAAAT
AATTTATATGTCTTGCATTAATATACTACCAAGAAACTGCCCTTTTGTCC
TAGATAACAACAAAAGGTTTCCCAAGCCTATTCAACATTCTTAGTGACAT
AAAATAGTGTTTCTTTTCTAAGAAATTCTCAGCTGGTGATGACATGTCCA
GTAAACTTGGCGCTAAAAAGAGTTTCATAAACATATAAAATCAGACAGAT
ATCCTGCTCTCATACAATGGCAGAATCTAACAACCACCAACTACCAATAC
AATCAAGATAACACACACAGGCTGGTTGTTTAGAAACAATACAAATATAT
CTTTCAATCAGGTTAAAAACTAAGCCACTTCACTGTGCGGCAAACGCAAA
TAAAGATCTTTTACATCACTGACAGCTATAATGAAATAAACACTACCACT
TTTGGAATGCCACGTGCAGGGTCCATACAACGTACAACGTGTTCTGCAGT
ATTATAGCTCATCACACCTCTTCTGCCCGCTTATAAATTGTGATGCTGCC
CACATACTCATAAAAACCAGAGAATGTCTGCGCGTATTCAGAAAGTGTCG
GAAATGCAGCATATTAATGTCGCAGATCAGAGGTATGTGTTGAGACTGCC
GAGTGAGGAACGGTTGCCATCCTGCGCACAGCCTTCCGCAGCGGAGCCGA
GAGGCGCGCGCCAGACGCGCGATCAGTGACCGCTCGTTGCGCCGGGTGTG
CCACTGCCTGCCTTAAGAGCCCTGCGCCCTTGGCCTTCCTCTGCCTGGAT
CTGGTATGCTAACGGGTGGATCTTGAAGCCGTACAACCTTGGAACAAACT
GCTGTGTCGGTTTTGGTGGACGACACTCTGGATGCACCATGAAAACCATC
TGAGGGAACGATGTTCCAAAGAAAGCTCCATCAACTTTATGGTGTCTGGT
CGATTTTGGAACATACACATCATTAGACTTGGGACAGTACAGTTTCACCA
TTTCTTCTCCAGGAATGTCTGACAAACCTATTGGCAGCAATGGCTGGTTC
TGGCAATACACTCGCGGGCAGTAACCGAAGACGCCAGATTCGTATTTCTC
CATCATCTGGCCAATTCCTCTATTGGTGAGTATATAGCGTGCGTGGATAA
GACCGTATAGGAGTTCAGCCGCTGCTTCCACTTCGTCTGCTTCGAGTCCA
GACTCCTCTGGATCTACTGGTTCCAGATCCAAAATCATATCATGGGCATT
GTGGAAGTGAGGAACGCATTCTATCAGTCCAGTCAAGTTGAATTTGTCTT
GTATGTAATCTTCATCCACCTCACAGAAGAATTCGTTCCCGCGTTGGCTG
CAGAACCAGGTGATCCATGAAACCTCCTCAGAACTGCTCATTTTGTGCCT
TGAGGTCGCACGTGCCATTACCATTAATCGTATAATACTTGATTATCAAC
CGACAACAATAAACAATTTTAAAGCAGCATGTAGCAACTTAACAGCAATA
AACTAAG
>CL32.Contig2_All
GCAAATTCTGACTGCGTACATGGAAACACTTACTAGCTCTGAAGATTACT
GCGGTGGCTGCAGGTGCAAGTTTCATTGCCTGGTTCCAGATCCAAAATCA
TATCATGGGCATTGTGGAAGTGAGGAACGCATTCTATCAGTCCAGTCAAG
TTGAATTTGTCTTGTATGTAATCTTCATCCACCTCACAGAAGAATTCGTT
CCCGCGTTGGCTGCAGAACCAGGTGATCCATGAAACCTCCTCAGAACTGC
TCATTTTGTGCCTTGAGGTCGCACGTGCCATTACCATTAATCGTATAATA
CTTGATTATCAACCGACAACAATAAACAATTTTTAAAGCAGCATGTAGCA
ACT
>CL33.Contig1_All
GCTACATTATTTGATATTTATTATCTTATTCGTATACTGATTTATTGCTG
TGTGGTGGATCTCAATTACTTCTCAGTTCTATGCTCCACAAAACTAAGGT
GCATAGTAGAACACACGTCCAATCACAACACCAGCTTCTAAACAGCAAGT
TTCTTTTCCAATAAAATTCTCATGAATAAAGCAATTCATCCCTTATTTCC
AGTATTGTACATACTCTTGACGTCTTTACTATGGGATAAATTGAATCTTG
CCTATGCAGAAGGGATATTTAAATGTTTTACGAGTATGTGCTGTTCTTCT
TATCAACATCCATATCCCACTGAGACTGTATGTGTGTCACTAATATCTTG
TCCCACAATGCAATATTCACATGAGCCTCACACACAAAAACAGGGAACGA
AGAAAATTAGACTAAGAAATTTTGTTCTTAAAACACTTCACTATATTTTC
TTAAGAAAACACTGATCGAGAATTAGCATTAGAACCAACACACGCACGCA
CACACGCCTACACAAATCCAGCGAAGGCCTGGGTGGTTGTGGCTGTTGTG
GTGGGTGTGCTTTCCATCTTGTTCTCGACAGTTCATTGGTGTACCTGGTG
CATTGGATCGTAGCCCATTCCTCCATCTGCGTAAGGTGGCTGTGAACCTG
ACATTGAAGAATTGTAATCTCCACCATTCATATTCATATTATAGCCCATG
CTGTCTTGGGGGCCACCAGGAGGAGCAGGGGACATCATTGGAGTCGGCGT
CCCTTGAGGTGCTGGACCCATGGTATACGGAGATGCACCAGCAGCTTTCT
TTGCTGCATATAAGTTGGCTTCCTCTTGTGCTTTTCCAATGTTTTTCTTG
TAGCGAATTCTCTTATTTCCAAACCAATTCGATACCTGTGAAACTGTTAT
ACCACATTTCCTTGCAAGCTCTTCCTTTGCCTCTTCAGATGGGTATGGAT
TGCTTAAGTGTGAATAAAAATACTCATTCAGGATTTCAGAAGCCTGTTTG
CTAAAGTTTCTTCTCTTCCTCCTGGCGTCGAGGAACCTGGAGCGCAAGAT
CATGACTGCCTCGCAGGTGCTCTGCTTGAGCTGCATCTGGATGGAAGAGA
ACTTCTTGTGGATAATCTGCACCATGCGCTCTATCTCCTTGGGCGTGATG
GGCCGCGTCCGGGACTGTTCTCTCAGGAGGTTCATCACGTGCGTCGTGAA
CTCGTTACACGCCTGCTCGTACTTCTCGAGCTCCTGGTGGTAGATCTGTC
GGATCTGCGCGAGCTTGGCGCGGTAGTCGGAGTGCTCGATGGCGTTGTCC
GGCTGGCCGGGCCCGCCCGACGCCGCGGCCGACGCGCTCGCCGCCGCCCC
CGCTCCGCCGCCCTTCTCCGGGCCGGCCACGCCCTCGGCGATCAGCATGT
TGTCCAGCCGCATCAGCTGCGGGTCGGGCGGCTCCTCCTCCTGCGTGTTC
CGCAGGCTCAGCACTGTTTTTTCCTTTATTTCGCACAACACACTGAAGAG
AGCTGGCTTCATACGATGACAGTTTAGTGTGTGTTTCCTGGCCTGCGCTT
CATCCAATGACTGGTCCGTGATATTCATTATCTGCTGCAAAATTTCGCCA
ATATCTTGTTTCCTAGTTTCTTGGTCAGGGGTTGTTGGTCCACCGTGATT
TGGATCCACAGGTTGCATGCCATAAGGCTGGGGCATCATTCCGACTTGAG
AAGTCACAGGGTGCATCATTCTGCTCTGATCGTCCATAATATTTTGACAA
TACACTCCTGACCACGAACGTCTTCTGTTCGAACTCTCCTTATTTTCAGG
CCGCCGCCGCTACGGAAAATTGGTGAGCTACACACAACAGCAACGATACT
TCACCTCCCGA
>CL33.Contig2_All
GCTACATTATTTGATATTTATTATCTTATTCGTATACTGATTTATTGCTG
TGTGGTGGATCTCAATTACTTCTCAGTTCTATGCTCCACAAAACTAAGGT
GCATAGTAGAACACACGTCCAATCACAACACCAGCTTCTAAACAGCAAGT
TTCTTTTCCAATAAAATTCTCATGAATAAAGCAATTCATCCCTTATTTCC
AGTATTGTACATACTCTTGACGTCTTTACTATGGGATAAATTGAATCTTG
CCTATGCAGAAGGGATATTTAAATGTTTTACGAGTATGTGCTGTTCTTCT
TATCAACATCCATATCCCACTGAGACTGTATGTGTGTCACTAATATCTTG
TCCCACAATGCAATATTCACATGAGCCTCACACACAAAAACAGGGAACGA
AGAAAATTAGACTAAGAAATTTTGTTCTTAAAACACTTCACTATATTTTC
TTAAGAAAACACTGATCGAGAATTAGCATTAGAACCAACACACGCACGCA
CACACGCCTACACAAATCCAGCGAAGGCCTGGGTGGTTGTGGCTGTTGTG
GTGGGTGTGCTTTCCATCTTGTTCTCGACAGTTCATTGGTGTACCTGGTG
CATTGGATCGTAGCCCATTCCTCCATCTGCGTAAGGTGGCTGTGAACCTG
ACATTGAAGAATTGTAATCTCCACCATTCATATTCATATTATAGCCCATG
CTGTCTTGGGGGCCACCAGGAGGAGCAGGGGACATCATTGGAGTCGGCGT
CCCTTGAGGTGCTGGACCCATGGTATACGGAGATGCACCAGCAGCTTTCT
TTGCTGCATATAAGTTGGCTTCCTCTTGTGCTTTTCCAATGTTTTTCTTG
TAGCGAATTCTCTTATTTCCAAACCAATTCGATACCTGTGAAACTGTTAT
ACCACATTTCCTTGCAAGCTCTTCCTTTGCCTCTTCAGATGGGTATGGAT
TGCTTAAGTGTGAATAAAAATACTCATTCAGGATTTCAGAAGCCTGTTTG
CTAAAGTTTCTTCTCTTCCTCCTGGCGTCGAGGAACCTGGAGCGCAAGAT
CATGACTGCCTCGCAGGTGCTCTGCTTGAGCTGCATCTGGATGGAAGAGA
ACTTCTTGTGGATAATCTGCACCATGCGCTCTATCTCCTTGGGCGTGATG
GGCCGCGTCCGGGACTGTTCTCTCAGGAGGTTCATCACGTGCGTCGTGAA
CTCGTTACACGCCTGCTCGTACTTCTCGAGCTCCTGGTGGTAGATCTGTC
GGATCTGCGCGAGCTTGGCGCGGTAGTCGGAGTGCTCGATGGCGTTGTCC
GGCTGGCCGGGCCCGCCCGACGCCGCGGCCGACGCGCTCGCCGCCGCCCC
CGCTCCGCCGCCCTTCTCCGGGCCGGCCACGCCCTCGGCGATCAGCATGT
TGTCCAGCCGCATCAGCTGCGGGTCGGGCGGCTCCTCCTCCTGCGTGTTC
CGCAGGCTCAGCACTACAACACTGGGACGACTACAGGCGGAGAAGGGACG
TGATATTGCCTACCATGCGTCAGCTGTTGTTTG
>CL34.Contig1_All
TTTTCATAGCTTATGTGTGATAGAATCTTTGGTTTACATGTTAGTACCGT
ACGAAACTTTAAACGAACCTGCAATTTTCGGAAAAGAACATTATCGTTAT
TATTATTGGAGCCATTTTCTAAAAGTCACAATCGTGTCCTTGGGCTCCTT
GGTAATAGAAAATTTGTTATATATAAGAGCGATCCAGCATTGCACTATCG
CTGGTTCATCTGTGAAA
>CL34.Contig2_All
CAGCGATGGTGCAATGCTGGCTTACTCGTAAATATAACAAATTTTTCAAT
ACCAAGGAGCCCAAGTACACGATTGTGACTATTAGAAAATGGCTCCGATA
ATAATAATAATATTCCTTTCCGAAGTTTGCAGGTTCGTTTAAAGTTCTGT
ATGGTACTAACACGTAAAGCAAAGACTCTATTACTCATACGTTACTGAAA
ATCGCGAAGTCACAATCGTGTTTAACGAAGAAAATATATGTTGACATAAA
TGTTCTTCGCCAAAATCAAGTTGCACATGAAATAGGAAACTATTAGGATT
CTACATAAAATATGGG
>CL35.Contig1_All
CTACTCCAAGAGAAGAGTACAGTTGAGATAACAGCTCCATGTAGATTTCA
GACCTGATCTGTATGCAGAATTGCAGTTGCTCATTGCAGATACTGCTAAC
TACAAGTCTTCTCCATAAGCAAAACTAAAAGCAAGGAGGAATTTTCACAT
TTTCCAAGAATTTAATTATGATGACATCTTGTTTTAGTACCCCGTTTGGA
TCTCCGCACAGAGTACTCGGGAAAGTGTCATCGTCACGAGAAACGAAACT
GGTGTTCTACAATTTGGAATGTGGAGTCTTACATCCCTCGACTGGGTAGG
TAGGTCATTGAACCTCTTTGAAATCTGGAGTCTGGGGAGACCACTGCATC
ATTTCTTGATCAGCTATTACAGCTGACATTCTGTCTTCCCAACACTTTCA
GTTAAAAGTGAAGTTCATTGACGCGAATTGTCTTCCAAAATAGAGTTAAG
AGTCCCAATAGTCATCGCAACTCCTTGGTCCCTATGGTCATCATCTTCAC
TCCGTTCACTGCATACCGATGAATCTCGCCTACGGCAACTGCCCTCACTG
CAACTAGCATCACTCGTAACATCCATCACCACCAACCAAACGCCATTCTC
AACCAACACTAAAGTCTAAACATTTCG
>CL35.Contig2_All
CGGGTTGAGTCAATGTTGTTGAGTGTTCGAAATGTTTAGTGTTGGTTGAG
AATGGCGTTTGGTTGGTGGTGATGGATGTTACGAGTGATGCTAGTTGCAG
TGAGGGCAGTTGCCGTAGGCGAGATTCATCGGTATGCAGTGAACGGAGTG
AAGATGATGACCATAGGGACCAAGGAGTTGCGATGACTATTGGGACTCTT
AACTCTATTTTGGAAGACAATTCGCGTATGTTTGAATTTCTGAGAAGTTT
TGGTGTTCTTGCTGATAAATACATATGTGCTAGATGCCGACGTCCTATGT
CCTGTGCCAAAGTTACAGCAAAAAGAAGCAGCGACGGGCTTATGTGGCGT
TGCCGAAAAGATAACGTGTGGAGATCCGTTCGAAAAGGCACATGGTTTGA
AAATTCTAGGGTTAACATTAGAGTTATTGTTTTGTTGACATATTGTTTCT
GTGTGCGAGAGTCTGTGTTATCTACAAGTCGCATGGCAGGATTGAGCGAG
AGTACTGTCCTCGACTGGTTTTTGGCATGTAGGGAAATTTGTTCAGCGTT
GGTGAAGAGGAGAGGGAAGATTGGTGGCCCAGGTGTTGTAGTTGAGATGG
ACGAGTTGTCTTTTCGAAGTGATAAGTATGCTATGGGAAAGTGGATTGCA
GAAATTTGGGTTTGGGGAGCAGTCGTTTGTGGGATAGAACACGGGGAGCT
GGTTTTGAATGTGGTTGAGAAGAGGGACGGAAGGACCCTGCAGTGGCTTC
TTCAGGAACACGTAGAGGACGGGACTGTTATCTGTTCAGATAAGTGGGAG
AGCTATGAGGATGAAAGGGAAGGGGACCTTCAGGCATTTGCAGTTGATCA
CAACTACCAATTCCGAAATAAAGCCATTGGTACAATGGAGCGACACTGGA
AGGAAATAAAGAGAGTTGTGGGGAGAGGCAAGAGACGGCGTGGTGGTTTG
CAAAGTCATTTGGATGAGTACATTTGGAGGGAAAGTGTGTTTGGACACGG
GTGTGTTTTTCATTCCTTTATGCAAAGTGTTGGAACACTTTATGTTCCAC
CTGTAGCGGACTCTACACTGACTGCAGCAGCCAGAGACCATGCACAACCA
GCACGGGGCCCTAAACTGGTAGCAGCAAAAGCAGAGCATCTGCTGCTAAC
AGCAAAAAAGGAGCGTCCACTGGCAGCAGAAGAGCCATCCTCACCAGTAA
CAGCTGCTGTGGGCATCACATTGCAGCCAAAGGAAAGACCTCAGAGGCAC
AGAAAACGTGTAGTACGTGAGGACTTTTGGTACCCCACTGCAAATCAGGA
CCTTTGTTTTCCATTTCTAGAGGATTAGGATAACGTTTTGCAATTGTTGA
GGGGGAAAATGTAATATTATTTTTTTTATTTTTCCATCTGCCATGTATGA
AGTATCGGGCCATAAACTTTAGAGTTTGTCATTTTGAAACTTTGTCTTTG
CAGAGTCATTCTGTGTGATGATTCTTTCCTCATTTGCAATGTCTGCTTAG
CCCTGTGACAGTCGAATGAAGTCTGTTGGTATCTTTGTGGTCAATGAACT
TCACTTTTAACTGAAAGTGTTGGGAAGACAGAATGTCAGCTGTAATAGCT
GATCAAGAAATGATGCAGTGGTCTCCCCAGACTCCAGATTTCAAAGAGGT
TCAATGACCTACCTACCCAGTCGAGGGATGTAAGACTCCACATTCCAAAT
TGTAGAACACCAGTTTCGTTACTCGTGACGATGGCACTTTCCCGAGTACT
CTGTGCGGAGATCCAAACGGGGTACTAAAACAAGATGTCATCATAATTAA
ATTCTTGGAAAATGTGAAAATTCCTCCTTGCTTTTAGTTTTGCTTATGGA
GAAGACTTGTAGTTAGCAGTATCTGCAATGAGCAACTGCAATCCTGCATA
CAGGTCAGGTCTGAAATCTACATGGAGCTGTTATCTCAACTGTACTCTTC
TCTTGGAGTAG
>CL36.Contig1_All
GATGTCAGAGATCTGTTCGTGATGGTGCGTAGTTTCCTTATTCTTCTTCA
CACTGTCCTTGTATGGCCGAAGATCACTGTGTCAAATGCTAAGATATGAC
TAAGCGAAGTGTTTACTTGCTTGTGAATCCCGTCTCCCACCTACAGTCCC
ATCCTGTAGTAGATTCTCAGCTAATAACTAACAGTATTACCGTACGACAT
TCGGTGGCATTGCTGACGGCTACCTCTGTCCGAATATCATAGGTTTCCCT
TGTTAATATTTCCTGACAGAGAATATTTCCCACGAATTTTTTGTTGAAGA
AAGACCTACGAAACAATTATATTATCTTCTGTAGAATAAATACCCAGTGT
TATTGAAAGTTCCCTGGAATACACAGTAGAGCATGGAAATTCGTGCCTGA
ACTTCTTGCACAACAGTCATTTCCCCTTTAGGATTTACTGAAGCTTTCTG
AAATACAACAAACAAGCTTTACTAGCCACATTACTCTCTGTGATGTATGC
GAGATTTTTCGTATCGAGAAGCTGTAGGTCGGACATGCATTAAAAGACGG
CCCCAGGAGGATATGTGAGAGAAAGAGCGAAGATAGTGACTCTTGCTGGA
ATACCAGGTTGCGACTAGCGACGGCGAATCGGACGACACGTCTTCGGCCG
CTGGCACCAACGCGACGACTACGTCAGCTCAGCACAAGACTTCCACGGGG
ACGAAGACCGGTGCCGGGCGCAGGACGTCCGACGCCGGTACCAAGAAGCC
AGCGGTGCGGTCGGCGAGTTCGGAATCCAGCACGTCTTCCGAGTCGTCGT
CCAGCGCCGCAGCCTCTCCTGTCCGCACCACAGCGCCGGCGAGCGCCGCC
GCCCCCGCAGGAGGCGACAGCAGCGGCACTTCAACGCCGCGAGGCCGCGG
CTCGTCTGCCGGCTCCGAGACGCAACCGCGCTTCCAGAGCCGCTTCCTCG
CCAACCGCCAGCAGGCGGCTGCTGCTGCCGCCGCGGCTGCCGCGGCCTCC
TCCACCAAGGAAGAGGACGAGGACGAGGAGGAGACGGAGAGCAGCTCCGA
TTCGGAAGAGACAGAATCGGAAGAAGAGTCGGAGGACGAGGCGGCAAAGA
AGAAAGCCGCGGAACCGGCGCCGACTGTTCCGCCGCCGACGCGCGCCGTC
GACCGCACCGACATCGGCCCGCTGCTGGCCCGCAGCGCGCACGCGCGGGA
CTCGTCGGACGCCCCTACCAGCACTGCTGCGTCGAGGAGGAGGGACAGCC
GCGACGAGGCCGGCTCGTCCACTCCCGGCTACCGCCGTTACAGCAGCGAC
GCGACGTCGACCCCCAGCTACCGCTACGGCGCCAACAAGGACAAGGATAA
GGAGGAAACGGGTAGCAAGTACCTGAGCCGCAACAGAGCCGCGCAGCAGG
AAGACGAGACGCCGACTTCGCGGTACGGCAGCGGCAGCAGCGGCTACACC
AGCCGCTTCCTCAACAAGAGCAAGAGCTCGGCGGCGCTCTCACCCGAGGA
GGAGTCGGAGCCGCGCAAGTACGGCGCCGCGAGCAGCAGCGGCGGCTCCG
CGGCGGCCGGCGCCGACGACTCGTCCAGCAGGTACCCCAGCGGGCGGTCG
CGCTACGCCGCGCTCAAGGACCGGCGGTCGCGCCTGGCGCGCAGCCGCAG
CTCGCACAACTTCGGCGGCGACGACCAGGACGAGCAGGACGACGGCCCGT
CGTCGCCGACGTCGTCCGGCATGCCCGCCTCCTACCTGCCGTCGCGCTAC
GCCGCCGGCTCGTCCACCGCCGACCTGGCGCGCAGCCGCTCCACCCACGC
GCTCAAGTCGCGCGAGAACTCGCCCGAACGGCCGAGCGCTTCCGGCTCTG
GAGCCTCAGGGTCCGGTGAGAAGGACGGCGCGGCGCTGAGCTCGTGGGCG
CGCTACCTGAAGAACAAGTACGGGAACCGCGGCAAGGACGGCAAGGACGG
CGCGTCCGCGTCCGCCAGTGGCTCCTCGCTGGCGTCCGGCGCCGGGTCCT
CCACGTCGGCGTCCCGGCGCCTCTCCCTCGGCCTGCCACTCCGGCACAAC
TCCGCCAGCATTGAAAGCTCTGATGACGATCAAAAAAACCCGGCAGGCTC
CCCCACTTCCCCTACAGCAGCAGGTTTCGCAGCGGCGGCAGGTACCTCCC
CTAGGAGCCAGTACCTGCAGAAGCGCCGCCAGCTGTTTAAGATCGGAAGT
CGGGGGAGCGAGCCCGGAAACTTCACGTGGCCTCGCGGCATCGCCGTCGG
CCCGGACAACAGCATCGTAGTAGCAGACTCGAGCAACCACCGCGTACAGG
TCTTCGACGCCAATGGCACCTTCGTCAAGGAGTTTGGCAGCTACGGCAGT
GGCGAGGGCGAATTCGATTGCCTCGCCGGAGTCGCCGTCAACCGTATCGG
CCAGTTCATCATCGCTGACAGATACAACCATCGCATCCAGGTGATGGATC
CAGCAGGACGCTTCCTTCGTGCGTTTGGAAGCCAAGGGTCTTCAGATGGC
CGATTCAACTACCCTTGGGGAGTTACTACTGACGCCCTGGGTTTTATTTA
TGTCTGTGATAAGGAGAACCATCGTGTGCAGGTCTTCCAGTCAGATGGTA
CATTTGTAGGAAAGTTTGGAACAAGTGGCAATAAACCTGGACAACTGGAG
CATCCACATTATATTGCTGTATCCAACACTAATCGTGTTATTGTCAGTGA
TTCAAACAATCATCGTGTACAAATATTTGATGTGAATGGAAAAGTGGTCA
CAACATTTGGAAATGAGGGGTCTGAAGATGGACAGTTCAAGTTCCCAAGG
CACGCAAAAAGGGCCAAGTCATCTCGGCCAAGAGGCAGTCATCACAGTCA
CCGTGCAATTACAACTAAGTCCACTAAACCTGTAACCTCCAATACTTCCA
TAATTTCTACATCTGTCCCCTCCACAATTGCCATTAAGCAGGGGCGTCGC
AGTGGACGACCAGGGCTACATCTTCGTGGCAGACTCAGGCAACAACCGCA
TCCAAATCTTCAACCCAGATGGCACATTCCTGAGAGCATTCGGCTGTTGG
GGATCAGGGGACGGGGAGTTCAAAGGACTGGAGGGTATAGCAGTTACATC
CAACGGCAACATTCTGGTGTGCGATCGAGAGAACCATCGCATACAAGTGT
TTTAACCTCACCAGCTAATAAAAGGCTGAATTTCAACACTGCAGGAAATC
TAAGAGAATATGGTCCAATACGAAGAGCTTCCTTGCCAATCATCAAAGAT
AGATATTTGGCTCCACCAGTGTCGCTAACATATGTATAATTTAAAATGCA
TTTTGTTGGTTTTTTTATGTAAAGCTAAAAAATCACCATGTAATTTAATA
GTACATGATTTCCAAAAATATGGATAAATATTTTTGATTGTAATGATTTG
TTTCACCCCATAGCAAATGCACTGAATAAATGCATCAATCCTCCCTTTAC
TTTGACAAATTGCTTGGTAGAATTACTGTGACATGGCCATTTTAAATATT
GCATTTTTGTTAATGTACTTTTTGTAATATTGTTCATGCTGTACTAATGC
ATCACCTTAATTTTGATATGGCAAATGCTGCTTAATTTTTCAAAGCATCC
AAGAGTTAGCACAATTAAATTTTGCACTTTTTCACTCTTTAATTGATTAA
GACAGGGAGTTCAATGGCTATGTTACAATATAAGTTGATCAGATTTGCCA
TGCAAATTTGATTTAATCTCCATTTGATATTGTAGCACCTCCATTTGATC
CTGCCCTAAAAATAAATTTTATGAAATTTAGCAATTTGCCTTTAGTTTTC
AGAAATGTTGATGTCCAAAAGTTTTTGTAGTCTCTTGCCTTGTAGCATCA
GAAACTGCAGTTCCCAGGGGAAAATTGTAAACAGTGTTTGTACTGAAACT
TCTGTTGTTGTA
>CL36.Contig2_All
AACACTTATCTCGCAGGACCCCGAACTCGACGCGTCTCGACCATGTAGTG
GCCACAGCGCCCCAGTGTTTGCGTGCTTTTGTGGACTTCACAGACTGGCG
CTCACGTCGTCTCTCTTTTTCATTCCGCCGTCGAAGAATCAGTTCACGGA
GGAGGTGTCTCGTAGTTATCTGGACTGTGCGTCAAAACACCTAGCGGCCT
CTGGACGTTGTGGTTTCCTGGCGAGTGCCCCCAAGATGGCGCCGTGGCCC
GGGAGGTAGCGTCTACTTCCCTCGGGGCCTCGGACATCCCCTAGCGGGCA
ACCGCAAGCATGGAGCAGTTCGAACAGCTGCTTACATGCGCTATTTGCCT
GGACCGATACCGTAACCCGAAACTACTGCCATGTCAACACTCGTTCTGCA
TGGAGCCGTGCATGGACGGCCTGGTCGACTATGTCCGGCGGCAGGTGAAA
TGTCCGGAATGCCGGGCGGAGCACCGCATCCCGTACCAGGGCGTGCAGGG
CTACCCGACCAACGTCACCCTGCAGCGCTTCCTGGAGCTGCACATCGAGA
TCACGGGAGAACTGCCGGACCCCACCAGCGGCCAGATCATGGAGCGCTGC
TCCGTCTGCTCGGAGAAGTCCTACTGCTCGCTCTGCGTCCACTGCGACAA
GAAGGTCTGCGCCGACTGCAAGGGCGCCCACATGGACATCCTGCGCCGCG
AGATCACCCGCATCAACAACCAGGTGCGGAGAGGGATACACCGATTACAA
GACGCGCTGTCCCTCGTGGAGAAGAACCAAATCACGCTGCTCAATAACTG
CACGTCGGTGACGGAAGAAATAGACGAGATCTACCGCCGGCTGATGAAGG
CGCTCAAGGACCGAACGGAGTCGCTGCGCTCAGAAATCGAGCGCTACCAG
AGCACCGAGCAGCGCAACCTGCGCACCCTCAAGGACAACCTGGAGCAGGA
GCTCTCCAACATCCAGAGCAACTGCGAGCTCGCCGACAAGCACATGAACG
ACAACGTCGACTGGGACGACTGCGAGCTCATGGACGCCAAGGAGATCTTC
CTCAAGACGGTCGAGTTCATCCGCAACTTCGAGTACGAGAACGTCGACTA
CACGCGCCGGGTGCGCTTCTCGATGGCGACGGACCCCAACCAGCTGGTGC
TGCACGTGGCCAACTACGGAGACCTGACCATCACGTCGCCCTACCCGAGC
ATCGCCGGACCGGGCGTCGGGAGCGGGGGCGGCGGAGGCGGGCTCTTGCA
GCCGCCCGCCGCCGGGCCTGGCCTGATGCGCTCCAAGAGCGACCACCGGC
TGGCGTCGCAGTTCCGCCAGGAGGAGCGCGGCGGGTACTTCGATGGAGAG
GGCGGTGGACCGTCGGCAGGAGGTCGAGCGTCGCCGCTGGGCGGTCGCAA
GTTCGGCGAGCGCTACGGCAGCCGCGGATACGGCGGCGGCGAATCTTCCA
GGTACGGCCGTGGCGGCGACGACTACAGCCGTGGCGGCGGCGGTGGCGAC
TACGAGTACGACGAGGGCGGCGGTAGCGGGGGGCGCGCCAGCAGGCGCTA
CCGCTCGCGGCTGGCGTCGCGGCACCTCGGCGGCGGCGAAGGCGACTCCG
ACAACGACAACGTCGGCGTGAGCGGCCGCTCCGTGCGCTTCTCCGGCGAC
TGCGGGGGCGGCGGCGGCGGCGGCGGCGGCTCGTCGCACCACGCCAAGGA
GCGAGAGCGCGTCCTGGACACGGAGGACGCGTCGCGCGGCCCGCTCAGCG
GCATCACGCGCCTCCTCGACTCGCCGCGCGTCATGAAGCGCCTGCAGGAG
TCCGAGCAGCGCGGCAAGAAGCGCGACAAGGAGGCGGCGCCGGCGCCCGC
GCCGCAGGCCGCGCCCAAGGCGGCCGCCGCGCCCGCCAGGAGGGCGCCCG
CCTCGCGCCAGGTCAGCGAGGACGACGAGATCTCCAAGATCAAGAAGCAG
AACAAGGCGTCCGGCAGCGGGGTCGAGGCGGCCGCCACCACGGCCGCGGC
CGCCGACACCACCACCACCACCACCACCACGTCGTCGGCGAGGCCGCAGT
CGGAGCGCGTCGCGGCGCTCAAGCAGCAGCGCAGCACCGACGCCGCCAGC
GAGGAGTCGTCGTCGGGCGCCGATCAGGCCCGCAGGACGCCGCCCGCCAC
TGTGCAAGAGGTTGCGACTAGCGACGGCGAATCGGACGACACGTCTTCGG
CCGCTGGCACCAACGCGACGACTACGTCAGCTCAGCGCAAGACTTCCACG
GGGACGAAGACCGGTGCCGGGCGCAGGACGTCCGACGCCGGTACCAAGAA
GCCAGCGGTGCGGTCGGCGAGTTCGGAATCCAGCACGTCTTCCGAGTCGT
CGTCCAGCGCCGCAGCCTCTCCTGTCCGCACCACAGCGCCGGCGAGCGCC
GCCGCCCCCGCAGGAGGCGACAGCAGCGGCACTTCAACGCCGCGAGGCCG
CGGCTCGTCTGCCGGCTCCGAGACGCAACCGCGCTTCCAGAGCCGCTTCC
TCGCCAACCGCCAGCAGGCGGCTGCTGCTGCCGCCGCGGCTGCCGCGGCC
TCCTCCACCAAGGAAGAGGACGAGGACGAGGAGGAGACGGAGAGCAGCTC
CGATTCGGAAGAGACAGAATCGGAAGAAGAGTCGGAGGACGAGGCGGCAA
AGAAGAAAGCCGCGGAACCGGCGCCGACGGTTCCGCCGCCGACGCGCGCC
GTCGACCGCACCGACATCGGCCCGCTGCTGGCCCGCAGCGCGCACGCGCG
GGACTCGTCGGACGCCCCTACTAGCACTGCTGCGTCGAGGAGGAGGGACA
GCCGCGACGAGGCCGGCTCGTCCACTCCCGGCTACCGCCGTTACAGCAGC
GACGCGACGTCGACCCCCAGCTACCGCTACGGCGCCAACAAGGACAAGGA
TAAGGAGGAGACGGGTAGCAAGTACCTGAGCCGCAACAGAGCCGCGCAGC
AGGAAGACGAGACGCCGACTTCGCGGTACGGCAGCGGCAGCAGCGGCTAC
ACCAGCCGCTTCCTCAACAAGAGCAAGAGCTCGGCGGCGCTCTCACCCGA
GGAGGAGTCGGAGCCGCGCAAGTACGGCGCCGCGAGCAGCAGCAACAGCT
CCGCGGCGGCCGGCGCCGACGACTCGTCCAGCAGGTACCCCAGCGGGCGG
TCGCGCTACGCCGCGCTCAAGGACCGGCGGTCGCGCCTGGCGCGCAGCCG
CAGCTCGCACAACTTCGGCGGCGACGACCAGGACGAGCAGGACGACGGCC
CGTCGTCGCCGACGTCGTCCGGCATGCCCGCCTCCTACCTGCCGTCGCGC
TACGCCGCCGGCTCGTCCACCGCCGACCTGGCGCGCAGCCGCTCCACCCA
CGCGCTCAAGTCGCGCGAGAACTCGCCCGAACGGCCGAGCGCTTCCGGCT
CTGGAGCCTCAGGGTCCGGTGAGAAGGACGGCGCGGCGCTGAGCTCGTGG
GCGCGCTACCTGAAGAACAAGTACGGGAACCGCGGCAAGGACGGCAAGGA
CGGCGCGTCCGCGTCCGCCAGTGGCTCCTCGCTGGCGTCCGGCGCCGGGT
CCTCCACGTCGGCGTCCCGGCGCCTCTCCCTCGGCCTGCCACTCCGGCAC
AACTCCGCCAGCATTGAAAGCTCTGATGACGATCAAAAAAACCCGGCAGG
CTCCCCCACTTCCCCTACAGCAGCAGGTTTCGCAGCGGCGGCAGGTACCT
CCCCTAGGAGCCAGTACCTGCAGAAGCGCCGCCAGCTGTTTAAGATCGGA
AGTCGGGGGAGCGAGCCCGGAAACTTCACGTGGCCTCGCGGCATCGCCGT
CGGCCCGGACAACAGCATCGTAGTAGCAGACTCGAGCAACCACCGCGTAC
AGGTCTTCGACGCCAATGGCACCTTCGTCAAGGAGTTTGGCAGCTACGGC
AGTGGCGAGGGCGAATTCGATTGCCTCGCCGGAGTCGCCGTCAACCGTAT
CGGCCAGTTCATCATCGCTGACAGATACAACCATCGCATCCAGGTGATGG
ATCCAGCAGGACGCTTCCTTCGTGCGTTTGGAAGCCAAGGGTCTTCAGAT
GGCCGATTCAATTACCCTTGGGGAGTTACTACTGACGCCCTGGGTTTTAT
TTATGTCTGTGATAAGGAGAACCATCGTGTGCAGGTCTTCCAGTCAGATG
GTACATTTGTAGGAAAGTTTGGAACAAGTGGCAATAAACCTGGACAACTG
GAGCATCCACATTATATTGCTGTATCCAACACTAATCGTGTTATTGTCAG
TGATTCAAACAATCATCGTGTACAAATATTTGATGTGAATGGAAAAGTGG
TCACAACATTTGGAAATGAGGGGTCTGAAGATGGACAGTTCAAGTTCCCA
AGGCACGCAAAAAGGGCCAAGTCATCTCGGCCAAGAGGCAGTCATCACAG
TCACCGTGCAATTACAACTAAGTCCACTAAACCTGTAACCTCCAATACTT
CCATAATTTCTACATCTGTCCCCTCCACAATTGCCATTAAGCAGGGGCGT
CGCAGTGGACGACCAGGGCTACATCTTCGTGGCAGACTCAGGCAACAACC
GCATCCAAATCTTCAACCCAGATGGCACATTCCTGAGAGCATTCGGCTGT
TGGGGATCAGGGGACGGGGAGTTCAAAGGACTGGAGGGTATAGCAGTTAC
ATCCAACGGCAACATTCTGGTGTGCGATCGAGAGAACCATCGCATACAAG
TGTTTTAACCTCACCAGCTAATAAAAGGCTGAATTTCAACACTGCAGGAA
ATCTAAGAGAATATGGTCCAATACGAAGAGCTTCCTTGCCAATCATCAAA
GATAGATATTTGGCTCCACCAGTGTCGCTAACATATGTATAATTTAAAAT
GCATTTTGTTGGTTTTTTTATGTAAAGCTAAAAAATCACCATGTAATTTA
ATAGTACATGATTTCCAAAAATATGGATAAATATTTTTGATTGTAATGAT
TTGTTTCACCCCATAGCAAATGCACTGAATAAATGCATCAATCCTCCCTT
TACTTTGACAAATTGCTTGGTAGAATTACTGTGACATGGCCATTTTAAAT
ATTGCATTTTTGTTAATGTACTTTTTGTAATATTGTTCATGCTGTACTAA
TGCATCACCTTAATTTTGATATGGCAAATGCTGCTTAATTTTTCAAAGCA
TCCAAGAGTTAGCACAATTAAATTTTGCACTTTTTCACTCTTTAATTGAT
TAAGACAGGGAGTTCAATGGCTATGTTACAATATAAGTTGATCAGATTTG
CCATGCAAATTTGATTTAATCTCCATTTGATATTGTAGCACCTCCATTTG
ATCCTGCCCTAAAAATAAATTTTATGAAATTTAGCAATTTGCCTTTAGTT
TTCAGAAATGTTGATGTCCAAAAGTTTTTGTAGTCTCTTGCCTTGTAGCA
TCAGAAACTGCAGTTCCCAGGGGAAAATTGTAAACAGTGTTTGTACTGAA
ACTTCTGTTGTTGTATGAAATAAATTATGATTTGTTTAAAAATGAGACTT
T
>CL36.Contig3_All
AAAGTCTCATTTTTAAACAAATCATAATTTATTTCATACAACAACAGAAG
TTTCAGTACAAACACTGTTTACAATTTTCCCCTGGGAACTGCAGTTTCTG
ATGCTACAAGGCAAGAGACTACAAAAACTTTTGGACATCAACATTTCTGA
AAACTAAAGGCAAATTGCTAAATTTCATAAAATTTATTTTTAGGGCAGGA
TCAAATGGAGGTGCTACAATATCAAATGGAGATTAAATCAAATTTGCATG
GCAAATCTGATCAACTTATATTGTAACATAGCCATTGAACTCCCTGTCTT
AATCAATTAAAGAGTGAAAAAGTGCAAAATTTAATTGTGCTAACTCTTGG
ATGCTTTGAAAAATTAAGCAGCATTTGCCATATCAAAATTAAGGTGATGC
ATTAGTACAGCATGAACAATATTACAAAAAGTACATTAACAAAAATGCAA
TATTTAAAATGGCCATGTCACAGTAATTCTACCAAGCAATTTGTCAAAGT
AAAGGGAGGATTGATGCATTTATTCAGTGCATTTGCTATGGGGTGAAACA
AATCATTACAATCAAAAATATTTATCCATATTTTTGGAAATCATGTACTA
TTAAATTACATGGTGATTTTTTAGCTTTACATAAAAAAACCAACAAAATG
CATTTTAAATTATACATATGTTAGCGACACTGGTGGAGCCAAATATCTAT
CTTTGATGATTGGCAAGGAAGCTCTTCGTATTGGACCATATTCTCTTAGA
TTTCCTGCAGTGTTGAAATTCAGCCTTTTATTAGCTGGTGAGGTTAAAAC
ACTTGTATGCGATGGTTCTCTCGATCGCACACCAGAATGTTGCCGTTGGA
TGTAACTGCTATACCCTCCAGTCCTTTGAACTCCCCGTCCCCTGATCCCC
AACAGCCGAATGCTCTCAGGAATGTGCCATCTGGGTTGAAGATTTGGATG
CGGTTGTTGCCTGAGTCTGCCACGAAGATGTAGCCCTGGTCGTCCACTGC
GACGCCCCTTGGGAACTTGAACTGTCCATCTTCAGACCCCTCATTTCCAA
ATGTTGTGACCACTTTTCCATTCACATCAAATATTTGTACACGATGATTG
TTTGAATCACTGACAATAACACGATTAGTGTTGGATACAGCAATATAATG
TGGATGCTCCAGTTGTCCAGGTTTATTGCCACTTGTTCCAAACTTTCCTA
CAAATGTACCATCTGACTGGAAGACCTGCACACGATGGTTCTCCTTATCA
CAGACATAAATAAAACCCAGGGCGTCAGTAGTAACTCCCCAAGGGTAATT
GAATCGGCCATCTGAAGACCCTTGGCTTCCAAACGCACGAAGGAAGCGTC
CTGCTGGATCCATCACCTGGATGCGATGGTTGTATCTGTCAGCGATGATG
AACTGGCCGATACGGTTGACGGCGACTCCGGCGAGGCAATCGAATTCGCC
CTCGCCACTGCCGTAGCTGCCAAACTCCTTGACGAAGGTGCCATTGGCGT
CGAAGACCTGTACGCGGTGGTTGCTCGAGTCTGCTACTACGATGCTGTTG
TCCGGGCCGACGGCGATGCCGCGAGGCCACGTGAAGTTTCCGGGCTCGCT
CCCCCGACTTCCGATCTTAAACAGCTGGCGGCGCTTCTGCAGGTACTGGC
TCCTAGGGGAGGTACCTGCCGCCGCTGCGAAACCTGCTGCTGTAGGGGAA
GTGGGGGAGCCTGCCGGGTTTTTTTGATCGTCATCAGAGCTTTCAATGCT
GGCGGAGTTGTGCCGGAGTGGCAGGCCGAGGGAGAGGCGCCGGGACGCCG
ACGTGGAGGACCCGGCGCCGGACGCCAGCGAGGAGCCACTGGCGGACGCG
GACGCGCCGTCCTTGCCGTCCTTGCCGCGGTTCCCGTACTTGTTCTTCAG
GTAGCGCGCCCACGAGCTCAGCGCCGCGCCGTCCTTCTCACCGGACCCTG
AGGCTCCAGAGCCGGAAGCGCTCGGCCGTTCGGGCGAGTTCTCGCGCGAC
TTGAGCGCGTGGGTGGAGCGGCTGCGCGCCAGGTCGGCGGTGGACGAGCC
GGCGGCGTAGCGCGACGGCAGGTAGGAGGCGGGCATGCCGGACGACGTCG
GCGACGACGGGCCGTCGTCCTGCTCGTCCTGGTCGTCGCCGCCGAAGTTG
TGCGAGCTGCGGCTGCGCGCCAGGCGCGACCGCCGGTCCTTGAGCGCGGC
GTAGCGCGACCGCCCGCTGGGGTACCTGCTGGACGAGTCGTCGGCGCCGG
CCGCCGCGGAGCCGCCGCTGCTGCTCGCGGCGCCGTACTTGCGCGGCTCC
GACTCCTCCTCGGGTGAGAGCGCCGCCGAGCTCTTGCTCTTGTTGAGGAA
GCGGCTGGTGTAGCCGCTGCTGCCGCTGCCGTACCGCGAAGTCGGCGTCT
CGTCTTCCTGCTGCGCGGCTCTGTTGCGGCTCAGGTACTTGCTACCCGTC
TCCTCCTTATCCTTGTCCTTGTTGGCGCCGTAGCGGTAGCTGGGGGTCGA
CGTCGCGTCGCTGCTGTAACGGCGGTAGCCGGGAGTGGACGAGCCGGCCT
CGTCGCGGCTGTCCCTCCTCCTCGACGCAGCAGTGCTAGTAGGGGCGTCC
GACGAGTCCCGCGCGTGCGCGCTGCGGGCCAGCAGCGGGCCGATGTCGGT
GCGGTCGACGGCGCGCGTCGGCGGCGGAACCGTCGGCGCCGGTTCCGCGG
CTTTCTTCTTTGCCGCCTCGTCCTCCGACTCTTCTTCCGATTCTGTCTCT
TCCGAATCGGAGCTGCTCTCCGTCTCCTCCTCGTCCTCGTCCTCTTCCTT
GGTGGAGGAGGCCGCGGCAGCCGCGGCGGCAGCAGCAGCCGCCTGCTGGC
GGTTGGCGAGGAAGCGGCTCTGGAAGCGCGGTTGCGTCTCGGAGCCGGCA
GACGAGCCGCGGCCTCGCGGCGTTGAAGTGCCGCTGCTGTCGCCTCCTGC
GGGGGCGGCGGCGCTCGCCGGCGCTGTGGTGCGGACAGGAGAGGCTGCGG
CGCTGGACGACGACTCGGAAGACGTGCTGGATTCCGAACTCGCCGACCGC
ACCGCTGGCTTCTTGGTACCGGCGTCGGACGTCCTGCGCCCGGCACCGGT
CTTCGTCCCCGTGGAAGTCTTGCGCTGAGCTGACGTAGTCGTCGCGTTGG
TGCCAGCGGCCGAAGACGTGTCGTCCGATTCGCCGTCGCTAGTCGCAACC
TCTTGCACAGTGGCGGGCGGCGTCCTGCGGGCCTGATCGGCGCCCGACGA
CGACTCCTCGCTGGCGGCGTCGGTGCTGCGCTGCTGCTTGAGCGCCGCGA
CGCGCTCCGACTGCGGCCTCGCCGACGACGTGGTGGTGGTGGTGGTGGTG
GTGTCGGCGGCCGCGGCCGTGGTGGCGGCCGCCTCGACCCCGCTGCCGGA
CGCCTTGTTCTGCTTCTTGATCTTGGAGATCTCGTCGTCCTCGCTGACCT
GGCGCGAGGCGGGCGCCCTCCTGGCGGGCGCGGCGGCCGCCTTGGGCGCG
GCCTGCGGCGCGGGCGCCGGCGCCGCCTCCTTGTCGCGCTTCTTGCCGCG
CTGCTCGGACTCCTGCAGGCGCTTCATGACGCGCGGCGAGTCGAGGAGGC
GCGTGATGCCGCTGAGCGGGCCGCGCGACGCGTCCTCCGTGTCCAGGACG
CGCTCTCGCTCCTTGGCGTGGTGCGACGAGCCGCCGCCGCCGCCGCCGCC
GCCCCCGCAGTCGCCGGAGAAGCGCACGGAGCGGCCGCTCACGCCGACGT
TGTCGTTGTCGGAGTCGCCTTCGCCGCCGCCGAGGTGCCGCGACGCCAGC
CGCGAGCGGTAGCGCCTGCTGGCGCGCCCCCCGCTGCCGCCGCCCTCGTC
GTACTCGTAGTCGCCACCGCCGCCGCCACGGCTGTAGTCGTCGCCGCCAC
GGCCGTACCTGGAAGATTCGCCGCCGCCGTATCCGCGGCTGCCGTAGCGC
TCGCCGAACTTGCGACCGCCCAGCGGCGACGCTCGACCTCCTGCCGACGG
TCCACCGCCCTCTCCATCGAAGTACCCGCCGCGCTCCTCCTGGCGGAACT
GCGACGCCAGCCTGTGGTCGCTCTTGGAGCGCATCAGGCCAGGCCCGGCG
GCGGGCGGCTGCAAGAGCCCGCCTCCGCCGCCCCCGCTCCCGACGCCCGG
TCCGGCGATGCTCGGGTAGGGCGACGTGATGGTCAGGTCTCCGTAGTTGG
CCACGTGCAGCACCAGCTGGTTGGGGTCCGTCGCCATCGAGAAGCGCACC
CGGCGCGTGTAGTCGACGTTCTCGTACTCGAAGTTGCGGATGAACTCGAC
CGTCTTGAGGAAGATCTCCTTGGCGTCCATGAGCTCGCAGTCGTCCCAGT
CGACGTTGTCGTTCATGTGCTTGTCGGCGAGCTCGCAGTTGCTCTGGATG
TTGGATAGCTCCTGCTCCAGGTTGTCCTTGAGGGTGCGCAGGTTGCGCTG
CTCGGTGCTCTGGTAGCGCTCGATTTCTGAGCGCAGCGACTCCGTTCGGT
CCTTGAGCGCCTTCATCAGCCGGCGGTAGATCTCGTCTATTTCTTCCGTC
ACCGACGTGCAGTTATTGAGCAGCGTGATTTGGTTCTTCTCCACGAGGGA
CAGCGCGTCTTGTAATCGGTGTATCCCTCTCCGCACCTGGTTGTTGATGC
GGGTGATCTCGCGGCGCAGGATGTCCATGTGGGCGCCCTTGCAGTCGGCG
CAGACCTTCTTGTCGCAGTGGACGCAGAGCGAGCAGTAGGACTTCTCCGA
GCAGACGGAGCAGCGCTCCATGATCTGGCCGCTGGTGGGGTCCGGCAGTT
CTCCCGTGATCTCGATGTGCAGCTCCAGGAAGCGCTGCAGGGTGACGTTG
GTCGGGTAGCCCTGCACGCCCTGGTACGGGATGCGGTGCTCCGCCCGGCA
TTCCGGACATTTCACCTGCCGCCGGACATAGTCGACCAGGCCGTCCATGC
ACGGCTCCATGCAGAACGAGTGTTGACATGGCAGTAGTTTCGGGTTACGG
TATCGGTCCAGGCAAATAGCGCATGTAAGCAGCTGTTCGAACTGCTCCAT
GCTTGCGGTTGCCCGCTAGGGGATGTCCGAGGCCCCGAGGGAAGTAGACG
CTACCTCCCGGGCCACGGCGCCATCTTGGGGGCACTCGCCAGGAAACCAC
AACGTCCAGAGGCCGCTAGGTGTTTTGACGCACAGTCCAGATAACTACGA
GACACCTCCTCCGTGAACTGATTCTTCGACGGCGGAATGAAAAAGAGAGA
CGACGTGAGCGCCAGTCTGTGAAGTCCACAAAAGCACGCAAACACTGGGG
CGCTGTGGCCACTACATGGTCGAGACGCGTCGAGTTCGGGGTCCTGCGAG
ATAAGTCTCGACCATGTAGTGGCCACA
>CL36.Contig4_All
GTGCCTTGGCTGCGAGGTGTGCGGCGGCGGCGGCGGCGGCGGCAGCTGGA
GCTGGGGCGGCGGCGAGGACTGCGGGGGCGGCGGCGGCGGCGGCTCGTCG
CACCACGCCAAGGAGCGAGAGCGCGTCCTGGACACGGAGGACGCGTCGCG
CGGCCCGCTCAGCGGCATCACGCGCCTCCTCGACTCGCCGCGCGTCATGA
AGCGCCTGCAGGAGTCCGAGCAGCGCGGCAAGAAGCGCGACAAGGAGGCG
GCGCCGGCGCCCGCACCGCAGGCCGCGCCCAAGGCGGCCGCCGCGCCCGC
CAGGAGGGCGCCCGCCTCGCGCCAGGTCAGCGAGGACGACGAGATCTCCA
AGATCAAGAAGCAGAACAAGGCGTCCGGCAGCGGGGTCGAGGCGGCCGCC
ACCACGGCCGCGGCCGCCGACACCACCACCACCACCACCACCACGTCGTC
GGCGAGGCCGCAGTCGGAGCGCGTCGCGGCGCTCAAGCAGCAGCGCAGCA
CCGACGCCGCCAGCGAGGAGTCGTCGTCGGGCGCCGATCAGGCCCGCAGG
ACGCCGCCCGCCACTGTGCAAGAGGTTGCGACTAGCGACGGCGAATCGGA
CGACACGTCTTCGGCCGCTGGCACCAACGCGACGACTACGTCAGCTCAGC
ACAAGACTTCCACGGGGACGAAGACCGGTGCCGGGCGCAGGACGTCCGAC
GCCGGTACCAAGAAGCCAGCGGTGCGGTCGGCGAGTTCGGAATCCAGCAC
GTCTTCCGAGTCGTCGTCCAGCGCCGCAGCCTCTCCTGTCCGCACCACAG
CGCCGGCGAGCGCCGCCGCCCCCGCAGGAGGCGACAGCAGCGGCACTTCA
ACGCCGCGAGGCCGCGGCTCGTCTGCCGGCTCCGAGACGCAACCGCGCTT
CCAGAGCCGCTTCCTCGCCAACCGCCAGCAGGCGGCTGCTGCCGCCGCGG
CTGCCGCGGCCTCCTCCACCAAGGAAGAGGACGAGGACGAGGAGGAGACG
GAGAGCAGCTCCGATTCGGAAGAGACAGAATCGGAAGAAGAGTCGGAGGA
CGAGGCGGCAAAGAAGAAAGCCGCGGAACCGGCGCCGACGGTTCCGCCGC
CGACGCGCGCCGTCGACCGCACCGACATCGGCCCGCTGCTGGCCCGCAGC
GCGCACGCGCGGGACTCGTCGGACGCCCCTACTAGCACTGCTGCGTCGAG
GAGGAGGGACAGCCGCGACGAGGCCGGCTCGTCCACTCCCGGCTACCGCC
GTTACAGCAGCGACGCGACGTCCACCCCCAGCTACCGCTACGGCGCCAAC
AAGGACAAGGATAAGGAGGAAACGGGTAGCAAGTACCTGAGCCGCAACAG
AGCCGCGCAGCAGGAAGACGAGACGCCGACTTCGCGGTACGGCAGCGGCA
GCAGCGGCTACACCAGCCGCTTCCTCAACAAGAGCAAGAGCTCGGCGGCG
CTCTCGCCCGAGGAGGAGTCGGAGCCGCGCAAGTACGGCGCCGCGAGCAG
CAGCGGCGGCTCCGCGGCGGCCGGCGCCGACGACTCGTCCAGCAGGTACC
CCAGCGGGCGGTCGCGCTACGCCGCGCTCAAGGACCGCCGGTCGCGCCTG
GCGCGCAGCCGCAGCTCGCACAACTTCGGCGGCGACGACCAGGAGGAGCA
GGACGACGGCCCGTCGTCGCCGACGTCGTCCGGCATGCCCGCCTCCTACC
TGCCGTCGCGCTACGCCGCCGGCTCGTCCACCGCCGACCTGGCGCGCAGC
CGCTCCACCCACGCGCTCAAGTCGCGCGAGAACTCGCCCGAACGGCCGAG
CGCTTCCGGCTCTGGAGCCTCAGGGTCCGGTGAGAAGGACGGCGCGGCGC
TGAGCTCGTGGGCGCGCTACCTGAAGAACAAGTACGGGAACCGCGGCAAG
GACGGCAAGGACGGCGCGTCCGCGTCCGCCAGTGGCTCCTCGCTGGCGTC
CGGCGCCGGGTCCTCCACGTCGGCGTCCCGGCGCCTCTCCCTCGGCCTGC
CACTCCGGCACAACTCCGCCAGCATTGAAAGCTCTGATGACGATCAAAAA
AACCCGGCAGGCTCCCCCACTTCCCCTACAGCAGCAGGTTTCGCAGCGGC
GGCAGGTACCTCCCCTAGGAGCCAGTACCTGCAGAAGCGCCGCCAGCTGT
TTAAGATCGGAAGTCGGGGGAGCGAGCCCGGAAACTTCACGTGGCCTCGC
GGCATCGCCGTCGGCCCGGACAACAGCATCGTAGTAGCAGACTCGAGCAA
CCACCGCGTACAGGTCTTCGACGCCAATGGCACCTTCGTCAAGGAGTTTG
GCAGCTACGGCAGTGGCGAGGGCGAATTCGATTGCCTCGCCGGAGTCGCC
GTCAACCGTATCGGCCAGTTCATCATCGCTGACAGATACAACCATCGCAT
CCAGGTGATGGATCCAGCAGGACGCTTCCTTCGTGCGTTTGGAAGCCAAG
GGTCTTCAGATGGCCGATTCAATTACCCTTGGGGAGTTACTACTGACGCC
CTGGGTTTTATTTATGTCTGTGATAAGGAGAACCATCGTGTGCAGGTCTT
CCAGTCAGATGGTACATTTGTAGGAAAGTTTGGAACAAGTGGCAATAAAC
CTGGACAACTGGAGCATCCACATTATATTGCTGTATCCAACACTAATCGT
GTTATTGTCAGTGATTCAAACAATCATCGTGTACAAATATTTGATGTGAA
TGGAAAAGTGGTCACAACATTTGGAAATGAGGGGTCTGAAGATGGACAGT
TCAAGTTCCCAAGGCACGCAAAAAGGGCCAAGTCATCTCGGCCAAGAGGC
AGTCATCACAGTCACCGTGCAATTACAACTAAGTCCACTAAACCTGTAAC
CTCCAATACTTCCATAATTTCTACATCTGTCCCCTCCACAATTGCCATTA
AGCAGGGGCGTCGCAGTGGACGACCAGGGCTACATCTTCGTGGCAGACTC
AGGCAACAACCGCATCCAAATCTTCAACCCAGATGGCACATTCCTGAGAG
CATTCGGCTGTTGGGGATCAGGGGACGGGGAGTTCAAAGGACTGGAGGGT
ATAGCAGTTACATCCAACGGCAACATTCTGGTGTGCGATCGAGAGAACCA
TCGCATACAAGTGTTTTAACCTCACCAGCTAATAAAAGGCTGAATTTCAA
CACTGCAGGAAATCTAAGAGAATATGGTCCAATACGAAGAGCTTCCTTGC
CAATCATCAAAGATAGATATTTGGCTCCACCAGTGTCGCTAACATATGTA
TAATTTAAAATGCATTTTGTTGGTTTTTTTATGTAAAGCTAAAAAATCAC
CATGTAATTTAATAGTACATGATTTCCAAAAATATGGATAAATATTTTTG
ATTGTAATGATTTGTTTCACCCCATAGCAAATGCACTGAATAAATGCATC
AATCCTCCCTTTACTTTGACAAATTGCTTGGTAGAATTACTGTGACATGG
CCATTTTAAATATTGCATTTTTGTTAATGTACTTTTTGTAATATTGTTCA
TGCTGTACTAATGCATCACCTTAATTTTGATATGGCAAATGCTGCTTAAT
TTTTCAAAGCATCCAAGAGTTAGCACAATTAAATTTTGCACTTTTTCACT
CTTTAATTGATTAAGACAGGGAGTTCAATGGCTATGTTACAATATAAGTT
GATCAGATTTGCCATGCAAATTTGATTTAATCTCCATTTGATATTGTAGC
ACCTCCATTTGATCCTGCCCTAAAAATAAATTTTATGAAATTTAGCAATT
TGCCTTTAGTTTTCAGAAATGTTGATGTCCAAAAGTTTTTGTAGTCTCTT
GCCTTGTAGCATCAGAAACTGCAGTTCCCAGGGGAAAATTGTAAACAGTG
TTTGTACTGAAACTTCTGTTGTTGTA
>CL36.Contig5_All
GTGCCTTGGCTGCGAGGTGTGCGGCGGCGGCGGCGGCGGCGGCAGCTGGA
GCTGGGGCGGCGGCGAGGACTGCGGGGGCGGCGGCGGCGGCGGCTCGTCG
CACCACGCCAAGGAGCGAGAGCGCGTCCTGGACACGGAGGACGCGTCGCG
CGGCCCGCTCAGCGGCATCACGCGCCTCCTCGACTCGCCGCGCGTCATGA
AGCGCCTGCAGGAGTCCGAGCAGCGCGGCAAGAAGCGCGACAAGGAGGCG
GCGCCGGCGCCCGCACCGCAGGCCGCGCCCAAGGCGGCCGCCGCGCCCGC
CAGGAGGGCGCCCGCCTCGCGCCAGGTCAGCGAGGACGACGAGATCTCCA
AGATCAAGAAGCAGAACAAGGCGTCCGGCAGCGGGGTCGAGGCGGCCGCC
ACCACGGCCGCGGCCGCCGACACCACCACCACCACCACCACCACGTCGTC
GGCGAGGCCGCAGTCGGAGCGCGTCGCGGCGCTCAAGCAGCAGCGCAGCA
CCGACGCCGCCAGCGAGGAGTCGTCGTCGGGCGCCGATCAGGCCCGCAGG
ACGCCGCCCGCCACTGTGCAAGAGGTTGCGACTAGCGACGGCGAATCGGA
CGACACGTCTTCGGCCGCTGGCACCAACGCGACGACTACGTCAGCTCAGC
ACAAGACTTCCACGGGGACGAAGACCGGTGCCGGGCGCAGGACGTCCGAC
GCCGGTACCAAGAAGCCAGCGGTGCGGTCGGCGAGTTCGGAATCCAGCAC
GTCTTCCGAGTCGTCGTCCAGCGCCGCAGCCTCTCCTGTCCGCACCACAG
CGCCGGCGAGCGCCGCCGCCCCCGCAGGAGGCGACAGCAGCGGCACTTCA
ACGCCGCGAGGCCGCGGCTCGTCTGCCGGCTCCGAGACGCAACCGCGCTT
CCAGAGCCGCTTCCTCGCCAACCGCCAGCAGGCGGCTGCTGCCGCCGCGG
CTGCCGCGGCCTCCTCCACCAAGGAAGAGGACGAGGACGAGGAGGAGACG
GAGAGCAGCTCCGATTCGGAAGAGACAGAATCGGAAGAAGAGTCGGAGGA
CGAGGCGGCAAAGAAGAAAGCCGCGGAACCGGCGCCGACGGTTCCGCCGC
CGACGCGCGCCGTCGACCGCACCGACATCGGCCCGCTGCTGGCCCGCAGC
GCGCACGCGCGGGACTCGTCGGACGCCCCTACTAGCACTGCTGCGTCGAG
GAGGAGGGACAGCCGCGACGAGGCCGGCTCGTCCACTCCCGGCTACCGCC
GTTACAGCAGCGACGCGACGTCCACCCCCAGCTACCGCTACGGCGCCAAC
AAGGACAAGGATAAGGAGGAAACGGGTAGCAAGTACCTGAGCCGCAACAG
AGCCGCGCAGCAGGAAGACGAGACGCCGACTTCGCGGTACGGCAGCGGCA
GCAGCGGCTACACCAGCCGCTTCCTCAACAAGAGCAAGAGCTCGGCGGCG
CTCTCGCCCGAGGAGGAGTCGGAGCCGCGCAAGTACGGCGCCGCGAGCAG
CAGCGGCGGCTCCGCGGCGGCCGGCGCCGACGACTCGTCCAGCAGGTACC
CCAGCGGGCGGTCGCGCTACGCCGCGCTCAAGGACCGCCGGTCGCGCCTG
GCGCGCAGCCGCAGCTCGCACAACTTCGGCGGCGACGACCAGGAGGAGCA
GGACGACGGCCCGTCGTCGCCGACGTCGTCCGGCATGCCCGCCTCCTACC
TGCCGTCGCGCTACGCCGCCGGCTCGTCCACCGCCGACCTGGCGCGCAGC
CGCTCCACCCACGCGCTCAAGTCGCGCGAGAACTCGCCCGAACGGCCGAG
CGCTTCCGGCTCTGGAGCCTCAGGGTCCGGTGAGAAGGACGGCGCGGCGC
TGAGCTCGTGGGCGCGCTACCTGAAGAACAAGTACGGGAACCGCGGCAAG
GACGGCAAGGACGGCGCGTCCGCGTCCGCCAGTGGCTCCTCGCTGGCGTC
CGGCGCCGGGTCCTCCACGTCGGCGTCCCGGCGCCTCTCCCTCGGCCTGC
CACTCCGGCACAACTCCGCCAGCATTGAAAGCTCTGATGACGATCAAAAA
AACCCGGCAGGCTCCCCCACTTCCCCTACAGCAGCAGGTTTCGCAGCGGC
GGCAGGTACCTCCCCTAGGAGCCAGTACCTGCAGAAGCGCCGCCAGCTGT
TTAAGATCGGAAGTCGGGGGAGCGAGCCCGGAAACTTCACGTGGCCTCGC
GGCATCGCCGTCGGCCCGGACAACAGCATCGTAGTAGCAGACTCGAGCAA
CCACCGCGTACAGGTCTTCGACGCCAATGGCACCTTCGTCAAGGAGTTTG
GCAGCTACGGCAGTGGCGAGGGCGAATTCGATTGCCTCGCCGGAGTCGCC
GTCAACCGTATCGGCCAGTTCATCATCGCTGACAGATACAACCATCGCAT
CCAGGTGATGGATCCAGCAGGACGCTTCCTTCGTGCGTTTGGAAGCCAAG
GGTCTTCAGATGGCCGATTCAATTACCCTTGGGGAGTTACTACTGACGCC
CTGGGTTTTATTTATGTCTGTGATAAGGAGAACCATCGTGTGCAGGTCTT
CCAGTCAGATGGTACATTTGTAGGAAAGTTTGGAACAAGTGGCAATAAAC
CTGGACAACTGGAGCATCCACATTATATTGCTGTATCCAACACTAATCGT
GTTATTGTCAGTGATTCAAACAATCATCGTGTACAAATATTTGATGTGAA
TGGAAAAGTGGTCACAACATTTGGAAATGAGGGGTCTGAAGATGGACAGT
TCAAGTTCCCAAGGGGCGTCGCAGTGGACGACCAGGGCTACATCTTCGTG
GCAGACTCAGGCAACAACCGCATCCAAATCTTCAACCCAGATGGCACATT
CCTGAGAGCATTCGGCTGTTGGGGATCAGGGGACGGGGAGTTCAAAGGAC
TGGAGGGTATAGCAGTTACATCCAACGGCAACATTCTGGTGTGCGATCGA
GAGAACCATCGCATACAAGTGTTTTAACCTCACCAGCTAATAAAAGGCTG
AATTTCAACACTGCAGGAAATCTAAGAGAATATGGTCCAATACGAAGAGC
TTCCTTGCCAATCATCAAAGATAGATATTTGGCTCCACCAGTGTCGCTAA
CATATGTATAATTTAAAATGCATTTTGTTGGTTTTTTTATGTAAAGCTAA
AAAATCACCATGTAATTTAATAGTACATGATTTCCAAAAATATGGATAAA
TATTTTTGATTGTAATGATTTGTTTCACCCCATAGCAAATGCACTGAATA
AATGCATCAATCCTCCCTTTACTTTGACAAATTGCTTGGTAGAATTACTG
TGACATGGCCATTTTAAATATTGCATTTTTGTTAATGTACTTTTTGTAAT
ATTGTTCATGCTGTACTAATGCATCACCTTAATTTTGATATGGCAAATGC
TGCTTAATTTTTCAAAGCATCCAAGAGTTAGCACAATTAAATTTTGCACT
TTTTCACTCTTTAATTGATTAAGACAGGGAGTTCAATGGCTATGTTACAA
TATAAGTTGATCAGATTTGCCATGCAAATTTGATTTAATCTCCATTTGAT
ATTGTAGCACCTCCATTTGATCCTGCCCTAAAAATAAATTTTATGAAATT
TAGCAATTTGCCTTTAGTTTTCAGAAATGTTGATGTCCAAAAGTTTTTGT
AGTCTCTTGCCTTGTAGCATCAGAAACTGCAGTTCCCAGGGGAAAATTGT
AAACAGTGTTTGTACTGAAACTTCTGTTGTTGTA
>CL36.Contig6_All
GTTAAGGGAAGCATGGCGCAGAGAGCGCGTTAGTGGTGCAACGACAAGCC
AGCTAGCCCGTCCGTGCATACGGCTCCCCTGACAGACAGTCTCAACCAGC
AGTACCCAGCAGCAACTCAGCTACTATTCGCAAGCACTCGGTAGAAGCAG
CAAAGCATGGAGCAGTTCGAACAGCTGCTTACATGCGCTATTTGCCTGGA
CCGATACCGTAACCCGAAACTACTGCCATGTCAACACTCGTTCTGCATGG
AGCCGTGCATGGACGGCCTGGTCGACTATGTCCGGCGGCAGGTGAAATGT
CCGGAATGCCGGGCGGAGCACCGCATCCCGTACCAGGGCGTGCAGGGCTA
CCCGACCAACGTCACCCTGCAGCGCTTCCTGGAGCTGCACATCGAGATCA
CGGGAGAACTGCCGGACCCCACCAGCGGCCAGATCATGGAGCGCTGCTCC
GTCTGCTCGGAGAAGTCCTACTGCTCGCTCTGCGTCCACTGCGACAAGAA
GGTCTGCGCCGACTGCAAGGGCGCCCACATGGACATCCTGCGCCGCGAGA
TCACCCGCATCAACAACCAGGTGCGGAGAGGGATACACCGATTACAAGAC
GCGCTGTCCCTCGTGGAGAAGAACCAAATCACGCTGCTCAATAACTGCAC
GTCGGTGACGGAAGAAATAGACGAGATCTACCGCCGGCTGATGAAGGCGC
TCAAGGACCGAACGGAGTCGCTGCGCTCAGAAATCGAGCGCTACCAGAGC
ACCGAGCAGCGCAACCTGCGCACCCTCAAGGACAACCTGGAGCAGGAGCT
ATCCAACATCCAGAGCAACTGCGAGCTCGCCGACAAGCACATGAACGACA
ACGTCGACTGGGACGACTGCGAGCTCATGGACGCCAAGGAGATCTTCCTC
AAGACGGTCGAGTTCATCCGCAACTTCGAGTACGAGAACGTCGACTACAC
GCGCCGGGTGCGCTTCTCGATGGCGACGGACCCCAACCAGCTGGTGCTGC
ACGTGGCCAACTACGGAGACCTGACCATCACGTCGCCCTACCCGAGCATC
GCCGGACCGGGCGTCGGGAGCGGGGGCGGCGGAGGCGGGCTCTTGCAGCC
GCCCGCCGCCGGGCCTGGCCTGATGCGCTCCAAGAGCGACCACAGGCTGG
CGTCGCAGTTCCGCCAGGAGGAGCGCGGCGGGTACTTCGATGGAGAGGGC
GGTGGACCGTCGGCAGGAGGTCGAGCGTCGCCGCTGGGCGGTCGCAAGTT
CGGCGAGCGCTACGGCAGCCGCGGATACGGCGGCGGCGAATCTTCCAGGT
ACGGCCGTGGCGGCGACGACTACAGCCGTGGCGGCGGCGGTGGCGACTAC
GAGTACGACGAGGGCGGCGGCAGCGGGGGGCGCGCCAGCAGGCGCTACCG
CTCGCGGCTGGCGTCGCGGCACCTCGGCGGCGGCGAAGGCGACTCCGACA
ACGACAACGTCGGCGTCAGCGGCCGCTCCGTGCGCTTCTCCGGCGACTGC
GGGGGCGGCGGCGGCGGCGGCGGCGGCTCGTCGCACCACGCCAAGGAGCG
AGAGCGCGTGCTGGACACGGAGGACGCGTCGCGCGGCCCGCTCAGCGGCA
TCACGCGCCTCCTCGACTCGCCGCGCGTCATGAAGCGCCTGCAGGAGTCC
GAGCAGCGCGGCAAGAAGCGCGACAAGGAGGCGGCGCCGGCGCCCGCGCC
GCAGGCCGCGCCCAAGGCGGCCGCCGCGCCCGCCAGGAGGGCGCCCGCCT
CGCGCCAGGTCAGCGAGGACGACGAGATCTCCAAGATCAAGAAGCAGAAC
AAGGCGTCCGGCAGCGGGGTCGAGGCGGCCGCCACCACGGCCGCGGCCGC
CGACACCACCACCACCACCACCACCACGTCGTCGGCGAGGCCGCAGTCGG
AGCGCGTCGCGGCGCTCAAGCAGCAGCGCAGCACCGACGCCGCCAGCGAG
GAGTCGTCGTCGGGCGCCGATCAGGCCCGCAGGACGCCGCCCGCCACTGT
GCAAGAGGTTGCGACTAGCGACGGCGAATCGGACGACACGTCTTCGGCCG
CTGGCACCAACGCGACGACTACGTCAGCTCAGCGCAAGACTTCCACGGGG
ACGAAGACCGGTGCCGGGCGCAGGACGTCCGACGCCGGTACCAAGAAGCC
AGCGGTGCGGTCGGCGAGTTCGGAATCCAGCACGTCTTCCGAGTCGTCGT
CCAGCGCCGCAGCCTCTCCTGTCCGCACCACAGCGCCGGCGAGCGCCGCC
GCCCCCGCAGGAGGCGACAGCAGCGGCACTTCAACGCCGCGAGGCCGCGG
CTCGTCTGCCGGCTCCGAGACGCAACCGCGCTTCCAGAGCCGCTTCCTCG
CCAACCGCCAGCAGGCGGCTGCTGCTGCCGCCGCGGCTGCCGCGGCCTCC
TCCACCAAGGAAGAGGACGAGGACGAGGAGGAGACGGAGAGCAGCTCCGA
TTCGGAAGAGACAGAATCGGAAGAAGAGTCGGAGGACGAGGCGGCAAAGA
AGAAAGCCGCGGAACCGGCGCCGACTGTTCCGCCGCCGACGCGCGCCGTC
GACCGCACCGACATCGGCCCGCTGCTGGCCCGCAGCGCGCACGCGCGGGA
CTCGTCGGACGCCCCTACCAGCACTGCTGCGTCGAGGAGGAGGGACAGCC
GCGACGAGGCCGGCTCGTCCACTCCCGGCTACCGCCGTTACAGCAGCGAC
GCGACGTCGACCCCCAGCTACCGCTACGGCGCCAACAAGGACAAGGATAA
GGAGGAAACGGGTAGCAAGTACCTGAGCCGCAACAGAGCCGCGCAGCAGG
AAGACGAGACGCCGACTTCGCGGTACGGCAGCGGCAGCAGCGGCTACACC
AGCCGCTTCCTCAACAAGAGCAAGAGCTCGGCGGCGCTCTCACCCGAGGA
GGAGTCGGAGCCGCGCAAGTACGGCGCCGCGAGCAGCAGCGGCGGCTCCG
CGGCGGCCGGCGCCGACGACTCGTCCAGCAGGTACCCCAGCGGGCGGTCG
CGCTACGCCGCGCTCAAGGACCGGCGGTCGCGCCTGGCGCGCAGCCGCAG
CTCGCACAACTTCGGCGGCGACGACCAGGACGAGCAGGACGACGGCCCGT
CGTCGCCGACGTCGTCCGGCATGCCCGCCTCCTACCTGCCGTCGCGCTAC
GCCGCCGGCTCGTCCACCGCCGACCTGGCGCGCAGCCGCTCCACCCACGC
GCTCAAGTCGCGCGAGAACTCGCCCGAACGGCCGAGCGCTTCCGGCTCTG
GAGCCTCAGGGTCCGGTGAGAAGGACGGCGCGGCGCTGAGCTCGTGGGCG
CGCTACCTGAAGAACAAGTACGGGAACCGCGGCAAGGACGGCAAGGACGG
CGCGTCCGCGTCCGCCAGCGGCTCCTCGCTGGCCTCCGGCGCCGGGTCCT
CCACGTCGGCGTCCCGGCGCCTCTCCCTCGGCCTGCCACTCCGGCACAAC
TCCGCCAGCATTGAAAGCTCTGATGACGATCAAAAAAACCCGGCAGGCTC
CCCCACTTCCCCTACAGCAGCAGGTTTCGCAGCGGCGGCAGGTACCTCCC
CTAGGAGCCAGTACCTGCAGAAGCGCCGCCAGCTGTTTAAGATCGGAAGT
CGGGGGAGCGAGCCCGGAAACTTCACGTGGCCTCGCGGCATCGCCGTCGG
CCCGGACAACAGCATCGTAGTAGCAGACTCGAGCAACCACCGCGTACAGG
TCTTCGACGCCAATGGCACCTTCGTCAAGGAGTTTGGCAGCTACGGCAGT
GGCGAGGGCGAATTCGATTGCCTCGCCGGAGTCGCCGTCAACCGTATCGG
CCAGTTCATCATCGCTGACAGATACAACCATCGCATCCAGGTGATGGATC
CAGCAGGACGCTTCCTTCGTGCGTTTGGAAGCCAAGGGTCTTCAGATGGC
CGATTCAACTACCCTTGGGGAGTTACTACTGACGCCCTGGGTTTTATTTA
TGTCTGTGATAAGGAGAACCATCGTGTGCAGGTCTTCCAGTCAGATGGTA
CATTTGTAGGAAAGTTTGGAACAAGTGGCAATAAACCTGGACAACTGGAG
CATCCACATTATATTGCTGTATCCAACACTAATCGTGTTATTGTCAGTGA
TTCAAACAATCATCGTGTACAAATATTTGATGTGAATGGAAAAGTGGTCA
CAACATTTGGAAATGAGGGGTCTGAAGATGGACAGTTCAAGTTCCCAAGG
GGCGTCGCAGTGGACGACCAGGGCTACATCTTCGTGGCAGACTCAGGCAA
CAACCGCATCCAAATCTTCAACCCAGATGGCACATTCCTGAGAGCATTCG
GCTGTTGGGGATCAGGGGACGGGGAGTTCAAAGGACTGGAGGGTATAGCA
GTTACATCCAACGGCAACATTCTGGTGTGCGATCGAGAGAACCATCGCAT
ACAAGTGTTTTAACCTCACCAGCTAATAAAAGGCTGAATTTCAACACTGC
AGGAAATCTAAGAGAATATGGTCCAATACGAAGAGCTTCCTTGCCAATCA
TCAAAGATAGATATTTGGCTCCACCAGTGTCGCTAACATATGTATAATTT
AAAATGCATTTTGTTGGTTTTTTTATGTAAAGCTAAAAAATCACCATGTA
ATTTAATAGTACATGATTTCCAAAAATATGGATAAATATTTTTGATTGTA
ATGATTTGTTTCACCCCATAGCAAATGCACTGAATAAATGCATCAATTCT
CCCTTTACTTTGACAAATTGCTTGGTAGAATTACTGTGACATGGCCATTT
TAAATATTGCATTTTTGTTAATGTACTTTTTGTAATATTGTTCATGCTGT
ACTAATGCATCACCTTAATTTTGATATGGCAAATGCTGCTTAATTTTTCA
AAGCATCCAAGAGTTAGCACAATTAAATTTTGCACTTTTTCACTCTTTAA
TTGATTAAGACAGGGAGTTCAATGGCTATGTTACAATATAAGTTGATCAG
ATTTGCCATGCAAATTTGATTTAATCTCCATTTGATATTGTAGCACCTCC
ATTTGATCCTGCCCTAAAAATAAATTTTATGAAATTTAGCAATTTGCCTT
TAGTTTTCAGAAATGTTGATGTCCAAAAGTTTTTGTAGTCTCTTGCCTTG
TAGCATCAGAAACTGCAGTTCCCAGGGGAAAATTGTAAACAGTGTTTGTA
CTGAAACTTCTGTTGTTGT
>CL36.Contig7_All
GTTAAGGGAAGCATGGCGCAGAGAGCGCGTTAGTGGTGCAACGACAAGCC
AGCTAGCCCGTCCGTGCATACGGCTCCCCTGACAGACAGTCTCAACCAGC
AGTACCCAGCAGCAACTCAGCTACTATTCGCAAGCACTCGGTAGAAGCAG
CAAAGCATGGAGCAGTTCGAACAGCTGCTTACATGCGCTATTTGCCTGGA
CCGATACCGTAACCCGAAACTACTGCCATGTCAACACTCGTTCTGCATGG
AGCCGTGCATGGACGGCCTGGTCGACTATGTCCGGCGGCAGGTGAAATGT
CCGGAATGCCGGGCGGAGCACCGCATCCCGTACCAGGGCGTGCAGGGCTA
CCCGACCAACGTCACCCTGCAGCGCTTCCTGGAGCTGCACATCGAGATCA
CGGGAGAACTGCCGGACCCCACCAGCGGCCAGATCATGGAGCGCTGCTCC
GTCTGCTCGGAGAAGTCCTACTGCTCGCTCTGCGTCCACTGCGACAAGAA
GGTCTGCGCCGACTGCAAGGGCGCCCACATGGACATCCTGCGCCGCGAGA
TCACCCGCATCAACAACCAGGTGCGGAGAGGGATACACCGATTACAAGAC
GCGCTGTCCCTCGTGGAGAAGAACCAAATCACGCTGCTCAATAACTGCAC
GTCGGTGACGGAAGAAATAGACGAGATCTACCGCCGGCTGATGAAGGCGC
TCAAGGACCGAACGGAGTCGCTGCGCTCAGAAATCGAGCGCTACCAGAGC
ACCGAGCAGCGCAACCTGCGCACCCTCAAGGACAACCTGGAGCAGGAGCT
ATCCAACATCCAGAGCAACTGCGAGCTCGCCGACAAGCACATGAACGACA
ACGTCGACTGGGACGACTGCGAGCTCATGGACGCCAAGGAGATCTTCCTC
AAGACGGTCGAGTTCATCCGCAACTTCGAGTACGAGAACGTCGACTACAC
GCGCCGGGTGCGCTTCTCGATGGCGACGGACCCCAACCAGCTGGTGCTGC
ACGTGGCCAACTACGGAGACCTGACCATCACGTCGCCCTACCCGAGCATC
GCCGGACCGGGCGTTGGGAGCGGGGGCGGGGGAGGCGGGCTCTTGCAGCC
GCCCGCCGCCGGGCCTGGCCTGATGCGCTCCAAGAGCGACCACAGGCTGG
CGTCGCAGTTCCGCCAGGAGGAGCGCGGCGGGTACTTCGATGGAGAGGGC
GGTGGACCGTCGGCAGGAGGTCGAGCGTCGCCGCTGGGCGGTCGCAAGTT
CGGCGAGCGCTACGGCAGCCGCGGATACGGCGGCGGCGAATCTTCCAGGT
ACGGCCGTGGCGGCGACGACTACAGCCGTGGCGGCGGCGGTGGCGACTAC
GAGTACGACGAGGGCGGCGGCAGCGGGGGGCGCGCCAGCAGGCGCTACCG
CTCGCGGCTGGCGTCGCGGCACCTCGGCGGCGGCGAAGGCGACTCCGACA
ACGACAACGTCGGCGTCAGCGGCCGCTCCGTGCGCTTCTCCGGCGACTGC
GGGGGCGGCGGCGGCGGCGGCGGCGGCTCGTCGCACCACGCCAAGGAGCG
AGAGCGCGTGCTGGACACGGAGGACGCGTCGCGCGGCCCGCTCAGCGGCA
TCACGCGCCTCCTCGACTCGCCGCGCGTCATGAAGCGCCTGCAGGAGTCC
GAGCAGCGCGGCAAGAAGCGCGACAAGGAGGCGGCGCCGGCGCCCGCGCC
GCAGGCCGCGCCCAAGGCGGCCGCCGCGCCCGCCAGGAGGGCGCCCGCCT
CGCGCCAGGTCAGCGAGGACGACGAGATCTCCAAGATCAAGAAGCAGAAC
AAGGCGTCCGGCAGCGGGGTCGAGGCGGCCGCCACCACGGCCGCGGCCGC
CGACACCACCACCACCACCACCACCACGTCGTCGGCGAGGCCGCAGTCGG
AGCGCGTCGCGGCGCTCAAGCAGCAGCGCAGCACCGACGCCGCCAGCGAG
GAGTCGTCGTCGGGCGCCGATCAGGCCCGCAGGACGCCGCCCGCCACTGT
GCAAGAGGTTGCGACTAGCGACGGCGAATCGGACGACACGTCTTCGGCCG
CTGGCACCAACGCGACGACTACGTCAGCTCAGCGCAAGACTTCCACGGGG
ACGAAGACCGGTGCCGGGCGCAGGACGTCCGACGCCGGTACCAAGAAGCC
AGCGGTGCGGTCGGCGAGTTCGGAATCCAGCACGTCTTCCGAGTCGTCGT
CCAGCGCCGCAGCCTCTCCTGTCCGCACCACAGCGCCGGCGAGCGCCAAC
GCCTCCGCAGGAGGCGACAGCAGCGGCACTTCAACGCCGCGAGGCCGCGG
CTCGTCTGCCGGCTCCGAGACGCAACCGCGCTTCCAGAGCCGCTTCCTCG
CCAACCGCCAGCAGGCGGCTGCTGCTGCCGCCGCGGCTGCCGCGGCCTCC
TCCACCAAGGAAGAGGACGAGGACGAGGAGGAGACGGAGAGCAGCTCCGA
TTCGGAAGAGACAGAATCGGAAGAAGAGTCGGAGGACGAGGCGGCAAAGA
AGAAAGCCGCGGAACCGGCGCCGACTGTTCCGCCGCCGACGCGCGCCGTC
GACCGCACCGACATCGGCCCGCTGCTGGCCCGCAGCGCGCACGCGCGGGA
CTCGTCGGACGCCCCTACCAGCACTGCTGCGTCGAGGAGGAGGGACAGCC
GCGACGAGGCCGGCTCGTCCACTCCCGGCTACCGCCGTTACAGCAGCGAC
GCGACGTCGACCCCCAGCTACCGCTACGGCGCCAACAAGGACAAGGATAA
GGAGGAAACGGGTAGCAAGTACCTGAGCCGCAACAGAGCCGCGCAGCAGG
AAGACGAGACGCCGACTTCGCGGTACGGCAGCGGCAGCAGCGGCTACACC
AGCCGCTTCCTCAACAAGAGCAAGAGCTCGGCGGCGCTCTCACCCGAGGA
GGAGTCGGAGCCGCGCAAGTACGGCGCCGCGAGCAGCAGCGGCGGCTCCG
CGGCGGCCGGCGCCGACGACTCGTCCAGCAGGTACCCCAGCGGGCGGTCG
CGCTACGCCGCGCTCAAGGACCGGCGGTCGCGCCTGGCGCGCAGCCGCAG
CTCGCACAACTTCGGCGGCGACGACCAGGACGAGCAGGACGACGGCCCGT
CGTCGCCGACGTCGTCCGGCATGCCCGCCTCCTACCTGCCGTCGCGCTAC
GCCGCCGGCTCGTCCACCGCCGACCTGGCGCGCAGCCGCTCCACCCACGC
GCTCAAGTCGCGCGAGAACTCGCCCGAACGGCCGAGCGCTTCCGGCTCTG
GAGCCTCAGGGTCCGGTGAGAAGGACGGCGCGGCGCTGAGCTCGTGGGCG
CGCTACCTGAAGAACAAGTACGGGAACCGCGGCAAGGACGGCAAGGACGG
CGCGTCCGCGTCCGCCAGTGGCTCCTCGCTGGCGTCCGGCGCCGGGTCCT
CCACGTCGGCGTCCCGGCGCCTCTCCCTCGGCCTGCCACTCCGGCACAAC
TCCGCCAGCATTGAAAGCTCTGATGACGATCAAAAAAACCCGGCAGGCTC
CCCCACTTCCCCTACAGCAGCAGGTTTCGCAGCGGCGGCAGGTACCTCCC
CTAGGAGCCAGTACCTGCAGAAGCGCCGCCAGCTGTTTAAGATCGGAAGT
CGGGGGAGCGAGCCCGGAAACTTCACGTGGCCTCGCGGCATCGCCGTCGG
CCCGGACAACAGCATCGTAGTAGCAGACTCGAGCAACCACCGCGTACAGG
TCTTCGACGCCAATGGCACCTTCGTCAAGGAGTTTGGCAGCTACGGCAGT
GGCGAGGGCGAATTCGATTGCCTCGCCGGAGTCGCCGTCAACCGTATCGG
CCAGTTCATCATCGCTGACAGATACAACCATCGCATCCAGGTGATGGATC
CAGCAGGACGCTTCCTTCGTGCGTTTGGAAGCCAAGGGTCTTCAGATGGC
CGATTCAACTACCCTTGGGGAGTTACTACTGACGCCCTGGGTTTTATTTA
TGTCTGTGATAAGGAGAACCATCGTGTGCAGGTCTTCCAGTCAGATGGTA
CATTTGTAGGAAAGTTTGGAACAAGTGGCAATAAACCTGGACAACTGGAG
CATCCACATTATATTGCTGTATCCAACACTAATCGTGTTATTGTCAGTGA
TTCAAACAATCATCGTGTACAAATATTTGATGTGAATGGAAAAGTGGTCA
CAACATTTGGAAATGAGGGGTCTGAAGATGGACAGTTCAAGTTCCCAAGG
CACGCAAAAAGGGCCAAGTCATCTCGGCCAAGAGGCAGTCATCACAGTCA
CCGTGCAATTACAACTAAGTCCACTAAACCTGTAACCTCCAATACTTCCA
TAATTTCTACATCTGTCCCCTCCACAATTGCCATTAAGCAGGGGCGTCGC
AGTGGACGACCAGGGCTACATCTTCGTGGCAGACTCAGGCAACAACCGCA
TCCAAATCTTCAACCCAGATGGCACATTCCTGAGAGCATTCGGCTGTTGG
GGATCAGGGGACGGGGAGTTCAAAGGACTGGAGGGTATAGCAGTTACATC
CAACGGCAACATTCTGGTGTGCGATCGAGAGAACCATCGCATACAAGTGT
TTTAACCTCACCAGCTAATAAAAGGCTGAATTTCAACACTGCAGGAAATC
TAAGAGAATATGGTCCAATACGAAGAGCTTCCTTGCCAATCATCAAAGAT
AGATATTTGGCTCCACCAGTGTCGCTAACATATGTATAATTTAAAATGCA
TTTTGTTGGTTTTTTTATGTAAAGCTAAAAAATCACCATGTAATTTAATA
GTACATGATTTCCAAAAATATGGATAAATATTTTTGATTGTAATGATTTG
TTTCACCCCATAGCAAATGCACTGAATAAATGCATCAATTCTCCCTTTAC
TTTGACAAATTGCTTGGTAGAATTACTGTGACATGGCCATTTTAAATATT
GCATTTTTGTTAATGTACTTTTTGTAATATTGTTCATGCTGTACTAATGC
ATCACCTTAATTTTGATATGGCAAATGCTGCTTAATTTTTCAAAGCATCC
AAGAGTTAGCACAATTAAATTTTGCACTTTTTCACTCTTTAATTGATTAA
GACAGGGAGTTCAATGGCTATGTTACAATATAAGTTGATCAGATTTGCCA
TGCAAATTTGATTTAATCTCCATTTGATATTGTAGCACCTCCATTTGATC
CTGCCCTAAAAATAAATTTTATGAAATTTAGCAATTTGCCTTTAGTTTTC
AGAAATGTTGATGTCCAAAAGTTTTTGTAGTCTCTTGCCTTGTAGCATCA
GAAACTGCAGTTCCCAGGGGAAAATTGTAAACAGTGTTTGTACTGAAACT
TCTGTTGTTGT
>CL37.Contig1_All
TGCTCCTCAACGGCAGCAACAGCAGCAGCAACCATCGCAGCAGCAGCAGC
AGCAGCCACAACAGCTGCCGCCTGTGCGATCGCTGGCTAGTCCAGGAGGG
GCTGTGGTTGGTCCACGGCAATCCCCCTATCAGGCCGAACAATTTCCCCC
ACCCAGTTCGCCAGGGACGACGACAGGTTTCCAGGCGCAGGGCCAGTTTC
CACAGCAACTTCGGTTACAGAGGACAATTAGTGCTCCATCTGCCACTACT
CAGCTTCCAGGTGGGGGAGGTGGAGGCGGTAACGGTGGCATGACTTCAGA
ATACGTGCGCCAAGAGTTGCGTGCAATTGTCGGGGCCCGGCAGTCAAACG
GTGGCAGCAGTGGGGGCGTGGGGATGGCGGTCAGTGGGCAGCAGCGGCAG
CTGCAGCTGGGGCCTGGGCAATCCGTGTCCGCCGCAGACCTGGAGGCTCT
CGGTTTTGTTTGTGAACCGCCTTCTACAGGTACCAGTGACAGTCCTAAGC
TGTGGGGTGGCATTGGGTCAGACCTGAGTTCTGGTTCACCTCAGGCGGGC
TTCTCTTCTTCCAGGAATCCTACGGAGGAGTCTCCACGTCCAGGTGATCA
TAAATCATCCCTGCTCCAGAAATTGCTGTCAGAATGAAAGCATCGTCAGA
GCGGTGGAGATAGACTCAGGGAGACATGAGGTGCTACAATCCGAGCCTTG
ACGTGTGAGTGCGGATTGCCGAGTGTTTATCACGCACTGCCACATGTTGG
CTGGAGGCACAGTTCCACGGCAGACTGCTGGGTGGGGAAAAGTGGAGTAG
AGGAGTGCTGGAGAACAGGAAAAGACAAAGTGCTCTGTTTACTGATGCTC
AACGGAAGCAGTGAAGCAGGAAGAGAAACGTGTTCACCCAAGCATTTTTA
TTTGCTTTAATAAAGTGCATTGGTATTGATTAGTTCTATTTTAATATTTT
TTCTCATTAAGAACTCAATGACTGTTTTTAAGAAATAAATTTGTATATTG
AGAGTCAGAAATTAGAAATAATACTGCCACACTGTATTACAATGGTGTAC
GTCAAGCCTTCCGTGCTGCACTCTTCCATTTTTGTGCCCTTCCCCTTCAT
GTTTAAAAATATAAATAAATGAAAGAAAAATATTTTAATCTTGAAATCAG
TGTATGTCTGTGACTGGCTGTCATCTTCAGAGTGTTTGCAATGCACAGTA
TTGTTTCAGTGAAAAATATTCATGTCTGACTTTTGCAGCCCAAGGGAAAT
GTGTGAAGCATTTCTATGCATTGGCCAGTTTCAAAATATGTTTCTTTCTG
GGAAATCCCAATTTTCTGACACTGTAAAATGAAGAGGGCATAATTTTATG
GAACATAACTTTGACCTTTTTATCACTCAGTTGGTCAAAGTAATTTTAAG
TCTCATTTTTCTGGTGTTGGTAGCAGTGATAACATTTATGAACTTTTTGT
TTCAAGTGCTGCTTTAAACAGTTCACTGGTCATTTAGGATCTAGGACAAG
TGCACTGACATAAATGGGTTGCATTTGTTACAGACATGTGAAAATTATTT
TTTCTGCTGGCAATGTAATGTACAGGGAAAACTCCATTTTTTTACTGATT
CATAAATTCCGTATATTAAATTGTGTACACAATACTTTTAATTTTTTTAG
CAGAAGATTTAAATAAAGTCACATACTGCTTGTTATTTTCAATGGGAAAA
ATTGCCTACACTGTGCATATACTGTGGCTTTTGTTTTGGGGTAATCAGTT
CTGAGGGATAGTTTTATTTAACTCTGTCCAGAGGCATTGACATGTTGATT
AATGTTATTTCCTATGGTTTTATAAATAGAAGTTGCTATGCGATAACGGC
AACAATACTTTTATAATAAAATAATTTATTTATTTGCATCATGCTTCACT
TTCTGTAAATAAGTACTTTGTTGAGCCTTTCTGTGATTTACAGTGGAATC
CACAATTCTGTAGCAAATGGCATTATACCAAATGAGTTTCACTCATAGAT
GTTGACATTTCTTTGAAGAACAAAATTGACACATTTAGTTTTGAAAAATT
TTACCTTTGAGTCATCCATGGGAAAGAGCCAATTAAAGCATAAATTAATT
TTGTGAAGAAATGTTAAACTTTTACTATATATGTCTCAAGATTTTATATG
AACTCATCACATTTAGAAATGAACTATTCTGTGTAGTGTTCTAAAACTAA
TGTAGCAGTTTCATACTTGTCATTATTTGTTATCTTAATAACTGTAATCC
CACTACAAATTTCAGCACTCTCCCCTTCCCTTTTCTACAGCATCCTCAAG
CTCTTGCTGTTGGGAAGTCTGTTGTTATGTGATGATGAAGTACAAAGTTG
TTTGTTACAGTTATTCTGTGTGTTATTCTGCACTCTTGCTCTTCAAAATT
GCAGCAGATAGGCACATGTAGATTAAAATGCGTGGTTTTTCCACCATATT
TTTAAACACTTAGGAGTTGATGTAGATGATGGAACTGGGAAACTCTGTGA
CATTTTGTCAAGAGTGTATTTTTCTGTGAGCAAATGTGCAATTATCTTTT
GTACTTGTGGTTGTGAACTATGGACTGAGGGAGTTTAGCCGCACTGTTCT
GCTGAAACTGAACAACATTTCATGGTAACAATGCCTCTGCAGCAGTTGTT
TTTGTTGTTATTGTTGTTGTTGTAATTATGAAACCAAAGCATGAATGTAA
ATGGTGTACAGAAGATTTAGGTAAAATAAGGGTATGTAGTTAGAATTTGG
GAAACCTTCACCTTTCTCCCCCTTTCCTAACCTTCTCACATGCCTCGTCC
TTCCCTTTCATTCTGCATCTCTCTTTGTTTCACAGCCCTTTTTCCTGATT
GTTGATCTCTCTTTGTCTTTCTGTCTATCTCTTTAAGCTTAGGAAGATAA
GGGATTCATCTACATACCGAAGGTAGTCAACAAAACAACTGAACTGCACC
TGTAGATGTTGACAATAGGTAGGCTGTTTCAGATAGATGAAGAATCACCT
ACATCAGAATGTAAATTTGGTTAATATTTTTGTATACATATTCTTGAAAC
AGTCCAATACCAGTGAGTCAGCTCAGTGTGCGGAAGATGTTATTTTTACT
CGCTCGCTTGGTTGTTACTAGCTGAGCACATGCGTGTAAAAAGAGATTGC
TGTTTATAACTTTATGTGTAATTACAATACGTATTATTCTTATTATTGCA
AATAATGATAAAAATAATATTGTAAACTCCTCTTTCATAACTTGGTTATA
TGTAATTGTTCATTTTGTGTTGTGCAGGAAAGTGGCATTAAATAAGAGTG
CCCCTTTCAGCAGAATGTACTTTGGATTTATTAAAGAGAAAAGTTGATAT
TTAATTACTAAATGGAGAATATATAAATATGTACATAGGAATTATTTACC
TCGGTTGCATCATGTGTACACTGCTTTCGTGCAGTATTTCGGTTACTCTT
CTCTGTTATTAGGATATTGCTTCCGTGGTTGCATTCACTGTCCTTATATT
GTTATAAATTTTCCTCTGTTAGTTAATGTGTTAAAATATTTTCCCATTGT
GTTCACATCCCATGAGGTGTCATTTCCATTCTGGTCAATTTTAATTCAAC
TTTTCTGGACATGTGATTTATATGTGTGCACGCACACGTGTAACATTGTT
TTGAAGTTCCTGTAGATGATTTGTACATACATGTTTTTATTTTTAAAATG
CTGTTCTGTAGTGAAAAAAGATTATTTACCAAAATTGATTTTTAAAAGTC
TAATTTGAGATGAGCTCATTTAGATATTACTTTGTTACCTGGCATTGTAA
ACCTGATGTGTATGCTGTTTTGTATATGAATTTCTTGAAACAGTACTCAT
GTTTTTAGTTTTTGCAAGACATATGTAGAGAGGCCAAGGAAAAGACTTTC
TGCAGTGGGG
>CL37.Contig2_All
AACACGTTTCTCTTCCTGCTTCACTGCTTCCGTTGAGCATCAGTAAACAG
AGCACTTTGTCTTTTCCTGTTCTCCAGCACTCCTCTACTCCACTTTTCCC
CACCCAGCAGTCTGCTGTGGAACTGTGCCTCCAGCCAACATGTGGCAGTG
CGTGATAAACACTCGGCAATCCGCACTCACACGTCAAGGCTCGGATTGTA
GCACCTCATGTCTCCCTGAGTCTATCTCCACCGCTCTGACGATGCTTTCA
TTCTGACAGCAATTTCTGGAGCAGGGATGATTTATGATCACCTGGACGTG
GAGACTCCTCCGTAGGATTCCTGGAAGAAGAGAAGCCCGCCTGAGGTGAA
CCAGAACTCAGGTCTGACCCAATTCCACCCCACAGCTTAGGACTGTCACT
GGTACCTGTAGAAGGCGGTTCACAAACAAAACCGAGAGCCTCCAGGTCTG
CGGCGGACACGGATTGCCCAGGCCCCAGCTGCAGCTGCCGCTGCTGCCCA
CTGACCGCCATCCCCACGCCCCCACTGCTGCCACCGTTTGACTGCCGGGC
CCCGACAATTGCACGCAACTCTTGGCGCACGTATTCTGAAGTCATGCCAC
CGTTACCGCCTCCACCTCCCCCACCACCCGGCTGGTGATTGGTTGGCGTG
TGGGCTTGGGGTCGACCCCGCTCGCTCGCCCCGTATAATTGAAAATTGGG
TTGGTCGTAACAAAACTGGGAGTCTGGTGGTGGCCGGGGTTGCGCCTGGT
ACATCACCGGGTGGTGCGGGGATGGTTGATGGGGATTGTGGTGCTGTGGT
TGTGGCTGCTGTTGATGATGAGGAATGTGGTGGTGATGATGTGGATGCGG
GTGAGACAGAGGATGCGGATGGTGGTGATGCGGGTCAGGCAGGGGTGGCC
CATGTGGATGAAACGGGTGCGGCGACACGGGTTCACTCGGGGAAAGCGCA
GGGTGCGGAAGTTCCTGTTTCGTTCCATAAAGCCGCGAATGGTTAACTCC
ACCTGGAAGCTGAGTAGTGGCAGATGGAGCACTAATTGTCCTCTGTAACC
GAAGTTGCTGTGGAAACTGGCCCTGCGCCTGGAAACCTGTCGTCGTCCCT
GGCGAACTGGGTGGGGGAAATTGTTCGGCCTGATAGGGGGATTGCCGTGG
ACCAACCACAGCCCCTCCTGGACTAGCCAGCGATCGCACAGGCGGCAGCT
GTTGTGGCTGCTGCTGCTGCTGCTGCGATGGTTGCTGCTGCTGTTGCTGC
CGTTGAGGAGCAAATGGCCGCCCCGC
>CL37.Contig3_All
CAGCAACAGCAGCAACAACAGCAGCAACAGCAGCAGCAACAACAACAACA
GCAGCAGCAGAACCCTGTGCTTAATGCCCAACTTTCTCAGGGCAACTACG
GAACTGCGGGGCGGCCATTTGCTCCTCAACGGCAGCAACAGCAGCAGCAA
CCATCGCAACAGCAGCAGCAGCAGCCACAACAGCTGCCGCCTGTGCGATC
GCTGGCTAGTCCAGGAGGGGCTGTGGTTGGTCCACGGCAATCCCCCTATC
AGGCCGAACAATTTCCCCCACCTAGTTCGCCAGGGACGACGACAGGTTTC
CAGGCGCAGGGCCAGTTTCCACAGCAACTTCGGTTACAGAGGACAATTAG
TGCTCCATCTGCCACTACTCAGCTTCCAGGTGGGGGAGGTGGAGGCGGTA
ACGGTGGCATGACTTCAGAATACGTGCGCCAAGAGTTGCGTGCAATTGTC
GGGGCCCGGCAGTCAAACGGTGGCAGCAGTGGGGGCGTGGGGATGGCGGT
CAGTGGGCAGCAGCGGCAGCTGCAGCTGGGGCCTGGGCAATCCGTGTCCG
CCGCAGACCTGGAGGCTCTCGGTTTTGTTTGTGAACCGCCTTCTACAGGT
ACCAGTGACAGTCCTAAGCTGTGGGGTGGCATTGGGTCAGACCTGAGTTC
TGGTTCACCTCAGGCGGGCTTCTCTTCTTCCAGGAATCCTACGGAGGAGT
CTCCACGTCCAGGTGATCATAAATCATCCCTGCTCCAGAAATTGCTGTCA
GAATGAAAGCATCGTCAGAGCGGTGGAGATAGACTCAGGGAGACATGAGG
TGCTACAATCCGAGCCTTGACGTGTGAGTGCGGATTGCCGAGTGTTTATC
ACGCGCTGCCACATGTTGGCTGGAGGCACAGTTCCACGGCAGACTGCTGG
GTGGGGAAAAGTGGAGTAGAGGAGTGCTGGAGAACAGGAAAAGACAAAGT
GCTCTGTTTACTGATGCTCAACGGAAGCAGTGAAGCAGGAAGAGAAACGT
GTTCACCCAAGCATTTTTATTTGCTTTAATAAAGTGCATTGGTATTGATT
AGTTCTATTTTAATATTTTTTCTCATTAAGAACTCAATGACTGTTTTTAA
GAAATAAATTTGTATATTGAGAGTCAGAAATTAGAAATAATACTGCCACA
CTGTATTACAATGGTGTACGTCAAGCCTTCCGTGCTGCACTCTTCCATTT
TTGTGCCCTTCCCCTTCATGTTTAAAAATATAAATAAATGAAAGAAAAAT
ATTTTAATCTTGAAATCAGTGTATGTCTGTGACTGGCTGTCATCTTCAGA
GTGTTTGCAATGCACAGTATTGTTTCAGTGAAAAATATTCATGTCTGACT
TTTGCAGCCCAAGGAAAATGTGTGAAGCATTTCTATGCATTGGCCAGTTT
CAAAATATGTTTCTTTCTGGGAAATCCCAATTTTCTGACACTGTAAAATG
AAGAGGGCATAATTTTATGGAACATAACTTTGACCTTTTTATCACTCAGT
TGGTCAAAGTAATTTTAAGTCTCATTTTTCTGGTGTTGGTAGCAGTGATA
ACATTTATGAACTTTTTGTTTTAAGTGCTGCTTTAAACAGTTCACTGGTC
ATTTAGGATCTAGGACAAGTGCACTGACATAAATGGGTTGCATTTGTTAC
AGACATGTGAAAATTATTTTTTCTGCTGGCAATGTAATGTACAGGGAAAA
CTCCATTTTTTTTTACTGATTCATAAATTCCGTATATTAAATTGTGTACA
CAATACTTTTAATTTTTTTAGCAGAAGATTTAAATAAAGTCACATACTGC
TTGTTATTTTCAATGGGAAAAATTGCCTACACTGTGCATATACTGTGGCT
TTTGTTTTGGGGTAATCAGTTCTGAGGGATAGTTTTATTTAACTCTGTCC
AGAGGCATTGACATGTTGATTAATGTTATTTCCTATGGTTTTATAAATAG
AAGTTGCTATGCGATAACGGCAACAATACTTTTATAATAAAATAATTTAT
TTATTTGCATCATGCTTCACTTTCTGTAAATAAGTACTTTGTTGAGCCTT
TCTGTGATTTACAGTGGAATCCACAATTCTGTAGCAAATGGCATTATACC
AAATGAGTTTCACTCATAGATGTTGACATTTCTTTGAAGAACAAAATTGA
CACATTTAGTTTTGAAAAATTTTACCTTTGAGTCATCCATGGGAAAGAGC
CAATTAAAGCATAAATTAATTTTGTGAAGAAATGTTAAACTTTTACTATA
TATGTCTCAAGATTTTATATGAACTCATCACATTTAGAAATGAACTATTC
TGTGTAGTGTTCTAAAACTAATGTAGCAGTTTCATACTTGTCATTATTTG
TTATCTTAATAACTGTAATCCCACTACAAATTTCAGCACTCTCCCCTTCC
CTTTTCTACAGCATCCTCAAGCTCTTGCTGTTGGGAAGTCTGTTGTTATG
TGATGATGAAGTACAAAGTTGTTTGTTACAGTTATTCTGTGTGTTATTCT
GCACTCTTGCTCTTCAAAATTGCAGCAGATAGGCACATGTAGATTAAAAT
GCGTGGTTTTTCCACCATATTTTTAAACACTTAGGAGTTGATGTAGATGA
TGGAACTGGGAAACTCTGTGACATTTTGTCAAGAGTGTATTTTTCTGTGA
GCAAATGTGCAATTATCTTTTGTACTTGTGGTTGTGAACTATGGACTGAG
GGAGCTTAGCCGCACTGTTCTGCTGAAACTGAACAACATTTCATGGTAAC
AATGCCTCTGCAGCAGTTGTTTTTGTTGTTATTGTTGTTGTTGTTTATGT
ATAGACAGTGTTAGCCTTTAGGTTTTTTGTTCTGTTTTTGGTATGGTATT
AAATTTTTCTGTTTCTGACATGCAGTGTTTCCTCTGTAATTAATGATGAA
TGTGTGGAAATATGAATGCAATTACTAAATAAATGTTTAAGTGTG
>CL38.Contig1_All
TGACTGCGTCCGACTGTTTGTGATATTTGCGTGTGTTGTTTATTGTGTGT
TTGCTTGCGTTAATATTGCACTTCTTTGAAGTATGGAGAAATATAGCTGC
AGTTTGTGCACTAAATCTTATAGCAGCAACAAAAGCTTGTATCTCCACAT
CCGCTACAAACATCCAGTTGGTGATACTGAAAAACTTAAGTGTGCCTTAT
GTACGTATTGTACCACCAGACCATATCACCTAAAGAGACATGAGAGACTT
GTACATCGAACACAAAGGGAGAGTATAGTGCGCTGTGCTTTATGCGAATT
TAGCTGCTACAGACGAAAAGAAATACTTGAGCATTATTCTTCGATGCATC
ATGATTTAACCATCCGTGAAGAAAAGCATGAATTTTCTAATGAAAATGAA
TTTTATGAGTGGAAGCACAGAACTGAAAAAGATACTCTGAGTGAGTTTGT
GCGTGCACGAGGACAGTGGATCAAAAGCACAGATAAAAGCACGAACCTAT
CATTTAGGTGCCACCGTGATGGGAGATACATACCCAGTGGAAATAATGTG
CGTCGGTTGAAAGTATTGGGCAGTAATAAAATTAGTGGTCACTGTCCAGC
TAGAATGAACGTTACAATATATCCGTCTGGGGAAGTGAAAGTTACCTTCT
GTAGTACACATGTGGGCCATCAGCCAGAGATAGGCCGTTTAAGACTATCT
AAAAGTGAAAAAGATGAAATAGCTAAAAAAATAGCAATGAAACTTCCATT
CGACTACATTCTTGACCATTTTCGATATGTAATTCAAGACAATGAGTTGC
AACGTCGTAACTTCTTGTCTAGGAAAGACATATATAACATAGCTCGTAGT
TATAACCCGAAGTTTGAGGCTCCGAGACACTCGCGTGATAGCATTAGTGT
AGAATCTTGGGTGAAGGAGATGGAGGAAACAGGTTCTGTTGTACAATTCT
ATAAAGCTCAAGGTGTTGTGTCAGAAGAATACGACCTGGAAAAGGAAGAT
TTTATTTTAATAATAATGAATGAGACCCAAAAAGATATGTTGGACAAATT
TGGAAGTAACTGTGTTTGCATGGACAGCATCCATGGTTTAAATGAATATG
GCTTTGAACTAACAACTTTGCTGGTGTTAGATGAATTATGGCAGGGGTTT
CCCTGTTCGTTCATGTTTTCTAATAGAGGAGACCTTCAAGTGATGGAAGT
TTTTTTGAGAGTCATAAAAAACTCAATGCAAGAGCCACTTACGACAAATG
TATTGATGTCTGACATGTCAGATGAGTTTTTCAGTGCATGGTGCAAAATA
ATGGGTCCACCCATGCACAGAGTGTTCTGTTCGTGGCATGTTGACAAAAC
TTGGAGAGAAAATCTATGTAAGGTAAAGGGACGTGAAAATCAAATCCTGG
TGTATAAGCTTATTAGGTCTTTAATGGAACACAAGGACAAAGATAGTTTC
CAGGATATGTTAGAAGAGGCTATACTCTACATGAAAACAGACCCAGACCT
CTCAGAATTTGGGATGTATTTTGAAAAAACCTACAAGGCTACATCTGAAA
ATTGGGCATATTGTTACCAACAGCACAATGGCCTCAACACCAACATGCAC
TTAGAAAGGATGCATGGTGTAATAAAACATATATATCTGCAGGGAAAGAA
GACCAAGCGACTGGACATGGCTATTCATGCACTTATGTGCTACTTGCGAG
ACAAGTTGAGTGACAGGTTGCTGCATTTGAATAGGGGAAAATTAACATCT
AAAATATCAGCCATAAAACAACGCCATGAATCATCAAAGGGACTTAAACC
TGAACATGTGCTTTGTGGAGATGGAGAGTGGAAGGTAACAATACCAAACA
ATAAGGAGACATACATTGTGAAAAAGTTGGCAGACTCGTGCAAATGTGAA
CTACGTTGTTGTGACTGTAAAGTCTGCATTCACGAATACATCTGCAGCTG
TGTTGATTCCGCCATCAAATTCAACATGTGTAAACATATTCATTTAATTT
GCAGATTTACAGCTGGAACTGTTAGCAGCGAATCTGGGTCCTCAGACAAT
GAGTTGTTTACCTGTGAGGTAGTTAGTGATGATAATCAGCACATTATAAT
AAAGGAGCTGCCAGATCCCAGCTCACCAGGACAGGATAGAACACTGGAAA
AGAGGCAAGAACAGCTTTTGCAACAGTTTAATCTCTGTCTGAATGAAGCC
AAATCTGAAGAGGCATGTGAAGTCGTCAGCAGATGCCTGTCCACTCTGAC
GCCCATACTTCAAGCCATGAAATGTCCATCAACTTCACCTGCGCTCTCAT
CAAACAACGTTTCCAAATGTGAACCTCAGAGGAGATTTGTGGCCACCAAA
AGAAAGTGGGAGGTGATGCGTTTGTCAAGCCTGACTGCTCAGAAAGACAA
AATATTGTTACTGAACTATGTCAACCCACCCAAGATGAGTGACTGAAGAC
TTGAAGATCCCAACCACAAAGTGAACATCATTTGCTGTTCAGTGTCGAGA
TTTGCTGCTGTCGCCGCTCTCCAGCACTGCAGCTCAGCTGCGAGTGAGTG
TGGGTGACTGGCTGCAGTTAACTTGCTGGTCCAGTGGTGCCACTCCCGGT
CATCGTGGGCAGGCCTGCTCAAAACGTGTCTGTTTCCCTGAGCTGTATCC
TTGAGATATTCTAAGTATGTGTGTTGGTCTGGACTTGTGTGCTTTTTTTT
ATTGCCGCTACTTTCTAACCACGAAAAATGTCTTCCTCATTCTGCCTCTG
TAGGTAAATTTGCTTCTAAGGTTCCCATTTAGAGTATTTTCTGGACAAAA
GTGCATATAAAGTTGTAGAAGACTTGTATTATGGACATCAGAAAAGACAG
ATTTATGCTCGTAGCTTCAAAATCGTCAAAACTGCCTGGTTATTGATATC
TAAGTCAAAACAAGAGGTTTCGGATCCACTAACAACTTTCCAGCTGTAGC
TCTGTAAATCAGTTGAATATATTTGAAACTCTTGTGACAAACAACCTCCT
TAATGTTTCCTGATGGTAGGGGCCTACTTTATAGTCTCCATCCCCACAAT
TTATATTCTCGGATTTAAGCTACAGTATGTTTTGTGTTGCTGTTCCCTAA
ATTTTATTTATTTGTGGCAACATTTCGTGCAACTTGCATCTACAGTGCCA
AAATGTGTACATCTAGTTCCTTGACTCCAGCACCTTCAATTATATATTTA
TGTATATGTTTTAGAATTCTCTGCATTATCTTAAATGTATATCCATGATG
AAGTTCTTATACCAACATTAGCAAGAAGCTCATATTGCACCAGTGACCTT
GTAGATTTACTTGAAAATTCCAGTACATGTGGAATTCAGGAATGTACAGC
TCCTTTCATGTAGTGTGAAGCCCCCCTTCTAAAATTCTCTAGCATATTTC
GTAATTGTTGTGTTACATTAATGTGGAAATTAGTTTACATATCTGCTTGT
TTTCCTCATTCCTTTACCTTTCAGAGGACTCACTCCATGCCACAAACAGA
ACAATCTATGCTGTGACGGATTCATATGTACATCTCAAGTGACACTTACA
GAGTTCCCTTTATGACACTGAGACCTATAATGTGACCAAAATGTCTGGAA
TTCTTAATCTGAGTAAAGCTAGTTCAAAACTAATCACACTTGCACAAAAT
TTTCCATAACAGTTTATAAACACATTGTCGTCAATTCTTTCATATATATG
TTATAAATAAAAAATGCCTGGTGCTGCTTTCCTATTATGGGCTGTCTGTT
GTATGATAAGCACCTAATCTCCGCAAGTTCATTATCAACATATTTATAAT
TGTACAAAAGAGTATATCTACATTAACTGCATTGAAGCCTATTGTCATTT
CAGTTGCAACCTGTGTTTTGTTTGATTGTGTGATGAAGGTGATATTCATT
ATGTGATTGAAATAGGCCAAATTGTGTAGTTGGCTAAATAATGAAATAAT
AAATAAAATCATAAATGTTTTGGATTTAAGAATGCAAACCTAAACAGTCA
GCCCTATAAGCTGATTTGTTTCACAGTTATTTGAATGCATACAAATGGGG
ATACAAGTTTGTCTTGTCTTCATTATAAAGCGCTACAGTCTCTTTTGTAG
GTGGAAATAAATATTTAGAAGTCACTCATTTATTAGTCTGAAGGATTTTA
AACCAAACGACTTGTTGCACAGTGTAATGTCATTGAGAGTAATAAATTGA
CCATCATGGTTATACAAGGCATTAACAACTTGCCTTATCTTGAGGTTACT
GATTCTTTATATATTCACAAAGATACTGCCAATTAGGCTTTTGCAGTTAA
GTCAACTTAACTGACAGATCTACCACTTATGTCACATTAACAGAGGCAGC
TGAATACTCTACTCCATTTTACTACTATTCCCGTTTAGAAAATAATGTTG
AAAACACCTGCAGTTACTGGATGTGTGGTTTTAGAGCACTGCTGTGAATG
AAAGAGTTTCCAGTTGCCTCAGCACACGTTTTAGTTCTGTAGTGCTATAT
CACCTTTCTGTCATCTCATTCTGTAGTAATGTGCTGCTAAACGGTAACCA
TCTACCTAGCATTTCAACATTATCTATCTGTTATGTGATTCTGGCTTAGG
CAAAACATGTCACCTAAACATTATTTCTAATTTCTGTATGATTTACGTGT
ATGGACAGTAATTCTAATTTTATAACTTTATAATGAATTACTTTTTATTT
CTATGTTTGGTATAACAGTTATGTTTGTACAGTGTAAACATTGAACATAT
GTGCAGGAGAGGTAGTAATGATCAAGCTTCTAGAGTGTCCTGCAAAAGAC
AAACTCATACACAGACTCAGATGCATGTGCTGTCATCTTTGGATGTTTTG
CACGAATGTAACATTCACCTGAACGTTATTCTTTATAGGCACTGAGTTCT
AACTTCATAAACACTGCTCATGTGGGACTTATTTCCAATTTTG
>CL38.Contig2_All
TATTTGCAAGACAAGTTGAATGACAGGCTGCAGCATTTGAATAGGGGAAA
ATTAACATCTAAAATGTCAGCCATAAGGCAACACCATGAATCATCAAAGG
AGCTTGAACCTGAACATGTGATTTGCGGAGATGGAGAGTGGAAAGTAGCA
ATACCAACCAATAAGAAGACATATATTGTGAAAAATTGCAAGACACTTCA
CGCAAATGTGAACTACGTTGTTATGATTGCAAAGCCTGCATTCATGAATA
CATCTGCAGCTGTGTTGATTTGGCCATCAAATTTAGTATATGTAAACACA
TTCACTTAATTTGTAGATTTACAGCTGGAAGAGTTGGTAGCTTGGGCATC
TGTGAGGCAGGTAGTGGTGATAATCAGCACATCATTATAAAGGAACTGCA
AAATCCTGGCACGTCAAGAGACGGTAGAACATTGCAACAGAGGCGAGAAC
AGTTTTTGCAACTGTTTAATCTCTGTCTCAATGAAGCCAAATCAGAAGAG
GCATGTGAAGCCATCAGGAAATGTCTGTCCTCGGTGATGCCCACACTTAA
AGCTACGCGAGCTTCATCAACTTTACATGCACTCTCATTAAGCGGAGTTT
CTAATGTGAGCCTCGGAGATGGACACATTTGTCAATCGTAAAGCCTGACA
GCTCAGAAAGAAAAAATATTGTCACTGGGCTATTGTGGACACATCAAGAT
GAGCGGCTGAGCAGCAAATAGCGTTCACTTTGTGGTTGGTATCTTCGGGG
TTTTGATGTTGAGATTTGCTGGTGTCACTGCACTCCAGCACTGCAGCTCA
GCTCCAAGTAAGCATGGGTGATTGGCTGCAGTCACCCTGCTGTGACCACA
TCACCTATCACCTGGTTATGCCACTCCTGGCAGTCATTGGCTGGCCTACT
CAAAAACTGTGTTTCCTTGGGCTGTGTCCATGTGGTACTGTGGGTTATGT
GTTTGTCCAGACTAGTGTGCTTGTTGCTATATGCCCTAATTTCTAACCAC
GTAAAATGTCTTTCCTCGTTTTGCTCCTGTGGGTAAGTTTGTTTCTGAGG
TTCATGTTTAGAATTCTATCTAAGTGTATGAAAGAGTATAGCTACATTAA
CTGCATTAAAGATTTTTGTAATTTCAGTTGTAATCAGTATTTTTGTTGGA
TTGTGATATTCATTTATGTGGTTGAAGTGGCCAAATTGTATATTAAGC
>CL38.Contig3_All
GCACTTAGAAAGGATGCATGGTGTTATTAAGCATATATATCTGAAGGTAA
AGAAGCCCAAGCGACTGGATGTTGCAATTCACCCACTCGTGTGCTGCTTG
CGAGACAAGTTGAATGAAAGGTTGCAACATTTGAATAGGAGGAAATTAAC
ACCTAAAATATCGGCCATAAGGCAGTGCCATGAATCGTCAAAGGCCCTTA
AACCTGAACATGTTATTTGTGGAGATGGAGAGTGGAAAGTAGCAATACCA
ACCAATAAGGAGATTATAGTGAGAAAGTTGCAAGGGACATCATGCAAATG
TGAACTACGTTTTTATGATTGCAAAGCCTGCATTCATGAATACATCTGCA
GCTGTGTTGAT
>CL39.Contig1_All
TGCTTCTCGTTGAGCTGTTTGTGTTTGGATGCGCAGCTCACAACTCCCAA
TGCCAGATTGTCTGCTTACTTGACCGAGTCCCGAAATCTGTTGCGTTGCT
CCAATATGAAGAAGGTGATGGCTGTACTAACACGAGGCTCAGAAAAGATT
CTAGAAAGGTTATCGGACCTACCTAGTACGCAGCACGATCCCTACACCTT
CGCTGTGGATCTTACGGTGCATACGCCAAAGTTGACCGTACTGACAGTGA
CGGGTGTCTTCCGCGACATTGGCAAGGAGAAAAGTTCGCACAGACACTTC
TCGCGCACTTTTG
>CL39.Contig2_All
GTGTGTGTGTGTGTGTGTGTGTGTGTGTGTGTGTGTGTGACGTAATAACT
GCTACTCGGCACAATTTTCTGTCAATCTTCTGCAAACCTTGAAATACACC
AACACACAATCACAACTGCAACCATGTTTATTTACAGGCAATTGTTTAAA
GGTACAATTAACATAACACACAGCACTGTGATACAGTCTTTTCTGAGAGT
CGAATAAGTTCTCTGCCAACTACTTCTGGTTGACAAATGCCGATTTTGGA
ATTTTGCCCGTGTCATAAAGTTCCACAAAAATTTCGAGGGCTTCCTTAAA
ATCCCAATCGGTATCCTCCAGACACTTTCGTGACCATGGGGCTGACATAC
TAGTCAGTTGCTGAACCATTCCGGCCATGGACTCCTTCTCCAGTTCTGAC
AAATTAGGCGTCGGTCGGGTTTTCTTTACTTTTTTAGGCGGTCTTACATA
CTTGAATGCCTCCTCTGCCTCTCGCGTAGTTGCATTCGAGATGTACAAGA
TGTCATTAGTAATTTGGTATTCATCATTTTCTCGTCCAGTGAGAACAAAC
GTGCGCGAGAAGTGTCTGTGCGAACTTTTCTCTTTGGCAATGTCACGGAA
GACACCTGTTACTGTCAGTACGGTCAATTTTGGTGTATGCACTGTTAGAT
CCACAGCGAAGGTGTACGGATCGTGCTGCGTAGTAGGTAGGTTCGATAAC
CTTTCGAGGATCTCCTCCGACCCGTGTGTCAGTGCAGCTCTCGCCTTCTT
CATATCGGAGCAACGTAACAGATTTCGCGACTCGCCCACATAGGTAGACA
ATCTTGCATTGGGGGTTGTCAATTGTGCATCCAAATACAAACAGCAAAGT
GAGAAGTACGCTTTCTTGTGGTACAATCCACGAAGTTTCATTCGATCAGG
GTCATCATAGAGTGTGAAAAAGTGCTCGATGAACTGGTCGGCAAATTCAC
CCGAGTCACCAACAGCACTCACAATGAAATTCGGCTTCCAATAAGGCAGG
CGTGCTGTGGTGTGCAGGTAAGTCCCATCCAGTTTTGCGAGACGGGGAAA
GGTCGCCTTGATGGCACTTATGTAGGAATCCCTCTTAAGCATCTGACATA
TTGGATTACGATCCAAATATACTTCCGAGATCTGCAAAGTACGAGACAGC
GAAACCGTACCAGTGCTCTTTACCTCATTGTCCGACACGTCCAGAATTCG
CAGAGTCTTCCACTTGGAGTGTACCAGGAAATTCCAGAGGAGAGTCAGCG
TCGTGATCCCGTTCCCTGCCAGTCGGAGAGCGGCGAGTCCGGGCGCCATG
ACCTCTGCGACCCTCAGCATCTGGTCCAGAATGTGCCAGTTTTCGGTTGG
GTCGAACAGCATTTCCTGGACCTCAGGAATATTGTTTATATAAGAGAGAT
CCAAAAACTTTTTCTGACTGTCCAGCCTTCTTGAAACAATTTCTTTTAGA
GCCTCTGACAGGTTGAAATTTTTGCTAAACAGTTTGACTGTCATTTCAAT
CTCGTCAAATCTGTCGGAGACGTATGGCACTTTAAGGTCTCGCCTACAAA
GTGTTCTCAGTGCCAAACCGCACATATTCACAAAGAATGTTATGCGTAGA
TTTTCCATACGAAAAAAATAAGGAGTAAGTTTCTGTGGTGATATTCGTTT
GTTGATGGCCGCAAGGACAAATCTTCTCTCATATTCTGGAACTGGGGTTT
TGATAGTGATCAGATGCCACTGGCTAGCAGAACGGGTAATATCTGTAAGA
AGTTCACCATACATATTGGCAAACTTTAATGAATTCGAGCTGTTCAATTC
CAAGAATTCTTCTGCAATTCCCGCCTGTGCGAGGTTGCCCAACACTTGCT
GCACACCCTGGGGTGTTGCGGCACCAGGTGTCAGAGACTGGTAGAGGCTC
TGCTGTACAGCAGGCTGCTGCACCATTGGTGGTTGCACACCCTGGGGTGT
TGCGGCACCAGGTGTCAGAGACTGGTAGAGGCTCTGCTGTACAGCAGGCT
GCTGCACACCCTGGGGTGTTGCGGCACCAGGTGTCAGAGACTGGTAGAGG
CTCTGCTGTACAGCAGGCTGCTGCACCATAGGCGGGTGCACCACAGGCTG
CTGCACCATAGCTGGGTGCACCATAGGCCGTGGCTGCTGACGGTGCACCA
CAGACGGGTGCGCCACAGGCAGTGGCTGCCGCTGCAGCGCCACAGGCGGT
GGTGGGCGTTGTTGTTGTTGCCCTTTGGCACCATATAGTACCGGCCCTCT
CTCTATACACGGCTCCTTGTTGACTTGGACGTGAGTCAGCACCCGCTGAT
TATGTCTCCAATCCATGACTTAGAAATGCTGCTCACCACCCCTTCACAAA
AA
>CL39.Contig3_All
GGCGCCCGGGCTTGTCACCCTCGGACTTGCGGGGAACGGGATCGTGTCGC
CAACACCGCTCTGGGAATTCCTGGCCCAGTCCAATTGGAAGTCTCTGCGA
ACTGTGGATTTGTCAGACAATGAGATAAAGAGCACCGGTACATTTGTGCT
GTTACGTACATCACAGATCTCGGAAATATACTTGGACCATAATCCGATAT
GTCAGATGCATAACAAAGGCCCCTACATAAGTGCCATCAAGATGACCTTT
CCCCGTCTTGCAAAATTGGATGGGACTTACCTACACACCACACCACGCCT
GCCTTACTGGAAGCCGAATTTCATTGTGAGTAGTACTGGTAACTCGGGTG
AATTCGCCGACCAGTTCAT
>CL40.Contig1_All
CGCAAAACATATGTCACATTCATAGTTCTTTTCCAAGTGGATGATTTTGT
GATTGTTTAGTCTTACTTGATTAAAAAACATAGCTCCACAGACATCACAC
ATCCAAGACTTCTCCTCTGCGTGAATGGTTTTATGGCGCTCCAGAATTAG
TTCTGATGCTGCACCCCTACCACAGATGTGGCAGCGATATGGCCACTGAT
TTGTATGTATTAGAGCATGCACTTTGAATGATGTTTCACTGGTAAAGCAC
TTTTCACACATGCTACACTTCACATATGTCTTTTTAATATGAGTTTTAAT
ATGCTTTTTCAAACTATGGATATTGCTGAATTCCTTCTCACAAAAGCAGC
ATCTAGGTTTCTTTTTCCTTGACTCCCTCCAAATGTGTTCGCCAGTACAA
GAATGTGTGAATATTGCATTAGAATATGTCAACACTGCTGGGCATTCAGG
ACACTTGATGCTTGACGATTCTACAAAAGGGCCCAAGCATTGGGGTTCCT
TTGCAGCATTGGATTCACTGTTTGTCTGACT
>CL40.Contig2_All
GCGAGGAGACAAAAGTGCATAAACGTTGTTGCGGAAGTGGTGGGTGTGAG
TCACGCACACGTGTGATTGGAAACACGCGTGTGCTGCCGAATTGTGTAGC
CAGTGAAGGAAGAATCAGGAATAAGCACATCCTCACCCGCTTTTGACAGT
GTAGAAGGCAACGCAGAACCACAACATTCCACCATGTGGAATGGTAGTGT
GCACCCTTCCTTGAGACCAATAGAAACAAACAGTGAATCAAACGCTACAC
AGGAACCCAAATGCTTGGGCCCTTTTGTAAAACCATCAAGCATCAAGTGT
CCAAAATGCCCAGTACTATTGACATATTATGGTGAAATATTCACACATCC
TTGTACTGAGGGACACATTTTGAAGGAGTTAAGGAAAAAGAAACCTAGTT
GCTGTTTTTGTGAGAAGGAATTTAGTAATGTGCAATGTTTGACAATGCAT
ATTAAAACTCATGTTAGAAAGACGTATGTGCAGTGTAGCATTTGTAGACA
GTGCTTTACGAGCGCATCATCATTCAAAGTCCATGCACTAACACATACAA
ATCGGTGGCCACACCGCTGCCATACTTGTAGTCAGGGGGCTGCATCGGAA
CGTAATGTGGAGCTCCATAAATCCATTCACACAAAGGAGAAGTCTCGAAT
GTGTGACGTCTATGGAGCTATGTTTCATAATCAAGTAAGACTAAAGAATC
ACAAAATCAACCACTCGGAAAAGAAATATGAATGTGACATATGTTTTGCG
AAGTTCAGAGAACATCATCAAGTCAACCAACATAAGAAGATTCATTCTGG
CAGGGAAAAATTTCAGTGTGAAGACTACAATTTAGCTTTTATAACTAAAT
ATAAATTGAAACTGCACAAAGAAATTAAACATGATGATAATTCTGGTGGA
GAAAGCTTCATTTGTTCTGTGTGTAACAAAGAATTCAAACATACATATGC
TTTCAAACTGCACATGTATTTGCATAAATGTGAAAATGAAAAGCTAATGT
ATACATGTGACATGTGTAACCGGAATTTTGTAAGAAAAGCCTCAATGGCT
AAGCACATTGCTGAACACATTGGGAAACAGTTAAGTTGCAGTTACTGTGG
TATGTTATTTACACAGCCAAGTAGTGTAAAAGAGCATATGTTGCAATTGC
ATTTCAATGAAAGAAGATAATTTTATATAGAAGAGAGATATGGAAAGCCT
ACAGAGTGTTATGGCTGTTGTCATTGATATAAAATTTCGTGAGTTGTTAG
TACCCCATCACATTACTTTTCAAAAATTCTCAAGTACTTGGCAATGCAAT
CCCTCTGCTGGGATCTTCTTCAGGATTGTTGTAGTGCCCCCAGGTGGCTG
AACACTGTTGAAAGGCAGTGTCGTGTTCACTTACAAAATTTTATTTTCTT
GCATTTTTTTACGGTAGTGTAGTTGCTGGATGAAAATTATTCAGACTGCC
ATTGGTGGGACTCATCATTGGATATTGATACCGAGTAAGGAAAGGGATGG
AATTTATCAAAATATAGTTATTTTCGTGTCACTTATATGGCTTCCTGCTA
CTATTTGCTTCCTTGATGGGCAGGTAGCCACAAAGCTGGAAGTCCTTAAT
GTGTGTGGTTAGAAATCATATTTAAAAATGACAGATCACATTTGTGGTTG
TGGTACACACTCTGGAAACAGCTGTTATCTTATTAACAAAAACATAATAA
ATTGAAGAATCTATTATCTAACTGCTGATTGGATAACACTCATACCAAGA
TTCTGGTGCTGTGAATACCTGTCCCTCCCCAAATATATATAGTACTGAAG
GTAAACAAAGAAAGACGCCCTCTGAGACCTATTGTGAATGGGATTAATTC
TCTAATGTATTTTGTAAGTCATTTATCAAGGAAATTGAATTGTCTTTTCA
GAAAAATGAACACTTGTGAAGGGTTCACAACAGTTTTTTGTAAAAATATG
CACAGTGAAGTTGCAGTTATTTATTGACATTCCAGTAGCAGATGCTATGG
AGTTCATTGTGGGTAAAATTGCCATAGTTATGTGAACTGGTCGGAATTTG
CCTACGGTTTAGCTATTTTAAATATCAGCAAGAATTTTTTGAACAATCTC
ATGATTTTGCCATGGTCTCACCTTTGTCGTCGTTAGCAGCTGGCCTTCTT
ATGCAGCATTCCAAACAGGTGGTAAGTAATGCAGAACTAAATCTTGCACT
GTGTGACTGACACTTTTGCTGCATGGCCACACAAGGAAGAGCTACATAGC
TTCCGAAATTTCTTAAGTAACAATCAGCTTTGAGATAGTGAAGTTAGACT
CGCATTCCTGGATGTGTTGATCTATAAAAGACTGATCTGAACTAGATTTC
ATAAGGGAAACATTGTTGGCCTACTGGTATGATGGTTTATCCATCAATAG
GGCCTTCAAATGAACTTATTATAATAACACAAACAAGGTAAATGAGGAAC
CTTCCACCTAATCTGTAAAGTTACTGTTTTTTACTAGAGTAATCTATTAC
ACAGGGGGAAATCCTTCAGAAGAATGGCATAAGGACTAAATTTTTCAAAC
AACACAAAATAACTTTTTTCTATCTATAATGGATGTGATTAATCACTCAT
ACCACAGGAGTCTATGAAGAGGTATATGGGTGTGGCAAAGTATTTATAGG
CTAAACTGGGAGGACAATAAAATAACGTGTTAAAGAGCATAAAAGCCCCA
CACATTTAAGACAAAGTGTAAAATCTGTCATAGTGGAGCAGCAATAAGAA
TCTGGTAAGGTTGTGGACGTCAATAATATAAGAATTCTAGCCGAAGAGGG
TAGTAATTACAGGAGGAAACTGGGTTGTAGTTGAAATCTCAAAGAATGAG
TGAAATTTCTATAGGGGAAACTGCTACAGGCTTATGGCTTTGTGGCTACC
CGCCTAAAACAAGTAAAAACACCTTCACAGTAAATGACGAAAATAAACAA
TTACCATGAAGCCAAATCGGTGCCAGAACAACATTATTATTTTGATAAAA
TTGCACCTCTCCAGTTAGTATTTACCCAGTGTTCAAGTCCCACCAATGGC
AGCAGGATATTTTTACCCAGTTACTCCACTTTTCTGAATGTGCACAAAAC
ACCCTTTTGTGAGTGAACAAAACACTGTTTTCTAACAGTTTTCAGCCACT
ATTTGACACTAGAACTGTCCTGTAAAAGATCCCACAGAGGGATTGAAACA
TCAAGTATTTTAGTCAAGCCTAACAGCTTGGAAGATTTTACAGTAAATGG
ATGGCAGTAATTATTAAAAATGTGGCTGTATCATGCACATAAGATTTTCT
GTGTTGCCATATTATAAGAAATTGTTGACAATTATATTGTAAGTATTTTA
TTTTTTTATGTAATTTCCTTTTCATTGGAATTTTGAAATAGAAGGCAACT
AAATTGTGACATTCTTTGTTATACATATGTACAATAAATTGTAACATTCT
TTGTTGTACATATGTACAATAAATTGTAACAAAATTTTAATCATTAAGAT
TGTTTAAATATTCTGTAATAAAGCAATA
>CL40.Contig3_All
GCGAGGAGACAAAAGTGCATAAACGTTGTTGCGGAAGTGGTGGGTGTGAG
TCACGCACACGTGTGATTGGAAACACGCGTGTGCTGCCGAATTGTGTAGC
CAGTGAAGGAAGAATCAGGAATAAGCACATCCTCACCCGCTTTTGACAGT
GTAGAAGGCAACGCAGAACCACAACATTCCACCATGTGGAATGGTAGTGT
GCACCCTTCCTTGAGACCAATAGAAACAAACAGTGAATCAAACGCTACAC
AGGAACCCAAATGCTTGGGCCCTTTTGTAAAACCATCAAGCATCAAGTGT
CCAAAATGCCCAGTACTATTGACATATTATGGTGAAATATTCACACATCC
TTGTACTGAGGGACACATTTTGAAGGAGTTAAGGAAAAAGAAACCTAGTT
GCTGTTTTTGTGAGAAGGAATTTAGTAATGTGCAATGTTTGACAATGCAT
ATTAAAACTCATGTTAGAAAGACGTATGTGCAGTGTAGCATTTGTAGACA
GTGCTTTACGAGCGCATCATCATTCAAAGTCCATGCACTAACACATACAA
ATCGGTGGCCACACCGCTGCCATACTTGTAGTCAGGGGGCTGCATCGGAA
CGTAATGTGGAGCTCCATAAATCCATTCACACAAAGGAGAAGTCTCGAAT
GTGTGACGTCTATGGAGCTATGTTTCATAATCAAGTAAGACTAAAGAATC
ACAAAATCAACCACTCGGAAAAGAAATATGAATGTGACATATGTTTTGCG
AAGTTCAGAGAACATCATCAAGTCAACCAACATAAGAAGATTCATTCTGG
CAGGGAAAAATTTCAGTGTGAAGACTACAATTTAGCTTTTATAACTAAAT
ATAAATTGAAACTGCACAAAGAAATTAAACATGATGATAATTCTGGTGGA
GAAAGCTTCATTTGTTCTGTGTGTAACAAAGAATTCAAACATACATATGC
TTTCAAACTGCACATGTATTTGCATAAATGTGAAAATGAAAAGCTAATGT
ATACATGTGACATGTGTAACCGGAATTTTGTAAGAAAAGCCTCAATGGCT
AAGCACATTGCTGAACACATTGGGAAACAGTTAAGTTGCAGTTACTGTGG
TATGTTATTTACACAGCCAAGTAGTGTAAAAGAGCATATGTTGCAATTGC
ATTTCAATGAAAGAAGATAATTTTATATAGAAGAGAGATATGGAAAGCCT
ACAGAGTGTTATGGCTGTTGTCATTGATATAAAATTTCGTGAGTTGTTAG
TACCCCATCACATTACTTTTCAAAAATTCTCAAGTACTTGGCAATGCAAT
CCCTCTGCTGGGATCTTCTTCAGGATTGTTGTAGTGCCCCCAGGTGGCTG
AACACTGTTGAAAGGCAGTGTCGTGTTCACTTACAAAATTTTATTTTCTT
GCATTTTTTTACGGTAGTGTAGTTGCTGGATGAAAATTATTCAGACTGCC
ATTGGTGGGACTCATCATTGGATATTGATACCGAGTAAGGAAAGGGATGG
AATTTATCAAAATATAGTTATTTTCGTGTCACTTATATGGCTTCCTGCTA
CTATTTGCTTCCTTGATGGGCAGGTAGCCACAAAGCTGGAAGTCCTTAAT
GTGTGTGGTTAGAAATCATATTTAAAAATGACAGATCACATTTGTGGTTG
TGGTACACACTCTGGAAACAGCTGTTATCTTATTAACAAAAACATAATAA
ATTGAAGAATCTATTATCTAACTGCTGATTGGATAACACTCATACCAAGA
TTCTGGTGCTGCGAATACCTGTCCCTCCCAAAATATATATAGTACCGAAG
GTAAACAAAGAAAGACGCCCTCTGAGACCTATTGTGAATGGGATTAATTC
TCTAATGTATTTTGTAAGTCATTTATCAAGGAAATTGAATTGTCTTTTCA
GAAAAATGAACACTTGTGAAGGGTTCACAACAGTTTTTTGTAAAAATATG
CACAGTGAAGTTGCAGTTATTTATTGACATTCCAGTAGCAGATGCTATGG
AGTTCATTGTGGGTAAAATTGCCATAGTTATGTGAACTGGTCGGAATTTG
CCTACGGTTTAGCTATTTTAAATATCAGCAAGAATTTTTTGAACAATCTC
ATGATTTTGCCATGGTCTCACCTTTGTCGTCGTTAGCAGCTGGCCTTCTT
ATGCAGCATTCCAAACAGGTGGTAAGTAATGCAGAACTAAATCTTGCACT
GTGTGACTGACACTTTTGCTGCATGGCCACACAAGGAAGAGCTACATAGC
TTCCGAAATTTCTTAAGTAACAATCAGCTTTGAGATAGTGAAGTTAGACT
CGCATTCCTGGATGTGTTGATCTATAAAAGACTGATCTGAACTAGATTTC
ATAAGGGAAACATTGTTGGCCTACTGGTATGATGGTTTATCCATCAATAG
GGCCTTCAAATGAACTTATTATAATAACACAAACAAGGTAAATGAGGAAC
CTTCCACCTAATCTGTAAAGTTACTGTTTTTTACTAGAGTAATCTATTAC
ACAGGGGGAAATCCTTCAGAAGAATGGCATAAGGACTAAATTTTTCAAAC
AACACAAAATAACTTTTTTCTATCTATAATGGATGTGATTAATCACTCAT
ACCACAGGAGTCTATGAAGAGGTATATGGGTGTGGCAAAGTATTTATAGG
CTAAACTGGGAGGACAATAAAATAACGTGTTAAAGAGCATAAAAGCCCCA
CACATTTAAGACAAAGTGTAAAATCTGTCATAGTGGAGCAGCAATAAGAA
TCTGGTAAGGTTGTGGACGTCAATAATATAAGAATTCTAGCCGAAGAGGG
TAGTAATTACAGGAGGAAACTGGGTTGTAGTTGAAATCTCAAAGAATGAG
TGAAATTTCTATAGGGGAAACTGCTACAGGCTTATGGCTTTGTGGCTACC
CGCCTAAAACAAGTAAAAACACCTTCACAGTAAATGACGAAAATAAACAA
TTACCATGAAGCCAAATCGGTGCCAGAACAACATTATTATTTTGATAAAA
TTGCACCTCTCCAGTTAGTATTTACCCAGTGTTCAAGTCCCACCAATGGC
AGCAGGATATTTTTACCCAGTTACTCCACTTTTCTGAATGTGCACAAAAC
ACCCTTTTGTGAGTGAACAAAACACTGTTTTCTAACAGTTTTCAGCCACT
ATTTGACACTAGAACTGTCCTGTAAAAGATCCCACAGAGGGATTGAAACA
TCAAGTATTTTAGTCAAGCCTAACAGCTTGGAAGATTTTACAGTAAATGG
ATGGCAGTAATTATTAAAAATGTGGCTGTATCATGCACATAAGATTTTCT
GTGTTGCCATATTATAAGAAATTGTTGACAATTATATTGTAAGTATTTTA
TTTTTTTATGTAATTTCCTTTTCATTGGAATTTTGAAATAGAAGGCAACT
AAATTGTGACATTCTTTGTTATACATATGTACAATAAATTGTAACATTCT
TTGTTGTACATATGTACAATAAATTGTAACATTCTTTGTTGTACATATGT
ACAATAAATTGTAA
>CL40.Contig4_All
GTGTTATCCATCAATGGAATGCAATTTTAACATATGTCTTTTTACACTAC
TTGGTTGTGTAAATAACATTCCACAGTGACTACAACTGAATTGTTTCCCA
TTGTGTTCTAAAATGTGCCTAGTCAGAGAAGATTTTGTCACAAAATTCCG
CTTACACATGTCGCACGTGTACATTACATTTTCATTTCTAAATTTATGTT
TATACATGTGTCTAGTGAAAGCGTATCTATGTTTGAATTCTTTGTTACAC
ACAGAGCAAATGAAGCTTTCTCCACTGAAATTA
>CL41.Contig1_All
CGGGAAGCGAACGGGACGTGAACGCGGGTTTGTTTGTTGTACGCTCTTCC
GGGCCGATCGTGTGCGCTCGCGTGCGGAACGCTGTGGTGCGTGGCACGCG
CTGACAGTGCGTGTGGGGAGAGGAGCGGTCGTCGCGTCGCGAGCCCTCGG
GGGGCCATGGTGGTGGCTGCCGGACTCGCGTTATGAAGTCGTCCACCCGG
CGCCTGCACCACGTGTATTCGCCGTACGAGTACCCGGCAGCAGTGACTGC
CTACTACCAGCGACCCACCGTCTACTACATGCAGCCGTCCTACTACCTGC
CCACCGCGCCCACGGCGCAGACGCCCTACATGGTGCCAGAGCGGAAGCTG
TTCGTGGGCATGCTCTCCAAAAAGAGCTCTGAGAATGACGTGAGGGCTAT
GTTCAGCCCCTTTGGCACCATTGAAGAATGCACAGTTTTGCGAGACACCA
ATGGTCAGAGCAAAGGCTGTGCCTTTGTTACATACACTTCCAAACAGTGT
GCCATTAATGCAATCAAGGCCATGCACCATTCCCAAACAATGGAGGGCTG
TTCTTCACCTTTAGTAGTGAAATTTGCTGACACACAGAAGGAAAAGGATC
AGAAACGTCTCCAGCAGTTGCAAGCAAGCATGTGGAGCTTACCAACAGCT
AATCTGGGTGGTATAAACCCTCAGTACCTGGCCTTGCTGCAACAGCTGCA
GAATACAACAAGCTCAACAACAACAAATGGGCAGACAGCGGGTTTGTCAG
CATTAAACTCTGTGCAGCAGCAGCTCCTCCTGCAACAGCAGCTGCAGGCT
GCCCAAAACACAACTAGTCTACAGAGTTTAGCAGCATTACAGAATTCCAC
AGGACTAAACTTGACAGGTTCTACAGGGACTGCAAACACGGACATCAATC
CAGCAAATCTTCAGGGACTTGCTACGTTAGCTAATTTATCAGTAGCAAAC
CCCACTGTTAGTCCAATGAGTATGCAGAACCTTGTAACACTTGCAGCAAT
GACTGGTGGCAGCGGAACCAATCTTCAGGTATCACCTACAGGATCCAGTG
CATCTGGTTTAAGTAGTCCAGGGTCGCTAACAGGACAAACGTCAGGTGGC
AGCCCATTGAGCCCTGTCACAAGCATGGGGCTAGGCAGCTTAACAGGGTC
ACCATTGAACTCTATGGCCTCCATCAATGGCCTGGGTTCTGCAGCTGCGG
CGCACAATGGTACGGGGCTGGGACTGGATGCCTTGACATCCGCCTACTCA
GGCATCCAGCAGTACACTGGTTTTCCAGCATTTGGTAGTGGTGGTGCCCA
TGGAGGTGGCTCTGGACCTGGGAGCATAACAGGGGCTGGTAGCACTACAG
GTCCAGCTGGCAAGCAGATTGAGGGACCTGAAGGAGCAAACCTCTTTATT
TACCATTTACCACAAGAATTCAGTGATACTGATCTTGCATCCACCTTCTT
GCCCTTTGGGAACATTGTGTCAGCCAAAGTATTCATTGATAAACAAACCA
ATCTTTCAAAGTGTTTTGGTTTTGTATCATACGACAACCCAGTGAGTGCC
CAGGCAGCAATACAGGCGATGAATGGATTCCAGATTGGCACAAAGAGACT
TAAGGTGCAGTTGAAGCGCTCCAAGGAGGCATCCAGACCATACTAAGTGC
CAGGAAGGCCTGCGCTCTGTGATTTGCCCCTGGACCGTCCGTAACCAAAA
TAGTCACATTGTGTTGTATGGGTCCGACGACTGAGAACTGTGCCGGCCAC
CTGTACGTTTGTGAATTTCTCTATATCATTTTGTATTTTTTTTTACTTGA
AATAACAGCATTTTAGTACAATAGCATAACAAAATCATATCAGCACAAAG
GAGATAAAATTTGTGAAGATTGTAATTAAATGTCAATGTTTCTTCTTTGA
AAATGAAACGATAAGATTTGAAATACTGTGCACTGTGTTTGCATGTGACA
ATGAAATGAGCAGAAACTGTTTTGCAGAATACTGTATGTAAAACTCAGAG
TAATTTTTATAAATTGATGTTGAATTCTCAAATAAAACAAAAAAATAAAA
AATGTCCTTTACATAGCAAAAACAATTTGTTATTTTTTTGAGTCTGTAAG
TTCTTAAGTATGTTGTCATTCAGTACAGTAATAAATGTATCTGTGCAGAA
CACTGTGTATTTGTTGTTAAAAATAAGTTTTGTATTATGGTGTTACATAA
CTGTTATGGCGGATTGGTGTATATTTCATGAAACTGGAAATATTTTCTTT
GTATTATCCATTTTATTATTTGAAATGGCTTACACCAAACATAGTCTGTA
CTTCTTAATTACTCAGCACCCAGTATAATTGATATATGAGTCGAATTGCT
GAGTAAATATTTCAAATAACAGGACCAAGTGCGCCTCCAGATGAGGGTTA
GTGCAGGATGTGGCAGGCTGCATCATTTTAATTCTTTGACTGACACAGAC
CTGTAAGCATTTTAAATCAGTGTTGTCTTTCACATGCTGTTGTTGTCAAA
TTACTGTATTTTGTACAATACATGTTACATGTAGTGCCACCTCCTGGAAA
GGATCCCTCACTAAAGTACCATCTGCCATAAATTCACTCTCTTCTGTAAC
CTTGCACTCCATTTTTTTTCACTTAGTATTCACTATCTTCAATTAAACTG
CTAGTTTTATGTCATTATTGTTACCATTTTCTGTGTACAAAAGGCACTTT
TCCTAGTCTTACATGAATGCAATTAAAACAAGTGATTGTTAAAGACTTAT
AGAATAGAAAATAAAGAGCGTGTTTATATTATTATGTTTGAATGTTTGAT
GTTTGAAGGCAGTATAAAACAGATTTTCTGTCTCCAGTGAAAATTGTGTA
AACTGAGTAGTACAGTGTCAGAAGGAAAATATCTGTAAAGTTACCAAAAA
GGACATGGATTACTTAACCAAAGATATGTCGTTAATGTCTGGTTTGCCAG
TTGTACTGTGACTGTTCTTAATCCCCACCATTGTTATGTTAACTTTATGA
TGTCTGAAGGTGCAACATAGATGTTTAAGTTGTTCAGTCTGACATATAAT
TCAATCTAAGAAAAGGCAGAAACCATTGATGATGACCATACTGTGTATTT
ATATGTGGTAGGCTAGGTAATGTTGTATTAATTATTAATTGTTTTCATAG
TGAAGATGTGATTAATTTGAAGTAATATATACCACCTTAATTATGTATGT
TAGTTGTTTACATCTTGTTTTGTGTCATGTTGGTATGATAGCAAGATGGA
ATTAGTGCTAATTTTATTTGTTTCTTTTTGTGGGGTGTTACTTTCTTTGT
TCCATTCATATTATTGTGAATTAATACTTAAAGTTTGTTGTTAGTCAGTT
ATATTGTAGAAAGTGTTTATTTGTTGTCTTCTGTTTCATCTGGAGCATGC
TATAAATGTGAGGCTCTATCCGTTGGTGTAAAAGAATTTCATTGTTTATG
AATGTAAAATTTTGCTTACTGTCATAAATGACAATAATTTTGTTTCACGT
CTAAGAAAATGACTGTTAACACTACTCCATTGTGATAGGCCTCTTTAAAT
GTTCCTTTGAATCTGCTTCTTTGGGGGAAAATCATATTCGTGTTAAAGAT
GTGTCCATTGTTGATATGGACTTTGTCTGAGGCTCACTTTTCATAGAACA
TCCAAGAAGACATCTAGTTGTGGAATTTCTTTCTGCAGAGATTCAAATGT
TTTATGAACAAAAATAAGATTATTCAGATGAGGTTAATTGAGGAGAAACA
TTTTTGTAAATGTCTCCTATTCCACACACTGTCAGTTTGCAATTTTATTT
GTTCCTGCAGGATATATTATATTCAAGTGACTTTTATTCTTAAAGTGCAT
TTGTGATATTTGATGAGCAAGCTCTGGTGTGTTTCAAACTTATTGGGGCA
GATTGACTGATGTTGACTGTAAGATTAATGTGAGAAATATATTACAGTCA
CCTGGCATCTTCAGTATAGTAGTATTGTAATCTTTGTTGTGTTTTTGTTG
TGTTTAAAATGTTGTTCATCATATTCTAACAGTCTCTTGGTTCTATTATA
CTGCAAATATCTGTTGTTAAAATGGTCTACAAAAATCTCAGGAACAAAAT
GTAGTTTCCATGGTTGTTCTGTCCAAGTGGAGTAGCACAACAGTATGTCG
TGTTCCTTGTTCGAGCCTGTTTTATGTAAATTAAAAAGAAGTGCTCACAA
TTTGCAGCATAAGTATTTATGTACATTGAAAGAAATGTAGACAGAAATAT
TTAGTTTTTAAAAAAAAGATATCCACAGCAGAAAAGGGGTAAAAAGCAGA
TTTATACTACTATAGTCCGATAGAATTCAGTTATGTGGTTATTTAAGAAA
TGACTAATAAGTGTATTGTAAAGGGCAGCATGAAGAAAATTAAAAACCTA
TTTTGAAAGTA
>CL41.Contig2_All
CGGGAAGCGAACGGGACGTGAACGCGGGTTTGTTTGTTGTACGCTCTTCC
GGGCCGATCGTGTGCGCTCGCGTGCGGAGCGCTGTGGTGCGTGGCACGCG
CTGACAGTGCGTGTGGGGAGCGGAGCGGTCGTCGCGTCGCGAGCCCTCGG
GGGGCCATGGTGGTGGCTGCCGGACTCGCGTTATGAAGTCGTCCACCCGG
CGCCTGCACCACGTGTATTCGCCGTACGAGTACCCGGCAGCAGTGACTGC
CTACTACCAGCGACCCACCGTCTACTACATGCAGCCGTCCTACTACCTGC
CCACCGCGCCCACGGCGCAGACGCCCTACATGGTGCCAGAGCGGAAGCTG
TTCGTGGGCATGCTCTCCAAAAAGAGCTCTGAGAATGACGTGAGGGCTAT
GTTCAGCCCCTTTGGCACCATTGAAGAATGCACAGTTTTGCGAGACACCA
ATGGTCAGAGCAAAGGCTGTGCCTTTGTTACATACACTTCCAAACAGTGT
GCCATTAATGCAATCAAGGCCATGCACCATTCCCAAACAATGGAGGGCTG
TTCTTCACCTTTAGTAGTGAAATTTGCTGACACACAGAAGGAAAAGGATC
AGAAACGTCTCCAGCAGTTGCAAGCAAGCATGTGGAGCTTACCAACAGCT
AATCTGGGTGGTATAAACCCTCAGTACCTGGCCTTGCTGCAACAGCTGCA
GAATACAACAAGCTCAACAACAACAAATGGGCAGACAGCGGGTTTGTCAG
CATTAAACTCTGTGCAGCAGCAGCTCCTCCTGCAACAGCAGCTGCAGGCT
GCGCAAAACACAACTAGTCTACAGAGTTTAGCAGCATTACAGAATTCCAC
AGGACTAAACTTGACAGGTTCTACAGGGACTGCAAACACGGACATCAATC
CAGCAAATCTTCAGGGACTTGCTACGTTAGCTAATTTATCAGTAGCAAAC
CCCACTGTTAGTCCAATGAGTATGCAGAACCTTGTAACACTTGCAGCAAT
GACTGGTGGCAGCGGAACCAATCTTCAGGTATCACCTACAGGGTCGCTAA
CAGGACAAACGTCAGGTGGCAGCCCATTGAGCCCTGTCACAAGCATGGGG
CTAGGCAGCTTAACAGGGTCACCATTGAACTCTATGGCCTCCATCAATGG
CCTGGGTTCTGCAGCTGCGGCGCACAATGGTACGGGGCTGGGACTGGATG
CCTTGACATCCGCCTACTCAGGCATCCAGCAGTACACTGGTTTTCCAGCA
TTTGGTAGTGGTGGTGCCCATGGAGGTGGCTCTGGACCTGGGAGCATAAC
AGGGGCTGGTAGCACTACAGGTCCAGCTGGCAAGCAGATTGAGGGACCTG
AAGGAGCAAACCTCTTTATTTACCATTTACCACAAGAATTCAGTGATACT
GATCTTGCATCCACCTTCTTGCCCTTTGGGAACATTGTGTCAGCCAAAGT
ATTCATTGATAAACAAACCAATCTTTCAAAGTGTTTTGGTTTTGTATCAT
ACGACAACCCAGTGAGTGCCCAGGCAGCAATACAGGCGATGAATGGATTC
CAGATTGGCACAAAGAGACTTAAGGTGCAGTTGAAGCGCTCCAAGGAGGC
ATCCAGACCATACTAAGTGCCAGGAAGGCCTGCGCTCTGTGATTTGCCCC
TGGACCGTCCGTAACCAAAATAGTCACATTGTGTTGTATGGGTCCGACGA
CTGAGAACTGTGCCGGCCACCTGTACGTTTGTGAATTTCTCTATATCATT
TTGTATTTTTTTTTACTTGAAATAACAGCATTTTAGTACAATAGCATAAC
AAAATCATATCAGCACAAAGGAGATAAAATTTGTGAAGATTGTAATTAAA
TGTCAATGTTTCTTCTTTGAAAATGAAACGATAAGATTTGAAATACTGTG
CACTGTGTTTGCATGTGACAATGAAATGAGCAGAAACTGTTTTGCAGAAT
ACTGTATGTAAAACTCAGAGTAATTTTTATAAATTGATGTTGAATTCTCA
AATAAAACAAAAAAATAAAAAATGTCCTTTACATAGCAAAAACAATTTGT
TATTTTTTTGAGTCTGTAAGTTCTTAAGTATGTTGTCATTCAGTACAGTA
ATAAATGTATCTGTGCAGAACACTGTGTATTTGTTGTTAAAAATAAGTTT
TGTATTATGGTGTTACATAACTGTTATGGCGGATTGGTGTATATTTCATG
AAACTGGAAATATTTTCTTTGTATTATCCATTTTATTATTTGAAATGGCT
TACACCAAACATAGTCTGTACTTCTTAATTACTCAGCACCCAGTATAATT
GATATATGAGTCGAATTGCTGAGTAAATATTTCAAATAACAGGACCAAGT
GCGCCTCCAGATGAGGGTTAGTGCAGGATGTGGCAGGCTGCATCATTTTA
ATTCTTTGACTGACACAGACCTGTAAGCATTTTAAATCAGTGTTGTCTTT
CACATGCTGTTGTTGTCAAATTACTGTATTTTGTACAATACATGTTACAT
GTAGTGCCACCTCCTGGAAAGGATCCCTCACTAAAGTACCATCTGCCATA
AATTCACTCTCTTCTGTAACCTTGCACTCCATTTTTTTTCACTTAGTATT
CACTATCTTCAATTAAACTGCTAGTTTTATGTCATTATTGTTACCATTTT
CTGTGTACAAAAGGCACTTTTCCTAGTCTTACATGAATGCAATTAAAACA
AGTGATTGTTAAAGACTTATAGAATAGAAAATAAAGAGCGTGTTTATATT
ATTATGTTTGAATGTTTGATGTTTGAAGGCAGTATAAAACAGATTTTCTG
TCTCCAGTGAAAATTGTGTAAACTGAGTAGTACAGTGTCAGAAGGAAAAT
ATCTGTAAAGTTACCAAAAAGGACATGGATTACTTAACCAAAGATATGTC
GTTAATGTCTGGTTTGCCAGTTGTACTGTGACTGTTCTTAATCCCCACCA
TTGTTATGTTAACTTTATGATGTCTGAAGGTGCAACATAGATGTTTAAGT
TGTTCAGTCTGACATATAATTCAATCTAAGAAAAGGCAGAAACCATTGAT
GATGACCATACTGTGTATTTATATGTGGTAGGCTAGGTAATGTTGTATTA
ATTATTAATTGTTTTCATAGTGAAGATGTGATTAATTTGAAGTAATATAT
ACCACCTTAATTATGTATGTTAGTTGTTTACATCTTGTTTTGTGTCATGT
TGGTATGATAGCAAGATGGAATTAGTGCTAATTTTATTTGTTTCTTTTTG
TGGGGTGTTACTTTCTTTGTTCCATTCATATTATTGTGAATTAATACTTA
AAGTTTGTTGTTAGTCAGTTATATTGTAGAAAGTGTTTATTTGTTGTCTT
CTGTTTCATCTGGAGCATGCTATAAATGTGAGGCTCTATCCGTTGGTGTA
AAAGAATTTCATTGTTTATGAATGTAAAATTTTGCTTACTGTCATAAATG
ACAATAATTTTGTTTCACGTCTAAGAAAATGACTGTTAACACTACTCCAT
TGTGATAGGCCTCTTTAAATGTTCCTTTGAATCTGCTTCTTTGGGGGAAA
ATCATATTCGTGTTAAAGATGTGTCCATTGTTGATATGGACTTTGTCTGA
GGCTCACTTTTCATAGAACATCCAAGAAGACATCTAGTTGTGGAATTTCT
TTCTGCAGAGATTCAAATGTTTTATGAACAAAAATAAGATTATTCAGATG
AGGTTAATTGAGGAGAAACATTTTTGTAAATGTCTCCTATTCCACACACT
GTCAGTTTGCAATTTTATTTGTTCCTGCAGGATATATTATATTCAAGTGA
CTTTTATTCTTAAAGTGCATTTGTGATATTTGATGAGCAAGCTCTGGTGT
GTTTCAAACTTATTGGGGCAGATTGACTGATGTTGACTGTAAGATTAATG
TGAGAAATATATTACAGTCACCTGGCATCTTCAGTATAGTAGTATTGTAA
TCTTTGTTGTGTTTTTGTTGTGTTTAAAATGTTGTTCATCATATTCTAAC
AGTCTCTTGGTTCTATTATACTGCAAACATCTGTTGTTAAAATGGTCTAC
AAAAATCTCAGGAACAAAATGTAGTTTCCATGGTTGTTCTGTCCAAGTGG
AGTAGCACAACAGTATGTCGTGTTCCTTGTTCGAGCCTGTTTTATGTAAA
TTAAAAAGAAGTGCTCACAATTTGCAGCATAAGTATTTATGTACATTGAA
AGAAATGTAGACAGAAATATTTAGTTTTTAAAAAAAAGATATCCACAGCA
GAAAAGGGGTAAAAAGCAGATTTATACTACTATAGTCCGATAGAATTCAG
TTATGTGGTTATTTAAGAAATGACTAATAAGTGTATTGTAAAGGGCAGCA
TGAAGAAAATTAAAAACCTATTTTGAAAGTA
>CL41.Contig3_All
GCAGACAGCGGGTTTGTCAGCATTAAACTCTGTGCAGCAGCAGCTCCTCC
TGCAACAGCAGCTGCAGGCTGCGCAAAACACAACTAGTCTACAGAGTTTA
GCAGCATTACAGAATTCCACAGGACTAAACTTGACAGGTTCTACAGGGAC
TGCAAACACGGACATCAATCCAGCAAATCTTCAGGGACTTGCTACGTTAG
CTAATTTATCAGTAGCAAACCCCACTGTTAGTCCAATGAGTATGCAGAAC
CTTGTAACACTTGCAGCAATGACTGGTGGCAGCGGAACCAATCTTCAGGT
ATCACCTACAGGGTCGCTAACAGGACAAACGTCAGGTGGCAGCCCATTGA
GCCCTGTCACAAGCATGGGGCTAGGCAGCTTAACAGGGTCACCATTGAAC
TCTATGGCCTCCATCAATGGCCTGGGTTCTGCAGCTGCGGCGCACAATGG
TACGGGGCTGGGACTGGATGCCTTGACATCCGCCTACTCAGGCATCCAGC
AGTACACTGGTTTTCCAGCATTTGGTAGTGGTGGTGCCCATGGAGGTGGC
TCTGGACCTGGGAGCATAACAGGGGCTGGTAGCACTACAGGTCCAGCTGG
CAAGCAGATTGAGGGACCTGAAGGAGCAAACCTCTTTATTTACCATTTAC
CACAAGAATTCAGTGATACTGATCTTGCATCCACCTTCTTGCCCTTTGGG
AACATTGTGTCAGCCAAAGTATTCATTGATAAACAAACCAATCTTTCAAA
GTGTTTTGGTTTTGTATCATACGACAACCCAGTGAGTGCCCAGGCAGCAA
TACAGGCGATGAATGGATTCCAGATTGGCACAAAGAGACTTAAGGTGCAG
TTGAAGCGCTCCAAGGAGGCATCCAGACCATACTAAGTGCCAGGTGAGCT
CCAAGGAATGGGACATCTTGTGACATTGGTTATT
>CL42.Contig1_All
CGGGCGGGCAAGAGTTAAAAACAGCCGCAGTTAGGCGGCCGCTCGGCGCA
ACGAGAGCACGGGTTTGCGCCGCCCTCCGTACTCGAACGAACGATCTCCT
TTCTTCGGCCTACGATACGAGGGAAGGAGTTATACGATCGATCTGACGGG
ATACATTCGAAAAAAAAACACGCCGAAATGGAGCCGATAGATTTGAGCAG
CCTCATACCGCCGGAGTTGTGGTTTCAGCAGGTAAAGCCTACGTCATAGG
ACCCTCCGGAAAAAATGCCTCTTCGCTTTTGGTGCATGAAAAAGTTCGTC
ACTCTGGATGGCCTGAACTCTGGTGTACCTACAAGAACTACGGCTACGCT
GACTCCCACCACACTACGTAACATTGAACAAACACTGATTGACCTGGAGT
GTGAGGTCAGCACTCACCAAAACGAGGCTGGCTTTGTCCCTCCCGTTGTG
CAGCCAGTATCACAAGTTGGCGGCACATACATGAGTCTCTTGGAAAGCAA
ACCTGCGTGGCAGGCAGATCTGGGTCAGCAACCTGCTCGTCCCACTGTTG
TTACAACTGCTTCAGTATTGCCGACAACAGTGGCCACCACTGCTACAATT
CCAGTCACTGCTGCTAGTGTCGCAGCAGGACCACGTCGTAACGTAGGCGG
GCGGCGGCCAACGAAGAACACTGGGATTTCACCAGAGGAGGAGGAGAGAA
GACGTGTGAGGCGTGAGAGAAATAAAATGGCTGCTGCCAGATGCCGAAAG
AAGAGACTGGATCATACAAATGCTTTATTGGAGGAAACAGAGGGATTGGA
GCAGAAGAAACAAGGTTTACAGTTGGAGATTCAGCAACTTACGCAGCAGA
AAGAAGACCTGGAGTTCTTGCTGGAAGCTCACCAGAGACACTGCCGACTG
AATGGAACAGCTGGATCTGGCTCGCCGCCGGATGTCAAGCCGTTCGATTA
TCATCCGCCAGCACCTGTCAGTGAACTAATTGTGAAGCGTGAAACGGATG
TGGATCATCGAGGACCGCCTCCAGCCAAACGATTAGCACTAGAACTCCCA
CTGCCGGTACCTGTCACAGGTGCTGGTGGTGTAGCCAAGCCACCGAGGCC
AAACTCATTGCCTGTAGCTGCCGCTTTCACGCCCACTGCTGGGACACTGA
AAGTGGCAGCATCTGTGTCTGAGGTGGCAGGTGTTCCTGTCACTACACCT
TCAGCTGGCATGCCTTTCAACTTCGATTCCCTTATGGAAGGGGGAACCGG
CCTCACACCTGTGTCAGCACCTCTCATTCCTTCTTGCTCAAGCCAGCAAC
GCAACAGTGCCGACTTGGCTTCTCCGGATGCTGTTCCTGCAAAGCTCGTG
TCATTGTGATGGCGCGCCTCGCCGCTTGTCGGCACGGGCCTCCGTCTGCT
ACTCCTCTCTCCGTGAGGTCTGCTTGAACCTTCCTGCACGGTCGATGGCT
GCATCTTGTTCTTAGGTGTCGCCTAATTTGTAGTCGGGAAGACTGCTGCT
TTATAATGTGTTTTGTATTCTCGTCTTCTGATTTAAGTGTAATTGTATTA
CATAAATTATTCCCTCCATGGTTTTTTACGACAAACATATTTTCTACAAA
GTTGTCTATTTTGATATGCAGAACTTATTGTGTGTGTTCAGGTAACAGCA
GAAAGATCACAATTACAGTAGTAATTGCTGAGTTTCAGATGCCCTCTCAG
ACCACAAGACGCCTCTTGTGGTCTGAGAGGGCATTTTAAATTCGG
>CL42.Contig2_All
AGAAAATTCAGCAGCGGGCGGGCAAGAGTTAAAAACAGCCGCAGTTAGGC
GGCCGCTCGGCGCAACGAGAGCACGGGTTTGCGCCGCCCTCCGTACTCGA
ACGAACGATCTCCTTTCTTCGGCCTACGATACGAGGGAAGGAGTTATACG
ATCGATCTGACGGGATACATTCGAAAAAAAAACACGCCGAAATGGAGCCG
ATAGATTTGAGCAGCCTCATACCGCCGGAGTTGTGGTTTCAGCAGTTCGT
CACTCTGGATGGCCTGAACTCTGGTGTACCTACAAGAACTACGGCTACGC
TGACTCCCACCACACTACGTAACATTGAACAAACACTGATTGACCTGGAG
TGTGAGGTCAGCACTCACCAAAACGAGGCTGGCTTTGTCCCTCCCGTTGT
GCAGCCAGTATCACAAGTTGGCGGCACGTACATGAGTCTCTTGGAAAGCA
AACCTGCGTGGCAGGCAGATCTGGGTCAGCAACCTGCTCGTCCCACTGTT
GTTACAACTGCTTCAGTATTGCCGACAACAGTGGCCACCACTGCTACAAT
TCCAGTCACTGCTGCTAGTGTCGCAGCAGGACCACGTCGTAACGTAGGCG
GGCGGCGGCCAACGAAGAACACTGGGATTTCACCAGAGGAGGAGGAGAGA
AGACGTGTGAGGCGTGAGAGAAATAAAATGGCTGCTGCCAGATGCCGAAA
GAAGAGACTGGATCATACAAATGCTTTATTGGAGGAAACAGAGGGATTGG
AGCAGAAGAAACAAGGTTTACAGTTGGAGATTCAGCAACTTACGCAGCAG
AAAGAAGACCTGGAGTTCTTGCTGGAAGCTCACCAGAGACACTGCCGACT
GAATGGAACAGCTGGATCTGGCTCGCCGCCGGATGTCAAGCCGTTCGATT
ATCATCCGCCAGCACCTGTCAGTGAACTAATTGTGAAGCGTGAAACGGAT
GTGGATCATCGAGGACCGCCTCCAGCCAAACGATTAGCATTAGAACTCCC
ACTGCCGGTACCTGTCACAGGTGCTGGTGGTGTAGCCAAGCCACCGAGGC
CAAACTCATTGCCTGTAGCTGCCGCTTTCACGCCCACTGCTGGGACACTG
AAAGTGGCAGCATCTGTGTCTGAGGTGGCAGGTGTTCCTGTCACTACACC
TTCAGCTGGCATGCCTTTCAACTTCGATTCCCTTATGGAAGGGGGAACCG
GCCTCACACCTGTGTCAGCACCTCTCATTCCTTCTTGCTCAAGCCAGCAA
CGCAACAGTGCCGACTTGGCTTCTCCGGATGCTGTTCCTGCAAAGCTCGT
GTCATTGTGATGGCGCGCCTCGCCGCTTGTCGGCACGGGCCTCCGTCTGC
TACTCCTCTCTCCGTGAGGTCTGCTTGAACCTTCCTGCACGGTCGATGGC
TGCATCTTGTTCTTAGGTGTCGCCTAATTTGTAGTCGGGAAGACTGCTGC
TTTATAATGTGTTTTGTATTCTCGTCTTCTGATTTAAGTGTAATTGTATT
ACATAAATTATTCCCTCCATGGTTTTTTACGACAAACATATTTTCTACAA
AGTTGTCTATTTTGATATGCAGAACTTATTGTGTGTGTTCAGGTAACAGC
AGAAAGATCACAATTACAGTAGTAATTGCTGAGTTTCAAATGCCCTCTCA
GACCACAAGACGCCTCTTGTGGTCTGAGAGGGCATTTTAAATTCGGTGAT
TACTACTGTAATTGTGATCTGTCACTAGAGCATGGAAGTGAGTTCTTAAT
AGCTGTTTGCTGTGCACAATGAATGATGGACATTCAGTAGGTTATTGTAA
GGGAAAGAAAGTCTGATTGTAAGGCTAAAATAGCTGTTTGATCTATTGGC
CATATCCAAATTGTTAGAAAGTTTTGTGATTTTAGCAAAGCTTATTGACA
CAGTCCAAAAACAAAAGTAAAATTTTATCACACTTCATAAGCAGACACAT
CACCCAAGTGCTTTTATCTTTGAATTTTATGAACATTCACTATTTTCCTA
GTAGAACTGTGAATTAATTGTATATAACGAAGTGAATGTCATTACAAAAT
GAGATGTAAGTGAACTCCTAGTCTGTACTATAGATATTGTACTTAAATAT
ATTATGCATACATGAAAAATTGAAAACAGCTCAATAATTAAGTAATAATT
TAATATACAGGCGTAACTTACATTCGTCTTCCAACATTTGGAGAATGAGA
TTTTTATATCGCAATTGCATGTTGTATTTAATTTTGTGATGTGCATTATG
GTCATAATGTGAATAAAAAGAAAGCTTTGATACAGAAA
>CL42.Contig3_All
AGAAAATTCAGCAGCGGGCGGGCAAGAGTTAAAAACAGCCGCAGTTAGGC
GGCCGCTCGGCGCAACGAGAGCACGGGTTTGCGCCGCCCTCCGTACTCGA
ACGAACGATCTCCTTTCTTCGGCCTACGATACGAGGGAAGGAGTTATACG
ATCGATCTGACGGGATACATTCGAAAAAAAAACACGCCGAAATGGAGCCG
ATAGATTTGAGCAGCCTCATACCGCCGGAGTTGTGGTTTCAGCAGTTCGT
CACTCTGGATGGCCTGAACTCTGGTGTACCTACAAGAACTACGGCTACGC
TGACTCCCACCACACTACGTAACATTGAACAAACACTGATTGACCTGGAG
TGTGAGGTCAGCACTCACCAAAACGAGGCTGGCTTTGTCCCTCCCGTTGT
GCAGCCAGTATCACAAGTTGGCGGCACGTACATGAGTCTCTTGGAAAGCA
AACCTGCGTGGCAGGCAGATCTGGGTCAGCAACCTGCTCGTCCCACTGTT
GTTACAACTGCTTCAGTATTGCCGACAACAGTGGCCACCACTGCTACAAT
TCCAGTCACTGCTGCTAGTGTCGCAGCAGCTCCACGTCGTAACGTAGGCG
GGCGGCGGCCAACGAAGAACACTGGGATTTCACCAGAGGAGGAGGAGAGA
AGACGTGTGAGGCGTGAGAGAAATAAAATGGCTGCTGCCAGATGCCGAAA
GAAGAGACTGGATCATACAAATGCTTTATTGGAGGAAACAGAGGGGTTGG
AGCAGAAGAAACAAGGTTTACAGTTTGAGATTCAGCAACTTACGCAGCAG
AAAGAAGACCTGGAGTTCTTGCTGGAAGCTCACCAGAGACACTGCCGACT
GAATGGAACAGCTGGATCTGGCTCGCCGCCGGATGTCAAGCCGTTCGATT
ATCATCAGCCAGCACCTGTCAGTGAACTAATTGTGAAGCGTGAAACGGAT
GTGGATCATCGAGGACCGCCTCCAGCCAAACGATTAGCATTAGAACTCCC
ACTGCCGGTACCTGTCACAGGTGCTGGTGGTGTAGCCAAGCCACCGAGGC
CAAACTCATTGCCTGTAGCTGCCGCTTTCACGCCCACTGCTGGGACACTG
AAAGTGGCAGCATCTGTGTCTGAGGTGGCAGGTGTTCCTGTCACTACACC
TTCAGCTGGCATGCCTTTCAACTTCGATTCCCTTATGGAAGGGGGAACCG
GCCTCACACCTGTGTCAGCACCTCTCATTCCTTCTTGCTCAAGCCAGCAA
CGCAACAGTGCTGACTTGGCTTCTCCGGATGCTGTTCCTGCAAAGCTCGT
GTCATTGTGATGGCGCGCCTCGCCGCTTGTCGGCACGGGCCTCCGTCTGC
TACTCCTCTCTCCGTGAGGTCCGCTTGAACCTTCCTGCACGGTCGATGGC
TGCATCTTGTTCTTAGGTGTCGCCTAATTTGTAGTCGGGAAGACTGCTGC
TTTATAATGTGTTTTGTATTCTCGTCTTCTGATTTAAGTGTAATTGTATT
ACATAAATTATTCCCTCCATGGTTTTTTACGACAAACATATTTTCTACAA
AGTTGTCTATTTTGATATGCAGAACTTATTGTGTGTGTTCAGGTAACAGC
AGAAAGACGGCATCTTGTGGTCTGGAGTGCATTTGAAATTCAGTAATTAC
TACTGTAATTGTGATCTGTCACTAGAGCATGGAAGTGAGTTCTTAATAGC
TGTTTGCTGTGCACAATGAATGATGGACATTGAATAGGTTATTGTAAGGG
AAGGAAACTCTGATTGTAAGGCTAAAATAGCTGTTTGATCTATTGGCCAT
ATCCAAATTGTTAGAAAGTTTTGTGATTTTAGCAAAGCTCATTGACACAG
TCCAAAAACAAAAGTAAAATTTTATCACACTTCATAAGCAGACACATCAC
CCAAGTGCTTTTATCTTTGAATTTTATGAACATTCACTATTTTCCTAGTA
GAACTGTGAATTAATTGTATATAACGAAGTGAATGTCATTACAAAATGAG
ATGTAAGTGAACTCCTAGTCTGTACTATAGATATTGTACTTAAATATATT
ATGCATACATGAAAAATTGAAAACAGCTCAATAATTAAGTAATAATTTAA
TATACAGGCGTAACTTACATTCGTCTTCCAACATTTGGAGAATGAGATTT
TTATATCGCAATTGCATGTTGTATTTAATTTTGTGATGTGCATTATGGTC
ATAATGTGAATAAAAAGAAAGCTTTGATACAGAAG
>CL42.Contig4_All
CGCGGGGAGAGGCCGAGTGCGGTTGTGTTGCGCATTGCTTCCAGCGTTCA
GCTTTTTCGTCTCACATCGGACCTTATGAATTTGGATTTGATGCCTCAGC
TGGTACCTTTGAGTTCACAAGTGCTGGACAGAGAGGACGACCAATTGCTG
ACTATGTACTCTGATTGGACCCGCAACAACGATAAACAGCGAATGTTCGT
CACTCTGGATGGCCTGAACTCTGGTGTACCTACAAGAACTACGGCTACGC
TGACTCCCACCACACTACGTAACATTGAACAAACACTGATTGACCTGGAG
TGTGAGGTCAGCACTCACCAAAACGAGGCTGGCTTTGTCCCTCCCGTTGT
GCAGCCAGTATCACAAGTTGGCGGCACGTACATGAGTCTCTTGGAAAGCA
AACCTGCGTGGCAGGCAGATCTGGGTCAGCAACCTGCTCGTCCCACTGTT
GTTACAACTGCTTCAGTATTGCCGACAACAGTGGCCACCACTGCTACAAT
TCCAGTCACTGCTGCTAGTGTCGCAGCAGGACCACGTCGTAACGTAGGCG
GGCGGCGGCCAACGAAGAACACTGGGATTTCACCAGAGGAGGAGGAGAGA
AGACGTGTGAGGCGTGAGAGAAATAAAATGGCTGCTGCCAGATGCCGAAA
GAAGAGACTGGATCATACAAATGCTTTATTGGAGGAAACAGAGGGATTGG
AGCAGAAGAAACAAGGTTTACAGTTGGAGATTCAGCAACTTACGCAGCAG
AAAGAAGACCTGGAGTTCTTGCTGGAAGCTCACCAGAGACACTGCCGACT
GAATGGAACAGCTGGATCTGGCTCGCCGCCGGATGTCAAGCCGTTCGATT
ATCATCCGCCAGCACCTGTCAGTGAACTAATTGTGAAGCGTGAAACGGAT
GTGGATCATCGAGGACCGCCTCCAGCCAAACGATTAGCATTAGAACTCCC
ACTGCCGGTACCTGTCACAGGTGCTGGTGGTGTAGCCAAGCCACCGAGGC
CAAACTCATTGCCTGTAGCTGCCGCTTTCACGCCCACTGCTGGGACACTG
AAAGTGGCAGCATCTGTGTCTGAGGTGGCAGGTGTTCCTGTCACTACACC
TTCAGCTGGCATGCCTTTCAACTTCGATTCCCTTATGGAAGGGGGAACCG
GCCTCACACCTGTGTCAGCACCTCTCATTCCTTCTTGCTCAAGCCAGCAA
CGCAACAGTGCCGACTTGGCTTCTCCGGATGCTGTTCCTGCAAAGCTCGT
GTCATTGTGATGGCGCGCCTCGCCGCTTGTCGGCACGGGCCTCCGTCTGC
TACTCCTCTCTCCGTGAGGTCTGCTTGAACCTTCCTGCACGGTCGATGGC
TGCATCTTGTTCTTAGGTGTCGCCTAATTTGTAGTCGGGAAGACTGCTGC
TTTATAATGTGTTTTGTATTCTCGTCTTCTGATTTAAGTGTAATTGTATT
ACATAAATTATTCCCTCCATGGTTTTTTACGACAAACATATTTTCTACAA
AGTTGTCTATTTTGATATGCAGAACTTATTGTGTGTGTTCAGGTAACAGC
AGAAAGATCACAATTACAGTAGTAATTGCTGAATTTCAGATGCCCTCTCA
GACCACAAGACGCCTCTTGTGGTCTGAGAGGGCATTTTAAATTCAGTGAT
TACTACTGTAATTGTGAT
>CL43.Contig1_All
GCTAGATATCAGTTGTCTTCTGTTTTACTTGGTAACTCTACCGAACCGTT
GGATTGGCCGTCAAGGAGCTGGCGACTTAGCATGTCTCAGCTGGGCTCCA
CGGTCACCGGATTTGACACCCTGTGACTTCTTCCTGTGGGGTTTCGTTAA
AGACAACGTTTATGTACCACCACTCCCACAGAACCTGGAAGAGTTGAAGA
ACCGGATCCGTACTGCCATAACATCAGTGATGAAGGACATGCATGCCTGA
GTATGAGAGGAATTTGTGTATCGATGTGATATTGTTCGTTTCGCTGATGG
AGGAGACATTGGACATCTGTAAT
>CL43.Contig2_All
CGCCTTAGACCGCTCGGCTAATCCCGGGCGGCATGTTATTTTCTTAGAAA
AACTAAAATACAGGGTGTTTCAAAAAGAATATACGTATTACAAAGTATTA
TTTTGTCCAAACTATCGATCGCTGCGCCTCGGCTCGGCTATTGGAGAAAC
GAATACATAGTCTAGTTTATATTAATAGCCGCTAGATGTCAGTTGTCTTC
TGTTTTGCTTGGTAACCGTCATATGTTTAAAATGGCTACTCCGCAGCAGA
AATCATTTTGTGTTCTCGAGTTTGCGAAGTGCAATTCCGTGATTACAGTG
CAAAGACGTTTCAGGTTGAGGTACCAAATTGATCCTCCGAATGGGTGGAA
CATTCGCAGATGGTATCGACAGTTTGTAGATACAGGATGTGTATGTAAAG
GAAAGAGTCCTGGCCGCCCTCGTGTTCCTGAAGAAAATGTTGCACGAATT
CAAACTGCTTTCCAACGTAGTCCTTCAAAATCAACTCGTCGTGCCAGTCG
GGAGTTACAACTGCCTACAACAACAATTTGGCGTGTTTTGAGACGTCGGT
TGGTTATGAAGCCGTACAAGTTACAGCTGTTACAAGCTCTGCGTCCTGAT
GACAAACGCAAACGTGTGGCATTTTGTAACGAGATTCTTGATGCTATTGA
CAATGATAACACTTTCGCACAACGCATCGTGTTCAGTGATGAAGCGACTT
TCCATGTTAGTGGTCAGGTAAACAAACACAATGTTCGAATTTGGGGCCTA
CAGAACCCACATGCAGCCATTGAACATGTACGAGATTCGCCCAAAGTCAA
TGTGTTTTGTGCGATATCCCGATCATCTGTTTACGGCCCATTCTTCTTTG
ATGGAAACACGGTTAACGGTCAGCAGTATCTCGCTATGTTACAAAACTGG
TTGTTTCCGAGGCTGCACGAAGACAACTTCATTTTTCAACAAGACGGGGC
ACCCTCTCACTGGAGTCGCCAAGTGCGTGAATATCTGAATGAAACTCTAC
CGAACCGTTGGATTGGTCGTCAAGGAGCTGGTGACTTAGCATGTCTCAGC
TGGGCTCCACGGTCACCGGATTTGACACCCTGTGACTTCTTCCTGTGGGG
TTTCGTTAAAGACAACGTTTATGTACCACCACTCCCACAGAACCTGGAAG
AGTTGAAGAACCGGATCCGTACTGCCATAACATCAGTGACGAAGGACATG
CTTGCCCGAGTATGGGAGGAATTTGAGTATCGATGTGATATTGTTCGTGT
CGCTGATGGAGGACATATTGAACATCTGTAATCTGAACTTGAGAGGTTCG
TAAATATGTGTGTAAAGTTTCATATTCGTATGTCTTAAAGTTTAATAAAT
ATATGCATTCGAAATATGTATATTCTTTTTGAAACACCCTGTATATCATC
CTGAATGTGTGCAAGGTCTGTTGCAAGTTGATGTTTTTGGGGTGTTTTTC
TTATCATGAATTGGGCCCACTCACTGAGGTACCACTAAAATGAACCAGCA
TGTTTATTTCAACATTCTGAATGCTGAGGTGTTGCCTTTCAGTCAACAAC
TGTATGATGAGTATGTTATCGATGCCCCTATTTTTCAAAGCGACAACAGC
AAAGTTCATCGTGCCGGAAGAATATGTGACAGGTTTTTTTTGAACACTTT
CCCACCCTATTACATCTCGATTGGCCTGCGAAACCACCTGAAGTGAACCA
CACAGAAAATGTGTGAGTCAAGTTGGAACAGCAGGTAAAACGCATACATC
AGTATCCCCTAAATTTGGTGGAAATGTGCGTGAGTAATTTTTTGTCGAGT
GCGCTTAAGTTTGTAATGACTTGGAAACACTGATTATGTTCATATTTGAC
GTGATACATACACTCCATACACTCCAGACACAGTCTGAGGAGGCTGTTTG
ATTGAGAACAGACGATGGTAAATATTAGGCGTCCACGTTGCTGCGGAGGA
AGAAGCGGCGGTAGGGCACGGCGGCGGTGGCGGTGGCGCCTTTCCCGTAG
CGCCAGCGCCAGAGGCAGCCCATGACGACGGCGGCGGACACAATGGCGAC
GACGCACCAGAGGACGACCAGCAGCGCCGGCGGCGGCCGCGTCGAGGTGG
CGCGGGCGGCGTCGCACCGCAGCCGCGGCGCCGTCGCGCCGTAGCGCATG
CGCAGCAGCAGCAGGCGGCAGTGCGGCGCCGCGGCCGGGTTGCCGCGCAC
GTCCAGCTCGGCCGGCGGAGCGGCGTCCGACAGCAGCCCCACCGCCGCCT
CCGGC
>CL43.Contig3_All
ATATTTACGAACCTCTCAAGTTCAGATTACAGATGTTCAATGTCTCCTCC
ATAAGCGAAACGAACAATATCACATCGATACACAAATTCCTCTCATACTC
AGGCAAGCATGTCCTTCATCACTGATGTTATGGCAGTACGGATCCAGTTC
TTCAACTCTTCCAGGTTCTGTGGGAGTGGTGGTACATAAACGTTGTCTTT
AACGAAACCCCACAGGAAGAAGTCACAGGGTGTGAAATCCAGTGACCGTG
AAGCCCAGTCGAGACATCCTAAGTCGCCAACTCCAGCTCCAGCCATTATA
AACATATGACGGTTACCAAGCAAAATAGAAGACAACTGACATCTAGTGGC
TATTAATATAAACTAGACTATGTATTCGTTTCTCCAATAGCCGAGCCGAG
GTGCAGTGATCAATAGTTTGGACAAAATAATACTTTGCAATATGTATATT
CTTTTTGAAACACCCTGTACTTCATTTGGGCTTGGTGTACTTGACGAGGT
GTGTCATTTGTATACACACAAAAACATGGTACGTCATTATTTTCCGCCAG
TCGGCTGCTGCCCACATTTGGAGATTCCTAGCCCACTGAAGGTGCACAGC
TGCGTGTGTCTCTGTGAGTGATGGTCTCTTTTCAGGCGATCTACTCCAAA
TGTTCATTGTATGCAGTTCCCATCGCAATGTTCTCTTGCTAACAGATTGG
GATGGACCTTCATTCACTGGCTGCAGCAATTCTCGATTGGTTTGGGAATG
ATTTTGATTCACAAGCCGTGAAACGTGTCTCCGGTCCTTCTCAGTCATGA
TCTTTTCCCAACCACAATTCTGACATCTTGTTTCTTGGCCACGTGTGTTA
TACCACTGCTTGCAGACATGTTGAACAGTCTGCCATGAAACAGCAACAAA
CACAGAAACTTCACACACCATATGGCATGGGCACAGCAAAACACGATGGC
CCCTTTGTGCCACTCTGTCACGTCCTTACATTTACCCATGTTTTCGTGCA
ATGTACGCTTGAAATACAAGTCTCATTACTGATTCCTTACGCTCACGAAG
AGGCAGAGTGCACGCGGTTGTACACATGACTCAATCACTGCGCCATCTGT
AAAAATTAACGAGTCATCACAGTGTGCTAAGCTTTTGTCCGGTGAGCTTA
TCATCCGCAGCACCCACTACCTAATTGGGCACTGTAACGTACAAGGAGTG
ACTTGCAATTATGAGCTCACTGGGTAGAATAATTTTTAAAAAGATAATTA
TAATAACTTCGTATGGCACAATGGTCAGGTGCAAAGTCTTTCAATCGGAC
GCCACTTCGACGAGTTGCACATTCTTTACCTACCCCAGTTATCCAATCGG
GGACAGGGGACCTATAATTTAATGTGCAATTCAAACCGTGTGTCTTTACT
GGAGACTCCTCACATCATTGACAGGTGAATGCTAGACTGAAGGCAGACTA
AGAATATCCGTGGTCCAGCTGGGATTCAGTACCATGACCTCTCCATTTCC
AGACACGCACTACTACTTTTGTTAAACTGAAACACAAAAATTATAAGATT
TTACAAATATTGACGTGTAGCTTAACCACATCAGTATAGCCTTCAACTTA
TCTACATTAAACAAGAAATCAGTAACAGTAATAATGTGATGATAAAAAGG
CTGACTATAGCAATGAATATTTTCTGTCCAAAGGAACATATTTTTTAAAC
AACAAACTGTTCTTAGTTCCTGTTGTAGAATGCTTTCTTTATGCTATGTA
TGCTATGTTAAATATTGTTTGAACTCCTTTTAGATGTAAAATACGGAAAT
TAAAAAACAGAATTCAAA
>CL44.Contig1_All
GTGGCAAGAGGCTGTTCGCTAAACTAAAGAATTCATGCTATGATTATATC
AATCCACCAAAGTATATTAAATGACAGTGATTGTAATTAAACCCTAACAT
CTATTAAAACACATAATAGAACAATAAAACTCACTAATTGTTATTTCCTT
CCCTTTTGTGTGACTGAATAAAATAGTTTTTCTGTGGTTTACATAAATCA
CTTGGTTGCAGTATACTTACTGGTGGAGCTAATTACTTCAATGATTTCAA
AACCCCATACTGAACACAATCTACAGCAAGCACATAACACTAAAACCACC
ACCAATATCTACATATTTTGTGTTCTAATATCTACATAATTCAAACTGTT
TCCTGCATTAGTTTCCCACAGTTCACAATTAATTGACAATGAAAATAATT
ATGCAGTAATGACAAAGTTGAGGTAACACACTATCAGGATGTCTTCCATG
CACACTCTGTGTTTTCTTTCCACTGTGGTTCATCTGAAGCATATATTTCT
TTCTTCCATATTGGCACCTTAGCTTTCACTGTGTCAATAGCAAAATGGGT
AGCTTCAAGAGAAGCAGCACGGTGAGGTGATGAAATGGCAATTATAATAC
TTGCTTCTTTGACAGGAACAGTTCCTAATCTGTGATATATGGCAATATTT
TCTACTTTCCACTTCTGTCTGATATCTTCACATATCTGCTTGAGAACTTT
TTCTGCCATCGGAATGTATGCTTCATACTGGAGCTGCAACACCTTTTTGT
TTTCAAAAGTTTCCCGTGTTGTCCCGATGAAAACTGAGATCGCACCACAA
GATGATGATGAGACATTATCTGTCACTTCTTCTATATTTAATTTTGTATC
ACAGATTTTTATGTAATCCATGTTGACATGGAACTCCCAGCTCAGTTAAC
CTTCCATAGCTCGCAGATTTTGCGAATAGACACGTAGCTCCCTAGATCTA
ATTACAAACTGAATGCGGTTACATAAGGG
>CL44.Contig2_All
GTTCAAGCGAACGCCCCCTTTGTACCGAACTCTATTTATCAGGGATTAAA
GCAGTTAGTAATCCCTTATGTAACCGCATTCAGTTTGTAATTAGATCTAG
GGAGCTAGTACTACGTGTCTATTCGCAAAATCTGCGAGCTATGGAAGGTA
TTATTTAGGCAATGGATAATCAACACAAAATTGAAGTAAAGGTCCTATTT
TTTGCTAAAGCCAGAGAGCTTGCTGGGTGCAGTGAATGTTGTTTGAAAGT
TGCACCACATATATCATATGAAGAACTTTGTACTCTTATCGTTGAAAATT
TTTCACTGTCTGCTATAAAAAAGAACTTCATCCTTGCTGTAAATGAAGAA
TATTTGTCAAGTGAATCTACATTAGATTTTAAAGAAGGTGATGAAATTGC
TGTGATTCCACCAATAAGTGGAGGTTAACTGAGCTGGGAGTTCCATGTCA
ACATGGATTACATAAAAATCTGTGATACAAAATTAAATATAGAAGAAGTG
ACAGATAATGTCTCATCATCATCTTGTGGTGCGATCTCAGTTTTCATCGG
GACAACACGGGAAACTTTTGAAAACAAAAAGGTGTTGCAGCTCCAGTATG
AAGCATACATTCCGATGGCAGAAAAAGTTCTCAAGCAGATATGTGAAGAT
ATCAGACAGAAGTGGAAAGTAGAAAATATTGCCATATATCACAGATTAGG
AACTGTTCCTGTCAAAGAAGCAAGTATTATAATTGCCATTTCATCACCTC
ACCGTGCTGCTTCTCTTGAAGCTACCCATTTTGCTATTGACACAGTGAAA
GCTAAGGTGCCAATATGGAAGAAAGAAATATATGCTTCAGATGAACCACA
GTGGAAAGAAAACACAGAGTGTGCATGGAAGACATCCTGATAGTGTGTTA
CCTCAACTTTGTCATTACTGCATAATTATTTTCATTGTCAATTAATTGTG
AACTGTGGGAAACTAATGCAGGAAACAGTTTGAATTATGTAGATATTAGA
ACACAAAATATGTAGATATTGGTGGTGGTTTTAGTGTTATGTGCTTGCTG
TAGATTGTGTTCAGTATGGGGTTTTGAAATCATTGAAGTAATTAGCTCCA
CCAGTAAGTATACTGCAACCAAGTGATTTATGTAAACCACAGAAAAACTA
TTTTATTCAGTCACACAAAAGGGAAGGAAATAACAATTAGTGAGTTTTAT
TGTTCTATTATGTGTTTTAATAGATGTTAGGGTTTAATTACAATCACTGT
CATTTAATATACTTTGGTGGATTGATATAATCATAGCATGAATTCTTTAG
TTTAGCGAACAGCCTCTTGCCACATGATTGGAGCAGTGCTTCATTAATT
>CL45.Contig1_All
GTTGATTTGTATCTTTCATTTTTTTCAGCAGAATGATACAATTTTATAGG
AGACAGCATTACATTGTTGAGAATAACACAATATTAAATGTGCATAGTTT
GTAAGCTGGCACCTAATGATCTTTGCACTATATCTTCAATGTTACATGAA
ATGATCATTTACATTTAACTGTACACTTACAGTGTGAAATGGTGAATATC
AAAATAATTATGTTTATAAGTAAACAAATAAAAAAATTACATATTTACAA
TTTTTCTTCAGCACTGTACTTTATGAGCCTGAAGTTGCAGTGCTGAAGCA
GTCTATTAAAATGTGGCATCTTATAACACATGCCTGATGGCTTGGAAACA
GTTTATGGGATGTGACCAAAAATTATCCAGATTCATAGTCAAAATTAAAA
ATCTTTTCACTGTGTTTCATCAACAAAATTGTGAAAAATTCTCATATTTT
CCTGTTTTATCTTATAGTGGCAGTTGAGCCATGAACTAAAATCCCTGATG
CCCTCAACCTACAGGTCACTGGCCTGGTAGAAGAATATTGCTTCTGACTC
TGTCTAACACTTCCAGAATTGCAATATTAAGAGAGGCTTGTTGACAGCTT
CTAAATCTTCCAACTGTTACAGTTAGTTTCTCCATCAAAAACTTCCTCAG
TTGTGCTGATTAACTGAATTTCAATGCTCCCACAAAGGAAAAATCCTTGG
CAGTACTGGAATCTATTGTACATCCTCCATGTGGTGTTCAGAAATGGTGA
TTACTATGTTCACTAGTTTAAAAACATGGGAAAAATGATGTATGACAGTT
TTCATGAGACTCACCAGTCACGTGTAAATTTATAACTACAAAATTTATCT
GAAACTGGTCATGAGAATGATGACTCGAATAGGAAACCTGCAAAAACACT
GAGAAAATAATTCCAGATTTAGCATCTATGACTGAAAGGTGTCAGATCAC
TGTCTATTATCTGAAAATTACTTCTCTCTCCATTCAATAAATAATTATGC
CTTCTTTGAACATAATTTCTCCTGAACAAAGCTAGTTAGTTTGTGATACG
TTTCCACTAACCGTTACTACAGTTGTTGCAGGGACAGTCATACAAGAAGC
CAAATCATAGCTTTGTAGTCACTGGACTGCACTGTGCTTCACAAGTACAC
TGCCATAGAATGACTGGCCAGTAAGCAGAATTGTAGTTAACTTTATTAGA
ACATTCAAGTTGTTGTGTCACACAATTTCACAGACTGAGACTGATTAAGA
GTGTTGAATGGCACTTAAACAATGAAGGCATGATCTTCTTCTGAACATGG
TTACTTTTGCTGTTGTTTCCTGGCAAGCTCTAAAGCCCTCTATCTTGGTG
AAAAAACTTATTTATTGAAAGCTTTATCCCTCCCTAACAAGAAATATGAT
TATATACAACTACAACTGAATGTAGTAAGGTACCTATCTGTATTTCAGAA
AACTCATGTAATGTTTGATCACATCTCACATAAAATGAATGTGTAACATC
AAATGCTGTTCTTTATACAAAGAGATAAGCTTTTTCAAAGCCATGTAGCA
CATGAAATGTTGGCACCACAATGTCACAGTTTGCATCCTGCTGATGGTGA
TGTAGCTTCTCCTCTAACCAGTAGAGTGAGGCCCACAACATGTGCACTGC
TCTCTGTGACTGACACTCTTGTTATGATACTACTTTTGCTCCACTAGACG
TTTTTCTTGGCGATTTCCAAGTGTCCCATTTGTGAAACTCCATGACTGTG
TACTTCTCGTAGTTTTTGCACAAGATATGTCATTCCAGTACACAATGCCT
CGTTTTGCTGTAGACATCAGATTGTTCCCCAGTAGGAATTTCTTTGGTGG
AACTTCAGGTTTCTGTAAATTGCGATTATTCTTGTCTTGCTTCAATGGAA
TGTTGTCGTCTTCAGTTTCCTTAATTTCCTTGATGTATTCTAATGTACTA
TCAAGGCTGCGAACAACTTTGGTCAGTTCATCAATGGGTCCCTCAAGATT
AGGAAATGTACCATTAATTATCCTTGATGTCTGTTCCTCAAGGGTTTCTT
CCTTTTGCTGGTATGTGTTCTGATCTTCATGCTTTTTGTACATGGCTGTT
GGCTCTTCTGTTACACATGTGTGATTCTGAGTGTTATTCAGCATTTGCTC
AAGACTCAAAATGTGTCTGTTAAGTGTTGCAGTTGTTGCCCTCTCGTGGT
CTTTCTGAATCTGAATCTCTGCTCGCAGATCCCGCACCGTAGCTTCAAGA
GTTTCAACCTCTTCCCGCAGCTGCTCACATTCACAGTTAATTTCATTCAG
TTCATTGGTCACCTGCTGTAGTTTGGAATTTGATTCATTCACCTCATTTT
GGAAACGCAACTCTGCAGCAGCAAGTGCATCACGCATTTGATCATGCAAC
TGCCTAGATGTTCGCAACTCTGGCCGAAGCACATCATCCACCTCTGCCTG
TAGCTGCTGCAATGATGCATCCGCTGCTGATACTGCCTCCAGCAGCTGCG
ACACTTGCCTCCGCAGACGTGTCCGCTCCATCTGCAGGGATTCCCTGTCC
GCCTCTGCAGTGCGCAGCTGCTCTTCCGTGTCATGCAGGCGCTGCTCAGC
CTGTTGCAGCTGCTGCTCACGTTGCTGTAGCTGGTCGTGGCATTCCTGTA
GCTCCCGTTCATGCTGCTGCTCCAGCTCACTCCAAACTTCATCTGCACTC
CGCATTACATTCTCGTGTTCTGCCTGCAGTCGCTCACAGCATTTACAGCT
TGTTGAATCATCACTACTGGTGACAGTTTCTGGTGTGAATGTGAGGCTGC
GCTGTGTGTTTGGACTGGTAGCTTGAAGTGCACGCCACAGGGCCCACGCT
AATGCTGCAGGCATCCAGAGACGCAGTAGCCTTTGCTCCTCTTGTCGCCG
AGATTCTAACAGTTGGCAGCGTTGTTCAAGGCGTGCACGTTGCTCCATGT
GCTCACGGATCAGTGCCAGCTTCTGTATTTCTCCTGTGAGTGCTCCACAG
CCCACTGGTTCATCAGTCTGTGAAGCACAGCTAACAGTTTCGGCAGGCCA
CAGCAAATCTGTCTGTGTGGCTTGTGAGCATGCTGCTGTTGGCACCTCCC
TCTGCAGAACCTGACATATGTGGTAGCTGTGTTTGCTGCGGGAGAGGCGT
CGGTGTGGTGAAGCACGAGGAGAAGAGCCAGCATCACACCCATCATCAGT
GTCTATGTCATCGTCATCTCCACGGTCATCGTCTTGGTCGTTTATTTCAA
CTTCGTCGCTAAGTCGGTCTTCATCATCGTGGTCGTCAGAATCGAAGATG
CCGCTCTCGTGGCTGCTGTCACTGAGCTTAGGGCGCACGGGTGGCGGCGA
CCTCTGCTCGGCCGTGAAGGGCAGCACGGTTGCCACAATGCGGCTGCCAG
GCACAGCTTTGTCAAGCATGTTGTCTGCTTGTGACCGCAAGCACACAGGA
CCACAGCAGCAGCGATGAGATCCACCCGAGTCAGAGTGTTCCATCTCCAG
TAAACGAAACTCTAGCAGCTCGTTCAGCTCACGCAACTCAGCTACTTCGT
CCTCCAGTCGTTGTACACGCTCCTCGCTACTATCGCCGGCACCATCCTCA
TTCGCCTGTGGGCCTAGGTGCGGCCAGCCCAGCATGTCGGGAGCTGCGGC
GGCTTCCTCCTCCGGCTGCTGCTGCTGTTGCTGTTGCTGCTGCTGCGGCA
GTGACTGGGGCTCGTCCTCCTCAGCCACTGGCTCCAGCTCCATAAATCGG
TAGTGGAACTGCCTCATCTTCGTGTCGAATGTGCCGGCTTCAGAGTTGTA
CCGTTGCACAGTCAGACTCCAGTTCTTGTGTGATCTTCCGCTGCATCACC
TCCTGCAGGGTGACGCTTGGACGGCCGAGGGTCGCCGCGTGTCGTATTGT
TGTGATGTCGGCAGGCTGGCGATGTGATGCCGGTGTAACCCGCGCTCCTG
TAACGCGTGCTGACCCTTCGGAGTGCAC
>CL45.Contig2_All
TGTGGTTGATTTGTATCTTTCATTTTTTTCAGCAGAATGATACAATTTTA
TAGGAGACAGCATTACATTGTTGAGAATAACACAATATTAAATGTGCATA
GTTTGTAAGCTGGCACCTAATGATCTTTGCACTATATCTTCAATGTTACA
TGAAATGATCATTTACATTTAACTGTACACTTACAGTGTGAAATGGTGAA
TATCAAAATAATTATGTTTATAAGTAAACAAATAAAAAAATTACATATTT
ACAATTTTTCTTCAGCACTGTACTTTATGAGCCTGAAGTTGCAGTGCTGA
AGCAGTCTATTAAAATGTGGCATCTTATAACACATGCCTGATGGCTTGGA
AACAGTTTATGGGATGTGACCAAAAATTATCCAGATTCATAGTCAAAATT
AAAAATCTTTTCACTGTGTTTCATCAACAAAATTGTGAAAAATTCTCATA
TTTTCCTGTTTTATCTTATAGTGGCAGTTGAGCCATGAACTAAAATCCCT
GATGCCCTCAACCTACAGGTCACTGGCCTGGTAGAAGAATATTGCTTCTG
ACTCTGTCTAACACTTCCAGAATTGCAATATTAAGAGAGGCTTGTTGACA
GCTTCTAAATCTTCCAACTGTTACAGTTAGTTTCTCCATCAAAAACTTCC
TCAGTTGTGCTGATTAACTGAATTTCAATGCTCCCACAAAGGAAAAATCC
TTGGCAGTACTGGAATCTATTGTACATCCTCCATGTGGTGTTCAGAAATG
GTGATTACTATGTTCACTAGTTTAAAAACATGGGAAAAATGATGTATGAC
AGTTTTCATGAGACTCACCAGTCACGTGTAAATTTATAACTACAAAATTT
ATCTGAAACTGGTCATGAGAATGATGACTCGAATAGGAAACCTGCAAAAA
CACTGAGAAAATAATTCCAGATTTAGCATCTATGACTGAAAGGTGTCAGA
TCACTGTCTATTAGCTGAAAATTACTTCTCTCTCCATTCAATAAATAATT
ATGCCTTCTTTGAACATAATTTCTCCTGAACAAAGCTAGTTAGTTTGTGA
TACGTTTCCACTAACCGTTACTACAGTTGTTGCAGGGACAGTCATACAAG
AAGCCAAATCATAGCTTTGTAGTCACTGGACTGCACTGTGCTTCACAAGT
ACACTGCCATAGAATGACTGGCCAGTAAGCAGAATTGTAGTTAACTTTAT
TAGAACATTCAAGTTGTTGTGTCACACAATTTCACAGACTGAGACTGATT
AAGAGTGTTGAATGGCACTTAAACAATGAAGGCATGATCTTCTTCTGAAC
ATGGTTACTTTTGCTGTTGTTTCCTGGCAAGCTCTAAAGCCCTCTATCTT
GGTGAAAAAACTTATTTATTGAAAGCTTTATCCCTCCCTAACAAGAAATA
TGATTATATACAACTACAACTGAATGTAGTAAGGTACCTGTCTGTATTTC
AGAAAACTCATGTAATGTTTGATCACATCTCACATAAAATGAATGTGTAA
CATCAAATGCTGTTCTTTATACAAAGAGATAAGCTTTTTCAAAGCCATGT
AGCACATGAAATGTTGGCACCACAATGTCACAGTTTGCATCCTGCTGATG
GTGATGTAGCTTCTCCTCTAACCAGTAGAGTGAGGCCCACAACATGTGCA
CTGCTCTCTGTGACTGACACTCTTGTTATGATACTACTTTTGCTCCACTA
GACGTTTTTCTTGGCGATTTCCAAGTGTCCCATTTGTGAAACTCCATGAC
TGTGTACTTCTCGTAGTTTTTGCACAAGATATGTCATTCCAGTACACAAT
GCCTCGTTTTGCTGTAGACATCAGATTGTTCCCCAGTAGGAATTTCTTTG
GTGGAACTTCAGGTTTCTGTAAATTGCGATTATTCTTGTCTTGCTTCAAT
GGAATGTTGTCGTCTTCAGTTTCCTTAATTTCCTTGATGTATTCTAATGT
ACTATCAAGGCTGCGAACAACTTTGGTCAGTTCATCAATGGGTCCCTCAA
GATTAGGAAATGTACCATTAATTATCCTTGATGTCTGTTCCTCAAGGGTT
TCTTCCTTTTGCTGGTATGTGTTCTGATCTTCATGCTTTTTGTACATGGC
TGTTGGCTCTTCTGTTACACATGTGTGATTCTGAGTGTTATTCAGCATTT
GCTCAAGACTCAAAATGTGTCTGTTAAGTGTTGCAGTTGTTGCCCTCTCG
TGGTCTTTCTGAATCTGAATCTCTGCTCGCAGATCCCGCACCGTAGCTTC
AAGAGTTTCAACCTCTTCCCGCAGCTGCTCACATTCACAGTTAATTTCAT
TCAGTTCATTGGTCACCTGCTGTAGTTTGGAATTTGATTCATTCACCTCA
TTTTGGAAACGCAACTCTGCAGCAGCAAGTGCATCACGCATTTGATCATG
CAACTGCCTAGATGTTCGCAACTCTGGCCGAAGCACATCATCCACCTCTG
CCTGTAGCTGCTGCAATGATGCATCCGCTGCTGATACTGCCTCCAGCAGC
TGCGACACTTGCCTCCGCAGACGTGTCCGCTCCATCTGCAGGGATTCCCT
GTCCGCCTCTGCAGTGCGCAGCTGCTCTTCCGTGTCATGCAGGCGCTGCT
CAGCCTGTTGCAGCTGCTGCTCACGTTGCTGTAGCTGGTCGTGGCATTCC
TGTAGCTCCCGTTCATGCTGCTGCTCCAGCTCACTCCAAACTTCATCTGC
ACTCCGCATTACATTCTCGTGTTCTGCCTGCAGTCGCTCACAGCATTTAC
AGCTTGTTGAATCATCACTACTGGTGACAGTTTCTGGTGTGAATGTGAGG
CTGCGCTGTGTGTTTGGACTGGTAGCTTGAAGTGCACGCCACAGGGCCCA
CGCTAATGCTGCAGGCATCCAGAGACGCAGTAGCCTTTGCTCCTCTTGTC
GCCGAGATTCTAACAGTTGGCAGCGTTGTTCAAGGCGTGCACGTTGCTCC
ATGTGCTCACGGATCAGTGCCAGCTTCTGTATTTCTCCTGTGAGTGCTCC
ACAGCCCACTGGTTCATCAGTCTGTGAAGCACAGCTAACAGTTTCGGCAG
GCCACAGCAAATCTGTCTGTGTGGCTTGTGAGCATGCTGCTGTTGGCACC
TCCCTCTGCAGAACCTGACATATGTGGTAGCTGTGTTTGCTGCGGGAGAG
GCGTCGGTGTGGTGAAGCACGAGGAGAAGAGCCAGCATCACAGCCATCAT
CAGTGTCTATGTCATCGTCATCTCCACGGTCATCGTCTTGGTCGTTTATT
TCAACTTCGTCGCTAAGTCGGTCTTCATCATCGTGGTCGTCAGAATCGAA
GATGCCGCTCTCGTGGCTGCTGTCACTGAGCTTAGGGCGCACGGGTGGCG
GCGACCTCTGCTCGGCCGTGAAGGGCAGCACGGTTGCCACAATGCGGCTG
CCAGGCACAGCTTTGTCAAGCATGTTGTCTGCTTGTGACCGCAAGCACAC
AGGACCACAGCAGCAGCGATGAGATCCACCCGAGTCAGAGTGTTCCATCT
CCAGTAAACGAAACTCTAGCAGCTCGTTCAGCTCACGCAACTCAGCTACT
TCGTCCTCCAGTCGTTGTACACGCTCCTCGCTACTATCGCCGGCACCATC
CTCATTCGCCTGAGGACCTAGGTGCGGCCAGCCCAGCATGTCGGGAGCGG
CGGCGGCTTCCTCCTCCGGCTGCTGCTGCTGTTGCTGCTGTTGCTGTTGC
TGTTGCTGTTGCTGCTGTTGCTGCTGCTGCGGCAGTGACTGCGGCTCGTC
CTCCTCAGCCACTGGCTCCAGCTCCATAAATCGGTAGTGGAACTGCCTCA
TCTTCGTGTCGAATGTGCCGGCTTCAGAGTTGTACCGTTGCACAGTCAGA
CTCCAGTTCTTGTGTGATCTTCCGCTGCATCACCTCCTGCAGGGTGACGC
TTGGACGGCCGAGGGTCGCCGCGTGTCGTATTGTTGTGATGTCGGCAGGC
TGGCGATGTGATGCCGGTGTAACCCGCGCTCCTGTAACGCGTGCTGACCC
TTCGGAGTGCACCGC
>CL46.Contig1_All
GTGTATGCGCCTGTTATATGTGACTGTCAGCAATCAGCGTTTCCTCTGTT
CGGAAGTCCTCGCTCGTCGGGCGGCAAACTGGAGTCGGAGACAGGAGCGG
GTCGCGCGGCGGCGCGGCGGCAGGCTGCGCGCGCAGGTGGAGGCGGAGGT
GGAGGCGCAGGCCGCACGCCGGGCTCTGGGCGCGGGTCGCCGCTGGCCTC
GCCCAGCCAGCACAGCCAGGCCGCCGCAGCCACGCTCTCGCAGCCCGCAG
TCGACGCCGCCGCCGTCGCCGACAAGCTGAGGCCGCGCACCGCCGCCGCC
GCCGACGTGTCCGTCCCGGCCAGCGGCGGGCAGCTGCAGCCTGGCCGTGG
CAGCGCGGTGGCGGGGGCGGCGGCGCCCGGCCAACCGCCGCAGCGCGCCA
GGTTGAGCTGGGCACAGATGAAGAATGCCATTGCCCCAGTTGTGCAGTCT
ATGCAGACATTTGCCAAGCGTGCACGTGATCCAATTGCGGTGGGGGATGC
ACTGCTGTGGTTGGTGCTGTTGCCACTGGCAGTGCTGCGGCGCACAGTGC
GCAGCCCCGGTGCCGTGGCGCTGCTGCGCGTCACGCTAGAGGCGACAGCA
GAGCTGCTTGTGGCTGCCATGCTGGCAGGCGCTGCCGTCTGCGTTACGGC
GCTGCACGTGCTGGCCGAGCAGGATGTGGATGCTGACGGGGACGATGGCA
AGCGGCCAGACCCGGTGCGCCGGCCCTGCTGCTACTCCCTGCAGCCTGAA
CCCGCGCTGCCTGTCGATGCAGCCGGTGAGCGTTGTGCTCCACGCTCAGT
TTTGCCATCTCCATGCTCACCTCTGCCATCTCCATTGCCGACTTCGCTGC
ATTAGCTTCCCCAGTATGCACTGGTCCAAGGGTCTCCACTGCATCACTCA
ATATCAACAAACCACCTTAAAGAGCTTGGGTTTCCTCCATACTGTTGAGT
GCACAGCTGCTCGAGCAAGACCGACCTCATCACCTGGCCGACTTGACTCT
TTATATACACATGACATATCATAGAC
>CL46.Contig2_All
GTGTATGCGCCTGTTATATGTGACTGTCAGCAATCAGCGTTTCCTCTGTT
CGGAAGTCCTCGCTCGTCGGGCGGCAAACTGGAGTCGGAGACAGGAGCGG
GTCGCGCGGCGGCGCGGCGGCAGGCTGCGCGCGCAGGTGGAGGCGGAGGT
GGAGGCGCAGGCCGCACGCCGGGCTCTGGGCGCGGGTCGCCGCTGGCCTC
GCCCAGCCAGCACAGCCAGGCCGCCGCAGCCACGCTCTCGCAGCCCGCAG
TCGACGCCGCCGCCGTCGCCGACAAGCTGAGGCCGCGCACCGCCGCCGCC
GCCGACGTGTCCGTCCCGGCCAGCGGCGGGCAGCTGCAGCCTGGCCGTGG
CAGCGCGGTGGCGGGGGCGGCGGCGCCCGGCCAACCGCCGCAGCGCGCCA
GGTTGAGCTGGGCACAGATGAAGAATGCCATTGCCCCAGTTGTGCAGTCT
ATGCAGACATTATGCAGCCGGTGAGCGTTGTGCTCCACGCTCAGTTTTGC
CATCTCCATGCTCACCTCTGCCATCTCCATTGCCGACTTCGCTGCATTAG
CTTCCCCAGTATGCACTGGTCCAAGGGTCTCCACTGCATCACTCAATATC
AACAAACCACCTTAAAGAGCTTGGGTTTCCTCCATACTGTTGAGTGCACA
GCTGCTCGAGCAAGACCGACCTCATCACCTGGCCGACTTGACTCTTTATA
TACACATGACATATCATAGAC
>CL46.Contig3_All
GTGTATGCGCCTGTTATATGTGACTGTCAGCAATCAGCGTTTCCTCTGTT
CGGAAGTCCTCGCTCGTCGGGCGGCAAACTGGAGTCGGAGACAGGAGCGG
GTCGCGCGGCGGCGCGGCGGCAGGCTGCGCGCGCAGGTGGAGGCGGAGGT
GGAGGCGCAGGCCGCACGCCGGGCTCTGGGCGCGGGTCGCCGCTGGCCTC
GCCCAGCCAGCACAGCCAGGCCGCCGCAGCCACGCTCTCGCAGCCCGCAG
TCGACGCCGCCGCCGTCGCCGACAAGCTGAGGCCGCGCACCGCCGCCGCC
GCCGACGTGTCCGTCCCGGCCAGCGGCGGGCAGCTGCAGCCTGGCCGTGG
CAGCGCGGTGGCGGGGGCGGCGGCGCCCGGCCAACCGCCGCAGCGCGCCA
GGTTGAGCTGGGCACAGATGAAGAATGCCATTGCCCCAGTTGTGCAGTCT
ATGCAGACATTATGCAGCCGGTGAGCGTTGTGCTCCACGCTCAGTTTTGC
CATCTCCATGCTCACCTCTGCCATCTCCATTGCCGACTTCGCTGCATTAG
CTTCCCCAGTATGCACTGGTGTTTGGATGGCAGCAGCTAGCTGGTGCAAG
TGCTGGAGACACTACATACAAGAAAATGCTTCATCTGGGTGTGGAGATTT
CATCTCAAGAGCACTTTATTTTTCAAGACATGTGCAAGTTTTTTGTGTGC
TTTCACTATCTCTTTCAATACATCAATTACACTCTGAAATAGCTAT
>CL46.Contig4_All
GTGTATGCGCCTGTTATATGTGACTGTCAGCAATCAGCGTTTCCTCTGTT
CGGAAGTCCTCGCTCGTCGGGCGGCAAACTGGAGTCGGAGACAGGAGCGG
GTCGCGCGGCGGCGCGGCGGCAGGCTGCGCGCGCAGGTGGAGGCGGAGGT
GGAGGCGCAGGCCGCACGCCGGGCTCTGGGCGCGGGTCGCCGCTGGCCTC
GCCCAGCCAGCACAGCCAGGCCGCCGCAGCCACGCTCTCGCAGCCCGCAG
TCGACGCCGCCGCCGTCGCCGACAAGCTGAGGCCGCGCACCGCCGCCGCC
GCCGACGTGTCCGTCCCGGCCAGCGGCGGGCAGCTGCAGCCTGGCCGTGG
CAGCGCGGTGGCGGGGGCGGCGGCGCCCGGCCAACCGCCGCAGCGCGCCA
GGTTGAGCTGGGCACAGATGAAGAATGCCATTGCCCCAGTTGTGCAGTCT
ATGCAGACATTTGCCAAGCGTGCACGTGATCCAATTGCGGTGGGGGATGC
ACTGCTGTGGTTGGTGCTGTTGCCACTGGCAGTGCTGCGGCGCACAGTGC
GCAGCCCCGGTGCCGTGGCGCTGCTGCGCGTCACGCTAGAGGCGACAGCA
GAGCTGCTTGTGGCTGCCATGCTGGCAGGCGCTGCCGTCTGCGTTACGGC
GCTGCACGTGCTGGCCGAGCAGGATGTGGATGCTGACGGGGACGATGGCA
AGCGGCCAGACCCGGTGCGCCGGCCCTGCTGCTACTCCCTGCAGCCTGAA
CCCGCGCTGCCTGTCGATGCAGCCGGTGAGCGTTGTGCTCCACGCTCAGT
TTTGCCATCTCCATGCTCACCTCTGCCATCTCCATTGCCGACTTCGCTGC
ATTAGCTTCCCCAGTATGCACTGGTGTTTGGATGGCAGCAGCTAGCTGGT
GCAAGTGCTGGAGACACTACATACAAGAAAATGCTTCATCTGGGTGTGGA
GATTTCATCTCAAGAGCACTTTATTTTTCAAGACATGTGCAAGTTTTTTG
TGTGCTTTCACTATCTCTTTCAATACATCAATTACACTCTGAAATAGCTA
T
>CL47.Contig1_All
AAAGAGACACTGATGCTCCTCACACTGGAGAAGCAGCTTCAGGAAGAGAA
GGAAAAGTGTCAAAGGTTACAAGCTGAGTTGGCTTCAGGGGAGAAAGAGC
ATAGGAAACAGTTGAGTGCAATGACAAAACAATATGAAAAGGAAGTCCTG
GAATTGAAAAAGGAAATATGCGTCCTGCGAGCAAAGATATCTGGAATGGA
GGCTGCAACCCCTGCTTCCAACTCTGAGCAGAGTGAGCAGAGAGCAGATC
TGAGGGTGGCATTGATGGAGGAGGAAATGCAGCGCCAGGAGCAAATAATC
GTCAACTACCAGCGCGACAATGAACGCCTATGCCATGAGGTCAAGCAGCT
GCAGGTCTGTCTGTGCGATCGCATTACATTCTCGTGTCTCTCTATCATTA
TGTTT
>CL47.Contig2_All
AAAGAGACACTGATGCTCCTCACACTGGAGAAGCAGCTTCAGGAAGAGAA
GGAAAAGTGTCAAAGGTTACAAGCTGAGTTGGCTTCAGGGGAGAAAGAGC
ATAGGAAACAGTTGAGTGCAATGACAAAACAATATGAAAAGGAAGTCCTG
GAATTGAAAAAGGAAATATGCGTCCTGCGAGCAAAGATATCTGGAATGGA
GGCTGCAACCCCTGCTTCCAACTCTGAGCAGAGTGAGCAGAGAGCAGATC
TGAGGGTGGCATTGATGGAGGAGGAAATGCAGCGCCAGGAGCAAATAATC
GTCAACTACCAGCGCGACAATGAACGCCTATGCCATGAGGTCAAGCAGCT
GCAGGAGAAGTTAAAAACAAAAGAGGCAACTTCAGCAGTGAGTA
>CL48.Contig1_All
TGGCTGGCAGTTCCCTGACACGTAGTGCGCCTCTCGTCCTCGCCCTCCTC
TTCGTCACAGATGCACAGTTGCCTACGGGCACCTCTGAGGAAACCGACAG
TACATTCAGCTTCAAGACACCCGTGAGGGCGGCCGTTGGGGGAACGGTGG
TCCTGAGGTGTGACTTGCCGGATACCGGAAACTATGTGTACTGGGCACGA
CAACGGAGGGACAATGTCATGATGACACAAGCGAGGCGCCTCCACTTTAC
CGCGAGATTCGGCCGCCTGGAAGCTTCCTGTTCCTGGGGCGGTGACGTCT
GTATGCTGACGATCAGGAATGTTGAAAAGACCGATTCGGGGTTCTATTAT
TGTGCGGATGACAGCAAACCGCCCTTCCAACACTCCTGGTATCTCTCAGT
TTCGGAGCCGGTGACTACAATTTTGGGTGAACCTTTTAGAGCCCATTGGC
AAGGCAGTACTGTCAACCTGACGTGCGAAGTTCAACCCCAGCTAGAGCCA
GAAGATACTGTTCTGTGGATGCACGACGAAATGCTCATCGACCCTGAACA
CGACAGCCGCGTCATCATCACCACAGAGACGGATACCTCCACGATAAGCC
AGTTGTTGGTCGAGGATGCTCAACCAGAGGACGCAGGGACCTACACCTGC
AAACTCCCCAATGGCAGCAACGACAGCGTCGAAGTAGTTGTGATGGAAGA
GCCGGTGACGACAATTTTGGGTGAGCATTTTAGAGTCCACCGACAAGGCA
GTGCCATCGTCCTTACGTGCAAAGTTCATCCCCGACGAGAGCCAGAAGAT
ACCGTCCTG
>CL48.Contig2_All
AATCGTTTTTTTATTCTTTTCATGTGGTAATATGTAATTTTCTACCCGCA
TACAGATGATTTATCCTCTGAAACAGAAACAAATTTATTTTATGTGCTTT
ATTCGAAACAGAATTGTAAGTAAGCACACTGCTGTATATCTGAAATTACT
TATTGGATGTAATATATCAACTTTCAGCTGAGCAAATACCAAAGTCAAAA
TCAAAGGAAATCGATATCTTTGGCCTAAAGTGTGTGCTTAATTCAGTTTG
ACTACTGCATTGTTTCTTTGGGCGTTCATTCACAGTGTCGTCTCCAGTTA
TTCATGTTGTAGAGTACAACAACTGAGAACGACTTCACTTTTGTACGAGA
CAGCAGTCTTCGCTGTGGCAAAGTCATCTCATGCGAGTTTCTTCCAGTAT
AAGTCGACACTTCAACATACAGGCTGCACGCCGCTGATGCCTATGAGGCT
TCTTGGACGTCTGAGAGACGTGAAGAGTGTAATGATTGCCAGCATCGATG
GCACAGCGGTGGGCAGCCTGCTCCTGGGTCCCATGCGACGGCTCCGTCAG
CGGCAGTGGCTGCTGAAGGCGGCGGCGAGGGCCAGGAGACCTGCTACCGG
CGCCGCAGCAAGAGGTCGCTGCTGCCCTGCGGACATGGTAGGATACTGCC
CTCCGGACATGGAAGGGTAGAAATCGTCTGGGACAACTTGCATCACATTT
ACTGCGACGCTGTCGCTGCTGCCATCGTGGGCTTTGCAGGTGTAGGTCCC
TGAGTCCTTTGGTTGAGCATCCTTGAGCATCAAGTGGCTTATTGTGGAGG
TATCCGCCTCCGTGGTGATGGTGAGGCGGGAGTCGTGGTCGGGGTCGATG
AGCAAATCGTTGTGCATCCAGAGAACGGTATCTTCTGGCTCTCGCCGGGG
ATGAACTACGCACGTCAGGCTGATACTACTGCCTTGCCAATGGACTCTAA
AAGGCTCACCCAGAATTGTCGTCCCGGGCTCTTCCATCACGTCTACGTTG
AAACTGTCACTCCTGCCATCGGAGTGTTTGCAGGTGTAGATCCCTGAGTC
CTCTGGTTGAGCATCCTTGAGCATCAAGTGGCTTATTGTGGAGGTATCCG
CCTCCGTGGTGATGGTGAGGCGGGAGTCGTGGTCGGGGTCGATGAGCAAA
TCGTTGTGCATCCACAGGACGGTATCTTCTGGCTCTCGCCGGGGATGAAC
TACGCACGTCAGGCTGATACTACTGCCTTGCCAATGGACTCTAAAAGGCT
CACCCAGAATTGTCGTCCCGGGCTCTTCCATCACGTCTACGTTGAAACTG
TCACTCCTGCCATCGGAGTGTTTGCAGGTGTAGATCCCTGAGTCCTCTGG
TTGAGCATCCTTGAGCATCAAGTAGCTTATTGTGGAGGTATCCGTCTCTG
TTGTGATAGTGAGGCGGGAGTCTTGATCGGGGTCGATGAGCATATCGTTG
TGCATCCACAGAACGGTATCTTCAGGCTCTTTCCGGGACTGAACTTCGCA
CGTCAGGTTGATACTACTGCCTTGCCAATGGAATCTAGAAGGCTCACCCA
GAATCGTCATTCCGGGATATAGTTTCCGGTGCTGCACAAGTCACACCTCA
GGACAGCCGTCCCGCCGACGATCGTCCTCACGATCGAGCTGTCGGTGGTT
TCAACGTGGGTGTCCTCGGAGGCGCCCGTAGCGAACTGTGGATCTGTGAC
AAAGAGGAGTGCGAGGACGAGAGTCGCGCTGCGTGTCAGGGAACTGCCAG
CCATGGCGGTCGAGT
>CL48.Contig3_All
GCCCCTGTACATATGTGTGAAAGCAAAATCACGCTACTCTAGAAATATTT
CTAGTTATTTTTTTATTTTTGGTTTTAAATGATTATTATCTGAATCAAAG
GAAGAAATCGTTTTTTTATTCTTTTCATGTGGTAATATGTAATTTTCTAC
CCGCATACAGATGATTTATCCTCTGAAACAGAAACAAATTTATTTTATGT
GCTTTATTCGAAACAGAATTGTAAGTAAGCACACTGCTGTATATCTGAAA
TTACTTATTGGATGTAATATATCAACTTTCAGCTGAGCAAATACCAAAGT
CAAAATCAAAGGAAATCGATATCTTTGGCCTAAAGTGTGTGCTTAATTCA
GTTTGACTACTGCATTGTTTCTTTGGGCGTTCATTCACAGTGTCGTCTCC
AGTTATTCATGTTGTAGAGTACAACAACTGAGAACGACTTCACTTTTGTA
CGAGACAGCAGTCTTCGCTGTGGCAAAGTCATCTCATGCGAGTTTCTTCC
AGTATAAGTCGACACTTCAACATACAGGCTGCACGCCGCTGATGCCTATG
AGGCTTCTTGGACGTCTGAGAGACGTGAAGAGTGTAATGATTGCCAGCAT
CGATGGCACAGCGGTGGGCAGCCTGCTCCTGGGTCCCATGCGACGGCTCC
GTCAGCGGCAGTGGCTGCTGAAGGCGGCGGCGAGGGCCAGGAGACCTGCT
ACCGGCGCCGCAGCAAGAGGTCGCTGCTGCCCTGCGGACATGGTAGGATA
CTGCCCTCCGGACATGGAAGGGTAGAAATCGTCTGGGACAACTTGCATCA
CATTTACTGCGACGCTGTCACTCCTGCCATCGGAGTGTTTGCAGGTGTAG
ATCCCTGAGTCCTCTGGTTGAGCATCCTTGAGCATCAAGTGGCTTATTGT
GGAGGTATCCGTCTCTGTTGTGATAGTGAGGCGGGAGTCTTGATCGGGGT
CGATGAGCAAATCGTTGTGCATCCACAGGACGGTATCTTCTGGCTCTCGC
CGGGGATGAACTACGCACGTCAGGCTGATACTACTGCCTTGCCAATGGAC
TCTAAAAGGCTCACCCAGAATTGTCGTCCCGGGATCAAAAACAGAGAGGT
AAATGGAGCGTTGGATGGGCGGTTCGCCATCTTCTCGACAGTAATATAAT
CCCGAATCGTCCTTCTGAACATTCCTGATCGTTAGCAAACAGACTTCATC
ATCTTGTAAACAGACAGCTTCCATACGGTTCAATTCCATAGTAAAGCCAA
AGTGCTTGTAGAGACTCAGTATTTTGATGTTCGTCTGTCCTCGTGCCCAG
TGTACATAGTTTCCGGTGCTGCACAAGTCACACCTCAGGACAGCCGTCCC
GCCGACGATCGTCCTCACGATCGAGCTGTCGGTGGTTTCAACGTGGGTGT
CCTCGGAGGCGCCCGTAGCGAACTGTGGATCTGTGACAAAGAGGAGTGCG
AGGACGAGAGTCGCGCTGCGTGTCAGGGAACTGCCAGCCATGGCGGTCGA
GTTGCTACT
>CL48.Contig4_All
AATCGTTTTTTTATTCTTTTCATGTGGTAATATGTAATTTTCTACCCGCA
TACAGATGATTTATCCTCTGAAACAGAAACAAATTTATTTTATGTGCTTT
ATTCGAAACAGAATTGTAAGTAAGCACACTGCTGTATATCTGAAATTACT
TATTGGATGTAATATATCAACTTTCAGCTGAGCAAATACCAAAGTCAAAA
TCAAAGGAAATCGATATCTTTGGCCTAAAGTGTGTGCTTAATTCAGTTTG
ACTACTGCATTGTTTCTTTGGGCGTTCATTCACAGTGTCGTCTCCAGTTA
TTCATGTTGTAGAGTACAACAACTGAGAACGACTTCACTTTTGTACGAGA
CAGCAGTCTTCGCTGTGGCAAAGTCATCTCATGCGAGTTTCTTCCAGTAT
AAGTCGACACTTCAACATACAGGCTGCACGCCGCTGATGCCTATGAGGCT
TCTTGGACGTCTGAGAGACGTGAAGAGTGTAATGATTGCCAGCATCGATG
GCACAGCGGTGGGCAGCCTGCTCCTGGGTCCCATGCGACGGCTCCGTCAG
CGGCAGTGGCTGCTGAAGGCGGCGGCAACGACGGCGAGGGCCAGGAGACC
TGCTACCGGCGCCGCAGCAAGAGGTCGCTGCTGCCCTGCGGACATGGTAG
GATACTGCCCTCCGGACATGGAAGGGTAGAAATCGTCTGGGACAACTTGC
ATCACATTTACTGCGACGCTGTCGCTGCTGCCATCGTGGGCTTTGCAGGT
GTAGGTCCCTGAGTCCTTTGGTTGAGCATCCTTGAGCATCAAGTGGCTTA
TTGTGGAGGTATCCGCCTCCGTGGTGATGGTGAGGCGGGAGTCGTGGTCG
GGGTCGATGAGCAAATCGTTGTGCATCCAGAGAACGGTATCTTCTGGCTC
TCGCCGGGGATGAACTACGCACGTCAGGCTGATACTACTGCCTTGCCAAT
GGACTCTAAAAGGCTCACCCAGAATTGTCGTCCCGGGCTCTTCCATCACG
TCTACGTTGAAACTGTCACTCCTGCCATCGGAGTGTTTGCAGGTGTAGAT
CCCTGAGTCCTCTGGTTGAGCATCCTTGAGCATCAAGTGGCTTATTGTGG
AGGTATCCGCCTCCGTGGTGATGGTGAGGCGGGAGTCGTGGTCGGGGTCG
ATGAGCAAATCGTTGTGCATCCACAGGACGGTATCTTCTGGCTCTCGCCG
GGGATGAACTACGCACGTCAGGCTGATACTACTGCCTTGCCAATGGACTC
TAAAAGGCTCACCCAGAATTGTCGTCCCGGGCTCTTCCATCACGTCTACG
TTGAAACTGTCACTCCTGCCATCGGAGTGTTTGCAGGTGTAGATCCCTGA
GTCCTCTGGTTGAGCATCCTTGAGCATCAAGTAGCTTATTGTGGAGGTAT
CCGTCTCTGTTGTGATAGTGAGGCGGGAGTCTTGATCGGGGTCGATGAGC
ATATCGTTGTGCATCCACAGAACGGTATCTTCAGGCTCTTTCCGGGACTG
AACTTCGCACGTCAGGTTGATACTACTGCCTTGCCAATGGAATCTAGAAG
GCTCACCCAGAATCGTCATTCCGGGATCAAAAACAGAGAGGTAAATGGAG
CGTTGGATGGGCGGTTCGCCATCTTCTCGACAGTAATATAATCCCGAATC
GTCCTTCTGAACATTCCTGATCGTTAGCAAACAGACTTCATCATCTTGTA
AACAGACAGCTTCCATACGGTTCAATTCCATAGTAAAGCCAAAGTGCTTG
TAGAGACTCAGTATTTTGATGTTCGTCTGTCCTCGTGCCCAGTGTACATA
GTTTCCGGTGCTGCACAAGTCACACCTCAGGACAGCCGTCCCGCCGACGA
TCGTCCTCACGATCGAGCTGTCGGTGGTTTCCACGTGGCTGTCCTCGGAG
GCGCCCGTAGCTAACTGTGAATCTGTGACAAAGAGGAGTGCGAGGACGAG
AGTCGCGCTGCGTGTCAGGGAACTGCCAGCCATGGCGGTCGAGT
>CL49.Contig1_All
CAGAAGAGACTGAGAAGAGCCAGTGGAAGGGGTGTCGAGAGAGTGTAGCG
TGGCTCTTGTGCTGATTTCTTTTTCCGTTTCAAATAATGATATTAAGCGA
GTGGGTTGAAAGTGGTTGTTGCGAATATCGAGTACTTGAAGTAGAGAAGA
TCTTTGCATAGATTTTGAGACTATTTGGCCGATATATTAATAGTTAGTGT
GGACTTTAGTTGCTCTCAGTTGTCGTGAGATGTTATAACTTGCATCTCAT
CTGCGGAACTAGTGAGGAAGCAGGATAGTGTTTTACTGGCACCAGGTTCC
AGTTTTCGAATTCAGCCAGCAATAACACTGGCCACTAAAGACCGAGCGTG
TATTGGCATGAGGCCAGACTTGCAGCAGTCAATAAGACATACTTCTTCGG
ATCACTTTTCAGAAGAGAAGAATCAGCTCATTTAGTAGAAGGTCGTTGAA
CGCCGTATTGAAGCGGCTGGATTGTCCTACAGATTGTCCGTGCATCATCT
CTGCGACGGAGACGAACGAACCTGTGAAGCGGACGCTAGTGGTTCTGGCA
GGTCTCGTTTCTTTGCTGTCGCACGTGGGAAAGTTGCTTGAGAAGCGTAG
CAGAAAAAAGGAAGAGATGGCTCCGACACGTATGAGCCCACCGCAAACCC
TGCCGTCCAAGGACGAATTGGCTGTGCTGGAGGCTTCGCAGAAGGAGGCC
AATAATGGCTCCCGAGGCACAAGCACGCGTTCAGCAAAGGGGTTGGTCGT
TGTTATGGTTGGAATGCCAGCAAGGTCGAAGTCAGCTACAGCACATAAAC
TTGATCGCTACCTGCGATGGACTGGTGAAATGTCAAAAGGTCCTGGATGG
AACACACATAGCTCATTATCAGCGGCAGAAAGTACATGACCATTTTGAGA
AACATATGGGCTATAGGTGCTTGTTTGTTGAGTGTATTTGTGATGATGAT
GGAATTCTTTCAAGGAATATCAATGAAACATTACAGAATAGCCCAGATTA
TAAAGATATGAATTCTGAAAAGGCAATGGATGATTTCAATCATAAAATAC
AGCATTATGTTGAGCAGTATGAACCAATGAGTTCAAAACATGAGCCGCAA
TACCGTTTCATCAAATACGTCAATGATGGAGAATCAATTGCTACCCACAA
AGTCACGGGTCATCTTGAGGCTAAAGTTCTGATGTTTCTTTCAAATTTCA
GACCAGCTCCAAAAACTTTTTACTTTTCAAGGCATGGAGAGAGTGAGAAT
AATGTATTAGGTCGCATTGGTGGCGATGCGGACTTATCACCACGGGGTCG
TATATATGCCAAATCTTTGGCACAACATATCAATGCTCTCCATATCCCCA
ACTTGAGGGTGTGGACCAGTGAACTGAAGCGCACAAAGCAAACTGTCCAA
GGAATTGGTGCTCCCGTAGAACACTTTTCAGAGCTGAATGAATTGGACGC
TGGAGTTTGTGAAGGTCTCAGTTATGAAGAGATGCAAGAGAAGTTCCCTC
AGGAATTTGCATGGCGTGACCAAGATAAACTTAGGTACCGCTATCCTTGG
GGTGAATCATATATTGATATAATGACCCGTTTGGAGACAATCTTGCTAGA
GTTAGAACACAGCGAGAACATCTTGGTTGTCAGCCATCAAGCTGTACTAC
GTTGTGTACTGGGATATTTTCTCAACAAGCAACCAGAGGACCTCCCGTAC
ATCAATGTCCCACTGCACACTGTTATAAAGTTGACATCTGATGGCTACAA
TTACAAAATGGAATGTACAAGGTTGCCTGTAGAATGTGTTGATACCTACA
GACAACAGCCAAAGAATTGCTCTCCAGACCGCACAACCCAAGATGCTCTC
ATTACTGTACCTTCCCATTATGATGCTCTTGACCTGTGGAAACTGAAACA
ATCGCTTATTGAGCAGCATTGAACTGTTCTGTTTTAGCTGACATGTTTCT
CTGTGTGATTAAACACAATGTTTTGTAAACATGTACAGAGTGCATAAAAT
GAGGTGTAGGTACTGTTTGTTGAAGTATGCTATGTGTGCCATCACATTGG
CAGATTGAAAGTACAATTTAATTTTAATGAGAGACCAACAGACACTATGT
TTCAGTTTATAGTATATTATGAAATTAAAGTTTTAAAATCTATGTTCCAT
ACCTTTTATGAATGTATTTTGTATAGAATATCAAAGTAGTTTTGGACTAA
AATTCTAGGAAATTATCATTCACAGTGCGGAAAGAATACTTTGTACCAGC
TCTTTTTATGAAATTTCTATAGCATTGTTACCCCTGTCATTCAAGTGGTA
AATCAGAATTTAACATAACTGAAATGCAAATTTAAAATACAGTATTTATG
TTAGGCAGTATGTGCATGCAATAGATTTTGTCTGTGGTCTAGATTCCTTG
CCAATTTCATTGTGAAGTTCCTATTAGATCAGTGAATAAATTGTGTAATT
TATAAGCAAGATATTGCTTCCTGGGGCACTACATGATGTGTGCAACTGGA
AACAAAAACTTAATAGCACATTCAATGTCACTGAACAAAATATATTTTCC
AAGTGACGTGGAGCATGATATCTGTGCCAATTGTTTGTTATGAGTTAGCT
CCATTTTTTTTTTTTTTTTTTTTTTTTTTTTTTTTTTTTTTTT
>CL49.Contig2_All
CGAGAAGAGCCAGTGGAAGGAGTGTCGAGAGAGTGTAGCGTGGCTCTTGT
GCTGATTTCTTTTTCCGTTTCAAATAATGATATTAAGCGAGTGGGTTGAA
AGTGGTTGTTGCGAATATCGAGTACTTGAAGTAGAGAAGATCTTTGCATA
GATTTTGAGACTATTTGGCCGATATATTAATAGTTAGTGTGGACTTTAGT
TGCTCTCAGTTGTCGTGAGATGTTATAACTTGCATCTCATCTGCGGAACT
AGTGAGGAAGCAGGATAGTGTTTTACTGGCACCAGGTTCCAGTTTTCGAA
TTCAGCCAGCAATAACACTGGCCACTAAAGACCGAGCGTGTATTGGCATG
AGGCCAGACTTGCAGCAGTCAATAAGACATACTTCTTCGGATCACTTTTC
AGAAGAGAAGAATCAGCTCATTTAGTAGAAGGTCGTTGAACGCCGTATTG
AAGCGGCTGGATTGTCCTACAGATTGTCCGTGCATCATCTCTGCGACGGA
GACGAACGAACCTGTGAAGCGGACGCTAGTGGTTCTGGCAGGTCTCGTTT
CTTTGCTGTCGCACGTGGGAAAGTTGCTTGAGAAGCGTAGCAGAAAAAAG
GAAGAGATGGCTCCGACACGTATGAGCCCACCGCAAACCCTGCCGTCCAA
GGACGAATTGGCTGTGCTGGAGGCTTCGCAGAAGGAGGCCAATAATGGCT
CCCGAGGCACAAGCACGCGTTCAGCAAAGGGGTTGGTCGTTGTTATGGTT
GGAATGCCAGCAAGGTCGAAGTCAGCTACAGCACATAAACTTGATCGCTA
CCTGCGATGGACTGGTGAAATGTCAAAAGTTTTTACAGTTAGCAATTACC
GACGTAAGCTGGTGGAGCGGTATGACAACCACAATCTGTTTCGAGCAGAT
AATAAAGAAGCTATGGAGATCCGGGCTAAGAGTGCCCAGCTCGCCATGGA
TGATGCCACCGACTGGCTGAAAGGTGGTGGCAACATCGTGGTCCTGGATG
GAACACACATAGCTCATTATCAGCGGCAGAAAGTACATGACCATTTTGAG
AAACATATGGGCTATAGGTGCTTGTTTGTTGAGTGTATTTGTGATGATGA
TGGAATTCTTTCAAGGAATATCAATGAAACATTACAGAATAGCCCAGATT
ATAAAGATATGAATTCTGAAAAGGCAATGGATGATTTCAATCATAAAATA
CAGCATTATGTTGAGCAGTATGAACCAATGAGTTCAAAACATGAGCCGCA
ATACCGTTTCATCAAATACGTCAATGATGGAGAATCAATTGCTACCCACA
AAGTCACGGGTCATCTTGAGGCTAAAGTTCTGATGTTTCTTTCAAATTTC
AGACCAGCTCCAAAAACTTTTTACTTTTCAAGGCATGGAGAGAGTGAGAA
TAATGTATTAGGTCGCATTGGTGGCGATGCGGACTTATCACCACGGGGTC
GTATATATGCCAAATCTTTGGCACAACATATCAATGCTCTCCATATCCCC
AACTTGAGGGTGTGGACCAGTGAACTGAAGCGCACAAAGCAAACTGTCCA
AGGAATTGGTGCTCCCGTAGAACACTTTTCAGAGCTGAATGAATTGGACG
CTGGAGTTTGTGAAGGTCTCAGTTATGAAGAGATGCAAGAGAAGTTCCCT
CAGGAATTTGCATGGCGTGACCAAGATAAACTTAGGTACCGCTATCCTTG
GGGTGAATCATATATTGATATAATGACCCGTTTGGAGACAATCTTGCTAG
AGTTAGAACACAGCGAGAACATCTTGGTTGTCAGCCATCAAGCTGTACTA
CGTTGTGTACTGGGATATTTTCTCAACAAGCAACCAGAGGACCTCCCATA
CATCAATGTCCCACTGCACACTGTTATAAAGTTGACATCTGATGGCTACA
ATTACAAAATGGAATGTACAAGGTTGCCTGTAGAATGTGTTGATACCTAC
AGACAACAGCCAAAGAATTGCTCTCCAGACCGCACAACCCAAGATGCTCT
CATTACTGTACCTTCCCATTATGATGCTCTTGACCTGTGGAAACTGAAAC
AATCGCTTATTGAGCAGCATTGAACTGTTCTGTTTTAGCTGACATGTTTC
TCTGTGTGATTAAACACAATGTTTTGTAAACATGTACAGAGTGCATAAAA
TGAGGTGTAGGTACTGTTTGTTGAAGTATGCTATGTGTGCCATCACATTG
GCAGATTGAAAGTACAATTTAATTTTAATGAGAGACCAACAGACACTATG
TTTCAGTTTATAGTATATTATGAAATTAAAGTTTTAAAATCTATGTTCCA
TACCTTTTATGAATGTATTTTGTATAGAATATCAAAGTAGTTTTGGACTA
AAATTCTAGGAAATTATCATTCACAGTGCGGAAAGAATACTTTGTACCAG
CTCTTTTTATGAAATTTCTATAGCATTGTTACCCCTGTCATTCAAGTGGT
AAATCAGAATTTAACATAACTGAAATGCAAATTTAAAATACAGTATTTAT
GTTAGGCAGTATGTGCATGCAATAGATTTTGTCTGTGGTCTAGATTCCTT
GCCAATTTCATTGTGAAGTTCCTATTAGATCAGTGAATAAATTGTGTAAT
TTATAAGCAAGATATTGCTTCCTGGGGCACTACATGATGTGTGCAACTGG
AAACAAAAACTTAGTAGCACATTCAATGTCACTGAACAAAATATATTTTC
CAAGTGACGTGGAGCATGATATCTGTGCCAATTGTTTGTTATGAGTTAGC
TCCATTTTTTTTTTTTTTTTTTTTTTTTTTTTTTTTTTTTTTTT
>CL50.Contig1_All
CAACAGGGTCACAACAGGCAGCCTCGTCTGAGAGGCGACACAACAGAGCC
TGGCAATAGGGTGGTATCTCATATTTTATGGTGCAGCACAGCTCCAGAGA
AATTAATTGTTATTCGGTTAATCTTCACTCTTTCTTAACCCTCTATGGAC
AGAATTATGAAGTAATTCAGAAAAAAAATTCCAAATGGTATATCTGTGTT
ACTTAAGGGTCAAAATAAACATATATTGAAAAAAAACTACAATTGTCATG
TTTATGCAATATATTTTCTAGCGTTACAAATTTGTTACGGTAGGCATTTA
AGGATACAGATGAATTAAATGTTGACTTCTGAGTAATGACATATATATTT
TTCATACAAATGAAAATATTTGAGAATTTGTTACTTTTGATCTGCATAGT
TATTATTCTTTATGAAAGTCCAGAAAACAGTTCCTTTTTTTCTCGATACA
CAAATGAACATTACACTTCTGGCAGATAATTGATGGACTTCCCTTGCAGT
TTGGCATTTTGCATCTTCCTCTCTTCTCAGACACAATTGGCCAATGTCCA
ACATTGTCGTGGCGAACAACCTTTTGGGGAATTGGCTTAGATGCGTGCCC
TAATTTCTTCTTCTTTGCATATTCAGTCTCTACACTTGCAGAAGGTCTTC
CCCGCTTTCTCCCACTTACGTCCTTGTTCATTTTACACAGGGCATCAGCT
ATTTCCGCTTTGAATTGACAAAGTGACCTCTGCTTATTTTTGGGTACACA
AAAAGAGTCACAGTCTCTTCTGTACAACAGCCATGCATTTACTACCACCA
TATCTAAGAAGTGGAAAAATAGCCGGTGATAGTACTTCTTCGATCTGATG
TTTATTCTGTACAAAGCAATTAGTGAATCTAAAAGATCCACTCCTCCCAT
AAACCTGTTGTAGAAATGAACAACTGATGGGCAATCAACATCGACCCTTT
GTTTGGCTTTCTTATCCCATCGTAAAATCTTACTTAGTGGTTCTGCAGCA
GAAAACGTAGATGCAAGTACTACAGATCTGTTGTCAAACCATTTGATAAC
TCGCACACATTGACCATCGACATCTGCCTCCCGTTCATCATATGCACCTC
TCCCCCTTTTTTTCAAATCTTTGTCAGTTGCCAGTGTACATCCAGGCAAT
CTGTTGGCTCTGATTGTCCCTAAACAAAAAATCTTCATGCGCGCAAGCTC
TGTAAGGAGTGGAACTGTTGTAAACCAATTGTCAAAATACAAGAGATGGT
TTAATTGTTGGGGAACGACCTTACAAAGGCGCATAACAACATTGGCGTTA
GCCCCTAAATCTTGCATTCCTGGCAGAGGATCACATTTGCCACAGTACAC
TTCAAAATTGTAGACAATTCCTTTGTAGTCACATAAAACATATATTTTAT
ACCCCCATTTGTGTGGCTTCTTTGGCATATACTGCTTCAAGCTAGACATT
CCCTTGAAAGGGACCATCTGTTCATCAACACAGAGCATCCTATCAATATT
TAGTTTGTTGAACTTTTCTAGCAAATTGTTTATCAGTGGCCTAAGCTTGA
AAAGTTTATCTTTGTTTACACCATCTAAATCAGGCATTGTGGTGTTGTCG
TTGAAATGGAGATTGGACTTGATATCTTCCCACCTGTCTCGACTCATCAC
ATCTGATACACATGAAACACTAAATAAACTAGACCAGTATAGACGAGTTC
GTGGTACACTAACAAGTGACATATAAAACAGGGTTCCGATAAATTGTTCC
AGTTCACTGACAGTCAGCTGGAGAGCCTTTGTTGGATTTTTCTGAACAGA
ATACAAGTTGGATTGTTGTGTAATATGTTCCAGAAGATGACTGTCAAAGA
AGTGTTTGAAATAATCAACAGGTTCCTTGACTGCAGTAGACTCAGGGATT
GAACCTAGCCACTGTGGTATGTCACGAGCACTACTGCCATTACTAACGTT
TCTCCAAACTGGTCTTTGCCTAGTGGATGCACGTGACGTTGAAGGAGCTG
AGGTGTTGTCCAAGTCAGGAATACTGGAATCATTTTCGTCACTTATTTCT
GAAAGTTATAACATGTATATAAATTAGTGTCTTTTTAAAATTACTAAGGC
AGAAACAGTTGTACATGATGCTGTAGTGCAACCCAGAGATAAAAACAAAG
ACCTTACCACCTTCAGAACTGCTAGACAGAGCTTCACTACTTTTCGGGAC
ATAATCCTCGTCAGTATCACTACAGGAGGCACTCAGGCAACTGTCCTCAC
TCTCTCCACCTGCTACACGAGCGACAACACTCCTCTTCTTTCCGTAAAAT
GCTGCAGGATTCATTTTGTTTTTCAAGATCAGTTATAATAAATATCAACA
GCTGAAAGACACGCGACCACGCTACACGGAACACTCAAGATACAACTGTT
CACGTAGTTGAACAAATTCCCACAGCGCAGCGCCACTTCCTATACCTGTT
GTCTGAAGCGTTACGAATCTGCTACGCTCGGTAACTGCGAGAAAATGCTT
CTCACTGTAGAGATACAGCAATGCATTGTAAGCGTTACAAATTTGTCGAG
CTCGTCCATAAAGGGTTAA
>CL50.Contig2_All
CAACAGGGTCACAACAGGCAGCCTCGTCTGAGAGGCGACACAACAGAGCC
TGGCAATAGGGTGGTATCTCATATTTTATGGTGCAGCACAGCTCCAGAGA
AATTAATTGTTATTCGGTTAATCTTCACTCTTTCTTAACCCTCTATGGAC
AGAATTATGAAGTAATTCAGAAAAAAAATTCCAAATGGTATATCTGTGTT
ACTTAAGGGTCAAAATAAACATATATTGAAAAAAAACTACAATTGTCATG
TTTATGCAATATATTTTCTAGCGTTACAAATTTGTTACGGTAGGCATTTA
AGGATACAGATGAATTAAATGTTGACTTCTGAGTAATGACATATATATTT
TTCATACAAATGAAAATATTTGAGAATTTGTTACTTTTGATCTGCATAGT
TATTATTCTTTATGAAAGTCCAGAAAACAGTTCCTTTTTTTCTCGATACA
CAAATGAACATTACACTTCTGGCAGATAATTGATGGACTTCCCTTGCAGT
TTGGCATTTTGCATCTTCCTCTCTTCTCAGACACAATTGGCCAATGTCCA
ACATTGTCGTGGCGAACAACCTTTTGGGGAATTGGCTTAGATGCGTGCCC
TAATTTCTTCTTCTTTGCATATTCAGTCTCTACACTTGCAGAAGGTCTTC
CCCGCTTTCTCCCACTTACGTCCTTGTTCATTTTACACAGGGCATCAGCT
ATTTCCGCTTTGAATTGACAAAGTGACCTCTGCTTATTTTTGGGTACACA
AAAAGAGTCACAGTCTCTTCTGTACAACAGCCATGCATTTACTACCACCA
TATCTAAGAAGTGGAAAAATAGCCGGTGATAGTACTTCTTCGATCTGATG
TTTATTCTGTACAAAGCAATTAGTGAATCTAAAAGATCCACTCCTCCCAT
AAACCTGTTGTAGAAATGAACAACTGATGGGCAATCAACATCGACCCTTT
GTTTGGCTTTCTTATCCCATCGTAAAATCTTACTTAGTGGTTCTGCAGCA
GAAAACGTAGATGCAAGTACTACAGATCTGTTGTCAAACCATTTGATAAC
TCGCACACATTGACCATCGACATCTGCCTCCCGTTCATCATATGCACCTC
TCCCCCTTTTTTTCAAATCTTTGTCAGTTGCCAGTGTACATCCAGGCAAT
CTGTTGGCTCTGATTGTCCCTAAACAAAAAATCTTCATGCGCGCAAGCTC
TGTAAGGAGTGGAACTGTTGTAAACCAATTGTCAAAATACAAGAGATGGT
TTAATTGTTGGGGAACGACCTTACAAAGGCGCATAACAACATTGGCGTTA
GCCCCTAAATCTTGCATTCCTGGCAGAGGATCACATTTGCCACAGTACAC
TTCAAAATTGTAGACAATTCCTTTGTAGTCACATAAAACATATATTTTAT
ACCCCCATTTGTGTGGCTTCTTTGGCATATACTGCTTCAAGCTAGACATT
CCCTTGAAAGGGACCATCTGTTCATCAACACAGAGCATCCTATCAATATT
TAGTTTGTTGAACTTTTCTAGCAAATTGTTTATCAGTGGCCTAAGCTTGA
AAAGTTTATCTTTGTTTACACCATCTAAATCAGGCATTGTGGTGTTGTCG
TTGAAATGGAGATTGGACTTGATATCTTCCCACCTGTCTCGACTCATCAC
ATCTGATACACATGAAACACTAAATAAACTAGACCAGTATAGACGAGTTC
GTGGTACACTAACAAGTGACATATAAAACAGGGTTCCGATAAATTGTTCC
AGTTCACTGACAGTCAGCTGGAGAGCCTTTGTTGGATTTTTCTGAACAGA
ATACAAGTTGGATTGTTGTGTAATATGTTCCAGAAGATGACTGTCAAAGA
AGTGTTTGAAATAATCAACAGGTTCCTTGACTGCAGTAGACTCAGGGATT
GAACCTAGCCACTGTGGTATGTCACGAGCACTACTGCCATTACTAACGTT
TCTCCAAACTGGTCTTTGCCTAGTGGATGCACGTGACGTTGAAGGAGCTG
AGGTGTTGTCCAAGTCAGGAATACTGGAATCATTTTCGTCACTTATTTCT
GAAAGTTATAACATGTATATAAATTAGTGTCTTTTTAAAATTACTAAGGC
AGAAACAGTTGTACATGATGCTGTAGTGCAACCCAGAGATAAAAACAAAG
ACCTTACCACCTTCAGAACTGCTAGACAGAGCTTCACTACTTTTCGGGAC
ATAATCCTCGTCAGTATCACTACAGGAGGCACTCAGGCAACTGTCCTCAC
TCTCTCCACCTGCTACACGAGCGACAACACTCCTCTTCTTTCCGTAAAAT
GCTGCAGGATTCATTTTCTAAAAAAACAACAGTTTGCTTGCGAATGCCTA
AGTTGACAAATTTGTAACGTTTCAAACATAGCCTCCAAAATTCTAGGAGT
AATGTCTATGATAATAATTTTTTGTCCAGATATACCTCAAAATCACCTCT
ATCATATAATATTTATTCTAAGTTGATAACTTACGTTTTTCAAGATCAGT
TATAATAAATATCAACAGCTGAAAGACACGCGACCACGCTACACGGAACA
CTCAAGATACAACTGTTCACGTAGTTGAACAAATTCCCACAGCGCAGCGC
CACTTCCTATACCTGTTGTCTGAAGCGTTACGAATCTGCTACGCTCGGTA
ACTGCGAGAAAATGCTTCTCACTGTAGAGATACAGCAATGCATTGTAAGC
GTTACAAATTTGTCGAGCTCGTCCATAAAGGGTTAATCAGAAATAAAGTT
TAATGTGGGCTAGACTGTTTTAATTATTAAAAAAATCATTAGTGACCACT
GTTTTTACAAAAGTGTTTTAAAAAATTGTAATTACTCCACAGTTTCAGAT
TTAACCGATTCTCATAAATAGCACTTTTGTGGAGCGAGTGAGTGTTGCAG
CCAACTGAGGTTCATCCACTGTGGCTCATATATCGGCCACTTTGGCCACT
ATTATTCTTACTCTGCTGGCTAAAGACCACATGAAGTTGCGCTTCAAGAC
ATCCTGCAAGTGCTACTGGTTGTTTTTCAAAAATAAAATCTGTTATTTTT
TATTTTGTTGAGAAATGTTTGAAGTAAAGAAAGTGTTCACATATTAATTA
GTTCTAATGAGCAGAATGTAATGTTGATGAAAGAAAATATATTTATATGC
CAGAAAAAATAAAATGAAC
>CL50.Contig3_All
GGGGGAGGAGGAGTGGGGGGGGGGGAGAACAACAGGGTCATAACAGGCAG
CCTCGTCTGAGAGGCGACACAACAGAGCCTGGCAATAGGGTGGTATCTCA
TATTTTATGGTGCAGCACAGCTCCAGAGAAATTAATTGTTATTCGGTTAA
TCTTCACTCTTTCTTAACCCTCTATGGACAGAATTATGAAGTAATTCAGA
AAAAAAATTCCAAATGGTATATCTGTGTTACTTAAGGGTCAAAATAAACA
TATATTGAAAAAAAACTACAATTGTCATGTTTATGCAATATATTTTCTAG
CGTTACAAATTTGTTACGGTAGGCATTTAAGGATACAGATGAATTAAATG
TTGACTTCTGAGTAATGACATATATATTTTTCATACAAATGAAAATATTT
GAGAATTTGTTACTTTTGATCTGCATAGTTATTATTCTTTATGAAAGTCC
AGAAAACAGTTCCTTTTTTTCTCGATACACAAATGAACATTACACTTCTG
GCAGATAATTGATGGACTTCCCTTGCAGTTTGGCATTTTGCATCTTCCTC
TCTTCTCAGACACAATTGGCCAATGTCCAACATTGTCGTGGCGAACAACC
TTTTGGGGAATTGGCTTAGATGCGTGCCCTAATTTCTTCTTCTTTGCATA
TTCAGTCTCTACACTTGCAGAAGGTCTTCCCCGCTTTCTCCCACTTACGT
CCTTGTTCATTTTACACAGGGCATCAGCTATTTCCGCTTTGAATTGACAA
AGTGACCTCTGCTTATTTTTGGGTACACAAAAAGAGTCACAGTCTCTTCT
GTACAACAGCCATGCATTTACTACCACCATATCTAAGAAGTGGAAAAATA
GCCGGTGATAGTACTTCTTCGATCTGATGTTTATTCTGTACAAAGCAATT
AGTGAATCTAAAAGATCCACTCCTCCCATAAACCTGTTGTAGAAATGAAC
AACTGATGGGCAATCAACATCGACCCTTTGTTTGGCTTTCTTATCCCATC
GTAAAATCTTACTTAGTGGTTCTGCAGCAGAAAACGTAGATGCAAGTACT
ACAGATCTGTTGTCAAACCATTTGATAACTCGCACACATTGACCATCGAC
ATCTGCCTCCCGTTCATCATATGCACCTCTCCCCCTTTTTTTCAAATCTT
TGTCAGTTGCCAGTGTACATCCAGGCAATCTGTTGGCTCTGATTGTCCCT
AAACAAAAAATCTTCATGCGCGCAAGCTCTGTAAGGAGTGGAACTGTTGT
AAACCAATTGTCAAAATACAAGAGATGGTTTAATTGTTGGGGAACGACCT
TACAAAGGCGCATAACAACATTGGCGTTAGCCCCTAAATCTTGCATTCCT
GGCAGAGGATCACATTTGCCACAGTACACTTCAAAATTGTAGACAATTCC
TTTGTAGTCACATAAAACATATATTTTATACCCCCATTTGTGTGGCTTCT
TTGGCATATACTGCTTCAAGCTAGACATTCCCTTGAAAGGGACCATCTGT
TCATCAACACAGAGCATCCTATCAATATTTAGTTTGTTGAACTTTTCTAG
CAAATTGTTTATCAGTGGCCTAAGCTTGAAAAGTTTATCTTTGTTTACAC
CATCTAAATCAGGCATTGTGGTGTTGTCGTTGAAATGGAGATTGGACTTG
ATATCTTCCCACCTGTCTCGACTCATCACATCTGATACACATGAAACACT
AAATAAACTAGACCAGTATAGACGAGTTCGTGGTACACTAACAAGTGACA
TATAAAACAGGGTTCCGATAAATTGTTCCAGTTCACTGACAGTCAGCTGG
AGAGCCTTTGTTGGATTTTTCTGAACAGAATACAAGTTGGATTGTTGTGT
AATATGTTCCAGAAGATGACTGTCAAAGAAGTGTTTGAAATAATCAACAG
GTTCCTTGACTGCAGTAGACTCAGGGATTGAACCTAGCCACTGTGGTATG
TCACGAGCACTACTGCCATTACTAACGTTTCTCCAAACTGGTCTTTGCCT
AGTGGATGCACGTGACGTTGAAGGAGCTGAGGTGTTGTCCAAGTCAGGAA
TACTGGAATCATTTTCGTCACTTATTTCTGAAAGTTATAACATGTATATA
AATTAGTGTCTTTTTAAAATTACTAAGGCAGAAACAGTTGTACATGATGC
TGTAGTGCAACCCAGAGATAAAAACAAAGACCTTACCACCTTCAGAACTG
CTAGACAGAGCTTCACTACTTTTCGGGACATAATCCTCGTCAGTATCACT
ACAGGAGGCACTCAGGCAACTGTCCTCACTCTCTCCACCTGCTACACGAG
CGACAACACTCCTCTTCTTTCCGTAAAATGCTGCAGGATTCATTTTCTAA
AAAAACAACAGTTTGCTTGCGAATGCCTAAGTTGACAAATTTGTAACGTT
TCAAACATAGCCTCCAAAATTCTAGGAGTAATGTCTATGATAATAATTTT
TTGTCCAGATATACCTCAAAATCACCTCTATCATATAATATTTATTCTAA
GTTGATAACTTACGTTTTTCAAGATCAGTTATAATAAATATCAACAGCTG
AAAGACACGCGACCACGCTACACGGAACACTCAAGATACAACTGTTCACG
TAGTTGAACAAATTCCCACAGCGCAGCGCCACTTCCTATACCTGTTGTCT
GAAGCGTTACGAATCTGCTACGCTCGGTAACTGCGAGAAAATGCTTCTCA
CTGTAGAGATACAGCAATGCATTGTAAGCGTTACAAATTTGTCGAGCTCG
TCCATAAAGGGTTAATCAGAAATAAAGTTTAATGTGGGCTAGACTGTTTT
AATTATTAAAAAAATCATTAGTGACCACTGTTTTTACAAAAGTGTTTTAA
AAAATTGTAATTACTCCACAGTTTCAGATTTAACCGATTCTCATAAATAG
CACTTTTGAACATAATAGTTAATGGTTAACACAGCTTCAGAAGTTACTTA
CAGTGGCTATTTTTATTAATGAAGTCCTTAAATCTTACCACAATCTCAAA
TGCTGTCCTTCATGGTAAAATCTTCGGAACACAATGTATAGATGAATGAA
TGTTGAAATTTATCCTTCGGCTTAACTATCCAGAGGTGGAGCGAGTGAGT
GTTGCAGCCAACTGAGGTTCATCCACTGTGGCTCATATATCGGCCACTTT
GGCCACTATTATTCTTACTCTGCTGGCTAAAGACCACATGAAGTTGCGCT
TCAAGACATCCTGCAAGTGCTACTGGTTGTTTTTCAAAAATAAAATCTGT
TATTTTTTATTTTGTTGAGAAATGTTTGAAGTAAAGAAAGTGTTCACATA
TTAATTAGTTCTAATGAGCAGAATGTAATGTTGATGAAAGAAAATATATT
TATATGCCAGAAAAAATAAAATGAAC
>CL51.Contig1_All
CTCACAAGCAAAACTGTTGCATCCTAACCTAACCTAAACCTCTGGCTGCG
CTACAGGTATTCTGCAGAGAAGTGCATCATCGAAACCTTCTGAGAAGGAG
CCAGCATGTTCAAAAACAGAGAGAATGGCAAAAAAGCTGAGGGAAAAAAC
TCCGATAGGAAAACTAGATGAACTGGATGCTGGAAAACACCCTTATCAAG
AAAAGGAGCCTCTTCCTCCATGGCCAGATAACACTAACCCTCACACTGGG
GAAGTTGGGGGACCACGTGGGCCTGAACCTACACGTTATGGGGACTGGGA
AAGAAAAGGACGTGTGACAGATTTTTGAGTGCTTAAGTTATGTTCAGTTC
TAAATAATTGGACATGTCAGCTACTTCAGTGTCGTGAGTGAATGCTTGGC
TTAATGTACATAGATTTAGATAAGGGACACTGAATGAGTTATATTTAAGT
AAAATATGTGAAATTTGTAAATGGTGTATATAACTTTCATGTGTAAATAT
ATGTTGTGATAATGTAAAG
>CL51.Contig2_All
CTTTACATTATCACAACATATATTTACACATGAAAGTTATATACACCATT
TACAAATTTCACATATTTTAATATTTTACTTAAATATAACTCATTCAGTG
TCCCTTATCTAAATCTATGTACATTAAGCCAAGCATTCACTCACGACACT
GAAGTAGCTGACATGTCCAATTATTTAGAACTGAACATAACTTAAGCACT
CAAAAATCTGTCACACGTCCTTTTCTTTCCCAGTCCCCATAACGTGTAGG
TTCAGGCCCACGTGGTCCCCCAACTTCCCCAGTGTGAGGGTTAGTGTTAT
CTGGCCATGGAGGAAGAGGCTCCTTTTCTTGATAAGGGTGTTTTCCAGCA
TCCAGTTCATCTAGTTTTCCTATCGGAGTTTTTTCCCTCAGCTTTTTTGC
CATTCTCTCTGTTTTTGAACATGCTGGCTCCTTCTCAGAAGGTTTCGATG
ATGCACTTCTCTGCAGAATACTGTTGTTCCGTGATCCAGCCGCTACGAGA
AAAATTTTCGCCTGTTGAATCGCATACACATTCACCCTAAGCGCCATTCT
CGATTCACAACGAAGTTACGTAGCAAGTAGCCCAAGTTAACCAAAGACCA
TTT
>CL52.Contig1_All
ATGGTTTTGAGATTAAAAAGTGTTTTGTTGTTAATGTGTACGAAGAGTGT
GTGTAGTGAAACTGACATGTGAGGTAAGCAACAGACTCGAAAGTAGTTTC
GCGAAGTGCCATTGCAACCTTTAAAGTGTGAAAGAAGAGTGATATAGTTG
GGCTGTCAATGTGCATCGATCGATTAGAGCTGCCGCTGTCAGAGAGGAAC
ACTCCCAGTATTTTCTAAGGCGGCTTCATTACGACGCATTGTAGGGCAAT
CGTGTCGAAGCGTAATTGCCAAGAAACCGCAGAACTCTCTAACTCGAGGG
AATTAGTCGCCGTACGGTCAACCAAAATATTCACATGGCAGTGTGAAAGA
AGCCTCACTCTCCAGGAATCTCAGCAGCGCCAGATGCAGCATGCAGTGAA
GAGGGGCTTCACGCTGATCCTCTAATCTATACGGTGACGAGTAGTGCCCC
TTGTTCTCGTACCTGCAGTTCATGCAACATGTAATGTGTTCAGCAACTCT
TCCTGAAGACAACCCAACAGGAAATGGTGCTGTCGATGGCGTGAACGGGA
TATCGGTGCCTCTGCATGTCGTCACATCTGGCGGATCGGCAGGTGGCTCG
CGAGCTGGCTCTGCGTCTCCATCGGGTGGCTCCCACTCTGGCTCGGTGTC
TGGTTCGCATTCTGGCTCGGTGTCCAGATCGGGATCCGCTTCTGAGGATG
GTGACGGTGAGGCCGATGGGCCTATGACACCGGCAGCACCGAGTGCCAAT
GGTACGGGGGCATATCGACTCAGGGATTCAAGAATTATCGAAATAGCAGG
TGGTCGGGAGGTATTCTCCCACAGCAGGAGACGCCAGCGTGGCTCTGGTG
GTGTCTGGGAGCTGAGACATCCTGTCAGGAATGGCAGAAGTACAGTACCC
AGTGTGGATGGTGACGATGGAGACATGACAGAGACAGTGTTCTCATCAGA
AGTGCGGCGCGTTCGACACAGTCCAGCTGAAGTTGTAGTGTTTGATGACA
TAGGTGAGAGCTGGCAAGAGCAAGTTGACAATACGGGTCCAACGCTGCAC
TATTTTCAGAGTCCATCTCTGACAACAGCAGGGGAAGTAGATATTCCAGA
ACGTGATGGAGGAAGCAGAAGTCCTATAAGTGCACGAGTAATTGGTGGCC
TGCCGATTGCCCAGTACGAGGGTTCTCCTCGGCGCTACGGCCCCAGGCAG
TCGTCCGTGTCTCGCCATGGAGGGCATTCGGTCAGCTTGCCAAGTGCACA
GAGCCTGCTCAACTCTCCTTCTGTGTATCCACCCAGGCCTGGCTTCCCAC
AGAGGATCCTCACATCACAGCAACAACAGGCATCATCCCAACAGCCACAG
CAGCAACAGTCGCCACAACAGCAGCAACAAGATGAACAAGAGACAGAAAC
TGGCAGTAGTGGAGGAGATGGAACAGGGACAGGAGCCTTTGACTACTTGT
ACGAGTTTTCTGAAACACGGAAAGTATTGGAGGAGTTCTTTAAATGTCCA
CCGGAAAATTCTGTGAATCACACACAACAGCAACAACAACAGCAGCAGCA
AGTTGGGTCAGACAGCTTCAGAGAGCTGGAGTACGAGTTGAGGCGGCAGG
CGGCAGGCAGTGCGTATGTAGGGCAGAGGTTGGCCAAGGAGAGACCCGAC
CAAGAGGACAGCCCACGGAGACCGATGGGTGGCGGCAGTGGCGGTGGCCT
CCTTGGCAGTCAGGCAGATCTTTCTGCAGCTGGTTCGGGTTCAACTGAAG
ACCTTGGAGACACAGAGGTTGGACTGCAGGTTGGACACAGTCGTAACTTC
ACACTTTCTCCGGAGACCACAGATTGTGACTCGAATTGTGGTGATCTCGA
CAGTGAACTGTCGCTTACTCCAGCACCAGAAACTATTGTAGGGCAAGGAC
TGGACAGCAGTGGGGAAGGACCGTGTCCCAGTGTCCCTCTTCCGAGGCCT
GCAATGCCCGTGTTAGAGGATGGGCTGTCATCTGGTCATGCCTCTGATGC
TGACAGTGGTACTGGCCCAGGTGGAAGGCATGGGCCGTCACCATCACCAT
CTGGGAGGCTGTTACCAGGTTCCGCAGTGGCTACTGCTGTTACCTCACCA
CAGATGCAGGCTACACCTCCACCACCTGCACCTCAACCACACCGCTCAAT
TGCAGTCCCAGGCGATGTTACATCTGCTTCGACAAGCACTGGCTCTGCAT
CCGGTAGCTCCGGTGGGTCGGCCACTTCTGCATCGTCAGTAGAAGCGGCA
ATCAGGGATATCAGGCTCGCCTTGCAGCGCACTAAAACGTTGACACCACC
TGATCCTGTACCTGATGGACCAGATAGATCGCCTAGTCCTGTCTGGGTGC
CACGGTCTCGCAGGAACGGCAATGGCACATCAGACCGCATACGTGGAGCT
GATGAGCCTGATGGCGATGGAGCTGAGGAGGGAGATGAAGAGGCTGACAC
GGATTTGGAAACAGACAGACTGCTGGGCCAACAGAGGACTGATGATCACG
GTTTTTTTGACGATGGGACGACATGGCGGGGTGCGAAGTCTCGCACTGTG
GGTGCAGGTAACAAAGCTGCACCCAGTAGAACGACAGCAGCGCCTCCGGT
AGCAGCAGTTTCTCCACCTTCCCCAGGAGAGTCTTCCAGTTCTACGGTCA
CACCAGCAGGAGCTACTAGAGGAGACGCGCAAACCACTACTACGTCCAGA
AGCAGAAAGGACAAAGAATCCAGTAAGAAGAAGAGCCGTAACAAAGAAGC
TATGGTTCATGAACCGGCAGTGCTTATTGAGGGTGTCCTGTTCCGAGCCA
ACTACCTTGGTTCCACACAACTTGTCTGTGAGGGGCAGCCTACAAAAACA
ACACGTATGAACCAGGCTGAGGAAGCAGTTTCACGCATAAAGGCTCCAGA
GGGGGAGACTCAGCCCAGCACTGAAGTGGACTTGTTTATCTCAACTGAGA
AGATAATGGTGCTAAACACTGATCTCAAGGAAATCATGATGGATCATGCG
CTGCGCACCATATCTTATATAGCAGACATTGGTGATTTGGTGGTGCTAAT
GGCAAGACGACGCTTTGTACCACACGAGGTGGATGAACCACCGAAGATAA
ACCGCACTCCCAAAATGATTTGCCATGTCTTTGAGAGTGAAGAGGCCCAG
TTTATTGCACAGTCAATTGGACAAGCTTTCCAAGTAGCATATATGGAGTT
TCTCAAGGCAAATGGCATAGAAGATCATAGCTTTGTGAAAGAAATGGACT
ACCAGGAGGTGCTCAACTCTCAGGAAATATTCGGTGATGAGCTGCAGATG
TTTGCCAAGAAAGAGATGCAAAAAGAGGTGGTGGTACCAAAGGCAAAAGG
TGAGATACTGGGTGTCGTGATAGTGGAGTCAGGCTGGGGATCAATGCTGC
CAACAGTTGTGATTGCTAACCTCGCACCTGCAGGAGCTGCTGCTCGTTGT
GGGCAGCTCAATATCGGTGACCAGATCATCGCAATTAATGGTGTTAGTCT
TGTTGGACTACCTCTTTCAACATGTCAAACGTACATAAAGAACACCAAGA
ATCAGACTGTTGTGAAACTGACTGTAGTCCCCTGTGCTCCTGTTGTTGAA
GTCAAGATCAAGCGGCCAGACACAAAATATCAGCTTGGCTTCAGTGTGCA
AAATGGAGTGATATGCAGTCTTCTTCGTGGTGGCATAGCAGAGAGAGGTG
GTGTTCGTGTGGGGCACCGCATTATTGAAATAAACAACCAGAGTGTTGTC
GCAGTGCCACATGAAAAGATTGTCAACCTGTTGGCAACGTCCGTCGGAGA
GATTCTCATGAAGACTATGCCAACGTCAATGTTCCGTCTCCTCACTGGCC
AGGAGACACCTGTGTATATTTGAAGGCTTTGATGTAAGATACATTGTCAG
TGCCTGATATTAATCCAAAGGATTGTGTTTTCTAGTCAGATCCATAGTTT
GTATGATCATTGTCTTTGACAGGAGTATATTTTATTAAACCCAATCCTAT
ATAATAATTTTACAGACTGGAAAATCTTGTCAGATTTATTGAACACGCAA
TGTTATGATGTTAAATATAGTATTCCCATCAGTTTAGGACCTGTACAACT
ACACTGCTCTGTTAACTGTATTTTCTTTTTGCTATTTAAAGTCATGCCTC
AAAAGTCCTTTTTTATAATTGCTTGATGTGTATTTGAATGCTGTGCAGAA
GAATTTGTCTTGCTGTTATTGTATGTCTTTCCTCCCATGACTGGTATGTG
TAAGCAGCAGAAGTGCCTGTATATGATTCATCTGTCTGGACGAACACCAG
TTCTGTGACATGTATAAATGTCACATTCTAATATTTGTAATGTACTCCTT
GAATTACGATGAAGCAGCAGCCTGCGGAAGAGGTGTACTTGATAAATGAT
GGGGCCATAATTATTGTGTGTGTGATGTGTTATTTCTTTTGGGAAGAAGG
CTGAGTTACCTATTAGAGATGTCAGATTCAGCAGGTTACAGATTTTGCTA
GGCTTTTTGCCTTATTATATTTTCCTACTTTAGATTGTGACGATACTAAA
CAGTCTAAAATTGTTTTCATTCTCCAATTTTAACAGCAAATGTGACAACT
AACTATTAGGACAAAAATATTAGCAATGAAATAAATTTGGACTGAATGCA
AAATACTGACAAACTAATTAACGTGGAATGTAATTGCATGCATGCACTGT
TTGTTTGTAGAACTGGAAAATGTGCTGTAACTGTTAGTTCATTTGTAAAC
AAGGAGAATATATCGTCACTATGCTGTGATAGATGCTTGGCATCTTTGCC
ATTCTTATATGATGGCAGCTTGTCAGAAAAAAAAACAATGTGAATGGAAC
TTTACTATTTAGTGATATGGCAAAAACTCTCACATTGATGTATACATCAA
GGAAATTATTAAAGTTTAAAATATGCTACCTAAAAATTATTATACTGATT
TCACCTAACATAGTTTTGTGACTTCCTAAACAACTACAGGTCTGCTAATT
GTTACACGATTTTTTCAGAACATGTAAAATGAAATAAAATTCATGACACT
TCTTTGTGTATCAGTATGTGCTGATGTCTCACATTGAACTGTGTGTTTCA
TTCATTATGTTAGTATTCGTTCAGCAATAAAGAAAAATCCCCACATGTAA
CCCATAGATTTTGAATTATAAATTTCCTTTGTTAAAGGTGCAGAATCATT
TTGGGCAGAAACAGTGTTAATATCTTAGCTATATAAAAGTTTGTGTTGTT
GGAAAGATCGTGCAAGATATGAAACTTCATAACTAGTGAATGGTTTTGTA
CTGTGTCAATAATTTTGCTGTCCATTGTTTATGGTGTGACGTTTAAGAAA
TTGGAGGACTTTTTAAATTTATTTTCCTGCAAATTTCAATAATTTATTGG
ATTTCCACTGTTCAAATAATACAGAATACACTGCA
>CL52.Contig2_All
ATGGTTTTGAGATTAAAAAGTGTTTTGTTGTTAATGTGTACGAAGAGTGT
GTGTAGTGAAACTGACATGTGAGGTAAGCAACAGACTCGAAAGTAGTTTC
GCGAAGTGCCATTGCAACCTTTAAAGTGTGAAAGAAGAGTGATATAGTTG
GGCTGTCAATGTGCATCGATCGATTAGAGCTGCCGCTGTCAGAGAGGAAC
ACTCCCAGTATTTTCTAAGGCGGCTTCATTACGACGCATTGTAGGGCAAT
CGTGTCGAAGCGTAATTGCCAAGAAACCGCAGAACTCTCTAACTCGAGGG
AATTAGTCGCCGTACGGTCAACCAAAATATTCACATGGCAGTGTGAAAGA
AGCCTCACTCTCCAGGAATCTCAGCAGCGCCAGATGCAGCATGCAGTGAA
GAGGGGCTTCACGCTGATCCTCTAATCTATACGATTTCCTGCCTGCTAAC
GAAGATGATAAGTTGGAAGTCGATGCTGTTGAAGTGATGTCAGCGGCTTG
TAGAAGCATACAATCGCCACGACCAACACCACTGTCTCCAAGGATACCTA
CATCGATTCCAAGTGACGAGTAGTGCCCCTTGTTCTCGTACCTGCAGTTC
ATGCAACATGTAATGTGTTCAGCAACTCTTCCTGAAGACAACCCAACAGG
AAATGGTGCTGTCGATGGCGTGAACGGGATATCGGTGCCTCTGCATGTCG
TCACATCTGGCGGATCGGCAGGTGGCTCGCGAGCTGGCTCTGCGTCTCCA
TCGGGTGGCTCCCACTCTGGCTCGGTGTCTGGTTCGCATTCTGGCTCGGT
GTCCAGATCGGGATCCGCTTCTGAGGATGGTGACGGTGAGGCCGATGGGC
CTATGACACCGGCAGCACCGAGTGCCAATGGTACGGGGGCATATCGACTC
AGGGATTCAAGAATTATCGAAATAGCAGGTGGTCGGGAGGTATTCTCCCA
CAGCAGGAGACGCCAGCGTGGCTCTGGTGGTGTCTGGGAGCTGAGACATC
CTGTCAGGAATGGCAGAAGTACAGTACCCAGTGTGGATGGTGACGATGGA
GACATGACAGAGACAGTGTTCTCATCAGAAGTGCGGCGCGTTCGACACAG
TCCAGCTGAAGTTGTAGTGTTTGATGACATAGGTGAGAGCTGGCAAGAGC
AAGTTGACAATACGGGTCCAACGCTGCACTATTTTCAGAGTCCATCTCTG
ACAACAGCAGGGGAAGTAGATATTCCAGAACGTGATGGAGGAAGCAGAAG
TCCTATAAGTGCACGAGTAATTGGTGGCCTGCCGATTGCCCAGTACGAGG
GTTCTCCTCGGCGCTACGGCCCCAGGCAGTCGTCCGTGTCTCGCCATGGA
GGGCATTCGGTCAGCTTGCCAAGTGCACAGAGCCTGCTCAACTCTCCTTC
TGTGTATCCACCCAGGCCTGGCTTCCCACAGAGGATCCTCACATCACAGC
AACAACAGGCATCATCCCAACAGCCACAGCAGCAACAGTCGCCACAACAG
CAGCAACAAGATGAACAAGAGACAGAAACTGGCAGTAGTGGAGGAGATGG
AACAGGGACAGGAGCCTTTGACTACTTGTACGAGTTTTCTGAAACACGGA
AAGTATTGGAGGAGTTCTTTAAATGTCCACCGGAAAATTCTGTGAATCAC
ACACAACAGCAACAACAACAGCAGCAGCAAGTTGGGTCAGACAGCTTCAG
AGAGCTGGAGTACGAGTTGAGGCGGCAGGCGGCAGGCAGTGCGTATGTAG
GGCAGAGGTTGGCCAAGGAGAGACCCGACCAAGAGGACAGCCCACGGAGA
CCGATGGGTGGCGGCAGTGGCGGTGGCCTCCTTGGCAGTCAGGCAGATCT
TTCTGCAGCTGGTTCGGGTTCAACTGAAGACCTTGGAGACACAGAGGTTG
GACTGCAGGTTGGACACAGTCGTAACTTCACACTTTCTCCGGAGACCACA
GATTGTGACTCGAATTGTGGTGATCTCGACAGTGAACTGTCGCTTACTCC
AGCACCAGAAACTATTGTAGGGCAAGGACTGGACAGCAGTGGGGAAGGAC
CGTGTCCCAGTGTCCCTCTTCCGAGGCCTGCAATGCCCGTGTTAGAGGAT
GGGCTGTCATCTGGTCATGCCTCTGATGCTGACAGTGGTACTGGCCCAGG
TGGAAGGCATGGGCCGTCACCATCACCATCTGGGAGGCTGTTACCAGGTT
CCGCAGTGGCTACTGCTGTTACCTCACCACAGATGCAGGCTACACCTCCA
CCACCTGCACCTCAACCACACCGCTCAATTGCAGTCCCAGGCGATGTTAC
ATCTGCTTCGACAAGCACTGGCTCTGCATCCGGTAGCTCCGGTGGGTCGG
CCACTTCTGCATCGTCAGTAGAAGCGGCAATCAGGGATATCAGGCTCGCC
TTGCAGCGCACTAAAACGTTGACACCACCTGATCCTGTACCTGATGGACC
AGATAGATCGCCTAGTCCTGTCTGGGTGCCACGGTCTCGCAGGAACGGCA
ATGGCACATCAGACCGCATACGTGGAGCTGATGAGCCTGATGGCGATGGA
GCTGAGGAGGGAGATGAAGAGGCTGACACGGATTTGGAAACAGACAGACT
GCTGGGCCAACAGAGGACTGATGATCACGGTTTTTTTGACGATGGGACGA
CATGGCGGGGTGCGAAGTCTCGCACTGTGGGTGCAGGTAACAAAGCTGCA
CCCAGTAGAACGACAGCAGCGCCTCCGGTAGCAGCAGTTTCTCCACCTTC
CCCAGGAGAGTCTTCCAGTTCTACGGTCACACCAGCAGGAGCTACTAGAG
GAGACGCGCAAACCACTACTACGTCCAGAAGCAGAAAGGACAAAGAATCC
AGTAAGAAGAAGAGCCGTAACAAAGAAGCTATGGTTCATGAACCGGCAGT
GCTTATTGAGGGTGTCCTGTTCCGAGCCAACTACCTTGGTTCCACACAAC
TTGTCTGTGAGGGGCAGCCTACAAAAACAACACGTATGAACCAGGCTGAG
GAAGCAGTTTCACGCATAAAGGCTCCAGAGGGGGAGACTCAGCCCAGCAC
TGAAGTGGACTTGTTTATCTCAACTGAGAAGATAATGGTGCTAAACACTG
ATCTCAAGGAAATCATGATGGATCATGCGCTGCGCACCATATCTTATATA
GCAGACATTGGTGATTTGGTGGTGCTAATGGCAAGACGGCGCTTTGTACC
ACACGAGGTGGATGAACCACCGAAGATAAACCGCACTCCCAAAATGATTT
GCCATGTCTTTGAGAGTGAAGAGGCCCAGTTTATTGCACAGTCAATTGGA
CAAGCTTTCCAAGTAGCATATATGGAGTTTCTCAAGGCAAATGGCATAGA
AGATCATAGCTTTGTGAAAGAAATGGACTACCAGGAGGTGCTCAACTCTC
AGGAAATATTCGGTGATGAGCTGCAGATGTTTGCCAAGAAAGAGATGCAA
AAAGAGGTGGTGGTACCAAAGGCAAAAGGTGAGATACTGGGTGTCGTGAT
AGTGGAGTCAGGCTGGGGATCAATGCTGCCAACAGTTGTGATTGCTAACC
TCGCACCTGCAGGAGCTGCTGCTCGTTGTGGGCAGCTCAATATCGGTGAC
CAGATCATCGCAATTAATGGTGTTAGTCTTGTTGGACTACCTCTTTCAAC
ATGTCAAACGTACATAAAGAACACCAAGAATCAGACTGTTGTGAAACTGA
CTGTAGTCCCCTGTGCTCCTGTTGTTGAAGTCAAGATCAAGCGGCCAGAC
ACAAAATATCAGCTTGGCTTCAGTGTGCAAAATGGAGTGATATGCAGTCT
TCTTCGTGGTGGCATAGCAGAGAGAGGTGGTGTTCGTGTGGGGCACCGCA
TTATTGAAATAAACAACCAGAGTGTTGTCGCAGTGCCACATGAAAAGATT
GTCAACCTGTTGGCAACGTCCGTCGGAGAGATTCTCATGAAGACTATGCC
AACGTCAATGTTCCGTCTCCTCACTGGCCAGGAGACACCTGTGTATATTT
GAAGGCTTTGATGTAAGATACATTGTCAGTGCCTGATATTAATCCAAAGG
ATTGTGTTTTCTAGTCAGATCCATAGTTTGTATGATCATTGTCTTTGACA
GGAGTATATTTTATTAAACCCAATCCTATATAATAATTTTACAGACTGGA
AAATCTTGTCAGATTTATTGAACACGCAATGTTATGATGTTAAATATAGT
ATTCCCATCAGTTTAGGACCTGTACAACTACACTGCTCTGTTAACTGTAT
TTTCTTTTTGCTATTTAAAGTCATGCCTCAAAAGTCCTTTTTTATAATTG
CTTGATGTGTATTTGAATGCTGTGCAGAAGAATTTGTCTTGCTGTTATTG
TATGTCTTTCCTCCCATGACTGGTATGTGTAAGCAGCAGAAGTGCCTGTA
TATGATTCATCTGTCTGGACGAACACCAGTTCTGTGACATGTATAAATGT
CACATTCTAATATTTGTAATGTACTCCTTGAATTACGATGAAGCAGCAGC
CTGCGGAAGAGGTGTACTTGATAAATGATGGGGCCATAATTATTGTGTGT
GTGATGTGTTATTTCTTTTGGGAAGAAGGCTGAGTTACCTATTAGAGATG
TCAGATTCAGCAGGTTACAGATTTTGCTAGGCTTTTTGCCTTATTATATT
TTCCTACTTTAGATTGTGACGATACTAAACAGTCTAAAATTGTTTTCATT
CTCCAATTTTAACAGCAAATGTGACAACTAACTATTAGGACAAAAATATT
AGCAATGAAATAAATTTGGACTGAATGCAAAATACTGACAAACTAATTAA
CGTGGAATGTAATTGCATGCATGCACTGTTTGTTTGTAGAACTGGAAAAT
GTGCTGTAACTGTTAGTTCATTTGTAAACAAGGAGAATATATCGTCACTA
TGCTGTGATAGATGCTTGGCATCTTTGCCATTCTTATATGATGGCAGCTT
GTCAGAAAAAAAAACAATGTGAATGGAACTTTACTATTTAGTGATATGGC
AAAAACTCTCACATTGATGTATACATCAAGGAAATTATTAAAGTTTAAAA
TATGCTACCTAAAAATTATTATACTGATTTCACCTAACATAGTTTTGTGA
CTTCCTAAACAACTACAGGTCTGCTAATTGTTACACGATTTTTTCAGAAC
ATGTAAAATGAAATAAAATTCATGACACTTCTTTGTGTATCAGTATGTGC
TGATGTCTCACATTGAACTGTGTGTTTCATTCATTATGTTAGTATTCGTT
CAGCAATAAAGAAAAATCCCCACATGTAACCCATAGATTTTGAATTATAA
ATTTCCTTTGTTAAAGGTGCAGAATCATTTTGGGCAGAAACAGTGTTAAT
ATCTTAGCTATATAAAAGTTTGTGTTGTTGGAAAGATCGTGCAAGATATG
AAACTTCATAACTAGTGAATGGTTTTGTACTGTGTCAATAATTTTGCTGT
CCATTGTTTATGGTGTGACGTTTAAGAAATTGGAGGACTTTTTAAATTTA
TTTTCCTGCAAATTTCAATAATTTATTGGATTTCCACTGTTCAAATAATA
CAGAATACACTGCA
>CL53.Contig1_All
GGTCCTTGTACATAAACTGCAGCAGCTGCTGGATCACCTTCGGTTCGACA
TCTGTGATAACGATGCGACCGCTACTGGCCTCCAGCGTATTGTGGACCAG
CATTGCTGCAAACACTGGGCTTCTTGCCAGCAAAACAGACCTGTGTACTG
CCAGCTGTGTGTCTCCCACCACCAATGTTACAAGTACTGCATCTCTGGCA
TTCAGGAGAGCACTGAAGTCACATGTAGGGGTTTTCAAATCCTTGTTTAT
CTCAGACATATTGGCTGAACCTCGTGAAAGTGTGGGCCTACTTCTCGTCA
ATATGTCTCTTGGTACCATCCGTTTGCAACACTTTGGTGGAGGAACTCAA
GGATTTATTAGAACACTTTAAAATAACAATCAGATGTTTGTTTTAACACT
GTTATTGTGGTGCACCATTATC
>CL53.Contig2_All
GTTACAAACAGACTGGCGATCACCCTTCAGTTTTAGTTACTGGTGATTCA
CATAAGTTCGTTGTACCTCGTGAAAGTGTGGGCCTACTTCTCGTCAATAT
GTCTCTTGGTACCATCCGTTTGCAACACTTTGGTGGAGGAACTCAAGGAT
TTATTAGAACACTTTAAAATAACAATCAGATGTTTGTTTTAACACTGTTA
TTGTGGTGCACCATTATC
>CL54.Contig1_All
TCTCTCTCTCTCTCTCTCTCTCTCTCTCTCTCTCTCTCTCTCTATCTATC
TATCTCTAACACATCAATTAACAGCAAATGTGATCTTCAATTGTTAGCAT
CCACCATTCCTATTCCTGTAGCATTTACCAAACTAACAAAGTGTGCACAC
ATCACAGTTTTTGTCCCAGATACAAATTCCTCCATTCCAGGATGTTACAC
AAATTTCGTGTCTTCTATGCATCATACCAAATTGCTGAGCAACATCTTAT
TTGCAATACAACAGTAGATAACTGCAACAGTAATGAAACAATTGAAAAAT
GAAAATACACATTTCTTGAGGAATATTAACAATTAAGCAGCATGATACAT
TCTGAATGCAACTATTATTTACTTTCTATTCTGATTAAACAATGAGCTCC
CGTCTTTAAATTACAAGCATTTCATAGACAAAAGTATCATTAACTGAAAA
TGTGAAAAACTGACCTATAAAACAAGTTCATAGCAAATTTTATTTGACAC
AAGTGTAAATAATAAAACATTTTATAACTTAAAATGATATACATGAAAAA
TAAAACATTTTATAACTTAAAATGATATACATGAAAAATTTACAATAGTA
GCTAGTTAATTGTGAACTTCATAAATGTTTTTGATGGAGAAAAATAAACA
TCTGCCAAATACATTAATTTATTACACCACATGACCACTTAGTTTTGACC
ACCTATGCAAGCAAAAGGCCATGTGTTTGTTATCAGTTTGGTACTACATC
ACTTATCTAAGAATGTGCGATTTCAGTATGTACTATGGTTCAAAATGGGA
AATGGGAGAATCTGAAAGAGTTAATTACACAAATGTTGTCAAGAGGGCCA
TAACAACAGATGTGTATCTTGCAATATATTGTTATCTTTTTGTAATTGCG
GAGGCAGAGGGTCCTAGACTACTCACAGTGAAAGCATTCCAAGATTGATA
TGAATATGATTAAATGAAAGTCCTGTAGGTCAGCATGAAGGCTAATTACA
GAGGGGAGAGATGAATATTCGTCACTAAATGTAACATTACACTAGTTATG
TCCATTGAATAAAAATTGATCAGGGTTAATATCTACCAAATCCATTAAGT
GCACTTTTTGGGTGGGTACGTCAATTGACTCACATTCCTGCAATGATGTG
TGTGCCAATGATGCAAAGAACTTGTAATTGGAGCATAAAGGACTGTAAGA
GGGTGTGTGACAAAGTATTATTAAATGTCAATTACATGTACCCTGGCATT
TAAGATCCAAATATGAATCAACATAATTATAATGCTTGTGGACTACTCTA
GACAACTTACAGAAATCACTCTCAAACTATAAGCTGTCATGAAAGCACGA
AAAGTGTCAACTAAATTTGTGATAGATGGTCATAACTCAATGGGGCCGTG
CAAAGAAAAACTTTTGGAAACATTTTACTTCCACAGTTTACTACAAACAA
CACCTCTCATATTCTCTCAATTAAAAATGCAAACTAATCCCAAATTTTAC
AGGTATATGCAGTTTAGAATATAAATTTAATGATGAAATAATGCAGCCAA
GAATAACTAAAAAATCAACCAGATTTAAATGATAGTACATGAATGAAATC
TTTACATTTTAAAATACACAACCATGACAATAGATTTTATTCTTAGCACT
GGCTGCTGTAAAACAAACTGAATACAAGAAGTGACAAAAAATGAAAAGAA
TACTACTGACAACATCAGTTTCAACAAGGCAAATTTCACAACTTAGCTTT
TTAAATGAAGCACAGCAGTAAAAAAACTTAATATGCTGAATGTTCTTCTG
GAAGAACAATTCAACTACTGTGGCCCCAGTTTCTGACAAATAGTTTTGCA
CTGCTAGCGGAAAGCGTACATTAATAACAGAATTACACACACACTAATGA
CAAGACCCAAAATGATAGAATCTCTACGTTTCCTAAAGTTGATCCTCTGC
ACGAGGCTGCTGATCATTGGGAAGCGGTTGGATAAGTCATGCATCCTTGT
CTGAAACTTCTTAAAGGCATGTCTCTGAGAAACTAAGTGTTCTCTCGTGT
CCAAAGCAATTGAAATCTGCTCATCTATTAGACGATCAGAGTTTCGGACA
TGTTCACTTTCCTTCAGGTACAAATCCATTCGCCTGTTCAGGCCACCAGA
TGAAGATTTGAAAGAATCTATGTCTTTCCGTACACTTCGCAACAGGTCTT
CCCTCTCTCTCCTAGCTCTGTAATTGTCCTGCGTTTTACGGAATTCTTGT
GTGTAGTCCTGAAGGATCTCCCTGTGTCGCTGAAGTGTGTGCTGCACAGC
AGGTCCAGCCTGGGTTTGCGTGGCACGAGCCTCTGCCATCTTTTCATTCA
GTGAAGATAGCTTATTTAATAACTGCTCTAGCTCAAGCGCCATTGTCTCG
AAAACATGCTCGCCACTAAGAAGCGGTACAGTGTCCATGCTTTCAGACTT
GACACCATGGGCCCCAACTCCCGTTCCAAGTTTGCTGAAGGAAACAAGTT
TGAGATCAATCTCATTTTCCAGCTGCCGCGCTTGTTTCCGTAGATCTTCC
CACCCCTCCATTCCGACGGACGTAGCCATCTTCACACTGTTTATCTCAAC
TCTGCTGTCATGTTACATCTTAATTTTGCACTTTTCGAGCTTTTCATTTC
TCAGCTGTCACTCAACTTTGCA
>CL54.Contig2_All
TGCAAAGTTGAGTGACAGCTGAGAAATGAAAAGCACGAAAAGTGCAAAAT
TAAGATGTAACATGACAGCAGAGTTGAGATAAACAGTGTGAAGATGGCTA
CGTCCGTCGGAATGGAGGGGTGGGAAGATCTACGGAAACAAGCGCGGCAG
CTGGAAAATGAGATTGATCTCAAACTTGTTTCCTTCAGCAAACTTGGAAC
GGGAGTTGGGGGCCATGGTGTCAAGTCTGAAAGCATGGACACTGTACCGC
TTCTTAGTGGCGAGCATGTTTTCGAGACAATGGCGCTTGAGCTAGAGCAG
TTATTAAATAAGCTATCTTCACTGAATGAAAAGATGGCAGAGGCTCGTGC
CACGCAAACCCAGGCTGGACCTGCTGTGCAGCACACACTTCAGCGACACA
GGGAGATCCTTCAGGACTACACACAAGAATTCCGTAAAACGCAGGACAAT
TACAGAGCTAGGAGAGAGAGGGAAGACCTGTTGCGAAGTGTACGGAAAGA
CATAGATTCTTTCAAATCTTCATCTGGTGGCCTGAACAGGCGAATGGATT
TGTACCTGAAGGAAAGTGAACATGTCCGAAACTCTGATCGTCTAATAGAT
GAGCAGATTTCAATTGCTTTGGACACGAGAGAACACTTAGTTTCTCAGAG
ACATGCCTTTAAGAAGTTTCAGACAAGGATGCATGACTTATCCAACCGCT
TCCCAATGATCAGCAGCCTCGTGCAGAGGATCAACTTTAGGAAACGTAGA
GATTCTATCATTTTGGGTCTTGTCATTAGTGTGTGTGTAATTCTGTTATT
AATGTACGCTTTCCGCTAGCAGTGCAAAACTATTTGTCAGAAACTGGGGC
CACAGTAGTTGAATTGTTCTTCCAGAAGAACATTCAGCATATTAAGTTTT
TTTACTGCTGTGCTTCATTCTAAAAAGCTAAGTTGTGAAATTTGCCTTGT
TGAAACTGATGTTGTCAGTAGTATTCTTTTCATTTTTTGTCACTTCTTGT
ATTCAGTTTGTTTTACAGCAGCCAGTGCTAAGAATAAAATCTATTGTCAT
GGTTGTGTATTTTAAAATGTAAAGATTTCATTCATGTACTATCATTTAAA
TCTGGTTGATTTTTTAGTTATTCTTGGCTGCATTATTTCATCATTAAATT
TATATTCTAAACTGCATATACCTGTAAAATTTGGGATTAGTTTGCATTTT
TAATTGAGAGAATATGAGAGGTGTTGTTTGTAGTAAACTGTGGAAGTAAA
ATGTTTCCAAAAGTTTTTCTTTGCACGGCGCCATTGAGTTATGACCATCT
ATCACAAATTTAGTTGACACTTTTCGTGCTTTCATGACAGCTTATAGTTT
GAGAGTGATTTCTGTAAGTTGCCTAGAGTAGTCCACAAGCATTATAATTA
TGTTGATTCATATTTGGATCTTAAATGCCAGGGTACATGTAATTGACATT
TAATAATACTTTGTCACACACCCTCTTACAGTCCTTTATGCTCCAATTAC
AAGTTCTTTGCATCATTGGCACACACATCATTGCAGGAATGTGAGTCAAT
TGACGTACCCACCCAAAAAGTGCACTTAATGGATTTGGTAGATATTAACC
CTGATCAATTTTTATTCAATGGACATAACTAGTGTAATGTTACATTTAGT
GACATATATTCATCTCTCCCCTCTGTAATTAGCCTTCATGCTGACCTACA
GGACTTTCATTTAATCATATTCATATCAATCTTGGAATGCTTTCACTGTG
AGTAGTCTAGGACCCTCTGCCTCCGCAATTACAAAAAGATAACAATATAT
TGCAAGATACACATCTGTTGTTATGGCCCTCTTGACAACATTTGTGTAAT
TAACTCTTTCAGATTCTCCCATTTCCCATTTTGAACCATAGTACATACTG
AAATCGCACATTCTTAGATAAGTGATGTAGTACCAAACTGATAACAAACA
CATGGCCTTTTGCTTGCATAGGTGGTCAAAACTAAGTGGTCATGTGGTGT
AATAAATTAATGTATTTGGCAGATGTTTATTTTTCTCCATCAAAAACATT
TATGAAGTTCACAATTAACTAGCTACTATTGTAAATTTTTCATGTATATC
ATTTTAAGTTATAAAATGTTTTATTATTTACACTTGTGTCAAATAAAATT
TGCTATGAACTTGTTTTATAGGTCAGTTTTTCACATTTTCAGTTAATGAT
ACTTTTGTCTATGAAATGCTTGTAATTCAAAGACGGGAGCTCATTGTTTA
ATCAGAATAGAAAGTAAATAATAGTTGCATTCAGAATGTATCATGCTGCT
TAATTGTTAATATTCCTCAAGAAATGTGTATTTTCATTTTTCAATTGTTT
CATTACAGTTGCAGTTATCTACTGTTGTATTGCAAATAAGATGTTGCTCA
GCAATTTGGTATGATGCATAGAAGACACGAAATTTGTGTAACATCCTGGA
ATGGAGGAATTTGTATCTGGGACAAAAACTGTGATGTGTGCACACTTTGT
TAGTTTGGTAAATGCTACAGGAATAGGAATGGTGGATGCTAACAATTGAA
GATCACATTTGCTGTTAATTGATGTGTTAGAGATAGATAGAGAGAGAGAG
AGAGAGAGAGAGAGAGAGAGAGAGAGAGAGAGT
>CL55.Contig1_All
GACGACGATGATCAGTCAAAAAATAGGAAACACAAGAAATCAAGAAAGAA
GAGCAGGAAAGTTGTTGATGACGATGATGACGACGACGACGACGACGATG
ACGATGATGATGATGATGATGATGTCGACGATGATGATGACGATGATGAT
GATGATGACGACGACGATGATCAGTCAAAAAAATAGGAAACACAAGAAAT
CAAGAAAGAAGAGCAGGAAAGTTGTTGATGACGATGATGACGACGACGAC
GACGACGATGACGATGATGATGATGATGATGATGTCGACGATGATGATGA
CGATGATGATGATGATGACGACGACGATGATCAGTCAAAAAATAGGAAAC
ACAAGAAAT
>CL55.Contig2_All
AAACAGAAAGGCAAAAAGAAAGATGATGATGATGATGATGATGACGATAA
TGACGACGACGACGACGATGACGATGATGATGATGACGATGACAATGATG
ATGATGCCAGTGACAATGGAGTTCATCATAAGAAAAAACAGAAAGGCAAA
AAGAAAGATGATGATGATGATGATGATGACGATAATGACGACGACGACGA
CGATGACGATGATGATGATGACGATGACAATGATGATGA
>CL55.Contig3_All
TATGATGCCAGTGAGGACCATGATGACGACGACGATAACGACGACGACGA
CGACAATGATGATGATGATGATGATGATGATGACGATGACGACAACCACG
TCTCGAGTAGAAGAAAGAACAAAAAAGGGAGAAAGAATAAAAGAGAACTC
ACTGATGTTGAGGATGTGCTAGCTGATACATCTGATAACACAACTAGAGT
TTCCAGAGCTGCAGCCCACAGGAGAAAGAATAAAGCACATAAGGAATATG
ATGCCAGTGAGGACCATGATGACGACGACGATAACGACGACGACGACGAC
AATGATGATGATGATGATGATGACGACGACGACGACGATGATGATGATGA
TGACGATGACGACAACCACGTCTCGAGTAGAAGAAAGAACAAAAAAGGGA
GAAAGAATAAAAGAGAACTCACTGATGTTGAGGATGTGCTAGCTGATACA
TCTGATAACACAACTAGAGTTTCCAGAGCTGCAGCCCACAGGAGAAAGAA
TAAAGCACATAAGGAGTATGATGCCAGTGAGGACCATGATGACAACGACG
ATAACGACGACGACGACGACAATGATGATGATGATGATGATGATAATGAT
GATGATGATGATGATGGTGATGATGACGACGATGATGATGATGTAAAACA
TTCGAGTCGCAAAAGAAATAAAAAGACAAAGAAATCTAGGAGAAAAGATG
ATGATGATGATGATGATGACGACGATGATGATGTAAAACATTCAAGTCGC
AAGAGAAATAAAAAGACAAAGAAATCTAGGAGAAAAGATGATGATGATGA
TGATGATGACGACGATGATGACGACGATGACGACGACGATGATAGCCGTC
ATAAGAAGACTAAAAAGAG
>CL55.Contig4_All
GATGATGATGATGATGATGACGACGACGACGATGACGATGACGATGATGA
TGACGATGACGATAAAAAGGGAAAGGGGAGGAAGAAACATTCCAAGAAAA
ATAAAGGAAAAAAGCAATCGAAGAATCGTCATGATGACGATGATGATGAT
GATGACGACGATGACGACGACGACGACGACGATGATGATGATGATGATGA
TGATGACGACGACGACGATGATGATGATGAACAGGAATATAAAAAAAGAG
CTAGCAAAAAGAGGAGGAGGAAGGGAAGGGATCAGCCAAATAATGCTGAT
GATGCAGTAGCTCCCATTGTGCCTGCGGAAGACAAAAAGCATGAATCCAC
TCAAGCAGCCAGTACTAGCGCTGCAGCTACTCCATCAGCACTGATAACAT
CTTCGAGGCTAGTAAAGCGTCAGGTTGACGGAAATGAAGTTGGTGTCCCT
GCTGAAGAACCAGCAGCAGCCAGTGAAGAGCACGCAGTGGGGGCCACAAG
CCCTGATGACGATGTTGCAGCTGGTGGCAATGATCCTGCACCACAGGTCC
CCGAAGTGGACGATCCACCTATAAATGGAGATGAAAGTGAGGTACAAGGC
GCCAGTGGCGAACCTACAGGGAAAGAGGAAATGGAGGCAGCAGCTGCAAA
GGATGTGACAGATACAGCACACGATCCGGAACACAACGGCAATGGCGATG
CCAGTGGAGACAATGAAGGTTCAGAGAGGCACAAGCCAGAAGCAACAGAT
TCAACTCACAATGACAATGATAAAAACGTAGATGATGATGATGGGATGAG
TGACAGTGATAACGGTGATGGAGGATATCTCAATGATGGAGGACGAAGTA
AAGGTGGGAAAAAACAGGCCATTGATGATGATGATGATGATGACGATGAC
GACGATGACGACGATGACGACGATGATGATGACGATGATGATGATGATGA
AGACGACGATGATGATGATGAACAGGAATATAAAAAAAGAGCTAGCAAAA
AGAGGAGGAGGAAGGGAAGGGATCAGCCAAATAATGCTGATGATGCAGTA
GCTCCCATTGTGCCTGCGGAAGACAAAAAGCATGAATCCACTCAAGCAGC
CAGTACTAGCGCTGCAGCTACTCCATCAGCACTGATAACATCTTCGAGGC
TAGTAAAGCGTCAGGTTGA
>CL55.Contig5_All
CGACAGCTTTAGCATTTATTTGACTTTTTTAGGTCACAGCCAGCAAATTG
GTAACATATGGTTTCAATATCATTAGCACCGCAGAGTACGCAGATCTCTT
AAACGCTTATAAAAGAGAGATACATAGGACATAGTAGCCGAACTTTTTTT
CGGATAAGTATAACGGAACATAATTACAGAATCACTTGCAATTTCACACA
TAACTGCAATATTCTCTCTCTTAAAAAAGAAAGAAGAAAAAAGGAAAAAG
AAGACGTATCTAGGACGTTATCTACTGCGTGTTTTTAGTAACAATAGGTA
TTAACTATAAGGAATTCTCCGCATTTACAACATACGAAAATCTCTTAATA
CAAAATAAGGTTGATTTGAGCTACTTAGCTCAGATTTTCTGGCCAGGTTA
CAAACAAAGGCTGGTATCTAGGCTGCTTACAAGATTAATCGTCATGAAAT
TGCCTTATAAATGCAATCTATACGAATATTTCAAGAATATGAACTAAACT
TATTTTAGTCAATAAGATTTAAAGTCTTTAGTGGTCCCAGGTAGGCCACA
GGAAATAGTTTACAATTACTCATTCAACTTTAAGAACGCAGTCTGAACGG
AAGTCTTTCGTGTACGAAGTTTCGTCTTCTTCGGATGCCGTACTAAAGCC
GGGCAGTCTTGGAAAGGTTGAGCGCTCAGGGCGCGGCTTGGAAGAGCCGC
CAGTAGATGGCAACAGCGGCGACAGAGGCGGCGACCGCAGCGCAGTTAGT
TCGGCTCGCGGCCGCACCGCCGAGCGACTCGAGCACCTTGATCATCTGCT
CGTCGAGCTGTTCGGCGTAGGCGCGCGCCGGCTTGGCGGTTGGACCCAGC
GCCACCGGCTGCGGGGCGCCGACGTCAGTGTCGTCTTCGCCGCTGGGCTC
GGCGAACACCCACGAGCGGCCCACCAGCAGCACCGACGAGCGGCCGGGCA
GCCACAGGCGGCCCAGGGGCACGCGGGTCCGTGGTTTCAGCCTGTACCCT
CCAGTGGCCGCGAACACGTACATTTCGCAGGGCATGTCTTTCACTTTACG
AAGATCAACTCTTTGTCTCTTCTTCCCCAGGTTCATCAGCAAGATAGCAT
CATTATCATCGTCAGTGAAGTCATCATCTGAGTAATCATCATCATCATCA
TCATCGTCGTCATCATCATCATTGTCATCATCATCGTCATTGTCATCATC
ATCATCATCATCATCATCATCATCATCATCATCATCGTCATCGTCGTCGT
CGTCGTCATCATCGTCATCAACAACTTTCCTGCTCTTCTTT
>CL55.Contig6_All
CAGCACAGGAAAGAAGCACAAAAAGGGAAGAGGTAGAAAGAAAGTTTCCA
AGAAAGTAGATGATGATGATGATGATGATGATGACGATGACGACGACGAC
GACGACGACGACGACGACGACGACGATGATGACAGCACAGGAAAGAAGCA
CAAAAAGGGAAGAGGTAGAAAGAAAGTTTCCAAGAAAGTAGATGATGATG
ATGATGATGATGATGACGATGACGACGACGACGACGACGACGA
>CL55.Contig7_All
ATGTAAAATCTAAAAAGAAAGGCAAGAAGCCCAGTAAGGGTGGCAGAAAA
GGTTCGAAGGCACATGATGATGACGATGACGATGACGACGACGACGACGA
CGACGATGATGATGATGATGATGATGATGATGATGATGATGACAATGTAA
AATCTAAAAAGAAAGGCAAGAAGCCCAGTAAGGGTGGCAGAAAAGGTTCG
AAGGCACATGATGATGACGATGACGATGACGACGACGACGACGACGACGA
TGATGATGATGATGATGATGA
>CL56.Contig1_All
TTTTTTTTTTTTTTTTTTTTTTTGTTCGATTGGGCCCGCAGCATAAAATA
TGTCACTGTATGACATTTTGAAAATTGAGTGAACCAGATTAGCTGCAATA
GGTTTTTATTGATCACGACAGCTGTTTCGACGAAATTGTCATTTTCAAGT
GACCTGCGAGTATGATAATGGTGATAATATTTATATACATGGTTGTTGTG
CATGTGAACATTTACACAAAGGATTTATACATTAGTACTTACGTCTAGTT
CGACATGACGCCCAAATAACATCTATAATAAATTGTCAACTGTCACTGTC
TAGTTGATAAGATTTCGTGATGTCGAGTGATTTTAGTACTTTTTTCACTT
TGACAGTTCAGTTTGACAGTTTCGTTAATCTGATGTTATTTGTTTACATT
CGGGCAAAACGAAAATATCGAAATATACTAATCCGGGAATATACAAAATT
TCTTGTGACAATTGCAATAGCTTCTATATAGGCCAAACCGGACGTAGTTT
CAGTACCAGATTCAAAGAACATACCAGAAATATTGACAGTAACCAATCTA
GCTTCTTTCTGCATCTAAAAAAACATCAACACACAGCCGAAAAAATTGAA
ACCGCGTTGCTAGTACTCCATAAAATACCGAAAGGACTCACTATGAATAT
TTTGGAGGAACTGGAGATATATATACATTCAAGAGAATATCCACACGAAA
TCCTAAACGAACACACAGATTGCAAAGAAATATGGCGGAGGTACGTTTGA
GAAATATGTCCGCATCCCTCCCCCCTTTTGATCCCAAATGTAACATGAAA
GTTTTGCATTTGAAATAAAAGTTATTTCCAAGAGTACAGCGACGTACAAC
ACACCAGTGATCGTCGAACGATGTAGACAGTAGAGGAGTTCGAAGCCAGC
AGTCAGTCGTAATGAAACGAATGACAAGAAAGTGGTTGTTGACTGAGCAT
TGTGGCGCAAGATGGCCATTTTGAACGTCGAAGATTCACGATACACG
>CL56.Contig2_All
CGTAAAGGCACTTTTTATTGTTTAAATGTATATAAATTAATACACAGTAA
GTGAAGTAAAGTTCCACATCATTCTATAATACATATGACAAGATACATAA
GATTGAAACACAGTAACAGATTATGTACACATTAAGAATATAATAAAATA
ATTATAAATACTGTTAAGAAGTAAACAACAAATTGTGATCAGTATATAAA
CATATGGAGTCAGTTACGACTTCTTCACTGATTCAAAAATTATGCAGGCA
GGCAGACTATGAGTCACGTAATTCGTTTTGATTTTTCCAAAAAACACGAA
GGGTAGAATTGTTCATACAGGCTACCAAAGCACTTTTACAGCGAAAACAT
TTTTTTAGCTAGCGCAATGTCGATTTTGAAAATTGAGTGAACCAGATTAG
CTGCAATAGGTTTTTATTGATCACGACAGCTGTTTCGACGAAATTGTCAT
TTTCAAGTGACCTGCGAGTATGATAATGGTGATAATATTTATATACATGG
TTGTTGTGCATGTGAACATTTACACAAAGGATTTATACATTAGTACTTAC
GTCTAGTTCGACATGACGCCCAAATAACATCTATAATAAATTGTCAACTG
TCACTGTCTAGTTGATAAGATTTCGTGATGTCGAGTGATTTTAGTACTTT
TTTCACTTTGACAGTTCAGTTTGACAGTTTCGTTAATCTGATGTTATTTG
TTTACATTCGGGCAAAACGAAAATATCGAAATATACTAATCCGGGAATAT
ACAAAATTTCTTGTGACAATTGCAATAGCTTCTATATAGGCCAAACCGGA
CGTAGTTTCAGTACCAGATTCAAAGAACATACCAGAAATATTGACAGTAA
CCAATCTAGCTTCTTTCTGCATCTAAAAAAACATCAACACACAGCCGAAA
AAATTGAAACCGCGTTGCTAGTACTCCATAAAATACCGAAAGGACTCACT
ATGAATATTTTGGAGGAACTGGAGATATATATACATTCAAGAGAATATCC
ACACGAAATCCTAAACGAACACACAGATTGCAAAGAAATATGGCGGAGGT
ACGTTTGAGAAATATGTCCGCATCCCTCCCCCCTTTTGATCCCAAATGTA
ACATGAAAGTTTTGCATTTGAAATAAAAGTTATTTCCAAGAGTACAGCGA
CGTACAACACACCAGTGATCGTCGAACGATGTAGACAGTAGAGGAGTTCG
AAGCCAGCAGTCAGTCGTAATGAAACGAATGACAAGAAAGTGGTTGTTGA
CTGAGCATTGTGGCGCAAGATGGCCATTTTGAACGTCGAAGATTCACGAT
ACACG
>CL56.Contig3_All
ATGTTTTTTTAGATGCAGAAAGAAGCTAGATTGGTTACTGTCAATATTTC
TGGTATGTTCTTTGAATCTGGTACTGAAACTACGTCCGGTTTGGCCTATA
TAGAAGCTATTGCAATTGTCACAAGAAATTTTGTATATTCCCGGATTAGT
ATATTTCGATATTTTCGTTTTGCCCGAATGTAGTTTTGTTATAAGATTGT
TGTTTGTACGGAAGGCCAGTTGGATGTGCGTGGTTTTGAAAAGTGCATTT
ATCATGTTTGATATTTGTCCTAGGTAAATTGTAGGTACATACTTCGTTCT
TTGTTTGACTGACGTTTCTCTAGTTAGATGTATATCGTTGTGTATTGCGT
TGGGTTTTGGTTTTATTTGTTTCTGATATAATTTTGTTACGATTTCTGGG
TCAAAAAAAAACTAGACAGTGACAGTTGACAATTTATTATAGATGTTATT
TGGGCGTCATGTCGAACTAGACGTAAGTACTAATGTATAAATCCTTTGTG
TAAATGTTCACATGCACAACAACCATGTATATAAATATTATCACCAATAT
CATACTCGCAGGTCACTTGAAAATGACAATTTCGTCGAAACAGCTGTCGT
GATCAATAAAAACCTATTGCAGCTAATCTGGTTCACTCAATTTTCAAAAT
GTCATACAGTGACATATTTTATGCTGCGGGCCCAATCGAACAAAAAATAT
TTGTTACATTCTCTTTATGCTCTTAACATCTTGTTAAAAAAAATTGACTG
ATAACTTTTCAAACAATGTCTCCTATATTTCTCTTCAACAGTGCACATTG
TCAGAACTGTGAGTATGTACTACAAGAAAATTTCTACGTTCTGCATAAGT
GTACTGCTCCACATTGGCTGCAGACATCATAATTCATTTGCTTCTACATT
CTATTTACATTCCCCCATGCCCCCCTCCCAACTTTATTTATGGTTTCTTT
TTAATTTGTTTTCAATCAGATGTATGCATGAAATCAAACATCAATCAAAA
ATAAGTAAAGAATAAAGCTTTCAGTTGCATAAAAAAAGTATCCTGTTTTA
CTATAGATTGTTGCTGCTTAAGTCATTTCAATATCTCACCATTATA
>CL57.Contig1_All
ACGATCACTCCAATGTCCACATTAATTCATCACTTAGAATCCAGATAAGG
AGAATAAGTCTGCTTATCACTGACATCAACATCACATAGACATACCATTA
CGTGAAATTCGTGGAATTCGTGGAGAACGTACAAAGAAAAACATGAATGA
TTACAGTACAAAATAACTATCTACACATATATTTTCTTACTAGAGGACTC
CTAGGCTTACAAGAAATCTTTACTAACAATCACAGTCTGTATCTGTATTG
TGTAATATGTTGTTCCTGGTCGGACAACACTTTATTTTACCTGGCGCAAT
TATGAAAAATGTGAGTATCCTAACTGCGGTAACTACAAATGCATGAATCT
CAGAGCTAACTAAAAATGAAATATTCCATATTCCAAGTGTGCCTTTTACA
CACGTAAAAAAAACAAATCAACTAATCAGTTCACTGAAAGTGTTACTAAC
TAATAACCAAATTAATGAAACATGTTCATATCAGAAAATCTAAATCTACT
ACTGTGTCGAATGTCAGTTCGATGCACCACATCTAAATTCACACACAAGT
CTTTTAAAACTTGACATAGTTCAACATTTCCTATCATGTATTTAATCTGT
TTGAAAAAGTGTCTGTGTTCTTCACGTCGAACATGTAGATCTTCTTCGTC
CACTTCCAGCTGCACACCGATCTTCTTTCTGCCATGTGGAGCTGAAAATT
TTATAACTACTTCTTATAAGTATGGGTTGTCTCTTTGAGCCGGTTGTCAC
TCAAACAGTTTTCCTAAGTACTCATTGCTGTGACATTGATTCACAATATG
TCGTGAAATTCTTCGCTTATGGCCTGTGTTCAATATATCGTTTAAGATCA
TTGTGGTTGTATAAACCTTTCGTTTTTTCTGATCCTGGGTAAACTAGAAA
ATAGCTATTCCTATGTGGAATCCTCACAATAACAAATGGTCCAGTGTACA
ATGGAAACCATTTCTTTATTTTCCTTTTCAATAGGGATGATTTAGGATAG
TTTCGTACCAATACAAGATCTCCTACATTATAATGTTGCGTCTTTGTCAT
TTTCTTATCATGTCTTCCCTGACGTCTTTTAGCCGTCTCTGTTAGTGTGA
TCAGCGCCTGTTTTATCTTCTCCTCCCATGCCATCGATTCTGTTGCTACT
TTCGGCAGTGGATTTACCCATTCATTACTTTCTTTTGATCGCATCATGAG
TTCTGCCGGTGTAAATCCGGTGGATAAGTGTGGTAAATGATTGACAATAC
TCTCGAAAGGTTCAATGTACTCTACCCACTTCGTTTGTCTGTGGGAACAA
TACGTTCTGACAAAACGGTTAAACTCACGAAACACTCGTTCCGTCGGGTT
TCCTTGTGGGTGAAACTTCGAGATAAAAATGGGTTTGATGTTGTTTCTTT
CTAAAAATCTCTTCCATGTTATTCCTGTAAAATTGGATGCGTTGTCTGAC
AAGATCGCCTTCAGAGTACCAAAATGTGGTATATAGTCCCGTTCTATTCT
TTTTACAACTGTTTTTGCTGTGGTAGACTTAGTTGCAAATAGCTTGATGA
ATTTCGTAAAGGTGTCCAATATTGCTACGAGGTAGCGCACACCACCTCTT
GCTGCGGGCAGTGGTCCAGCGATATCGATACTTGCGAGTTGTAGGGGGGC
TGTTGGAACAATCGAACGCATTTTTGTCTGCGACGATATAACGTTCGGCT
TCGCACGCTGACAAATATCACATGTGCGAGTAATTCTCAATATTTTTCTA
TACATGTTATGAAAATAACAATATGTCAATAATTTTGCTAAACACTTCTT
AGATCCGAAATGACCCCAAACATTGTGAGTATATATTATTAATCTCTGCT
CACATTGTTGCGGAATGCAGACTAGCCAATGTTGTGACTTCTCATGCTTC
CGGTAAAACAATACATCCTGGTGCAACATATAATATTTGTGCAATTTCGA
ATTGGGATCGGTATTTAATTTATTTTTAATCTCTAGCCAAATATTATCCC
GTTCCTGCCCTTGTGACATATTTCTGCATATGTCAAGGAAATATTTCCTG
TTGACATTATCTGCCATTAATAACAATTTAAATTCTGAGGTTTGCTCAGT
CAGTTCGCAAAATTTGGGTAAACCTTGAGGCAATCTCGACATGGCATCAG
CTATGATGTTGTTATTTCCTTTTACATAAATTATCTGAAAGTCATCTTCC
TGCAACGCTAACGTCCATCTGGCTAGGCGTGCATGCAGTAGTTTACACGT
GAGGAGAAAACTCAACGCTTGATGATCACAGTATACTCTGACATGTCTTC
CGTAAACATAGTAATGAAATTTGCGGAATGCCCATACTACAGCCAAGGCT
TCTAGTTACGTTGTAGAGTACGATCGTTCACATTCTGATAATACCCTACT
CGCAAATGCAATCATCTTTACTTGTTCACTCCCTCCAATCGTCTCTATTT
GAAACAGACACGCGCCTAATCCATGACATGACGCATCAGATGCGATACAA
AAATCTTTCGTCAGGTCTGGATGATGCAATATCTCAGCATTCAATAAGCT
CTCTTTGATTTTGTCAAAGTCACGTGCACAGTTCTCTGTCCACACCCACG
GCGCATTCTTTTTTAACAATCCTAGTAGGTGTTCACTATTAAGTAATTGA
CCAGGCACGAATTTTCTAAAGAACGAAATAAGTCCAATATAAGCTTTCAA
TT
>CL57.Contig2_All
GCATTATCCGATAAAATTGCTTTGGGAGTACCAAAATGTGGTATATAGTT
TCTTTCTATTCTCTTCACTATTGTTCTTGCTATGGTGGATTTTGTTGCAA
ACAGCTTTATAAACTTCGAAAAATTATCTAATATGGCTACTAGATAGCGG
ACACCACCTCTCGCTGTCGGTAGGGGTCCGGCTATATCGATACTTGCTAA
TTGCAGAGGGGCTGTTGGAATAATCGAACGCATTTCAGTCTGCGACGATA
GAACATTAGGTTTGACCCGTTGACAAATATCACACGTGCGTGTAATTTTC
AATATCTTTCTGTACATGTTATGAAAATAACAGTAAGTCAATAGTTTATT
TAAGCACTTTTTCGACCCAAAATGACCCCAAACATTGTGAGTA
>CL57.Contig3_All
GAGTGTATTCGTACCTTTTTTCTTTAACACAAATAGAAGTTTTTACAAGG
TTGTAGTTCTCGACATGTGTTTTCTTTAAGTTCACTCTCTCCGTACTTTA
CAGTTTCAAGTCCAGGTTACAAGATTTATTCCTACTAATATTCTTCAAAC
ACAATTTCAATTATCTTTTCTCACGCTTTCAAAGCGTATTCGTCTCTACG
TACAGTCGTA
>CL57.Contig4_All
GAGTGTATTCGTACCTTTTCATTTAACACAAATAGAAGTTTTTTACAAGG
TTGTAGTTCTCCAAGTATTTAAAGTTCAATCTCTCCGTACTTTACAGTTG
CCAGTCCAGGTTACAAGAGTTATTTCCGTTAATATTCTTCAAACACAATT
TCAATTATCATTTCTCACACTTTCAAAGCGTGTTCATCTTTACGTACAGT
CGTATTTATTACAATAATATTTGATTGAGATTCACATTTACTCGTGAATT
ATCAATACGTATTTTCACGTTCTCTCTGTAAGCTAGCTCATACTTCCATA
AGGCATGAAGAAGAATCCAAGAGTCTAATGAACATCCGCATTAGATTGTT
CTTTACTTAACAATAAAAAGAAATATCGCTTCGTTGACTTTTCGTATCAT
CGTATTCCTAAAGCTACGATCTCTTTGCAATATATAATTAATTAATAAAA
AAAATAGTTTTTTCTCGTTACATAATCAATACTTTGTTAAACTTATTAAA
ATTTATGTGATGTAGCATTACATTGCCCCCTTTGGATGTACAGTCACACT
TGTTTGGCTGGACATCCAAGTAGGCTAGTTCAACTAATTACATTCTATCT
AACTAAAAGGCCAATTGTCAACGACCTGGAAGTGTGCGTATTGTAAGTTC
TATACAGGGATTTAAATTATCGCTCCCCCATTCGGGCAAGGACAATGGGA
AAAACCCAGAAAAAACCACGGCGGAGCGGGCACAACTTCCATCGCCTTTT
AGTGTACAATTATTGGTTTTACAAAACAATTCATATATTAATCAATATCG
TCGTCTCTGAAGACTGCTGCCGTCGCGATGCGCGCCCGCGATGGTTACTC
GCCCCATCAGGATGGACGGCGAGGTGCTGCTATGACCGTTGACAGCAGCG
GGGGGGTTCTGCATCGGCGGTGAGGTGAGGGGTTGTTGTAGGTCTTAGCG
TGAGCTGCCGTAGAGATGACGTGCGGCCCTCACCGGAACTTGTGATCAGC
AGTCCGGCATACCATGACATGAAAAATTTCAAGCAGAATCAATCTCTTAC
ATTGAAACATATCCACACAATATTCACTCTCATCCAGTCATTCACTCTGG
GCAAAAATGTTCCGTGTATTGTTACATATTGTTTGTGAGTTCACACTTCT
TGTCCATGTAAGTCCATTTGTCCACTATAAAGAAAATGTCTTTATATATT
TCATGAGTTCTTTCATAATGTATCAAATACAGTTCCGCAACGGTTGTATG
TTCAGTTAGGATCAGTTTCCCACACTGTTACACAAAACCACAGTTGCCAA
TTGTTTCAAAATTAACCTCAATTCAGTTCATGTTACGTCCACAGAAGTGG
TCCCAATAACACTCACTGTTTAGCACACAATTTTAGCAAAGTTTTCCGAA
CGAAAGTCTTCAAAACACAACGCATCTATATTAGTGTCCACTTTTGTGTA
GAGAAGTACTCCATTCACCGGTGTCATACTGTGTCCACGCTCAGAGGATA
ATGACCACGGGAAAGTTCATATGTCATCCGTGACACGATCACTCCAACAC
GTCCACATTAACTAGTCCAATAGGATCCGAATAAGGAGAACAAATCTGTT
CATCACTGACATGATATAAATATCACATAGATATACCATTACGTGAAACA
CATGGAGAACGTGCAAAAACCATGAATAATTACAAAACAAATAAACTATC
TACTCATATATTTTCTTACTAGAGGACTCCTAGGCTTACAAGAAATCTTT
ACTAACAATCACAGTCTGTATCTGTATTGTGTAATATGTTGTTCCTGGTC
GGACAACACTTTATTTTACCTGGCGCAATTATGAAAAATGTGAGTATCCT
AACTGCGGTAACTACAAATGCATGAATCTCAGAGCTAACTAAAAATGAAA
TATTCCATATTCCAAGTGTGCCTTTTACACACGTAAAAAAAACAAATCAA
CTAATCAGTTCACTGAAAGTGTTACTAACTAATAACCAAATTAATGAAAC
ATGTTCATATCAGAAAATCTAAATCTACTACTGTGTCGAATGTCAGTTCG
ATGCACCACATCTAAATTCACACACAAGTCTTTTAAAACTTGACATAGTT
CAACATTTCCTATCATGTATTTAATCTGTTTGAAAAAGTGTCTGTGTTCT
TCACGTCGAACATGTAGATCTTCTTCGTCCACTTCCAGCTGCACACCGAT
CTTCTTTCTGCCATGTGGAGCTGAAAATTTTATAACTACTTCTTATAAGT
ATGGGATTGTCTCTTTGAGATGATTGTCACTCAAACACTTTTCCTAAGTA
CTCGTTGCTGTGACATTGATTCACAATATGTCGTGAAATTCTTCGCTTAT
GGCCTATGTTCAATATATCGTTTAAGATCGTTGTGATTATATAAACCTTT
CTTTTTTTCTGATCCTGGGTAACCTAGAAAATAGCTATTCCTATGTGGAA
TCCTCACAATAACAAATGGTCCAGTGTACAATGGAAACCATTTCTTTATT
TTCCTTTTCAATAGGGATGATTTAGGATAGTTTCGTACCAATACAAGATC
TCCTACATTATAATGTTGCGTCTTTGTCATTTTCTTATCATGTCTTCCCT
GACGTCTTTTAGCCGTCTCTGTTAGTGTGATCAGCGCCTGTTTTATCTTC
TCCTCCCATGCCATCGATTCTGTTGCTACTTTCGGCAGTGGATTTACCCA
TTCATTACTTTCTTTTGATCGCATCATGAGTTCTGCCGGTGTAAATCCGG
TGGATAAGTGTGGTAAATGATTGACAATACTCTCGAAAGGTTCAATGTAC
TCTACCCACTTCGTTTGTCTGTGGGAACAATACGTTCTGACAAAACGGTT
GAACTCACGAAACACTCGTTCCGTCGGGTTGCCTTGTGGGTGAAACTTTG
AGATAAAAATGGGTTTAATGTGGTTTCTTTCTAAAAATCTTTTCCATGTT
ATTCCTGTAAAATTGGATGCGTTGTCTGACAAGATCGCTTTCGGAGTACC
AAAATGTGGTATATAGTTCTGTTCTATTCTTTTTACAACTGTTTTTGCTG
TGGTAGACTTGGTTGCAAATAGCTTGATGAATTTCGTAAAGGTGTCCAAT
ATTGCTACGAGGTAGCGCACACCACCTCTTGCTGCGGGCAGTGGTCCAGC
GATATCGATACTTGCGAGTTGTAGGGGGGCTGTTGGAACAATCGAACGCA
TTTTTGTCTGCGACGATATAACGTTCGGCTTCGCACGCTGACAAATATCA
CACGTGCGAGTAATTCTCAATATTTTTCTATACATGTTATGAAAATAACA
ATATGTCAATAATTTTGCTAAACACTTCTTAGATCCGAAATGACCCCAAA
CATTGTGAGTATATATTATTAATCTCTGCTCACATTGTTGCGGAATGCAG
ACTAGCCAATGTTGTGACTTCTCATGCTTCCGGTAAAACAATACATCCTG
GTGCAACATATAATATTTGTGCAATTTCGAATTGGGATCGGTATTTAATT
TATTTTTAATCTCTAGCCAAATATTATCCCGTTCCTGCCCTTGTGACATA
TTTCTGCATATGTCAAGGAAATATTTCCTGTTGACATTATCTGCCATTAA
TAACAATTTAAATTCTGAGGTTTGCTCAGTCAGTTCGCAAAATTTGGGTA
AACCTTGAGGCAATCTCGACATGGCATCAGCTATGATGTTGTTATTTCCT
TTTACATAAATTATCTGAAAGTCATCTTCCTGCAACGCTAACGTCCATCT
GGCTAGGCGTGCATGCAGTAGTTTACACGTGAGGAGAAAACTCAACGCTT
GATGATCACAGTATACTCTGACATGTCTTCCGTAAACATAGTAATGAAAT
TTGCGGAATGCCCATACTACAGCCAAGGCTTCTAGTTACGTTGTAGAGTA
CGATCGTTCACATTCTGATAATACCCTACTCGCAAATGCAATCATCTTTA
CTTGTTCACTCCCTCCAATCGTCTCTATTTGAAACAGACACGCGCCTAAT
CTATGACATGACGCATCAGATGCGATACAAAAATCTTTCGTCAGGTCTGG
ATGATGCAATATCTCAGCATTCAATAAGCTCTCTTTGATTTTGTCAAAGT
CACGTGCACAGTTCTCTGTCCACACCCACGGCGCATTCTTTTTTAATAGG
CCTAGTAGGTGTACACTATTTAATAATTGACTAGGCACGAATCTTCTGAA
AAATGACACAAGACCGATGAAGGCTTTCAATTGTCTCTTATTGGATGGGT
ACGGACAATTCCTTATAGCATCCAATTTGGCATTATCCGGTAAAATTCCT
TCTGATGAAATTACATGTCCTAAAAATTTTATCTCAGTTTTTCCAAACTT
GGACTTCTTGAGATTCACTGTCACATTAGCTTTCTCAAATTTCTGTAATA
CTAAGTTAATTAATTTGATGTGTTCTTCCCAGGTAGGTGAAGCAATTAGT
AGGTCGTCCACATAGACAGTAACTTGCTCTAGTAATTCCGGTCCCAGGAC
AGTATCCAGCGCACTAATAAATACTCCCGCATTTACATTCAGGCCGAAGG
GTATTACTCTAAATTGATAGCTTCTACCTCGATACAGAAATGCTGTATAC
TTCCTAGAGGGTTCCGTTAAGAGCACCTGCCAGTAGGAAGACCGAAGATC
TACACTAGACAAGTACTTTATTCCAGGAAATTTCTGTAGAAGTTCTTCTA
AATTTTCTGGACGAGTTCTTACAGGCATGATAATTTGATTAATTTATCTT
GCATCAAGCACTAATCTTACACTACCGTCCGACTTCATTACAGGTAGAAG
TGGATTACTATAAGGTGACAGTGATGTTTCTAATATTCCCCAAGCAAGCA
TTCGTTGAATTTCTTTTGTCACCGCCTCCCTCTTCGCACTGGGTACTGCA
TAAGTTTGATGGCAGTAAGTTTCATGGGGATACACTTGCATGT
>CL57.Contig5_All
AAATACGCAACACACTAGAGTTATAATTGAAAAGTGTATTCATACCTTTG
TTTTTTTTCACTTTAACACAAATAGAAGTTTCTTTACAATGTTGCAGTTC
TCGTCTAGTTTTGGTAATATTCTTCAAATATAATTCCAATTGTCTTTTCT
CACATTTACAGCGTATTCATCTCTACATACAGTAGTATTTATTACGATAA
CAGTTGATTGATATTCACATTTACTCGTGAATTAACCAAGCGTATTTTTA
CGTTATTTGTCTCTCGACAAGCTAGCATATACATCCATCAGACATGAAGC
ATAGAACAAGAGTCAATCGTTAATGAACATCAGCATGTCATTGTTCTTTT
CTTAACAATAAGAAAAAACTTCTTTGACTTTTCATAGCAAACGAATTCTT
AAAGTTATGATCTCTTTGCAATATATATGAAATTAATTAATTACGACAAA
TTAGTTATTTTTCATTACATCATCAATATTTGGTTAAACTTATTAAAATT
TATCTGATGTAGCATTACATTGCCCCCTTTGGATGTACAGTCACACTTGT
TTGGCTGGACATCCAAGCAGGCTTGTTCCACTAATTATATTCTACCTAAC
TAAAAGGCTATTTGTCATAGACTTGGAAGTGTGCGTATAGTATGTTTGAT
CCAGGGATTTAAATTATCACTCCCCCATTCGGGCAAGGCCAATGGGAAAA
ACCCCGAAAAAACCACGGCGGAGTGGGCACAACTTCCATCGCCTTTTAGT
TTACAATTATTGGTTTTACAAAGCAGTTCATATATTAATTAATATCGTCG
TCTCCGATGACTGCTGCCGTCGCGATGCGCGCCCGCGATGGTAACTCGCC
CCATCAGGATGGACGGCGAGGTGCTGCTATGACCGTTGACAGCAGCGGGG
GGGTCTGCATCGGCGGTGAGGTGAGGGGTTGTTGTAGGTCTTAGCGTGAG
CTGCCGTAGAGATGACGTGCGGCCCTCACCGGAATTTGTGATCAGCAGTC
CGGCATACCATGACATGAAAAAGTTCAAGCAGCATCAATCTCTTACAATG
AAACATATTCACATGATATTCACTCTCATTCAGTCATTCACTCTGGGCAA
AAATGTTCCGTGTATTGTTACATATTGTTTGTGAGTTCACACTT
>CL57.Contig6_All
GAGTGTATTCGTACCTTTTCATTTAACACAAATAGAAGTTTTTTACAAGG
TTGTAGTTCTCCAAGTATTTAAAGTTCAATCTCTCCGTACTTTACAGTTG
CCAGTCCAGGTTACAAGAGTTATTTCCGTTAATATTCTTCAAACACAATT
TCAATTATCATTTCTCACACTTTCAAAGCGTGTTCATCTTTACGTACAGT
CGTATTTATTACAATAATATTTGATTGAGATTCACATTTACTCGTGAATT
ATCAATACGTATTTTCACGTTCTCTCTGTAAGCTAGCTCATACTTCCATA
AGGCATGAAGAAGAATCCAAGAGTCTAATGAACATCCGCATTAGATTGTT
CTTTACTTAACAATAAAAAGAAATATCGCTTCGTTGACTTTTCGTATCAT
CGTATTCCTAAAGCTACGATCTCTTTGCAATATATAATTAATTAATAAAA
AAAATAGTTTTTTCTCGTTACATAATCAATACTTTGTTAAACTTATTAAA
ATTTATGTGATGTAGCATTACATTGCCCCCTTTGGATGTACAGTCACACT
TGTTTGGCTGGACATCCAAGTAGGCTAGTTCAACTAATTACATTCTATCT
AACTAAAAGGCCAATTGTCAACGACCTGGAAGTGTGCGTATTGTAAGTTC
TATACAGGGATTTAAATTATCGCTCCCCCATTCGGGCAAGGACAATGGGA
AAAACCCAGAAAAAACCACGGCGGAGCGGGCACAACTTCCATCGCCTTTT
AGTGTACAATTATTGGTTTTACAAAACAATTCATATATTAATCAATATCG
TCGTCTCTGAAGACTGCTGCCGTCGCGATGCGCGCCCGCGATGGTGGCTC
GCCCCATCAGGAAGGACGGCGAGTTGCTGCGATGACAGTTGACAGCAGCG
GTGGGGTCTGCATCGGCGGCGCGGTGAGGGGGTTTAGCAGATCTCGGAGT
GAGCTGCTGTTGCGATGACGTGTGGTCCTCACCGGCGTATGGTCAGCATG
CCAGCATACCATGACATGAAAAATTCAGGCAGAATCAGTGTCTTACATAG
AAACATGTTCATATAATAATCACTTTCATTCAGTCACTCATTCCAGGAAA
AATGTTTCGTGTATAGTTTCATTTTGTTTATGTGTTCACAGTTACTATTC
ATGTAAGTCCAATAGTCCACTATAAAGAAAATGTCTTTTTTATACTTGAA
AGTTCCTTCATAACACATCATATACAGTTCTGCAACGGTTATATGTCCAG
CAAGGATTACTTTCCCACACTGCTACACAGAACCACAGTTGCTAACTGTT
CCATTTATTGACTCTGTTACAGTTCATGTTACGTCCACAGAAGTGGTTCA
AATAACAGTCACTGTTTCGCACACAAATTGTTAAAGCTTTCCGAACGAAA
GTCTTCAAAACACAACGCACTATTGTAGTGTCCACTTTTGTGTCGAGAAG
TACTCCCATTGTCGGTGTCTTTTTGTCCACGATCAGAGGATAATGACCAC
GGGATAAGTTATACGTCATCCGTGACACGATCACTCCAATGTCCACATTT
ATTAATCACAAGGATCCAGATAAGGAGAACCAGTCTGCTTATCACTGACA
TAAACATCACATAGTCGTACCATTACGTGACATTTGTGGAATTCGTGGAG
AACGCACAAAGAAAAAAAAAGAAGAATAATCACAATGCAAGATAAACTAT
TTACACATATATTTTCTTCCTAGAGGACTCCTAGGCTTACAAAAAAAAAT
CTTAATCAACTATCACAGTCTGTATCTGTTTCGTGTAACATTCTGTTGTT
GGTGGGACAACACCTCATTCCACCTGGCGCAGATACGAGACAACTAAGAA
TCCTAACTGCAGTAACCCTAATTGAAAGAAAATTCATCATTACTAAAAAA
TGATATATTCCATGTTACAAGTGTCCTATTGACACACGCAACGAAACAAG
TTAACTATCCTATTTAATGAAAGTTCCTCAATAACACTCAGATCACTGAA
ATATGTTCTTTTACAGAGAAACAACTAAACCTTATGACTGTAGAATGTTA
GCTCTGTGTATAATCTTCTCATTCACTAGTTAGTCTTTAGAAACTTGTTA
TAGTTCAACATTTTCTAACTGTTATATGTCCTACGTTTGCAAAAATGTCT
ATGTTCTTCAGGTCGATGTTGTCGATCCTCTTCATCTGCTTGTTGCTGCA
CACCGATCTCTTCTTTCTTCAATGTGGAGCTAAAAATTCTTTATTACTAG
TTCTTATACTTATGTGTTTGTTTCTGTTACTTTGCGACTAGCTCCCTCGT
CGCTTGTGTTTAGTGTACATGATAGCGTTTTAAATCTTTGTGATTGTATA
ACCCTTTCTTTCTTTCCGTTCCAGGGTAAGTTAGAATGTAGCTATTATTG
TGTGGAGTCCCCATGATAACGAAGGGTCCGGTATACAACGGAAACCACTT
CTTTATCTTCCTCTTTAACAACGATGATTTGGGGTAATTTCTCACTAATA
CCAGATCTCCTACTTTGTACTGTTGGATTCTTGTCAGTTTTCGATCATGT
CTTTGCTGACGTTTTTTAGCCGTCTCTGTTAAAGTAACTAGCGCCTGTCT
TATTTTCTCCTCCCAAGTCAATGGTTCTGTAGGTACTTTAGGCAAGGGAT
TTACCCACTCATTATTTTCTTTTCCTCTTATCATGAGTTCCGCTGGAGTA
AATCCGGTTGATATATGTGGTAGGTGATTTACTATGCTTTCGAACGGTTC
AATGTACTCAACCCACTTCGTTTGTCTATTGGAACAGTAGGTTCTGACAA
AACGGTTGAACTCACGAAACACTCGTTCCGTCGGGTTGCCTTGTGGGTGA
AACTTTGAGATAAAAATGGGTTTAATGTGGTTTCTTTCTAAAAATCTTTT
CCATGTTATTCCTGTAAAATTGGATGCGTTGTCTGACAAGATCGCTTTCG
GAGTACCAAAATGTGGTATATAGTTCTGTTCTATTCTTTTTACAACTGTT
TTTGCTGTGGTAGACTTGGTTGCAAATAGCTTGATGAATTTCGTAAAGGT
GTCCAATATTGCTACGAGGTAGCGCACACCACCTCTTGCTGCGGGCAGTG
GTCCAGCGATATCGATACTTGCGAGTTGTAGGGGGGCTGTTGGAACAATC
GAACGCATTTTTGTCTGCGACGATATAACGTTCGGCTTCGCACGCTGACA
AATATCACACGTGCGAGTAATTCTCAATATTTTTCTATACATGTTATGAA
AATAACAATATGTCAATAATTTTGCTAAACACTTCTTAGATCCGAAATGA
CCCCAAACATTGTGAGTATATATTATTAATCTCTGCTCACATTGTTGCGG
AATGCAGACTAGCCAATGTTGTGACTTCTCATGCTTCCG
>CL57.Contig7_All
TAAAGAGTGTATTCGTACCTTTTCATTTAACACAAATAGAAGTTTTTTAC
AAGGTTGTAGTTCTCCAAGTATTTAAAGTTCAATCTCTCCGTACTTTACA
GTTGCCAGTCCAGGTTACAAGAGTTATTTCCGTTAATATTCTTCAAACAC
AATTTCAATTATCATTTCTCACACTTTCAAAGCGTGTTCATCTTTACGTA
CAGTCGTATTTATTACAATAATATTTGATTGAGATTCACATTTACTCGTG
AATTATCAATACGTATTTTCACGTTCTCTCTGTAAGCTAGCTCATACTTC
CATAAGGCATGAAGAAGAATCCAAGAGTCTAATGAACATCCGCATTAGAT
TGTTCTTTACTTAACAATAAAAAGAAATATCGCTTCGTTGACTTTTCGTA
TCATCGTATTCCTAAAGCTACGATCTCTTTGCAATATATAATTAATTAAT
AAAAAAAATAGTTTTTTCTCGTTACATAATCAATACTTTGTTAAACTTAT
TAAAATTTATGTGATGTAGCATTACATTGCCCCCTTTGGATGTACAGTCA
CACTTGTTTGGCTGGACATCCAAGTAGGCTTGCTCACTTATTTCTACTTT
AACTAACTAAAAGGCGGCTTGTCAGAGACTTGGAAGTGTGCAGATTTTAC
TAACTACTCAGGGCTTAAATTGTACACTCCCCCATTCGGGCAAGGCCAAT
GGGAAAAACCCAGAAAAAACCACGGCGGAGTGGGCACAACTTCCATAGCC
TTTTAGTGTACAATCATTGCTTTGATAACAGTTCATATTGATTAATTAAT
AATATCGTCGTCTCCGAAGACGGCTGCCGTCGCGATGCGCGCCCGCGATG
GTGGCTCGCCCCATCAGGAAGGACGGCGAGTTGCTGCGATGACAGTTGAC
AGCAGTGGTGGGGTCTGCATCGGCGGCGCGGTGAGGGGGTTTAGCAGATC
TCGGCGTGAGCTGCTGTTGAGATGACGTGTGGCCCTCACCGGAACGTGTG
GTCAGCATGCCAGCATACCATGACATGAAAAATTTCAAGCAGAATCAATC
TCTTACATTGAAACATATCCACACAATATTCACTCTCATCCAGTCATTCA
CTCTGGGTAAAATGTTCCGTGTATTGTTTAATATTGTTTATGGGTTCACA
TGTCCTATTCATGTAAGTCCATTTGTCCACTATAAAGAAAATGTTTTTTA
TACTTCGAAAGTTCCCTCATAACACATCAAATACAGTTCCGCAACGGTTG
TATGTCCAGCTAGGATCAGTTTCCCACACTGTTACACAAAACCACAGTTG
CCAACTGTTTCAAAATCAACCTCAGTTCAGTTCATGTTACGTCCACACAG
GTGGTCCCAATAACACTCACTGT
>CL57.Contig8_All
GATGAGAGTAAAGGAAAATAATGAGTGGGTAAATCCCTTGCCTAAAGTAC
CGACAGAATCAATGACGTGGGAGGAGAAAATAAAACAGGCACTGGTCACA
TTAACAGAGACGGCTAAGAGACGTCAGGAAAGACATAATCGAAAATTAAC
AAGAACGCAACAGTACAATGTAGGAGATCTTGTATTAGTAAGAAACTACC
CCAAATCGTCACTATTAAAGAGGAAGATAAAGAAGTGGTTTCCATTGTAT
ACTGGACCATTTGCTATTCTGGG
>CL58.Contig1_All
CGCGTGTTTGGTGGGAGATTTGTTTGGGAATGACAGCGGCGATGTGTGGT
CAGCTGCTGTAGTGTCATTTCCCTGTGTGGATGTTAGTGTAACACCGAAT
GTTTGCATTCTGACTCTCGTTGATATGGGGAGTAGGGGATAAGGTGTTGC
CAAGACAGCTGTTTCTAACAGAGAGATGCAGACCAGTTTCTGGATTGGAA
GCAGAATCTCAGATTTCCTCTTCAAGGACTTTTCAACTCATACATTAGCA
GGTTTCATATCAATATGTTTTGGACTTACTGCATTAGCGGTGTTATATGA
ACTGTTGGTGGTATGCCAGATATCGTTGAAGCAAACATCTGGTATGTGGA
GGCAGTGGAGAAGTCGGATGGTGCACACCTTGCCACACAGAAGGTTGTAC
TCTAGGCTTATCCAAACATTGCTGTTCACTGCTCAAGTTCTTGTTTCCTA
CATACTAATGCTATCCGTAATGACCTACAATACTTACTTCACTGCTTCAA
TTGTAATTGGTGGTGGAATTGGTTATTTTCTGCTAGCAAATTCTGTTTTG
GAACTGAAGGACTTTGGTGGCTGGGACAACTTTGCTGATGATGGCAGTAA
TAACAGTCCATCTGCTGGAAGGGGAAGTCGTGCTGCAGGAGTTTTGAAGA
CTGTTGCAGAAGAAATATCAGATTCTGTACTTGAAGGCGGTAGCAGTAAC
GTGGCTGGTAGCAGTACTATTCATGAAATTGTGACTGCATAACGGATTTT
TAAGAAAGACTGGAGTGATGGATAACAACTTTCCTTTTATAGTGTCTTTT
TTTTAATTAATATCTGAAAGATAAAGTGTTTATCAAAAATAGTCCTTTTG
TTTTTTGGTGAATATCCAAGTCTTGGATCTGATGTAGTATTAGAATTTTA
AAAAAATCAAT
>CL58.Contig2_All
CGCGTGTTTGGTGGGAGATTTGTTTGGGAATGACAGCGGCGATGTGTGGT
CAGCTGCTGTAGTGTCATTTCCCTGTGTGGATGTTAGTGTAACACCGAAT
GTTTGCATTCTGACTCTCGTTGATATGGGGAGTAGGGGATAAGGTGTTGC
CAAGACAGCTGTTTCTAACAGAGAGATGCAGACCAGTTTCTGGATTGGAA
GCAGAATCTCAGATTTCCTCTTCAAGGACTTTTCAACTCATACATTAGCA
GGTTTCATATCAATATGTTTTGGACTTACTGCATTAGCGGTGTTATATGA
ACTGTTGGTGGTATGCCAGATATCGTTGAAGCAAACATCTGGTATGTGGA
GGCAGTGGAGAAGTCGGATGGTGCACACCTTGCCACACAGAAGGTCCATC
TGCTGGAAGGGGAAGTCGTGCTGCAGGAGTTTTGAAGACTGTTGCAGAAG
AAATATCAGATTCTGTACTTGAAGGCGGTAGCAGTAACGTGGCTGGTAGC
AGTACTATTCATGAAATTGTGACTGCATAACGGATTTTTAAGAAAGACTG
GAGTGATGGATAACAACTTTCCTTTTATAGTGTCTTTTTTTTAATTAATA
TCTGAAAGATAAAGTGTTTATCAAAAATAGTCCTTTTGTTTTTTGGTGAA
TATCCAAGTCTTGGATCTGATGTAGTATTAGAATTTTAAAAAAATCAAT
>CL59.Contig1_All
TGTTGTTGTCAGCATCTTCCCATAGAGCATCGCCCTCTGTTCCATCCAGT
GAATTTGTGATATGGTACCACATTGTTTGAAGGATTTTTGCACCAGTAGT
TGTGGAATGGAGTCCCATGCACTTTTCAACCACTCACAAATCTGGCTGTT
TGATTTTTCCACTCTGTGTGAACTTGTATTTTTCATCAGCCATCCATTGC
GTATATCGCTGTTTAAGTGCTGCTTTGAATGGCCGATTTATAAACACATC
TAGTGGTTGCAGGATGGATGTTAGGCCTCCAGGGATAATGACCAAGTCAG
TTTTCCCTTTCTGTAACTTGTCTCACACTTCCTTAGTTGTATGTCCGCGG
AAGCTGTCCAGGACCAACTTATGTAAATTCAGTAACACACCAGGATGACG
TTGCCAAACATGTGTCGCCAGTCAATCACAAGGTCATTGCCCATCCACTC
TTTTGGATTCGCTCTCACTAATATGCCTTTCACTGTTAGTTTTGGAATAG
TTTTCCTTTTAAATATCACGTAAGG
>CL59.Contig2_All
GAAAACTGACTTGGTCATTATACCTGGAGGCTAACATCCATCCTACAACC
ACTAGATGTGTGTATAAACCGGCCATGCTAACAGCGATATACCACAAGTT
CACACTGAGTGGAAAAATCAAACGGCCAGATTTGTCCCAGATTTGTGAGT
GGGTGAAAAGTGCATGGGACTCCATTCCACAACCACTGGTGGAAAAATCC
TTCAAAAAATGTAGTATCACAAATTCACTGGATGGAACAGAGGACGATGC
TTTATGGGAAGATGGTGACGACAACAATGATTCT
>CL59.Contig3_All
ACTAGCGGGAGAATCATTGTCGTCTTCACCATCTTCCCATAGAGCGTCGT
CCTCTGTTCCATCCAGTGAATTTGTGATACCACATTTTTTGAAGGATTTT
CCACCAGTGGTTGCGGAATGGAGTCCCATGCACTTTTCACCCATTCACAA
ATCTGGGACAAATCCGGCCGTTTGATTTTTCCACTAGGTGTGAACTTATG
GTTTTCATCAGCCATCCATTGCGTATATCGCTGTTTAAGTGCAGCTTTGA
ATGGCCAATTTATACACACATCTAGTGGTTGTAGGATGGATGTTAGGCCT
CCAGGGATAATGACCAAGTCAGTTTTCCCTTTTTGTAATTTGTCTCGCAC
TTCCTTAGTTGTATGTCCGCGGAAGCTGTCCAGGACCAACATGTTGCATA
AATTCAGTAACGCAACAGGACGAAGTTGCCAAACATGTGTCACCCAGTCA
ATTATAAGTTCATTGTCCATCCACCCTTTCGGATTCGCTCTCACTAATAT
GCCCTTTACTGATA
>CL60.Contig1_All
GCGGGGGCTCCCAGGTAGCCGGCGCGGGCTACCGCCAGGGCGGCGACGAA
GACGATGAGCTGCAAAACACGTACAACCGATGTTGCAGTACAAAAGGCTA
CAGGCAAAACGCTACGCCGTGTTCACCCTCGACCTTCCCCGTATCTGTTG
CTACTACGTACGCACAGTTGGAATAATCGAGAGCTTTATGATCCGTACAA
AGATTGCTCCAAAGTTCTTAAACCAGCAAATGGGCTGTAGGCTCCTCGTA
CACACGACACCGTTGCTCTGTACCTCGGAAGAAAGAAGGCATCGTGACTC
ACCTTGCAGGCCATGCTGTGAACTGCTGCTGCTGCTGCTGCTGTGGGTGA
GCTGCGCTAGTGT
>CL60.Contig2_All
GGCTCTCGTGTGTCGGCAGCCGCGCCCCCCTGGCCGGGCGCCTCGCCGCG
GCAGTGGGCGGGACACCGGAGCGCGCTCGCAGATCCAGTTGCCCCGTCCC
GCCCCGGCCCCTGCGGGTTGCGCCAAGTGGTCAAGCCGGGGCGGGTTCCG
CGGCCGGCCTCACGGCGAGGTCGCGCCCGTATAAAAGACGCCGCCGCCGT
CTCGGAGGGCACACTAGCGCAGCTCACCCACAGCAGCAGCAGCAGCAGCA
GTTCACAGCATGGCCTGCAAGCTCATCGTCTTCGTCGCCGCCCTGGCGGT
CGCCCGCGCCGGCTACCTGGGAGCCCCCGCCGTCTACGCCCCCGGCGCGC
CTCTGGCAGCGCGTGCGTACGCCGCCCCTGCCTACGCCGCCCCTGCCTAC
GCCGCCGCTGCCTACGGCGCTCCTGCCTACGCCGCCGCCCCCGCCATCGC
CGCCTACGCTGCCCCCGCCCTCCGTGCCGCCCCCGTCGCCGTCGCCGCCC
CCGCCGTGAGAGCCGCCCCCGTGGCCGTCGCCGCCGCCGCCCCCGCCGCC
GTGGCTGCCGAGTACGACCCACACCCAGAGTACAGCTTCGCCTACAGTGT
CAACGATGCCCTGACTGGCGACTCCAAGAACCAGCACGAGAGCCGCAGCG
GTGACGTCGTCCAGGGCAGCTACAGCCTTGCCGAGCCCGACGGCTCCATT
CGCGTCGTCGACTACACGGCCGACCCCGTGAACGGC
>CL60.Contig3_All
GCGCAGCTCACCCACAGCAGCAGCAGCAGCAGCAGTTCACAGCATGGCCT
GCAAGCTCATCGTCTTCGTCGCCGCTCTGGCGGTAGCCCGCGCCGGCTAC
CTGGGAGCCCCCGCGGTCTACGCCCCCGGCGCGCCTCTGGCAGCGCGTGC
GTACGCCGCCCCTGCCTACGCCGCCGCTGCCTACGGCGCTCCTGCCTACG
CCGCCGCCCCCGCCATCGCCGCCTACGCTGCCCCCGCCCTCCGTGCCGCC
CCCG
>CL61.Contig1_All
GGAAAACAATGAAATAATGCCATGCAGACTGTGTAGGTAACAACAGTTGA
TAGTGCGAATGTACAGAGAAGGAGTATCGTATCCATTTGTGATGTTGTAA
CCGTTATGCTGTGATATATTTGATTTCACAGGCCACATAAATTGTACAGC
TGCGTGTGACTTTGTGTCGTGAGGAAGCGTTGATTCGGCTCGCACACCGC
AGAGGTAGTGGTTCAGACTCTGCTGCGAATCCCGAGCCAGACGCCATCTT
TGACAGCAAGCGTGGCGCTGTCCGGCTGCAGTGTGAGAGGCACCGCCGTC
TTGTCGACCACTTGGAAGTTGAACCTTGACAGCAGGTAGACAAGCACCGT
CTTAGCCTCCATCAGCGCGAACCTCTGGGCAATGCAAATGCGAGGTCCAG
ACCCGAACGGGTAGTAGGTGAACGGCTTGATGAGATGTTTGTTTTCCGGA
CTGAAGCGCTCTGGGTCGAAACGCTCAGGATCTGGGAAGTACTTGGGATC
GTGGTGGATGCCGCTAACAGGGATCAAGACGCCGTCTCCGGGTCGCAGCT
CGAGGCCGGGGCAGCTCTCTGTAGCTGGCAGCTTGTAGGAGCGCACGCAC
GTGCGGTCCAAAGCGAAAATGGGCGTGTACAAGCGGAGCGTCTCGGATAG
TACCATATCGAGGTACTGGCAGCCCAACACTTGCTCGTAGCTGGGTCGCC
CCCCGCTCTTCCGCATGACCTCGTCCACCTCCTGCTGCAGCCGCAGCTGC
ACGTCCTCATGCGTGGCCAACAGGTAGCTGCTGAATGTCAACAGCGTCGC
CACGGTATCGAAGCCGCCGAAGAAAAATATGAGCGCCTGTGCCGTGATAT
CGTCATCAGTGAGGTGTCGTCTTTTGCTGTCGGTGGTGCCATTCGCCTCC
TCTTCCTCTGACACCAGTTCTCCACGTCGGGCCTGCATCATGAGATGGAC
CATGTCGTGGCGCACGATCCCCTGCTCCTCTCGCATTTTCATAGTCTCAG
TCAACATTGTCTTGAAGAACTCCACCATCTTTGTGTCGATGAAGTGTGCA
CCTAGTAACTGCATAAGCCTCGGAACCAGCATGTATCCAATTACGATCGC
CGGTTTGATTGTTGTCAGCTGACGGCCCATCGAGTAGAAAGTGTTATTTG
GTTCTGACAACGAGTCCACCTTTACTCCAAATGCTGTCGTCGCAATGACA
TCGTTGGTCACACGTGTGAACAAGTCCTTCATCTCCAGGGTCAATACTTG
TTTTTCTCCAGAAGGAACTTCGACTTTGGCACATTCCTTTGATA
>CL61.Contig2_All
TAAAACATGCGATAATTTATTGCCGAGTTAATTTACTTTAAATGCAGAAT
CAAAACCAGTAGCAAGCGAGTACAAAATTTTGACATGTAGAAAATAATGT
CGAAGGCGCCTTACATGTCATACCAACTTAAAGGAACTTGTTAAACATTG
CATGAAGGTACTTTATGAAATAACAGTTTGTGAACAAAGAGAAATAACGA
CATTTACTCCTACGTAGTTTTCACAACAACTTTGTGAAACGACTTCGTTT
TATTTTATATTTTCGTTGATCAACACCGCTTATAAATATCTGATAACAGT
TTCAGGCCAATAAAGTATTTATGAGGAACAAACAGTAGTGCTCATAGTGC
ATTTTAATATAACTGAAAAAATCACTGAAAACCAGTTCTAGTTTTGCAGA
CTGGTAGGTAACTAAGGTATGAGGCCGTTCACATGGAAGTAACCAAACTG
CGTTATTGTTCTATTTCAGTGCGACTGACGTTCTTCAACAACATTTGCTA
CGACGTTCTACTTCTGACGCTCCACATCTGACGTAATAGCATAATTTTCA
CTGTGGTGCATGTGACAGGATGACATTAGCATTTTTTTCTGTGATAGACA
ACAGACAACAATTTCATTTCTTCTATTTGTGACTGATGTTAGCGACAATA
TTCTCCGTCTTTTCTCACTTTTAAACATGACTAACCTCTGTGCCGAAACC
GCTGTGAGATTCGTGTCACGCTATTTTTTCTTTGGAAATGCTTCCATAGG
TACATATGCTTCTCACTCAATATAAAAGAGAATTCAGTCTCATTTTCTGG
AGACACGTCTAAGTGCCCATCGTTACACTATAAGCGTATGTAAAGTGCTT
CTGATTCTGTCCGCTAAGGAAAACGTTGAAGATCTTCTTTGGACCCTGTA
ATGCCTACTAGAGAGTTTGAGTCACGTCGTATAATCTACTTAAACTAACA
GCGCAATGTATAACACAAAAAGAGCTAGTATCTATACCCTTGTAGCAGAA
GAATGAAGGAATGTATGTTATTGGGACTATATAGGTAACCACTGCTGAAA
CTGTATATGTGCACACATGGCATCATGCCTCTGGCTGCGTAGTAATCTAT
TATGCAGTAGAACTTATGCTCTGACGTATTTGATTTCATACGCATAATAA
GCTTTACAGCTGCGTGAGAGGAGGGGCCGAATCTACTCGCACACCGGCAA
GGTTACTGCTCAAGCTCTGCTGCGAATCCCGAGCCAGGTGCCGCCTTTGA
CAGAGACTGTGGCGCTGTCCGGCTGCAGTGAGAGAGGCACCGGCGTCTTG
TCGACCACTTGGAAGCTGAACTTTGACAGCAGGTAGACAAGCACCGTCTT
AGCCTCCATCAGCGCGAACCTCTGGGCAATGCAAATGCGAGGTCCAGACC
CGAACGGGTAGTAGGTGAACGGCTTGATGAGATGTTTGTTTTCCGGACTG
AAGCGCTCTGGGTCGAAACGCTCAGGGTCTGGAAAGTACTTGGGGTCGTA
GTGGATGCCGCGAACAGGCAACCAGACGCTGTCTCCGGGACGCAGCTCGA
AGCCGGGGCAGGTTTCAGTGGTCGGCAGCTTGTAGGAGCGCACGCACGTG
CGGTCCAACGACGCCAGGGGCGGATACATGCGCAGCGTCTCGGATAGTAC
CATATCGAGGTACTGGCAGCCCAACACTTGCTCGTAGCTGGGTCGCCCCC
CGCTCTTCCGCATGACCTCGTCCACCTCCTGCTGCAGCCGCAGCTGCACG
TCCTCATGCGTGGCCAACAGGTAGCTGCTGAATGTCAACAGCGTCGCCAC
GGTATCGAAGCCGCCGAAGAAAAATATGAGCGCCTGTGCCGTGATATCGT
CATCAGTGAGGTGCCGTCTTTTGCCATCAGTGGCGCCATTCGCCTCCGCT
TCGTCTGGCACCAGTTCCCCACGGCGTGCCTGCATCATGAGGTGGATCAT
GTCATGCCGCACGATCCCCTGCTCCTCCCGTGTTTTCATAGTCTCAGTCA
ACATGGACTGGAAGAACTCCACTACCTTCATGTTCATGAACTGTACACCT
AACAACTGCATAAGCCTCGGAACTAGCATGTATCCGATTACAGTTGTCGA
TTTGATTGTTGTCAGCTTACGGCCCATTGAGTAGAATGTGTTGTTCGGTT
CTGCCAAGGAGTCCACCTTTATTCCAAACGCCGTCGTCGCAATGACATCA
TTGGTCACACGTGTGAACAGATCCTTCATCTCCAATATCAATACCTGATT
TTCTCCAGGAGCAACTTCGATTTTGGCACATTCTTTTGTTATATAATCGA
CCACCTGTTTCCCTATCTCTGTTATCAGTAGGAACATGTTTCTCATTTTC
TTTGATGTGAAAGCAGGACTTAGCGTCGTCCGCATATCGTGCCACTCTTT
TCCTTTCATGGCAATCAGCATCCGCTTTTGCACTGGATGTCCCTTGTCGG
TGTTCAAAAAGTCGACGTGGTCAGTGAAGTGATCAAAATCCTTGACTGTG
ATGGACTTGATGAGATCAGGATCCTTGACCAAGACCAGAGACTTGGCGAA
CGTGTAGAATCCAGCGTAGGGGTGCGGTTCGAAATGTCTGTACAAGTCGA
CTACGATGTCTGCCATGGCCTTCCTGTTGAGCACCACGTCGAGCATGTTC
CCCACCACGGGCAGGGGCGGCTTGTACGGCAACCCAGCTCTGGCGAACTT
CGTGGAGTAACGGTGCCACCATAGGAAGGTCAGCGTTGCTGCTAGCAACG
CCAGCGAAGCCAAGAGCGTCCACCAATCAAAAGCCATTGTCTTTGTAGAA
GTAGACTTAGCGCGACGCTGCGGCAACCAGCGCCTCTACCGGAC
>CL62.Contig1_All
CAGTTTTACATTAACACAAGTGACTAGGAAGGATTTCTTACTTTCATATA
AACAAATATGAAAACATTTATTATACCATACAAGAAAATGCATTTCAGCT
ATTAAAGGAGTATGAAAGCACGACAGAAGTCTCTGAAGGTCTATACACGC
CAAGACATTAGCGCAACAAAAGAAGCCCAAACTATAATATCACGGAGATT
TTGGGCATGGCTTTTATGTTCTTTTAATAGCCTATTTCCTTCTCATCTTT
CTCAATCTGTTTCATTTCATATACAAGTTAATCATACAAAATATAATGTA
TTTGTCTTTAGTACAATCTGGGCTCAATGTACAGAAATATATTACATTTA
TGATTCTATTTGTAGCAAAACAGAAAATTCATTATCCATTAATCTAAATC
TCTCCACCACTGAAGACAAAATATATTCACATCTTTAATAAATGCAACAT
TTTTAATAAATCTCACTTTACAGAAAGCTGAAGATAAGCAGAGGTAAACT
AGAGGAGGAACACCCTCCGCACAATAAGAAATGCGATAGTTACAAGCAGA
AACCAAACAAGAACAGTCATTCCATGAGAATCACCACTGGCAGCTGAGGT
CCTGTCAGAACCAGCTATTTGTTCTGATGGAATACCTTGCTGCACTAGTT
CTGCAGTAGCGACATCTGCTCGACGCTGTCGCAAAGTACCATCTGCACTG
TCAGGCGGTTCCTCTCCCTTTAGGGCTATTTGCTTTATAAGATTTGATTC
TTCTTTTGTTGGGGGTAAGCATGTTGAATTTGACAAGTGCTCACAAATCT
TTCCACAGTTCTGGCACTCCCATTGCTGTGATCTACGAGCTAGTTTCCTC
CTTTCTTCCGGTGTGTAGTCTAAAGATCCAATTGTACCACTGCCAGGAGT
TGGCATAAATGCTATTAGTGCAAGAAGTGCAGTACGAATGGACCATGAGG
GTTGCCATGTTTCCGGGTGATGGCCAGATATGCTCAAACAAATCTTTTTG
TTTACTTCAAATCTTCCATTTGGTGTTAGTAGTATTATGTTTGGAGGTTT
CATTGGATACTCTGTTGGCAGTATTATCCTTCCATGGTACACTCCACCTT
CGAAGTCTGTAGCCGGCGGTCCTCGCACGGTAAAGTGCCATTCGAACAAG
TTGTCATCGAGTGGGCGTGCCCAGTATTCTTCAGTGGAATCCTTCAGTTC
ACATGCTTCTCGCATCAATCTTTTAACGGCAGGACTCCGAACATTGTATC
TTCCTTGAATATCCATTTTTGGAAGTGACACTCAAAAATAACTATGCAAT
AAGTACAATCTATTCTGTGGATATCTGCTTTTGACGTGGACGAATCAGAT
AGCAACACAATTACTTGAACAGAGAGGAATACAAAAAGACTTCATTTTCA
TAGGTAAGAGATCTATAGTAAAACAGTTCCTTACAAACTGGTTATTTACT
GCAGTGCTTTAGGCTTCATATTCAGTACACTTAAATTTCACTTGAAATAC
ATTCTAATGCATTTATTTACAAAAAACAAAAAAATAACAAAATACTTCCC
CTTCAAGTATCTATGACGCAACCAAAGACACATTGATTACATTACGCGTA
GATACAGATGTCCTCGTTGTTACCAC
>CL62.Contig2_All
TAATAGTGTTGCTATCTGATTCGTCCACGTCAAAAGCAGATATCCACAGA
ATAGATTGTACTTATTGCATAGTTATTTTTGAGTGTCACTTCCAAAAATG
GATATTCAAGGAAGATACAATGTTCGGAGTCCTGCCGTTAAAAGATTGAT
GCGAGAAGCATGTGAACTGAAGGATTCCACTGAAGAATACTGGGCACGCC
CACTGGATGACAACTTGTTCGAATGGCACTTTACCGTGCGAGGACCGCCG
GCTACAGACTTCGAAGGTGGAGTGTACCATGGAAGGATAATACTGCCAAC
AGAGTATCCAATGAAACCTCCAAACATAATACTACTAACACCAAATGGAA
GATATGCTCAAACAAATCTTTTTGTTTACTTCAAATCTTCCATTTGGTGT
T
>CL63.Contig1_All
TACTTCATCACTCACTCATTTATTTTGTCAAAATAAATAAATCTGACAAT
TGGAATGTATAAATTTTATAACACGAATATTAACATCAACAGATCTTGGA
GAACATTTTACAGTTAAAAAATTGTTTGCTATTTGAGACAGTGTTTTGTT
ACAAGTAGACATGATTTTAACTGCTCTTAGTATACTACACTAATAATGTA
AAATAACATTATTAACTATAACAAAATTACTAATAGTGACAGAAGAGTAG
ATAAGGATGTTTGATAAAAATATTATTTAAAGAAAAAATTGATGGTGCAC
AGGCAGAAATGTTTCTTCAGATGAGCAGTCAGATATTTACATTGAGATTA
TTGAAAAAAAAATTGATTAGGTAAACAGTGAATCTATGCAATAACAAATG
AATTGTTTGGCAGAACTACAGAAGACCAGAGTCTTTGGTAGTGGAAAGTC
CTGGTAAAATGTAAATTACTTATAAAGAGCAACCTTTGTGAGGATAAATG
CATTTTTAAATGCAAATGCAAATATTCTTAGTCTGAGGAGGCAACTAAAT
GCATGATTACAGCTGATGGCGTTACACATTTGTGTAAGACAATTGTAAAA
GTGTAGCGACCTATGTCCTGAAAGGGTGCTGTCTGTATTTTATCGGGGTA
TTTTTGTCCAACAGACCACATATAACAGATAGAATTTCTACACTACAACT
AAAGAATTATTGTTTGTACAGCATTACTTTGTTTATGTAGAGCAAAAATT
AGTTTCACTTGTTACTTATCCTGGCTGCTCACCCATTTATTTTATTACTT
TATGCTAGCATTTTGTAATAGCTGATACTTAATGTGAGTGACATAATCTA
TCTTTGCATTTTTGTGTCAACAACTTTTATTTTAAAACCATATCATGTAT
TTATGCACAATTATACTTTTGTGTAGCATAAAATATTTATAGAAGAGATT
AACTGTCCCTAAAAAATTCCAGAATTGCTATATTCTCGCATAAGTCCTTA
TAAAGATTTCATATTTGTTTCTCTCTAACACAGCTATTTACAACAACGTG
TAGTACCCGTGACCTCTACTATCAATTGATAGAAAGTTCAGTAAGTAACG
TATGTGTAACAACACACTGACTGCTAAAAACTGTTAAGTAAACTTTACTT
AATCCAGCAGAGCTGCATCCTTATCTGACAGTGCCTCATCATCAGATGCA
GGAGAATCAGGAAGTGACTCATGCTTAGACTCTGGAAGTGATTCGTCTTT
TGAATCAGGAAGGGGCTCCTCATTATTATCAGCTATAGGTTCCTCCTTTG
TTTCTGCAACTGCTTCTTCATCTTTTGGATCATTTTGAGTTTCATCTTTT
GGCTCGGTAACAGTTGCATCCTTAGAATCTGCTAATGAATCATCTCTTGA
TAGTGATATTGATTTACCAGAGTCTTGACGGAATTTCTTTAATTTGCCAG
CCACATTTCTTTTAGCAAGGAAAGCTCTCATCATTGTTTGCACTTTTATA
ATCTTCTTTACTTGTATTTCATATGTTCTGGCTAAATATTCCTCATTGTA
GTATTTTAGGAAAACTTTGGTTCTGCCAATTTTCCAGCCTTCCATTTTGA
GTCTCACCAGCAGCAAGCGGCTGTTGTCCTTTGTAACTTCAACATTTTCA
TCAAAATCAAATGCCAGAAACTTGTATCTGCGGATGAACTCTGCGAAGGT
GATCCTGTGCGGGTAGCCGCTCTGCCGCGCGCGCGCCGTGTCGACGACGG
CGAGGGCGCGCAGCTGCTGGCGCACCACCTCGGGCTGGAAGCCGCGCGGC
GCGCCCGTCAGGTCCGCGCGCAGACAGCGCACGAAGTGTGTGCCTCCGCT
GCCCGCGCCCACCGACAGGTTCTTCAGCAGCTCCAGGCTGACGGCGCGGA
ACACCGCCGCCGACGTGCGCATGCGCCGCGTCTGGGAGTACTGCCCGCGC
GACTCGGTGTTGAACCTCCTCATGCGGGTGTTCTCGGCGACCAGTGCGCG
GCCCCACTTGCTCTTCTTCTTCTCGGTGGAGGGCGTGGTGGCGGCCTCCT
GCTCCTCCGGAGTGAACGTGAGGTTGCCGGGCCGCGACAGCTGGTTGGTG
AACAGCTGCCGGATGACCGGGTCGGTCGACTGCCGCAGCGTCTCGATCAT
CTCGGGCGGCAGGAAGTCGCGGTTCTTCTCGGCCATGTCCGTCGCGTTGT
ACGTCACCTTGCCCGTGTAGTGCGCCACGCTGAACTCGAATGGCCCAGTG
GCACGCAGGTGCGGGCCCTTCGACGAGCCTCGCAGGGTTTCTGCGATGAA
GTCGGAGCCCTGAGGGTTCCTACTGGCGTCGTCCAGCGTGTAGAGCAGGC
CAGAGGGCTTAGCCATCAGGGCGTCCACTGTCGGCTTGTTGTCGTAGAAC
TGCAGCGACGCCAGCTGGATGTCTTCGTCGGCTGCCTCTTGCATTTCCCA
AGCGAAAACCCTCTGGTTGTAATGGTACTGCATCTGCTCGTTGAGTGTGT
TGACAAATAACTGCTCCAAGCTGTTGGTCTTGAAGCATTCGAAGCCAAAC
ATATCGAGGATGTTGACACAGTAGTGGTCACCGAAGACGGCCCTGGAGAA
GGACATCTTGAAGTTGATGAGGTTGACGAGCCAGTCGACGAGGCGGGAGT
AGATGCCCCTGGCGAGGACGTCGCGCGCCTCGTCGGCCTCGTCGACGGTG
TGCCGGCGGCGCACCGCCGTGCCCTGCTGGATCACGCAGTAGTTGGTCAG
CGCCCAGGCGAACTTCTTCTCGTCCACGCCCAGCATCTTCGCCACGTTGG
CGGCGAGGTCGTGGTCGCGCAGGTCGGCCTGGCCGTGCCCGTCGTCCTGG
AAGCGCACCTCGCCCAGCTGCAGGATGGCGGCGAGCGTGCGCCACAGCGT
CGCCTGCTGGTCGGCGTCGACGCCCAGGTCGCGCAGCGCGGCGCGCAGCT
CCTTGAAGCGGCGCACGTTGCCCGCGGCGTCCTCGCGCGGGCCCGCCAGC
TGCGGCGGCGCCACCGGCGTCGCGGGGTCCGCCTCCGACGCGGGGTCGGC
GCGCAGGTAGCGGTACTGCCGGCCGTCGTTCAGCCCGTGCTGCTTCAGCT
TGCCCTCCGCCGCCGAGCCGTCGTACCAGTAGTAGAACACGTGGAAGTTG
GCCTGCTGCCTGTACTTGGTGGAGACCCTCCACTTCTCGAGCTGATAGAT
CCAGAAGATGGCGCCCGACAGTTTTCCCGTCAAGCCAAAGGTGAGCTGCA
CCTGGAAGACGTGCCGCGTCGAGTTGCCGTTCAGCGGCGTGGCGGCGTTG
CCGAATGCTCGCAGTACGGAGAGGGCCTTCTCTACGCGCTCCCCTTGTCC
GTTTCCACTCTTGCCCAGGAAGGCGAGGTGGTGGACGAGGTGCGACAGCG
AGGTGGTCTTGCCGGAGGCGGTCTCTCCCGCCAGCAGGATGGTCTGCGGC
TCCTCGTGGTGCATCGCGTCCTGGTAGGCGCGGTCCGCCACCGCGAAGAT
GTGCGGCGCGTTGTCCGACCGCGACTTGAACTGGTACTTGGTGTGCACCT
CCGGGCCGTAGATGTTCTGCTGCTCGTTGGGGTTGAGCAGCAGCAGGACG
TCGCCCACGAAGGTGTAGCAGTGCCCCCTGCGCATGCGCTCGTGCAGCTC
GGCCAGCACGGCGTCCTCGTGCACGGGCTCGAGCGCCGCCAGGTCCTCGA
CGCGCATCGGCTCCGGGTCGGAAGCACCCTCCGCCACGAGCGCGCCGCCG
CGCACCGCCACCTCCCGCCGGCGCTCAGGTTCGCCGCGGCGGCCCTCCGT
CAGGTGCAGCTCCGACAGCAGCTTCTTCAGCTCCTGCGACAGGTGGAAGT
CATTTTCCGGAAGCGCCGTCAGAAAAGGGTGCTCCAATATCTCCACCATG
TACGGACGATTTTCGGGGTTCTTCTCCAAACACTCGGTGATGAAGTCGTT
GTAGAGCTTGGACCAGTTGGCAGGGCGGTAGAGCGTCGGCGGCGGGTTGC
GCAGGATCTGGAAGAGCGTCCGCGTGGGGTGCATGTCCTGGAAGGGCGGC
TTGCCGTCGCCCAGCTCGATGGCCGTGATGCCTATGGCCCAGACGTCGAC
CCTGTTGTCGTAGCCGCTCTCCTCGCCAACCTCGGATGCGACCCCCGAGC
AGCTGCTGATCAGCTCCGGAGCCATCCAGCACGGTGAACCCAGGCAGGTA
CTCCTGCGGCCCATCGCCGTCTCCAGCTCCTTTGCCAGCCCGAAGTCGAC
GAGCTTGACCTCCCCCTCCTTGGTGAGCAGGATGTTGCTGCCTTTAACGT
CACGGTGCATGACGTTGTGTTCGTGCAGATGCGACAGTGCCTTGACACTC
TCCTTGAGTATGTACGCGATGTGGTCTTCGTTCATCTTCCTGTTCTGCTT
GTGCAGTCCCTGTACCAAGTCCGTGACTGGACCGCCATCGCACAGCTCCA
TGACGAACCAGAGCTTGTCGGGATCGACCCTGTTGGTGGCCCTCTTCATG
TAGACGCCATAGAAGTCTGGCAGGTTGGGGTGCGTGGAGAGGTCGCGCAG
CACGCGGAACTCCTCCCTGATGTCCTGCAGAATGTCCTGCGACACTGGCT
GGATCTTCACGGCGACGCGCTTACCGCCGGCTTGGGTGTCGACGGCCTCG
AAGACCTCGCTGTAGACGCCGCGGCCGATGCGGTCCCCCAGCTGGTAGCG
GTCCCCGGGGTCCGGCAGCAGCTCGAACCTGATGTCCGCCATCTCGGAGG
AGCTGCTACACGCCCGGCAAACTGCCGTCCCGACGGCTGTTGGTGTCGCG
GCTTGGTGTAGAGACGAAGAGAGTGAAGAGAGTGCTGGAGCGTCCGAACA
GGCACAGCAGCGGCGAGGCAGCGGGGGCGGCGGCCGGCGGCGG
>CL63.Contig2_All
TGTCCATCACGGAGGCGACGTCGCCGCCGTCGCCTGGCCTGCTGTCTGTA
CTTGGTGGAGACCCTCCACTTCTCGAGCTGATAGATCCAGAAGATGGCGC
CCGACAGTTTTCCCGTCAAGCCAAAGGTGAGCTGCACCTGGAAGACGTGC
CGCGTCGAGTTGCCGTTCAGCGGCGTGGCGGCGTTGCCGAATGCTCGCAG
TACGGAGAGGGCCTTCTCTACGCGCTCCCCTTGTCCGTTTCCACTCTTGC
CCAGGAAGGCGAGGTGGTGGACGAGGTGCGACAGCGAGGTGGTCTTGCCG
GAGGCGGTCTCTCCCGCCAGCAGGATGGTCTGCGGCTCCTCGTGGTGCAT
CGCGTCCTGGTAGGCGCGGTCCGCCACCGCGAAGATGTGCGGCGCGTTGT
CCGACCGCGACTTGAACTGGTACTTGGTGTGCACCTCCGGGCCGTAGATG
TTCTGCTGCTCGTTGGGGTTGAGCAGCAGCAGGACGTCGCCCACGAAGGT
GTAGCAGTGCCCCCTGCGCATGCGCTCGTGCAGCTCGGCCAGCACGGCGT
CCTCGTGCACGGGCTCGAGCGCCGCCAGGTCCTCGACGCGCATCGGCTCC
GGGTCGGAAGCACCCTCCGCCACGAGCGCGCCGCCGCGCACCGCCACCTC
CCGCCGGCGCTCAGGTTCGCCGCGGCGGCCCTCCGTCAGGTGCAGCTCCG
ACAGCAGCTTCTTCAGCTCCTGCGACAGGTGGAAGTCATTTTCCGGAAGC
GCCGTCAGAAAAGGGTGCTCCAATATCTCCACCATGTACGGACGATTTTC
GGGGTTCTTCTCCAAACACTCGGTGATGAAGTCGTTGTAGAGCTTGGACC
AGTTGGCAGGGCGGTAGAGCGTCGGCGGCGGGTTGCGCAGGATCTGGAAG
AGCGTCCGCGTGGGGTGCATGTCCTGGAAGGGCGGCTTGCCGTCGCCCAG
CTCGATGGCCGTGATGCCTATGGCCCAGACGTCGACCCTGTTGTCGTAGC
CGCTCTCCTCGCCAACCTCGGATGCGACCCCCGAGCAGCTGCTGATCAGC
TCCGGAGCCATCCAGCACGGTGAACCCAGGCAGGTACTCCTGCGGCCCAT
CGCCGTCTCCAGCTCCTTTGCCAGCCCGAAGTCGACGAGCTTGACCTCCC
CCTCCTTGGTGAGCAGGATGTTGCTGCCTTTAACGTCACGGTGCATGACG
TTGTGTTCGTGCAGATGCGACAGTGCCTTGACACTCTCCTTGAGTATGTA
CGCGATGTGGTCTTCGTTCATCTTCCTGTTCTGCTTGTGCAGTCCCTGTA
CCAAGTCCGTGACTGGACCGCCATCGCACAGCTCCATGACGAACCAGAGC
TTGTCGGGATCGACCCTGTTGGTGGCCCTCTTCATGTAGACGCCATAGAA
GTCTGGCAGGTTGGGGTGCGTGGAGAGGTCGCGCAGCACGCGGAACTCCT
CCCTGATGTCCTGCAGAATGTCCTGCGACACTGGCTGGATCTTCACGGCG
ACGCGCTTACCGCCGGCTTGGGTGTCGACGGCCTCGAAGACCTCGCTGTA
GACGCCGCGGCCGATGCGGTCCCCCAGCTGGTAGCGGTCCCCGGGGTCCG
GCAGCAGCTCGAACCTGATGTCCGCCATCTCGGAGGAGCTGCTACACGCC
CGGCAAACTGCCGTCCCGACGGCTGTTGGTGTCGCGGCTTGGTGTAGAGA
CGAAGAGAGTGAAGAGAGTGCTGGAGCGTCCGAACAGGCACAGCAGCGGC
GAGGCAGCGGGGGCGGCGGCCGGCGGCGG
>CL63.Contig3_All
CTTGTAATATGGATTTTTTTTAATGTGGCATTTCTGAAATAATTTTAACT
CATTAGTACATCAGTAATGTCTAGGAGCTAAGCTAGAATTAATGAGTTAA
TGTAAAACACTTTTTACTTGATGTTTTAAAAATAAGGATTTAATGATCTC
TCAGAAAAAGCATTTTACTTTTTAAAGAAAACTCATGATGGGGGGAAAAG
TTTGTATTATATCAAAAGACCAGTGGTAATTCTGTAATGTTACTTGATAA
TGAAGATATTGCTTATTTAGAAAAGAAATAAAATAAACATGGAGACCAAT
GTTACTCATAGGAGTCTTGCAGTCTTTGTATACTGACAAAACATGATGAA
GTATTTCAAAGGTGAACATGGACTGTGCCACTTATCTCCATCATAATTCT
GCAGGCTTTATATGTTATTTGTGTTTTGGGGTGTTTTCTTTTCTGCCCAG
TATTTTATTTTCTCTAAATAGCAGTGACTGACATTCTCTTAAAAATTTTG
TTTATAGGTCAGCTACCTGTCCTTGGATAACAATACCAGGGGCAAGTTCT
GTCATTGTATCTGGGGATGTTTCATTTCTGTTTGAGAAATTTATTTCAGG
TGACTTTTTCCTCTGATATGGACTCTGCAAGCCAGGTGTTTCAGAGCCAA
AACTTGGTGTAGGACTTGGAGACCTGTTTCTATTTAGATCATGTGGAGAA
CTGTTAAATACAACATTGTTTCTCCTTGGTGATGAAAAATTAGCATTTTC
TTCATTGTACATTTGACTATGTCCATATGATCCTGCATCCCGCTTCAAAG
ATGCTCTCTTATAATTTGTCTTCCTCAACATTGCCTGAAAGTTGAATGGC
GGTTCATCTGTGGCCTCAGCATTACTTTGCCGTCTTCCTCTCATTTCCAT
TTCAGCAATCGGATTATTATTTCGACGTACTCCGCTTGTGTGGCCAAACC
TTTCATTTGTGGGAGAACTTGTAGTTTGGTTCCAACTTTGGCTTGACATA
ACATTGTTCTCAGCATCATATGAAGGAGCCTCATTGTCATTATAAGAAGA
TTGACTAAATGTTGGAGATGGTGGTTTTGGTGCAAACCTTTTTGGAGTTG
TGATTGTCTTTTGATATGGTCTGGGCTGATCAAACATGATGCCTCTATTC
GGTTTCTCATTAAATTTTGATATTCCTGATTTGTATCCACCAACTTCACT
ATTCACTGGTGATGATGCCCTGAATGGCTGTCCATATCTTCTCTGCTGGA
GTATTTCAGAAGGTTTAAGCAATTCATCTGGGTCTCGGCAAAATGGCGTT
TGTGTCAAAGAATTTGCTTCATTGCCATAGTCATGTTGCTCATTGAATGG
CGACGAACAGGTCTGTACTTGCACATCTCTGACATGCTTTTTGCCATACA
TCAGAAAATCTCTTCGAAGGGGTTCATCCCATGATTCCTGGTCATCATCA
AACAGATCTTCTCTCATTGGAGCAGCTGGATCACACATGAAAGATGTATC
AAAAAAATTTAGATCAGCCAGACGGAAAGGTAGTTTCCATACTGTAGGCT
GAGGCTTGCCAAGTTCAATAGTTGCTCTGCTACCTGGATCTATATGGTTC
AGTTGCACAGCCATTGCTGTGTTTGCAATTGTACTCATTGCATTTTGATT
GTACAGGTGCACCTGTTGAGAGAAATATACTAGGTCCTGATGTCTTGCTG
CTCGGTACAGAAGAAGTACCTGGAACATTGATTTTGCCTTCCATTTTCTG
CAGTACTGCCTTATGAAGAGTGCAGTCTCCTCCTGTAGTTTATCTGGTTT
GCTTTTCTCCTTTTGCCCCATTTGTTTTCTGACTTGGTAACCACGGAATT
GTTTTTGTATTACAACAGCTGCTTCCTCTTGTGACATTGCAGCTTCCTTT
GTCTCAGTTTCATTTTTTTCCTTTCCTCCCTTTTTGGCATCCTTCTTACT
TCCCTTTTGTTTCTTGTGTTTCTTTTTCCCAGAATCAAGATCATCTTCAG
AGTCTTGACGGAATTTCTTTAATTTGCCAGCCACATTTCTTTTAGCAAGG
AAAGCTCTCATCATTGTTTGCACTTTTATAATCTTCTTTACTTGTATTTC
ATATGTTCTGGCTAAATATTCCTCATTGTAGTATTTTAGGAAAACTTTGG
TTCTGCCAATTTTCCAGCCTTCCATTTTGAGTCTCACCAGCAGCAAGCGG
CTGTTGTCCTTTGTAACTTCAACATTTTCATCAAAATCAAATGCCAGAAA
CTTGTATCTGCGGATGAACTCTGCGAAGGTGATCCTGTGCGGGTAGCCGC
TCTGCCGCGCGCGCGCCGTGTCGACGACGGCGAGGGCGCGCAGCTGCTGG
CGCACCACCTCGGGCTGGAAGCCGCGCGGCGCGCCCGTCAGGTCCGCGCG
CAGACAGCGCACGAAGTGTGTGCCTCCGCTGCCCGCGCCCACCGACAGGT
TCTTCAGCAGCTCCAGGCTGACGGCGCGGAACACCGCCGCCGACGTGCGC
ATGCGCCGCGTCTGGGAGTACTGCCCGCGCGACTCGGTGTTGAACCTCCT
CATGCGGGTGTTCTCGGCGACCAGTGCGCGGCCCCACTTGCTCTTCTTCT
TCTCGGTGGAGGGCGTGGTGGCGGCCTCCTGCTCCTCCGGAGTGAACGTG
AGGTTGCCGGGCCGCGACAGCTGGTTGGTGAACAGCTGCCGGATGACCGG
GTCGGTCGACTGCCGCAGCGTCTCGATCATCTCGGGCGGCAGGAAGTCGC
GGTTCTTCTCGGCCATGTCCGTCGCGTTGTACGTCACCTTGCCCGTGTAG
TGCGCCACGCTGAACTCGAATGGCCCAGTGGCACGCAGGTGCGGGCCCTT
CGACGAGCCTCGCAGGGTTTCTGCGATGAAGTCGGAGCCCTGAGGGTTCC
TACTGGCGTCGTCCAGCGTGTAGAGCAGGCCAGAGGGCTTAGCCATCAGG
GCGTCCACTGTCGGCTTGTTGTCGTAGAACTGCAGCGACGCCAGCTGGAT
GTCTTCGTCGGCTGCCTCTTGCATTTCCCAAGCGAAAACCCTCTGGTTGT
AATGGTACTGCATCTGCTCGTTGAGTGTGTTGACAAATAACTGCTCCAAG
CTGTTGGTCTTGAAGCATTCGAAGCCAAACATATCGAGGATGTTGACACA
GTAGTGGTCACCGAAGACGGCCCTGGAGAAGGACATCTTGAAGTTGATGA
GGTTGACGAGCCAGTCGACGAGGCGGGAGTAGATGCCCCTGGCGAGGACG
TCGCGCGCCTCGTCGGCCTCGTCGACGGTGTGCCGGCGGCGCACCGCCGT
GCCCTGCTGGATCACGCAGTAGTTGGTCAGCGCCCAGGCGAACTTCTTCT
CGTCCACGCCCAGCATCTTCGCCACGTTGGCGGCGAGGTCGTGGTCGCGC
AGGTCGGCCTGGCCGTGCCCGTCGTCCTGGAAGCGCACCTCGCCCAGCTG
CAGGATGGCGGCGAGCGTGCGCCACAGCGTCGCCTGCTGGTCGGCGTCGA
CGCCCAGGTCGCGCAGCGCGGCGCGCAGCTCCTTGAAGCGGCGCACGTTG
CCCGCGGCGTCCTCGCGCGGGCCCGCCAGCTGCGGCGGCGCCACCGGCGT
CGCGGGGTCCGCCTCCGACGCGGGGTCGGCGCGCAGGTAGCGGTACTGCC
GGCCGTCGTTCAGCCCGTGCTGCTTCAGCTTGCCCTCCGCCGCCGAGCCG
TCGTACCAGTAGTAGAACACGTGGAAGTTGGCCTGCTGTCTGTACTTGGT
GGAGACCCTCCACTTCTCGAGCTGATAGATCCAGAAGATGGCGCCCGACA
GTTTTCCCGTCAAGCCAAAGGTGAGCTGCACCTGGAAGACGTGCCGCGTC
GAGTTGCCGTTCAGCGGCGTGGCGGCGTTGCCGAATGCTCGCAGTACGGA
GAGGGCCTTCTCTACGCGCTCCCCTTGTCCGTTTCCACTCTTGCCCAGGA
AGGCGAGGTGGTGGACGAGGTGCGACAGCGAGGTGGTCTTGCCGGAGGCG
GTCTCTCCCGCCAGCAGGATGGTCTGCGGCTCCTCGTGGTGCATCGCGTC
CTGGTAGGCGCGGTCCGCCACCGCGAAGATGTGCGGCGCGTTGTCCGACC
GCGACTTGAACTGGTACTTGGTGTGCACCTCCGGGCCGTAGATGTTCTGC
TGCTCGTTGGGGTTGAGCAGCAGCAGGACGTCGCCCACGAAGGTGTAGCA
GTGCCCCCTGCGCATGCGCTCGTGCAGCTCGGCCAGCACGGCGTCCTCGT
GCACGGGCTCGAGCGCCGCCAGGTCCTCGACGCGCATCGGCTCCGGGTCG
GAAGCACCCTCCGCCACGAGCGCGCCGCCGCGCACCGCCACCTCCCGCCG
GCGCTCAGGTTCGCCGCGGCGGCCCTCCGTCAGGTGCAGCTCCGACAGCA
GCTTCTTCAGCTCCTGCGACAGGTGGAAGTCATTTTCCGGAAGCGCCGTC
AGAAAAGGGTGCTCCAATATCTCCACCATGTACGGACGATTTTCGGGGTT
CTTCTCCAAACACTCGGTGATGAAGTCGTTGTAGAGCTTGGACCAGTTGG
CAGGGCGGTAGAGCGTCGGCGGCGGGTTGCGCAGGATCTGGAAGAGCGTC
CGCGTGGGGTGCATGTCCTGGAAGGGCGGCTTGCCGTCGCCCAGCTCGAT
GGCCGTGATGCCTATGGCCCAGACGTCGACCCTGTTGTCGTAGCCGCTCT
CCTCGCCAACCTCGGATGCGACCCCCGAGCAGCTGCTGATCAGCTCCGGC
GCCATCCAGCACGGCGAGCCGAGGCAGGTACTCCTGCGGCCCATCGCCGT
CTCCAGCTCCTTTGCCAGCCCGAAGTCGACGAGCTTGACCTCCCCCTCCT
TGGTGAGCAGGATGTTGCTGCCTTTAACGTCACGGTGCATGACGTTGTGT
TCGTGCAGATGTGACAGTGCCTTGACGCTCTCCTTGAGTATGTAAGCGAT
GTGGTCTTCGTTCATCTTCCTGTTCTGCTTGTGCAGTCCCTGTACCAAGT
CCGTGACTGGACCGCCATCGCACAGCTCCATGACGAACCAGAGCTTGTCG
GGATCGACCCTGTTGGTGGCCCTCTTCATGTAGACGCCATAGAAGTCTGG
CAGGTTGGGGTGCGTGGAGAGGTCGCGCAGCACGCGGAACTCCTCCCTGA
TGTCCTGCAGAATGTCCTGCGACACTGGCTGGATCTTCACGGCGACGCGC
TTACCGCCGGCTTGGGTGTCGACGGCCTCGAAGACCTCGCTGTAGACGCC
GCGGCCGATGCGGTCCCCCAGCTGGTAGCGGTCCCCGGGGTCCGGCAGCA
GCTCGAACCTGATGTCCGCCATCTCGGAGGAGCTGCTACACGCCCGGCAA
ACTGCCGTCCCGACGGCTGTTGGTGTCGCGGCTTGGTGTAGAGACGAAGA
GAGTGAAGAGAGTGCTGGAGCGTCCGAACAGGCACAGCAGCGGCGAGGCA
GCGGGGGCGGCGGCCGGCGGCGG
>CL64.Contig1_All
CAAGTGTCTATGTCTTTGTTTACGAAAGTGATCGGTGAACGCAAAATGGC
GGCGACAACAAATGGTAATGGTAACCTAGTTGATGAATTCGAAGAAGCTT
TTCAGTCATGTTTGAATGTACTTACGAAGGAAGAGACCGTGCCGGCTATG
GAGAAAGATGAGATTAAAGTTGAAGTTGACCATACAATCCTACGTTTTAT
CGATCTGGCCCGGCAGATGGAAGCATTTTTTCTCCAGAAACGGTTTTTAC
TTTCAGCCCTGAAGCCAGAATTAGTTGTTAAGGAGGATGTTACAGAACTA
CGAGTGGAGCTAATGCGTAAAGAAGAGCTCATAAAACGTCATTATGAGAA
AATCACTGTCTGGCAGAATATGTTAGCTGACCTGCAAGGTTGGGGCAAGT
CTCCAGCATCTTCAGGAATACCCAATGGTACAGCACAGCAACCACCACAA
CCTCCAGCAGCTCCCAATCTCCAGCAGCAGCAACAGCAACAACAACAGCA
GCAACAACAACAGCAACAACAGCAGCAGCAGCAGCTACAGCAGCAGTTAC
ACCAACAGCAACAGTTGCAACAGCAGCAGTTGCAACAAATGCAACAACAG
CAGCAGCAGCAACTTCAGCAACAGATGCAACAACAGGGCATGGCAGGTGC
AGGCCCTCTGGTGTTTCTCCCGCAAGGGGGAGGACCACCTTTCCCCCCTC
AGGGCCCGTTGCAGGGCCCACTGGCCTACCTCGAAAAGACGACGAGCAAC
ATAGGGCTGTCGGAAGGACGGAGGTGACGGG
>CL64.Contig2_All
CAAGTGTCTATGTCTTTGTTTACGAAAGTGATCGGTGAACGCAAAATGGC
GGCGACAACAAATGGTAATGGTAACCTAGTTGATGAATTCGAAGAAGCTT
TTCAGTCATGTTTGAATGTACTTACGAAGGAAGAGACCGTGCCGGCTATG
GAGAAAGATGAGATTAAAGTTGAAGTTGACCATACAATCCTACGTTTTAT
CGATCTGGCCCGGCAGATGGAAGCATTTTTTCTCCAGAAACGGTTTTTAC
TTTCAGCCCTGAAGCCAGAATTAGTTGTTAAGGAGGATGTTACAGAACTA
CGAGTGGAGCTAATGCGTAAAGAAGAGCTCATAAAACGTCATTATGAGAA
AATCACTGTCTGGCAGAATATGTTAGCTGACCTGCAAGGTTGGGGCAAGT
CTCCAGCATCTTCAGGAATACCCAATGGTACAGCACAGCAACCACCACAA
CCTCCAGCAGCTCCCAATCTCCAGCAGCAGCAACAGCAACAACAACAGCA
GCAACAACAACAGCAACAACAGCAGCAGCAGCAGCTACAGCAGCAGTTAC
ACCAACAGCAACAGTTGCAACAGCAGCAGTTGCAACAAATGCAACAACAG
CAGCAGCAGCAACTTCAGCAACAGATGCAACAACAGTGAGCCCCCTGCGG
GTTTCTCACTGGAACTGTTTGTGTGTGTTTGCAGGGCATGGCAGGTGCAG
GCCCTCTGGTGTTTCTCCCGCAAGGGGGAGGACCACCTTTCCCCCCTCAG
GGCCCGTTGCAGGGCCCACTGGCCTACCTCGAAAAGACGACGAGCAACAT
AGGGCTGTCGGAAGGACGGAGGTGACGGG
>CL65.Contig1_All
CAACAGAGGGAGACAGAAGATGCTGTTTCTGTGCGAAGTGATGTTACAAG
CAGTAGATCATCCCTAGCTTCATGGGATCTTGCGCTTCGAGGCTCATTTA
GCAGACAGTCTGTAACATCAGGAGAACTAGGAGAGCGCGAAACATGTACT
TTATGTCGTGTGATTCTCTCCGATGGAGCAACAACAGTTGTCCAGACAAG
AAAGCATGAAAATGTGAAAGACATGGTTAAGAGGCTCTTGGATAAAAGAG
GCCTTCATTACTCATCGTTTGAGGTGTATGTTGGAAATTCAACAAAGCCT
GTATCCTTGGATGAAGAATCATGTGTTCTTGGTGGAAAAGAAGTCCAAGT
AGAACAGAAGGTTTCATTTCGACTCGATCTACCAAACAGAAAAACAGTGG
GTGTGAAAGCAAAATCTTCCAAATCTCTCGGTGAAGTTCTGAGGCCAATT
CTACATAAATATGGCTACAATGTGGAACTTGTAACTCTCTGTCTCATGAG
TGAAAATGAGGTGCTTGAATTAAATTTACCAGTATTAGCAGTTGACAACC
AACGTCTGCAAGTTCTAACAAGGAGTGCTGAAGTGTGGAAAAATGATGTA
GTCCACAAAACAAAATCAGGTCCGACATTGGATGAAATAACGAACAGGGT
TTTTGAGGAGTTGCTGCAAGGGAAAGCTGAGGGTAGGACAACACCTGATC
AGGGATCTGTTAGGTCGGAAGATTGGGGTTCTGAGCATTCATCAGGAATA
TTTGGCCGCTTCTTAAGAAGAGATTCAGGATTACTGGAGAAATCTAGGGA
TGCACGTGGGAAAAGCAAGAAGAGTGGCATGAACAAACAGGAAGAGTCTG
AGAGTAAGTCATCAGTTGTCACTCGTGCACCTCTTATTGCCAAGTGGAAA
GTTGGTGTAAAGTTGCAGGGACGATCTGAAAGTGATGAGTTGTATGAAGG
TTTGAAGAGAGCACAGAGAAGTCGACTGGAAGATCAAAGAGGAACAGAAA
TAAACTTCGAGCTTCCCGACTTCCTGAAAGATAAGGAAAATGCCCCACAG
GCTGGGAAGAAACTTCGAAAATTTAGGCGGAGTGAGGATCCAAGTCAAAC
AAAATTTTATGATTCTACAGAAGTGCAGACAGCACAGGCAGTTGGAAGTA
GCCATGAAAGTTTGCTGCTTGAACCACACACTAAAAATTCCCTGAACATT
GATAAAGATACAAATACAAGCTTGGTTCCACATTTCTTAGACAGCAGTTT
TAGTGCTGACAGTGTTGTTCCCAGCCCTAGGCAGGCAGAAGAATACTTTT
TAGGCCGATCTGCTGGAATTATGGAGTTCAGTGGGTGCAAATTGACAAGA
AGTGAGAAAATTGGTGTCAGTGGAACTGATAAGAACAGCGAGGCAGTAAA
CAGAAACTCTTCACCTGATAATACACTGGTGGAAGCAGATCTTGGAGATG
TGACTCTTACGTGTGATTCAACAGATGAGAACAGCAATACTGCATCTGTA
ACAACACGTTCACGGCAATTAAGTGATCCACCCCCTTTGCCCCCAAAACC
TAAGCATTTGCCTTCAAAAGCTTCTTTATGGGGAGTAAGCAATATCCCTC
CATTTCGAGCAGCCGCAGAAGCTCCAAATCCGTGTGCACGACTTGTTCGT
CCTAATGATGTAAAAAGAGATGCTAAAATATGTAGAAGTCGAAGAGCAGT
ATATCTTGATCAACCAAGCAGCAGCTTTGTGTGATATTTGTAAATATGTA
TTCATAGTATATCAAATTTGAACTGTATGATGCAGAAGAAAGTTCTGTTT
CATTTAATTTTAAAATGAATGTTTATGCCTTCAAGTACAAACTTCAACCA
AACTTTACACAACTGGGCAACATTTTTTTTAATGTTATTGCAAATGTCAT
CAATTCATCCACCCTTTCCCTCTATACTGATAAACTTGATATATTACAGT
CAGATTTTAGGAATTAAGCATTTACTCCCCTTAAAAATCAAATCACAAAT
GATACAAAGAGCGCATTAAATAGAGGTGGATTATACTTTAGTTTCCAAGT
TAACATTTTCACTTTTTTAATGTTGTTCCCCCCTGTTCTTCAGGAACATT
CTGTCCAGTATGCTCTGTTATGTGTATACTTTAATTTCTGTTACTAATGT
AAACGTGGAGAGGGAAAGGAAAATGTGTGTGCAATGCAGACATTAAAACC
AAGGAAAATATTTATAACCAATTTTAAAATGTGGCTATAGTATTGAATTG
ATATTAAAGCTTGGAATAATGTAAAATTGCCATTTATATAGTTTTTTGTC
TTTGAACTGTATATTTTGTCAAATGTTTAAGGAGATTTTGTTCTACTGCT
TGTTAGTAAAGTAGAGCTTTTTAACTATTCCCAGTACTGTTGTTAAATTT
TCTGTTGTACCAGAGTTTATTGTTAATTTTCTATATCTCGTTATTCATGT
GAGGTGTATAATGGACACACATTAACTTCTCAGTCAATCATTCTGTTATA
TGTTTTCATGTGATAACTGAAGCTTCCTGTACATTTTTATTACTATTATT
CACATTCCGGTGGTTCAGTATTCAAGAAATCTATGTAAGTGACAGTATTT
TATGATCGTTATTTTGGGTAATGTGGTAACTAAATAATTCTAACTGTTGT
TGCTGAATTTTTTGCTGTTTTTAATTTTATTGACAGCTTTCTGTTCGTAT
ACAGTATTGAGTGAAATATCCTCCTTTTAAAAAGGAAACATTTTAAATTT
AGTGTTATATATATGTCTATGGAAATATGTAAAACTGTTATACTGAAATC
AGCATAATGTACAG
>CL65.Contig2_All
CAGTTATTTTGTGTAGCAGTAATAGAAGACACAATTTTTCTCTCAATGTG
AAGGAAATGGTTGATGATTACTTTTAAAAGAATTACATAAAAATGAGAAT
TGCTCTTTGCATGATTATGCAAGACAAAAATTTACAATCTGTACATTATG
CTGATTTCAGTATAACAGTTTTACATATTTCCATAGACATATATATAACA
CTAAATTTAAAATGTTTCCTTTTTAAAAGGAGGATATTTCACTCAATACT
GTATACGAACAGAAAGCTGTCAATAAAATTAAAAACAGCAAAAAATTCAG
CAACAACAGTTAGAATTATTTAGTTACCACATTACCCAAAATAACTATCA
TAAAATACTGTCACTTACATAGATTTCTTGAATACTGAACCACCGGAATG
TGAATAATAGTAATAAAAATGTACAGGAAGCTTCAGTTATCACATGAAAA
CATATAACAGAATGATTGACTGAGAAGTTAATGTGTGTCCATTATACACC
TCACATGAATAACGAGATATAGAAAATTAACAATAAACTCTGGTACAACA
GAAAATTTAACAACAGTACTGGGAATAGTTAAAAAGCTCTACTTTACTAA
CAAGCAGTAGAACAAAATCTCCTTAAACATTTGACAAAATATACAGTTCA
AAGACAAAAAACTATATAAATGGCAATTTTACATTATTCCAAGCTTTAAT
ATCAATTCAATACTATAGCCACATTTTAAAATTGGTTATAAATATTTTCC
TTGGTTTTAATGTCTGCATTGCACACACATTTTCCTTTCCCTCTCCACGT
TTACATTAGTAACAGAAATTAAAGTATACACATAACAGAGCATACTGGAC
AGAATGTTCCTGAAGAACAGGGGGGAACAACATTAAAAAAGTGAAAATGT
TAACTTGGAAACTAAAGTATAATCCACCTCTATTTAATGCGCTCTTTGTA
TCATTTGTGATTTGATTTTTAAGGGGAGTAAATGCTTAATTCCTAAAATC
TGACTGTAATATATCAAGTTTATCAGTATAGAGGGAAAGGGTGGATGAAT
TGATGACATTTGCAATAACATTAAAAAAAAATGTTGCCCAGTTGTGTAAA
GTTTGGTTGAAGTTTGTACTTGAAGGCATAAACATTCATTTTAAAATTAA
ATGAAACAGAACTTTCTTCTGCATCATACAGTTCAAATTTGATATACTAT
GAATACATATTTACAAATATCACACAAAGCTGCTGCTTGGTTGATCAAGA
TATACTGCTCTTCGACTTCTACATATTTTAGCATCTCTTTTTACATCATT
AGGACGAACAAGTCGTGCACACGGATTTGGAGCTTCTGCGGCTGCTCGAA
ATGGAGGGATATTGCTTACTCCCCATAAAGAAGCTTTTGAAGGCAAATGC
TTAGGTTTTGGGGGCAAAGGGGGTGGATCACTTAATTGCCGTGAACGTGT
TGTTACAGATGCAGTATTGCTGTTCTCATCTGTTGAATCACACGTAAGAG
TCACATCTCCAAGATCTGCTTCCACCAGTGTATTATCAGGTGAAGAGTTT
CTGTTTACTGCCTCGCTGTTCTTATCAGTTCCACTGACACCAATTTTCTC
ACTTCTTGTCAATTTGCACCCACTGAACTCCATAATTCCAGCAGATCGGC
CTAAAAAGTATTCTTCTGCCTGCCTAGGGCTGGGAACAACACTGTCAGCA
CTAAAACTGCTGTCTAAGAAATGTGGAACCAAGCTTGTATTTGTATCTTT
ATCAATGTTCAGGGAATTTTTAGTGTGTGGTTCAAGCAGCAAACTTTCAT
GGCTACTTCCAACTGCCTGTGCTGTCTGCACTTCTGTAGAATCATAAAAT
TTTGTTTGACTTGGATCCTCACTCCGCCTAAATTTTCGAAGTTTCTTCCC
AGCCTGTGGGGCATTTTCCTTATCCTCTTGATAAGTTGACCGCTGTCAAG
TCTTGTGAGAAATTTTCAATGCATGGTTCTTCATACCATTTGCCTGATCC
CACCTAAAACTGTTGGTTTCTACTTTCAGGAAGTCGGGAAGCTCGAAGTT
TATTTCTGTTCCTCTTTGATCTTCCAGTCGACTTCTCTGTGCTCTCTTCA
AACCTTCATACAACTCATCACTTTCAGATCGTCCCTGCAACTTTACACCA
ACTTTCCACTTGGCAATAAGAGGTGCACGAGTGACAACTGATGACTTACT
CTCAGACTCTTCCTGTTTGTTCATGCCACTCTTCTTGCTTTTCCCACGTG
CATCCCTAGATTTCTCCAGTAATCCTGAATCTCTTCTTAAGAAGCGGCCA
AATATTCCTGATGAATGCTCAGAACCCCAATCTTCCGACCTAACAGATCC
CTGATCAGGTGTTGTCCTACCCTCAGCTTTCCCTTGCAGCAACTCCTCAA
AAACCCTGTTCGTTATTTCATCCAATGTCGGACCTGATTTTGTTTTGTGG
ACTACATCATTTTTCCACACTTCAGCACTCCTTGTTAGAACTTGCAGACG
TTGGTTGTCAACTGCTAATACTGGTAAATTTAATTCAAGCACCTCATTTT
CACTCATGAGACAGAGAGTTACAAGTTCCACATTGTAGCCATATTTATGT
AGAATTGGCCTCAGAACTTCACCGAGAGATTTGGAAGATTTTGCTTTCAC
ACCCACTGTTTTTCTGTTTGGTAGATCGAGTCGAAATGAAACCTTCTGTT
CTACTTGGACTTCTTTTCCACCAAGAACACATGATTCTTCATCCAAGGAT
ACAGGCTTTGTTGAATTTCCAACATACACCTCAAACGATGAGTAATGAAG
GCCTCTTTTATCCAAGAGCCTCTTAACCATGTCTTTCACATTTTCATGCT
TTCTTGTCTGGACAACTGTTGTTGCTCCATCGGAGAGAATCACACGACAT
AAAGTACATGTTTCGCGCTCTCCTAGTTCTCCTGATGTTACAGACTGTCT
GCTAAATGAGCCTCGAAGCGCAAGATCCCATGAAGCTAGGGATGATCTAC
TGCTTGTAACATCACTTCGCACAGAAACAGCATCTTCTGTCTCCCTCTGT
TG
>CL66.Contig1_All
TACTTGTCCTTGTGGTATGTAACCCTGTGGTACTTGTCCTTGTGGTACGT
AGCCCTGTGGTACTTGTCCCGGAGGCTGGAACTGTTTAGCTGGATGAAAC
TGCTGCTGTTGCTGCTGCTGATGATATTGCTGCTGCTGCTGATGATGATA
TTGCTGCTGCTGTGGTGGTGGTGGAGCAAACAGCCCTTGAGCAACCATTT
TCTGGATGGCTTCCTGTCTTTGTTTCTCAAACTCATGATACTCTTCCTGG
GTGAACACCTGCTGTTCATCCAGACTTTCCCAGCCTTGATCCTTTTCAAA
ATCTGGCTTCATAGTTTGTGCAAGAAACTCTGAGTAGCTTATTAGGCCAT
CCTTATTGGTATCAGTTTCTGCAAAGACATGTTCTCTCATCCTTTCCATT
TCCTCAACTCGTTCTCTCATGTCAGCCTCTGGTGCTCCGGATTTATAAAG
CTTGTCCAGCTCTTTCAAAAAAAGTGCTTTTACTTCTTGTTCATCCCATG
CACCATTCCCATCCAAATCATGAAGGTAGAAGAATGTCTTTGGGTCAAAT
TCCTGATTTTCCATATGATCCTGTTTCTGCCATACCTCTTCGAGTTGTTG
CTTGCTACCAGGATGGTGGAGCGGTTCATGAGCTTTCAGTTTCTTTTCCT
TCTCTTCCATTTCCTTCTGAAGCTGTTGCTTATGTTCCTCATCTAAATTT
CTTAATTTCTCTTGTTTCTCAAACTCCTTCTGCATTTCGTATTCTTTAAA
CTCCTGCCTTCTCTTTTTATCAGCTTCAGCTAGATCAGCTGTTGTCTTTG
CAATTAATTTACGCAGATCTTCAATCTCAAAAGTATGAGGATTTGAATGA
TCAAGATGTTCTGGTGGTATCTTGAGGTGTTCTGTGTCAATTCCATTACG
AAGTTCATATTCTTTAATTGCCAAGTGTCTGAGACGTTCCAGTTCTTGAC
GCTTCAATTCATCCAGTTTCGTGCGCACTTGATGATTCACGTATTCTAGT
TCTTGAGCTATTTTCCCCGTCCGAATATCAGCTTCCTCAGCCTTTTCCAA
TTTACGTCTGAACTCAGGATCACTCTCTAGTGCTGTCACAACTTCTTTCA
AGTAACGAGAGTACTCAATTCCAAGGGGTTCCAGATGATCTGTTTCATTT
ATCTCATTTCCATCAGATTTTTCATCATTTTTCTTCTGTGTTACAGGTGG
TCCCACAGTATTTCGAACAACAAGTAAGGTACAAAGGAGTATTATGATAC
CTTTCATCATTAGTGATTGAGCACAACACCAGTTCTTGCGTGTACCAAAC
ATACACTCCTCAAAGATTTTAAGTAAAGACTAACTATTCATTGTATATCA
AAACAAAGATCTCAGACAATCAGATGATCCCTGGGAG
>CL66.Contig2_All
CTCCCAGGGATCATCTGATTGTCTGAGATCTTTGTTTTGATATACAATGA
ATAGTTAGTCTTTACTTAAAATCTTTGAGGAGTGTATGTTTGGTACACGC
AAGTATTAAAGAACTGGTGTTGTGCTCAATCACTAATGATGAAAGGTATC
ATAATACTCCTTTGTACCTTACTTGTTGTTCGAAATACTGTGGGACCACC
TGTAACACAGAAGAAAAATGATGAAAAATCTGATGGAAATGAGATAAATG
AAACAGATCATCTGGAACCCCTTGGAATTGAGTACTCTCGTTACTTGAAA
GAAGTTGTGACAGCACTAGAGAGTGATCCTGAGTTCAGACGTAAATTGGA
AAAGGCTGAGGAAGCTGATATTCGGACGGGGAAAATAGCTCAAGAACTAG
AATACGTGAATCATCAAGTGCGCACGAAACTGGATGAATTGAAGCGTCAA
GAACTGGAACGTCTCAGACACTTGGCAATTAAAGAATATGAACTTCGTAA
TGGAATTGACACAGAACACCTCAAGATACCACCAGAACATCTTGATCATT
CAAATCCTCATACTTTTGAGATTGAAGATCTGCGTAAATTAATTGCAAAG
ACAACAGCTGATCTAGCTGAAGCTGATAAAAAGAGAAGGCAGGAGTTCAA
AGAATACGAAATGCAGAAGGAGTTTGAGAAACAAGAGAAATTAAGAAATT
TAGATGAGGAACATAAGCAACAGCTTCAGAAGGAAATGGAAGAGAAGGAA
AAGAATCTGAAAGCTCATGAACCGCTCCACCATCCTGGTAGCAAGCAACA
ACTCGAAGAGGTATGGCAGAAACAGGATCATATGGAAAATCAGGAATTTG
ACCCAAAGACATTCTTCTACCTTCATGATTTGGATGGGAATGGTGCATGG
GATGAACAAGAAGTAAAAGCACTTTTTTTGAAAGAGCTGGACAAGCTTTA
TAAATCCGGAGCACCAGAGGCTGACATGAGAGAACGAGTTGAGGAAATGG
AAAGGATGAGAGAACATGTCTTTGCAGAAACTGATACCAATAAGGATGGC
CTAATAAGCTACTCAGAGTTTCTTGCACAAACTATGAAGCCAGATTTTGA
AAAGGATCAAGGCTGGGAAAGTCTGGATGAACAGCAGGTGTTCACCCAGG
AAGAGTATCATGAGTTTGAGAAACAAAGACAGGAAGCCATCCAGAAAATG
ATTGCTCAAGGGCTGATTCCACCTTATCCAAATGGCATGCCCCCACCACC
TGGTCATCAACAGCCAGTTCACCACCCACAGCAATTTGCTCCACCACCAC
CACAGCAGCAGCAATATCATCATCAGCAGCAGCAGCAATATCATCAGCAG
CAGCAACAGCAGCAGTTTCATCCAGCTAAACAGTTCCAGCCTCCGGGACA
AGTACCACAGGGCTACGTACCACAAGGACAAGTACCACAGGGCTACGTAC
CACAAGGACAAGTACCACAAGGTTACATACCACAAGGACAAGTACCACTA
GGACACATTCCACAAGGATATATGCCACAAGGACAAGCCCCACCAGGTCA
>CL66.Contig3_All
GGAGTGTATGTTTGGTACACGCAAGTATTAAAGAACTGGTGTTGTGCTCA
ATCACTAATGATGAAAGGTATCATAATACTCCTTTGTACCTTACTTGTTG
TTCGAAATACTGTGGGACCACCTGTAACACAGAAGAAAAATGATGAAAAA
TCTGATGGAAATGAGATAAATGAAACAGATCATCTGGAACCCCTTGGAAT
TGAGTACTCTCGTTACTTGAAAGAAGTTGTGACAGCACTAGAGAGTGATC
CTGAGTTCAGACGTAAATTGGAAAAGGCTGAGGAAGCTGATATTCGGACG
GGGAAAATAGCTCAAGAACTAGAATACGTGAATCATCAAGTGCGCACGAA
ACTGGATGAATTGAAGCGTCAAGAACTGGAACGTCTCAGACACTTGGCAA
TTAAAGAATATGAACTTCGTAATGGAATTGACACAGAACACCTCAAGATA
CCACCAGAACATCTTGATCATTCAAATCCTCATACTTTTGAGATTGAAGA
TCTGCGTAAATTAATTGCAAAGACAACAGCTGATCTAGCTGAAGCTGATA
AAAAGAGAAGGCAGGAGTTCAAAGAATACGAAATGCAGAAGGAGTTTGAG
AAACAAGAGAAATTAAGAAATTTAGATGAGGAACATAAGCAACAGCTTCA
GAAGGAAATGGAAGAGAAGGAAAAGAATCTGAAAGCTCATGAACCGCTCC
ACCATCCTGGTAGCAAGCAACAACTCGAAGAGGTATGGCAGAAACAGGAT
CATATGGAAAATCAGGAATTTGACCCAAAGACATTCTTCTACCTTCATGA
TTTGGATGGGAATGGTGCATGGGATGAACAAGAAGTAAAAGCACTTTTTT
TGAAAGAGCTGGACAAGCTTTATAAATCCGGAGCACCAGAGGCTGACATG
AGAGAACGAGTTGAGGAAATGGAAAGGATGAGAGAACATGTCTTTGCAGA
AACTGATACCAATAAGGATGGCCTAATAAGCTACTCAGAGTTTCTTGCAC
AAACTATGAAGCCAGATTTTGAAAAGGATCAAGGCTGGGAAAGTCTGGAT
GAACAGCAGGTGTTCACCCAGGAAGAGTATCATGAGTTTGAGAAACAAAG
ACAAGAAGCCATCCAGAAAATGATTGCTCAAGGGCTGATTCCACCTTATC
CAAATGGCATGCCCCCACCACCTGGTCATCAACAGCCAGTTCACCACCCA
CAGCAATTTGCTCCACCACCACCACAGCAGCAGCAATATCATCATCAGCA
GCAGCAGCAATATCATCAGCAGCAGCAACAGCAGCAGTTTCATCCAGCTA
AACAGTTCCAGCCTCCGGGACAAGTACCACAGGGCTACGTACCACAAGGA
CAAGTACCACAGGGTTACATACCACAAGGACAAGTACCACTAGGACACAT
TCCACAAGGATATATGCCACAAGGACAAGCCCCACCAGGTCA
>CL67.Contig1_All
TTTACATGTAATATCTAGAATTAAAGTTAAAATAGGTATGTTACAGATGA
ACCTGGTTGTTTAAAGCAGGCTTCAAATCGACATTAGAATATCACTATCA
TATTACTCTTGCTTCCACTCCTTGCTTTGGCTGTCTATAGCCAGGAGTCC
TCCTTTCAGGAACCATCTCTCCACATAAAGTGTTGGGTTGAAAAGTTATA
AAGTACGTACTACTAGTTTGATGAACATGAAGTTTGGGAAGAGTCCTCAG
GTGCAGTGACGCTCTTAATGGGGTTAAAACAAGGCTCATTTGCAAAAATC
CCCTCTCATTTACTGGTGGATACCAGTATGCTGACCATTTATTTTATTCT
AGAAACTCCCAAAAACCTCTGATTACTTTTCTTTCAAGAAATATTTATCC
TCGACTTTTTTTTTATTTCTTCCTCATCAAAAGTTGCTGCAAGTTTTCTA
GGTCAGTAAGAAGGTTTGAGGAACATACCACTTACAAATGCCCCAGATAA
AGACGAAATCTAACACTACCTATATGTGCTAATAATGTCATTACGTATGA
TTTTTCTGCTTTTTAATTGACACAGAAGAGAGATCTTTTTCTCTCCCTCT
GAGGATTCAAAAAGTTAAAGGGGACCCAGAAACTCAGCACTGGATACATC
CATACATTTTGTCAAACTGAGGTCATGTCTACACAATTTTTGCACTGCTT
TCTTTTGCACGCAAGTTAAGAGGTATATTAGTACGTCACATACTAGCCAC
GTTATTCTTACCGCTAGCAGCTATGTATAACAATAAAAAGCGTGTCTCTC
CAATCTCAGCTAGATTAAACACGTAACAGCATATTTACCTATTTGTACTC
TGTAGGCATTTTCATCGCTCTCAAATATGTATGACACTCCAG
>CL67.Contig2_All
TGGGAGTTCCTAGAATAAAATAAATGGTCAGCATACTACTATCCACCAGT
GAATGAGAGGGGATTTTTGCAAAAGAACGTCACTGCACCTGAAGACTCTT
CCCCACTTCATGTTCATCAAACTAGTAGGACATACTTCATAACTGTTCAA
TCCAACACTTTATGTGGAGAGATGGTTCCTGAAAGGAGGACTCCTGGCTA
TAGACAGCCAAAGCAAGGAGTGGAAGCAAGAGTAATATGATAGTGATATT
CTAATGCCGATTTGAAGCCTG
>CL68.Contig1_All
GTGCTGTCAACAGTATATGCTGCCGGCTTACCTGGTTGATTGGTTAACTT
AAGTTTGACGGGTGAATTTATTACTCCTATCTCATCAATATAATAACTGT
TCCTGACCATGGCTACTGAGGCCAATAACTCACCAATATTGGATTTCCTT
CGCGGAAAAAAGATATTCTTGACTGGAGGCACTGGATTTGTAGGTGTTGC
CCTCATAGAGAAACTCCTTCGCACAACAGAAGTGGATACTATTTACCTTC
TGATGAGACCAAAAAAGGGCAAGCAAATAGCTGAAAGACTCCAGGAACTT
GAAAAAAATTCCGGATTTGAACGTCTTGTGAAGGAATGCCCTGAGAAACC
TTTCGCGCGCCTGAAGGCCGTGGCCGGGGATGTCTCGGAGGATGGTCTGG
GTCTGCTGCCGGAGGACAGACAGATGTTGGCCCGGGAGGTGCAGCTGGTT
TTCCACTCGGCTGCGACCCTCGACTTTGAATCTCCTCTGAAGCCAACAGT
GGCCACAAACCTGCTGGGCACCAGGCGTGTCATCGAACTGTGTCGAGAGA
TGACCAAGCTCGAGGCTATGGTTCATGTTTCTAGTGCATATGTAAACAGT
GACAAAAAGAAAGTGGATGAAATTCTGTATGATCCTCCAACTGATGCTGA
AAAAGTAATAAATATTGCAACTACTCTCAATGATGAAACAGTAGATGCCA
TGACTCCAAAGTTATTAGGGGAACTCCCTAATGCGTATGCACTGACCAAG
AATTTGGCAGAACATGAAGTGTCGAAAGCAGTTCAGTATTTCCCTACTGC
CATAGTGCGACCCAGTATGATCACTGCTGCATGGAAAGAGCCAGTACCAG
GGTGGACAATATCCAAGAATGGGCCAACTGGTTTCATGATGGGAGCTTCA
AAAGGTGTTATTAGGAGACTGCCTATGAAGACCGATCTGGTTTGTGATTA
CATACCAGTCGATTGTGTGGTGAATGAACTAATTGCTGCAAGTTGGCAGG
CAGCTACAACAAGGCCCAGTAAGGTACTGGTGTACCACTGCACATCGAGC
ACGCACAATCCTTTCCGCTGGGCAAAGATTGAGAATCATGTGAACACCTA
CCTCCACAAGTATCCTCTCAACTCTGCTGTGTGGTACCCTCACCTGAAGC
TTCTGCCCAGTTTGCTTCTCTTCCGCATTTCAGCAATTTTTGTGCACTTT
GCACCAGCCTACGTGCTCGATACAGTCATGCGTATAGCTGGCGGTAGACC
AATCCTGGTGCGCCTGCACACGAACGTGAGCCGCTCGCTGTCCCGCCTGG
AGCCTTTCATCTTCTCAGAGTGGTTCTTTGACAACAAGAACACCCTGGCA
CTACAGAAAAACCTTTCAGAGAAGGATGCAGAGTTATTCAATGTGGACAT
TGGATCACTGAATTGGGAGAACTACTTTATTGACCTGGCACAAGGAGTGC
GACAGTATCTGAACAACGAACCGCCAAAGACGCTTCCTGCTGCGCGCCGT
AAGGACACGATCCTCCTGGTGGCACACCTGTCCCTGCAGGCAGTGCTGTA
CGGGCTGCTGTGGTGGGCAGTGGCCAGCGCGCTCAACGCGTCGTTTGCCG
GCACGGGCTGGGCCGTCATCATCGCATACATTCTGTTCAGTTTCTTGTAA
ACTATTTGTATTTCACCAGACTCGGTGCTGTGCGGTGCCATGAGTTGTGG
TTCATTTGTTATTAGGAAGAGTTTTGTTCTGGGGAATGGGGCTGTTGATA
AAGATGGGGAGGGGGGGGGGAGGAGAG
>CL68.Contig2_All
CGCTGGGGGACACGCATCGGCATTCCACCGCGGGCCGCGCCACGTTAACG
CTACGGTACGCCACGCCACGCCACGCCTTCGCTACCAGCACACAGCCGTC
GCTGCTAACGGACGGGTGAATTTATTACTCCTATCTCATCAATATAATAA
CTGTTCCTGACCATGGCTACTGAGGCCAGTAACTCACTAATATTGGAGTT
CCTTCGCGGGAAAAAGATATTTTTGACTGGAGGCACTGGATTTGTAGGTG
TTGCCCTCATAGAGAAACTCCTTCGCACAACAGAAGTGGATACTATTTAC
CTTCTGATGAGACCAAAAAAGGGCAAACAAATAGCTGAAAGACTCCAGGA
ACTTGAAAAAAATTCTGGATTTGAACGTCTCGTGAAGGAGTGCCCTGAGA
AACCTTTCGCGCGCCTGAAGGCCGTGGCCGGGGATGTCTCGGAGGATGGT
CTGGGTCTGCTGCCGGAGGACAGACAGATGTTGGCCCGGGAGGTGCAACT
GGTTTTCCACTCGGCTGCGACCCTCGACTTTGAATCTCCTCTGAAGCCAA
CAGTGGCCACAAACCTGCTGGGCACCAGGCGTGTCATCGAACTGTGTCGA
GAGATGACCAAGCTCGAGGCTATGGTTCATGTTTCTAGTGCATATGTAAA
TAGTGACAAAAAGAAAGTGGATGAAATTCTGTATGATCCTCCAACTGATG
CTGAAAAAGTAATAAATATTGCAACTACTCTCAATGATGAAACAGTAGAT
GCCATGACTCCAAAGTTATTAGGGGAACTCCCTAATGCGTATGCACTGAC
CAAGAATTTGGCAGAACATGAAGTGTCGAAAGCAGTTCAGTATTTCCCTA
CTGCCATAGTGCGACCCAGTATGATCACTGCTGCATGGAAAGAGCCAGTA
CCAGGGTGGACAATATCCAAGAATGGGCCAACTGGTTTCATGATGGGAGC
TTCAAAAGGTGTTATTAGGAGACTGCCTATGAAGACCGATCTGGTTTGTG
ATTACATACCAGTCGATTGTGTGGTGAATGAACTAATTGCTGCAAGTTGG
CAGGCAGCTACAACAAGGCCCAGTAAGGTACTGGTGTACCACTGCACATC
GAGCACGCACAATCCTTTCCGCTGGGCAAAGATTGAGAATCATGTGAACA
CCTACCTCCACAAGTATCCTCTCAACTCTGCTGTGTGGTACCCTCACCTG
AAGCTTCTGCCCAGTTTGCTTCTCTTCCGCATTTCAGCAATTTTTGTGCA
CTTTGCACCAGCCTACGTGCTCGATACAGTCATGCGTATAGCTGGCGGTA
GACCAATCCTGGTGCGCCTGCACACAAATGTGAGCCGCTCGCTGTCCCGC
CTGGAGCCTTTCATCTTCTCAGAGTGGTTCTTTGACAACAAGAACACCCT
GGCACTACAGAAAAAGCTTTCAGAGAAGGATGCAGAGTTATTCAATGTGG
ACATTGGATCACTGAATTGGGAGAACTACTTTATTGACCTGGCACAAGGA
GTGCGGCAGTACCTGAACAACGAACCGCCAAAGACGCTTCCTGCTGCGCG
CCGTAAGGATACGATCCTCCTGGTGGCACACCTGTCCCTGCAGGCAGTGC
TGTACGGGCTGCTGTGGTGGGCAGTGGCCAGCGCGCTCAACGCGTCGTTT
GCCGGCACGGGCTGGGCCGTCATCATCGCATACATTCTGTTCAGTTTCTT
GTAAACTATTTGTATTTCACCAGACTCGGTGCTGTGCGGTGCGGTGCCAT
GAGTTGTGGTTCATTTGTTATTAGGAAGAGTTTTGTTCTGGGGAATGGGG
CTGTTGATAAAGATGGGGAGGGGGGGGGGAGGAGAG
>CL69.Contig1_All
AAATACGAGAAGAGATCTCTCCTATGTCAGTTTGTAGTTCATCGTCGGGC
GGTTCTCAACCTATCTGCCATCTACCCATCTGCCTAAAAGAAGTGGATCG
ATCGGACAGGCGCTGTTCATCCGACAGGAGAGATGCCGCCCGTGCGCCTT
CTGCTATCGCTGGGCCTCTGCTGGTCGGCGGCGGCGGCCAGCCAGTCAGG
GAGCGGACCACGGCCCGGGTTTGTCACGGACTACATCACGCCCATGGCCA
ACCTCAGTGTCGACAAGCTTGTTGGCCGTTGGTACGTGGCGGAATATGCG
TCGTCCGGGTTGCCGCAGGTACCGCCAAATATAACGGCAGCCTTATGTCT
CATTACCGACTACCACTACGATGATAACGGCACGCTGGTGGTGGAGCCCA
TCACGCTAATCGCAGGAGTCCGCTCTTCGCCAGTGTTTGCGTTGCCCGTG
AGTGAGAATGGCGTTTCCGACTTTATACTAGACGGTGTGACAATCAGCAG
TGGGGTAGTAGTGGACTTGTCGGAGGACAACCGCTTCCTCGCGATGGCGT
CGTGCAAGAGTGTGAGCACGAAGTTCTGTGTGGGGTTGGTGTTGGTGCGT
CACATCGAGGACGCTGGCCGCGACGAACGGCTGGCGGAGCTGCACCGCCG
GCTGACTCGCGCGGGCGTCGACAACGCAGACGTTGGCTTGGTGAAGGCCA
TCGAGCCCTGCCGGCTCATCGCTACGCCCTCTCCCGACTTGAGTGCCGAC
AATGGCCCTTCCACACCTGACACTGAGTGACAGCACATCAGGTACATCGT
CTGGGGAATGCACCGAAGACACAGTGACAGTTATCTGTAATAAAAGTGAT
AATCCTATAGCTTTGTAAATTAATCCCAAAAGAAGAGCAGCTCATAACGT
TTTAAGAATCGTACGTCTGTGAATTGGAGTAAAAATCATCCCGGCCTAAT
GTGCCTTGCACTTGGAGCGAAACTTCTTAGGGACTGTAGATATTTTTCCA
CGAAAAGTGAAACGAGCTGCATTAATGTGAGCCTAGATGATGATGTTACC
TGTATCAAGCACTTCGAGACCTTCGTCTTTTGCGCCGTTTGGGAAGGAAT
TCCGTAGAGACGTGCATATCGAGAAAAGCAGCGGATTTTGCAATATAGCA
AGTATGTTCTCAATGGCTCTGATCTCGTATTACTGGCCTTTGTTTACATG
ACAAAGTCTAGGTTGTTGACAGAAATCACTTGTACTGAAAAGAAGAAAAC
AATAGTAACAGCACATTATTTTCTATTTTTTCATTAAAATAATGACCACA
TCACTAAA
>CL69.Contig2_All
AAATACGAGAAGAGATCTCTCCTATGTCAGTTTGTAGTTCATCGTCGGGC
GGTTCTCAACCTATCTGCCATCTACCCATCTGCCTAAAAGAAGTGGATCG
ATCGGACAGGCGCTGTTCATCCGACAGGAGAGATGCCAGCCCCCCGCCTC
GCGCTGTCGGCCTCTGCGCTGCTAGCTTTGGGTCTGTGCTGCTCGGTGAC
GGCCAGTCACTGGGAGAGCAGAATACGTCCCGGGTTTGTCACAGACTACA
TCACGCCTATGGCCAACCTAAGCGTCGACAAGCTTGTTGGCCGTTGGTAC
GTGGCGGAACATATGTTGTCACTCCGGCTCCCGGAAAATGTAACAGAAGC
CTTATGTTTTACACAAGACTTCCACTACGATGAAAACAAAACGCTGGTGG
TGGAGCCGATCACGCTAATGCATGGAGTCCGTGCTTCGACAGGGTACACG
TTACCCGTGAGTGACAACGGCGTTTGGGTTTATACAGACGACGGTGTGAT
ACGCAGCAGTCAGGTAGTAGTGGAGTTGTCTGAGGACGGCCGCTTCCTGG
CGGTGGCGTCCTGCAGCAGTGGGAGCGCCAAGGACTGCACGGCGGCCGTG
ATGGTGCGCCGCACCGAGGACGGCGCGCGCGGAGACCGGCTGGCGGAGCT
GCACCGCCGGCTGACTCGCGCGGGCGTCGACAACGCAGACGTTGGCTTGG
TGAAGGCCATCGAGCCCTGCCGGCTCATCGCTACGCCCTCTCCCGACTTG
AGTGCCGACAATGGCCCTTCCACACCTGACACTGAGTGACAGCACATCAG
GTACATCGTCTGGGGAATGCACCGAAGACACAGTGACAGTTATCTGTAAT
AAAAGTGATAATCCTATAGCTTTGTAAATTAATCCCAAAAGAAGAGCAGC
TCATAACGTTTTAAGAATCGTACGTCTGTGAATTGGAGTAAAAATCATCC
CGGCCTAATGTGCCTTGCACTTGGAGCGAAACTTCTTAGGGACTGTAGAT
ATTTTTCCACGAAAAGTGAAACGAGCTGCATTAATGTGAGCCTAGATGAT
GATGTTACCTGTATCAAGCACTTCGAGACCTTCGTCTTTTGCGCCGTTTG
GGAAGGAATTCCGTAGAGACGTGCATATCGAGAAAAGCAGCGGATTTTGC
AATATAGCAAGTATGTTCTCAATGGCTCTGATCTCGTATTACTGGCCTTT
GTTTACATGACAAAGTCTAGGTTGTTGACAGAAATCACTTGTACTGAAAA
GAAGAAAACAATAGTAACAGCACATTATTTTCTATTTTTTCATTAAAATA
ATGACCACATCACTAAA
>CL69.Contig3_All
GCTGGGATGATTTTTATTCCTATTCATAGACGTACGTTTCTTAAGAGGTT
TTTTCCGGATTAATTTACACAGCCATAGAGTTATTACTTTTATTACAGTC
GACTATGACAGTGTCTTCGGTGTATTCCTCAGACGATGTACCTGACGCGC
TTTCACTCAGTGTCAGGTGTAGAAGGCCCACTTTCGGCATTCAAGTTGGG
GGAGGGCGTAGAGATGAGCCGGCAGGGCTCGATGGTCTTCACGAAGCCAC
CGTCTGCGTTGTCGACGCCCGCGCGAGCAAGCAGGGTGTGCAGCTCCGCC
AACCGGTCGTCGCGGCCAGCGTCCTCGATGTGACGCACCATCACGACTCC
CACACAGAACTTCGTACTCACATTCTTGCACGACGCCAGCGCGAGGAAGC
GGTTGTCCTTTGACAAGTCCACTACTACCCAACTGCTGACTGTCACATCG
TCTTGTATATAGTCGCAGACGCCATTGTCACTCACGGGCAACGTGTACAC
TGGCGAGGCGCGGACTCCTTCGTAAAACGTGATGGGCTCCAACACCAGCG
TACCATTATCATCGTAGTAGTAGTCGCTTATGAGACATAAGTCTCCTGTT
ATATTTGACGGAAGCTGCAGGAACTGGGGCGACGTATATTCCGCCATGTA
CCATCGGCCAACAAGCTTGTCGGCACTGAGGTTGGCCATAGGCGTGATGT
AGTCTGTAACAAATCCGGGCCGTAGTCCGTTTTCTGACTGGCTGGCCGCA
ACCGACCAGCAGAGGCCCAGCGCTAGCATCGCAGAGGCCGGCAGCAGGAA
GTTGAGGGGTGGCATCTCTCCTGTCGGATGAACAGCGCCTGTCCGATCGA
TTCACTTCTTTTA
>CL70.Contig1_All
GTATGACATATGAATGTTGTCATGCACAGGTGTGTGTTTCGTTGATGACG
GTGTGTCCCCTACCGGCCTAGTGATAAGACAGTGTGAAAATGTAATGAAA
TGGCGTATGGCATTTTATTGGCCGGGATATCCCCAGCTGGGGTTCGGCTG
CCGAGCTTGCAACCGCTTTTTAGGTGACACCGTATAGGTGGCTTGCGGGT
CGATGATGATGATGACAACAGAAACACCCAGTCCCCGGGAGGTGAAAATT
CCCAACCCGGCCGGGAATCGAACCCAGGCCCCCCTCGCATGGCAGGAGGG
TACCCTGACCGTTCAGCCACGGAGGCGAACATAAGACATAGTAATGTCTG
TCGTGATTGATCTGAGGATGGCTGGCTGTTTCAGTTGAAGCTAGTTATCA
ATGACTATAAATTAATTTAGCGATCTTGACTAATGAAGGTTATTTATAAG
AA
>CL70.Contig2_All
CCCATCTACGACATTTTCAAGCGGGATCGTAGTTTCGTTGAGTGTCCGAT
TAACACCCTGGCTTGCTACTGACGAAGTGGACTTGCAACCGTCCTGGAGG
GCATGCACAGGGAAGTAAATGAAATGGCGTATGGCTTTATTGGCCGAGAA
ATCCCCAACTGGGGTTCAGCCGCCGAACTTGCAAGCCATTTTGAGGTGAC
ACCGTATAGGTGGCTTGCGGGTCGATGATGATGATGACAACAGAAACACC
CAGTCCCCGGGAGGTGAAAATTCCCAACCCGGCCGGGAATCGAACCCAGG
CCCCCCTCGCATGGCAGGAGGGTACCCTGACCGTTCAGCCACGGAGGCGA
ACATAAGACATAGTAATGTCTGTCGTGATTGATCTGAGGATGGCTGGCTG
TTTCAGTTGAAGCTGGTTATCAATGATTATAAATTAATTTAGCGATCTTG
ACTAATGAAGGTTATTTATAAGAA
>CL71.Contig1_All
AGGTCACTACATCATTAAATCTATTTAAACAGCGGATGAAAAAAATATCA
TCTTGTATTGCAATATTAAAGCACATAAATTATTTTTCACTTGACCCCTG
AGACACTTGCTAACAAAATTTCATATGCATTTTGCTTTCCTTATACACTT
CAAAACATTCACAACACACTGTTCTTGTACATATTCACTATTGTTGAAGT
GGTGAATCAGCTGTACCCATGAAGAAAGACAACGTGGGATAGAATGCCAT
AATAATCCCCAGGAACACTATGATGAACGGTACCAATCCACACCATAGAG
CCTTCAGTGTGGACTGGCAGACTTAAGCTAGAAGATGGCCTAGATTATTG
CTGCAATGGTGATAAAGATAATGGATTATTTAGGATAGGATGAAGGGTCT
AATAACTGTGGTCACACCAACTGGTTAATGACCATCAAAATAGCCACAAC
AGCCAAGGCCATGGAAACTAAATAGTGAGCAGGCACAGCATATGTCTGAT
TAAGCAAACTACCACTGTCTTGTCTCAGTACTTCCAGTTCTTTTATCAGG
CGAGTTTGTTCATCATTGCATTTTGCATACCTCTCTTTCACAAGCACAAG
TTCTTCCTCAAGACAGTTCACCTTTTCAGTCATTTTTGACCTCTGGTTCC
TAAGTTCATCCACTTCTTCTAAAAAGTTACCAATAGGATGACTTGAAAGG
TGTGACTTCAGGGCTTCCAAATCTTCCTGAACTCTAAGCTGGTCACTGCA
CTGTTTGTTCAACTTCACACACTCTGTTCTTAACCTGAGATTTTCAGCTT
CCAGGATCATGCATCGGTTGGATAGCTGCTGAACCTCCTCTTTTTCTTTA
TTGTCAGACATTGGTTCTGCTGTATTTATACGTGCATCTAATTCAGCCTG
AAGGGCATTCAGCCTATCCTTCATTTTTTCTGCCTCATTATGTCCTTGCT
TCACACTCTGTTGCACTTCCACAAGTTGCTTCCGCAGGCGCTCCGACTCA
TCACTATGACGACGAGAAGCTGCTACTTCCACTTGGAGCTTTTCCTCCAG
TTTATGAACCTCCAGTTGCAGCTGATCTCTTGCAAAGGTCAGTCGCTTTA
TAGTTTCATTTAATTTCCCGACAGTGTCAGATTTATTTTCAATCATGAAC
TGGTATACCTGGTGCTGTTGCTGAAGAATAGTAGTTTCTTCTGTTAAGCT
CTTTACTTTCTGCTGAACATTTTCAAGTTCCTTCTGATATAGTAATACTT
GTTCTTCAGCAGACTGCGCTTTACTCCGTGCTTCACTCAGCAGTTCTTCA
AGTTTAATTACTTCAGCTTTTAATTTGTTGTTCTGATTAGCATTCACCTG
GGCGATTGTCTGAGAGTTATCATGTGGAGATTTGTCAACCTGTTTCCTTA
GAGCTGCTAAATTTTCTTCCAGTTGGTGAACATTATCTAGCAGTGAGTCC
TCTTGAGAACGTGCATCTTCCAATTTAACATATAGCTGACGCACTTCAGC
ATGGCTCTCTTGTAAAGCATCTTCCGCTTTTTGTAGCTGAAACTTTATAT
TATCTGTCGCATCTTTCAAATAATCTTGTGTCTGTCGATCAGGAACTATC
TTTTCTAAAATCAGGTCCACCTGTGTACCAGTGGAATCAGTCTCCTTCAT
TGTCTCTGAATTTTCCTTCATGTCAAGGATTGAGTGACTGTTGTTAAGAC
ACGTTTGAAGCAACGCACGTTGTCGCTGCGATATAAGATCACTATCTTTA
GTAACAGCATCAAGCCTTGCTTGAAGTGCTGCCTCTGAGTACAGCTGGTC
TTCCACCTGGGCAGATAACTCTCGTTTCTCTTGCTCTAGCCGCTCACATA
CTTCACGGTGCTGTTCTTCAGTCTCCTGCAACTTGGATGCCAAGTCTTCA
ACCTTCTGAAGTTGCGTAGTGTACTTGTGAGCTAACTCTTGAAGTTCCTG
CTGGCTTCTTTCTCGCATATCTTTCAAATGGTCAACTTCATCTTCAGTGT
TACTCAGGGTTCTTTCCAGATCAGCTAATTTTGTAATTGCATCCAATTTC
TCCTGAAGAATTCTTCGTAGTGATTCTTTGGCTGTACCAAGATACTGGCT
TTTATCTTCTTGCAGTTTTCGTAGCTCTTCTCGAAGTTTATCTTCTCCGT
AATTCTTTGAGTATACAAGCAACTGGCTCTCCAGTATTTCAACACGTGAG
AGTAATCTGTCTTCATCAATCAGCGCTCTCCAGCTTCGGTCCGATGCTTG
TCGTGTTGTCTCCATGAGTCTCTGCATAGTGGCAAGTTTGTTTTCAAGCA
ACTGTTCACGTTGCAAAGCATCCTGTAAGTACTGGTTGAGCTGGTACAGA
TCTTCAAGTGGGACCACTCCAATAGAGCTGACGACTGATGTTGAGGAACT
CGCTTTCGCTTCCTTCCCATCGGGCAGGTAGAGTTTCAACGTAGCTACTA
TACAGCCATGCGTCACCTTACGGGCATTCTCCATCACATCAACACCAAAC
TGTACAATGTCACCCGAGCAAACTTCACGGGGTGGAGATTCATCAGCACT
CTTACTTAAACGTTGGTTATTGACGAAAGTCCCGTTGCTACTTTTTGTAT
CTTGCAGGTAAAACTTCCCATTTTCATACCACAACAAGGCATGATTTCTG
GACAACACTTTGCAATCGAAGATTGCATTGTTTTGGGCTGCGCGGGCTCT
TGCAACTGATCGACCAATTTTGACTGGCTGGTCAAGAACCAGCGAGCGTT
CCTGGAATGGATGAGAATTTGGCCTACAGATCAGAACAGCCCGTGCAGCC
ATTTTAGGTGGAGTCGTTATGATATCCCGGCTATTTGGGTAGGGCCCCAC
ATTTTGCATCCAACCAGTAACTATCACCATAGTGTAAAAACATTAACAGA
ATTTGTTCCAATTCGATATGTACTCAAAACTGTTTTCGTCGTACGGCCAT
CTTGGTGTCTT
>CL71.Contig2_All
AGGTCACTACATCATTAAATCTATTTAAACAGCGGATGAAAAAAATATCA
TCTTGTATTGCAATATTAAAGCACATAAATTATTTTTCACTTGACCCCTG
AGACACTTGCTAACAAAATTTCATATGCATTTTGCTTTCCTTATACACTT
CAAAACATTCACAACACACTGTTCTTGTACATATTCACTATTGTTGAAGT
GGTGAATCAGCTGTACCCATGAAGAAAGACAACGTGGGATAGAATGCCAT
AATAATCCCCAGGAACACTATGATGAACGGTACCAATCCACACCATAGAG
CAGCATATGTCTGATTAAGCAAACTACCACTGTCTTGTCTCAGTACTTCC
AGTTCTTTTATCAGGCGAGTTTGTTCATCATTGCATTTTGCATACCTCTC
TTTCACAAGCACAAGTTCTTCCTCAAGACAGTTCACCTTTTCAGTCATTT
TTGACCTCTGGTTCCTAAGTTCATCCACTTCTTCTAAAAAGTTACCAATA
GGATGACTTGAAAGGTGTGACTTCAGGGCTTCCAAATCTTCCTGAACTCT
AAGCTGGTCACTGCACTGTTTGTTCAACTTCACACACTCTGTTCTTAACC
TGAGATTTTCAGCTTCCAGGATCATGCATCGGTTGGATAGCTGCTGAACC
TCCTCTTTTTCTTTATTGTCAGACATTGGTTCTGCTGTATTTATACGTGC
ATCTAATTCAGCCTGAAGGGCATTCAGCCTATCCTTCATTTTTTCTGCCT
CATTATGTCCTTGCTTCACACTCTGTTGCACTTCCACAAGTTGCTTCCGC
AGGCGCTCCGACTCATCACTATGACGACGAGAAGCTGCTACTTCCACTTG
GAGCTTTTCCTCCAGTTTATGAACCTCCAGTTGCAGCTGATCTCTTGCAA
AGGTCAGTCGCTTTATAGTTTCATTTAATTTCCCGACAGTGTCAGATTTA
TTTTCAATCATGAACTGGTATACCTGGTGCTGTTGCTGAAGAATAGTAGT
TTCTTCTGTTAAGCTCTTTACTTTCTGCTGAACATTTTCAAGTTCCTTCT
GATATAGTAATACTTGTTCTTCAGCAGACTGCGCTTTACTCCGTGCTTCA
CTCAGCAGTTCTTCAAGTTTAATTACTTCAGCTTTTAATTTGTTGTTCTG
ATTAGCATTCACCTGGGCGATTGTCTGAGAGTTATCATGTGGAGATTTGT
CAACCTGTTTCCTTAGAGCTGCTAAATTTTCTTCCAGTTGGTGAACATTA
TCTAGCAGTGAGTCCTCTTGAGAACGTGCATCTTCCAATTTAACATATAG
CTGACGCACTTCAGCATGGCTCTCTTGTAAAGCATCTTCCGCTTTTTGTA
GCTGAAACTTTATATTATCTGTCGCATCTTTCAAATAATCTTGTGTCTGT
CGATCAGGAACTATCTTTTCTAAAATCAGGTCCACCTGTGTACCAGTGGA
ATCAGTCTCCTTCATTGTCTCTGAATTTTCCTTCATGTCAAGGATTGAGT
GACTGTTGTTAAGACACGTTTGAAGCAACGCACGTTGTCGCTGCGATATA
AGATCACTATCTTTAGTAACAGCATCAAGCCTTGCTTGAAGTGCTGCCTC
TGAGTACAGCTGGTCTTCCACCTGGGCAGATAACTCTCGTTTCTCTTGCT
CTAGCCGCTCACATACTTCACGGTGCTGTTCTTCAGTCTCCTGCAACTTG
GATGCCAAGTCTTCAACCTTCTGAAGTTGCGTAGTGTACTTGTGAGCTAA
CTCTTGAAGTTCCTGCTGGCTTCTTTCTCGCATATCTTTCAAATGGTCAA
CTTCATCTTCAGTGTTACTCAGGGTTCTTTCCAGATCAGCTAATTTTGTA
ATTGCATCCAATTTCTCCTGAAGAATTCTTCGTAGTGATTCTTTGGCTGT
ACCAAGATACTGGCTTTTATCTTCTTGCAGTTTTCGTAGCTCTTCTCGAA
GTTTATCTTCTCCGTAATTCTTTGAGTATACAAGCAACTGGCTCTCCAGT
ATTTCAACACGTGAGAGTAATCTGTCTTCATCAATCAGCGCTCTCCAGCT
TCGGTCCGATGCTTGTCGTGTTGTCTCCATGAGTCTCTGCATAGTGGCAA
GTTTGTTTTCAAGCAACTGTTCACGTTGCAAAGCATCCTGTAAGTACTGG
TTGAGCTGGTACAGATCTTCAAGTGGGACCACTCCAATAGAGCTGACGAC
TGATGTTGAGGAACTCGCTTTCGCTTCCTTCCCATCGGGCAGGTAGAGTT
TCAACGTAGCTACTATACAGCCATGCGTCACCTTACGGGCATTCTCCATC
ACATCAACACCAAACTGTACAATGTCACCCGAGCAAACTTCACGGGGTGG
AGATTCATCAGCACTCTTACTTAAACGTTGGTTATTGACGAAAGTCCCGT
TGCTACTTTTTGTATCTTGCAGGTAAAACTTCCCATTTTCATACCACAAC
AAGGCATGATTTCTGGACAACACTTTGCAATCGAAGATTGCATTGTTTTG
GGCTGCGCGGGCTCTTGCAACTGATCGACCAATTTTGACTGGCTGGTCAA
GAACCAGCGAGCGTTCCTGGAATGGATGAGAATTTGGCCTACAGATCAGA
ACAGCCCGTGCAGCCATTTTAGGTGGAGTCGTTATGATATCCCGGCTATT
TGGGTAGGGCCCCACATTTTGCATCCAACCAGTAACTATCACCATAGTGT
AAAAACATTAACAGAATTTGTTCCAATTCGATATGTACTCAAAACTGTTT
TCGTCGTACGGCCATCTTGGTGTCTT
>CL72.Contig1_All
TCACCGGCGCACAGAACAAACATCAAATGTGAAGCTCCAACTGCTGACGG
GGCCCACAGAGGACGCAATGGAGGTCCTGCGACAGACCGGACACCACGCG
GGCAAGATGAGCGCCGGGAGCGGCTCCGGCGTGGCGGCGGCGGCGACGAG
CGCGGGCGGCGCCAGCGGCCACACGGCGGCGGCGGGGGCGGGCGCGAGCG
CGGCGGTGCCGAGCCAGCAGAGCCAGGGCCTGGCGGCGCTGCTGGTGATG
GTGGCCGTGCTGTGCTTCATCGTGGCCTACTGCTGCTGGGGCGCGCCCTG
CTGCCGCGCCTTCTGCCGCCGCCGCTGCGCCGCCGCCTGCTGCGCCTGCT
GCGGCTGCCGCGCGGACCTCGAGGCCGCCTCGCCCTCGGACCTCGCACTC
AGCGTCGACCAGGGCATGGTCGCCACGCCCACCATCATCCTGCTGCCCTA
CGGCCGCATGCTCGTCGTAGACGGGTCCGTCTTCGCCCAGCTCCAGGCTG
ACACGAGCGGCCTGGACCTGATCGAGCTGGGCGAGAACGTGGTGCGCGCG
CAGCAGCGGCAGCAGCAGCACGCGCCGCGCACGCCCTCCAGCCTGGCTGC
CAGCAGCACGCCCAGCGTGCTCGAGGTCGACACCGAGACGCTCAGCAAGG
ACGGCGCCGGCTCGCCCACCATCTCGCTGCACCCGCCGCCCACCTACGAG
TCCATCTTCGGCTGCTTCGACGTGGCGGACCTGCCGCCCTCCTACGACGA
GATCCTCCGACAGATCGAGATGCGGGAGTTCCGCGTCGCCAGCAGAGGGG
GAGGAAGCGACGGCGGCGGCGACACGGGAGGCGGCGGTGGGGACGGCGGC
GAAGAAGAAGAGTGCCTGGCGCCTAACGGCCCACAGCCGCTCGTGGAGGA
CCGCCAGCCAGAAGCGCAGCCGCTCACTGCCGCGATAGCAGAGCCCGAGG
AAGACTACGAACCGGGCGACATACGGGAGAGCAGGGTGTAGCGCGCGCGC
CCTCCCCACCCCGGGACAGTTTCTCGAGGCACTCGCATGTCTGCGGCATT
TTAAGGACGTTTCCAGTTGACGCATATCCGTTTACCGCATTTTGTGCAGA
CAATATTGTAGAAAGGTAGCCGAACGTATATTTTGTATTTATTGAGACCA
CGCTTCGACGGTTACTTCCGGTCTGCATCCGCAGCTTTCTCGCTCGTAAT
GTTGTCTTATCTTTTTTTTGTTGTTTTTTTTTCTTCGACGCCTCAACGGT
TCGTTGCGTTTCGTAAGAGACGACAGCAAACCGTCGCGGAACATCGAACG
GTAACATGATCTGCGAAAATTAAGTACAATGGTCGCGCAAACAGTCTCTG
ACAGTACTGTAGTTTGTAGTTTAAATAAACGCTCAACAACGAACGTGATG
TTCGCAAAATCGTACAATATTTTCCATACGTAGGAAGGTTTTTTATTATG
TAATGAATACACAAAACATTTCAAAAGTTTCAATGTTTAAAATCCTTCAA
AATGGGTTTATCAATATTGTACAAAATGATTATGAATTGCGAAGTAAACA
AATTTCGTACACTTATCGAAAATTAAATAAAACAATTATTCGTGAGTTTG
TAGCTACTAAATTAAGAACACTGCGTCTTTAATTTTGTCTTGTTTCGGAG
TGGGAAGTCTATGGTTCCAGAACTCCGATCCACACTTGCCCGGAAATGAA
TTCTATCTTAATGAAATATTAAGGTCAATGACTTACAAAACCGTGAGAGC
GAGCTGTGTTCACGGGTTATTACTTAAATTTCGACAAAATTCTTGTCGCT
CTCGCTTTGCCGTTTTACTTCCCCGGTAAGATTTTTGATATTCAAACGTA
CATCGTCATGAAACTGTAATTACTCAACATTTATCCAGAATGTAAATGTC
AGACTTTGTTAATACATGAAGATATGTTTTGTCTTCTACAAATGGATTGT
ACTGCACTTAGATAAGACGATCGCTTGAATATTCAAGCATACTGTAAGCT
TTTGCAATTTCTCTGTAAAAATTCATTTTCCAATGTCCGGTAAAAATGTA
TATCACATTGAAACACGCATTGTAAATTTAAACAAAAAACTGGAATTTTC
AAACAAATGTTGTGGTAATCTAGATAATATGGCACTTAAACGAATAAAAA
TCTAGTCCAATAATG
>CL72.Contig2_All
GCTTGCAACTGTGCAGTGAGGATGCCGCGCCGGCCGCTACCCTGCTGACG
GGGCCCACAGAGGACGCAATGGAGGTCCTGCGACAGACCGGACACCACGC
GGGCAAGATGAGCGCCGGGAGCGGCTCCGGCGTGGCGGCGGCGGCGACGA
GCGCGGGCGGCGCCAGCGGCCACACGGCGGCGGCGGGGGCGGGCGCGAGC
GCGGCGGTGCCGAGCCAGCAGAGCCAGGGCCTGGCGGCGCTGCTGGTGAT
GGTGGCCGTGCTGTGCTTCATCGTGGCCTACTGCTGCTGGGGCGCGCCCT
GCTGCCGCGCCTTCTGCCGCCGCCGCTGCGCCGCCGCCTGCTGCGCCTGC
TGCGGCTGCCGCGCGGACCTCGAGGCCGCCTCGCCCTCGGACCTCGCGCT
CAGCGTCGACCAGGGCATGGTCGCCACGCCCACCATCATCCTGCTGCCCT
ACGGTCGCATGCTCGTCGTAGACGGGTCCGTCTTCGCCCAGCTCCAGGCT
GACACGAGCGGCCTGG
>CL72.Contig3_All
GGATGCCGCGCCGGCCGCTACCGTGAGTACACATGCTGCTGACGGGGCCC
ACAGAGGACGCAATGGAGGTCCTGCGACAGACCGGACACCACGCGGGCAA
GATGAGCGCCGGGAGCGGCTCCGGCGTGGCGGCGGCGGCGACGAGCGCGG
GCGGCGCCAGCGGCCACACGGCGGCGGCGGGGGCGGGCGCGAGCGCGGCG
GTGCCGAGCCAGCAGAGCCAGGGCCTGGCGGCGCTGCTGGTGATGGTGGC
CGTGCTGTGCTTCATCGTGGCCTACTGCTGCTGGGGCGCGCCCTGCTGCC
GCGCCTTCTGCCGCCGCCGCTGCGCCGCCGCCTGCTGCGCCTGCTGCGGC
TGCCGCGCGGACCTCGAGGCCGCCTCGCCCTCGGACCTCGCGCTCAGCGT
CGACCAGGGCATGGTCGCCACGCCCACCATCATCCTGCTGCCCTACGGTC
GCATGCTCGTCGTAGACGGGTCCGTCTTCGCCCAGCTCCAGGCTGACACG
AGCGGCCTGG
>CL73.Contig1_All
GCTATTCTTATTGCATGATTTTATTTTACTATAAAAACTGCCAAACTGAA
TTACTTAATAGAACAACTCCCCAAACTGTGATTCTATGATCACAATGAAC
ACTCATCAGATGCTGTTCCAACTTCATAACTTTCATGATTTTAACAGTTC
AAAATCTAACTCAGCACTCACCGGTGCTTCAAATGGCCTTCGCAGTGCAA
GCATCTCAAAGATGACTACTCCAGTAGCCCAGACGTCACTCTCACGGCCA
TAGTCACGCCCATCACACAGCTCTGGAGATAGATAGCATGGTGTGCCCAC
CAGTGTCTGTGCACGAGACTTGCTGGCAAGAATTTTTGAAATGCCGAAGT
CACCAATCTTGAGGCACCTGTGATTAGCAGTGAGCAGTATATTGCTGGAT
GTGATGTCACGGTGTAGGACACTGAGCGAGTGGATGTGGGAGAGTGCCAG
TACCAACTGTGATGCCCAAGTCACAACATCCTGCTGTGGCAGCAGACGGC
CGTCGCGTGCCCGCAGGAAGTCTCGTAGCGTGCCTCCCGGCAGGTACTCC
ATGACAATGTGCAGTGCATCCTCCTGCACCACACTGTCCAGGTAGCGCAC
GACCAGTGGGTGCTGCACCATTGACAGAACGCGTACCTCTGTGCAGCTAG
CCGCCAGTTCGCTATCAGTCATCTGCGAGATGGACACACGCTTCACGACC
ACCTGCTGGCCATCTGAAAGCCTCTCGCAGAGATGCACTGCTCCAAACGA
GCCCCTGCCAACTACACGGATTTCTCGATAGTATTCCATGACCACATTTA
CGG
>CL73.Contig2_All
GCCTCACTGCAGTGAAAACAAGTTACTGGAGCCGCATGAACAGCTGCTAT
GAGGGCTGGATGTGCTAGCAGCTGCTGAGCTGTTGGTCGACTTTTAGGTT
CCCTATGTAGCATTATTGTTACAAGGTCATGAACTGTAGAGTCATAATGA
ACTGCTGATATCGGTGGTACTCTTGCTCGCAATATCTCCATCACCAAGGC
AGCTAAAGTCGGTGCTTCAAATGGCCTTCGCAGTGCAAGCATCTCAAAGA
TGACTACTCCAGTAGCCCAGACGTCACTCTCACGGCCATAGTCACGCCCA
TCACACAGCTCTGGAGATAGATAGCATGGTGTGCCCACCAGTGTCTGTGC
ACGAGACTTGCTGGCAAGAATTTTTGAAATGCCGAAGTCACCAATCTTGA
GGCACCTGTGATTAGCAGTGAGCAGTATATTGCTGGATGTGATGTCACGG
TGTAGGACACTGAGCGAGTGGATGTGGGAGAGTGCCAGTACCAACTGTGA
TGCCCAAGTCACAACATCCTGCTGTGGCAGCAGACGGCCGTCGCGTGCCC
GCAGGAAGTCTCGTAGCGTGCCTCCCGGCAGGTACTCCATGACAATGTGC
AGTGCATCCTCCTGCACCACACTGTCCAGGTAGCGCACGACCAGTGGGTG
CTGCACCATTGACAGAACGCGTACCTCTGTGCAGCTAGCCGCCAGTTCGC
TATCAGTCATCTGCGAGATGGACACACGCTTCACGACCACCTGCTGGCCA
TCTGAAAGCCTCTCGCAGAGATGCACTGCTCCAAACGAGCCCCTGCCAAC
TACACGGATTTCTCGATAGTATTCCATGACCACATTTACGG
>CL74.Contig1_All
CTACAACCTCTGCTGACACTTCAAGTACCACAGTCTCAGACGATAGCAGC
TCAGCTACTGCCTCTGAAGCTACAACCTCTGCTGACACTTCATCAAGTAC
CGTGGACTCAGATGACACCAGCTCAGCTACTGCCTCTGAAGCTACAACCT
CTGCTGACACTTCAAGTACCACAGTCTCAGACGATAGCAGCTCAGCTACT
GCCTCTGAAGCTACAACCTCTGCTGACACTTCATCAAGTACCGTGGACTC
AGATGACACCAGCTCAGCTACTGCCTCTGAAGCCACTACCTCTGCTGACA
CCTCATCAAGTACCACAGTCTCAGACGACAGCAGCTCAGCTACTGCCTCT
GAAGCTACAACCTCTGCTGACACTTCATCAAGTACCGTGGACTCAGATGA
CACCAGCTCAGCTACTGCCTCTGAAGCTACAACCTCTGCTGACACTTCAA
GTACCACAGTCTCAGACGATAGCAGCTCAGCTACTGCCTCTGA
>CL74.Contig2_All
GGTACTTGATGAAGTGTCAGCAGAGGTTGTAGCTTCAGAGGCAGTAGCTG
AGCTGCTGTCGTCTGAGACTGTGGTACTTGATGAAGTGTCAGCAGAGGTT
GTAGCTTCAGAGGCAGTAGCTGAGCTGCTATCGTCTGAGACTGTGGTACT
TGATGAAATGTCAGCAGAGGTTGTAGCTTCAGAGGCAGTAGCTGAGCTGG
TGTCATCTGAGTCCACGGTACTTGATGAAGTGTCAGCAGAGGTTGTAGCT
TCAGAGGCAGTAGCTGAGCTGCTGTCGTCTGAGACTGTGGTACTTGATGA
AGTGTCAGCAGAGGTTGTAGCTTCAGAGGCAGTAGCTGAGCTGCTATCGT
CTGAGACTGTGGTACTTGAAGTGTCAGCAGAGGTTGTAGCTTCAGAGGCA
GTAGCTGAGCTGCTGTCGTCTGAGACTGTGGTACTTGATGAAATGTCAGC
AGAGGTTGTAGCTTCA
>CL75.Contig1_All
CCAGGCGCCCCTGAGCGGTACTCGCTCTGCTCAGACCAGGGTTCCTCGCA
GTTACGGGAACGTATACCTCTAAAGCATCAGAAGCTGCGGACCAGTTCAG
ACTAGCGTCTGCAGAGCGCAGCGCCAACGTCACAGTTCCCGTTGATCCGC
AGTGCCATAAACCAAAATTCGTACTTAGTCACCATCTTGCGTAACTAAAT
TAACTACTTGTTACACCCGCGCGATCGCTGGATCTGGGATTATAGCCCAG
TCCAGTCACCGGGACCTCAGAGAACAGTACGGCATTTCGTGTCCTCTGAG
TGCCGTTGTCCGCCGCGATGAAAGTAATCCAGGAAGACGTGCTGAAGATA
GAAGATGCGGACCCCTGCATCATCGCCAAGGACCAGGACGGCCTGCTGCG
TCTGGGCGTGCCCACAGCTGCTGAGTCTGACAAGTTGGCGGCCGGAGTGA
GCGAGGTGCTGCCGTGGCTGCTGCTGAGCGGCGCGGCGGCGGCGGCGGCG
CGGCCGGACCGCCTGCTGGCGCTGGGCGTGACGCGCGTGCTCAGCGCCGC
CCCCGAGCTGCCCGACACGCCGCTGCCCGCCGGCGTCGCCTTCCAGCGCC
TGCCGCTGCTCGACGCGGCCTCCCAGGACCTCGCGCCCCACCTCGACGCC
GCCGCCGACGCCATCGAGCAGGAGCGGCGGCGCGGTGGCCGGACGCTGGT
GCACTGCGTGGCGGGCGTGAGCCGGTCGGCGGCGCTGTGCCTGGCGCACC
TGGTGAAGCACGCCGGCCTGCCGCTGCGCGCCGCCTTCGCGCACCTGCGC
GCGCGCCGCCCCGCCGTGCGGCCCAACGCCGGCTTCTTCCGCCAGCTCAT
CGACTTCGAGCGCCGCACGCTGGGCGCCGCGTCCGTCTCGATGGTGCACA
ACCCGGCGGCCGGCGCGCTCATCCCCGACGTGTACGAGCCCGACTACCGC
CACGCCGCCTGGTTCCAGCAGCACTACGCCGGCCGCGCCTTCGGCAGGCA
CTGACGCCGTCCGCCCGCCGCGTCCGGGGCTCCTACTGCAGGCTCGCCGT
GCACGTGCCAAACACCTGCACTGGCCTCAGATGTCACCCGCGATTTTATT
GTGAATGCCCACGGGGCCTAGCGCCGTCATCAGCTTCGGCAATCTGACAT
TCAGAGTATGCACAAAGTGTGTCGAAAAGTGTAGGTTACCTCTCCGTGGG
CTCCATTGTATTTGCACTACTCACCCTCACTGGGGCAATGACAACCTTAA
ACTACAGTTTCCATTCAGGGAGGAACTATTTGATACCTTTATCCGAGGGA
TCTACAATGGTCACCTGATCTAGCATCAATAGCGGAGTGTCAACCAAGTA
CAGTGAAACCATTTGAGAGGAAGACTTTATTCTGAATATCCATTCTAGAA
CCGTTGCTCTATCCAGGAATGTTGGTGCTGTACTACCAACATACAAGTGC
CAACACTAGAAAGTATTTATTCCGTGTGTTCTATATGTCTAAAATTGTCA
CACTACTCACTCTCCTCACAACAGTTCCGCCTACGTGCCCTAGTAGCCAC
GGAAAAGTAAATCCAATTCCCGAGGAAGGGTTTATTCTGATTCATCATGG
GACCTAATAGGCACACAAGAGTCATGATCCTAGATCAGCCATCATCGACA
ATGGACTATATTAGGGAGGTGAAGTTTTCATGATACCTACTAAGTTCCCG
TCACCCAGTGTCACCGGGATACGACTAACGGCCCACAATGAATACAGTTG
CGATGGAAATGCTTATTCTCTCTATGAGCTGAACCTACGATGATTGCGCC
GCTACTAGCTTTATCAACAACGGACACATTTCTCAGCACTTATTCCGCCT
ACCCATGACGTCTACAACGGCCTCGCGATAAAGTAACGCTAGTATAGTGC
CAACATCTCATAGTGCAGTCGGTTGATAGCAAAGCCTTATTCTGTTCGTG
GCGTTTATTAAGTTAATGTCGCGTGGTTCCAAGTCCAGTGAAGTCTTTAC
TACTTAATGCTAACTTGCTGAGTTGTATGTTAGTTTCCCTTCTTATATAT
GCCAACAGCTTCTCATGACGTTTAGTGCATCCAATAAAAACGTAAGATGC
TCTTTGGTAGGTGAATTACTGTGCGTCAGAAGCCACCAACGTTAAGCACA
AAATCATGGGCAGAGAGGGAATCTTAAGGTGGTCGCGTCTCAGGATCAGT
GCCAGCCACGCACGCCGGAGTCCAGTGAGAGAGAGACGCTACACCACGGC
AGCCATCCTCAGCTGCAGAAGCTTCTTCATTAACTCACTCCAACGGCTGA
CTTTCAGCTTCGTCTGAAGACTGCTTCGCTACTTATTTCCGACGCTGTAC
TGAACGAGGCGGAATCCCTAAGAACTGATCTGAAACCCTAGCAGCAAGGT
AATATTCTAGAAACTCCATACTTCAGTAATTACAGTCGCAAATGTCATTT
TCACAGCACCACCTACGCTCAGCTTGACTACAAATATGAAATCGCATACG
TACCTAAAGTTATCCGTTAGTCGCTTCATCATAATGAAGGTTCGTCATAA
GACCTTATTAAAATAACGTTGTTTCAGGCTAAATAATTACTGTCAGCCAT
TATTATTGAGCAGAGATGCTATCCAGACGAATTTATCTTTGAGTTGTACC
TTGTACTCTGTTCTTAGCTGTTGGGCTTATACGCTGAAGTCAGGCCACCT
ATTTACAGCACTAGACGATGACACGACTATTAAAACGCTATGAAGACAGT
GAAAAAAGACATATCCCGTAAAAAGACATATCTATTCAATAGTGTCACCG
TTTTCAGTGTAATGTGCGAGAGGCATAGTCTCTCCTAATTGACATTTTTA
TGTAATCGGCTTTATCGATTATATGAAGCTTACACTCTCCAGCTCGCCTT
AATTGCGTTTTTT
>CL75.Contig2_All
GGGATCTGCAATGGTCACCTGATCTAGCATCGATAGCGGAGTGTCAACCA
AGTACAGTGAAACCATTTGAGAGGAAGACTTTATTCTGAATATCCATTCT
AGAACCTATCCAGGAACTTTGGTGCTGTACTACCAACATACAAGGGCCAA
CACTAGAAAGTATTTATTCCGTGTGTTCTATATGTCTAAAATTGTCACAT
TGCTCACTCTCCTCA
>CL76.Contig1_All
TATTTCTGTTAGTTATTGTTCAGTGCTGTATTGAGTAAAACATTGTGTTG
CCAAGTTTGAGAATTTCGAGGCGGCACAGTTACAGGAGCAACTAATTCCA
TGAATTAAGAGAATCGTAACTGATGAGACGTGAGTCTACGGTTATGATGA
TGAGACAAGGTTCAATCTTCACAATGAGTCAGGAATGGTTCTCCAAGATC
AGGTCATGTCAAATGTCAAAGCCATGCTGATAGTTTTCTTTGAATTTGAA
GGATTAGTACATCATGAATTTGTGCCACAAGGACAAACTGTTAATCGATG
GTGCTATCAGGATGTGTTGCAATGCCTGCGAGAAAATGTGAGAAGGAAAT
G
>CL76.Contig2_All
TCTGTCATATCTTTATTAAGACACAAATTGAGAAAAGTGTACATACCATG
AGAAATGAACACAGTATTTTCACTAGATATTCCCATGTATACAGAGGTTT
TCAATGATTATACACAAAAAGCAACATAGCTGCCTTTAAAGTACTTCAGT
TTACATATTCCACGCAAACAGATAACGTTAAATAAATGGATAAATGTTCA
TGGCACAAATCAATGTAAGCTGGAGAATAATAGTGAAAAACACAGTAAAA
TCTTATACCTCATAGTGACAATATGTAAATGATACCAGTAGAAGTATTGC
TTTATGATTACATTGTAGAATTAAAAAAAAATAGTGGCATAACAACATAA
ATATTACATCATTCATGTCTGATGTACGCGGTCTGTTCAAAAAATTCCGG
AACATTCGTAATTTCGCAACAATGGTGTGTTGGAGCAACATGCGGTTGGC
ATCCATGCACACACCTGTGTTTGATGTGTAACTGCCGGAGGTTTCGTTGT
TTTATGTCTGTTAGTTATTGTTCAGTGCTGCAGTGAGCAGAACATTGTGG
CGCACAGTATGCGAGTTTCAAGATGGCAGAGTTAGAGGAGCAACGCGTCT
GCATTAAATTTTGCATGAAACTCTAGAAAACCTTTACAAAGACATACCAA
ATGATGCAGGAAGCCTACAGTGATGAGTGCTTAAGCCGAACTCAATGTTA
CGAATGGTTCTCATGATTTAAAAATGGCCGGACGGAAGTTAAAGATGACC
CTCGTTCAGGACGCCCTTTGATGTTCACCGACTACGCTCATGTCAGGAAC
GTCAACAAAATTGTGCATGCCAATCGAAGACTGACTGTTCGAGAGATTGC
AGAAGAATGTAACATTTCAGTTGGATCATGTCATGAAATCCTGACACAGC
ATCTTGGAATGCATCGTGTTGCCGCCAAGTTCGTCCCACGGCTCATGAGT
CAAGACCAGAAAGACCTTCGCCTCGCAATCTGTGAAGAGTTTTTGGATCA
TGCAAATGAGAACAAGACGTTTCTTAGGAGAATCATAACTGGTGATGAGA
TGTGGGTCTACAATTATGATGTTGAGACCAAGGTTCATTCTTCACAATGG
GTTGGGGAAGGGTCTCCAAGACCTAAAAAAGCTCATCAGGTCACGTCAAA
TGTCAAAGCCATGCTGATAGTTTTCTTTGTCTTTGAAGGATTAGCTCATC
ATGAATTCGTGCCACAGGGACAAACTGTTAATCGATGGTACTATCGGGAC
ATGTTGCTACGACTGCAAGAAAATGTGAGAAGGAAACGGCCTGAAATGTG
GCGAGACAATTCATGGCTCTTGCATCACGATAACGCACCCGCACATTCAT
CCCTGTTGGTGCGTGACTATTGCACAAAAAACGAAATCACTGTGCTGCCT
CATCCTCCGTACTCTCCAGACCTGGCCCCTGCGGACTTTTTTTAATTTCA
AAAGTTGAAAACCGTGTTGAAAGGACAAAGATTTGCAACGATACATGAGA
TAAAAGAAAATTCGCAAATGGTGCTACCCGCAACCCAGCAAGAGGCAAAC
CAAGACTGTTTCTGAAAGTGGAAACAGCGTTTGGAGCGGTGTATCAATTG
TGCA
>CL76.Contig3_All
CACAGGGACAAACCGTTAATCGACGGTACTGTCGAGACGTGTTGCGACGC
CTGCGAGAAAATGTGAGAAGGAAACGGCCTGAAATGTGGCGAGACAATTC
ATGGCTCTTGCATCACGATAACGCACCCGCACATTCACTGGTGGTAGTCT
TATCTACCTTGGGTGCGTGACTATTGCACGAAAAGACTAAATCACTGTGC
TGCCTCATCCTCCGTACTCTCCAGACCTGGCCCCTGC
>CL76.Contig4_All
CTATCGGGACGTGTTGCGATGCCTGCGAGAAAATGTGAGAAGGAAATGGC
CTAAAACGTGGCAAGACAATTCATGGCTCTTGCAACACGATAATGCAGCC
ACACATTCATCCCTGTTGGTGCATGACTACTGCACAAAAAACGAAATTGC
TGTGCAGCCTTATCGTCCTTACTCTCCAGACCTGGTCCTTGTGGACTTTT
TTTATTTCCAAAGTTGAAAACCCCATTTAAAGGACGAAGATTTGCAAAGA
TAGATGAGATAAAAGAAAATTCGCAGACGGTGCTATGCATAATCCAGCAA
CAGGCGTAGCAAGACTGCTTCCGGAAGTGGAA
>CL76.Contig5_All
GTGCGGGTGCATCATCGTGATGCAAGAGCCATAAATTGTCTCACCACATT
TCAGGCCGTTTCTGTCTCATATTTTCTTGCAGACATTGCAACACGTCCCA
ATAGTCTCATTGATTAACAGTGTGTCCTGTGGCACGAATTCTTGATGAAC
TAACACTTCAAAGTCAAAGAAAGTATCAGAATGGCTTTGAGATTTAACCT
GATGAGCTTTTTTGGTTTTGGAGAACTTTTCCCGGTCCATTGTGAAGATT
GAATCTTGGTCTCAACATCATAACTGTAGTCCCTCTTGTCACCAGTTATG
ATTCTCTTGAGG
>CL76.Contig6_All
TACAAAACCTTATAGGTGATATAAATACTGTACACAACATGTATATTATG
TACAAGTTCTGTTCAGAAAACTCCTGAAGATTCCTAATTTCATGCCAATG
GTGTGTTGGAGCACAATGCGGTTGGCATTCCTGTACACGCCTGTGTTTAA
TTCGTAACTGCCGGAAGTTCACTGTTGTATGTCAGTTACTGTTCAGTGCT
GTATTGAGTAGAATGTTGTGTCGCACAGTTTGCAAATTTCGGGATGGCAG
AGAGAGAGAGAGGAGCAACGCATCGAAATTAAATTTTATGTGAAACTCGA
GAAAATCTTTAGACACTCGCCAAATGATGCAGGAAGCCTACAG
>CL76.Contig7_All
CTATCGGGACGTGTTGCGATGCCTGCGAGAAAATGTGAGAAGGAAATGGC
CTAAAACGTGGCAAGACAATTCATGGCTCTTGCAACACGATAATGCAGCC
ACACATTCATCCCTGTTGGTGCATGACTACTGCACAAAAAACGAAATCAT
CCATTCTCTCCAGGCCTGGCCCATGCAGACTTTTTTTTTTTTTTTTTTTT
TTT
>CL76.Contig8_All
CAAGGTTCAGTCTTCACAATGGGCTGGGAAAGGTTCTCCAAAACCAAAAA
AAGCTCGTTAGGTCAGGTCAAATGTCAAAGCCATGCTGATAGTTTTCTTT
GACTTTGAAGGATTAGTTCATCATGAATTCGTGCCACAGGGACAAACTGT
TAATCGATGGTACTATCGGGACATGTTGCTACGACTGCAAGAAAATGTGA
GAAGGAAACGGC
>CL77.Contig1_All
AGATGATAACCTGTCACGCGTTCAGGATTAGTGTTTACAACGGCTGTCGG
ACGAAGAGCTGCCATATGGCGTTGCATAAAGTGTTTGTATATGGCACTCT
AAAGAAAGAATGTTATTGGAGAAGTTTATGAGGTTGATGATCGCATGCTG
AAAGCTTTGGATGGTTTAGAAAGTCATCCAGACTTGTACTGCAGGTTGGA
AGATGATGTAAAAATTCTTAATGCAAAAGAAGTGGACAGAGAAATGGAAC
CAGTTCTCAAATGCTGGATTTATTTCATCCTAGACCTACAAAAGGATGTG
GGGAGTTTGATGCTTCGTGAATATCATTCTGAAGGACCTCATGGGAAATC
ATATGTTAGAAGGGAGCAGTATGTAGATCATACTGTACTGAAGAATCAGT
TACATGGTAAAGAATAATATTTTGTCAAGTTTCTAAAAATTGACATGAGG
TACATATTGCAATAGCTGCAATAAAATGTGTGCTTTATCTGAAGATTAAA
ACTCATTGTTGTCTATACTTGTAATTTCATGTAAACATTTTCACTGTGTA
CATTACTTTCTCAAATAGAAATAAAACAACTGCAGAG
>CL77.Contig2_All
AGATGATAACCTGTCACGCGTTCAGGATTAGTGTTTACAACGGCTGTCGG
ACGAAGAGCTGCCATATGGCGTTGCATAAAGTGTTTGTATATGGCACTCT
AAAGAAAGATCACAAGAGTGAATCACAGTTTTAGCATCATGAGTAGGGAA
AGCTAAAAATGAATTGTGTGGCTATGAAATACAAATCAGTAGCACAATGT
CTACTACGGAGAACAATAATGTTTTGAGAGCAGATAACCTGAGGAGGAAA
ATTTATGAGAGAAATTAGCAAACCCATTGTGGCAAGTGAAAAAGTCAGTG
ATGTAAATATGGCTGTAAGGTGAATGCGTGACCCTGCTGGAAAGCTGTGT
GTTGGCACAAGCAGCAGCAGAATGTTATTGGAGAAGTTTATGAGGTTGAT
GATCGCATGCTGAAAGCTTTGGATGGTTTAGAAAGTCATCCAGACTTGTA
CTGCAGGTTGGAAGATGATGTAAAAATTCTTAATGCAAAAGAAGTGGACA
GAGAAATGGAACCAGTTCTCAAATGCTGGATTTATTTCATCCTAGACCTA
CAAAAGGATGTGGGGAGTTTGATGCTTCGTGAATATCATTCTGAAGGACC
TCATGGGAAATCATATGTTAGAAGGGAGCAGTATGTAGATCATACTGTAC
TGAAGAATCAGTTACATGGTAAAGAATAATATTTTGTCAAGTTTCTAAAA
ATTGACATGAGGTACATATTGCAATAGCTGCAATAAAATGTGTGCTTTAT
CTGAAGATTAAAACTCATTGTTGTCTATACTTGTAATTTCATGTAAACAT
TTTCACTGTGTACATTACTTTCTCAAATAGAAATAAAACAACTGCAGAG
>CL77.Contig3_All
AGATGATAACCTGTCACGCGTTCAGGATTAGTGTTTACAACGGCTGTCGG
ACGAAGAGCTGCCATATGGCGTTGCATAAAGTGTTTGTATATGGCACTCT
AAAGAAAGGTGAACCTAATCATTTTTATGTTACAAATAAAACTAATGGAT
ATGCGAAATTTATCTCAGCTGCAGAAACAGTAAAACGCTATCCGTTAATC
ATCGATACGAAATATAACATTCCGTTCCTCATTCACAAGGAAGGGATAGG
ACATATCACAAGAGTGAATCACAGTTTTAGCATCATGAGTAGGGAAAGCT
AAAAATGAATTGTGTGGCTATGAAATACAAATCAGTAGCACAATGTCTAC
TACGGAGAACAATAATGTTTTGAGAGCAGATAACCTGAGGAGGAAAATTT
ATGAGAGAAATTAGCAAACCCATTGTGGCAAGTGAAAAAGTCAGTGATGT
AAATATGGCTGTAAGGTGAATGCGTGACCCTGCTGGAAAGCTGTGTGTTG
GCACAAGCAGCAGCAGAATGTTATTGGAGAAGTTTATGAGGTTGATGATC
GCATGCTGAAAGCTTTGGATGGTTTAGAAAGTCATCCAGACTTGTACTGC
AGGTTGGAAGATGATGTAAAAATTCTTAATGCAAAAGAAGTGGACAGAGA
AATGGAACCAGTTCTCAAATGCTGGATTTATTTCATCCTAGACCTACAAA
AGGATGTGGGGAGTTTGATGCTTCGTGAATATCATTCTGAAGGACCTCAT
GGGAAATCATATGTTAGAAGGGAGCAGTATGTAGATCATACTGTACTGAA
GAATCAGTTACATGGTAAAGAATAATATTTTGTCAAGTTTCTAAAAATTG
ACATGAGGTACATATTGCAATAGCTGCAATAAAATGTGTGCTTTATCTGA
AGATTAAAACTCATTGTTGTCTATACTTGTAATTTCATGTAAACATTTTC
ACTGTGTACATTACTTTCTCAAATAGAAATAAAACAACTGCAGAG
>CL78.Contig1_All
CTCCAGAGGAACATCGACAGGATCTGTCGGCTGGGTGCTAAAGCTCAGTT
CAAGATATCCCTGGGTCCGGGCAAGGCCCCTTTTCAGATCGTCTCGAGAA
AGTGACGATGCAATGCCAAAGTCCCTTCCCTTTTCAGCAACATACGCCTG
TCTCGTGTGGGAGCGACAAACTCGTAGTGTGCGATGATGTCTCTAATAGG
TCGCCTCCGTCGGATAGGCAGAGCTTCGCGCAACTACACCATTGGATTCG
TCACACACCACAAGAAGTCCATCCACGAGTGATTGGGGCTACCTCCAGCT
GAAGTTGTGTGTGTAGTGTGTCACTGTATGCTACTCCGTAGGTGTTATTG
TGGACGATAGAAACTGTGCTCTGTTTTTGTCCTCTACTCGCTATCTGTGA
AAGTTTTGTGGCTGGAAATGGGAGGGAAAAAGCAAAAAGTGAAAGGAGCA
CCAAGTTTGTAAATGTCCCATCAATTAATTACAGATATGTTAAGCTATTT
GTCTCTCTTTTGCCATCCATTTCCCGTGCTTTTTGAAACAGAACACTCAA
GATTTCCTTCTCAGTACTTCTTATGTATTTTAAGATATACTTCCTTTCTT
TTCTTCAAAACCCTTCATAGAACCATTCAGTGCTAAACAGTGAATATTTT
GTGCACTGTTTATCAGGCTTCTGGTAGTTGTAGTATGCCTAAAATTTCAG
ACTTGATGGTAAATGGCAACAGTAAGTGTTCAGCTTCCTTGGGGTGGCCT
TCAGCCATGTAAATTTGTTAAGCTTCTTAATATGGAGTGTGCAGAAAAGA
TGAAAAGAATTTATTATTTGACAAACTGGCATTTTCTCTGGTTCATAAAC
ATATTTTAAGGAGCCACTGATGGTTGTGAAGAGAATTAAATGCTTCTGAA
GTTGGGATGCTGATATTTCGTGATGTGTATGTCATACTTGAATTACAAGA
AACTGATAGCTTTATCATTTTTCTGTTGTGTAATAGTTGTTACACTTTTA
TAGCAATAAATGGAAAATTTTGTAGGTTACATCAGCACTGATATGTTTCC
CATTTTAATAAAATGGTAGAAAATTTTCACATCAAACAATTGTGCCTCAC
ATAGAAATGTTTTGCTGTGGACAGTTTAAACAAAATAATGTGAAGAACTT
GTTACTCGCATCACGCATTTTTTATGTGAAAATAGTTCTTCGCATTGTAG
GTCTATTGGGACCCACTGTCACAAAGGTAGTTGTTATTTCTTTGGCATTT
CTAGATGCAGTGCTTATTGCAAAGTTGTAATTGCATGAAATAGCTGTTTG
TAAAGAAACTGCTTTTATGTGACTTCTTGTAAATTATCTATTGTAAGTAT
TTTGTAAAGTTTTTCCCATATATTAGATCAAATTAAAGGTCTTAAAAACT
GAAA
>CL78.Contig2_All
CAAACGTCGAGACGCTCGTGTGGTGGGGTGGGCGTAGTGTCGCTGCGTTC
AGTTAGTTGCGTGCACCGGAGAAGAGGCGAGGTTCAGTGCATCACAGAAA
GATAACGATTCTGCAACAGGGATAGATTTCTCAGGGGGACCTGGAGGAAC
AGGGTACTTCCTCGTCTACTACGACGACTACCATGACAACGGCGGCGAAG
TTGTACGGGAAGGATGTGAGCGAGTATGAACACCTGGACGTGGATCAGCT
GCTCAACCAGTTAACCCCGGAAGAAATAGACATCCTAGCCAAGGAAGTGG
ACCCAGATGACCAGTTTCTGCCACCTTCTCAGCGCTGCAACTACTCCTGT
GAGAAGAGTCCGACAGGCCCATTGAACCGCAAGAAGCTGATAGAACACAT
CAACAAGCAGGCCCTGGAGACCCCTGACAAGCCCGAGCTGAAGCCCTACG
TGCCCGGCACCGTCCGCGGCAAGAAGTGGATACCTCCGCCACCTCCACAA
CGTGAAATAGATGCTGAGGAGCAGATCGCCATAGACCTGGGAGACGAGTA
TGAAACTGCTCTCGATAAAGCGACACAGGAGGAAATCATTGATCTTGCAG
CTATCCTGGGCTTCCACTCGATGATGAATCAGGAGCAGTACCATGCGTCT
CTGCTGAACAAGAACCAGCCAGTCGGCCTGGGCTGGGACGGCATCACGAA
GGCTTCGCAGCCAAAGCCGTACCCGGCTGAGCCGCCCAACCTCACGGACC
CTGACTCAACTATTCAACAGGTCAAGGATGATGACCCCACTCTTATTGAC
CTCAATTGGAACAACATTAAGAATATTTCTGAAGAAAAATTTGAACACCT
TTTCAATGCCCTGCCTGAGAACACACATTTGGAAACTCTGAGTTTGAGCA
ATGTGGGAATGACGGATAACTCTGCTATAAAGTTAGCAGAAGCACTCGAG
CGCAACACTACCTTACGTGTCGTCAATGTGGAAACAAACTTCATCAGTCC
ACCAGTTATTGTGAAGCTTATTAAATCTCTCTTGGCAACCAAAACAATTG
AAGAATTCAGATGCTCTAATCAGAGGTCGCAGGTGCTGGGCAACAAGATA
GAGATGGACATAACGGGCCTGGTGGAGCAGAACCCGACACTTCTGCGGCT
CGGCCTGCACCTGGAGTACAATGACGCGCGCCACCGCGTCGCCGCTCACC
TCCAGAGGAACATCGACAGGATACGGAAAGACCTAACACTGCGCCTGCAA
TTCAGGTTCTTTAACAACATCCGCAGGAAAAGTCTGATCAAGTAAAAGTT
TCACAAGTACGCCTGTCTCGTGTGGGAGCGACAAACTCGTAGTGTGCGAT
GATGTCTCTAATAGGTCGCCTCCGTCGGATAGGCAGAGCTTCGCGCAACT
ACACCATTGGATTCGTCACACACCACAAGAAGTCCATCCACGAGTGATTG
GGGCTACCTCCAGCTGAAGTTGTGTGTGTAGTGTGTCACTGTATGCTACT
CCGTAGGTGTTATTGTGGACGATAGAAACTGTGCTCTGTTTTTGTCCTCT
ACTCGCTATCTGTGAAAGTTTTGTGGCTGGAAATGGGAGGGAAAAAGCAA
AAAGTGAAAGGAGCACCAAGTTTGTAAATGTCCCATCAATTAATTACAGA
TATGTTAAGCTATTTGTCTCTCTTTTGCCATCCATTTCCCGTGCTTTTTG
AAACAGAACACTCAAGATTTCCTTCTCAGTACTTCTTATGTATTTTAAGA
TATACTTCCTTTCTTTTCTTCAAAACCCTTCATAGAACCATTCAGTGCTA
AACAGTGAATATTTTGTGCACTGTTTATCAGGCTTCTGGTAGTTGTAGTA
TGCCTAAAATTTCAGACTTGATGGTAAATGGCAACAGTAAGTGTTCAGCT
TCCTTGGGGTGGCCTTCAGCCATGTAAATTTGTTAAGCTTCTTAATATGG
AGTGTGCAGAAAAGATGAAAAGAATTTATTATTTGACAAACTGGCATTTT
CTCTGGTTCATAAACATATTTTAAGGAGCCACTGATGGTTGTGAAGAGAA
TTAAATGCTTCTGAAGTTGGGATGCTGATATTTCGTGATGTGTATGTCAT
ACTTGAATTACAAGAAACTGATAGCTTTATCATTTTTCTGTTGTGTAATA
GTTGTTACACTTTTATAGCAATAAATGGAAAATTTTGTAGGTTACATCAG
CACTGATATGTTTCCCATTTTAATAAAATGGTAGAAAATTTTCACATCAA
ACAATTGTGCCTCACATAGAAATGTTTTGCTGTGGACAGTTTAAACAAAA
TAATGTGAAGAACTTGTTACTCGCATCACGCATTTTTTATGTGAAAATAG
TTCTTCGCATTGTAGGTCTATTGGGACCCACTGTCACAAAGGTAGTTGTT
ATTTCTTTGGCATTTCTAGATGCAGTGCTTATTGCAAAGTTGTAATTGCA
TGAAATAGCTGTTTGTAAAGAAACTGCTTTTATGTGACTTCTTGTAAATT
ATCTATTGTAAGTATTTTGTAAAGTTTTTCCCATATATTAGATCAAATTA
AAGGTCTTAAAAACTGAAA
>CL78.Contig3_All
CAAACGTCGAGACGCTCGTGTGGTGGGGTGGGCGTAGTGTCGCTGCGTTC
AGTTAGTTGCGTGCACCGGAGAAGAGGCGAGGTTCAGTGCATCACAGAAA
GATAACGATTCTGCAACAGGGATAGATTTCTCAGGGGGACCTGGAGGAAC
AGGGTACTTCCTCGTCTACTACGACGACTACCATGACAACGGCGGCGAAG
TTGTACGGGAAGGATGTGAGCGAGTATGAACACCTGGACGTGGATCAGCT
GCTCAACCAGTTAACCCCGGAAGAAATAGACATCCTAGCCAAGGAAGTGG
ACCCAGATGACCAGTTTCTGCCACCTTCTCAGCGCTGCAACTACTCCTGT
GAGAAGAGTCCGACAGGCCCATTGAACCGCAAGAAGCTGATAGAACACAT
CAACAAGCAGGCCCTGGAGACCCCTGACAAGCCCGAGCTGAAGCCCTACG
TGCCCGGCACCGTCCGCGGCAAGAAGTGGATACCTCCGCCACCTCCACAA
CGTGAAATAGATGCTGAGGAGCAGATCGCCATAGACCTGGGAGACGAGTA
TGAAACTGCTCTCGATAAAGCGACACAGGAGGAAATCATTGATCTTGCAG
CTATCCTGGGCTTCCACTCGATGATGAATCAGGAGCAGTACCATGCGTCT
CTGCTGAACAAGAACCAGCCAGTCGGCCTGGGCTGGGACGGCATCACGAA
GGCTTCGCAGCCAAAGCCGTACCCGGCTGAGCCGCCCAACCTCACGGACC
CTGACTCAACTATTCAACAGGTCAAGGATGATGACCCCACTCTTATTGAC
CTCAATTGGAACAACATTAAGAATATTTCTGAAGAAAAATTTGAACACCT
TTTCAATGCCCTGCCTGAGAACACACATTTGGAAACTCTGAGTTTGAGCA
ATGTGGGAATGACGGATAACTCTGCTATAAAGTTAGCAGAAGCACTCGAG
CGCAACACTACCTTACGTGTCGTCAATGTGGAAACAAACTTCATCAGTCC
ACCAGTTATTGTGAAGCTTATTAAATCTCTCTTGGCAACCAAAACAATTG
AAGAATTCAGATGCTCTAATCAGAGGTCGCAGGTGCTGGGCAACAAGATA
GAGATGGACATAACGGGCCTGGTGGAGCAGAACCCGACACTTCTGCGGCT
CGGCCTGCACCTGGAGTACAATGACGCGCGCCACCGCGTCGCCGCTCACC
TCCAGAGGAACATCGACAGGATACGCCTGTCTCGTGTGGGAGCGACAAAC
TCGTAGTGTGCGATGATGTCTCTAATAGGTCGCCTCCGTCGGATAGGCAG
AGCTTCGCGCAACTACACCATTGGATTCGTCACACACCACAAGAAGTCCA
TCCACGAGTGATTGGGGCTACCTCCAGCTGAAGTTGTGTGTGTAGTGTGT
CACTGTATGCTACTCCGTAGGTGTTATTGTGGACGATAGAAACTGTGCTC
TGTTTTTGTCCTCTACTCGCTATCTGTGAAAGTTTTGTGGCTGGAAATGG
GAGGGAAAAAGCAAAAAGTGAAAGGAGCACCAAGTTTGTAAATGTCCCAT
CAATTAATTACAGATATGTTAAGCTATTTGTCTCTCTTTTGCCATCCATT
TCCCGTGCTTTTTGAAACAGAACACTCAAGATTTCCTTCTCAGTACTTCT
TATGTATTTTAAGATATACTTCCTTTCTTTTCTTCAAAACCCTTCATAGA
ACCATTCAGTGCTAAACAGTGAATATTTTGTGCACTGTTTATCAGGCTTC
TGGTAGTTGTAGTATGCCTAAAATTTCAGACTTGATGGTAAATGGCAACA
GTAAGTGTTCAGCTTCCTTGGGGTGGCCTTCAGCCATGTAAATTTGTTAA
GCTTCTTAATATGGAGTGTGCAGAAAAGATGAAAAGAATTTATTATTTGA
CAAACTGGCATTTTCTCTGGTTCATAAACATATTTTAAGGAGCCACTGAT
GGTTGTGAAGAGAATTAAATGCTTCTGAAGTTGGGATGCTGATATTTCGT
GATGTGTATGTCATACTTGAATTACAAGAAACTGATAGCTTTATCATTTT
TCTGTTGTGTAATAGTTGTTACACTTTTATAGCAATAAATGGAAAATTTT
GTAGGTTACATCAGCACTGATATGTTTCCCATTTTAATAAAATGGTAGAA
AATTTTCACATCAAACAATTGTGCCTCACATAGAAATGTTTTGCTGTGGA
CAGTTTAAACAAAATAATGTGAAGAACTTGTTACTCGCATCACGCATTTT
TTATGTGAAAATAGTTCTTCGCATTGTAGGTCTATTGGGACCCACTGTCA
CAAAGGTAGTTGTTATTTCTTTGGCATTTCTAGATGCAGTGCTTATTGCA
AAGTTGTAATTGCATGAAATAGCTGTTTGTAAAGAAACTGCTTTTATGTG
ACTTCTTGTAAATTATCTATTGTAAGTATTTTGTAAAGTTTTTCCCATAT
ATTAGATCAAATTAAAGGTCTTAAAAACTGAAA
>CL78.Contig4_All
CGCGCAGTACTAATCGGGAACTCGAGCGGCGAGTGAGTTTGGGGTTGGGG
CAGTGTTCGCGAATCGCTTTAAAAAACCGGCGGGCGGCTATTACAAAAAG
CATAAACCGTGTCCGGCGGTTTTCACAGCGCGCTCGCTCGCACGGGTGGA
GGCGTACTATCGGTACTTTGCCGGCAGTAACCTTTCTCTTCTTTCGTACA
CTCCACGAGGAAAAGGAAGTGTTTTTAATTTCCGCGTAGCAAAAACTTGC
AGCAGCAGAAATGGAGACGGTCGAGGAATACTACGAGGGTGCCACCACCA
GGCGAAAAACGATCCGTACAAGCCTGAAGATAGAGGAAACTTCCTCGTCT
ACTACGACGACTACCATGACAACGGCGGCGAAGTTGTACGGGAAGGATGT
GAGCGAGTATGAACACCTGGACGTGGATCAGCTGCTCAACCAGTTAACCC
CGGAAGAAATAGACATCCTAGCCAAGGAAGTGGACCCAGATGACCAGTTT
CTGCCACCTTCTCAGCGCTGCAACTACTCCTGTGAGAAGAGTCCGACAGG
CCCATTGAACCGCAAGAAGCTGATAGAACACATCAACAAGCAGGCCCTGG
AGACCCCTGACAAGCCCGAGCTGAAGCCCTACGTGCCCGGCACCGTCCGC
GGCAAGAAGTGGATACCTCCGCCACCTCCACAACGTGAAATAGATGCTGA
GGAGCAGATCGCCATAGACCTGGGAGACGAGTATGAAACTGCTCTCGATA
AAGCGACACAGGAGGAAATCATTGATCTTGCAGCTATCCTGGGCTTCCAC
TCGATGATGAATCAGGAGCAGTACCATGCGTCTCTGCTGAACAAGAACCA
GCCAGTCGGCCTGGGCTGGGACGGCATCACGAAGGCTTCGCAGCCAAAGC
CGTACCCGGCTGAGCCGCCCAACCTCACGGACCCTGACTCAACTATTCAA
CAGGTCAAGGATGATGACCCCACTCTTATTGACCTCAATTGGAACAACAT
TAAGAATATTTCTGAAGAAAAATTTGAACACCTTTTCAATGCCCTGCCTG
AGAACACACATTTGGAAACTCTGAGTTTGAGCAATGTGGGAATGACGGAT
AACTCTGCTATAAAGTTAGCAGAAGCACTCGAGCGCAACACTACCTTACG
TGTCGTCAATGTGGAAACAAACTTCATCAGTCCACCAGTTATTGTGAAGC
TTATTAAATCTCTCTTGGCAACCAAAACAATTGAAGAATTCAGATGCTCT
AATCAGAGGTCGCAGGTGCTGGGCAACAAGATAGAGATGGACATAACGGG
CCTGGTGGAGCAGAACCCGACACTTCTGCGGCTCGGCCTGCACCTGGAGT
ACAATGACGCGCGCCACCGCGTCGCCGCTCACCTCCAGAGGAACATCGAC
AGGATACGCCTGTCTCGTGTGGGAGCGACAAACTCGTAGTGTGCGATGAT
GTCTCTAATAGGTCGCCTCCGTCGGATAGGCAGAGCTTCGCGCAACTACA
CCATTGGATTCGTCACACACCACAAGAAGTCCATCCACGAGTGATTGGGG
CTACCTCCAGCTGAAGTTGTGTGTGTAGTGTGTCACTGTATGCTACTCCG
TAGGTGTTATTGTGGACGATAGAAACTGTGCTCTGTTTTTGTCCTCTACT
CGCTATCTGTGAAAGTTTTGTGGCTGGAAATGGGAGGGAAAAAGCAAAAA
GTGAAAGGAGCACCAAGTTTGTAAATGTCCCATCAATTAATTACAGATAT
GTTAAGCTATTTGTCTCTCTTTTGCCATCCATTTCCCGTGCTTTTTGAAA
CAGAACACTCAAGATTTCCTTCTCAGTACTTCTTATGTATTTTAAGATAT
ACTTCCTTTCTTTTCTTCAAAACCCTTCATAGAACCATTCAGTGCTAAAC
AGTGAATATTTTGTGCACTGTTTATCAGGCTTCTGGTAGTTGTAGTATGC
CTAAAATTTCAGACTTGATGGTAAATGGCAACAGTAAGTGTTCAGCTTCC
TTGGGGTGGCCTTCAGCCATGTAAATTTGTTAAGCTTCTTAATATGGAGT
GTGCAGAAAAGATGAAAAGAATTTATTATTTGACAAACTGGCATTTTCTC
TGGTTCATAAACATATTTTAAGGAGCCACTGATGGTTGTGAAGAGAATTA
AATGCTTCTGAAGTTGGGATGCTGATATTTCGTGATGTGTATGTCATACT
TGAATTACAAGAAACTGATAGCTTTATCATTTTTCTGTTGTGTAATAGTT
GTTACACTTTTATAGCAATAAATGGAAAATTTTGTAGGTTACATCAGCAC
TGATATGTTTCCCATTTTAATAAAATGGTAGAAAATTTTCACATCAAACA
ATTGTGCCTCACATAGAAATGTTTTGCTGTGGACAGTTTAAACAAAATAA
TGTGAAGAACTTGTTACTCGCATCACGCATTTTTTATGTGAAAATAGTTC
TTCGCATTGTAGGTCTATTGGGACCCACTGTCACAAAGGTAGTTGTTATT
TCTTTGGCATTTCTAGATGCAGTGCTTATTGCAAAGTTGTAATTGCATGA
AATAGCTGTTTGTAAAGAAACTGCTTTTATGTGACTTCTTGTAAATTATC
TATTGTAAGTATTTTGTAAAGTTTTTCCCATATATTAGATCAAATTAAAG
GTCTTAAAAACTGAAA
>CL78.Contig5_All
CGCGCAGTACTAATCGGGAACTCGAGCGGCGAGTGAGTTTGGGGTTGGGG
CAGTGTTCGCGAATCGCTTTAAAAAACCGGCGGGCGGCTATTACAAAAAG
CATAAACCGTGTCCGGCGGTTTTCACAGCGCGCTCGCTCGCACGGGTGGA
GGCGTACTATCGGTACTTTGCCGGCAGTAACCTTTCTCTTCTTTCGTACA
CTCCACGAGGAAAAGGAAGTGTTTTTAATTTCCGCGTAGCAAAAACTTGC
AGCAGCAGAAATGGAGACGGTCGAGGAATACTACGAGGGTGCCACCACCA
GGCGAAAAACGATCCGTACAAGCCTGAAGATAGAGGAAACTTCCTCGTCT
ACTACGACGACTACCATGACAACGGCGGCGAAGTTGTACGGGAAGGATGT
GAGCGAGTATGAACACCTGGACGTGGATCAGCTGCTCAACCAGTTAACCC
CGGAAGAAATAGACATCCTAGCCAAGGAAGTGGACCCAGATGACCAGTTT
CTGCCACCTTCTCAGCGCTGCAACTACTCCTGTGAGAAGAGTCCGACAGG
CCCATTGAACCGCAAGAAGCTGATAGAACACATCAACAAGCAGGCCCTGG
AGACCCCTGACAAGCCCGAGCTGAAGCCCTACGTGCCCGGCACCGTCCGC
GGCAAGAAGTGGATACCTCCGCCACCTCCACAACGTGAAATAGATGCTGA
GGAGCAGATCGCCATAGACCTGGGAGACGAGTATGAAACTGCTCTCGATA
AAGCGACACAGGAGGAAATCATTGATCTTGCAGCTATCCTGGGCTTCCAC
TCGATGATGAATCAGGAGCAGTACCATGCGTCTCTGCTGAACAAGAACCA
GCCAGTCGGCCTGGGCTGGGACGGCATCACGAAGGCTTCGCAGCCAAAGC
CGTACCCGGCTGAGCCGCCCAACCTCACGGACCCTGACTCAACTATTCAA
CAGGTCAAGGATGATGACCCCACTCTTATTGACCTCAATTGGAACAACAT
TAAGAATATTTCTGAAGAAAAATTTGAACACCTTTTCAATGCCCTGCCTG
AGAACACACATTTGGAAACTCTGAGTTTGAGCAATGTGGGAATGACGGAT
AACTCTGCTATAAAGTTAGCAGAAGCACTCGAGCGCAACACTACCTTACG
TGTCGTCAATGTGGAAACAAACTTCATCAGTCCACCAGTTATTGTGAAGC
TTATTAAATCTCTCTTGGCAACCAAAACAATTGAAGAATTCAGATGCTCT
AATCAGAGGTCGCAGGTGCTGGGCAACAAGATAGAGATGGACATAACGGG
CCTGGTGGAGCAGAACCCGACACTTCTGCGGCTCGGCCTGCACCTGGAGT
ACAATGACGCGCGCCACCGCGTCGCCGCTCACCTCCAGAGGAACATCGAC
AGGATACGGAAAGACCTAACACTGCGCCTGCAATTCAGGTTCTTTAACAA
CATCCGCAGGAAAAGTCTGATCAAGTAAAAGTTTCACAAGTACGCCTGTC
TCGTGTGGGAGCGACAAACTCGTAGTGTGCGATGATGTCTCTAATAGGTC
GCCTCCGTCGGATAGGCAGAGCTTCGCGCAACTACACCATTGGATTCGTC
ACACACCACAAGAAGTCCATCCACGAGTGATTGGGGCTACCTCCAGCTGA
AGTTGTGTGTGTAGTGTGTCACTGTATGCTACTCCGTAGGTGTTATTGTG
GACGATAGAAACTGTGCTCTGTTTTTGTCCTCTACTCGCTATCTGTGAAA
GTTTTGTGGCTGGAAATGGGAGGGAAAAAGCAAAAAGTGAAAGGAGCACC
AAGTTTGTAAATGTCCCATCAATTAATTACAGATATGTTAAGCTATTTGT
CTCTCTTTTGCCATCCATTTCCCGTGCTTTTTGAAACAGAACACTCAAGA
TTTCCTTCTCAGTACTTCTTATGTATTTTAAGATATACTTCCTTTCTTTT
CTTCAAAACCCTTCATAGAACCATTCAGTGCTAAACAGTGAATATTTTGT
GCACTGTTTATCAGGCTTCTGGTAGTTGTAGTATGCCTAAAATTTCAGAC
TTGATGGTAAATGGCAACAGTAAGTGTTCAGCTTCCTTGGGGTGGCCTTC
AGCCATGTAAATTTGTTAAGCTTCTTAATATGGAGTGTGCAGAAAAGATG
AAAAGAATTTATTATTTGACAAACTGGCATTTTCTCTGGTTCATAAACAT
ATTTTAAGGAGCCACTGATGGTTGTGAAGAGAATTAAATGCTTCTGAAGT
TGGGATGCTGATATTTCGTGATGTGTATGTCATACTTGAATTACAAGAAA
CTGATAGCTTTATCATTTTTCTGTTGTGTAATAGTTGTTACACTTTTATA
GCAATAAATGGAAAATTTTGTAGGTTACATCAGCACTGATATGTTTCCCA
TTTTAATAAAATGGTAGAAAATTTTCACATCAAACAATTGTGCCTCACAT
AGAAATGTTTTGCTGTGGACAGTTTAAACAAAATAATGTGAAGAACTTGT
[truncated: 42,877,369 more chars]
