# Supplementary material for: De Novo Assembly and Characterization of the Xenocatantops brachycerus Transcriptome
Source: Int J Mol Sci. 2018 Feb 8;19(2):520. doi: 10.3390/ijms19020520 (PMC5855742; doi:10.3390/ijms19020520)
Supplement: Supplementary file 1 [file ijms-19-00520-s001.zip › supplementary file/Table S1.xlsx]

## Sheet: Sheet2
Item	XN	XF	XM	All
Total raw reads	45244522	45244170	45242920	135731612
Clean reads	44593026	44314184	44287638	133194848
Clean reads Q30 (%)	90.14	90.92	91.49	-
Clean reads Q20 (%)	95.72	96.06	96.41	-
Number of contigs	32653	54485	27004
Mean length of contigs (bp)	616	841	625
Total length of contigs (bp)	20143862	45828305	16884056
N50 length of contigs (bp)	1015	1678	1031
Number of unigenes	24030	40522	20178	43187
Mean length of unigenes (bp)	707	968	709	964
Total length of unigenes (bp)	16998200	39255884	14320681	41642132
N50 length of unigenes (bp)	1123	1791	1120	1799
GC percentage of unigenes (%)	43.62	42.13	44.17	42.71
The Q20 percentage is the percentage of the base error rate below 0.01; the Q30 percentage is the percentage of the base error rate below 0.001; the GC percentage is the filtered number of G and C bases as a proportion of the total number of bases; N50 is used to measure the continuity of the assembly such that a greater value indicates better assembly.
