# Supplementary material for: De Novo Assembly and Characterization of the Xenocatantops brachycerus Transcriptome
Source: Int J Mol Sci. 2018 Feb 8;19(2):520. doi: 10.3390/ijms19020520 (PMC5855742; doi:10.3390/ijms19020520)
Supplement: Supplementary file 1 [file ijms-19-00520-s001.zip › supplementary file/Table S10 .xls]

## Sheet: Wnt
Unigene	Nr	Nt	Swissprot	KEGG	COG	Interpro	GO
CL1157.Contig1_All	gi|646676387|gb|KDQ97277.1|/0/hypothetical protein L798_05600 [Zootermopsis nevadensis]	gi|194865346|ref|XM_001971348.1|/3e-89/Drosophila erecta GG14461 (Dere\GG14461), mRNA	sp|D3ZSZ3|NLK_RAT/0.0/Serine/threonine-protein kinase NLK OS=Rattus norvegicus GN=Nlk PE=3 SV=1	ame:410956/0.0/nmo; nemo; K04468 nemo like kinase [EC:2.7.11.24]	YBL016w/4e-62/---	PTHR24055:SF143/7.6E-284/--	NA
CL1157.Contig2_All	gi|646676387|gb|KDQ97277.1|/0/hypothetical protein L798_05600 [Zootermopsis nevadensis]	gi|194865346|ref|XM_001971348.1|/9e-90/Drosophila erecta GG14461 (Dere\GG14461), mRNA	sp|E1BMN8|NLK_BOVIN/0.0/Serine/threonine-protein kinase NLK OS=Bos taurus GN=NLK PE=3 SV=2	ame:410956/0.0/nmo; nemo; K04468 nemo like kinase [EC:2.7.11.24]	YBL016w/1e-62/---	PS50011/44.781/Protein kinase domain profile.	NA
CL1157.Contig3_All	gi|646676387|gb|KDQ97277.1|/0/hypothetical protein L798_05600 [Zootermopsis nevadensis]	gi|194865346|ref|XM_001971348.1|/3e-89/Drosophila erecta GG14461 (Dere\GG14461), mRNA	sp|D3ZSZ3|NLK_RAT/0.0/Serine/threonine-protein kinase NLK OS=Rattus norvegicus GN=Nlk PE=3 SV=1	ame:410956/0.0/nmo; nemo; K04468 nemo like kinase [EC:2.7.11.24]	YBL016w/4e-62/---	PS50011/44.781/Protein kinase domain profile.	NA
CL1166.Contig1_All	gi|195394975|ref|XP_002056112.1|/6.8669e-18/GJ10761 [Drosophila virilis] &gt;gi|194142821|gb|EDW59224.1| GJ10761 [Drosophila virilis]	NA	sp|Q75JC9|Y8484_DICDI/1e-12/Uncharacterized protein DDB_G0271670 OS=Dictyostelium discoideum GN=DDB_G0271670 PE=4 SV=1	dmo:Dmoj_GI23720/1e-07/GI23720 gene product from transcript GI23720-RA; K11584 protein phosphatase 2 (formerly 2A), regulatory subunit B'	BS_yhgE/3e-06/---	NA	NA
CL1166.Contig2_All	gi|195394975|ref|XP_002056112.1|/4.47971e-17/GJ10761 [Drosophila virilis] &gt;gi|194142821|gb|EDW59224.1| GJ10761 [Drosophila virilis]	NA	sp|Q75JC9|Y8484_DICDI/8e-14/Uncharacterized protein DDB_G0271670 OS=Dictyostelium discoideum GN=DDB_G0271670 PE=4 SV=1	dvi:Dvir_GJ17774/2e-07/GJ17774 gene product from transcript GJ17774-RA; K04508 transducin (beta)-like 1	L159324_1/5e-07/---	NA	NA
CL1166.Contig3_All	gi|195394975|ref|XP_002056112.1|/1.48183e-18/GJ10761 [Drosophila virilis] &gt;gi|194142821|gb|EDW59224.1| GJ10761 [Drosophila virilis]	NA	sp|Q75JC9|Y8484_DICDI/3e-13/Uncharacterized protein DDB_G0271670 OS=Dictyostelium discoideum GN=DDB_G0271670 PE=4 SV=1	dwi:Dwil_GK22480/9e-08/GK22480 gene product from transcript GK22480-RA; K10523 speckle-type POZ protein	MA3805/6e-07/---	NA	NA
CL1166.Contig4_All	gi|195394975|ref|XP_002056112.1|/1.00437e-16/GJ10761 [Drosophila virilis] &gt;gi|194142821|gb|EDW59224.1| GJ10761 [Drosophila virilis]	NA	sp|Q9NZW4|DSPP_HUMAN/1e-10/Dentin sialophosphoprotein OS=Homo sapiens GN=DSPP PE=1 SV=2	dvi:Dvir_GJ17774/4e-08/GJ17774 gene product from transcript GJ17774-RA; K04508 transducin (beta)-like 1	L159324_1/8e-07/---	NA	NA
CL1493.Contig1_All	gi|501296725|dbj|BAN21009.1|/0/groucho [Riptortus pedestris]	gi|501296724|dbj|AK417794.1|/5e-74/Riptortus pedestris mRNA for groucho, complete cds, sequence id: Rped-1155	sp|Q04727|TLE4_HUMAN/0.0/Transducin-like enhancer protein 4 OS=Homo sapiens GN=TLE4 PE=1 SV=3	tca:656496/0.0/similar to groucho CG8384-PA; K04497 groucho	all0438_2/2e-21/---	PTHR10814/0.0/--	biological_process:GO:0006355//regulation of transcription, DNA-templated;cellular_component:GO:0005634//nucleus;
CL1493.Contig2_All	gi|501296725|dbj|BAN21009.1|/0/groucho [Riptortus pedestris]	gi|501296724|dbj|AK417794.1|/5e-74/Riptortus pedestris mRNA for groucho, complete cds, sequence id: Rped-1155	sp|Q04727|TLE4_HUMAN/0.0/Transducin-like enhancer protein 4 OS=Homo sapiens GN=TLE4 PE=1 SV=3	tca:656496/0.0/similar to groucho CG8384-PA; K04497 groucho	all0438_2/2e-21/---	PS50294/9.494/Trp-Asp (WD) repeats circular profile.	biological_process:GO:0006355//regulation of transcription, DNA-templated;cellular_component:GO:0005634//nucleus;
CL1567.Contig1_All	gi|198465931|ref|XP_001353826.2|/2.16325e-23/GA11560 [Drosophila pseudoobscura pseudoobscura] &gt;gi|198150374|gb|EAL29561.2| GA11560 [Drosophila pseudoobscura pseudoobscura]	NA	sp|Q8T635|CU20_MANSE/3e-16/Pupal cuticle protein 20 OS=Manduca sexta GN=PCP20 PE=1 SV=1	dre:557451/6e-10/daam1a, daam1; dishevelled associated activator of morphogenesis 1a; K04512 dishevelled associated activator of morphogenesis	CC3494_1/8e-07/---	PTHR10380/1.2E-25/--	NA
CL1567.Contig2_All	gi|198465931|ref|XP_001353826.2|/1.63504e-23/GA11560 [Drosophila pseudoobscura pseudoobscura] &gt;gi|198150374|gb|EAL29561.2| GA11560 [Drosophila pseudoobscura pseudoobscura]	NA	sp|Q8T635|CU20_MANSE/3e-16/Pupal cuticle protein 20 OS=Manduca sexta GN=PCP20 PE=1 SV=1	dre:557451/6e-10/daam1a, daam1; dishevelled associated activator of morphogenesis 1a; K04512 dishevelled associated activator of morphogenesis	CC3494_1/8e-07/---	PF00379/5.2E-16/Insect cuticle protein	NA
CL1728.Contig1_All	gi|642916838|ref|XP_008199524.1|/0/PREDICTED: serine/threonine-protein phosphatase 2B catalytic subunit 2-like isoform X2 [Tribolium castaneum]	gi|383854984|ref|XM_003702952.1|/1e-118/PREDICTED: Megachile rotundata uncharacterized LOC100876650 (LOC100876650), mRNA	sp|Q27889|PP2B2_DROME/0.0/Serine/threonine-protein phosphatase 2B catalytic subunit 2 OS=Drosophila melanogaster GN=Pp2B-14D PE=1 SV=2	nvi:100118015/0.0/NV13244; serine/threonine-protein phosphatase 2B catalytic subunit 3-like; K04348 protein phosphatase 3, catalytic subunit [EC:3.1.3.16]	SPBC1346.01c/0.0/---	SM00156/4.4E-160/Protein phosphatase 2A homologues, catalytic domain.	NA
CL1728.Contig2_All	gi|642916834|ref|XP_008199522.1|/0/PREDICTED: serine/threonine-protein phosphatase 2B catalytic subunit 2-like isoform X1 [Tribolium castaneum] &gt;gi|642916836|ref|XP_008199523.1| PREDICTED: serine/threonine-protein phosphatase 2B catalytic subunit 2-like isoform X1 [Tribolium castaneum]	gi|383854984|ref|XM_003702952.1|/1e-118/PREDICTED: Megachile rotundata uncharacterized LOC100876650 (LOC100876650), mRNA	sp|Q27889|PP2B2_DROME/0.0/Serine/threonine-protein phosphatase 2B catalytic subunit 2 OS=Drosophila melanogaster GN=Pp2B-14D PE=1 SV=2	nvi:100118015/0.0/NV13244; serine/threonine-protein phosphatase 2B catalytic subunit 3-like; K04348 protein phosphatase 3, catalytic subunit [EC:3.1.3.16]	SPBC1346.01c/0.0/---	PR00114/1.4E-79/Serine/threonine phosphatase family signature	NA
CL178.Contig2_All	gi|646707956|gb|KDR14469.1|/0/Neurabin-1 [Zootermopsis nevadensis]	gi|397787361|gb|JQ582823.1|/1e-23/Platyeriocheir formosa microsatellite EFMS-18 sequence	sp|O35867|NEB1_RAT/2e-86/Neurabin-1 OS=Rattus norvegicus GN=Ppp1r9a PE=1 SV=1	dre:565612/2e-20/ep300b, EP300a, P300-B, gb:dq017642; E1A binding protein p300 b; K04498 E1A/CREB-binding protein [EC:2.3.1.48]	YBR112c/3e-10/---	PTHR16154:SF23/1.8E-254/--	NA
CL1853.Contig1_All	gi|646718479|gb|KDR20919.1|/0/Presenilin-like protein [Zootermopsis nevadensis]	gi|449664230|ref|XR_181688.1|/2e-22/PREDICTED: Hydra magnipapillata presenilin-2-like (LOC100197650), partial misc_RNA	sp|O02194|PSN_DROME/3e-158/Presenilin homolog OS=Drosophila melanogaster GN=Psn PE=1 SV=2	tca:662627/3e-172/similar to Presenilin CG18803-PB; K04505 presenilin 1 [EC:3.4.23.-]	NA	PF01080/4.4E-174/Presenilin	cellular_component:GO:0016020//membrane;
CL1853.Contig2_All	gi|646718479|gb|KDR20919.1|/0/Presenilin-like protein [Zootermopsis nevadensis]	gi|449664230|ref|XR_181688.1|/2e-22/PREDICTED: Hydra magnipapillata presenilin-2-like (LOC100197650), partial misc_RNA	sp|O02194|PSN_DROME/3e-158/Presenilin homolog OS=Drosophila melanogaster GN=Psn PE=1 SV=2	tca:662627/3e-172/similar to Presenilin CG18803-PB; K04505 presenilin 1 [EC:3.4.23.-]	NA	PF01080/4.4E-174/Presenilin	cellular_component:GO:0016020//membrane;
CL1948.Contig1_All	gi|642931877|ref|XP_008196766.1|/1.48503e-176/PREDICTED: casein kinase I isoform delta-A isoform X1 [Tribolium castaneum]	gi|55820004|gb|AC134523.5|/4e-24/Mus musculus BAC clone RP24-492M8 from 5, complete sequence	sp|Q6P3K7|KC1DB_DANRE/2e-172/Casein kinase I isoform delta-B OS=Danio rerio GN=csnk1db PE=2 SV=1	gga:378891/4e-172/CSNK1E; casein kinase 1, epsilon (EC:2.7.11.1); K08960 casein kinase 1, epsilon [EC:2.7.11.1]	BS_yloP_1/6e-13/---	PS50011/30.93/Protein kinase domain profile.	NA
CL1948.Contig2_All	gi|642931877|ref|XP_008196766.1|/1.57584e-176/PREDICTED: casein kinase I isoform delta-A isoform X1 [Tribolium castaneum]	gi|55820004|gb|AC134523.5|/4e-24/Mus musculus BAC clone RP24-492M8 from 5, complete sequence	sp|Q6P3K7|KC1DB_DANRE/2e-172/Casein kinase I isoform delta-B OS=Danio rerio GN=csnk1db PE=2 SV=1	gga:378891/5e-172/CSNK1E; casein kinase 1, epsilon (EC:2.7.11.1); K08960 casein kinase 1, epsilon [EC:2.7.11.1]	BS_yloP_1/6e-13/---	PF00069/3.7E-41/Protein kinase domain	NA
CL1952.Contig1_All	gi|512898945|ref|XP_004924522.1|/0/PREDICTED: serine/threonine-protein phosphatase 2A 56 kDa regulatory subunit epsilon isoform-like isoform X1 [Bombyx mori] &gt;gi|512898949|ref|XP_004924523.1| PREDICTED: serine/threonine-protein phosphatase 2A 56 kDa regulatory subunit epsilon isoform-like isoform X2 [Bombyx mori]	gi|380026054|ref|XM_003696729.1|/4e-51/PREDICTED: Apis florea serine/threonine-protein phosphatase 2A 56 kDa regulatory subunit alpha isoform-like (LOC100867941), mRNA	sp|Q16537|2A5E_HUMAN/0.0/Serine/threonine-protein phosphatase 2A 56 kDa regulatory subunit epsilon isoform OS=Homo sapiens GN=PPP2R5E PE=1 SV=1	tca:659798/0.0/similar to widerborst CG5643-PC; K11584 protein phosphatase 2 (formerly 2A), regulatory subunit B'	NA	PTHR10257/0.0/--	biological_process:GO:0007165//signal transduction;cellular_component:GO:0000159//protein phosphatase type 2A complex;molecular_function:GO:0008601//protein phosphatase type 2A regulator activity;
CL1952.Contig2_All	gi|512898945|ref|XP_004924522.1|/0/PREDICTED: serine/threonine-protein phosphatase 2A 56 kDa regulatory subunit epsilon isoform-like isoform X1 [Bombyx mori] &gt;gi|512898949|ref|XP_004924523.1| PREDICTED: serine/threonine-protein phosphatase 2A 56 kDa regulatory subunit epsilon isoform-like isoform X2 [Bombyx mori]	gi|380026054|ref|XM_003696729.1|/4e-51/PREDICTED: Apis florea serine/threonine-protein phosphatase 2A 56 kDa regulatory subunit alpha isoform-like (LOC100867941), mRNA	sp|Q16537|2A5E_HUMAN/0.0/Serine/threonine-protein phosphatase 2A 56 kDa regulatory subunit epsilon isoform OS=Homo sapiens GN=PPP2R5E PE=1 SV=1	tca:659798/0.0/similar to widerborst CG5643-PC; K11584 protein phosphatase 2 (formerly 2A), regulatory subunit B'	NA	PTHR10257/0.0/--	biological_process:GO:0007165//signal transduction;cellular_component:GO:0000159//protein phosphatase type 2A complex;molecular_function:GO:0008601//protein phosphatase type 2A regulator activity;
CL1957.Contig2_All	gi|557160710|emb|CDJ64153.1|/2.58813e-12/hypothetical protein, conserved [Eimeria necatrix]	gi|21436707|emb|AL646098.9|/7e-17/Mouse DNA sequence from clone RP23-107I24 on chromosome 11, complete sequence	sp|Q550K8|Y7071_DICDI/6e-08/Probable serine/threonine-protein kinase DDB_G0277071 OS=Dictyostelium discoideum GN=DDB_G0277071 PE=3 SV=1	dgr:Dgri_GH16233/1e-06/GH16233 gene product from transcript GH16233-RA; K08826 homeodomain interacting protein kinase [EC:2.7.11.1]	NA	NA	NA
CL1984.Contig1_All	gi|645036510|ref|XP_008217014.1|/3.08592e-106/PREDICTED: ras-like GTP-binding protein Rho1 isoform X1 [Nasonia vitripennis]	gi|261873421|gb|GU014394.1|/1e-57/Chiloscyllium plagiosum Ras protein (ras) mRNA, complete cds	sp|P48148|RHO1_DROME/3e-102/Ras-like GTP-binding protein Rho1 OS=Drosophila melanogaster GN=Rho1 PE=1 SV=1	nvi:100114100/1e-106/RHOA, NV12244; ras homolog gene family, member A; K04513 Ras homolog gene family, member A	SPAC16.01/2e-57/---	SM00174/3.6E-129/Rho (Ras homology) subfamily of Ras-like small GTPases	NA
CL1984.Contig2_All	gi|345481856|ref|XP_003424472.1|/2.59709e-106/PREDICTED: ras-like GTP-binding protein Rho1 isoform X2 [Nasonia vitripennis] &gt;gi|645036515|ref|XP_008217015.1| PREDICTED: ras-like GTP-binding protein Rho1 isoform X2 [Nasonia vitripennis]	gi|261873421|gb|GU014394.1|/1e-57/Chiloscyllium plagiosum Ras protein (ras) mRNA, complete cds	sp|P48148|RHO1_DROME/4e-102/Ras-like GTP-binding protein Rho1 OS=Drosophila melanogaster GN=Rho1 PE=1 SV=1	ame:409910/8e-107/Rho1; Ras-like GTP-binding protein Rho1; K04513 Ras homolog gene family, member A	SPAC16.01/2e-57/---	PTHR24072/2.4E-155/--	NA
CL2044.Contig1_All	gi|307197100|gb|EFN78468.1|/2.60315e-50/Hyaluronoglucosaminidase [Harpegnathos saltator]	NA	sp|Q6NZ13|NBL1_DANRE/2e-20/Neuroblastoma suppressor of tumorigenicity 1 OS=Danio rerio GN=nbl1 PE=2 SV=1	gga:395623/6e-09/CER1, CAR; cerberus 1, cysteine knot superfamily, homolog (Xenopus laevis); K01645 cerberus 1	NA	PTHR15283:SF1/4.1E-32/--	NA
CL2044.Contig2_All	gi|307197100|gb|EFN78468.1|/2.01331e-50/Hyaluronoglucosaminidase [Harpegnathos saltator]	NA	sp|Q6NZ13|NBL1_DANRE/1e-20/Neuroblastoma suppressor of tumorigenicity 1 OS=Danio rerio GN=nbl1 PE=2 SV=1	gga:395623/5e-09/CER1, CAR; cerberus 1, cysteine knot superfamily, homolog (Xenopus laevis); K01645 cerberus 1	NA	PTHR15283:SF1/4.1E-32/--	NA
CL2129.Contig1_All	gi|646708857|gb|KDR15004.1|/3.94534e-101/Ras-related C3 botulinum toxin substrate 1 [Zootermopsis nevadensis]	gi|380011109|ref|XM_003689607.1|/2e-47/PREDICTED: Apis florea ras-related C3 botulinum toxin substrate 1-like (LOC100865847), mRNA	sp|Q6RUV5|RAC1_RAT/8e-78/Ras-related C3 botulinum toxin substrate 1 OS=Rattus norvegicus GN=Rac1 PE=1 SV=1	nvi:100115463/1e-101/RAC1, NV14230; ras-related C3 botulinum toxin substrate 1 (rho family, small GTP binding protein Rac1); K04392 Ras-related C3 botulinum toxin substrate 1	SPAC110.03/4e-69/---	PR00449/3.248369E-34/Transforming protein P21 ras signature	biological_process:GO:0007264//small GTPase mediated signal transduction;cellular_component:GO:0016020//membrane;GO:0005622//intracellular;molecular_function:GO:0004767//sphingomyelin phosphodiesterase activity;GO:0005525//GTP binding;
CL2129.Contig2_All	gi|646708857|gb|KDR15004.1|/4.37755e-101/Ras-related C3 botulinum toxin substrate 1 [Zootermopsis nevadensis]	gi|380011109|ref|XM_003689607.1|/2e-47/PREDICTED: Apis florea ras-related C3 botulinum toxin substrate 1-like (LOC100865847), mRNA	sp|Q6RUV5|RAC1_RAT/8e-78/Ras-related C3 botulinum toxin substrate 1 OS=Rattus norvegicus GN=Rac1 PE=1 SV=1	nvi:100115463/1e-101/RAC1, NV14230; ras-related C3 botulinum toxin substrate 1 (rho family, small GTP binding protein Rac1); K04392 Ras-related C3 botulinum toxin substrate 1	SPAC110.03/4e-69/---	PTHR24072/4.1E-133/--	biological_process:GO:0007264//small GTPase mediated signal transduction;cellular_component:GO:0016020//membrane;GO:0005622//intracellular;molecular_function:GO:0004767//sphingomyelin phosphodiesterase activity;GO:0005525//GTP binding;
CL2132.Contig1_All	gi|646718893|gb|KDR21196.1|/0/Armadillo repeat-containing protein 8 [Zootermopsis nevadensis]	gi|545539101|ref|XM_005634488.1|/1e-08/PREDICTED: Canis lupus familiaris armadillo repeat containing 8 (ARMC8), transcript variant X4, mRNA	sp|Q2KI54|ARMC8_BOVIN/0.0/Armadillo repeat-containing protein 8 OS=Bos taurus GN=ARMC8 PE=2 SV=1	spu:585715/5e-11/similar to CG7908-PA; K06059 disintegrin and metalloproteinase domain-containing protein 17 [EC:3.4.24.86]	SPAC26H5.04/2e-18/---	PS50176/8.697/Armadillo/plakoglobin ARM repeat profile.	biological_process:GO:0006886//intracellular protein transport;GO:0016192//vesicle-mediated transport;cellular_component:GO:0030117//membrane coat;
CL2132.Contig2_All	gi|646718893|gb|KDR21196.1|/0/Armadillo repeat-containing protein 8 [Zootermopsis nevadensis]	gi|545539101|ref|XM_005634488.1|/1e-08/PREDICTED: Canis lupus familiaris armadillo repeat containing 8 (ARMC8), transcript variant X4, mRNA	sp|Q2KI54|ARMC8_BOVIN/0.0/Armadillo repeat-containing protein 8 OS=Bos taurus GN=ARMC8 PE=2 SV=1	spu:585715/6e-11/similar to CG7908-PA; K06059 disintegrin and metalloproteinase domain-containing protein 17 [EC:3.4.24.86]	SPAC26H5.04/2e-18/---	PS50176/8.697/Armadillo/plakoglobin ARM repeat profile.	biological_process:GO:0006886//intracellular protein transport;GO:0016192//vesicle-mediated transport;cellular_component:GO:0030117//membrane coat;
CL2147.Contig1_All	gi|646689680|gb|KDR06669.1|/3.24323e-38/hypothetical protein L798_03940 [Zootermopsis nevadensis]	gi|374428414|emb|FQ310506.3|/1e-46/Dicentrarchus labrax chromosome sequence corresponding to linkage group 1, top part, complete sequence	sp|Q1ZXH2|FHKB_DICDI/6e-06/Probable serine/threonine-protein kinase fhkB OS=Dictyostelium discoideum GN=fhkB PE=3 SV=1	dmo:Dmoj_GI15889/5e-10/GI15889 gene product from transcript GI15889-RA; K14079 poly(A) RNA polymerase GLD2 [EC:2.7.7.19]	PM0926/5e-06/---	PF07776/7.3E-12/Zinc-finger associated domain (zf-AD)	NA
CL2147.Contig2_All	gi|646689680|gb|KDR06669.1|/3.85319e-38/hypothetical protein L798_03940 [Zootermopsis nevadensis]	gi|374428414|emb|FQ310506.3|/2e-46/Dicentrarchus labrax chromosome sequence corresponding to linkage group 1, top part, complete sequence	sp|Q1ZXH2|FHKB_DICDI/7e-06/Probable serine/threonine-protein kinase fhkB OS=Dictyostelium discoideum GN=fhkB PE=3 SV=1	dmo:Dmoj_GI15889/5e-10/GI15889 gene product from transcript GI15889-RA; K14079 poly(A) RNA polymerase GLD2 [EC:2.7.7.19]	PM0926/5e-06/---	PF07776/3.3E-12/Zinc-finger associated domain (zf-AD)	NA
CL2164.Contig6_All	gi|350410794|ref|XP_003489143.1|/1.05815e-11/PREDICTED: hypothetical protein LOC100748366 [Bombus impatiens]	NA	sp|P48038|ACRO_RABIT/7e-12/Acrosin OS=Oryctolagus cuniculus GN=ACR PE=2 SV=1	cin:100182441/5e-11/similar to dishevelled-associated activator of morphogenesis 1; K04512 dishevelled associated activator of morphogenesis	CC3494_1/7e-10/---	NA	NA
CL217.Contig2_All	gi|665813863|ref|XP_008555508.1|/6.62663e-14/PREDICTED: division abnormally delayed protein [Microplitis demolitor]	NA	sp|Q9QZF2|GPC1_MOUSE/2e-09/Glypican-1 OS=Mus musculus GN=Gpc1 PE=1 SV=1	ame:552545/2e-13/dally; division abnormally delayed; K02306 dally	NA	PF01153/1.2E-19/Glypican	NA
CL2195.Contig1_All	gi|350409385|ref|XP_003488717.1|/9.20933e-70/PREDICTED: mitogen-activated protein kinase kinase kinase 7-like [Bombus impatiens]	gi|340713628|ref|XM_003395295.1|/2e-08/PREDICTED: Bombus terrestris TGF-beta activated kinase 1 (Tak1), mRNA	sp|Q62073|M3K7_MOUSE/7e-54/Mitogen-activated protein kinase kinase kinase 7 OS=Mus musculus GN=Map3k7 PE=1 SV=1	ame:413809/1e-65/Tak1; TGF-beta activated kinase 1; K04427 mitogen-activated protein kinase kinase kinase 7 [EC:2.7.11.25]	NA	PTHR26392/2.3E-38/--	NA
CL2195.Contig2_All	gi|193580012|ref|XP_001948919.1|/3.83914e-35/PREDICTED: mitogen-activated protein kinase kinase kinase 7-like [Acyrthosiphon pisum]	NA	sp|Q5RFL3|M3K7_PONAB/3e-18/Mitogen-activated protein kinase kinase kinase 7 OS=Pongo abelii GN=MAP3K7 PE=2 SV=1	ame:413809/5e-33/Tak1; TGF-beta activated kinase 1; K04427 mitogen-activated protein kinase kinase kinase 7 [EC:2.7.11.25]	NA	PTHR26392/2.8E-15/--	molecular_function:GO:0016301//kinase activity;
CL2209.Contig1_All	gi|646705749|gb|KDR13308.1|/2.78967e-79/EF-hand domain-containing protein [Zootermopsis nevadensis]	gi|40217642|gb|AC009070.12|/4e-08/Homo sapiens chromosome 16 clone RP11-314O13, complete sequence	sp|Q8BGQ6|EFC14_MOUSE/3e-12/EF-hand calcium-binding domain-containing protein 14 OS=Mus musculus GN=Efcab14 PE=2 SV=1	rno:81762/6e-07/Rock1, P160Rock, ROCK-I; Rho-associated coiled-coil containing protein kinase 1 (EC:2.7.11.1); K04514 Rho-associated, coiled-coil containing protein kinase [EC:2.7.11.1]	TM1143/2e-06/---	NA	NA
CL2209.Contig2_All	gi|646705749|gb|KDR13308.1|/9.33623e-61/EF-hand domain-containing protein [Zootermopsis nevadensis]	NA	sp|Q8N4C6|NIN_HUMAN/2e-09/Ninein OS=Homo sapiens GN=NIN PE=1 SV=4	rno:81762/8e-06/Rock1, P160Rock, ROCK-I; Rho-associated coiled-coil containing protein kinase 1 (EC:2.7.11.1); K04514 Rho-associated, coiled-coil containing protein kinase [EC:2.7.11.1]	TM1143/3e-06/---	NA	NA
CL2444.Contig2_All	gi|336171113|gb|AEI25994.1|/0/putative Medea protein [Episyrphus balteatus]	gi|340725450|ref|XM_003401035.1|/1e-41/PREDICTED: Bombus terrestris mothers against decapentaplegic homolog 4-like (LOC100644192), mRNA	sp|Q1HE26|SMAD4_BOVIN/6e-132/Mothers against decapentaplegic homolog 4 OS=Bos taurus GN=SMAD4 PE=2 SV=1	ame:409321/0.0/Smad4, Med; mothers against decapentaplegic homolog 4; K04501 mothers against decapentaplegic homolog 4	YBR112c/9e-09/---	PTHR13703:SF34/0.0/--	biological_process:GO:0007455//eye-antennal disc morphogenesis;GO:0001746//Bolwig's organ morphogenesis;GO:0031290//retinal ganglion cell axon guidance;GO:0035271//ring gland development;GO:0035019//somatic stem cell maintenance;GO:0007283//spermatogenesis;GO:0007179//transforming growth factor beta receptor signaling pathway;GO:0008283//cell proliferation;GO:0008347//glial cell migration;GO:0030…
CL2446.Contig1_All	gi|646720196|gb|KDR22024.1|/0/Casein kinase II subunit alpha [Zootermopsis nevadensis]	gi|383847175|ref|XM_003699183.1|/1e-71/PREDICTED: Megachile rotundata casein kinase II subunit alpha-like (LOC100881074), mRNA	sp|O76484|CSK2A_SPOFR/0.0/Casein kinase II subunit alpha OS=Spodoptera frugiperda PE=2 SV=1	ame:409767/0.0/CkIIalpha; casein kinase II alpha subunit; K03097 casein kinase II subunit alpha [EC:2.7.11.1]	SPAC1687.15/2e-32/---	SM00220/3.1E-73/Serine/Threonine protein kinases, catalytic domain	NA
CL2446.Contig2_All	gi|646720196|gb|KDR22024.1|/0/Casein kinase II subunit alpha [Zootermopsis nevadensis]	gi|383847175|ref|XM_003699183.1|/1e-71/PREDICTED: Megachile rotundata casein kinase II subunit alpha-like (LOC100881074), mRNA	sp|O76484|CSK2A_SPOFR/0.0/Casein kinase II subunit alpha OS=Spodoptera frugiperda PE=2 SV=1	ame:409767/0.0/CkIIalpha; casein kinase II alpha subunit; K03097 casein kinase II subunit alpha [EC:2.7.11.1]	SPAC1687.15/2e-32/---	PS00107/-/Protein kinases ATP-binding region signature.	NA
CL2446.Contig3_All	gi|646720196|gb|KDR22024.1|/2.99491e-105/Casein kinase II subunit alpha [Zootermopsis nevadensis]	gi|380018567|ref|XM_003693151.1|/7e-35/PREDICTED: Apis florea casein kinase II subunit alpha-like (LOC100872332), mRNA	sp|O76484|CSK2A_SPOFR/4e-83/Casein kinase II subunit alpha OS=Spodoptera frugiperda PE=2 SV=1	ame:409767/7e-87/CkIIalpha; casein kinase II alpha subunit; K03097 casein kinase II subunit alpha [EC:2.7.11.1]	SPAC1687.15/4e-15/---	PTHR24054/9.6E-125/--	NA
CL2483.Contig1_All	gi|646721093|gb|KDR22563.1|/5.31507e-63/hypothetical protein L798_12691 [Zootermopsis nevadensis]	NA	sp|Q94521|DNAT_DROME/9e-12/Dopamine N-acetyltransferase OS=Drosophila melanogaster GN=Dat PE=1 SV=1	dme:Dmel_CG3318/3e-11/Dat; Dopamine N acetyltransferase (EC:2.3.1.- 2.3.1.5 2.3.1.87); K00669 arylalkylamine N-acetyltransferase [EC:2.3.1.87]	DRA0212/8e-06/---	NA	NA
CL2589.Contig1_All	gi|642917181|ref|XP_008191153.1|/4.1212e-179/PREDICTED: pangolin isoform X5 [Tribolium castaneum]	gi|86515329|ref|NM_001039401.1|/3e-42/Tribolium castaneum pangolin (Pan), mRNA gi|55832419|gb|AY800247.1| Tribolium castaneum pangolin mRNA, complete cds	sp|P91943|PANG1_DROME/3e-115/Protein pangolin, isoforms A/H/I/S OS=Drosophila melanogaster GN=pan PE=1 SV=1	pon:100434811/6e-68/transcription factor 7-like 2-like; K04491 transcription factor 7-like 2	NA	PF08347/2.9E-35/N-terminal CTNNB1 binding	NA
CL2589.Contig2_All	gi|642917177|ref|XP_008191151.1|/0/PREDICTED: pangolin isoform X3 [Tribolium castaneum]	gi|86515329|ref|NM_001039401.1|/6e-42/Tribolium castaneum pangolin (Pan), mRNA gi|55832419|gb|AY800247.1| Tribolium castaneum pangolin mRNA, complete cds	sp|P91943|PANG1_DROME/1e-160/Protein pangolin, isoforms A/H/I/S OS=Drosophila melanogaster GN=pan PE=1 SV=1	pon:100434811/1e-89/transcription factor 7-like 2-like; K04491 transcription factor 7-like 2	NA	PF00505/2.0E-21/HMG (high mobility group) box	NA
CL2660.Contig2_All	gi|591387327|ref|XP_007068079.1|/1.28588e-142/PREDICTED: inverted formin-2-like [Chelonia mydas]	gi|530607553|ref|XM_005295402.1|/1e-09/PREDICTED: Chrysemys picta bellii zinc finger protein 341 (ZNF341), mRNA	sp|Q27J81|INF2_HUMAN/2e-136/Inverted formin-2 OS=Homo sapiens GN=INF2 PE=1 SV=2	mgp:100548077/6e-81/DAAM2; dishevelled associated activator of morphogenesis 2; K04512 dishevelled associated activator of morphogenesis	Rv3876/1e-08/---	PF06367/1.9E-25/Diaphanous FH3 Domain	NA
CL2665.Contig1_All	gi|646708385|gb|KDR14722.1|/1.15424e-82/Disheveled-associated activator of morphogenesis 2 [Zootermopsis nevadensis]	gi|505851887|ref|XM_004619330.1|/2e-29/PREDICTED: Sorex araneus dishevelled associated activator of morphogenesis 2 (DAAM2), transcript variant X2, mRNA	sp|Q80U19|DAAM2_MOUSE/3e-66/Disheveled-associated activator of morphogenesis 2 OS=Mus musculus GN=Daam2 PE=2 SV=4	tca:658864/1e-76/similar to disheveled associated activator of morphogenesis; K04512 dishevelled associated activator of morphogenesis	NA	PTHR23213:SF171/2.4E-103/--	biological_process:GO:0030036//actin cytoskeleton organization;molecular_function:GO:0003779//actin binding;GO:0017048//Rho GTPase binding;
CL2665.Contig2_All	gi|642921291|ref|XP_008192803.1|/0/PREDICTED: disheveled-associated activator of morphogenesis 1 isoform X3 [Tribolium castaneum] &gt;gi|270005074|gb|EFA01522.1| hypothetical protein TcasGA2_TC007082 [Tribolium castaneum]	gi|194768670|ref|XM_001966399.1|/4e-33/Drosophila ananassae GF22176 (Dana\GF22176), mRNA	sp|Q8BPM0|DAAM1_MOUSE/3e-175/Disheveled-associated activator of morphogenesis 1 OS=Mus musculus GN=Daam1 PE=1 SV=4	tca:658864/0.0/similar to disheveled associated activator of morphogenesis; K04512 dishevelled associated activator of morphogenesis	NA	PF06371/1.0E-46/Diaphanous GTPase-binding Domain	biological_process:GO:0030036//actin cytoskeleton organization;molecular_function:GO:0003779//actin binding;GO:0017048//Rho GTPase binding;
CL2693.Contig1_All	gi|154332073|ref|XP_001561853.1|/1.0682e-06/putative microtubule-associated protein, partial [Leishmania braziliensis MHOM/BR/75/M2904] &gt;gi|134059174|emb|CAM36873.1| putative microtubule-associated protein, partial [Leishmania braziliensis MHOM/BR/75/M2904]	NA	sp|Q5HZB6|CLASR_RAT/2e-06/CLK4-associating serine/arginine rich protein OS=Rattus norvegicus GN=Clasrp PE=2 SV=2	gga:373886/5e-06/FZD9; frizzled family receptor 9; K02842 frizzled 9/10	NA	NA	NA
CL2763.Contig1_All	gi|646711545|gb|KDR16669.1|/1.60256e-74/Protein distal antenna [Zootermopsis nevadensis]	gi|33333717|gb|AF545858.1|/1e-13/Mus musculus TDPOZ1 (Tdpoz1) and TDPOZ2 (Tdpoz2) genes, complete cds	sp|B0X560|DAN_CULQU/3e-18/Protein distal antenna OS=Culex quinquefasciatus GN=dan PE=3 SV=1	dwi:Dwil_GK25068/2e-11/GK25068 gene product from transcript GK25068-RA; K03083 glycogen synthase kinase 3 beta [EC:2.7.11.26]	NA	PS50960/18.99/Psq-type HTH domain profile.	NA
CL2765.Contig1_All	gi|646713942|gb|KDR18091.1|/1.53887e-122/Casein kinase II subunit beta, partial [Zootermopsis nevadensis]	gi|239789308|dbj|AK340738.1|/1e-52/Acyrthosiphon pisum ACYPI000089 mRNA, clone: 173A7, complete cds, full-insert cDNA sequence based on the ESTs (5'-EST:EX641297, 3'-EST:EX642660)	sp|O76485|CSK2B_SPOFR/5e-121/Casein kinase II subunit beta OS=Spodoptera frugiperda PE=2 SV=1	tca:658630/4e-122/similar to casein kinase 2, beta subunit; K03115 casein kinase II subunit beta	SPAC1851.03/3e-66/---	PTHR11740/8.8E-144/--	NA
CL2765.Contig2_All	gi|646713942|gb|KDR18091.1|/4.32381e-68/Casein kinase II subunit beta, partial [Zootermopsis nevadensis]	gi|554852145|ref|XM_005936246.1|/5e-34/PREDICTED: Haplochromis burtoni casein kinase II subunit beta-like (LOC102310380), transcript variant X2, mRNA	sp|P28021|CSK2B_XENLA/7e-67/Casein kinase II subunit beta OS=Xenopus laevis GN=csnk2b PE=1 SV=1	ptr:744778/2e-66/casein kinase II subunit beta-like; K03115 casein kinase II subunit beta	SPAC1851.03/2e-39/---	SM01085/1.8E-64/Casein kinase II regulatory subunit	NA
CL2817.Contig1_All	gi|646721464|gb|KDR22793.1|/6.92295e-155/Protein shifted [Zootermopsis nevadensis]	gi|346712991|dbj|AK386082.1|/1e-19/Bombyx mori mRNA, clone: fphe19P12	sp|Q9W3W5|WIF1_DROME/2e-103/Protein shifted OS=Drosophila melanogaster GN=shf PE=1 SV=2	tca:656230/1e-151/shf; shifted; K01691 WNT inhibitory factor 1	NA	PF02019/3.2E-45/WIF domain	NA
CL2817.Contig2_All	gi|646721464|gb|KDR22793.1|/4.33734e-113/Protein shifted [Zootermopsis nevadensis]	gi|346712991|dbj|AK386082.1|/2e-19/Bombyx mori mRNA, clone: fphe19P12	sp|Q9W3W5|WIF1_DROME/6e-69/Protein shifted OS=Drosophila melanogaster GN=shf PE=1 SV=2	tca:656230/4e-113/shf; shifted; K01691 WNT inhibitory factor 1	NA	PF12661/5.8E-4/Human growth factor-like EGF	NA
CL2817.Contig3_All	gi|646721464|gb|KDR22793.1|/3.81834e-113/Protein shifted [Zootermopsis nevadensis]	gi|346712991|dbj|AK386082.1|/1e-19/Bombyx mori mRNA, clone: fphe19P12	sp|Q9W3W5|WIF1_DROME/6e-69/Protein shifted OS=Drosophila melanogaster GN=shf PE=1 SV=2	tca:656230/4e-113/shf; shifted; K01691 WNT inhibitory factor 1	NA	PF12661/5.8E-4/Human growth factor-like EGF	NA
CL2817.Contig4_All	gi|646721464|gb|KDR22793.1|/6.02771e-155/Protein shifted [Zootermopsis nevadensis]	gi|346712991|dbj|AK386082.1|/1e-19/Bombyx mori mRNA, clone: fphe19P12	sp|Q9W3W5|WIF1_DROME/1e-103/Protein shifted OS=Drosophila melanogaster GN=shf PE=1 SV=2	tca:656230/1e-151/shf; shifted; K01691 WNT inhibitory factor 1	NA	PF02019/3.2E-45/WIF domain	NA
CL2905.Contig2_All	gi|669302306|gb|KFD45978.1|/5.47586e-11/hypothetical protein M513_13134 [Trichuris suis]	gi|349617844|gb|JN793447.1|/1e-30/Haliotis midae microsatellite HmidILL-098293T sequence	NA	cfa:485084/8e-06/APC2; adenomatosis polyposis coli 2; K02085 adenomatosis polyposis coli protein	NA	NA	NA
CL2924.Contig1_All	gi|646718564|gb|KDR20976.1|/0/Formin-like protein, partial [Zootermopsis nevadensis]	gi|340729137|ref|XM_003402817.1|/4e-29/PREDICTED: Bombus terrestris formin-like protein CG32138-like (LOC100649833), mRNA	sp|Q9VUC6|Y2138_DROME/0.0/Formin-like protein CG32138 OS=Drosophila melanogaster GN=CG32138 PE=1 SV=3	dre:560060/3e-83/daam1b, daam1l, fc83b10, si:ch211-87i20.1, wu:fc83b10; dishevelled associated activator of morphogenesis 1b; K04512 dishevelled associated activator of morphogenesis	CC3494_1/2e-07/---	PTHR23213/0.0/--	NA
CL2924.Contig2_All	gi|646718564|gb|KDR20976.1|/0/Formin-like protein, partial [Zootermopsis nevadensis]	gi|340729137|ref|XM_003402817.1|/4e-29/PREDICTED: Bombus terrestris formin-like protein CG32138-like (LOC100649833), mRNA	sp|Q9VUC6|Y2138_DROME/0.0/Formin-like protein CG32138 OS=Drosophila melanogaster GN=CG32138 PE=1 SV=3	mgp:100548077/2e-84/DAAM2; dishevelled associated activator of morphogenesis 2; K04512 dishevelled associated activator of morphogenesis	mlr6506/4e-08/---	PTHR23213:SF193/0.0/--	NA
CL2980.Contig1_All	gi|646702041|gb|KDR11477.1|/3.10724e-43/Cullin-1 [Zootermopsis nevadensis]	gi|340724049|ref|XM_003400350.1|/3e-32/PREDICTED: Bombus terrestris cullin-1-like (LOC100650301), mRNA	sp|Q5R4G6|CUL1_PONAB/4e-40/Cullin-1 OS=Pongo abelii GN=CUL1 PE=2 SV=1	ame:410565/2e-43/cullin-1-like; K03347 cullin 1	SPAC17G6.12/1e-25/---	PS50069/27.928/Cullin family profile.	biological_process:GO:0006511//ubiquitin-dependent protein catabolic process;cellular_component:GO:0031461//cullin-RING ubiquitin ligase complex;molecular_function:GO:0031625//ubiquitin protein ligase binding;
CL2980.Contig2_All	gi|646702041|gb|KDR11477.1|/4.68194e-110/Cullin-1 [Zootermopsis nevadensis]	gi|380022017|ref|XM_003694804.1|/1e-28/PREDICTED: Apis florea cullin-1-like (LOC100872133), mRNA	sp|Q5R4G6|CUL1_PONAB/4e-97/Cullin-1 OS=Pongo abelii GN=CUL1 PE=2 SV=1	tca:660670/9e-109/similar to Cullin-1 (CUL-1); K03347 cullin 1	SPAC17G6.12/3e-50/---	PF00888/6.4E-34/Cullin family	biological_process:GO:0006511//ubiquitin-dependent protein catabolic process;cellular_component:GO:0031461//cullin-RING ubiquitin ligase complex;molecular_function:GO:0031625//ubiquitin protein ligase binding;
CL2980.Contig3_All	gi|646702041|gb|KDR11477.1|/0/Cullin-1 [Zootermopsis nevadensis]	gi|380022017|ref|XM_003694804.1|/8e-61/PREDICTED: Apis florea cullin-1-like (LOC100872133), mRNA	sp|Q9WTX6|CUL1_MOUSE/0.0/Cullin-1 OS=Mus musculus GN=Cul1 PE=1 SV=1	ame:410565/0.0/cullin-1-like; K03347 cullin 1	SPAC17G6.12/9e-160/---	PF10557/4.5E-28/Cullin protein neddylation domain	NA
CL2983.Contig1_All	gi|646698748|gb|KDR09760.1|/8.63522e-38/Cellular tumor antigen p53 [Zootermopsis nevadensis]	NA	sp|P07193|P53_XENLA/1e-29/Cellular tumor antigen p53 OS=Xenopus laevis GN=tp53 PE=2 SV=1	xla:397926/5e-29/tp53, MGC79985, Xp53, p53; tumor protein p53; K04451 tumor protein p53	NA	PR00386/2.1E-26/P53 tumour supressor signature	NA
CL2983.Contig2_All	gi|646698748|gb|KDR09760.1|/9.7738e-38/Cellular tumor antigen p53 [Zootermopsis nevadensis]	NA	sp|P07193|P53_XENLA/1e-29/Cellular tumor antigen p53 OS=Xenopus laevis GN=tp53 PE=2 SV=1	tca:655327/4e-29/similar to transformation related protein 73; K10148 tumor protein p73	NA	PTHR11447/1.3E-61/--	NA
CL3062.Contig2_All	gi|646706670|gb|KDR13777.1|/8.90682e-164/Arrestin domain-containing protein 2 [Zootermopsis nevadensis]	gi|347968377|ref|XM_312231.4|/8e-22/Anopheles gambiae str. PEST AGAP002691-PA (AgaP_AGAP002691) mRNA, complete cds	sp|Q8NCT1|ARRD4_HUMAN/2e-25/Arrestin domain-containing protein 4 OS=Homo sapiens GN=ARRDC4 PE=2 SV=3	gga:373886/7e-08/FZD9; frizzled family receptor 9; K02842 frizzled 9/10	NA	PF02752/2.2E-22/Arrestin (or S-antigen), C-terminal domain	NA
CL3101.Contig1_All	gi|665813863|ref|XP_008555508.1|/4.68205e-15/PREDICTED: division abnormally delayed protein [Microplitis demolitor]	NA	sp|P35053|GPC1_RAT/4e-09/Glypican-1 OS=Rattus norvegicus GN=Gpc1 PE=1 SV=1	ame:552545/2e-14/dally; division abnormally delayed; K02306 dally	CC3441/9e-07/---	PTHR10822/7.5E-19/--	NA
CL3101.Contig2_All	gi|665813863|ref|XP_008555508.1|/9.03059e-23/PREDICTED: division abnormally delayed protein [Microplitis demolitor]	NA	sp|Q24114|DALY_DROME/4e-13/Division abnormally delayed protein OS=Drosophila melanogaster GN=dally PE=1 SV=1	tca:656854/5e-23/similar to dally; K02306 dally	CC3441/3e-11/---	PTHR10822/4.6E-34/--	NA
CL32.Contig1_All	gi|466089368|ref|XP_004286643.1|/8.41007e-89/PREDICTED: casein kinase II subunit beta isoform 1 [Orcinus orca] &gt;gi|470597213|ref|XP_004311254.1| PREDICTED: casein kinase II subunit beta isoform 1 [Tursiops truncatus]	gi|554852145|ref|XM_005936246.1|/8e-14/PREDICTED: Haplochromis burtoni casein kinase II subunit beta-like (LOC102310380), transcript variant X2, mRNA	sp|P28021|CSK2B_XENLA/4e-89/Casein kinase II subunit beta OS=Xenopus laevis GN=csnk2b PE=1 SV=1	aml:100469386/5e-90/casein kinase II subunit beta-like; K03115 casein kinase II subunit beta	SPAC1851.03/4e-62/---	PTHR11740/7.6E-121/--	NA
CL32.Contig2_All	gi|466089368|ref|XP_004286643.1|/7.05747e-24/PREDICTED: casein kinase II subunit beta isoform 1 [Orcinus orca] &gt;gi|470597213|ref|XP_004311254.1| PREDICTED: casein kinase II subunit beta isoform 1 [Tursiops truncatus]	gi|554852145|ref|XM_005936246.1|/8e-15/PREDICTED: Haplochromis burtoni casein kinase II subunit beta-like (LOC102310380), transcript variant X2, mRNA	sp|P28021|CSK2B_XENLA/3e-24/Casein kinase II subunit beta OS=Xenopus laevis GN=csnk2b PE=1 SV=1	aml:100469386/4e-25/casein kinase II subunit beta-like; K03115 casein kinase II subunit beta	SPAC1851.03/4e-14/---	PF01214/1.0E-19/Casein kinase II regulatory subunit	NA
CL404.Contig1_All	gi|646700139|gb|KDR10431.1|/0/WD repeat-containing protein 7 [Zootermopsis nevadensis]	gi|350412912|ref|XM_003489765.1|/9e-13/PREDICTED: Bombus impatiens WD repeat-containing protein 7-like (LOC100750077), mRNA	sp|Q9Y4E6|WDR7_HUMAN/0.0/WD repeat-containing protein 7 OS=Homo sapiens GN=WDR7 PE=1 SV=2	oaa:100075159/6e-07/transducin beta-like protein 3-like; K14555 U3 small nucleolar RNA-associated protein 13	all0438_2/1e-06/---	PS50294/10.522/Trp-Asp (WD) repeats circular profile.	NA
CL404.Contig2_All	gi|646700139|gb|KDR10431.1|/0/WD repeat-containing protein 7 [Zootermopsis nevadensis]	gi|350412912|ref|XM_003489765.1|/9e-13/PREDICTED: Bombus impatiens WD repeat-containing protein 7-like (LOC100750077), mRNA	sp|Q9Y4E6|WDR7_HUMAN/0.0/WD repeat-containing protein 7 OS=Homo sapiens GN=WDR7 PE=1 SV=2	oaa:100075159/6e-07/transducin beta-like protein 3-like; K14555 U3 small nucleolar RNA-associated protein 13	all0438_2/1e-06/---	PS50294/10.522/Trp-Asp (WD) repeats circular profile.	NA
CL476.Contig1_All	gi|557227948|emb|CDJ53554.1|/1.20154e-23/hypothetical protein EBH_0057930, partial [Eimeria brunetti]	NA	sp|P13815|CSP_PLAMA/3e-19/Circumsporozoite protein OS=Plasmodium malariae PE=3 SV=1	dpo:Dpse_GA27569/2e-11/GA27569 gene product from transcript GA27569-RA; K11584 protein phosphatase 2 (formerly 2A), regulatory subunit B'	tolA/3e-10/---	NA	NA
CL526.Contig1_All	gi|284813575|ref|NP_001165393.1|/0/1-phosphatidylinositol-4,5-bisphosphate phosphodiesterase beta-4 [Bombyx mori] &gt;gi|283536454|gb|ADB25314.1| phospholipase C beta 4 [Bombyx mori]	gi|347966829|ref|XM_003435924.1|/1e-101/Anopheles gambiae str. PEST AGAP001936-PB (AgaP_AGAP001936) mRNA, complete cds	sp|P13217|PIPA_DROME/0.0/1-phosphatidylinositol 4,5-bisphosphate phosphodiesterase OS=Drosophila melanogaster GN=norpA PE=1 SV=4	aag:AaeL_AAEL009380/0.0/phospholipase c beta; K05858 phosphatidylinositol phospholipase C, beta [EC:3.1.4.11]	NA	PTHR10336:SF78/0.0/--	biological_process:GO:0035556//intracellular signal transduction;GO:0006629//lipid metabolic process;molecular_function:GO:0004435//phosphatidylinositol phospholipase C activity;GO:0005509//calcium ion binding;GO:0004871//signal transducer activity;
CL526.Contig2_All	gi|662198314|ref|XP_008472275.1|/1.30541e-33/PREDICTED: 1-phosphatidylinositol 4,5-bisphosphate phosphodiesterase-like [Diaphorina citri]	gi|284813574|ref|NM_001171922.1|/3e-11/Bombyx mori phospholipase C beta 4 (PLCb4), mRNA gi|283536453|gb|GU266211.1| Bombyx mori phospholipase C beta 4 (PLCb4) mRNA, complete cds	sp|P13217|PIPA_DROME/2e-26/1-phosphatidylinositol 4,5-bisphosphate phosphodiesterase OS=Drosophila melanogaster GN=norpA PE=1 SV=4	aga:AgaP_AGAP001936/4e-33/AGAP001936-PA; K05858 phosphatidylinositol phospholipase C, beta [EC:3.1.4.11]	NA	PTHR10336:SF78/3.2E-30/--	biological_process:GO:0035556//intracellular signal transduction;GO:0006629//lipid metabolic process;molecular_function:GO:0004435//phosphatidylinositol phospholipase C activity;GO:0005509//calcium ion binding;GO:0004871//signal transducer activity;
CL735.Contig2_All	gi|332023987|gb|EGI64205.1|/9.71935e-80/Nose resistant to fluoxetine protein 6 [Acromyrmex echinatior]	NA	sp|Q09225|NRF6_CAEEL/2e-54/Nose resistant to fluoxetine protein 6 OS=Caenorhabditis elegans GN=nrf-6 PE=1 SV=3	dme:Dmel_CG33337/4e-61/CG33337 gene product from transcript CG33337-RB (EC:2.3.1.-); K00680 [EC:2.3.1.-]	Cgl2797/5e-09/---	PF01757/2.0E-17/Acyltransferase family	NA
CL736.Contig1_All	gi|307212518|gb|EFN88249.1|/3.40826e-58/Multiple coagulation factor deficiency protein 2-like protein [Harpegnathos saltator]	gi|380012316|ref|XM_003690184.1|/2e-25/PREDICTED: Apis florea multiple coagulation factor deficiency protein 2 homolog (LOC100872590), mRNA	sp|Q8K5B2|MCFD2_MOUSE/7e-21/Multiple coagulation factor deficiency protein 2 homolog OS=Mus musculus GN=Mcfd2 PE=2 SV=1	dmo:Dmoj_GI13464/1e-09/GI13464 gene product from transcript GI13464-RA; K08867 WNK lysine deficient protein kinase [EC:2.7.11.1]	YPO0743/2e-08/---	PS00018/-/EF-hand calcium-binding domain.	NA
CL736.Contig2_All	gi|156538673|ref|XP_001607749.1|/4.70822e-67/PREDICTED: G-box-binding factor [Nasonia vitripennis] &gt;gi|645021003|ref|XP_008207412.1| PREDICTED: G-box-binding factor [Nasonia vitripennis]	gi|380012316|ref|XM_003690184.1|/9e-28/PREDICTED: Apis florea multiple coagulation factor deficiency protein 2 homolog (LOC100872590), mRNA	sp|Q5R8Z6|MCFD2_PONAB/7e-20/Multiple coagulation factor deficiency protein 2 homolog OS=Pongo abelii GN=MCFD2 PE=2 SV=1	dmo:Dmoj_GI13464/5e-10/GI13464 gene product from transcript GI13464-RA; K08867 WNK lysine deficient protein kinase [EC:2.7.11.1]	YPO0743/2e-08/---	PTHR23104:SF1/7.5E-56/--	NA
CL767.Contig1_All	gi|642920083|ref|XP_008192197.1|/2.40532e-11/PREDICTED: glycogen synthase kinase-3 beta isoform X2 [Tribolium castaneum]	NA	sp|P18431|SGG_DROME/5e-07/Protein kinase shaggy OS=Drosophila melanogaster GN=sgg PE=1 SV=3	dvi:Dvir_GJ18748/1e-06/GJ18748 gene product from transcript GJ18748-RA; K03083 glycogen synthase kinase 3 beta [EC:2.7.11.26]	NA	NA	NA
CL767.Contig2_All	gi|346654995|gb|AEO44887.1|/0/shaggy [Tribolium castaneum]	gi|512915022|ref|XM_004928230.1|/2e-71/PREDICTED: Bombyx mori gsk3 (LOC100862751), transcript variant X4, mRNA	sp|P18431|SGG_DROME/0.0/Protein kinase shaggy OS=Drosophila melanogaster GN=sgg PE=1 SV=3	dgr:Dgri_GH24854/0.0/GH24854 gene product from transcript GH24854-RA; K03083 glycogen synthase kinase 3 beta [EC:2.7.11.26]	SPAC1687.15/1e-126/---	PS50011/44.654/Protein kinase domain profile.	NA
CL767.Contig3_All	gi|345492794|ref|XP_003426927.1|/0/PREDICTED: glycogen synthase kinase-3 beta isoform X2 [Nasonia vitripennis] &gt;gi|645029960|ref|XP_008208518.1| PREDICTED: glycogen synthase kinase-3 beta isoform X2 [Nasonia vitripennis] &gt;gi|645029963|ref|XP_008208519.1| PREDICTED: glycogen synthase kinase-3 beta isoform X2 [Nasonia vitripennis] &gt;gi|645029966|ref|XP_008208520.1| PREDICTED: glycogen synth…	gi|512915022|ref|XM_004928230.1|/4e-69/PREDICTED: Bombyx mori gsk3 (LOC100862751), transcript variant X4, mRNA	sp|P18431|SGG_DROME/0.0/Protein kinase shaggy OS=Drosophila melanogaster GN=sgg PE=1 SV=3	dgr:Dgri_GH24854/0.0/GH24854 gene product from transcript GH24854-RA; K03083 glycogen synthase kinase 3 beta [EC:2.7.11.26]	SPAC1687.15/1e-126/---	SM00220/2.0E-86/Serine/Threonine protein kinases, catalytic domain	NA
CL859.Contig1_All	gi|646712025|gb|KDR16976.1|/0/C-terminal-binding protein [Zootermopsis nevadensis]	gi|380012209|ref|XM_003690131.1|/1e-106/PREDICTED: Apis florea C-terminal-binding protein-like (LOC100865974), mRNA	sp|O46036|CTBP_DROME/0.0/C-terminal-binding protein OS=Drosophila melanogaster GN=CtBP PE=1 SV=3	tca:660954/0.0/similar to C-terminal binding protein (CtBP protein) (dCtBP); K04496 C-terminal binding protein	MK0297/1e-46/---	PS00065/-/D-isomer specific 2-hydroxyacid dehydrogenases NAD-binding signature.	biological_process:GO:0055114//oxidation-reduction process;molecular_function:GO:0051287//NAD binding;GO:0004617//phosphoglycerate dehydrogenase activity;
CL859.Contig2_All	gi|571537401|ref|XP_006557702.1|/0/PREDICTED: C-terminal-binding protein isoform X7 [Apis mellifera]	gi|380012209|ref|XM_003690131.1|/1e-102/PREDICTED: Apis florea C-terminal-binding protein-like (LOC100865974), mRNA	sp|O46036|CTBP_DROME/0.0/C-terminal-binding protein OS=Drosophila melanogaster GN=CtBP PE=1 SV=3	ame:409158/0.0/CtBP; C-terminal binding protein; K04496 C-terminal binding protein	MK0297/1e-43/---	PS00671/-/D-isomer specific 2-hydroxyacid dehydrogenases signature 3.	NA
CL875.Contig1_All	gi|646711578|gb|KDR16693.1|/4.55358e-168/Cysteine and histidine-rich protein 1-like protein [Zootermopsis nevadensis]	gi|380018799|ref|XM_003693261.1|/3e-18/PREDICTED: Apis florea cysteine and histidine-rich protein 1 homolog (LOC100866891), mRNA	sp|Q9VZV5|CYHR1_DROME/2e-126/Cysteine and histidine-rich protein 1 homolog OS=Drosophila melanogaster GN=CG32486 PE=2 SV=2	ptr:473557/2e-11/e3 ubiquitin-protein ligase SIAH1-like; K04506 E3 ubiquitin-protein ligase SIAH1 [EC:6.3.2.19]	NA	PS50145/8.658/Zinc finger TRAF-type profile.	NA
CL875.Contig2_All	gi|646711578|gb|KDR16693.1|/1.10721e-130/Cysteine and histidine-rich protein 1-like protein [Zootermopsis nevadensis]	gi|380018799|ref|XM_003693261.1|/5e-18/PREDICTED: Apis florea cysteine and histidine-rich protein 1 homolog (LOC100866891), mRNA	sp|Q9VZV5|CYHR1_DROME/1e-98/Cysteine and histidine-rich protein 1 homolog OS=Drosophila melanogaster GN=CG32486 PE=2 SV=2	ptr:473557/4e-11/e3 ubiquitin-protein ligase SIAH1-like; K04506 E3 ubiquitin-protein ligase SIAH1 [EC:6.3.2.19]	NA	PTHR23059/9.9E-152/--	NA
CL877.Contig1_All	gi|389594451|ref|XP_003722448.1|/1.29256e-09/proteophosphoglycan ppg4 [Leishmania major strain Friedlin] &gt;gi|323363676|emb|CBZ12681.1| proteophosphoglycan ppg4 [Leishmania major strain Friedlin]	NA	sp|Q17RH7|TPRXL_HUMAN/3e-07/Putative protein TPRXL OS=Homo sapiens GN=TPRXL PE=5 SV=2	gga:373886/1e-08/FZD9; frizzled family receptor 9; K02842 frizzled 9/10	NA	NA	NA
CL877.Contig2_All	gi|389594453|ref|XP_003722449.1|/1.73381e-10/proteophosphoglycan 5 [Leishmania major strain Friedlin] &gt;gi|323363677|emb|CBZ12682.1| proteophosphoglycan 5 [Leishmania major strain Friedlin]	NA	sp|Q75JC9|Y8484_DICDI/1e-06/Uncharacterized protein DDB_G0271670 OS=Dictyostelium discoideum GN=DDB_G0271670 PE=4 SV=1	gga:373886/1e-07/FZD9; frizzled family receptor 9; K02842 frizzled 9/10	NA	NA	NA
CL877.Contig3_All	gi|389594453|ref|XP_003722449.1|/2.03047e-10/proteophosphoglycan 5 [Leishmania major strain Friedlin] &gt;gi|323363677|emb|CBZ12682.1| proteophosphoglycan 5 [Leishmania major strain Friedlin]	NA	sp|P14328|SP96_DICDI/5e-08/Spore coat protein SP96 OS=Dictyostelium discoideum GN=cotA PE=1 SV=2	gga:373886/2e-07/FZD9; frizzled family receptor 9; K02842 frizzled 9/10	NA	NA	NA
CL877.Contig4_All	gi|154344451|ref|XP_001568167.1|/1.98223e-11/proteophosphoglycan ppg4 [Leishmania braziliensis MHOM/BR/75/M2904] &gt;gi|134065504|emb|CAM43271.1| proteophosphoglycan ppg4 [Leishmania braziliensis MHOM/BR/75/M2904]	NA	sp|P14328|SP96_DICDI/5e-07/Spore coat protein SP96 OS=Dictyostelium discoideum GN=cotA PE=1 SV=2	gga:373886/2e-09/FZD9; frizzled family receptor 9; K02842 frizzled 9/10	NA	NA	NA
CL926.Contig1_All	gi|156538096|ref|XP_001608127.1|/8.15103e-115/PREDICTED: growth hormone-inducible transmembrane protein-like [Nasonia vitripennis] &gt;gi|645020788|ref|XP_008207314.1| PREDICTED: growth hormone-inducible transmembrane protein-like [Nasonia vitripennis] &gt;gi|645020791|ref|XP_008207315.1| PREDICTED: growth hormone-inducible transmembrane protein-like [Nasonia vitripennis]	gi|506969008|gb|KC741024.1|/9e-06/Coptotermes formosanus clone CFSNI739 growth-hormone inducible transmembrane protein mRNA, complete cds	sp|Q9H3K2|GHITM_HUMAN/3e-94/Growth hormone-inducible transmembrane protein OS=Homo sapiens GN=GHITM PE=1 SV=2	tca:663533/6e-21/similar to CG9774-PA; K04514 Rho-associated, coiled-coil containing protein kinase [EC:2.7.11.1]	VC1358/1e-08/---	PTHR23291/1.3E-145/--	cellular_component:GO:0016021//integral component of membrane;
CL926.Contig2_All	gi|156538096|ref|XP_001608127.1|/9.00431e-115/PREDICTED: growth hormone-inducible transmembrane protein-like [Nasonia vitripennis] &gt;gi|645020788|ref|XP_008207314.1| PREDICTED: growth hormone-inducible transmembrane protein-like [Nasonia vitripennis] &gt;gi|645020791|ref|XP_008207315.1| PREDICTED: growth hormone-inducible transmembrane protein-like [Nasonia vitripennis]	gi|506969008|gb|KC741024.1|/9e-06/Coptotermes formosanus clone CFSNI739 growth-hormone inducible transmembrane protein mRNA, complete cds	sp|Q9H3K2|GHITM_HUMAN/4e-94/Growth hormone-inducible transmembrane protein OS=Homo sapiens GN=GHITM PE=1 SV=2	tca:663533/7e-21/similar to CG9774-PA; K04514 Rho-associated, coiled-coil containing protein kinase [EC:2.7.11.1]	VC1358/1e-08/---	PF01027/5.2E-40/Inhibitor of apoptosis-promoting Bax1	cellular_component:GO:0016021//integral component of membrane;
CL997.Contig1_All	gi|571526378|ref|XP_006569434.1|/6.78557e-103/PREDICTED: dentin sialophosphoprotein-like isoform X1 [Apis mellifera]	gi|442618344|ref|NM_141694.3|/3e-07/Drosophila melanogaster CG8516 (CG8516), mRNA	NA	aga:AgaP_AGAP011192/2e-06/AGAP011192-PA; K09188 histone-lysine N-methyltransferase MLL3 [EC:2.1.1.43]	NA	NA	NA
CL997.Contig2_All	gi|307212323|gb|EFN88127.1|/2.17344e-113/hypothetical protein EAI_03739 [Harpegnathos saltator]	gi|442618344|ref|NM_141694.3|/3e-07/Drosophila melanogaster CG8516 (CG8516), mRNA	sp|P98088|MUC5A_HUMAN/2e-06/Mucin-5AC (Fragments) OS=Homo sapiens GN=MUC5AC PE=1 SV=3	aga:AgaP_AGAP011192/2e-06/AGAP011192-PA; K09188 histone-lysine N-methyltransferase MLL3 [EC:2.1.1.43]	NA	NA	NA
Unigene1014_All	gi|646710101|gb|KDR15721.1|/2.20047e-41/hypothetical protein L798_09799, partial [Zootermopsis nevadensis]	gi|350417241|ref|XM_003491278.1|/4e-07/PREDICTED: Bombus impatiens hypothetical protein LOC100742673 (LOC100742673), mRNA	sp|Q9C0D6|FHDC1_HUMAN/1e-17/FH2 domain-containing protein 1 OS=Homo sapiens GN=FHDC1 PE=1 SV=2	dre:798465/1e-09/daam2; dishevelled associated activator of morphogenesis 2; K04512 dishevelled associated activator of morphogenesis	NA	PS51444/21.038/Formin homology-2 (FH2) domain profile.	NA
Unigene10207_All	gi|646696930|gb|KDR08894.1|/1.02338e-29/hypothetical protein L798_00548 [Zootermopsis nevadensis]	gi|195131492|ref|XM_002010149.1|/3e-17/Drosophila mojavensis GI15792 (Dmoj\GI15792), mRNA	sp|P60372|KR104_HUMAN/7e-10/Keratin-associated protein 10-4 OS=Homo sapiens GN=KRTAP10-4 PE=2 SV=1	ame:726946/2e-13/NFRKB, NFRKB-like1; nuclear factor related to kappaB binding protein; K11671 nuclear factor related to kappa-B-binding protein	NA	NA	NA
Unigene10284_All	gi|642925587|ref|XP_008194610.1|/2.88063e-69/PREDICTED: von Willebrand factor D and EGF domain-containing protein-like [Tribolium castaneum]	NA	sp|Q8N2E2|VWDE_HUMAN/6e-25/von Willebrand factor D and EGF domain-containing protein OS=Homo sapiens GN=VWDE PE=2 SV=4	dre:30476/1e-16/wif1, zgc:110507; wnt inhibitory factor 1; K01691 WNT inhibitory factor 1	NA	PF02363/5.3/Cysteine rich repeat	NA
Unigene10329_All	gi|242005554|ref|XP_002423629.1|/1.76385e-30/Glypican-3 precursor, putative [Pediculus humanus corporis] &gt;gi|212506789|gb|EEB10891.1| Glypican-3 precursor, putative [Pediculus humanus corporis]	NA	sp|Q24114|DALY_DROME/3e-12/Division abnormally delayed protein OS=Drosophila melanogaster GN=dally PE=1 SV=1	tca:656854/9e-24/similar to dally; K02306 dally	NA	PTHR10822/4.0E-26/--	NA
Unigene1035_All	gi|642935524|ref|XP_008198045.1|/1.32897e-164/PREDICTED: casein kinase I isoform alpha isoform X3 [Tribolium castaneum]	gi|324029177|gb|HQ428034.1|/0.0/Schistocerca gregaria doubletime mRNA, partial cds	sp|P67963|KC1A_XENLA/3e-165/Casein kinase I isoform alpha OS=Xenopus laevis GN=csnk1a1 PE=2 SV=1	tca:662101/6e-166/similar to Casein kinase I isoform alpha (CKI-alpha) (CK1); K08957 casein kinase 1, alpha [EC:2.7.11.1]	CT301_1/3e-12/---	PS50011/29.022/Protein kinase domain profile.	NA
Unigene1045_All	gi|501290032|dbj|BAN20123.1|/4.04958e-61/unkown protein [Riptortus pedestris]	gi|197100744|ref|NM_001131385.1|/4e-40/Pongo abelii cytochrome c oxidase subunit Vb (COX5B), mRNA gi|55726142|emb|CR857567.1| Pongo abelii mRNA; cDNA DKFZp468M026 (from clone DKFZp468M026)	NA	cfa:485084/4e-06/APC2; adenomatosis polyposis coli 2; K02085 adenomatosis polyposis coli protein	NA	PF00910/3.7E-15/RNA helicase	NA
Unigene10625_All	gi|641650596|ref|XP_008189794.1|/1.41923e-16/PREDICTED: protein yellow-like isoform X1 [Acyrthosiphon pisum]	NA	sp|Q9BI18|YELL_DROPS/1e-12/Protein yellow OS=Drosophila pseudoobscura pseudoobscura GN=y PE=3 SV=2	gga:373886/2e-06/FZD9; frizzled family receptor 9; K02842 frizzled 9/10	RSc1191/3e-07/---	PTHR10009:SF11/1.2E-20/--	NA
Unigene11023_All	gi|607364449|gb|EZA58661.1|/9.97076e-18/Adenomatous polyposis coli protein [Cerapachys biroi]	NA	NA	dvi:Dvir_GJ24175/9e-11/GJ24175 gene product from transcript GJ24175-RA; K02085 adenomatosis polyposis coli protein	NA	PF05923/1.8E-4/APC cysteine-rich region	NA
Unigene11146_All	gi|642910553|ref|XP_008200263.1|/1.30517e-09/PREDICTED: uncharacterized protein LOC661080 [Tribolium castaneum]	NA	sp|Q08AA9|NKD_ANOGA/2e-06/Protein naked cuticle homolog OS=Anopheles gambiae GN=nkd PE=2 SV=1	aga:AgaP_AGAP009925/7e-06/NKD_ANOGA; AGAP009925-PA; K03213 naked cuticle	NA	NA	NA
Unigene11187_All	gi|195035239|ref|XP_001989085.1|/1.48863e-06/GH10237 [Drosophila grimshawi] &gt;gi|193905085|gb|EDW03952.1| GH10237 [Drosophila grimshawi]	NA	sp|Q8N8S7|ENAH_HUMAN/6e-07/Protein enabled homolog OS=Homo sapiens GN=ENAH PE=1 SV=2	oaa:100086296/2e-06/DAAM1; dishevelled associated activator of morphogenesis 1; K04512 dishevelled associated activator of morphogenesis	NA	NA	NA
Unigene1132_All	gi|646716491|gb|KDR19729.1|/0/F-box/WD repeat-containing protein 1A [Zootermopsis nevadensis]	gi|350397051|ref|XM_003484706.1|/8e-64/PREDICTED: Bombus impatiens F-box/WD repeat-containing protein 1A-like (LOC100744475), mRNA	sp|Q91854|TRCB_XENLA/0.0/Beta-TrCP OS=Xenopus laevis GN=fbxw1 PE=2 SV=1	ame:551517/0.0/slmb; supernumerary limbs; K03362 F-box and WD-40 domain protein 1/11	all0283_3/2e-32/---	PS00678/-/Trp-Asp (WD) repeats signature.	NA
Unigene11450_All	gi|557238798|emb|CDJ69958.1|/3.48444e-15/hypothetical protein ENH_00076330 [Eimeria necatrix]	gi|527242368|ref|XM_005139485.1|/6e-16/PREDICTED: Melopsittacus undulatus myocyte enhancer factor 2D (MEF2D), mRNA	sp|Q7ZVN7|MED15_DANRE/4e-08/Mediator of RNA polymerase II transcription subunit 15 OS=Danio rerio GN=med15 PE=2 SV=1	tca:664556/4e-13/similar to CG11970-PA; K11671 nuclear factor related to kappa-B-binding protein	YBR112c/1e-06/---	NA	NA
Unigene1155_All	gi|646713262|gb|KDR17681.1|/2.32537e-42/hypothetical protein L798_08082 [Zootermopsis nevadensis]	gi|116077969|emb|CR759741.10|/3e-56/Zebrafish DNA sequence from clone CH211-278A17 in linkage group 25, complete sequence	sp|Q1ZXH2|FHKB_DICDI/6e-08/Probable serine/threonine-protein kinase fhkB OS=Dictyostelium discoideum GN=fhkB PE=3 SV=1	dmo:Dmoj_GI15889/2e-11/GI15889 gene product from transcript GI15889-RA; K14079 poly(A) RNA polymerase GLD2 [EC:2.7.7.19]	PM0926/3e-09/---	PF08357/8.2E-11/SEFIR domain	NA
Unigene11647_All	gi|669302306|gb|KFD45978.1|/4.74488e-12/hypothetical protein M513_13134 [Trichuris suis]	gi|34366615|emb|BX647458.1|/8e-43/Homo sapiens mRNA; cDNA DKFZp313B092 (from clone DKFZp313B092)	sp|A1XDC0|TFP11_DICDI/5e-07/Septin and tuftelin-interacting protein 1 homolog OS=Dictyostelium discoideum GN=stip-1 PE=2 SV=1	cfa:485084/4e-08/APC2; adenomatosis polyposis coli 2; K02085 adenomatosis polyposis coli protein	NA	NA	NA
Unigene11793_All	gi|380015043|ref|XP_003691521.1|/2.13758e-26/PREDICTED: uncharacterized protein LOC100867120 [Apis florea]	NA	sp|P70478|APC_RAT/2e-07/Adenomatous polyposis coli protein OS=Rattus norvegicus GN=Apc PE=1 SV=1	ame:552177/1e-27/uncharacterized LOC552177; K02085 adenomatosis polyposis coli protein	NA	PTHR12607/6.1E-15/--	NA
Unigene1195_All	gi|646708868|gb|KDR15015.1|/6.14943e-155/hypothetical protein L798_10708 [Zootermopsis nevadensis]	gi|38635906|emb|AL591611.8|/7e-08/Mouse DNA sequence from clone RP23-228D6 on chromosome 4 Contains three novel genes, complete sequence	sp|Q5U4F4|TM135_RAT/5e-82/Transmembrane protein 135 OS=Rattus norvegicus GN=Tmem135 PE=2 SV=1	spu:583340/2e-40/similar to frizzled 4; K02354 frizzled 4	NA	PTHR12459:SF4/3.4E-154/--	NA
Unigene1225_All	gi|571513743|ref|XP_006568280.1|/2.49022e-60/PREDICTED: RING-box protein 1A isoform X1 [Apis mellifera] &gt;gi|572263409|ref|XP_006609915.1| PREDICTED: RING-box protein 1A-like isoform X1 [Apis dorsata]	gi|159146788|gb|EU101723.1|/4e-49/Haliotis diversicolor supertexta RING-box protein mRNA, complete cds	sp|Q9W5E1|RBX1A_DROME/5e-56/RING-box protein 1A OS=Drosophila melanogaster GN=Roc1a PE=1 SV=1	cqu:CpipJ_CPIJ012886/4e-58/RING-box protein 1A; K03868 RING-box protein 1	SPAC23H4.18c/3e-47/---	PTHR11210/2.0E-81/--	molecular_function:GO:0008270//zinc ion binding;
Unigene12460_All	gi|270002870|gb|EEZ99317.1|/2.87218e-85/groucho-like protein [Tribolium castaneum]	gi|350402056|ref|XM_003486305.1|/2e-52/PREDICTED: Bombus impatiens protein groucho-like (LOC100744796), mRNA	sp|P16371|GROU_DROME/4e-67/Protein groucho OS=Drosophila melanogaster GN=gro PE=1 SV=3	tca:656496/2e-78/similar to groucho CG8384-PA; K04497 groucho	NA	PF03920/1.2E-70/Groucho/TLE N-terminal Q-rich domain	biological_process:GO:0006355//regulation of transcription, DNA-templated;cellular_component:GO:0005634//nucleus;
Unigene12509_All	gi|646695912|gb|KDR08547.1|/0/Low-density lipoprotein receptor-related protein 6 [Zootermopsis nevadensis]	NA	sp|O88572|LRP6_MOUSE/8e-140/Low-density lipoprotein receptor-related protein 6 OS=Mus musculus GN=Lrp6 PE=1 SV=1	nvi:100119232/0.0/NV14309; low-density lipoprotein receptor-related protein 6-like; K03068 low density lipoprotein receptor-related protein 5/6	NA	SM00135/2.0E-5/Low-density lipoprotein-receptor YWTD domain	NA
Unigene12591_All	gi|646704560|gb|KDR12688.1|/1.40165e-11/hypothetical protein L798_13348, partial [Zootermopsis nevadensis]	NA	sp|P49918|CDN1C_HUMAN/1e-06/Cyclin-dependent kinase inhibitor 1C OS=Homo sapiens GN=CDKN1C PE=1 SV=1	mcc:705355/2e-06/MAP7; microtubule-associated protein 7; K10433 microtubule-associated protein 7	all3826/2e-08/---	NA	NA
Unigene14633_All	gi|646721464|gb|KDR22793.1|/6.65281e-155/Protein shifted [Zootermopsis nevadensis]	gi|346712991|dbj|AK386082.1|/1e-19/Bombyx mori mRNA, clone: fphe19P12	sp|Q9W3W5|WIF1_DROME/2e-103/Protein shifted OS=Drosophila melanogaster GN=shf PE=1 SV=2	tca:656230/1e-151/shf; shifted; K01691 WNT inhibitory factor 1	NA	PS50026/12.028/EGF-like domain profile.	NA
Unigene15436_All	gi|646713266|gb|KDR17685.1|/1.02656e-14/hypothetical protein L798_08086, partial [Zootermopsis nevadensis]	NA	sp|Q07436|EXPA_DROME/3e-08/Protein expanded OS=Drosophila melanogaster GN=ex PE=1 SV=3	gga:395904/1e-06/ZFHX4, ZAX, ZFH-4; zinc finger homeobox 4; K09380 zinc finger homeobox protein 4	CC3494_1/4e-06/---	NA	NA
Unigene1552_All	gi|167538272|ref|XP_001750801.1|/1.8081e-11/hypothetical protein [Monosiga brevicollis MX1] &gt;gi|163770718|gb|EDQ84400.1| predicted protein [Monosiga brevicollis MX1]	gi|285026543|gb|AC236893.6|/8e-31/Macaca mulatta Y Chr BAC CH250-179H8 (Children's Hospital Oakland Research Institute Rhesus macaque Adult Male BAC Library) complete sequence	sp|Q02722|Q300_MOUSE/1e-06/Protein Q300 OS=Mus musculus GN=Hpvc2 PE=4 SV=1	dmo:Dmoj_GI15889/3e-08/GI15889 gene product from transcript GI15889-RA; K14079 poly(A) RNA polymerase GLD2 [EC:2.7.7.19]	NA	NA	biological_process:GO:0008152//metabolic process;molecular_function:GO:0005488//binding;
Unigene15553_All	gi|646723341|gb|KDR23975.1|/5.86915e-24/Nuclear factor of activated T-cells 5 [Zootermopsis nevadensis]	NA	NA	tca:663601/6e-06/similar to dNFAT; K04446 nuclear factor of activated T-cells, cytoplasmic, calcineurin-dependent	NA	NA	NA
Unigene15554_All	gi|646723341|gb|KDR23975.1|/1.22728e-23/Nuclear factor of activated T-cells 5 [Zootermopsis nevadensis]	NA	sp|O94916|NFAT5_HUMAN/1e-05/Nuclear factor of activated T-cells 5 OS=Homo sapiens GN=NFAT5 PE=1 SV=1	tca:663601/5e-20/similar to dNFAT; K04446 nuclear factor of activated T-cells, cytoplasmic, calcineurin-dependent	NA	PTHR12533/5.9E-17/--	NA
Unigene15577_All	gi|383854064|ref|XP_003702542.1|/5.77811e-63/PREDICTED: adenomatous polyposis coli protein-like [Megachile rotundata]	gi|383854063|ref|XM_003702494.1|/1e-10/PREDICTED: Megachile rotundata adenomatous polyposis coli protein-like (LOC100881308), mRNA	sp|Q61315|APC_MOUSE/4e-26/Adenomatous polyposis coli protein OS=Mus musculus GN=Apc PE=1 SV=1	dre:386762/4e-29/apc, cb965, im:7150932, im:7152872; adenomatosis polyposis coli; K02085 adenomatosis polyposis coli protein	NA	PTHR12607/4.2E-28/--	NA
Unigene16820_All	gi|646704155|gb|KDR12493.1|/5.79763e-107/Mitogen-activated protein kinase kinase kinase 7 [Zootermopsis nevadensis]	gi|350409384|ref|XM_003488669.1|/1e-24/PREDICTED: Bombus impatiens mitogen-activated protein kinase kinase kinase 7-like (LOC100746656), mRNA	sp|P0C8E4|M3K7_RAT/5e-89/Mitogen-activated protein kinase kinase kinase 7 OS=Rattus norvegicus GN=Map3k7 PE=2 SV=1	api:100159713/1e-98/mitogen-activated protein kinase kinase kinase 7-like; K04427 mitogen-activated protein kinase kinase kinase 7 [EC:2.7.11.25]	CAC0404_1/3e-18/---	PS50011/38.294/Protein kinase domain profile.	NA
Unigene17355_All	gi|646717551|gb|KDR20365.1|/7.35682e-13/G1/S-specific cyclin-D2, partial [Zootermopsis nevadensis]	NA	NA	nvi:100117434/3e-12/cycD, NV50745; cyclin D; K10151 cyclin D2	NA	PF02984/6.7E-8/Cyclin, C-terminal domain	NA
Unigene17462_All	gi|449687018|ref|XP_004211326.1|/8.3387e-09/PREDICTED: putative ankyrin repeat protein RF_0381-like [Hydra vulgaris]	NA	sp|Q9DAM9|FANK1_MOUSE/8e-08/Fibronectin type 3 and ankyrin repeat domains 1 protein OS=Mus musculus GN=Fank1 PE=1 SV=1	spu:577492/1e-08/similar to ankyrin 2,3/unc44; K15502 serine/threonine-protein phosphatase 6 regulatory ankyrin repeat subunit A	NA	SM00248/1100.0/ankyrin repeats	NA
Unigene17801_All	gi|646711595|gb|KDR16710.1|/4.05818e-43/Protein Wnt-4 [Zootermopsis nevadensis]	gi|387864882|gb|JN022583.1|/2e-08/Shirakiacris shirakii voucher HBUyxcxrg0033 wg mRNA, partial cds	sp|Q9WUD6|WNT8B_MOUSE/4e-26/Protein Wnt-8b OS=Mus musculus GN=Wnt8b PE=2 SV=1	mdo:100027787/1e-25/protein Wnt-8b-like; K00714 wingless-type MMTV integration site family, member 8	NA	PTHR12027:SF69/1.8E-54/--	biological_process:GO:0007275//multicellular organismal development;GO:0016055//Wnt signaling pathway;cellular_component:GO:0005578//proteinaceous extracellular matrix;molecular_function:GO:0005102//receptor binding;
Unigene1784_All	gi|646705439|gb|KDR13146.1|/2.62384e-71/Protein kinase C, brain isozyme, partial [Zootermopsis nevadensis]	gi|195584071|ref|XM_002081803.1|/2e-12/Drosophila simulans GD11233 (Dsim\GD11233), mRNA	sp|P05130|KPC1_DROME/2e-59/Protein kinase C, brain isozyme OS=Drosophila melanogaster GN=Pkc53E PE=2 SV=2	ame:406106/1e-66/Pkc; protein kinase C; K02677 classical protein kinase C [EC:2.7.11.13]	YOR086c/7e-11/---	PF00168/7.7E-28/C2 domain	NA
Unigene1806_All	gi|646720289|gb|KDR22075.1|/1.162e-34/Tenascin-X [Zootermopsis nevadensis]	NA	sp|Q9W3W5|WIF1_DROME/4e-12/Protein shifted OS=Drosophila melanogaster GN=shf PE=1 SV=2	dya:Dyak_GE16446/1e-11/GE16446 gene product from transcript GE16446-RA; K01691 WNT inhibitory factor 1	NA	PTHR24047:SF16/3.8E-18/--	NA
Unigene18304_All	gi|307180079|gb|EFN68147.1|/2.55311e-29/Frizzled-4 [Camponotus floridanus]	gi|198469832|ref|XM_001355105.2|/5e-09/Drosophila pseudoobscura pseudoobscura GA18313 (Dpse\GA18313), mRNA	sp|Q9PT62|FZD4_XENLA/1e-25/Frizzled-4 OS=Xenopus laevis GN=fzd4 PE=2 SV=1	tca:655955/1e-25/Fz4; frizzled 4; K02354 frizzled 4	NA	PTHR11309:SF23/2.6E-38/--	NA
Unigene18413_All	gi|572269891|ref|XP_006612957.1|/1.14866e-29/PREDICTED: adenomatous polyposis coli protein-like isoform X3 [Apis dorsata]	gi|557264027|ref|XM_006017431.1|/5e-15/PREDICTED: Alligator sinensis adenomatosis polyposis coli 2 (APC2), mRNA	sp|O95996|APC2_HUMAN/3e-26/Adenomatous polyposis coli protein 2 OS=Homo sapiens GN=APC2 PE=1 SV=1	ame:552177/5e-31/uncharacterized LOC552177; K02085 adenomatosis polyposis coli protein	NA	PTHR12607/4.3E-56/--	NA
Unigene18414_All	gi|607356125|gb|EZA50671.1|/1.75184e-22/Adenomatous polyposis coli protein, partial [Cerapachys biroi]	NA	sp|P70039|APC_XENLA/7e-20/Adenomatous polyposis coli homolog OS=Xenopus laevis GN=apc PE=1 SV=2	ame:552177/3e-23/uncharacterized LOC552177; K02085 adenomatosis polyposis coli protein	NA	SM00185/0.0099/Armadillo/beta-catenin-like repeats	NA
Unigene18529_All	gi|389615387|dbj|BAM20669.1|/1.97193e-54/cullin protein, partial [Papilio polytes]	NA	sp|Q5R4G6|CUL1_PONAB/2e-52/Cullin-1 OS=Pongo abelii GN=CUL1 PE=2 SV=1	nvi:100123219/8e-55/CUL1, NV11729; cullin 1; K03347 cullin 1	SPAC17G6.12/4e-32/---	PTHR11932:SF19/1.3E-70/--	NA
Unigene18531_All	gi|646710838|gb|KDR16256.1|/6.48796e-41/Short spindle protein 4 [Zootermopsis nevadensis]	gi|149695326|emb|CU179646.5|/2e-11/Zebrafish DNA sequence from clone CH211-5G9, complete sequence	sp|Q54VU4|Y8013_DICDI/7e-12/Probable serine/threonine-protein kinase DDB_G0280133 OS=Dictyostelium discoideum GN=DDB_G0280133 PE=3 SV=1	dvi:Dvir_GJ13091/2e-09/GJ13091 gene product from transcript GJ13091-RA; K15309 CREB-regulated transcription coactivator	YBR112c/2e-06/---	NA	NA
Unigene18659_All	gi|642915073|ref|XP_008190399.1|/0/PREDICTED: protein groucho isoform X5 [Tribolium castaneum]	gi|501296724|dbj|AK417794.1|/3e-58/Riptortus pedestris mRNA for groucho, complete cds, sequence id: Rped-1155	sp|P16371|GROU_DROME/0.0/Protein groucho OS=Drosophila melanogaster GN=gro PE=1 SV=3	tca:656496/0.0/similar to groucho CG8384-PA; K04497 groucho	all0438_2/4e-21/---	PR01850/1.8E-52/Groucho/transducin-like enhancer protein signature	NA
Unigene18872_All	gi|675234203|emb|CDU19986.1|/4.02096e-11/eukaryotic initiation factor 4a, putative [Plasmodium yoelii]	gi|31746702|gb|AC122400.4|/2e-39/Mus musculus BAC clone RP24-103C10 from chromosome 7, complete sequence	sp|A1XDC0|TFP11_DICDI/3e-06/Septin and tuftelin-interacting protein 1 homolog OS=Dictyostelium discoideum GN=stip-1 PE=2 SV=1	cfa:485084/3e-07/APC2; adenomatosis polyposis coli 2; K02085 adenomatosis polyposis coli protein	NA	NA	NA
Unigene19371_All	gi|568256086|gb|ETN64700.1|/3.03309e-27/wingless protein [Anopheles darlingi]	gi|387864880|gb|JN022582.1|/2e-40/Oedaleus decorus asiaticus voucher HBUyxcxrg0032 wg mRNA, partial cds	sp|P49340|WNT1_BOMMO/4e-25/Protein Wnt-1 OS=Bombyx mori GN=WNT-1 PE=2 SV=1	cqu:CpipJ_CPIJ005837/3e-27/wingless protein; K03209 wingless-type MMTV integration site family, member 1	NA	NA	NA
Unigene19372_All	gi|5007058|gb|AAD37798.1|/9.29313e-77/wg [Schistocerca americana]	gi|387864882|gb|JN022583.1|/0.0/Shirakiacris shirakii voucher HBUyxcxrg0033 wg mRNA, partial cds	sp|P49340|WNT1_BOMMO/1e-66/Protein Wnt-1 OS=Bombyx mori GN=WNT-1 PE=2 SV=1	nvi:100119654/2e-69/NV18283; protein Wnt-1-like; K03209 wingless-type MMTV integration site family, member 1	NA	PS00246/-/Wnt-1 family signature.	NA
Unigene1969_All	gi|328724272|ref|XP_001945130.2|/4.27046e-102/PREDICTED: prickle-like protein 3 isoform X2 [Acyrthosiphon pisum]	NA	sp|O43900|PRIC3_HUMAN/3e-50/Prickle-like protein 3 OS=Homo sapiens GN=PRICKLE3 PE=1 SV=2	mmu:243548/1e-47/Prickle2, 6230400G14Rik, 6720451F06Rik, mpk2; prickle homolog 2 (Drosophila); K04511 prickle	NA	PF06297/6.5E-29/PET Domain	NA
Unigene1994_All	gi|607360721|gb|EZA55045.1|/6.18265e-20/Zinc finger homeobox protein [Cerapachys biroi]	gi|195450980|ref|XM_002072680.1|/9e-18/Drosophila willistoni GK13538 (Dwil\GK13538), mRNA	sp|Q54HS3|SET1_DICDI/3e-15/Histone-lysine N-methyltransferase set1 OS=Dictyostelium discoideum GN=set1 PE=1 SV=1	ame:410304/1e-15/Zn finger homeodomain 2-like; K09378 AT-binding transcription factor 1	YBR112c/2e-07/---	NA	NA
Unigene20268_All	gi|91081481|ref|XP_974376.1|/9.34242e-51/PREDICTED: G1/S-specific cyclin-D2-like [Tribolium castaneum]	gi|40674604|gb|BC064998.1|/1e-06/Homo sapiens calpain, small subunit 1, mRNA (cDNA clone MGC:75186 IMAGE:5785274), complete cds	sp|Q3MHH5|CCND3_BOVIN/5e-43/G1/S-specific cyclin-D3 OS=Bos taurus GN=CCND3 PE=2 SV=1	tca:663226/4e-52/similar to G1/S-specific cyclin-D3; K10151 cyclin D2	YGR109c/2e-12/---	PF00134/2.6E-29/Cyclin, N-terminal domain	NA
Unigene20549_All	gi|646720614|gb|KDR22275.1|/7.61512e-10/hypothetical protein L798_02381 [Zootermopsis nevadensis]	gi|512951424|ref|XM_004838079.1|/2e-12/PREDICTED: Heterocephalus glaber mastermind-like 2 (Drosophila) (Maml2), transcript variant X2, mRNA	sp|Q54TM7|DRKD_DICDI/2e-07/Probable serine/threonine-protein kinase drkD OS=Dictyostelium discoideum GN=drkD PE=2 SV=1	api:100162127/9e-06/histone acetyltransferase p300-like; K04498 E1A/CREB-binding protein [EC:2.3.1.48]	NA	NA	NA
Unigene2090_All	gi|646716869|gb|KDR19935.1|/0/F-box/LRR-repeat protein 7 [Zootermopsis nevadensis]	NA	sp|P98088|MUC5A_HUMAN/4e-12/Mucin-5AC (Fragments) OS=Homo sapiens GN=MUC5AC PE=1 SV=3	dpe:Dper_GL26894/6e-27/GL26894 gene product from transcript GL26894-RA; K03083 glycogen synthase kinase 3 beta [EC:2.7.11.26]	NA	PTHR23125/5.1E-22/--	NA
Unigene20997_All	gi|560937063|ref|XP_006194342.1|/8.07864e-07/PREDICTED: prickle-like protein 3 [Camelus ferus]	NA	sp|A7Z017|MAF_BOVIN/6e-06/Transcription factor Maf OS=Bos taurus GN=MAF PE=2 SV=1	dgr:Dgri_GH10763/3e-06/GH10763 gene product from transcript GH10763-RA; K06220 WAS protein family	NA	NA	NA
Unigene21081_All	gi|572267633|ref|XP_006611885.1|/4.83899e-48/PREDICTED: uncharacterized protein LOC102675399 [Apis dorsata]	gi|514699504|ref|XM_004997264.1|/6e-17/Salpingoeca sp. ATCC 50818 glutamine repeat protein (PTSG_01349) mRNA, complete cds	sp|Q14687|GSE1_HUMAN/3e-14/Genetic suppressor element 1 OS=Homo sapiens GN=GSE1 PE=1 SV=3	dgr:Dgri_GH11475/3e-08/GH11475 gene product from transcript GH11475-RA; K03211 ETS translocation variant 6/7	YLL013c/7e-06/---	PTHR17608/2.7E-15/--	NA
Unigene21094_All	gi|572318657|ref|XP_006624898.1|/3.77434e-99/PREDICTED: rho-associated protein kinase 2-like isoform X2 [Apis dorsata]	gi|380023437|ref|XM_003695482.1|/3e-57/PREDICTED: Apis florea Rho-associated, coiled-coil containing protein kinase 2 (Rock2), mRNA	sp|O75116|ROCK2_HUMAN/1e-73/Rho-associated protein kinase 2 OS=Homo sapiens GN=ROCK2 PE=1 SV=4	nvi:100119770/6e-99/NV12927; rho-associated protein kinase 2-like; K04514 Rho-associated, coiled-coil containing protein kinase [EC:2.7.11.1]	ECU01g1320/2e-24/---	PS00107/-/Protein kinases ATP-binding region signature.	NA
Unigene21095_All	gi|646695912|gb|KDR08547.1|/0/Low-density lipoprotein receptor-related protein 6 [Zootermopsis nevadensis]	gi|507577723|ref|XM_004672329.1|/2e-07/PREDICTED: Jaculus jaculus low density lipoprotein receptor-related protein 6 (Lrp6), mRNA	sp|O75581|LRP6_HUMAN/0.0/Low-density lipoprotein receptor-related protein 6 OS=Homo sapiens GN=LRP6 PE=1 SV=2	nvi:100119232/0.0/NV14309; low-density lipoprotein receptor-related protein 6-like; K03068 low density lipoprotein receptor-related protein 5/6	NA	PTHR10529/6.7E-264/--	NA
Unigene21096_All	gi|646695912|gb|KDR08547.1|/2.78999e-36/Low-density lipoprotein receptor-related protein 6 [Zootermopsis nevadensis]	NA	sp|O75197|LRP5_HUMAN/4e-25/Low-density lipoprotein receptor-related protein 5 OS=Homo sapiens GN=LRP5 PE=1 SV=2	nvi:100119232/4e-32/NV14309; low-density lipoprotein receptor-related protein 6-like; K03068 low density lipoprotein receptor-related protein 5/6	NA	PF14670/3.7E-12/Coagulation Factor Xa inhibitory site	NA
Unigene21097_All	gi|328703795|ref|XP_001950234.2|/1.02026e-77/PREDICTED: LOW QUALITY PROTEIN: low-density lipoprotein receptor-related protein 5-like [Acyrthosiphon pisum]	NA	sp|Q91VN0|LRP5_MOUSE/5e-57/Low-density lipoprotein receptor-related protein 5 OS=Mus musculus GN=Lrp5 PE=1 SV=3	api:100163985/6e-77/low-density lipoprotein receptor-related protein 5-like; K03068 low density lipoprotein receptor-related protein 5/6	NA	PS51120/13.753/LDL-receptor class B (LDLRB) repeat profile.	NA
Unigene21358_All	gi|242012902|ref|XP_002427164.1|/6.13038e-20/conserved hypothetical protein [Pediculus humanus corporis] &gt;gi|212511447|gb|EEB14426.1| conserved hypothetical protein [Pediculus humanus corporis]	NA	sp|O75581|LRP6_HUMAN/3e-11/Low-density lipoprotein receptor-related protein 6 OS=Homo sapiens GN=LRP6 PE=1 SV=2	dre:100003877/4e-11/lrp6; low-density lipoprotein receptor-related protein 6; K03068 low density lipoprotein receptor-related protein 5/6	NA	PTHR10529/1.1E-20/--	NA
Unigene21687_All	gi|242022693|ref|XP_002431773.1|/2.45823e-24/Cullin-1, putative [Pediculus humanus corporis] &gt;gi|212517098|gb|EEB19035.1| Cullin-1, putative [Pediculus humanus corporis]	NA	sp|Q5R4G6|CUL1_PONAB/2e-20/Cullin-1 OS=Pongo abelii GN=CUL1 PE=2 SV=1	cqu:CpipJ_CPIJ003090/1e-25/cullin; K03347 cullin 1	SPAC17G6.12/8e-14/---	PF00888/5.3E-24/Cullin family	NA
Unigene21802_All	gi|646711875|gb|KDR16905.1|/8.7003e-159/Vang-like protein 1 [Zootermopsis nevadensis]	NA	sp|Q90Z05|VNG2B_XENLA/9e-98/Vang-like protein 2-B OS=Xenopus laevis GN=vangl2-b PE=1 SV=1	tca:664055/3e-151/Vang; van-gogh; K04510 vang-like	NA	PTHR20886/1.4E-202/--	NA
Unigene21803_All	gi|646711875|gb|KDR16905.1|/5.2413e-55/Vang-like protein 1 [Zootermopsis nevadensis]	gi|195455596|ref|XM_002074752.1|/2e-11/Drosophila willistoni GK23247 (Dwil\GK23247), mRNA	sp|Q80Z96|VANG1_MOUSE/2e-10/Vang-like protein 1 OS=Mus musculus GN=Vangl1 PE=1 SV=2	tca:664055/6e-41/Vang; van-gogh; K04510 vang-like	NA	PTHR20886:SF9/1.1E-34/--	biological_process:GO:0007275//multicellular organismal development;cellular_component:GO:0016021//integral component of membrane;
Unigene21804_All	gi|646711875|gb|KDR16905.1|/2.04561e-23/Vang-like protein 1 [Zootermopsis nevadensis]	NA	sp|P84889|VANG2_RAT/1e-12/Vang-like protein 2 OS=Rattus norvegicus GN=Vangl2 PE=2 SV=1	tca:664055/5e-20/Vang; van-gogh; K04510 vang-like	NA	PTHR20886/2.1E-25/--	NA
Unigene2189_All	gi|242010263|ref|XP_002425888.1|/0/serine/threonine-protein phosphatase 2A 56 kDa regulatory subunit delta isoform, putative [Pediculus humanus corporis] &gt;gi|212509864|gb|EEB13150.1| serine/threonine-protein phosphatase 2A 56 kDa regulatory subunit delta isoform, putative [Pediculus humanus corporis]	gi|558221455|ref|XM_006135947.1|/8e-70/PREDICTED: Pelodiscus sinensis protein phosphatase 2, regulatory subunit B', delta (PPP2R5D), transcript variant X2, mRNA	sp|Q28653|2A5D_RABIT/0.0/Serine/threonine-protein phosphatase 2A 56 kDa regulatory subunit delta isoform OS=Oryctolagus cuniculus GN=PPP2R5D PE=2 SV=1	ame:408949/0.0/serine/threonine-protein phosphatase 2A 56 kDa regulatory subunit delta isoform-like; K11584 protein phosphatase 2 (formerly 2A), regulatory subunit B'	YBR112c/7e-08/---	PS50103/13.441/Zinc finger C3H1-type profile.	biological_process:GO:0007165//signal transduction;cellular_component:GO:0000159//protein phosphatase type 2A complex;molecular_function:GO:0008601//protein phosphatase type 2A regulator activity;
Unigene21900_All	gi|470252912|ref|XP_004359553.1|/1.69975e-15/hypothetical protein DFA_01589 [Dictyostelium fasciculatum] &gt;gi|328873336|gb|EGG21703.1| hypothetical protein DFA_01589 [Dictyostelium fasciculatum]	NA	sp|Q54KD5|Y7399_DICDI/2e-14/P17/29C-like protein DDB_G0287399 OS=Dictyostelium discoideum GN=DDB_G0287399 PE=3 SV=1	dpo:Dpse_GA22660/4e-12/GA22660 gene product from transcript GA22660-RA; K03083 glycogen synthase kinase 3 beta [EC:2.7.11.26]	XF1267/2e-11/---	NA	NA
Unigene22745_All	gi|11907531|dbj|BAB19660.1|/9.69039e-45/wingless protein [Gryllus bimaculatus]	gi|11907530|dbj|AB044713.1|/6e-53/Gryllus bimaculatus wg mRNA for wingless protein, complete cds	sp|P09615|WNTG_DROME/4e-44/Protein wingless OS=Drosophila melanogaster GN=wg PE=1 SV=1	dpe:Dper_GL18899/1e-43/GL18899 gene product from transcript GL18899-RA; K03209 wingless-type MMTV integration site family, member 1	NA	PF00110/2.5E-19/wnt family	biological_process:GO:0007275//multicellular organismal development;GO:0016055//Wnt signaling pathway;cellular_component:GO:0005578//proteinaceous extracellular matrix;molecular_function:GO:0005102//receptor binding;
Unigene2325_All	gi|646708445|gb|KDR14757.1|/3.13865e-61/Laccase-4 [Zootermopsis nevadensis]	gi|198476056|ref|XM_001357213.2|/2e-10/Drosophila pseudoobscura pseudoobscura GA17667 (Dpse\GA17667), mRNA	sp|P98088|MUC5A_HUMAN/1e-06/Mucin-5AC (Fragments) OS=Homo sapiens GN=MUC5AC PE=1 SV=3	ptr:450139/8e-08/HSPA2; heat shock 70kDa protein 2; K03283 heat shock 70kDa protein 1/8	SPAC1F7.08/3e-14/---	PTHR11709:SF33/1.6E-68/--	NA
Unigene23627_All	gi|662213198|ref|XP_008480374.1|/8.95631e-27/PREDICTED: protein kinase C, brain isozyme, partial [Diaphorina citri]	NA	sp|P13677|KPC2_DROME/1e-12/Protein kinase C, eye isozyme OS=Drosophila melanogaster GN=inaC PE=1 SV=1	aag:AaeL_AAEL001108/1e-26/protein kinase c; K02677 classical protein kinase C [EC:2.7.11.13]	NA	NA	NA
Unigene23788_All	gi|572304156|ref|XP_006618049.1|/1.54395e-78/PREDICTED: dentin sialophosphoprotein-like isoform X2 [Apis dorsata]	gi|380023925|ref|XM_003695712.1|/4e-31/PREDICTED: Apis florea uncharacterized LOC100872610 (LOC100872610), mRNA	sp|Q9C0H5|RHG39_HUMAN/4e-43/Rho GTPase-activating protein 39 OS=Homo sapiens GN=ARHGAP39 PE=1 SV=2	nvi:100121025/2e-07/Setd1a, NV15594; SET domain containing 1A; K11422 histone-lysine N-methyltransferase SETD1 [EC:2.1.1.43]	NA	PTHR23177/7.2E-79/--	NA
Unigene2380_All	gi|646698748|gb|KDR09760.1|/9.67637e-37/Cellular tumor antigen p53 [Zootermopsis nevadensis]	NA	sp|P25035|P53_ONCMY/1e-31/Cellular tumor antigen p53 OS=Oncorhynchus mykiss GN=tp53 PE=2 SV=1	xtr:431679/4e-30/tp53, MGC75630, MGC79985, Xp53, lfs1, p53, trp53; tumor protein p53; K04451 tumor protein p53	NA	PTHR11447:SF16/6.6E-62/--	NA
Unigene2432_All	gi|646712672|gb|KDR17360.1|/5.71684e-23/Mite allergen Lep d 7 [Zootermopsis nevadensis]	NA	sp|Q95JC9|PRP_PIG/2e-14/Basic proline-rich protein OS=Sus scrofa PE=1 SV=2	gga:373886/5e-13/FZD9; frizzled family receptor 9; K02842 frizzled 9/10	CC0042/3e-12/---	NA	NA
Unigene24364_All	gi|542184154|ref|XP_005497130.1|/1.24679e-08/PREDICTED: ectonucleotide pyrophosphatase/phosphodiesterase family member 7 [Zonotrichia albicollis]	gi|90265927|gb|AC182492.2|/6e-12/Pan troglodytes BAC clone CH251-294F23 from chromosome 5, complete sequence	sp|P86736|DGRP_HALAI/1e-08/Aspartate and glycine-rich protein (Fragment) OS=Haliotis asinina PE=1 SV=1	dwi:Dwil_GK18045/7e-07/GK18045 gene product from transcript GK18045-RA; K12615 enhancer of mRNA-decapping protein 3	NA	NA	NA
Unigene2456_All	gi|307172386|gb|EFN63852.1|/4.67667e-88/S-phase kinase-associated protein 1 [Camponotus floridanus] &gt;gi|307199189|gb|EFN79876.1| S-phase kinase-associated protein 1 [Harpegnathos saltator] &gt;gi|332025844|gb|EGI66000.1| S-phase kinase-associated protein 1 [Acromyrmex echinatior]	gi|383851885|ref|XM_003701414.1|/6e-86/PREDICTED: Megachile rotundata S-phase kinase-associated protein 1-like (LOC100881125), mRNA	sp|Q71U00|SKP1_XENLA/3e-79/S-phase kinase-associated protein 1 OS=Xenopus laevis GN=skp1 PE=1 SV=3	ame:409234/2e-88/skp1, p19skp1, skpA; S-phase kinase-associated protein 1; K03094 S-phase kinase-associated protein 1	SPBC409.05/2e-45/---	PTHR11165/7.4E-103/--	biological_process:GO:0016310//phosphorylation;GO:0006511//ubiquitin-dependent protein catabolic process;molecular_function:GO:0016301//kinase activity;
Unigene24614_All	gi|646692116|gb|KDR07314.1|/3.17634e-32/Citron Rho-interacting kinase [Zootermopsis nevadensis]	NA	sp|O14578|CTRO_HUMAN/1e-18/Citron Rho-interacting kinase OS=Homo sapiens GN=CIT PE=1 SV=2	tgu:100217966/3e-20/similar to citron; K08282 non-specific serine/threonine protein kinase [EC:2.7.11.1]	ECU01g1320/2e-12/---	PTHR22988:SF25/1.0E-30/--	molecular_function:GO:0005488//binding;GO:0016772//transferase activity, transferring phosphorus-containing groups;
Unigene24904_All	gi|471410983|ref|XP_004387048.1|/8.79702e-06/PREDICTED: synaptojanin-1 [Trichechus manatus latirostris]	NA	NA	bta:511224/3e-06/NFATC1, NF-ATc, NF-ATc1, NFAT; nuclear factor of activated T-cells, cytoplasmic, calcineurin-dependent 1; K04446 nuclear factor of activated T-cells, cytoplasmic, calcineurin-dependent	NA	NA	NA
Unigene24917_All	gi|546675360|gb|ERL86570.1|/1.03651e-38/hypothetical protein D910_03977 [Dendroctonus ponderosae]	gi|541977209|ref|XM_005441334.1|/2e-14/PREDICTED: Falco cherrug E1A binding protein p300 (EP300), mRNA	sp|Q6JHU9|CBP_RAT/1e-36/CREB-binding protein OS=Rattus norvegicus GN=Crebbp PE=2 SV=1	dvi:Dvir_GJ19060/7e-40/GJ19060 gene product from transcript GJ19060-RA; K04498 E1A/CREB-binding protein [EC:2.3.1.48]	NA	PTHR13808:SF1/1.0E-66/--	biological_process:GO:0006355//regulation of transcription, DNA-templated;GO:0016573//histone acetylation;cellular_component:GO:0000123//histone acetyltransferase complex;molecular_function:GO:0003713//transcription coactivator activity;GO:0004402//histone acetyltransferase activity;GO:0008270//zinc ion binding;
Unigene25174_All	gi|646716693|gb|KDR19833.1|/1.31361e-50/CREB-binding protein [Zootermopsis nevadensis]	gi|513159076|ref|XM_001233887.3|/3e-09/PREDICTED: Gallus gallus E1A binding protein p300 (EP300), transcript variant X1, mRNA	sp|P45481|CBP_MOUSE/2e-19/CREB-binding protein OS=Mus musculus GN=Crebbp PE=1 SV=3	nvi:100123220/5e-36/Crebbp, NV12033, Nejire; CREB binding protein; K04498 E1A/CREB-binding protein [EC:2.3.1.48]	NA	PTHR13808/1.0E-30/--	NA
Unigene2523_All	gi|646713942|gb|KDR18091.1|/2.1529e-126/Casein kinase II subunit beta, partial [Zootermopsis nevadensis]	gi|380748932|ref|NM_001257204.1|/7e-58/Gallus gallus casein kinase 2, beta polypeptide (CSNK2B), mRNA	sp|O76485|CSK2B_SPOFR/1e-125/Casein kinase II subunit beta OS=Spodoptera frugiperda PE=2 SV=1	tca:658630/8e-126/similar to casein kinase 2, beta subunit; K03115 casein kinase II subunit beta	SPAC1851.03/3e-67/---	PTHR11740/3.4E-146/--	NA
Unigene25244_All	gi|242012387|ref|XP_002426914.1|/8.3134e-93/conserved hypothetical protein [Pediculus humanus corporis] &gt;gi|212511143|gb|EEB14176.1| conserved hypothetical protein [Pediculus humanus corporis]	gi|482682682|ref|XM_002136903.3|/2e-17/Drosophila pseudoobscura pseudoobscura GA30089 (Dpse\GA30089), transcript variant B, mRNA	sp|Q9N2M8|HDC_DROME/5e-77/Headcase protein OS=Drosophila melanogaster GN=hdc PE=1 SV=2	bta:789503/4e-06/MUC5AC, MUC5B, mucin-5B; mucin-5AC; K13908 mucin-5B	NA	PTHR13425/2.0E-119/--	NA
Unigene25313_All	gi|642932293|ref|XP_008197052.1|/1.58619e-60/PREDICTED: epidermal growth factor-like protein 8 isoform X2 [Tribolium castaneum]	gi|513166061|ref|XM_001233953.3|/2e-07/PREDICTED: Gallus gallus guanylate cyclase 1, soluble, alpha 2 (GUCY1A2), transcript variant X1, mRNA	sp|Q9W6F8|WIF1_XENLA/6e-27/Wnt inhibitory factor 1 OS=Xenopus laevis GN=wif1 PE=2 SV=1	nvi:100123012/4e-27/NV12774; protein shifted-like; K01691 WNT inhibitory factor 1	NA	PS01186/-/EGF-like domain signature 2.	NA
Unigene25771_All	gi|321475736|gb|EFX86698.1|/2.68276e-07/hypothetical protein DAPPUDRAFT_307887 [Daphnia pulex]	gi|334358925|gb|AC126956.6|/4e-11/Rattus norvegicus BAC CH230-78A8 (Children's Hospital Oakland Research Institute Rat (BN/SsNHsd/MCW) BAC library) complete sequence	sp|Q5RBB1|SENP1_PONAB/6e-06/Sentrin-specific protease 1 OS=Pongo abelii GN=SENP1 PE=2 SV=1	ame:413926/2e-06/sentrin-specific protease 1-like; K08592 sentrin-specific protease 1 [EC:3.4.22.-]	NA	NA	NA
Unigene2605_All	gi|91082507|ref|XP_973065.1|/2.72926e-157/PREDICTED: protein kinase DC2 [Tribolium castaneum] &gt;gi|270007546|gb|EFA03994.1| hypothetical protein TcasGA2_TC014143 [Tribolium castaneum]	gi|470393770|ref|XM_004334873.1|/3e-28/Acanthamoeba castellanii str. Neff serine/threonine kinase (ACA1_095580) mRNA, complete cds	sp|P16912|KDC2_DROME/2e-149/Protein kinase DC2 OS=Drosophila melanogaster GN=Pka-C3 PE=2 SV=2	tca:661839/1e-158/similar to CG6117-PA, isoform A; K04345 protein kinase A [EC:2.7.11.11]	SPAC17G8.14c_2/3e-55/---	PS00108/-/Serine/Threonine protein kinases active-site signature.	biological_process:GO:0006468//protein phosphorylation;molecular_function:GO:0004674//protein serine/threonine kinase activity;GO:0005524//ATP binding;
Unigene2627_All	gi|641675924|ref|XP_008187221.1|/3.02388e-19/PREDICTED: AP2/ERF domain-containing protein PFD0985w-like [Acyrthosiphon pisum]	NA	sp|Q8IIG7|YPF05_PLAF7/2e-07/Uncharacterized protein PF11_0207 OS=Plasmodium falciparum (isolate 3D7) GN=PF11_0207 PE=4 SV=2	bta:516259/6e-08/EEA1; early endosome antigen 1; K12478 early endosome antigen 1	BS_yvcE_1/3e-07/---	NA	NA
Unigene26633_All	gi|568257645|gb|ETN65903.1|/6.58378e-06/hypothetical protein AND_002319 [Anopheles darlingi]	NA	NA	dpe:Dper_GL14637/3e-06/GL14637 gene product from transcript GL14637-RA; K02354 frizzled 4	NA	NA	NA
Unigene267_All	gi|646721764|gb|KDR22994.1|/0/Protein singed [Zootermopsis nevadensis]	gi|512910559|ref|XM_004927145.1|/1e-60/PREDICTED: Bombyx mori protein singed-like (LOC101739127), mRNA	sp|Q24524|SING_DROME/0.0/Protein singed OS=Drosophila melanogaster GN=sn PE=3 SV=1	dpe:Dper_GL15138/0.0/GL15138 gene product from transcript GL15138-RA; K11978 E3 ubiquitin-protein ligase UBR3 [EC:6.3.2.19]	NA	PTHR10551/1.1E-214/--	molecular_function:GO:0051015//actin filament binding;GO:0030674//protein binding, bridging;
Unigene27278_All	gi|646710832|gb|KDR16250.1|/1.57224e-23/1-phosphatidylinositol-4,5-bisphosphate phosphodiesterase [Zootermopsis nevadensis]	NA	sp|P13217|PIPA_DROME/4e-15/1-phosphatidylinositol 4,5-bisphosphate phosphodiesterase OS=Drosophila melanogaster GN=norpA PE=1 SV=4	tca:659062/2e-20/similar to phospholipase c beta; K05858 phosphatidylinositol phospholipase C, beta [EC:3.1.4.11]	NA	PF06631/9.1E-12/Protein of unknown function (DUF1154)	NA
Unigene27307_All	gi|646694551|gb|KDR08023.1|/2.12062e-133/Frizzled-7, partial [Zootermopsis nevadensis]	gi|514733934|ref|XM_005031687.1|/7e-24/PREDICTED: Anas platyrhynchos frizzled family receptor 5 (FZD5), partial mRNA	sp|O75084|FZD7_HUMAN/6e-107/Frizzled-7 OS=Homo sapiens GN=FZD7 PE=1 SV=2	ame:551124/8e-127/fz; frizzled; K02432 frizzled 1/7	NA	PTHR11309/1.6E-175/--	NA
Unigene27308_All	gi|646694551|gb|KDR08023.1|/3.78177e-61/Frizzled-7, partial [Zootermopsis nevadensis]	NA	sp|Q5BL72|FZD7_XENTR/3e-41/Frizzled-7 OS=Xenopus tropicalis GN=fzd7 PE=2 SV=1	ame:551124/3e-55/fz; frizzled; K02432 frizzled 1/7	NA	PR00489/5.8E-15/Frizzled protein signature	NA
Unigene27309_All	gi|646694551|gb|KDR08023.1|/1.60194e-37/Frizzled-7, partial [Zootermopsis nevadensis]	NA	sp|P18537|FRIZ_DROME/2e-31/Frizzled OS=Drosophila melanogaster GN=fz PE=1 SV=1	ame:551124/4e-33/fz; frizzled; K02432 frizzled 1/7	NA	PS50038/20.669/Frizzled (fz) domain profile.	biological_process:GO:0007186//G-protein coupled receptor signaling pathway;GO:0007275//multicellular organismal development;GO:0016055//Wnt signaling pathway;cellular_component:GO:0016021//integral component of membrane;molecular_function:GO:0042813//Wnt-activated receptor activity;GO:0004930//G-protein coupled receptor activity;
Unigene27366_All	gi|543363815|ref|XP_005525273.1|/4.59159e-21/PREDICTED: E3 ubiquitin-protein ligase SIAH2 [Pseudopodoces humilis]	NA	sp|Q7SYL3|SIAH2_DANRE/8e-21/E3 ubiquitin-protein ligase Siah2 OS=Danio rerio GN=siah2l PE=2 SV=2	aml:100470253/4e-21/e3 ubiquitin-protein ligase SIAH2-like; K08742 E3 ubiquitin-protein ligase SIAH2 [EC:6.3.2.19]	NA	PF03145/4.3E-14/Seven in absentia protein family	NA
Unigene27996_All	gi|646710596|gb|KDR16063.1|/2.52216e-114/Mitogen-activated protein kinase-binding protein 1 [Zootermopsis nevadensis]	NA	sp|Q6DFF9|MABP1_XENLA/4e-49/Mitogen-activated protein kinase-binding protein 1 OS=Xenopus laevis GN=mapkbp1 PE=2 SV=1	ptr:455080/1e-07/USP43, WDR16; ubiquitin specific peptidase 43; K11856 ubiquitin carboxyl-terminal hydrolase 43 [EC:3.1.2.15]	all0438_2/2e-10/---	PS50294/17.271/Trp-Asp (WD) repeats circular profile.	NA
Unigene2802_All	gi|111610626|gb|ABH11711.1|/8.12424e-77/nuclear transcription factor Tfp1 [Locusta migratoria]	NA	sp|Q5RFR0|TTPAL_PONAB/2e-31/Alpha-tocopherol transfer protein-like OS=Pongo abelii GN=TTPAL PE=2 SV=1	dpe:Dper_GL26848/4e-23/GL26848 gene product from transcript GL26848-RA; K10693 E3 ubiquitin-protein ligase MYCBP2 [EC:6.3.2.19]	DRA0212/9e-06/---	NA	NA
Unigene28161_All	gi|195390095|ref|XP_002053704.1|/4.14093e-08/GJ23205 [Drosophila virilis] &gt;gi|194151790|gb|EDW67224.1| GJ23205 [Drosophila virilis]	NA	NA	dpo:Dpse_GA18313/6e-06/GA18313 gene product from transcript GA18313-RA; K02354 frizzled 4	NA	NA	NA
Unigene2866_All	gi|646705125|gb|KDR13004.1|/3.2031e-120/Axin-1 [Zootermopsis nevadensis]	NA	sp|Q9V407|AXN_DROME/8e-39/Axin OS=Drosophila melanogaster GN=Axn PE=1 SV=1	ame:724501/1e-92/Axin, GB10404, GB11539; Axis inhibition protein; K02157 axin 1	NA	PTHR10845/1.2E-73/--	NA
Unigene28772_All	gi|646716693|gb|KDR19833.1|/1.64257e-85/CREB-binding protein [Zootermopsis nevadensis]	gi|380026271|ref|XR_143177.1|/1e-60/PREDICTED: Apis florea uncharacterized LOC100872466 (LOC100872466), miscRNA	sp|Q92793|CBP_HUMAN/1e-49/CREB-binding protein OS=Homo sapiens GN=CREBBP PE=1 SV=3	tca:664565/7e-84/similar to CG15319-PB; K04498 E1A/CREB-binding protein [EC:2.3.1.48]	NA	PTHR13808/4.6E-110/--	NA
Unigene28773_All	gi|646716693|gb|KDR19833.1|/4.60075e-63/CREB-binding protein [Zootermopsis nevadensis]	gi|283462205|gb|GU211180.1|/8e-18/Saccoglossus kowalevskii CREB-binding protein mRNA, partial cds	sp|Q6JHU9|CBP_RAT/2e-46/CREB-binding protein OS=Rattus norvegicus GN=Crebbp PE=2 SV=1	tca:664565/2e-59/similar to CG15319-PB; K04498 E1A/CREB-binding protein [EC:2.3.1.48]	NA	PS50135/11.431/Zinc finger ZZ-type profile.	NA
Unigene28942_All	gi|646715352|gb|KDR18994.1|/0/Copine-8 [Zootermopsis nevadensis]	NA	sp|Q86YQ8|CPNE8_HUMAN/4e-170/Copine-8 OS=Homo sapiens GN=CPNE8 PE=1 SV=2	cin:100183448/5e-09/similar to fasciclin II GPI-linked protein; K06491 neural cell adhesion molecule	NA	PF00168/4.5E-11/C2 domain	NA
Unigene29464_All	gi|646711595|gb|KDR16710.1|/2.9413e-17/Protein Wnt-4 [Zootermopsis nevadensis]	gi|443429463|gb|KC469895.1|/5e-15/Heliconius erato clone BAC EcoRI-1708, complete sequence	sp|P34888|WNT1_CAEEL/2e-10/Protein Wnt-1 OS=Caenorhabditis elegans GN=cwn-1 PE=2 SV=1	smm:Smp_145140/1e-09/wnt-5; K00444 wingless-type MMTV integration site family, member 5	NA	NA	biological_process:GO:0007275//multicellular organismal development;GO:0016055//Wnt signaling pathway;cellular_component:GO:0005578//proteinaceous extracellular matrix;molecular_function:GO:0005102//receptor binding;
Unigene29742_All	gi|646720850|gb|KDR22433.1|/3.4437e-86/Prickle-like protein 2 [Zootermopsis nevadensis]	NA	sp|Q07DY3|TES_NOMLE/2e-36/Testin OS=Nomascus leucogenys GN=TES PE=3 SV=1	acs:100560390/5e-19/prickle2; prickle homolog 2 (Drosophila); K04511 prickle	NA	PS51303/29.19/PET domain profile.	NA
Unigene30228_All	gi|646705102|gb|KDR12981.1|/2.31125e-129/Trinucleotide repeat-containing gene 6C protein [Zootermopsis nevadensis]	NA	sp|Q8SY33|GAWKY_DROME/4e-36/Protein Gawky OS=Drosophila melanogaster GN=gw PE=1 SV=1	dvi:Dvir_GJ19060/2e-06/GJ19060 gene product from transcript GJ19060-RA; K04498 E1A/CREB-binding protein [EC:2.3.1.48]	NA	PF10427/2.8E-7/Argonaute hook	NA
Unigene30229_All	gi|383860126|ref|XP_003705542.1|/1.03875e-46/PREDICTED: protein Gawky-like [Megachile rotundata]	gi|532044362|ref|XM_005364938.1|/1e-21/PREDICTED: Microtus ochrogaster forkhead box P1 (Foxp1), mRNA	sp|Q8SY33|GAWKY_DROME/2e-27/Protein Gawky OS=Drosophila melanogaster GN=gw PE=1 SV=1	dgr:Dgri_GH12924/3e-12/GH12924 gene product from transcript GH12924-RA; K04498 E1A/CREB-binding protein [EC:2.3.1.48]	YKL032c/6e-08/---	NA	NA
Unigene30699_All	gi|521034620|gb|EPQ16404.1|/7.3241e-11/Interphotoreceptor matrix proteoglycan 2 [Myotis brandtii]	gi|472825003|ref|NM_001098720.2|/6e-36/Bos taurus histone cluster 1, H2ag (HIST1H2AG), mRNA	sp|A1XDC0|TFP11_DICDI/2e-06/Septin and tuftelin-interacting protein 1 homolog OS=Dictyostelium discoideum GN=stip-1 PE=2 SV=1	cfa:485084/7e-07/APC2; adenomatosis polyposis coli 2; K02085 adenomatosis polyposis coli protein	NA	NA	NA
Unigene30766_All	gi|646705023|gb|KDR12924.1|/1.78885e-55/Protein prickle, partial [Zootermopsis nevadensis]	gi|545804400|ref|XM_005660426.1|/1e-06/PREDICTED: Sus scrofa G protein-coupled receptor 144 (GPR144), mRNA	sp|Q174I2|PRIC1_AEDAE/2e-27/Protein prickle OS=Aedes aegypti GN=pk PE=3 SV=1	aag:AaeL_AAEL006891/8e-27/prickle; K04511 prickle	mlr6506/6e-06/---	PTHR24218/5.8E-14/--	NA
Unigene30769_All	gi|557159158|emb|CDI81946.1|/1.4226e-15/Myosin light chain kinase, related [Eimeria praecox]	NA	sp|Q2TA51|KRA55_MOUSE/1e-12/Keratin-associated protein 5-5 OS=Mus musculus GN=Krtap5-5 PE=2 SV=1	dre:565612/2e-11/ep300b, EP300a, P300-B, gb:dq017642; E1A binding protein p300 b; K04498 E1A/CREB-binding protein [EC:2.3.1.48]	RSc1191/3e-10/---	NA	NA
Unigene30979_All	gi|645027883|ref|XP_008208661.1|/4.18934e-35/PREDICTED: frizzled-4-like isoform X2 [Nasonia vitripennis]	gi|557636694|ref|NM_001286630.1|/7e-07/Mus musculus bromodomain containing 4 (Brd4), transcript variant 3, mRNA	sp|O00144|FZD9_HUMAN/8e-28/Frizzled-9 OS=Homo sapiens GN=FZD9 PE=2 SV=1	nvi:100115634/3e-36/NV16169; uncharacterized LOC100115634; K02842 frizzled 9/10	NA	PS50038/22.899/Frizzled (fz) domain profile.	NA
Unigene31192_All	gi|108875143|gb|EAT39368.1|/1.09919e-10/AAEL008831-PA [Aedes aegypti]	NA	NA	dya:Dyak_GE16535/6e-09/GE16535 gene product from transcript GE16535-RA; K04512 dishevelled associated activator of morphogenesis	NA	NA	NA
Unigene31811_All	gi|242004016|ref|XP_002422941.1|/1.52442e-18/class D atypical G-protein coupled receptor GPRfz5, putative [Pediculus humanus corporis] &gt;gi|212505845|gb|EEB10203.1| class D atypical G-protein coupled receptor GPRfz5, putative [Pediculus humanus corporis]	gi|545525922|ref|XM_003432058.2|/4e-06/PREDICTED: Canis lupus familiaris GTPase, IMAP family member 1 (GIMAP1), mRNA	sp|Q498S8|FZD8_RAT/5e-08/Frizzled-8 OS=Rattus norvegicus GN=Fzd8 PE=2 SV=1	nvi:100115634/3e-16/NV16169; uncharacterized LOC100115634; K02842 frizzled 9/10	NA	PTHR11309/1.4E-12/--	biological_process:GO:0007166//cell surface receptor signaling pathway;cellular_component:GO:0016020//membrane;molecular_function:GO:0004888//transmembrane signaling receptor activity;
Unigene31888_All	gi|646695037|gb|KDR08211.1|/4.82596e-28/hypothetical protein L798_01927, partial [Zootermopsis nevadensis]	NA	sp|Q8BKG4|FZD10_MOUSE/7e-23/Frizzled-10 OS=Mus musculus GN=Fzd10 PE=2 SV=1	oaa:100091844/1e-22/FZD10; frizzled family receptor 10; K02842 frizzled 9/10	NA	PTHR11309/1.8E-31/--	biological_process:GO:0007186//G-protein coupled receptor signaling pathway;GO:0007275//multicellular organismal development;GO:0016055//Wnt signaling pathway;cellular_component:GO:0016021//integral component of membrane;molecular_function:GO:0042813//Wnt-activated receptor activity;GO:0004930//G-protein coupled receptor activity;
Unigene3225_All	gi|646703279|gb|KDR12040.1|/0/RuvB-like 1 [Zootermopsis nevadensis]	gi|380020449|ref|XM_003694048.1|/3e-46/PREDICTED: Apis florea ruvB-like 1-like (LOC100863491), mRNA	sp|Q0IFL2|RUVB1_AEDAE/0.0/RuvB-like helicase 1 OS=Aedes aegypti GN=pont PE=3 SV=1	ame:409544/0.0/pontin; pontin protein; K04499 RuvB-like protein 1 (pontin 52)	SPAPB8E5.09/0.0/---	PTHR11093/0.0/--	NA
Unigene3229_All	gi|646722952|gb|KDR23746.1|/1.07396e-54/hypothetical protein L798_06032 [Zootermopsis nevadensis]	gi|374722808|gb|JQ514278.1|/2e-22/Osmerus mordax LUC7La-like protein gene, partial cds; EPS8L1a-like protein gene, complete cds; LRRC18-like gene, LRRC18-like protein gene, complete cds; ARHGAP22-like protein gene, complete cds; MAPK8-like protein gene, complete cds; FRMPD2-like protein, type II antifreeze protein, GDF10-like protein, GDF2-like protein, RBP3-like protein-1, RBP3-like protein-2, A…	sp|Q94521|DNAT_DROME/1e-34/Dopamine N-acetyltransferase OS=Drosophila melanogaster GN=Dat PE=1 SV=1	dme:Dmel_CG3318/1e-33/Dat; Dopamine N acetyltransferase (EC:2.3.1.- 2.3.1.5 2.3.1.87); K00669 arylalkylamine N-acetyltransferase [EC:2.3.1.87]	Cgl1939/9e-10/---	PS51186/11.518/Gcn5-related N-acetyltransferase (GNAT) domain profile.	NA
Unigene3239_All	gi|646723344|gb|KDR23978.1|/0/Rho-associated protein kinase 2, partial [Zootermopsis nevadensis]	gi|340708619|ref|XM_003392872.1|/7e-43/PREDICTED: Bombus terrestris rho-associated protein kinase 2-like (LOC100650139), mRNA	sp|P70336|ROCK2_MOUSE/0.0/Rho-associated protein kinase 2 OS=Mus musculus GN=Rock2 PE=1 SV=1	api:100164812/0.0/rho-associated protein kinase 2-like; K04514 Rho-associated, coiled-coil containing protein kinase [EC:2.7.11.1]	ECU01g1320/1e-50/---	PS51285/11.489/AGC-kinase C-terminal domain profile.	biological_process:GO:0006468//protein phosphorylation;GO:0035556//intracellular signal transduction;molecular_function:GO:0017048//Rho GTPase binding;GO:0046872//metal ion binding;GO:0005524//ATP binding;GO:0004697//protein kinase C activity;GO:0005543//phospholipid binding;
Unigene32649_All	gi|646705023|gb|KDR12924.1|/6.30013e-49/Protein prickle, partial [Zootermopsis nevadensis]	gi|194863867|ref|XM_001970618.1|/2e-70/Drosophila erecta GG23268 (Dere\GG23268), mRNA	sp|Q7QJT4|PRIC1_ANOGA/4e-44/Protein prickle OS=Anopheles gambiae GN=pk PE=3 SV=4	ame:410724/5e-46/uncharacterized LOC410724; K04511 prickle	NA	PTHR24218:SF0/1.8E-61/--	NA
Unigene32664_All	gi|646714776|gb|KDR18630.1|/1.98994e-57/Large proline-rich protein BAT3 [Zootermopsis nevadensis]	gi|195396496|ref|XM_002056832.1|/9e-12/Drosophila virilis GJ16759 (Dvir\GJ16759), mRNA	sp|Q54DK4|AK1_DICDI/3e-12/Alpha-protein kinase 1 OS=Dictyostelium discoideum GN=ak1 PE=3 SV=1	dgr:Dgri_GH12924/8e-10/GH12924 gene product from transcript GH12924-RA; K04498 E1A/CREB-binding protein [EC:2.3.1.48]	NA	NA	NA
Unigene32754_All	gi|646704068|gb|KDR12423.1|/2.3855e-43/hypothetical protein L798_13472 [Zootermopsis nevadensis]	gi|194758504|ref|XM_001961466.1|/7e-12/Drosophila ananassae GF14999 (Dana\GF14999), mRNA	sp|P34298|DUOXA_CAEEL/2e-15/DUOXA-like protein C06E1.3 OS=Caenorhabditis elegans GN=C06E1.3 PE=3 SV=2	gga:428216/3e-06/SRRM1; serine/arginine repetitive matrix 1; K13171 serine/arginine repetitive matrix protein 1	NA	PTHR31158:SF1/4.5E-50/--	biological_process:GO:0015031//protein transport;cellular_component:GO:0016021//integral component of membrane;GO:0005789//endoplasmic reticulum membrane;
Unigene32999_All	gi|557164712|emb|CDJ65760.1|/2.75338e-12/ribosomal protein L19, putative [Eimeria necatrix]	gi|195047440|ref|XM_001992305.1|/5e-06/Drosophila grimshawi GH24261 (Dgri\GH24261), mRNA	sp|Q9D5Z7|KRA52_MOUSE/4e-09/Keratin-associated protein 5-2 OS=Mus musculus GN=Krtap5-2 PE=2 SV=1	dmo:Dmoj_GI12481/6e-07/GI12481 gene product from transcript GI12481-RA; K13151 snurportin-1	YBR112c/1e-06/---	NA	NA
Unigene3334_All	gi|646714090|gb|KDR18183.1|/8.42756e-101/NFU1 iron-sulfur cluster scaffold-like protein, mitochondrial [Zootermopsis nevadensis]	gi|254832581|gb|AE014186.2|/3e-15/Plasmodium falciparum 3D7 chromosome 11, complete sequence	sp|B5DKJ8|NFU1_DROPS/4e-85/NFU1 iron-sulfur cluster scaffold homolog, mitochondrial OS=Drosophila pseudoobscura pseudoobscura GN=GA22888 PE=3 SV=1	nvi:100118571/2e-87/NV13733; serine/threonine-protein phosphatase 2A catalytic subunit alpha isoform-like; K04382 protein phosphatase 2 (formerly 2A), catalytic subunit [EC:3.1.3.16]	CC0062/8e-48/---	SM00932/2.2E-46/Scaffold protein Nfu/NifU N terminal	NA
Unigene335_All	gi|242023895|ref|XP_002432366.1|/1.82852e-09/Bestrophin-1, putative [Pediculus humanus corporis] &gt;gi|212517789|gb|EEB19628.1| Bestrophin-1, putative [Pediculus humanus corporis]	NA	sp|Q99PP7|TRI33_MOUSE/1e-06/E3 ubiquitin-protein ligase TRIM33 OS=Mus musculus GN=Trim33 PE=1 SV=2	mdo:100016383/2e-08/MSL1; male-specific lethal 1 homolog (Drosophila); K13163 male-specific lethal 1	NA	NA	NA
Unigene3358_All	gi|646705125|gb|KDR13004.1|/0/Axin-1 [Zootermopsis nevadensis]	gi|380029586|ref|XM_003698402.1|/5e-06/PREDICTED: Apis florea axin-1-like (LOC100872111), mRNA	sp|O15169|AXIN1_HUMAN/3e-54/Axin-1 OS=Homo sapiens GN=AXIN1 PE=1 SV=2	ame:724501/4e-152/Axin, GB10404, GB11539; Axis inhibition protein; K02157 axin 1	NA	PTHR10845/4.7E-37/--	NA
Unigene33606_All	NA	NA	NA	ptr:467191/2e-06/WNT5B; wingless-type MMTV integration site family, member 5B; K00444 wingless-type MMTV integration site family, member 5	NA	NA	NA
Unigene34268_All	gi|505768050|ref|XP_004600340.1|/7.21411e-08/PREDICTED: zinc finger protein 462 [Sorex araneus]	NA	sp|Q7TPD1|FBX11_MOUSE/2e-07/F-box only protein 11 OS=Mus musculus GN=Fbxo11 PE=2 SV=3	ptr:100614099/3e-07/ubiquitin carboxyl-terminal hydrolase 22-A-like; K11366 ubiquitin carboxyl-terminal hydrolase 22/27/51 [EC:3.1.2.15]	Cgl1939/3e-06/---	NA	NA
Unigene3757_All	gi|37991668|dbj|BAD00045.1|/0/armadillo protein [Gryllus bimaculatus]	gi|17940127|gb|AF408424.1|/0.0/Schistocerca americana beta-catenin mRNA, partial cds	sp|P18824|ARM_DROME/0.0/Armadillo segment polarity protein OS=Drosophila melanogaster GN=arm PE=1 SV=1	ame:408399/0.0/arm; armadillo segment polarity protein; K02105 catenin beta 1	SPCC962.03c/8e-07/---	PS50176/8.802/Armadillo/plakoglobin ARM repeat profile.	NA
Unigene438_All	gi|646719984|gb|KDR21875.1|/0/Segment polarity protein dishevelled-like protein DVL-3 [Zootermopsis nevadensis]	gi|380021291|ref|XM_003694455.1|/1e-60/PREDICTED: Apis florea segment polarity protein dishevelled homolog DVL-3-like (LOC100866736), mRNA	sp|B1WAP7|DVL3_XENTR/0.0/Segment polarity protein dishevelled homolog DVL-3 OS=Xenopus tropicalis GN=dvl3 PE=2 SV=1	ame:409050/0.0/dsh; segment polarity protein dishevelled; K02353 segment polarity protein dishevelled	NA	SM00049/5.9E-26/Domain found in Dishevelled, Egl-10, and Pleckstrin	NA
Unigene4382_All	gi|380025210|ref|XP_003696370.1|/1.38103e-53/PREDICTED: division abnormally delayed protein-like [Apis florea]	NA	sp|Q24114|DALY_DROME/6e-32/Division abnormally delayed protein OS=Drosophila melanogaster GN=dally PE=1 SV=1	tca:656854/4e-51/similar to dally; K02306 dally	DR2145/8e-06/---	NA	NA
Unigene4498_All	gi|646720537|gb|KDR22217.1|/6.32398e-94/Calcium and integrin-binding protein 1 [Zootermopsis nevadensis]	gi|380011146|ref|XM_003689625.1|/6e-41/PREDICTED: Apis florea calcium and integrin-binding protein 1-like (LOC100868234), mRNA	sp|Q99828|CIB1_HUMAN/9e-45/Calcium and integrin-binding protein 1 OS=Homo sapiens GN=CIB1 PE=1 SV=4	smm:Smp_064950/9e-15/calcineurin B; K06268 protein phosphatase 3, regulatory subunit	YKL190w/2e-15/---	SM00054/2.1/EF-hand, calcium binding motif	biological_process:GO:0007229//integrin-mediated signaling pathway;molecular_function:GO:0005509//calcium ion binding;
Unigene4516_All	gi|195016376|ref|XP_001984399.1|/5.47909e-34/GH15042 [Drosophila grimshawi] &gt;gi|193897881|gb|EDV96747.1| GH15042 [Drosophila grimshawi]	gi|158286775|ref|XM_308915.4|/8e-15/Anopheles gambiae str. PEST AGAP006828-PA (CPR60) mRNA, complete cds	sp|P45583|CU19_LOCMI/3e-30/Cuticle protein 19 OS=Locusta migratoria PE=1 SV=1	gga:373886/4e-06/FZD9; frizzled family receptor 9; K02842 frizzled 9/10	NA	NA	NA
Unigene4544_All	gi|642099317|emb|CDQ77565.1|/4.3916e-14/unnamed protein product [Oncorhynchus mykiss]	gi|354793195|gb|JN957696.1|/1e-41/Mus musculus targeted non-conditional, lacZ-tagged mutant allele Naa20:tm1e(KOMP)Wtsi; transgenic	sp|Q96N68|CR015_HUMAN/2e-08/Putative uncharacterized protein C18orf15 OS=Homo sapiens GN=C18orf15 PE=5 SV=1	dmo:Dmoj_GI15889/8e-10/GI15889 gene product from transcript GI15889-RA; K14079 poly(A) RNA polymerase GLD2 [EC:2.7.7.19]	NA	NA	NA
Unigene466_All	gi|242024904|ref|XP_002432866.1|/3.79179e-50/1-phosphatidylinositol-4,5-bisphosphate phosphodiesterase, putative [Pediculus humanus corporis] &gt;gi|212518375|gb|EEB20128.1| 1-phosphatidylinositol-4,5-bisphosphate phosphodiesterase, putative [Pediculus humanus corporis]	gi|555431012|gb|KF417920.1|/6e-09/Laodelphax striatella phosphoesterase 56 mRNA, partial cds	sp|P25455|PIP1_DROME/3e-50/1-phosphatidylinositol 4,5-bisphosphate phosphodiesterase classes I and II OS=Drosophila melanogaster GN=Plc21C PE=2 SV=3	dgr:Dgri_GH10584/3e-51/GH10584 gene product from transcript GH10584-RA; K05858 phosphatidylinositol phospholipase C, beta [EC:3.1.4.11]	NA	PTHR10336/7.0E-59/--	biological_process:GO:0016042//lipid catabolic process;GO:0035556//intracellular signal transduction;molecular_function:GO:0004435//phosphatidylinositol phospholipase C activity;GO:0005509//calcium ion binding;GO:0004871//signal transducer activity;
Unigene4837_All	gi|646719741|gb|KDR21748.1|/7.66527e-34/hypothetical protein L798_02689 [Zootermopsis nevadensis]	NA	sp|P21519|MAM_DROME/4e-14/Neurogenic protein mastermind OS=Drosophila melanogaster GN=mam PE=2 SV=2	dme:Dmel_CG8118/1e-13/mam; mastermind; K06061 mastermind	NA	NA	NA
Unigene4966_All	gi|332024860|gb|EGI65048.1|/3.31683e-49/CREB-binding protein [Acromyrmex echinatior]	gi|30407150|emb|AL844508.1|/9e-08/Plasmodium falciparum 3D7 chromosome 9	sp|P05143|PRP2_MOUSE/2e-09/Proline-rich protein 2 OS=Mus musculus GN=Prp2 PE=2 SV=2	nvi:100123220/1e-44/Crebbp, NV12033, Nejire; CREB binding protein; K04498 E1A/CREB-binding protein [EC:2.3.1.48]	PA0197/1e-08/---	NA	NA
Unigene5085_All	gi|242005554|ref|XP_002423629.1|/5.9873e-32/Glypican-3 precursor, putative [Pediculus humanus corporis] &gt;gi|212506789|gb|EEB10891.1| Glypican-3 precursor, putative [Pediculus humanus corporis]	NA	sp|Q24114|DALY_DROME/2e-14/Division abnormally delayed protein OS=Drosophila melanogaster GN=dally PE=1 SV=1	tca:656854/6e-23/similar to dally; K02306 dally	NA	PF01153/4.9E-25/Glypican	cellular_component:GO:0016020//membrane;
Unigene5249_All	gi|646717896|gb|KDR20576.1|/1.83405e-138/E3 ubiquitin-protein ligase SIAH1 [Zootermopsis nevadensis]	gi|505779233|ref|XM_004603203.1|/4e-89/PREDICTED: Sorex araneus siah E3 ubiquitin protein ligase 2 (SIAH2), mRNA	sp|Q8IUQ4|SIAH1_HUMAN/3e-130/E3 ubiquitin-protein ligase SIAH1 OS=Homo sapiens GN=SIAH1 PE=1 SV=2	ame:410808/2e-134/sina; E3 ubiquitin-protein ligase sina; K04506 E3 ubiquitin-protein ligase SIAH1 [EC:6.3.2.19]	RSc1986/2e-08/---	PF13891/2.3E-11/Potential DNA-binding domain	NA
Unigene5279_All	gi|646701897|gb|KDR11392.1|/0/Mothers against decapentaplegic-like protein 3 [Zootermopsis nevadensis]	gi|4545207|gb|AF109132.1|AF109132/6e-42/Drosophila melanogaster Smad on X (Smox) mRNA, complete cds	sp|P84023|SMAD3_CHICK/0.0/Mothers against decapentaplegic homolog 3 OS=Gallus gallus GN=SMAD3 PE=2 SV=1	ame:412601/0.0/SMAD3; SMAD family member 3; K04500 mothers against decapentaplegic homolog 2/3	NA	PTHR13703:SF25/1.4E-286/--	NA
Unigene5313_All	gi|646710833|gb|KDR16251.1|/5.41111e-36/Echinoderm microtubule-associated protein-like 1, partial [Zootermopsis nevadensis]	NA	sp|Q9HC35|EMAL4_HUMAN/6e-09/Echinoderm microtubule-associated protein-like 4 OS=Homo sapiens GN=EML4 PE=1 SV=3	mcc:715091/2e-09/EML4; echinoderm microtubule-associated protein-like 4-like; K15420 echinoderm microtubule-associated protein-like 4	NA	NA	NA
Unigene5321_All	gi|646702041|gb|KDR11477.1|/1.58077e-58/Cullin-1 [Zootermopsis nevadensis]	gi|488598279|ref|XM_004484232.1|/4e-10/PREDICTED: Dasypus novemcinctus cullin 1 (CUL1), mRNA	sp|Q9WTX6|CUL1_MOUSE/2e-48/Cullin-1 OS=Mus musculus GN=Cul1 PE=1 SV=1	ame:410565/6e-58/cullin-1-like; K03347 cullin 1	YDL132w/4e-11/---	PTHR11932/1.0E-48/--	NA
Unigene555_All	gi|307182200|gb|EFN69534.1|/6.21749e-105/Ras-related protein Rac1 [Camponotus floridanus] &gt;gi|307199440|gb|EFN80053.1| Ras-related protein Rac1 [Harpegnathos saltator] &gt;gi|332026886|gb|EGI66987.1| Ras-related protein Rac1 [Acromyrmex echinatior]	gi|292657273|dbj|AB510955.1|/3e-59/Ephydatia fluviatilis EfRac1 mRNA for small GTPase Rac protein 1, complete cds	sp|P40792|RAC1_DROME/8e-104/Ras-related protein Rac1 OS=Drosophila melanogaster GN=Rac1 PE=1 SV=2	ame:551554/7e-106/Rac, Rac2; Ras-related protein Rac; K04392 Ras-related C3 botulinum toxin substrate 1	SPAC110.03/6e-73/---	SM00174/4.9E-140/Rho (Ras homology) subfamily of Ras-like small GTPases	biological_process:GO:0007264//small GTPase mediated signal transduction;cellular_component:GO:0016020//membrane;GO:0005622//intracellular;molecular_function:GO:0005525//GTP binding;
Unigene5578_All	gi|321479400|gb|EFX90356.1|/3.85477e-93/hypothetical protein DAPPUDRAFT_300066 [Daphnia pulex]	gi|507940503|ref|XM_004680557.1|/3e-35/PREDICTED: Condylura cristata secreted frizzled-related protein 5 (SFRP5), mRNA	sp|Q9XSC1|SFRP5_BOVIN/8e-62/Secreted frizzled-related protein 5 OS=Bos taurus GN=SFRP5 PE=2 SV=1	tsp:Tsp_04044/1e-66/secreted frizzled-related protein 1; K02222 secreted frizzled-related protein 5	NA	PS50038/22.878/Frizzled (fz) domain profile.	NA
Unigene5591_All	gi|307192220|gb|EFN75522.1|/7.71406e-24/Sortilin-related receptor [Harpegnathos saltator]	NA	sp|P20063|LDLR_RABIT/1e-24/Low-density lipoprotein receptor (Fragment) OS=Oryctolagus cuniculus GN=LDLR PE=2 SV=1	nvi:100119232/5e-23/NV14309; low-density lipoprotein receptor-related protein 6-like; K03068 low density lipoprotein receptor-related protein 5/6	NA	PTHR10529/2.9E-33/--	NA
Unigene5623_All	gi|646713967|gb|KDR18104.1|/2.72324e-178/putative protein-cysteine N-palmitoyltransferase porcupine [Zootermopsis nevadensis]	NA	sp|Q9JJJ7|PORCN_MOUSE/7e-99/Protein-cysteine N-palmitoyltransferase porcupine OS=Mus musculus GN=Porcn PE=1 SV=1	xtr:394996/2e-99/porcn, MGC76260, Xporc, mg61, por, porc, ppn; porcupine homolog; K00181 porcupine	ECU05g1460/2e-06/---	PTHR13906:SF10/1.1E-168/--	NA
Unigene5633_All	gi|498969089|ref|XP_004526474.1|/1.94753e-43/PREDICTED: monocarboxylate transporter 12-like [Ceratitis capitata]	NA	sp|Q9UQ35|SRRM2_HUMAN/5e-08/Serine/arginine repetitive matrix protein 2 OS=Homo sapiens GN=SRRM2 PE=1 SV=2	aml:100474834/4e-08/SRRM2; serine/arginine repetitive matrix 2; K13172 serine/arginine repetitive matrix protein 2	NA	NA	NA
Unigene5671_All	gi|646701897|gb|KDR11392.1|/4.49092e-133/Mothers against decapentaplegic-like protein 3 [Zootermopsis nevadensis]	gi|121583821|ref|NM_131571.2|/5e-45/Danio rerio SMAD family member 3a (smad3a), mRNA gi|120537588|gb|BC129150.1| Danio rerio MAD homolog 3a (Drosophila), mRNA (cDNA clone MGC:158174 IMAGE:7067818), complete cds	sp|P84025|SMAD3_RAT/3e-118/Mothers against decapentaplegic homolog 3 OS=Rattus norvegicus GN=Smad3 PE=1 SV=1	ame:412601/2e-129/SMAD3; SMAD family member 3; K04500 mothers against decapentaplegic homolog 2/3	NA	PTHR13703/2.3E-174/--	NA
Unigene5717_All	gi|641679239|ref|XP_008188476.1|/5.97146e-101/PREDICTED: 1-phosphatidylinositol 4,5-bisphosphate phosphodiesterase isoform X1 [Acyrthosiphon pisum] &gt;gi|641679241|ref|XP_008188477.1| PREDICTED: 1-phosphatidylinositol 4,5-bisphosphate phosphodiesterase isoform X1 [Acyrthosiphon pisum]	gi|347966829|ref|XM_003435924.1|/9e-84/Anopheles gambiae str. PEST AGAP001936-PB (AgaP_AGAP001936) mRNA, complete cds	sp|P13217|PIPA_DROME/3e-88/1-phosphatidylinositol 4,5-bisphosphate phosphodiesterase OS=Drosophila melanogaster GN=norpA PE=1 SV=4	api:100162131/4e-102/1-phosphatidylinositol-4,5-bisphosphate phosphodiesterase-like; K05858 phosphatidylinositol phospholipase C, beta [EC:3.1.4.11]	NA	PS50004/20.52/C2 domain profile.	biological_process:GO:0035556//intracellular signal transduction;GO:0006629//lipid metabolic process;molecular_function:GO:0004435//phosphatidylinositol phospholipase C activity;GO:0005509//calcium ion binding;GO:0004871//signal transducer activity;
Unigene5799_All	gi|607304800|gb|EZA45818.1|/1.15413e-89/calcineurin subunit B type 2-like protein [Microplitis demolitor]	gi|340721255|ref|XM_003398992.1|/2e-81/PREDICTED: Bombus terrestris calcineurin subunit B type 2-like (LOC100650453), mRNA	sp|Q24214|CANB2_DROME/4e-89/Calcineurin subunit B type 2 OS=Drosophila melanogaster GN=CanB2 PE=1 SV=2	api:100162564/2e-90/calcineurin B-like; K06268 protein phosphatase 3, regulatory subunit	YKL190w/1e-48/---	PTHR23056/6.8E-124/--	molecular_function:GO:0005509//calcium ion binding;
Unigene5919_All	gi|559775107|gb|AHB17949.1|/3.15564e-158/early growth response 1 [Locusta migratoria]	gi|559775106|gb|KF601293.1|/0.0/Locusta migratoria early growth response 1 mRNA, complete cds	sp|P12981|JUN_COTJA/2e-54/Transcription factor AP-1 OS=Coturnix coturnix japonica GN=JUN PE=2 SV=1	ame:726289/5e-77/Jra, Jun-like; Jun-related antigen; K04448 transcription factor AP-1	NA	SM00338/3.3E-14/basic region leucin zipper	NA
Unigene5946_All	gi|77415586|emb|CAJ01462.1|/6.16963e-58/hypothetical protein [Locusta migratoria]	gi|77415585|emb|AJ973415.1|/1e-128/Locusta migratoria mRNA for hypothetical protein (ORF1), clone lmigEST1	sp|Q9W1C9|PEB3_DROME/3e-14/Ejaculatory bulb-specific protein 3 OS=Drosophila melanogaster GN=PebIII PE=1 SV=2	gga:373886/7e-08/FZD9; frizzled family receptor 9; K02842 frizzled 9/10	NA	NA	NA
Unigene6007_All	gi|478433473|gb|AGI98593.1|/5.1719e-30/CaMKII isoform E [Periplaneta americana]	gi|478433472|gb|KC733178.1|/2e-18/Periplaneta americana CaMKII isoform E mRNA, complete cds	sp|Q00168|KCC2A_DROME/1e-26/Calcium/calmodulin-dependent protein kinase type II alpha chain OS=Drosophila melanogaster GN=CaMKII PE=1 SV=1	tca:655266/4e-29/similar to Calcium/calmodulin-dependent protein kinase type II alpha chain (CaM-kinase II alpha chain); K04515 calcium/calmodulin-dependent protein kinase (CaM kinase) II [EC:2.7.11.17]	NA	NA	NA
Unigene6167_All	gi|557160269|emb|CDJ27289.1|/1.52389e-10/hypothetical protein EMH_0084900 [Eimeria mitis]	NA	sp|O00268|TAF4_HUMAN/3e-08/Transcription initiation factor TFIID subunit 4 OS=Homo sapiens GN=TAF4 PE=1 SV=2	dan:Dana_GF22237/3e-08/GF22237 gene product from transcript GF22237-RA; K03083 glycogen synthase kinase 3 beta [EC:2.7.11.26]	NA	NA	NA
Unigene6168_All	gi|66531593|ref|XP_624704.1|/9.74971e-45/PREDICTED: uncharacterized protein LOC552326 [Apis mellifera]	NA	sp|Q6PZE0|MUC19_MOUSE/7e-11/Mucin-19 OS=Mus musculus GN=Muc19 PE=2 SV=2	oaa:100075123/4e-09/uncharacterized LOC100075123; K13172 serine/arginine repetitive matrix protein 2	DRA0210/4e-06/---	PTHR11012:SF14/2.2E-78/--	NA
Unigene6321_All	gi|646721951|gb|KDR23095.1|/1.68354e-62/Protein yippee-like 1 [Zootermopsis nevadensis]	gi|551503765|ref|XM_005803365.1|/9e-66/PREDICTED: Xiphophorus maculatus protein yippee-like 2-like (LOC102219494), mRNA	sp|Q5RDN9|YPEL2_PONAB/1e-61/Protein yippee-like 2 OS=Pongo abelii GN=YPEL2 PE=3 SV=1	der:Dere_GG23268/3e-08/GG23268 gene product from transcript GG23268-RA; K04511 prickle	NA	PF03226/1.0E-16/Yippee zinc-binding/DNA-binding /Mis18, centromere assembly	NA
Unigene6424_All	gi|646717961|gb|KDR20616.1|/2.87269e-133/hypothetical protein L798_04379 [Zootermopsis nevadensis]	gi|195386151|ref|XM_002051732.1|/1e-10/Drosophila virilis GJ10531 (Dvir\GJ10531), mRNA	sp|P98088|MUC5A_HUMAN/4e-17/Mucin-5AC (Fragments) OS=Homo sapiens GN=MUC5AC PE=1 SV=3	gga:373886/9e-14/FZD9; frizzled family receptor 9; K02842 frizzled 9/10	DR2133/1e-06/---	PTHR10974/1.7E-120/--	NA
Unigene6444_All	gi|646710832|gb|KDR16250.1|/4.38982e-98/1-phosphatidylinositol-4,5-bisphosphate phosphodiesterase [Zootermopsis nevadensis]	gi|347966829|ref|XM_003435924.1|/3e-16/Anopheles gambiae str. PEST AGAP001936-PB (AgaP_AGAP001936) mRNA, complete cds	sp|P13217|PIPA_DROME/5e-75/1-phosphatidylinositol 4,5-bisphosphate phosphodiesterase OS=Drosophila melanogaster GN=norpA PE=1 SV=4	aga:AgaP_AGAP001936/2e-88/AGAP001936-PA; K05858 phosphatidylinositol phospholipase C, beta [EC:3.1.4.11]	BS_yirY/8e-06/---	PTHR10336/1.7E-65/--	biological_process:GO:0035556//intracellular signal transduction;GO:0006629//lipid metabolic process;molecular_function:GO:0004435//phosphatidylinositol phospholipase C activity;GO:0005509//calcium ion binding;GO:0004871//signal transducer activity;
Unigene6644_All	gi|607303871|gb|EZA45247.1|/2.37281e-74/clavesin-2-like protein-2 [Microplitis demolitor]	NA	sp|Q5RFR0|TTPAL_PONAB/7e-21/Alpha-tocopherol transfer protein-like OS=Pongo abelii GN=TTPAL PE=2 SV=1	dpe:Dper_GL26848/1e-26/GL26848 gene product from transcript GL26848-RA; K10693 E3 ubiquitin-protein ligase MYCBP2 [EC:6.3.2.19]	NA	NA	NA
Unigene6688_All	gi|646722175|gb|KDR23265.1|/0/Serine/threonine-protein phosphatase 2A 65 kDa regulatory subunit A alpha isoform [Zootermopsis nevadensis]	gi|383860429|ref|XM_003705644.1|/3e-62/PREDICTED: Megachile rotundata serine/threonine-protein phosphatase 2A 65 kDa regulatory subunit A alpha isoform-like (LOC100875309), mRNA	sp|P30153|2AAA_HUMAN/0.0/Serine/threonine-protein phosphatase 2A 65 kDa regulatory subunit A alpha isoform OS=Homo sapiens GN=PPP2R1A PE=1 SV=4	nvi:100117468/0.0/NV13353; serine/threonine-protein phosphatase 2A 65 kDa regulatory subunit A alpha isoform-like; K03456 protein phosphatase 2 (formerly 2A), regulatory subunit A	NA	PS50077/11.416/HEAT repeat profile.	NA
Unigene6773_All	gi|642935524|ref|XP_008198045.1|/4.59454e-165/PREDICTED: casein kinase I isoform alpha isoform X3 [Tribolium castaneum]	gi|324029177|gb|HQ428034.1|/0.0/Schistocerca gregaria doubletime mRNA, partial cds	sp|P67963|KC1A_XENLA/2e-165/Casein kinase I isoform alpha OS=Xenopus laevis GN=csnk1a1 PE=2 SV=1	tca:662101/2e-166/similar to Casein kinase I isoform alpha (CKI-alpha) (CK1); K08957 casein kinase 1, alpha [EC:2.7.11.1]	CT301_1/1e-12/---	PTHR11909:SF84/1.2E-249/--	NA
Unigene6811_All	gi|646710029|gb|KDR15649.1|/9.4292e-41/hypothetical protein L798_09725 [Zootermopsis nevadensis]	NA	sp|Q75JC9|Y8484_DICDI/2e-06/Uncharacterized protein DDB_G0271670 OS=Dictyostelium discoideum GN=DDB_G0271670 PE=4 SV=1	dan:Dana_GF17149/2e-06/GF17149 gene product from transcript GF17149-RA; K10297 F-box protein 11	NA	NA	NA
Unigene6966_All	gi|300837179|gb|ADK38621.1|/1.04679e-07/choriogenin H [Liza haematocheila]	gi|241612835|ref|XM_002406430.1|/2e-07/Ixodes scapularis beta-1 subunit of nicotinic acetylcholine receptor, putative, mRNA	NA	dpo:Dpse_GA16712/5e-06/GA16712 gene product from transcript GA16712-RA; K08110 glypican 4 (K-glypican)	NA	NA	NA
Unigene7062_All	gi|357613215|gb|EHJ68383.1|/9.68311e-38/hypothetical protein KGM_14926 [Danaus plexippus]	NA	sp|Q8N2E2|VWDE_HUMAN/1e-17/von Willebrand factor D and EGF domain-containing protein OS=Homo sapiens GN=VWDE PE=2 SV=4	cqu:CpipJ_CPIJ003761/3e-13/wnt inhibitory factor 1; K01691 WNT inhibitory factor 1	NA	PTHR24047/9.3E-22/--	NA
Unigene7117_All	gi|646719984|gb|KDR21875.1|/2.13775e-22/Segment polarity protein dishevelled-like protein DVL-3 [Zootermopsis nevadensis]	gi|34481775|emb|AL732612.28|/2e-08/Mouse DNA sequence from clone RP23-31L20 on chromosome 11, complete sequence	sp|Q9WVB9|DVL1_RAT/4e-08/Segment polarity protein dishevelled homolog DVL-1 OS=Rattus norvegicus GN=Dvl1 PE=1 SV=3	nvi:100124213/9e-18/NV10494; segment polarity protein dishevelled homolog; K02353 segment polarity protein dishevelled	NA	NA	NA
Unigene7268_All	gi|646711833|gb|KDR16863.1|/1.22285e-67/Calcyclin-binding protein [Zootermopsis nevadensis]	gi|161671335|gb|EU247221.1|/5e-10/Lycosa singoriensis clone LSsin1925 calcyclin binding protein mRNA, partial cds	sp|Q3T168|CYBP_BOVIN/7e-47/Calcyclin-binding protein OS=Bos taurus GN=CACYBP PE=2 SV=1	nvi:100119737/1e-51/NV11636; uncharacterized LOC100119737; K04507 calcyclin binding protein	NA	PF04969/8.2E-14/CS domain	NA
Unigene7407_All	gi|646707249|gb|KDR14092.1|/0/F-box-like/WD repeat-containing protein TBL1XR1 [Zootermopsis nevadensis]	gi|512899547|ref|XM_004924616.1|/2e-43/PREDICTED: Bombyx mori F-box-like/WD repeat-containing protein TBL1XR1-like (LOC101745860), mRNA	sp|Q8BHJ5|TBL1R_MOUSE/0.0/F-box-like/WD repeat-containing protein TBL1XR1 OS=Mus musculus GN=Tbl1xr1 PE=1 SV=1	tca:659772/0.0/similar to wd-repeat protein; K04508 transducin (beta)-like 1	YBR103w/7e-41/---	SM00320/8.8E-7/WD40 repeats	NA
Unigene7429_All	gi|646712348|gb|KDR17130.1|/1.9246e-77/Ras-like GTP-binding protein RhoL [Zootermopsis nevadensis]	gi|350399788|ref|XM_003485591.1|/3e-18/PREDICTED: Bombus impatiens ras-like GTP-binding protein RhoL-like (LOC100750136), mRNA	sp|Q24192|RHOL_DROME/4e-64/Ras-like GTP-binding protein RhoL OS=Drosophila melanogaster GN=RhoL PE=2 SV=1	bmy:Bm1_00680/2e-57/Ras-related protein Rac1; K04392 Ras-related C3 botulinum toxin substrate 1	SPAC110.03/5e-51/---	SM00173/4.5E-23/Ras subfamily of RAS small GTPases	NA
Unigene7501_All	gi|328784384|ref|XP_003250447.1|/1.28932e-35/PREDICTED: transcriptional regulator Myc-B-like [Apis mellifera]	gi|62751756|ref|NM_001015773.1|/7e-06/Xenopus (Silurana) tropicalis 5'-nucleotidase, cytosolic II (nt5c2), mRNA gi|59808720|gb|BC089713.1| Xenopus tropicalis MGC108319 protein, mRNA (cDNA clone MGC:108319 IMAGE:7022096), complete cds	sp|Q17103|MYC_ASTRU/2e-14/Myc protein (Fragment) OS=Asterias rubens GN=MYC PE=2 SV=1	dre:252851/2e-17/mycn, N-myc, fb57a02, nmyc1, wu:fb57a02, zN-myc, zgc:85706; v-myc myelocytomatosis viral related oncogene, neuroblastoma derived (avian); K09109 N-myc proto-oncogene protein	Cgl1939/6e-06/---	SM00353/9.5E-9/helix loop helix domain	NA
Unigene765_All	gi|646694391|gb|KDR07972.1|/2.39369e-76/hypothetical protein L798_02399, partial [Zootermopsis nevadensis]	NA	sp|Q62635|MUC2_RAT/2e-07/Mucin-2 (Fragment) OS=Rattus norvegicus GN=Muc2 PE=1 SV=1	cel:F28D9.1/2e-08/rsr-1; SR protein related family member (rsr-1); K13171 serine/arginine repetitive matrix protein 1	NA	PF09995/4.1E-8/Uncharacterized protein conserved in bacteria (DUF2236)	NA
Unigene7900_All	gi|646722498|gb|KDR23456.1|/1.64344e-39/hypothetical protein L798_08658 [Zootermopsis nevadensis]	gi|551497300|ref|XM_005800148.1|/7e-09/PREDICTED: Xiphophorus maculatus transcription factor HES-5-like (LOC102230007), mRNA	sp|Q03751|CSP_DROME/8e-07/Cysteine string protein OS=Drosophila melanogaster GN=Csp PE=1 SV=1	gga:373886/1e-08/FZD9; frizzled family receptor 9; K02842 frizzled 9/10	NA	NA	NA
Unigene8229_All	gi|154344451|ref|XP_001568167.1|/3.13837e-09/proteophosphoglycan ppg4 [Leishmania braziliensis MHOM/BR/75/M2904] &gt;gi|134065504|emb|CAM43271.1| proteophosphoglycan ppg4 [Leishmania braziliensis MHOM/BR/75/M2904]	NA	sp|P05790|FIBH_BOMMO/9e-07/Fibroin heavy chain OS=Bombyx mori GN=FIBH PE=1 SV=4	dan:Dana_GF22237/2e-06/GF22237 gene product from transcript GF22237-RA; K03083 glycogen synthase kinase 3 beta [EC:2.7.11.26]	RSc2303/2e-06/---	NA	NA
Unigene8231_All	gi|506966896|gb|AGM32295.1|/3.77527e-33/E3 ubiquitin-protein ligase siah-1, partial [Coptotermes formosanus]	NA	sp|Q86MW9|SINA_SCHMA/3e-34/E3 ubiquitin-protein ligase sina OS=Schistosoma mansoni GN=SINA PE=1 SV=1	smm:Smp_000650/1e-33/ubiquitin ligase sina (ec 6.3.2.-) (seven in absentia homolog)(smsina); K04506 E3 ubiquitin-protein ligase SIAH1 [EC:6.3.2.19]	NA	PTHR10315/2.4E-33/--	NA
Unigene8309_All	gi|665808240|ref|XP_008552432.1|/1.18973e-63/PREDICTED: protein kinase C, brain isozyme isoform X1 [Microplitis demolitor] &gt;gi|665808242|ref|XP_008552434.1| PREDICTED: protein kinase C, brain isozyme isoform X1 [Microplitis demolitor] &gt;gi|665808244|ref|XP_008552435.1| PREDICTED: protein kinase C, brain isozyme isoform X1 [Microplitis demolitor]	gi|167599379|gb|EU307653.1|/5e-38/Choristoneura fumiferana protein kinase C1 mRNA, complete cds	sp|Q16974|KPC1_APLCA/5e-49/Calcium-dependent protein kinase C OS=Aplysia californica GN=PRKC1 PE=1 SV=2	nvi:100116629/2e-57/NV14251; protein kinase C, brain isozyme-like; K02677 classical protein kinase C [EC:2.7.11.13]	ECU01g1320/2e-07/---	PS00479/-/Zinc finger phorbol-ester/DAG-type signature.	NA
Unigene8318_All	gi|637270211|ref|XP_008103138.1|/3.21635e-44/PREDICTED: serine/threonine-protein phosphatase 2A 56 kDa regulatory subunit delta isoform isoform X2 [Anolis carolinensis]	gi|257146487|emb|FM991920.1|/1e-14/Trichinella spiralis ctcf gene, primary transcript	sp|Q14738|2A5D_HUMAN/3e-40/Serine/threonine-protein phosphatase 2A 56 kDa regulatory subunit delta isoform OS=Homo sapiens GN=PPP2R5D PE=1 SV=1	mgp:100547463/1e-40/PPP2R5D; protein phosphatase 2, regulatory subunit B', delta; K11584 protein phosphatase 2 (formerly 2A), regulatory subunit B'	NA	PF01603/2.4E-9/Protein phosphatase 2A regulatory B subunit (B56 family)	NA
Unigene8467_All	gi|322510318|gb|ADX05544.1|/0/calcium/calmodulin-dependent protein kinase II isoform D [Periplaneta americana]	gi|478433472|gb|KC733178.1|/1e-111/Periplaneta americana CaMKII isoform E mRNA, complete cds	sp|Q00168|KCC2A_DROME/0.0/Calcium/calmodulin-dependent protein kinase type II alpha chain OS=Drosophila melanogaster GN=CaMKII PE=1 SV=1	tca:655266/0.0/similar to Calcium/calmodulin-dependent protein kinase type II alpha chain (CaM-kinase II alpha chain); K04515 calcium/calmodulin-dependent protein kinase (CaM kinase) II [EC:2.7.11.17]	SPAC14C4.03/3e-38/---	PTHR24347:SF108/1.9E-261/--	NA
Unigene8471_All	gi|357630739|gb|EHJ78671.1|/0/cAMP-dependent protein kinase C1 [Danaus plexippus]	gi|311359084|gb|HM363018.1|/1e-146/Schistocerca gregaria cAMP dependent protein kinase catalytic subunit 1 mRNA, partial cds	sp|P12370|KAPC_DROME/0.0/cAMP-dependent protein kinase catalytic subunit OS=Drosophila melanogaster GN=Pka-C1 PE=1 SV=3	tca:656552/0.0/Pka-C1; cAMP-dependent protein kinase 1; K04345 protein kinase A [EC:2.7.11.11]	SPAC17G8.14c_2/1e-58/---	PS50011/49.008/Protein kinase domain profile.	biological_process:GO:0006468//protein phosphorylation;molecular_function:GO:0004674//protein serine/threonine kinase activity;GO:0005524//ATP binding;
Unigene8547_All	gi|646705981|gb|KDR13419.1|/1.24255e-15/Protein tiptop [Zootermopsis nevadensis]	gi|383857624|ref|XR_143485.1|/2e-12/PREDICTED: Megachile rotundata uncharacterized LOC100883288 (LOC100883288), miscRNA	sp|P05790|FIBH_BOMMO/8e-07/Fibroin heavy chain OS=Bombyx mori GN=FIBH PE=1 SV=4	dan:Dana_GF22237/2e-06/GF22237 gene product from transcript GF22237-RA; K03083 glycogen synthase kinase 3 beta [EC:2.7.11.26]	NA	NA	NA
Unigene8600_All	gi|646714086|gb|KDR18179.1|/0/Stress-activated protein kinase JNK [Zootermopsis nevadensis]	gi|336187368|gb|JF905627.1|/1e-76/Bemisia tabaci p38 mitogen JNK (JNK-MAPK) mRNA, complete cds	sp|P92208|JNK_DROME/0.0/Stress-activated protein kinase JNK OS=Drosophila melanogaster GN=bsk PE=1 SV=1	ame:409286/0.0/bsk; JNK MAP kinase basket; K04440 c-Jun N-terminal kinase [EC:2.7.11.24]	YBL016w/2e-57/---	PS00108/-/Serine/Threonine protein kinases active-site signature.	NA
Unigene8901_All	gi|242021988|ref|XP_002431424.1|/0/cAMP-dependent protein kinase catalytic subunit, putative [Pediculus humanus corporis] &gt;gi|212516705|gb|EEB18686.1| cAMP-dependent protein kinase catalytic subunit, putative [Pediculus humanus corporis]	gi|551531718|ref|XM_005817250.1|/6e-40/PREDICTED: Xiphophorus maculatus protein kinase C beta type-like (LOC102219546), partial mRNA	sp|P05130|KPC1_DROME/8e-176/Protein kinase C, brain isozyme OS=Drosophila melanogaster GN=Pkc53E PE=2 SV=2	ame:406106/0.0/Pkc; protein kinase C; K02677 classical protein kinase C [EC:2.7.11.13]	SPAC17G8.14c_2/1e-83/---	PS51285/18.49/AGC-kinase C-terminal domain profile.	biological_process:GO:0006468//protein phosphorylation;GO:0035556//intracellular signal transduction;molecular_function:GO:0005524//ATP binding;GO:0008270//zinc ion binding;GO:0004697//protein kinase C activity;
Unigene893_All	gi|646719984|gb|KDR21875.1|/7.83807e-11/Segment polarity protein dishevelled-like protein DVL-3 [Zootermopsis nevadensis]	NA	sp|P13645|K1C10_HUMAN/2e-06/Keratin, type I cytoskeletal 10 OS=Homo sapiens GN=KRT10 PE=1 SV=6	nvi:100124213/3e-06/NV10494; segment polarity protein dishevelled homolog; K02353 segment polarity protein dishevelled	NA	NA	NA
Unigene8947_All	gi|646723617|gb|KDR24164.1|/1.6001e-99/Calcium-binding protein p22 [Zootermopsis nevadensis]	gi|380012596|ref|XM_003690318.1|/5e-25/PREDICTED: Apis florea calcium-binding protein p22-like (LOC100870684), mRNA	sp|Q5R7F0|CHP1_PONAB/4e-67/Calcineurin B homologous protein 1 OS=Pongo abelii GN=CHP1 PE=2 SV=3	ame:408982/3e-91/elm; ethanol sensitive with low memory; K06268 protein phosphatase 3, regulatory subunit	YKL190w/1e-30/---	PS50222/10.887/EF-hand calcium-binding domain profile.	molecular_function:GO:0005509//calcium ion binding;
Unigene9098_All	gi|646715813|gb|KDR19281.1|/4.38945e-26/Schwannomin-interacting protein 1 [Zootermopsis nevadensis]	gi|242007474|ref|XM_002424520.1|/4e-08/Pediculus humanus corporis schwannomin interacting protein, putative, mRNA	sp|Q3TI53|SCHI1_MOUSE/2e-06/Schwannomin-interacting protein 1 OS=Mus musculus GN=Schip1 PE=1 SV=2	tca:663533/1e-16/similar to CG9774-PA; K04514 Rho-associated, coiled-coil containing protein kinase [EC:2.7.11.1]	NA	PTHR13103/1.5E-14/--	NA
Unigene9177_All	gi|646680486|gb|KDR00757.1|/1.11261e-16/Naked cuticle-like protein [Zootermopsis nevadensis]	NA	NA	tca:661080/5e-16/similar to CG11614-PA; K03213 naked cuticle	NA	NA	NA
Unigene9302_All	gi|557246890|emb|CDJ63388.1|/2.43293e-08/MIF4G domain-containing protein, putative [Eimeria necatrix]	NA	sp|Q6SPE9|SAMD1_RABIT/5e-07/Atherin OS=Oryctolagus cuniculus GN=SAMD1 PE=2 SV=1	cfa:484159/2e-06/RFK; riboflavin kinase; K00861 riboflavin kinase [EC:2.7.1.26]	NA	NA	NA
Unigene9323_All	gi|557173522|emb|CDJ28754.1|/2.13764e-14/hypothetical protein, conserved [Eimeria mitis]	gi|195401896|ref|XM_002059511.1|/3e-18/Drosophila virilis GJ14830 (Dvir\GJ14830), mRNA	sp|Q9H1B7|I2BPL_HUMAN/4e-12/Interferon regulatory factor 2-binding protein-like OS=Homo sapiens GN=IRF2BPL PE=1 SV=1	dvi:Dvir_GJ22369/4e-11/GJ22369 gene product from transcript GJ22369-RA; K14007 protein transport protein SEC24	MT0292/5e-07/---	NA	NA
Unigene9330_All	gi|646709967|gb|KDR15606.1|/0/hypothetical protein L798_09419 [Zootermopsis nevadensis]	NA	sp|Q6PZE0|MUC19_MOUSE/9e-12/Mucin-19 OS=Mus musculus GN=Muc19 PE=2 SV=2	aml:100474834/6e-09/SRRM2; serine/arginine repetitive matrix 2; K13172 serine/arginine repetitive matrix protein 2	NA	PTHR22255/1.4E-172/--	NA
Unigene9410_All	gi|307180202|gb|EFN68235.1|/4.14776e-27/Adenomatous polyposis coli protein [Camponotus floridanus]	gi|195132174|ref|XM_002010483.1|/8e-12/Drosophila mojavensis GI14640 (Dmoj\GI14640), mRNA	sp|Q75JC9|Y8484_DICDI/3e-15/Uncharacterized protein DDB_G0271670 OS=Dictyostelium discoideum GN=DDB_G0271670 PE=4 SV=1	nvi:100118980/2e-28/NV14300; uncharacterized LOC100118980; K02085 adenomatosis polyposis coli protein	YBR112c/3e-07/---	NA	NA
Unigene9451_All	gi|646708385|gb|KDR14722.1|/0/Disheveled-associated activator of morphogenesis 2 [Zootermopsis nevadensis]	gi|512914583|ref|XM_004928121.1|/1e-15/PREDICTED: Bombyx mori disheveled-associated activator of morphogenesis 1-like (LOC101736446), mRNA	sp|Q8BPM0|DAAM1_MOUSE/9e-134/Disheveled-associated activator of morphogenesis 1 OS=Mus musculus GN=Daam1 PE=1 SV=4	aag:AaeL_AAEL013920/0.0/disheveled associated activator of morphogenesis; K04512 dishevelled associated activator of morphogenesis	NA	PS51231/10.625/Diaphanous autoregulatory domain (DAD) profile.	biological_process:GO:0030036//actin cytoskeleton organization;molecular_function:GO:0003779//actin binding;GO:0017048//Rho GTPase binding;
Unigene9493_All	gi|646720850|gb|KDR22433.1|/1.20818e-86/Prickle-like protein 2 [Zootermopsis nevadensis]	NA	sp|Q7Z3G6|PRIC2_HUMAN/3e-59/Prickle-like protein 2 OS=Homo sapiens GN=PRICKLE2 PE=1 SV=2	spu:755492/2e-59/similar to Prickle2 protein; K04511 prickle	NA	PS50023/11.939/LIM domain profile.	molecular_function:GO:0046872//metal ion binding;
Unigene9614_All	gi|646715813|gb|KDR19281.1|/1.7517e-117/Schwannomin-interacting protein 1 [Zootermopsis nevadensis]	gi|383861820|ref|XM_003706335.1|/4e-07/PREDICTED: Megachile rotundata uncharacterized LOC100880801 (LOC100880801), mRNA	sp|Q9P0W5|SCHI1_HUMAN/2e-33/Schwannomin-interacting protein 1 OS=Homo sapiens GN=SCHIP1 PE=1 SV=1	tca:663533/6e-69/similar to CG9774-PA; K04514 Rho-associated, coiled-coil containing protein kinase [EC:2.7.11.1]	NA	PF10148/5.6E-12/Schwannomin-interacting protein 1	NA
Unigene9665_All	gi|646697827|gb|KDR09313.1|/4.63876e-104/Ras-like GTP-binding protein Rho1 [Zootermopsis nevadensis]	gi|380028479|ref|XM_003697880.1|/3e-53/PREDICTED: Apis florea ras-like GTP-binding protein Rho1-like (LOC100872791), mRNA	sp|P48148|RHO1_DROME/2e-100/Ras-like GTP-binding protein Rho1 OS=Drosophila melanogaster GN=Rho1 PE=1 SV=1	nvi:100114100/7e-104/RHOA, NV12244; ras homolog gene family, member A; K04513 Ras homolog gene family, member A	SPAC16.01/2e-57/---	PF00071/2.0E-58/Ras family	NA
Unigene9753_All	gi|322801631|gb|EFZ22272.1|/0/hypothetical protein SINV_14598 [Solenopsis invicta]	gi|380016947|ref|XM_003692381.1|/1e-95/PREDICTED: Apis florea serine/threonine-protein phosphatase 2A catalytic subunit alpha isoform-like (LOC100869181), mRNA	sp|P67777|PP2AA_RABIT/2e-180/Serine/threonine-protein phosphatase 2A catalytic subunit alpha isoform OS=Oryctolagus cuniculus GN=PPP2CA PE=2 SV=1	ame:550710/0.0/mts; serine/threonine-protein phosphatase PP2A; K04382 protein phosphatase 2 (formerly 2A), catalytic subunit [EC:3.1.3.16]	SPAC823.15/1e-149/---	PR00114/1.7E-91/Serine/threonine phosphatase family signature	molecular_function:GO:0004721//phosphoprotein phosphatase activity;
Unigene9771_All	gi|646697416|gb|KDR09134.1|/1.72375e-109/Lysosomal protein NCU-G1 [Zootermopsis nevadensis]	gi|315454489|gb|HM591259.1|/1e-36/Schizothorax richardsonii clone SRM047 microsatellite sequence	sp|Q66HW4|NCUG1_DANRE/1e-49/Lysosomal protein NCU-G1 OS=Danio rerio GN=si:dkey-263h23.3 PE=2 SV=1	dmo:Dmoj_GI15889/1e-07/GI15889 gene product from transcript GI15889-RA; K14079 poly(A) RNA polymerase GLD2 [EC:2.7.7.19]	NA	PTHR31981/5.7E-106/--	NA

## Sheet: Notch
Unigene	Nr	Nt	Swissprot	KEGG	COG	Interpro	GO
CL1035.Contig1_All	gi|557150797|emb|CDI87595.1|/2.06207e-13/hypothetical protein, conserved [Eimeria praecox]	NA	sp|P02256|H1_PARAN/8e-08/Histone H1, gonadal OS=Parechinus angulosus PE=1 SV=1	ssc:100512568/3e-07/rRNA/tRNA 2'-O-methyltransferase fibrillarin-like protein 1-like; K14563 rRNA 2'-O-methyltransferase fibrillarin [EC:2.1.1.-]	STM0747/2e-08/---	NA	NA
CL1065.Contig1_All	gi|340368310|ref|XP_003382695.1|/3.92805e-111/PREDICTED: hypothetical protein LOC100635254 [Amphimedon queenslandica]	NA	sp|P28799|GRN_HUMAN/4e-89/Granulins OS=Homo sapiens GN=GRN PE=1 SV=2	cfa:481726/2e-16/NOTCH4; notch 4; K02599 Notch	NA	PS00799/-/Granulins signature.	NA
CL1065.Contig2_All	gi|340368310|ref|XP_003382695.1|/4.52258e-45/PREDICTED: hypothetical protein LOC100635254 [Amphimedon queenslandica]	NA	sp|P28799|GRN_HUMAN/2e-41/Granulins OS=Homo sapiens GN=GRN PE=1 SV=2	cfa:481726/2e-08/NOTCH4; notch 4; K02599 Notch	NA	SM00277/1.0E-16/Granulin	NA
CL1493.Contig1_All	gi|501296725|dbj|BAN21009.1|/0/groucho [Riptortus pedestris]	gi|501296724|dbj|AK417794.1|/5e-74/Riptortus pedestris mRNA for groucho, complete cds, sequence id: Rped-1155	sp|Q04727|TLE4_HUMAN/0.0/Transducin-like enhancer protein 4 OS=Homo sapiens GN=TLE4 PE=1 SV=3	tca:656496/0.0/similar to groucho CG8384-PA; K04497 groucho	all0438_2/2e-21/---	PTHR10814/0.0/--	biological_process:GO:0006355//regulation of transcription, DNA-templated;cellular_component:GO:0005634//nucleus;
CL1493.Contig2_All	gi|501296725|dbj|BAN21009.1|/0/groucho [Riptortus pedestris]	gi|501296724|dbj|AK417794.1|/5e-74/Riptortus pedestris mRNA for groucho, complete cds, sequence id: Rped-1155	sp|Q04727|TLE4_HUMAN/0.0/Transducin-like enhancer protein 4 OS=Homo sapiens GN=TLE4 PE=1 SV=3	tca:656496/0.0/similar to groucho CG8384-PA; K04497 groucho	all0438_2/2e-21/---	PS50294/9.494/Trp-Asp (WD) repeats circular profile.	biological_process:GO:0006355//regulation of transcription, DNA-templated;cellular_component:GO:0005634//nucleus;
CL178.Contig2_All	gi|646707956|gb|KDR14469.1|/0/Neurabin-1 [Zootermopsis nevadensis]	gi|397787361|gb|JQ582823.1|/1e-23/Platyeriocheir formosa microsatellite EFMS-18 sequence	sp|O35867|NEB1_RAT/2e-86/Neurabin-1 OS=Rattus norvegicus GN=Ppp1r9a PE=1 SV=1	dre:565612/2e-20/ep300b, EP300a, P300-B, gb:dq017642; E1A binding protein p300 b; K04498 E1A/CREB-binding protein [EC:2.3.1.48]	YBR112c/3e-10/---	PTHR16154:SF23/1.8E-254/--	NA
CL1834.Contig1_All	gi|478253198|gb|ENN73569.1|/0/hypothetical protein YQE_09818, partial [Dendroctonus ponderosae]	gi|350400284|ref|XM_003485738.1|/1e-156/PREDICTED: Bombus impatiens histone deacetylase Rpd3-like (LOC100748118), mRNA	sp|Q94517|HDAC1_DROME/0.0/Histone deacetylase Rpd3 OS=Drosophila melanogaster GN=Rpd3 PE=1 SV=2	tca:655044/0.0/similar to histone deacetylase; K06067 histone deacetylase 1/2 [EC:3.5.1.98]	YNL330c/1e-165/---	PR01271/1.0E-70/Histone deacetylase signature	NA
CL1834.Contig2_All	gi|91079762|ref|XP_966633.1|/0/PREDICTED: histone deacetylase Rpd3 [Tribolium castaneum] &gt;gi|270003320|gb|EEZ99767.1| hypothetical protein TcasGA2_TC002540 [Tribolium castaneum]	gi|350400284|ref|XM_003485738.1|/1e-156/PREDICTED: Bombus impatiens histone deacetylase Rpd3-like (LOC100748118), mRNA	sp|Q94517|HDAC1_DROME/0.0/Histone deacetylase Rpd3 OS=Drosophila melanogaster GN=Rpd3 PE=1 SV=2	tca:655044/0.0/similar to histone deacetylase; K06067 histone deacetylase 1/2 [EC:3.5.1.98]	YNL330c/1e-165/---	PF00850/3.2E-82/Histone deacetylase domain	biological_process:GO:0006355//regulation of transcription, DNA-templated;GO:0070933//histone H4 deacetylation;GO:0070932//histone H3 deacetylation;cellular_component:GO:0005634//nucleus;molecular_function:GO:0046969//NAD-dependent histone deacetylase activity (H3-K9 specific);GO:0097372//NAD-dependent histone deacetylase activity (H3-K18 specific);GO:0032041//NAD-dependent histone deacetylase ac…
CL1853.Contig1_All	gi|646718479|gb|KDR20919.1|/0/Presenilin-like protein [Zootermopsis nevadensis]	gi|449664230|ref|XR_181688.1|/2e-22/PREDICTED: Hydra magnipapillata presenilin-2-like (LOC100197650), partial misc_RNA	sp|O02194|PSN_DROME/3e-158/Presenilin homolog OS=Drosophila melanogaster GN=Psn PE=1 SV=2	tca:662627/3e-172/similar to Presenilin CG18803-PB; K04505 presenilin 1 [EC:3.4.23.-]	NA	PF01080/4.4E-174/Presenilin	cellular_component:GO:0016020//membrane;
CL1853.Contig2_All	gi|646718479|gb|KDR20919.1|/0/Presenilin-like protein [Zootermopsis nevadensis]	gi|449664230|ref|XR_181688.1|/2e-22/PREDICTED: Hydra magnipapillata presenilin-2-like (LOC100197650), partial misc_RNA	sp|O02194|PSN_DROME/3e-158/Presenilin homolog OS=Drosophila melanogaster GN=Psn PE=1 SV=2	tca:662627/3e-172/similar to Presenilin CG18803-PB; K04505 presenilin 1 [EC:3.4.23.-]	NA	PF01080/4.4E-174/Presenilin	cellular_component:GO:0016020//membrane;
CL2132.Contig1_All	gi|646718893|gb|KDR21196.1|/0/Armadillo repeat-containing protein 8 [Zootermopsis nevadensis]	gi|545539101|ref|XM_005634488.1|/1e-08/PREDICTED: Canis lupus familiaris armadillo repeat containing 8 (ARMC8), transcript variant X4, mRNA	sp|Q2KI54|ARMC8_BOVIN/0.0/Armadillo repeat-containing protein 8 OS=Bos taurus GN=ARMC8 PE=2 SV=1	spu:585715/5e-11/similar to CG7908-PA; K06059 disintegrin and metalloproteinase domain-containing protein 17 [EC:3.4.24.86]	SPAC26H5.04/2e-18/---	PS50176/8.697/Armadillo/plakoglobin ARM repeat profile.	biological_process:GO:0006886//intracellular protein transport;GO:0016192//vesicle-mediated transport;cellular_component:GO:0030117//membrane coat;
CL2132.Contig2_All	gi|646718893|gb|KDR21196.1|/0/Armadillo repeat-containing protein 8 [Zootermopsis nevadensis]	gi|545539101|ref|XM_005634488.1|/1e-08/PREDICTED: Canis lupus familiaris armadillo repeat containing 8 (ARMC8), transcript variant X4, mRNA	sp|Q2KI54|ARMC8_BOVIN/0.0/Armadillo repeat-containing protein 8 OS=Bos taurus GN=ARMC8 PE=2 SV=1	spu:585715/6e-11/similar to CG7908-PA; K06059 disintegrin and metalloproteinase domain-containing protein 17 [EC:3.4.24.86]	SPAC26H5.04/2e-18/---	PS50176/8.697/Armadillo/plakoglobin ARM repeat profile.	biological_process:GO:0006886//intracellular protein transport;GO:0016192//vesicle-mediated transport;cellular_component:GO:0030117//membrane coat;
CL232.Contig1_All	gi|546682308|gb|ERL92261.1|/4.11086e-54/hypothetical protein D910_09578, partial [Dendroctonus ponderosae]	NA	sp|Q9Y530|OARD1_HUMAN/8e-39/O-acetyl-ADP-ribose deacetylase 1 OS=Homo sapiens GN=OARD1 PE=1 SV=2	aag:AaeL_AAEL000109/1e-06/enolase-phosphatase e-1; K09880 enolase-phosphatase E1 [EC:3.1.3.77]	NA	PS51154/12.019/Macro domain profile.	NA
CL2398.Contig2_All	gi|642118997|emb|CDQ65839.1|/3.39542e-10/unnamed protein product [Oncorhynchus mykiss]	gi|299757125|emb|CU914631.7|/5e-28/Zebrafish DNA sequence from clone CH73-59P9 in linkage group 1, complete sequence	sp|Q502M8|ERI2_DANRE/3e-06/ERI1 exoribonuclease 2 OS=Danio rerio GN=eri2 PE=2 SV=1	dmo:Dmoj_GI15889/3e-08/GI15889 gene product from transcript GI15889-RA; K14079 poly(A) RNA polymerase GLD2 [EC:2.7.7.19]	NA	NA	NA
CL2539.Contig1_All	gi|642935122|ref|XP_008197897.1|/3.49292e-128/PREDICTED: LOW QUALITY PROTEIN: uncharacterized protein LOC658528 [Tribolium castaneum]	gi|462302184|gb|APGK01050321.1|/2e-08/Dendroctonus ponderosae Seq01050331, whole genome shotgun sequence	sp|Q01705|NOTC1_MOUSE/9e-21/Neurogenic locus notch homolog protein 1 OS=Mus musculus GN=Notch1 PE=1 SV=3	mmu:18128/3e-20/Notch1, 9930111A19Rik, Mis6, N1, Tan1, lin-12; Notch gene homolog 1 (Drosophila); K02599 Notch	NA	PS50026/10.984/EGF-like domain profile.	molecular_function:GO:0004867//serine-type endopeptidase inhibitor activity;
CL2539.Contig2_All	gi|108870667|gb|EAT34892.1|/1.03464e-59/AAEL012905-PA [Aedes aegypti]	gi|195386887|ref|XM_002052100.1|/2e-06/Drosophila virilis GJ17388 (Dvir\GJ17388), mRNA	sp|Q07008|NOTC1_RAT/6e-09/Neurogenic locus notch homolog protein 1 OS=Rattus norvegicus GN=Notch1 PE=2 SV=3	aga:AgaP_AGAP008193/2e-08/AGAP008193-PA; K06826 nidogen (entactin)	NA	PS50026/8.431/EGF-like domain profile.	molecular_function:GO:0004867//serine-type endopeptidase inhibitor activity;
CL2539.Contig3_All	gi|642935122|ref|XP_008197897.1|/0/PREDICTED: LOW QUALITY PROTEIN: uncharacterized protein LOC658528 [Tribolium castaneum]	gi|170059509|ref|XM_001865359.1|/2e-08/Culex quinquefasciatus dumpy, mRNA	sp|Q01705|NOTC1_MOUSE/1e-64/Neurogenic locus notch homolog protein 1 OS=Mus musculus GN=Notch1 PE=1 SV=3	bta:789485/1e-66/neurogenic locus notch homolog protein 3-like; K02599 Notch	NA	PTHR22963:SF23/0.0/--	molecular_function:GO:0004867//serine-type endopeptidase inhibitor activity;
CL2737.Contig1_All	gi|646708446|gb|KDR14758.1|/0/Multiple epidermal growth factor-like domains 11, partial [Zootermopsis nevadensis]	NA	sp|A6BM72|MEG11_HUMAN/0.0/Multiple epidermal growth factor-like domains protein 11 OS=Homo sapiens GN=MEGF11 PE=2 SV=3	ptr:462578/2e-69/TNXB; tenascin-X-like; K06252 tenascin	RSp0395/1e-08/---	PS01186/-/EGF-like domain signature 2.	NA
CL2737.Contig2_All	gi|646708446|gb|KDR14758.1|/0/Multiple epidermal growth factor-like domains 11, partial [Zootermopsis nevadensis]	NA	sp|A6BM72|MEG11_HUMAN/0.0/Multiple epidermal growth factor-like domains protein 11 OS=Homo sapiens GN=MEGF11 PE=2 SV=3	api:100164109/2e-67/neurogenic locus Notch protein-like; K02599 Notch	RSp0395/3e-08/---	PS01186/-/EGF-like domain signature 2.	NA
CL288.Contig1_All	gi|646713264|gb|KDR17683.1|/0/Protein numb [Zootermopsis nevadensis]	gi|167908778|emb|CR846086.14|/1e-28/Zebrafish DNA sequence from clone DKEY-43J14 in linkage group 11, complete sequence	sp|P16554|NUMB_DROME/5e-134/Protein numb OS=Drosophila melanogaster GN=numb PE=1 SV=2	nvi:100121461/2e-162/NV13445; protein numb-like; K06057 numb	AGc3839/1e-06/---	PF06311/4.8E-30/NUMB domain	NA
CL288.Contig2_All	gi|646713264|gb|KDR17683.1|/8.19784e-36/Protein numb [Zootermopsis nevadensis]	gi|194859031|ref|XM_001969268.1|/1e-16/Drosophila erecta GG25352 (Dere\GG25352), mRNA	sp|P16554|NUMB_DROME/8e-34/Protein numb OS=Drosophila melanogaster GN=numb PE=1 SV=2	tca:661741/3e-34/similar to numb protein; K06057 numb	NA	NA	NA
CL3169.Contig1_All	gi|646711265|gb|KDR16500.1|/0/Puff-specific protein Bx42 [Zootermopsis nevadensis]	gi|380030693|ref|XM_003698930.1|/4e-61/PREDICTED: Apis florea puff-specific protein Bx42-like (LOC100863868), mRNA	sp|P39736|BX42_DROME/0.0/Puff-specific protein Bx42 OS=Drosophila melanogaster GN=Bx42 PE=1 SV=1	ame:551225/0.0/Bx42; puff-specific protein Bx42; K06063 SNW domain-containing protein 1	NA	PF02731/1.1E-66/SKIP/SNW domain	biological_process:GO:0000398//mRNA splicing, via spliceosome;cellular_component:GO:0005681//spliceosomal complex;
CL3169.Contig2_All	gi|646711265|gb|KDR16500.1|/0/Puff-specific protein Bx42 [Zootermopsis nevadensis]	gi|380030693|ref|XM_003698930.1|/1e-58/PREDICTED: Apis florea puff-specific protein Bx42-like (LOC100863868), mRNA	sp|P39736|BX42_DROME/0.0/Puff-specific protein Bx42 OS=Drosophila melanogaster GN=Bx42 PE=1 SV=1	ame:551225/0.0/Bx42; puff-specific protein Bx42; K06063 SNW domain-containing protein 1	NA	PF02731/1.2E-66/SKIP/SNW domain	biological_process:GO:0000398//mRNA splicing, via spliceosome;cellular_component:GO:0005681//spliceosomal complex;
CL318.Contig2_All	gi|675626763|ref|XP_008941730.1|/2.05816e-11/PREDICTED: uncharacterized protein LOC103776002, partial [Merops nubicus]	NA	sp|Q9NZW4|DSPP_HUMAN/7e-11/Dentin sialophosphoprotein OS=Homo sapiens GN=DSPP PE=1 SV=2	dwi:Dwil_GK15550/2e-08/GK15550 gene product from transcript GK15550-RA; K13100 pre-mRNA-splicing factor CWC22	NA	NA	NA
CL3278.Contig3_All	gi|432920229|ref|XP_004079900.1|/9.20746e-08/PREDICTED: ankyrin repeat domain-containing protein 53-like [Oryzias latipes]	NA	sp|P59672|ANS1A_MOUSE/8e-08/Ankyrin repeat and SAM domain-containing protein 1A OS=Mus musculus GN=Anks1a PE=1 SV=3	spu:578645/1e-07/similar to Shank2E; K15009 SH3 and multiple ankyrin repeat domains protein	PAE1861/5e-07/---	PS50297/21.296/Ankyrin repeat region circular profile.	NA
CL3415.Contig1_All	gi|642935122|ref|XP_008197897.1|/0/PREDICTED: LOW QUALITY PROTEIN: uncharacterized protein LOC658528 [Tribolium castaneum]	gi|170059513|ref|XM_001865361.1|/3e-06/Culex quinquefasciatus tenascin, mRNA	sp|Q9UM47|NOTC3_HUMAN/8e-52/Neurogenic locus notch homolog protein 3 OS=Homo sapiens GN=NOTCH3 PE=1 SV=2	ptr:455792/3e-51/NOTCH3; notch 3; K02599 Notch	DR2133/4e-12/---	PS01186/-/EGF-like domain signature 2.	NA
CL3415.Contig2_All	gi|642935122|ref|XP_008197897.1|/0/PREDICTED: LOW QUALITY PROTEIN: uncharacterized protein LOC658528 [Tribolium castaneum]	gi|153944106|dbj|AK280658.1|/9e-14/Gryllus bimaculatus mRNA, GBcontig27519	sp|Q99466|NOTC4_HUMAN/4e-68/Neurogenic locus notch homolog protein 4 OS=Homo sapiens GN=NOTCH4 PE=1 SV=2	aml:100463860/7e-69/neurogenic locus notch homolog protein 3-like; K02599 Notch	NA	PS50026/8.058/EGF-like domain profile.	NA
CL629.Contig1_All	gi|646713612|gb|KDR17903.1|/0/Histone acetyltransferase KAT2A [Zootermopsis nevadensis]	gi|504181292|ref|XM_004599105.1|/3e-66/PREDICTED: Ochotona princeps K(lysine) acetyltransferase 2A (KAT2A), transcript variant X2, mRNA	sp|Q9JHD2|KAT2A_MOUSE/0.0/Histone acetyltransferase KAT2A OS=Mus musculus GN=Kat2a PE=1 SV=2	nvi:100119143/0.0/NV17151; histone acetyltransferase KAT2A-like; K06062 histone acetyltransferase [EC:2.3.1.48]	SPAC1952.05/5e-86/---	PF00439/9.9E-24/Bromodomain	biological_process:GO:0006355//regulation of transcription, DNA-templated;GO:0016573//histone acetylation;cellular_component:GO:0005634//nucleus;molecular_function:GO:0004402//histone acetyltransferase activity;
CL629.Contig2_All	gi|646713612|gb|KDR17903.1|/0/Histone acetyltransferase KAT2A [Zootermopsis nevadensis]	gi|504181292|ref|XM_004599105.1|/3e-66/PREDICTED: Ochotona princeps K(lysine) acetyltransferase 2A (KAT2A), transcript variant X2, mRNA	sp|Q9JHD2|KAT2A_MOUSE/0.0/Histone acetyltransferase KAT2A OS=Mus musculus GN=Kat2a PE=1 SV=2	nvi:100119143/0.0/NV17151; histone acetyltransferase KAT2A-like; K06062 histone acetyltransferase [EC:2.3.1.48]	SPAC1952.05/5e-86/---	SM00297/1.8E-42/bromo domain	biological_process:GO:0006355//regulation of transcription, DNA-templated;GO:0016573//histone acetylation;cellular_component:GO:0005634//nucleus;molecular_function:GO:0004402//histone acetyltransferase activity;
CL629.Contig3_All	gi|646713612|gb|KDR17903.1|/1.698e-175/Histone acetyltransferase KAT2A [Zootermopsis nevadensis]	gi|512891119|ref|XM_004922572.1|/4e-33/PREDICTED: Bombyx mori histone acetyltransferase KAT2A-like (LOC101736749), mRNA	sp|Q9JHD2|KAT2A_MOUSE/6e-111/Histone acetyltransferase KAT2A OS=Mus musculus GN=Kat2a PE=1 SV=2	nvi:100119143/2e-139/NV17151; histone acetyltransferase KAT2A-like; K06062 histone acetyltransferase [EC:2.3.1.48]	NA	PTHR22880/3.2E-144/--	biological_process:GO:0044260//cellular macromolecule metabolic process;GO:0044238//primary metabolic process;molecular_function:GO:0008080//N-acetyltransferase activity;
CL736.Contig1_All	gi|307212518|gb|EFN88249.1|/3.40826e-58/Multiple coagulation factor deficiency protein 2-like protein [Harpegnathos saltator]	gi|380012316|ref|XM_003690184.1|/2e-25/PREDICTED: Apis florea multiple coagulation factor deficiency protein 2 homolog (LOC100872590), mRNA	sp|Q8K5B2|MCFD2_MOUSE/7e-21/Multiple coagulation factor deficiency protein 2 homolog OS=Mus musculus GN=Mcfd2 PE=2 SV=1	dmo:Dmoj_GI13464/1e-09/GI13464 gene product from transcript GI13464-RA; K08867 WNK lysine deficient protein kinase [EC:2.7.11.1]	YPO0743/2e-08/---	PS00018/-/EF-hand calcium-binding domain.	NA
CL736.Contig2_All	gi|156538673|ref|XP_001607749.1|/4.70822e-67/PREDICTED: G-box-binding factor [Nasonia vitripennis] &gt;gi|645021003|ref|XP_008207412.1| PREDICTED: G-box-binding factor [Nasonia vitripennis]	gi|380012316|ref|XM_003690184.1|/9e-28/PREDICTED: Apis florea multiple coagulation factor deficiency protein 2 homolog (LOC100872590), mRNA	sp|Q5R8Z6|MCFD2_PONAB/7e-20/Multiple coagulation factor deficiency protein 2 homolog OS=Pongo abelii GN=MCFD2 PE=2 SV=1	dmo:Dmoj_GI13464/5e-10/GI13464 gene product from transcript GI13464-RA; K08867 WNK lysine deficient protein kinase [EC:2.7.11.1]	YPO0743/2e-08/---	PTHR23104:SF1/7.5E-56/--	NA
CL848.Contig2_All	gi|646713600|gb|KDR17891.1|/3.08269e-129/hypothetical protein L798_08198 [Zootermopsis nevadensis]	gi|17939761|emb|AL611942.12|/5e-06/Human DNA sequence from clone RP11-125H17 on chromosome 1, complete sequence	sp|Q8VHD8|HORN_MOUSE/6e-12/Hornerin OS=Mus musculus GN=Hrnr PE=2 SV=1	acs:100559487/2e-10/peptidyl-prolyl cis-trans isomerase G-like; K09566 peptidyl-prolyl isomerase G (cyclophilin G) [EC:5.2.1.8]	NA	NA	NA
CL859.Contig1_All	gi|646712025|gb|KDR16976.1|/0/C-terminal-binding protein [Zootermopsis nevadensis]	gi|380012209|ref|XM_003690131.1|/1e-106/PREDICTED: Apis florea C-terminal-binding protein-like (LOC100865974), mRNA	sp|O46036|CTBP_DROME/0.0/C-terminal-binding protein OS=Drosophila melanogaster GN=CtBP PE=1 SV=3	tca:660954/0.0/similar to C-terminal binding protein (CtBP protein) (dCtBP); K04496 C-terminal binding protein	MK0297/1e-46/---	PS00065/-/D-isomer specific 2-hydroxyacid dehydrogenases NAD-binding signature.	biological_process:GO:0055114//oxidation-reduction process;molecular_function:GO:0051287//NAD binding;GO:0004617//phosphoglycerate dehydrogenase activity;
CL859.Contig2_All	gi|571537401|ref|XP_006557702.1|/0/PREDICTED: C-terminal-binding protein isoform X7 [Apis mellifera]	gi|380012209|ref|XM_003690131.1|/1e-102/PREDICTED: Apis florea C-terminal-binding protein-like (LOC100865974), mRNA	sp|O46036|CTBP_DROME/0.0/C-terminal-binding protein OS=Drosophila melanogaster GN=CtBP PE=1 SV=3	ame:409158/0.0/CtBP; C-terminal binding protein; K04496 C-terminal binding protein	MK0297/1e-43/---	PS00671/-/D-isomer specific 2-hydroxyacid dehydrogenases signature 3.	NA
CL97.Contig1_All	gi|642935122|ref|XP_008197897.1|/0/PREDICTED: LOW QUALITY PROTEIN: uncharacterized protein LOC658528 [Tribolium castaneum]	gi|153903001|dbj|AK281072.1|/2e-10/Gryllus bimaculatus mRNA, GBcontig27933	sp|Q9UM47|NOTC3_HUMAN/3e-37/Neurogenic locus notch homolog protein 3 OS=Homo sapiens GN=NOTCH3 PE=1 SV=2	bta:789485/5e-38/neurogenic locus notch homolog protein 3-like; K02599 Notch	DR2133/2e-13/---	PS01186/-/EGF-like domain signature 2.	NA
CL97.Contig2_All	gi|642935122|ref|XP_008197897.1|/0/PREDICTED: LOW QUALITY PROTEIN: uncharacterized protein LOC658528 [Tribolium castaneum]	gi|153903001|dbj|AK281072.1|/4e-14/Gryllus bimaculatus mRNA, GBcontig27933	sp|Q6PZE0|MUC19_MOUSE/8e-103/Mucin-19 OS=Mus musculus GN=Muc19 PE=2 SV=2	spu:575027/5e-107/similar to neurogenic locus notch (notch); K02599 Notch	DR2133/6e-15/---	PS50026/10.29/EGF-like domain profile.	NA
Unigene10207_All	gi|646696930|gb|KDR08894.1|/1.02338e-29/hypothetical protein L798_00548 [Zootermopsis nevadensis]	gi|195131492|ref|XM_002010149.1|/3e-17/Drosophila mojavensis GI15792 (Dmoj\GI15792), mRNA	sp|P60372|KR104_HUMAN/7e-10/Keratin-associated protein 10-4 OS=Homo sapiens GN=KRTAP10-4 PE=2 SV=1	ame:726946/2e-13/NFRKB, NFRKB-like1; nuclear factor related to kappaB binding protein; K11671 nuclear factor related to kappa-B-binding protein	NA	NA	NA
Unigene11450_All	gi|557238798|emb|CDJ69958.1|/3.48444e-15/hypothetical protein ENH_00076330 [Eimeria necatrix]	gi|527242368|ref|XM_005139485.1|/6e-16/PREDICTED: Melopsittacus undulatus myocyte enhancer factor 2D (MEF2D), mRNA	sp|Q7ZVN7|MED15_DANRE/4e-08/Mediator of RNA polymerase II transcription subunit 15 OS=Danio rerio GN=med15 PE=2 SV=1	tca:664556/4e-13/similar to CG11970-PA; K11671 nuclear factor related to kappa-B-binding protein	YBR112c/1e-06/---	NA	NA
Unigene12460_All	gi|270002870|gb|EEZ99317.1|/2.87218e-85/groucho-like protein [Tribolium castaneum]	gi|350402056|ref|XM_003486305.1|/2e-52/PREDICTED: Bombus impatiens protein groucho-like (LOC100744796), mRNA	sp|P16371|GROU_DROME/4e-67/Protein groucho OS=Drosophila melanogaster GN=gro PE=1 SV=3	tca:656496/2e-78/similar to groucho CG8384-PA; K04497 groucho	NA	PF03920/1.2E-70/Groucho/TLE N-terminal Q-rich domain	biological_process:GO:0006355//regulation of transcription, DNA-templated;cellular_component:GO:0005634//nucleus;
Unigene13333_All	gi|242004024|ref|XP_002422945.1|/4.50129e-161/adam, putative [Pediculus humanus corporis] &gt;gi|212505849|gb|EEB10207.1| adam, putative [Pediculus humanus corporis]	gi|383865936|ref|XM_003708380.1|/5e-44/PREDICTED: Megachile rotundata ADAM 17-like protease-like (LOC100877864), mRNA	sp|Q9VAC5|ADA17_DROME/4e-153/ADAM 17-like protease OS=Drosophila melanogaster GN=Tace PE=2 SV=2	tca:663540/4e-155/similar to CG7908-PA, isoform A; K06059 disintegrin and metalloproteinase domain-containing protein 17 [EC:3.4.24.86]	NA	PS50215/9.988/ADAM type metalloprotease domain profile.	biological_process:GO:0006508//proteolysis;molecular_function:GO:0004222//metalloendopeptidase activity;GO:0008270//zinc ion binding;
Unigene14141_All	gi|646698886|gb|KDR09815.1|/2.25442e-14/hypothetical protein L798_15812 [Zootermopsis nevadensis]	NA	sp|Q9QZS2|RNF4_MOUSE/4e-08/E3 ubiquitin-protein ligase RNF4 OS=Mus musculus GN=Rnf4 PE=1 SV=1	gga:424267/1e-06/DTX3L; deltex 3-like (Drosophila); K06058 deltex	NA	SM00184/4.4E-8/Ring finger	NA
Unigene1743_All	gi|545810572|ref|XP_005654785.1|/1.45256e-13/PREDICTED: collagen alpha-1(I) chain-like [Sus scrofa]	NA	sp|Q0V9A3|SPT2_XENTR/8e-10/Protein SPT2 homolog OS=Xenopus tropicalis GN=spty2d1 PE=2 SV=1	mdo:100031193/1e-11/histone acetyltransferase KAT2B-like; K06062 histone acetyltransferase [EC:2.3.1.48]	Rv2839c/6e-10/---	NA	NA
Unigene18531_All	gi|646710838|gb|KDR16256.1|/6.48796e-41/Short spindle protein 4 [Zootermopsis nevadensis]	gi|149695326|emb|CU179646.5|/2e-11/Zebrafish DNA sequence from clone CH211-5G9, complete sequence	sp|Q54VU4|Y8013_DICDI/7e-12/Probable serine/threonine-protein kinase DDB_G0280133 OS=Dictyostelium discoideum GN=DDB_G0280133 PE=3 SV=1	dvi:Dvir_GJ13091/2e-09/GJ13091 gene product from transcript GJ13091-RA; K15309 CREB-regulated transcription coactivator	YBR112c/2e-06/---	NA	NA
Unigene18582_All	gi|571546896|ref|XP_006569856.1|/0/PREDICTED: protein deltex [Apis mellifera]	gi|350417603|ref|XM_003491455.1|/4e-21/PREDICTED: Bombus impatiens protein deltex-like (LOC100744495), mRNA	sp|Q6PDK8|DTX4_MOUSE/1e-85/E3 ubiquitin-protein ligase DTX4 OS=Mus musculus GN=Dtx4 PE=1 SV=2	ame:724935/0.0/dx; deltex; K06058 deltex	NA	PTHR12622/4.3E-193/--	NA
Unigene18659_All	gi|642915073|ref|XP_008190399.1|/0/PREDICTED: protein groucho isoform X5 [Tribolium castaneum]	gi|501296724|dbj|AK417794.1|/3e-58/Riptortus pedestris mRNA for groucho, complete cds, sequence id: Rped-1155	sp|P16371|GROU_DROME/0.0/Protein groucho OS=Drosophila melanogaster GN=gro PE=1 SV=3	tca:656496/0.0/similar to groucho CG8384-PA; K04497 groucho	all0438_2/4e-21/---	PR01850/1.8E-52/Groucho/transducin-like enhancer protein signature	NA
Unigene1884_All	gi|665784842|ref|XP_008544037.1|/7.76544e-39/PREDICTED: NGFI-A-binding protein homolog isoform X4 [Microplitis demolitor]	gi|195491645|ref|XM_002093615.1|/2e-56/Drosophila yakuba GE20644 (Dyak\GE20644), mRNA	sp|Q59E55|NAB_DROME/7e-37/NGFI-A-binding protein homolog OS=Drosophila melanogaster GN=nab PE=1 SV=3	mmu:22376/4e-11/Was, U42471, Wasp; Wiskott-Aldrich syndrome homolog (human); K05747 Wiskott-Aldrich syndrome protein	SMc04167/2e-08/---	PF04904/3.0E-44/NAB conserved region 1 (NCD1)	NA
Unigene19209_All	gi|646700202|gb|KDR10456.1|/2.41957e-24/Protein crumbs [Zootermopsis nevadensis]	NA	sp|P10040|CRB_DROME/4e-21/Protein crumbs OS=Drosophila melanogaster GN=crb PE=1 SV=3	xla:394367/1e-09/notch1, Xotch, notch, notch-1, notch1-a, xnotch, xnotch1; notch 1; K02599 Notch	NA	PS50026/11.443/EGF-like domain profile.	NA
Unigene19441_All	gi|607356648|gb|EZA51154.1|/5.42148e-24/Neurogenic protein mastermind [Cerapachys biroi]	NA	sp|P21519|MAM_DROME/1e-20/Neurogenic protein mastermind OS=Drosophila melanogaster GN=mam PE=2 SV=2	dme:Dmel_CG8118/5e-20/mam; mastermind; K06061 mastermind	NA	PTHR15692/9.9E-17/--	NA
Unigene19668_All	gi|676285036|gb|KFO37400.1|/6.60897e-06/Bromodomain-containing protein 4 [Fukomys damarensis]	gi|68533464|gb|AC162903.3|/2e-11/Mus musculus BAC clone RP24-68D13 from chromosome 9, complete sequence	sp|Q86XK2|FBX11_HUMAN/5e-07/F-box only protein 11 OS=Homo sapiens GN=FBXO11 PE=1 SV=3	rno:362844/8e-07/Brd4; bromodomain containing 4; K11722 bromodomain-containing protein 4	NA	NA	NA
Unigene19986_All	gi|665816481|ref|XP_008556961.1|/3.92093e-22/PREDICTED: ankyrin repeat domain-containing protein 50 [Microplitis demolitor]	NA	sp|Q9ULJ7|ANR50_HUMAN/4e-09/Ankyrin repeat domain-containing protein 50 OS=Homo sapiens GN=ANKRD50 PE=1 SV=4	hmg:100204127/5e-06/similar to ankyrin repeat domain 28; K15502 serine/threonine-protein phosphatase 6 regulatory ankyrin repeat subunit A	NA	PS50297/17.131/Ankyrin repeat region circular profile.	NA
Unigene2031_All	gi|642935122|ref|XP_008197897.1|/2.81657e-57/PREDICTED: LOW QUALITY PROTEIN: uncharacterized protein LOC658528 [Tribolium castaneum]	NA	sp|Q9QW30|NOTC2_RAT/1e-08/Neurogenic locus notch homolog protein 2 OS=Rattus norvegicus GN=Notch2 PE=1 SV=1	spu:586604/4e-09/similar to agrin; K06254 agrin	NA	PTHR22963/3.3E-35/--	NA
Unigene2033_All	gi|665787889|ref|XP_008559522.1|/3.6714e-57/PREDICTED: uncharacterized protein LOC103579777 isoform X4 [Microplitis demolitor]	NA	sp|Q9NY15|STAB1_HUMAN/8e-11/Stabilin-1 OS=Homo sapiens GN=STAB1 PE=1 SV=3	spu:586685/1e-11/similar to nidogen (enactin); K06826 nidogen (entactin)	DR2145/4e-07/---	SM00181/1.8/Epidermal growth factor-like domain.	NA
Unigene20549_All	gi|646720614|gb|KDR22275.1|/7.61512e-10/hypothetical protein L798_02381 [Zootermopsis nevadensis]	gi|512951424|ref|XM_004838079.1|/2e-12/PREDICTED: Heterocephalus glaber mastermind-like 2 (Drosophila) (Maml2), transcript variant X2, mRNA	sp|Q54TM7|DRKD_DICDI/2e-07/Probable serine/threonine-protein kinase drkD OS=Dictyostelium discoideum GN=drkD PE=2 SV=1	api:100162127/9e-06/histone acetyltransferase p300-like; K04498 E1A/CREB-binding protein [EC:2.3.1.48]	NA	NA	NA
Unigene21081_All	gi|572267633|ref|XP_006611885.1|/4.83899e-48/PREDICTED: uncharacterized protein LOC102675399 [Apis dorsata]	gi|514699504|ref|XM_004997264.1|/6e-17/Salpingoeca sp. ATCC 50818 glutamine repeat protein (PTSG_01349) mRNA, complete cds	sp|Q14687|GSE1_HUMAN/3e-14/Genetic suppressor element 1 OS=Homo sapiens GN=GSE1 PE=1 SV=3	dgr:Dgri_GH11475/3e-08/GH11475 gene product from transcript GH11475-RA; K03211 ETS translocation variant 6/7	YLL013c/7e-06/---	PTHR17608/2.7E-15/--	NA
Unigene21624_All	gi|662184896|ref|XP_008474318.1|/1.0633e-43/PREDICTED: neurogenic locus Notch protein [Diaphorina citri]	NA	sp|P07207|NOTCH_DROME/3e-32/Neurogenic locus Notch protein OS=Drosophila melanogaster GN=N PE=1 SV=3	tca:661022/9e-43/N; Notch; K02599 Notch	NA	PS50026/10.627/EGF-like domain profile.	NA
Unigene22282_All	gi|557203319|emb|CDJ33977.1|/7.84787e-12/hypothetical protein EMH_0018260 [Eimeria mitis]	gi|507565158|ref|XM_004666185.1|/9e-07/PREDICTED: Jaculus jaculus vacuolar protein sorting 37 homolog D (S. cerevisiae) (Vps37d), mRNA	sp|Q6SPF0|SAMD1_HUMAN/5e-11/Atherin OS=Homo sapiens GN=SAMD1 PE=1 SV=1	gga:424829/6e-10/HES6; hairy and enhancer of split 6 (Drosophila); K09087 hairy and enhancer of split 2/6/7	Cgl1939/1e-06/---	NA	NA
Unigene22860_All	gi|557162253|emb|CDJ65137.1|/7.54351e-26/hypothetical protein ENH_00000920 [Eimeria necatrix]	gi|54400363|ref|NM_001005929.1|/9e-30/Danio rerio PAX interacting (with transcription-activation domain) protein 1 (paxip1), mRNA gi|53733382|gb|BC083530.1| Danio rerio PAX interacting (with transcription-activation domain) protein 1, mRNA (cDNA clone MGC:92593 IMAGE:5913291), complete cds	sp|Q54T18|VPS36_DICDI/7e-15/Vacuolar protein-sorting-associated protein 36 OS=Dictyostelium discoideum GN=vps36 PE=3 SV=1	mmu:270118/9e-14/Maml2, 5930431H10, BC032967, MGC60867; mastermind like 2 (Drosophila); K06061 mastermind	YBR112c/4e-09/---	NA	NA
Unigene24372_All	gi|645006609|ref|XP_008204857.1|/3.98623e-21/PREDICTED: pollen-specific leucine-rich repeat extensin-like protein 1 isoform X2 [Nasonia vitripennis]	NA	sp|Q54HX6|MYBI_DICDI/2e-10/Myb-like protein I OS=Dictyostelium discoideum GN=mybI PE=3 SV=1	dmo:Dmoj_GI11173/8e-10/GI11173 gene product from transcript GI11173-RA; K02599 Notch	YBR112c/3e-08/---	NA	NA
Unigene2455_All	gi|498927766|ref|XP_004518225.1|/4.92581e-34/PREDICTED: zinc finger CCHC domain-containing protein 10-like [Ceratitis capitata]	gi|74211369|dbj|AK145442.1|/3e-11/Mus musculus 1 cell embryo 1 cell cDNA, RIKEN full-length enriched library, clone:I0C0045K23 product:myeloid/lymphoid or mixed lineage-leukemia translocation to 3 homolog (Drosophila), full insert sequence	sp|Q5EB97|ZCH10_RAT/1e-34/Zinc finger CCHC domain-containing protein 10 OS=Rattus norvegicus GN=Zcchc10 PE=2 SV=2	mdo:100025648/4e-13/uncharacterized LOC100025648; K06066 CBF1 interacting corepressor	SPAC140.02/2e-14/---	PTHR13491/2.7E-36/--	NA
Unigene24658_All	gi|646709171|gb|KDR15169.1|/4.36197e-21/hypothetical protein L798_11062, partial [Zootermopsis nevadensis]	gi|544402548|ref|XM_005541869.1|/4e-14/PREDICTED: Macaca fascicularis CUGBP, Elav-like family member 3 (CELF3), transcript variant X8, mRNA	sp|Q99700|ATX2_HUMAN/2e-08/Ataxin-2 OS=Homo sapiens GN=ATXN2 PE=1 SV=2	mcc:701931/2e-09/SCAF4, SFRS15; SR-related CTD-associated factor 4; K13167 splicing factor, arginine/serine-rich 15	NA	NA	NA
Unigene24917_All	gi|546675360|gb|ERL86570.1|/1.03651e-38/hypothetical protein D910_03977 [Dendroctonus ponderosae]	gi|541977209|ref|XM_005441334.1|/2e-14/PREDICTED: Falco cherrug E1A binding protein p300 (EP300), mRNA	sp|Q6JHU9|CBP_RAT/1e-36/CREB-binding protein OS=Rattus norvegicus GN=Crebbp PE=2 SV=1	dvi:Dvir_GJ19060/7e-40/GJ19060 gene product from transcript GJ19060-RA; K04498 E1A/CREB-binding protein [EC:2.3.1.48]	NA	PTHR13808:SF1/1.0E-66/--	biological_process:GO:0006355//regulation of transcription, DNA-templated;GO:0016573//histone acetylation;cellular_component:GO:0000123//histone acetyltransferase complex;molecular_function:GO:0003713//transcription coactivator activity;GO:0004402//histone acetyltransferase activity;GO:0008270//zinc ion binding;
Unigene25004_All	gi|703265329|emb|CDH98270.1|/2.09843e-28/Serrate, partial [Blattella germanica]	NA	sp|P18168|SERR_DROME/3e-15/Protein serrate OS=Drosophila melanogaster GN=Ser PE=1 SV=3	tca:652942/2e-25/Ser; serrate; K06052 jagged	NA	PR02059/1.58E-7/Jagged/Serrate protein family signature	NA
Unigene25015_All	gi|557162253|emb|CDJ65137.1|/2.32094e-16/hypothetical protein ENH_00000920 [Eimeria necatrix]	NA	sp|Q64507|KRA51_MOUSE/6e-12/Keratin-associated protein 5-1 OS=Mus musculus GN=Krtap5-1 PE=2 SV=1	dmo:Dmoj_GI15841/2e-11/GI15841 gene product from transcript GI15841-RA; K08864 tousled-like kinase [EC:2.7.11.1]	STM0960/1e-07/---	NA	NA
Unigene25174_All	gi|646716693|gb|KDR19833.1|/1.31361e-50/CREB-binding protein [Zootermopsis nevadensis]	gi|513159076|ref|XM_001233887.3|/3e-09/PREDICTED: Gallus gallus E1A binding protein p300 (EP300), transcript variant X1, mRNA	sp|P45481|CBP_MOUSE/2e-19/CREB-binding protein OS=Mus musculus GN=Crebbp PE=1 SV=3	nvi:100123220/5e-36/Crebbp, NV12033, Nejire; CREB binding protein; K04498 E1A/CREB-binding protein [EC:2.3.1.48]	NA	PTHR13808/1.0E-30/--	NA
Unigene25716_All	gi|634877405|ref|XP_007949498.1|/6.687e-14/PREDICTED: neurogenic locus notch homolog protein 4 isoform X2 [Orycteropus afer afer]	NA	sp|Q99466|NOTC4_HUMAN/4e-15/Neurogenic locus notch homolog protein 4 OS=Homo sapiens GN=NOTCH4 PE=1 SV=2	aml:100477609/4e-15/NOTCH4; notch 4; K02599 Notch	all2748/6e-10/---	SM00248/0.031/ankyrin repeats	NA
Unigene26891_All	gi|66814516|ref|XP_641437.1|/6.58578e-09/hypothetical protein DDB_G0280017 [Dictyostelium discoideum AX4] &gt;gi|60469487|gb|EAL67480.1| hypothetical protein DDB_G0280017 [Dictyostelium discoideum AX4]	NA	sp|Q54HS3|SET1_DICDI/1e-07/Histone-lysine N-methyltransferase set1 OS=Dictyostelium discoideum GN=set1 PE=1 SV=1	dwi:Dwil_GK19980/4e-07/GK19980 gene product from transcript GK19980-RA; K10361 myosin XV	NA	NA	NA
Unigene2824_All	gi|557764914|ref|XP_005182163.1|/7.81665e-43/PREDICTED: uncharacterized protein LOC101893139 [Musca domestica]	gi|380029910|ref|XR_143354.1|/9e-08/PREDICTED: Apis florea uncharacterized LOC100872076 (LOC100872076), miscRNA	sp|Q8NFT8|DNER_HUMAN/4e-07/Delta and Notch-like epidermal growth factor-related receptor OS=Homo sapiens GN=DNER PE=1 SV=1	der:Dere_GG24161/4e-06/GG24161 gene product from transcript GG24161-RA; K06826 nidogen (entactin)	NA	PTHR22963:SF23/1.0E-34/--	NA
Unigene28254_All	gi|170052923|ref|XP_001862441.1|/1.13556e-13/pol-like protein [Culex quinquefasciatus] &gt;gi|167873663|gb|EDS37046.1| pol-like protein [Culex quinquefasciatus]	NA	NA	cqu:CpipJ_CPIJ010182/1e-11/hypothetical protein; K06058 deltex	NA	PTHR22639:SF25/2.0E-12/--	NA
Unigene28305_All	gi|478500089|ref|XP_004424368.1|/9.18536e-11/PREDICTED: neurogenic locus notch homolog protein 4 [Ceratotherium simum simum]	NA	sp|P31695|NOTC4_MOUSE/1e-10/Neurogenic locus notch homolog protein 4 OS=Mus musculus GN=Notch4 PE=1 SV=2	ecb:100059541/5e-12/NOTCH4; notch 4; K02599 Notch	XF1640/3e-07/---	PF12796/4.8E-16/Ankyrin repeats (3 copies)	NA
Unigene28391_All	gi|572260524|ref|XP_006608578.1|/3.09697e-152/PREDICTED: neurogenic locus Notch protein-like [Apis dorsata]	gi|6969502|gb|AF221597.1|AF221597/1e-126/Schistocerca gregaria Notch receptor (Notch) mRNA, partial cds	sp|P07207|NOTCH_DROME/4e-125/Neurogenic locus Notch protein OS=Drosophila melanogaster GN=N PE=1 SV=3	ame:413289/2e-153/N; neurogenic locus Notch protein; K02599 Notch	RSc0781/6e-13/---	PS50088/13.704/Ankyrin repeat profile.	NA
Unigene28392_All	gi|665794825|ref|XP_008545129.1|/2.92215e-125/PREDICTED: neurogenic locus Notch protein isoform X3 [Microplitis demolitor]	gi|554859601|ref|XM_005939870.1|/5e-09/PREDICTED: Haplochromis burtoni neurogenic locus notch homolog protein 2-like (LOC102298684), mRNA	sp|P07207|NOTCH_DROME/3e-76/Neurogenic locus Notch protein OS=Drosophila melanogaster GN=N PE=1 SV=3	ame:413289/1e-116/N; neurogenic locus Notch protein; K02599 Notch	NA	PF12796/2.0E-9/Ankyrin repeats (3 copies)	NA
Unigene2859_All	gi|110590885|pdb|2BKG|A/1.09864e-16/Chain A, Crystal Structure Of E3_19 An Designed Ankyrin Repeat Protein &gt;gi|110590886|pdb|2BKG|B Chain B, Crystal Structure Of E3_19 An Designed Ankyrin Repeat Protein	NA	sp|E5RJM6|ANR65_HUMAN/8e-16/Ankyrin repeat domain-containing protein 65 OS=Homo sapiens GN=ANKRD65 PE=2 SV=2	ecb:100059541/3e-16/NOTCH4; notch 4; K02599 Notch	all2748/4e-10/---	PS50297/29.945/Ankyrin repeat region circular profile.	NA
Unigene28772_All	gi|646716693|gb|KDR19833.1|/1.64257e-85/CREB-binding protein [Zootermopsis nevadensis]	gi|380026271|ref|XR_143177.1|/1e-60/PREDICTED: Apis florea uncharacterized LOC100872466 (LOC100872466), miscRNA	sp|Q92793|CBP_HUMAN/1e-49/CREB-binding protein OS=Homo sapiens GN=CREBBP PE=1 SV=3	tca:664565/7e-84/similar to CG15319-PB; K04498 E1A/CREB-binding protein [EC:2.3.1.48]	NA	PTHR13808/4.6E-110/--	NA
Unigene28773_All	gi|646716693|gb|KDR19833.1|/4.60075e-63/CREB-binding protein [Zootermopsis nevadensis]	gi|283462205|gb|GU211180.1|/8e-18/Saccoglossus kowalevskii CREB-binding protein mRNA, partial cds	sp|Q6JHU9|CBP_RAT/2e-46/CREB-binding protein OS=Rattus norvegicus GN=Crebbp PE=2 SV=1	tca:664565/2e-59/similar to CG15319-PB; K04498 E1A/CREB-binding protein [EC:2.3.1.48]	NA	PS50135/11.431/Zinc finger ZZ-type profile.	NA
Unigene2883_All	gi|307204120|gb|EFN82989.1|/9.12211e-27/Neurogenic locus notch-like protein protein 1 [Harpegnathos saltator]	NA	sp|P14543|NID1_HUMAN/8e-08/Nidogen-1 OS=Homo sapiens GN=NID1 PE=1 SV=3	pon:100441112/3e-07/nidogen-1-like; K06826 nidogen (entactin)	NA	PTHR22963/5.1E-22/--	NA
Unigene29463_All	gi|674092927|ref|XP_008819681.1|/3.16103e-08/PREDICTED: neurogenic locus notch homolog protein 4 [Nannospalax galili]	NA	sp|P31695|NOTC4_MOUSE/6e-09/Neurogenic locus notch homolog protein 4 OS=Mus musculus GN=Notch4 PE=1 SV=2	rno:406162/5e-09/Notch4; notch 4; K02599 Notch	Cgl2006/8e-07/---	PS50088/11.728/Ankyrin repeat profile.	NA
Unigene3018_All	gi|208972117|gb|ACI32657.1|/2.42744e-43/Delta protein [Periplaneta americana]	gi|78190124|gb|AC161363.7|/1e-22/Mus musculus BAC clone RP24-554L15 from chromosome 6, complete sequence	NA	tca:658619/2e-12/similar to Neurogenic locus Delta protein precursor; K06051 delta	NA	NA	NA
Unigene30228_All	gi|646705102|gb|KDR12981.1|/2.31125e-129/Trinucleotide repeat-containing gene 6C protein [Zootermopsis nevadensis]	NA	sp|Q8SY33|GAWKY_DROME/4e-36/Protein Gawky OS=Drosophila melanogaster GN=gw PE=1 SV=1	dvi:Dvir_GJ19060/2e-06/GJ19060 gene product from transcript GJ19060-RA; K04498 E1A/CREB-binding protein [EC:2.3.1.48]	NA	PF10427/2.8E-7/Argonaute hook	NA
Unigene30229_All	gi|383860126|ref|XP_003705542.1|/1.03875e-46/PREDICTED: protein Gawky-like [Megachile rotundata]	gi|532044362|ref|XM_005364938.1|/1e-21/PREDICTED: Microtus ochrogaster forkhead box P1 (Foxp1), mRNA	sp|Q8SY33|GAWKY_DROME/2e-27/Protein Gawky OS=Drosophila melanogaster GN=gw PE=1 SV=1	dgr:Dgri_GH12924/3e-12/GH12924 gene product from transcript GH12924-RA; K04498 E1A/CREB-binding protein [EC:2.3.1.48]	YKL032c/6e-08/---	NA	NA
Unigene30769_All	gi|557159158|emb|CDI81946.1|/1.4226e-15/Myosin light chain kinase, related [Eimeria praecox]	NA	sp|Q2TA51|KRA55_MOUSE/1e-12/Keratin-associated protein 5-5 OS=Mus musculus GN=Krtap5-5 PE=2 SV=1	dre:565612/2e-11/ep300b, EP300a, P300-B, gb:dq017642; E1A binding protein p300 b; K04498 E1A/CREB-binding protein [EC:2.3.1.48]	RSc1191/3e-10/---	NA	NA
Unigene32408_All	gi|270006423|gb|EFA02871.1|/1.72427e-25/cadherin-like protein [Tribolium castaneum]	NA	sp|P33450|FAT_DROME/5e-24/Cadherin-related tumor suppressor OS=Drosophila melanogaster GN=ft PE=1 SV=3	cfa:610439/4e-07/NOTCH3; notch 3; K02599 Notch	NA	PTHR24027:SF268/4.4E-21/--	biological_process:GO:0007156//homophilic cell adhesion via plasma membrane adhesion molecules;cellular_component:GO:0016021//integral component of membrane;GO:0005886//plasma membrane;molecular_function:GO:0005509//calcium ion binding;
Unigene32664_All	gi|646714776|gb|KDR18630.1|/1.98994e-57/Large proline-rich protein BAT3 [Zootermopsis nevadensis]	gi|195396496|ref|XM_002056832.1|/9e-12/Drosophila virilis GJ16759 (Dvir\GJ16759), mRNA	sp|Q54DK4|AK1_DICDI/3e-12/Alpha-protein kinase 1 OS=Dictyostelium discoideum GN=ak1 PE=3 SV=1	dgr:Dgri_GH12924/8e-10/GH12924 gene product from transcript GH12924-RA; K04498 E1A/CREB-binding protein [EC:2.3.1.48]	NA	NA	NA
Unigene32720_All	gi|568254952|gb|ETN63835.1|/4.63347e-47/tenascin [Anopheles darlingi]	NA	sp|Q9UM47|NOTC3_HUMAN/2e-09/Neurogenic locus notch homolog protein 3 OS=Homo sapiens GN=NOTCH3 PE=1 SV=2	ptr:455792/7e-09/NOTCH3; notch 3; K02599 Notch	NA	PS50026/11.392/EGF-like domain profile.	biological_process:GO:0010466//negative regulation of peptidase activity;cellular_component:GO:0005576//extracellular region;molecular_function:GO:0030414//peptidase inhibitor activity;
Unigene32721_All	gi|108870666|gb|EAT34891.1|/1.28386e-41/AAEL012910-PA [Aedes aegypti]	NA	sp|Q6DI48|DLLA_DANRE/3e-06/Delta-like protein A OS=Danio rerio GN=dla PE=1 SV=1	spu:586685/5e-07/similar to nidogen (enactin); K06826 nidogen (entactin)	NA	PS50026/9.774/EGF-like domain profile.	biological_process:GO:0010466//negative regulation of peptidase activity;cellular_component:GO:0005576//extracellular region;molecular_function:GO:0030414//peptidase inhibitor activity;
Unigene32725_All	gi|170059520|ref|XP_001865399.1|/1.80493e-11/nidogen-2 [Culex quinquefasciatus] &gt;gi|167878265|gb|EDS41648.1| nidogen-2 [Culex quinquefasciatus]	NA	sp|Q07008|NOTC1_RAT/8e-10/Neurogenic locus notch homolog protein 1 OS=Rattus norvegicus GN=Notch1 PE=2 SV=3	oaa:100085001/1e-09/nidogen-2-like; K06826 nidogen (entactin)	NA	PS01186/-/EGF-like domain signature 2.	NA
Unigene32999_All	gi|557164712|emb|CDJ65760.1|/2.75338e-12/ribosomal protein L19, putative [Eimeria necatrix]	gi|195047440|ref|XM_001992305.1|/5e-06/Drosophila grimshawi GH24261 (Dgri\GH24261), mRNA	sp|Q9D5Z7|KRA52_MOUSE/4e-09/Keratin-associated protein 5-2 OS=Mus musculus GN=Krtap5-2 PE=2 SV=1	dmo:Dmoj_GI12481/6e-07/GI12481 gene product from transcript GI12481-RA; K13151 snurportin-1	YBR112c/1e-06/---	NA	NA
Unigene33132_All	gi|340385288|ref|XP_003391142.1|/6.28934e-12/PREDICTED: ankyrin-1-like [Amphimedon queenslandica]	NA	sp|Q99466|NOTC4_HUMAN/1e-11/Neurogenic locus notch homolog protein 4 OS=Homo sapiens GN=NOTCH4 PE=1 SV=2	ecb:100059541/7e-13/NOTCH4; notch 4; K02599 Notch	CC1639_2/1e-09/---	PR01415/7.4E-5/Ankyrin repeat signature	NA
Unigene33254_All	gi|340385146|ref|XP_003391071.1|/8.11405e-22/PREDICTED: hypothetical protein LOC100641148, partial [Amphimedon queenslandica]	NA	sp|B2RXR6|ANR44_MOUSE/1e-19/Serine/threonine-protein phosphatase 6 regulatory ankyrin repeat subunit B OS=Mus musculus GN=Ankrd44 PE=2 SV=1	rno:406162/8e-20/Notch4; notch 4; K02599 Notch	all2748/2e-14/---	PS50088/10.553/Ankyrin repeat profile.	NA
Unigene33293_All	gi|646722511|gb|KDR23469.1|/5.05548e-14/hypothetical protein L798_08671 [Zootermopsis nevadensis]	gi|525457811|gb|KF318021.1|/6e-07/Lethenteron camtschaticum homeobox protein Hox-epsilon7 (Hox-epsilon7) gene, complete cds, complete sequence	sp|P21260|YPRO_OWEFU/2e-08/Uncharacterized proline-rich protein (Fragment) OS=Owenia fusiformis PE=4 SV=1	cfa:485116/2e-07/MAML2; mastermind-like 2 (Drosophila); K06061 mastermind	NA	NA	NA
Unigene33322_All	gi|465991357|ref|XP_004266757.1|/1.58474e-07/PREDICTED: uncharacterized protein LOC101271495 [Orcinus orca]	NA	sp|Q5T4W7|ARTN_HUMAN/4e-06/Artemin OS=Homo sapiens GN=ARTN PE=1 SV=1	dmo:Dmoj_GI23773/1e-06/GI23773 gene product from transcript GI23773-RA; K00627 pyruvate dehydrogenase E2 component (dihydrolipoamide acetyltransferase) [EC:2.3.1.12]	NA	NA	NA
Unigene335_All	gi|242023895|ref|XP_002432366.1|/1.82852e-09/Bestrophin-1, putative [Pediculus humanus corporis] &gt;gi|212517789|gb|EEB19628.1| Bestrophin-1, putative [Pediculus humanus corporis]	NA	sp|Q99PP7|TRI33_MOUSE/1e-06/E3 ubiquitin-protein ligase TRIM33 OS=Mus musculus GN=Trim33 PE=1 SV=2	mdo:100016383/2e-08/MSL1; male-specific lethal 1 homolog (Drosophila); K13163 male-specific lethal 1	NA	NA	NA
Unigene34418_All	gi|340386920|ref|XP_003391956.1|/5.17296e-14/PREDICTED: ankyrin repeat domain-containing protein 50-like [Amphimedon queenslandica]	NA	sp|Q6UB98|ANR12_HUMAN/7e-14/Ankyrin repeat domain-containing protein 12 OS=Homo sapiens GN=ANKRD12 PE=1 SV=3	rno:295263/2e-13/Gabpb2, RGD1565234; GA binding protein transcription factor, beta subunit 2; K09454 GA-binding protein transcription factor, beta	all2748/3e-10/---	PS50088/11.167/Ankyrin repeat profile.	NA
Unigene3655_All	gi|571522365|ref|XP_623993.3|/1.22775e-138/PREDICTED: ADAM 17-like protease-like isoform 2 [Apis mellifera]	gi|350417121|ref|XM_003491219.1|/3e-38/PREDICTED: Bombus impatiens ADAM 17-like protease-like (LOC100745543), mRNA	sp|Q9VAC5|ADA17_DROME/3e-129/ADAM 17-like protease OS=Drosophila melanogaster GN=Tace PE=2 SV=2	ame:551599/6e-140/ADAM 17-like protease-like; K06059 disintegrin and metalloproteinase domain-containing protein 17 [EC:3.4.24.86]	NA	PTHR11905:SF121/1.7E-90/--	NA
Unigene4242_All	gi|607303835|gb|EZA45211.1|/0/uninflatable-like protein [Microplitis demolitor]	gi|380014957|ref|XR_142657.1|/4e-32/PREDICTED: Apis florea uncharacterized LOC100871409 (LOC100871409), miscRNA	sp|P10079|FBP1_STRPU/1e-124/Fibropellin-1 OS=Strongylocentrotus purpuratus GN=EGF1 PE=1 SV=2	spu:575027/6e-132/similar to neurogenic locus notch (notch); K02599 Notch	NA	PF13385/1.8E-15/Concanavalin A-like lectin/glucanases superfamily	NA
Unigene4279_All	gi|642935122|ref|XP_008197897.1|/0/PREDICTED: LOW QUALITY PROTEIN: uncharacterized protein LOC658528 [Tribolium castaneum]	NA	sp|Q9R172|NOTC3_RAT/1e-48/Neurogenic locus notch homolog protein 3 OS=Rattus norvegicus GN=Notch3 PE=2 SV=2	bta:789485/2e-48/neurogenic locus notch homolog protein 3-like; K02599 Notch	NA	SM00241/3.8E-14/Zona pellucida (ZP) domain	NA
Unigene438_All	gi|646719984|gb|KDR21875.1|/0/Segment polarity protein dishevelled-like protein DVL-3 [Zootermopsis nevadensis]	gi|380021291|ref|XM_003694455.1|/1e-60/PREDICTED: Apis florea segment polarity protein dishevelled homolog DVL-3-like (LOC100866736), mRNA	sp|B1WAP7|DVL3_XENTR/0.0/Segment polarity protein dishevelled homolog DVL-3 OS=Xenopus tropicalis GN=dvl3 PE=2 SV=1	ame:409050/0.0/dsh; segment polarity protein dishevelled; K02353 segment polarity protein dishevelled	NA	SM00049/5.9E-26/Domain found in Dishevelled, Egl-10, and Pleckstrin	NA
Unigene4539_All	gi|699237661|ref|XP_009862364.1|/1.25235e-91/PREDICTED: granulins-like isoform X3 [Ciona intestinalis]	NA	sp|P28799|GRN_HUMAN/6e-86/Granulins OS=Homo sapiens GN=GRN PE=1 SV=2	ssc:100144522/2e-10/NOTCH4; notch 4; K02599 Notch	NA	PS00799/-/Granulins signature.	NA
Unigene4837_All	gi|646719741|gb|KDR21748.1|/7.66527e-34/hypothetical protein L798_02689 [Zootermopsis nevadensis]	NA	sp|P21519|MAM_DROME/4e-14/Neurogenic protein mastermind OS=Drosophila melanogaster GN=mam PE=2 SV=2	dme:Dmel_CG8118/1e-13/mam; mastermind; K06061 mastermind	NA	NA	NA
Unigene4919_All	gi|156547343|ref|XP_001602537.1|/2.25197e-52/PREDICTED: protein SREK1IP1-like [Nasonia vitripennis]	gi|383860184|ref|XM_003705523.1|/6e-09/PREDICTED: Megachile rotundata uncharacterized LOC100879421 (LOC100879421), mRNA	sp|Q3B7G7|SR1IP_DANRE/1e-27/Protein SREK1IP1 OS=Danio rerio GN=srek1ip1 PE=2 SV=1	gga:426529/3e-11/CIR1, CIR; corepressor interacting with RBPJ, 1; K06066 CBF1 interacting corepressor	NA	PF13917/9.8E-8/Zinc knuckle	NA
Unigene4966_All	gi|332024860|gb|EGI65048.1|/3.31683e-49/CREB-binding protein [Acromyrmex echinatior]	gi|30407150|emb|AL844508.1|/9e-08/Plasmodium falciparum 3D7 chromosome 9	sp|P05143|PRP2_MOUSE/2e-09/Proline-rich protein 2 OS=Mus musculus GN=Prp2 PE=2 SV=2	nvi:100123220/1e-44/Crebbp, NV12033, Nejire; CREB binding protein; K04498 E1A/CREB-binding protein [EC:2.3.1.48]	PA0197/1e-08/---	NA	NA
Unigene5041_All	gi|642913783|ref|XP_008201159.1|/3.40329e-42/PREDICTED: ADAM 17-like protease isoform X1 [Tribolium castaneum]	gi|380020843|ref|XM_003694239.1|/2e-36/PREDICTED: Apis florea ADAM 17-like protease-like (LOC100868051), mRNA	sp|Q9VAC5|ADA17_DROME/3e-43/ADAM 17-like protease OS=Drosophila melanogaster GN=Tace PE=2 SV=2	tca:663540/1e-43/similar to CG7908-PA, isoform A; K06059 disintegrin and metalloproteinase domain-containing protein 17 [EC:3.4.24.86]	NA	PTHR11905/1.1E-39/--	biological_process:GO:0006508//proteolysis;molecular_function:GO:0004222//metalloendopeptidase activity;GO:0008270//zinc ion binding;
Unigene5045_All	gi|340385146|ref|XP_003391071.1|/1.08918e-16/PREDICTED: hypothetical protein LOC100641148, partial [Amphimedon queenslandica]	NA	sp|E5RJM6|ANR65_HUMAN/1e-15/Ankyrin repeat domain-containing protein 65 OS=Homo sapiens GN=ANKRD65 PE=2 SV=2	aml:100477609/7e-14/NOTCH4; notch 4; K02599 Notch	all2748/4e-11/---	PF12796/3.6E-12/Ankyrin repeats (3 copies)	NA
Unigene5214_All	gi|270013391|gb|EFA09839.1|/9.17305e-32/hypothetical protein TcasGA2_TC011986 [Tribolium castaneum]	NA	sp|P31695|NOTC4_MOUSE/3e-06/Neurogenic locus notch homolog protein 4 OS=Mus musculus GN=Notch4 PE=1 SV=2	cfa:610439/6e-07/NOTCH3; notch 3; K02599 Notch	NA	SM00181/44.0/Epidermal growth factor-like domain.	NA
Unigene6288_All	gi|646701105|gb|KDR10989.1|/0/Suppressor of hairless protein [Zootermopsis nevadensis]	gi|512925641|ref|XM_004930832.1|/1e-89/PREDICTED: Bombyx mori suppressor of hairless protein-like (LOC101739888), mRNA	sp|P28159|SUH_DROME/0.0/Suppressor of hairless protein OS=Drosophila melanogaster GN=Su(H) PE=1 SV=1	ame:413870/0.0/Su(H); suppressor of Hairless; K06053 recombining binding protein suppressor of hairless	NA	PF09270/1.1E-65/Beta-trefoil DNA-binding domain	NA
Unigene6705_All	gi|646719742|gb|KDR21749.1|/3.36262e-42/hypothetical protein L798_02690, partial [Zootermopsis nevadensis]	gi|383855813|ref|XM_003703357.1|/5e-21/PREDICTED: Megachile rotundata uncharacterized LOC100875004 (LOC100875004), partial mRNA	sp|P21519|MAM_DROME/1e-23/Neurogenic protein mastermind OS=Drosophila melanogaster GN=mam PE=2 SV=2	dme:Dmel_CG8118/5e-23/mam; mastermind; K06061 mastermind	RSc2303/2e-12/---	NA	NA
Unigene708_All	gi|646696410|gb|KDR08725.1|/3.64659e-116/Corepressor interacting with RBPJ 1 [Zootermopsis nevadensis]	gi|383855226|ref|XM_003703070.1|/3e-58/PREDICTED: Megachile rotundata corepressor interacting with RBPJ 1-like (LOC100880641), mRNA	sp|Q86X95|CIR1_HUMAN/6e-79/Corepressor interacting with RBPJ 1 OS=Homo sapiens GN=CIR1 PE=1 SV=1	nvi:100115823/7e-111/NV13093; corepressor interacting with RBPJ 1-like; K06066 CBF1 interacting corepressor	SPAC140.02/4e-12/---	SM01083/9.8E-14/N-terminal domain of CBF1 interacting co-repressor CIR	NA
Unigene7117_All	gi|646719984|gb|KDR21875.1|/2.13775e-22/Segment polarity protein dishevelled-like protein DVL-3 [Zootermopsis nevadensis]	gi|34481775|emb|AL732612.28|/2e-08/Mouse DNA sequence from clone RP23-31L20 on chromosome 11, complete sequence	sp|Q9WVB9|DVL1_RAT/4e-08/Segment polarity protein dishevelled homolog DVL-1 OS=Rattus norvegicus GN=Dvl1 PE=1 SV=3	nvi:100124213/9e-18/NV10494; segment polarity protein dishevelled homolog; K02353 segment polarity protein dishevelled	NA	NA	NA
Unigene7421_All	gi|642929156|ref|XP_008195716.1|/7.44065e-112/PREDICTED: uncharacterized protein LOC657658 isoform X4 [Tribolium castaneum]	NA	sp|P07911|UROM_HUMAN/9e-09/Uromodulin OS=Homo sapiens GN=UMOD PE=1 SV=1	xtr:100494244/7e-08/neurogenic locus notch homolog protein 3-like; K02599 Notch	NA	PS00010/-/Aspartic acid and asparagine hydroxylation site.	NA
Unigene7436_All	gi|657785188|ref|XP_008319820.1|/6.45698e-22/PREDICTED: LOW QUALITY PROTEIN: keratin-associated protein 4-3-like [Cynoglossus semilaevis]	gi|195045026|ref|XM_001991887.1|/2e-17/Drosophila grimshawi GH12924 (Dgri\GH12924), mRNA	sp|Q9Y0C9|RIP3_DICDI/3e-16/Ras-interacting protein RIP3 OS=Dictyostelium discoideum GN=ripA PE=1 SV=1	dmo:Dmoj_GI11173/2e-15/GI11173 gene product from transcript GI11173-RA; K02599 Notch	YBR112c/5e-11/---	NA	NA
Unigene7482_All	gi|242010907|ref|XP_002426199.1|/6.53169e-136/conserved hypothetical protein [Pediculus humanus corporis] &gt;gi|212510250|gb|EEB13461.1| conserved hypothetical protein [Pediculus humanus corporis]	NA	sp|Q9UM47|NOTC3_HUMAN/9e-31/Neurogenic locus notch homolog protein 3 OS=Homo sapiens GN=NOTCH3 PE=1 SV=2	mcc:719119/3e-30/NOTCH3; neurogenic locus notch homolog protein 3-like; K02599 Notch	NA	PS50026/15.059/EGF-like domain profile.	NA
Unigene7544_All	gi|208972117|gb|ACI32657.1|/0/Delta protein [Periplaneta americana]	gi|51949823|gb|AY611523.1|/0.0/Schistocerca americana delta-like protein mRNA, partial cds	sp|P10041|DL_DROME/0.0/Neurogenic locus protein delta OS=Drosophila melanogaster GN=Dl PE=1 SV=2	ame:410351/0.0/Dl; neurogenic locus protein delta; K06051 delta	RSc1270/2e-06/---	PS01186/-/EGF-like domain signature 2.	NA
Unigene8313_All	gi|307204120|gb|EFN82989.1|/6.7557e-51/Neurogenic locus notch-like protein protein 1 [Harpegnathos saltator]	NA	sp|Q8R4Y4|STAB1_MOUSE/1e-07/Stabilin-1 OS=Mus musculus GN=Stab1 PE=1 SV=1	ame:411053/2e-08/CUBN; cubilin (intrinsic factor-cobalamin receptor); K14616 cubilin	NA	PS50026/11.247/EGF-like domain profile.	NA
Unigene8328_All	gi|557764914|ref|XP_005182163.1|/0/PREDICTED: uncharacterized protein LOC101893139 [Musca domestica]	gi|195117709|ref|XM_002003354.1|/6e-30/Drosophila mojavensis GI17886 (Dmoj\GI17886), mRNA	sp|Q6PZE0|MUC19_MOUSE/0.0/Mucin-19 OS=Mus musculus GN=Muc19 PE=2 SV=2	spu:575027/0.0/similar to neurogenic locus notch (notch); K02599 Notch	DR2565/3e-13/---	PS00010/-/Aspartic acid and asparagine hydroxylation site.	biological_process:GO:0042023//DNA endoreduplication;GO:0019730//antimicrobial humoral response;GO:0040005//chitin-based cuticle attachment to epithelium;GO:0060537//muscle tissue development;GO:0000122//negative regulation of transcription from RNA polymerase II promoter;GO:0007113//endomitotic cell cycle;GO:0035206//regulation of hemocyte proliferation;GO:0008630//intrinsic apoptotic signaling …
Unigene8369_All	gi|646692560|gb|KDR07454.1|/0/hypothetical protein L798_02823, partial [Zootermopsis nevadensis]	gi|242104200|emb|FN410434.1|/8e-08/Equus caballus microsatellite DNA, locus ABGe6045	sp|Q9VW71|FAT2_DROME/9e-147/Fat-like cadherin-related tumor suppressor homolog OS=Drosophila melanogaster GN=kug PE=2 SV=3	mmu:54485/6e-34/Dll4, Delta4; delta-like 4 (Drosophila); K06051 delta	NA	PS00022/-/EGF-like domain signature 1.	NA
Unigene8485_All	gi|242003612|ref|XP_002422797.1|/7.18962e-132/Fringe glycosyltransferase, putative [Pediculus humanus corporis] &gt;gi|212505655|gb|EEB10059.1| Fringe glycosyltransferase, putative [Pediculus humanus corporis]	gi|6573137|gb|AF201829.1|AF201829/0.0/Schistocerca gregaria Fringe mRNA, partial cds	sp|Q24342|FNG_DROME/8e-114/Fringe glycosyltransferase OS=Drosophila melanogaster GN=fng PE=1 SV=1	tca:100141773/7e-129/similar to fringe CG10580-PA; K05948 fringe [EC:2.4.1.222]	NA	PTHR10811:SF9/1.6E-155/--	molecular_function:GO:0016757//transferase activity, transferring glycosyl groups;
Unigene893_All	gi|646719984|gb|KDR21875.1|/7.83807e-11/Segment polarity protein dishevelled-like protein DVL-3 [Zootermopsis nevadensis]	NA	sp|P13645|K1C10_HUMAN/2e-06/Keratin, type I cytoskeletal 10 OS=Homo sapiens GN=KRT10 PE=1 SV=6	nvi:100124213/3e-06/NV10494; segment polarity protein dishevelled homolog; K02353 segment polarity protein dishevelled	NA	NA	NA
Unigene9084_All	gi|108870667|gb|EAT34892.1|/5.33769e-80/AAEL012905-PA [Aedes aegypti]	gi|170059509|ref|XM_001865359.1|/2e-16/Culex quinquefasciatus dumpy, mRNA	sp|Q9UM47|NOTC3_HUMAN/5e-12/Neurogenic locus notch homolog protein 3 OS=Homo sapiens GN=NOTCH3 PE=1 SV=2	ptr:455792/2e-11/NOTCH3; notch 3; K02599 Notch	NA	PS50026/10.608/EGF-like domain profile.	molecular_function:GO:0004867//serine-type endopeptidase inhibitor activity;
Unigene9323_All	gi|557173522|emb|CDJ28754.1|/2.13764e-14/hypothetical protein, conserved [Eimeria mitis]	gi|195401896|ref|XM_002059511.1|/3e-18/Drosophila virilis GJ14830 (Dvir\GJ14830), mRNA	sp|Q9H1B7|I2BPL_HUMAN/4e-12/Interferon regulatory factor 2-binding protein-like OS=Homo sapiens GN=IRF2BPL PE=1 SV=1	dvi:Dvir_GJ22369/4e-11/GJ22369 gene product from transcript GJ22369-RA; K14007 protein transport protein SEC24	MT0292/5e-07/---	NA	NA
Unigene9424_All	gi|646708295|gb|KDR14663.1|/1.5228e-178/Nicastrin [Zootermopsis nevadensis]	gi|116077977|emb|CT571269.22|/9e-07/Mouse DNA sequence from clone RP23-292G10 on chromosome 13, complete sequence	sp|Q9VC27|NICA_DROME/6e-111/Nicastrin OS=Drosophila melanogaster GN=nct PE=1 SV=3	ame:552178/3e-131/nct; nicastrin; K06171 nicastrin	NA	PF05450/1.2E-49/Nicastrin	NA
Unigene9656_All	gi|646723661|gb|KDR24191.1|/1.01465e-96/Gamma-secretase subunit Aph-1 [Zootermopsis nevadensis]	gi|403317047|gb|JX039091.1|/6e-08/Micrurus fulvius clone FQ6DGU405GBOCI microsatellite sequence	sp|Q9VQG2|APH1_DROME/2e-79/Gamma-secretase subunit Aph-1 OS=Drosophila melanogaster GN=aph-1 PE=1 SV=1	tca:654927/5e-89/similar to CG2855-PA; K06172 anterior pharynx defective 1	NA	PF06105/1.9E-91/Aph-1 protein	biological_process:GO:0016485//protein processing;GO:0043085//positive regulation of catalytic activity;cellular_component:GO:0016021//integral component of membrane;
Unigene9673_All	gi|646695567|gb|KDR08381.1|/7.81129e-68/P-selectin [Zootermopsis nevadensis]	NA	sp|Q5ZQU0|SNED1_RAT/2e-12/Sushi, nidogen and EGF-like domain-containing protein 1 OS=Rattus norvegicus GN=Sned1 PE=2 SV=2	ame:413289/8e-13/N; neurogenic locus Notch protein; K02599 Notch	NA	PF00008/3.8E-5/EGF-like domain	NA
Unigene9983_All	gi|646703848|gb|KDR12309.1|/1.15976e-45/Gamma-secretase subunit pen-2 [Zootermopsis nevadensis]	NA	sp|Q86BE9|PEN2_DROME/6e-35/Gamma-secretase subunit pen-2 OS=Drosophila melanogaster GN=pen-2 PE=1 SV=3	ame:551695/1e-38/pen-2; gamma-secretase subunit pen-2; K06170 presenilin enhancer 2	NA	PTHR16318/1.9E-47/--	NA

## Sheet: Hedgehog
CL1389.Contig2_All	gi|646708440|gb|KDR14752.1|/0/Tubulin polyglutamylase TTLL4 [Zootermopsis nevadensis]	NA	sp|Q14679|TTLL4_HUMAN/1e-159/Tubulin polyglutamylase TTLL4 OS=Homo sapiens GN=TTLL4 PE=1 SV=2	ame:551507/2e-52/tubulin polyglutamylase TTLL13-like; K00273 D-amino-acid oxidase [EC:1.4.3.3]	NA	PS51221/53.325/TTL domain profile.	NA
CL1567.Contig1_All	gi|198465931|ref|XP_001353826.2|/2.16325e-23/GA11560 [Drosophila pseudoobscura pseudoobscura] &gt;gi|198150374|gb|EAL29561.2| GA11560 [Drosophila pseudoobscura pseudoobscura]	NA	sp|Q8T635|CU20_MANSE/3e-16/Pupal cuticle protein 20 OS=Manduca sexta GN=PCP20 PE=1 SV=1	dre:557451/6e-10/daam1a, daam1; dishevelled associated activator of morphogenesis 1a; K04512 dishevelled associated activator of morphogenesis	CC3494_1/8e-07/---	PTHR10380/1.2E-25/--	NA
CL1567.Contig2_All	gi|198465931|ref|XP_001353826.2|/1.63504e-23/GA11560 [Drosophila pseudoobscura pseudoobscura] &gt;gi|198150374|gb|EAL29561.2| GA11560 [Drosophila pseudoobscura pseudoobscura]	NA	sp|Q8T635|CU20_MANSE/3e-16/Pupal cuticle protein 20 OS=Manduca sexta GN=PCP20 PE=1 SV=1	dre:557451/6e-10/daam1a, daam1; dishevelled associated activator of morphogenesis 1a; K04512 dishevelled associated activator of morphogenesis	CC3494_1/8e-07/---	PF00379/5.2E-16/Insect cuticle protein	NA
CL1822.Contig2_All	gi|642915387|ref|XP_008190595.1|/1.62105e-41/PREDICTED: uncharacterized protein LOC100141615 [Tribolium castaneum] &gt;gi|642915389|ref|XP_008190596.1| PREDICTED: uncharacterized protein LOC100141615 [Tribolium castaneum]	NA	sp|Q969W9|PMEPA_HUMAN/4e-12/Transmembrane prostate androgen-induced protein OS=Homo sapiens GN=PMEPA1 PE=1 SV=1	gga:396544/2e-08/NACA, PTGES3, TEBP, cPGES; nascent polypeptide-associated complex alpha subunit; K03626 nascent polypeptide-associated complex subunit alpha	NA	PTHR16514/1.6E-18/--	NA
CL1822.Contig3_All	gi|642915387|ref|XP_008190595.1|/1.65729e-41/PREDICTED: uncharacterized protein LOC100141615 [Tribolium castaneum] &gt;gi|642915389|ref|XP_008190596.1| PREDICTED: uncharacterized protein LOC100141615 [Tribolium castaneum]	NA	sp|Q969W9|PMEPA_HUMAN/4e-12/Transmembrane prostate androgen-induced protein OS=Homo sapiens GN=PMEPA1 PE=1 SV=1	gga:396544/2e-08/NACA, PTGES3, TEBP, cPGES; nascent polypeptide-associated complex alpha subunit; K03626 nascent polypeptide-associated complex subunit alpha	NA	PTHR16514/1.6E-18/--	NA
CL1822.Contig4_All	gi|642915387|ref|XP_008190595.1|/1.4384e-41/PREDICTED: uncharacterized protein LOC100141615 [Tribolium castaneum] &gt;gi|642915389|ref|XP_008190596.1| PREDICTED: uncharacterized protein LOC100141615 [Tribolium castaneum]	gi|291385898|ref|XM_002709465.1|/4e-06/PREDICTED: Oryctolagus cuniculus NK2 homeobox 6 (NKX2-6), mRNA	sp|Q969W9|PMEPA_HUMAN/4e-12/Transmembrane prostate androgen-induced protein OS=Homo sapiens GN=PMEPA1 PE=1 SV=1	pon:100457429/2e-07/mucin-7-like; K13909 mucin-7	XF0818/5e-06/---	PTHR16514:SF3/1.6E-18/--	NA
CL1929.Contig1_All	gi|675366771|gb|KFM59673.1|/4.76463e-56/Retrovirus-related Pol polyprotein from transposon 412, partial [Stegodyphus mimosarum]	gi|558631668|gb|KF586786.1|/2e-07/Coreius guichenoti microsatellite CGU018 sequence	sp|Q04202|TCB2_CAEBR/1e-26/Transposable element Tcb2 transposase OS=Caenorhabditis briggsae PE=3 SV=1	hmg:100203252/2e-14/similar to zinc finger protein Gli2; K06230 zinc finger protein GLI	NA	PF13358/5.0E-12/DDE superfamily endonuclease	NA
CL1929.Contig2_All	gi|675366771|gb|KFM59673.1|/1.0228e-109/Retrovirus-related Pol polyprotein from transposon 412, partial [Stegodyphus mimosarum]	gi|153922055|dbj|AK275538.1|/1e-09/Gryllus bimaculatus mRNA, GBcontig22399	sp|Q04202|TCB2_CAEBR/9e-44/Transposable element Tcb2 transposase OS=Caenorhabditis briggsae PE=3 SV=1	hmg:100197916/2e-24/similar to Usp22 protein; K11366 ubiquitin carboxyl-terminal hydrolase 22/27/51 [EC:3.1.2.15]	NA	PF13384/6.7E-6/Homeodomain-like domain	NA
CL1948.Contig1_All	gi|642931877|ref|XP_008196766.1|/1.48503e-176/PREDICTED: casein kinase I isoform delta-A isoform X1 [Tribolium castaneum]	gi|55820004|gb|AC134523.5|/4e-24/Mus musculus BAC clone RP24-492M8 from 5, complete sequence	sp|Q6P3K7|KC1DB_DANRE/2e-172/Casein kinase I isoform delta-B OS=Danio rerio GN=csnk1db PE=2 SV=1	gga:378891/4e-172/CSNK1E; casein kinase 1, epsilon (EC:2.7.11.1); K08960 casein kinase 1, epsilon [EC:2.7.11.1]	BS_yloP_1/6e-13/---	PS50011/30.93/Protein kinase domain profile.	NA
CL1948.Contig2_All	gi|642931877|ref|XP_008196766.1|/1.57584e-176/PREDICTED: casein kinase I isoform delta-A isoform X1 [Tribolium castaneum]	gi|55820004|gb|AC134523.5|/4e-24/Mus musculus BAC clone RP24-492M8 from 5, complete sequence	sp|Q6P3K7|KC1DB_DANRE/2e-172/Casein kinase I isoform delta-B OS=Danio rerio GN=csnk1db PE=2 SV=1	gga:378891/5e-172/CSNK1E; casein kinase 1, epsilon (EC:2.7.11.1); K08960 casein kinase 1, epsilon [EC:2.7.11.1]	BS_yloP_1/6e-13/---	PF00069/3.7E-41/Protein kinase domain	NA
CL2109.Contig4_All	gi|675373328|gb|KFM66230.1|/2.29588e-20/Transposable element Tcb1 transposase, partial [Stegodyphus mimosarum]	NA	sp|P03934|TC1A_CAEEL/1e-08/Transposable element Tc1 transposase OS=Caenorhabditis elegans GN=tc1a PE=3 SV=1	hmg:100203252/3e-07/similar to zinc finger protein Gli2; K06230 zinc finger protein GLI	NA	NA	NA
CL2162.Contig2_All	gi|646708876|gb|KDR15023.1|/6.57475e-161/Low-density lipoprotein receptor-related protein [Zootermopsis nevadensis]	NA	sp|Q04833|LRP_CAEEL/3e-36/Low-density lipoprotein receptor-related protein OS=Caenorhabditis elegans GN=lrp-1 PE=1 SV=1	cel:F29D11.1/1e-35/lrp-1; Low-density lipoprotein Receptor Related family member (lrp-1); K06233 low density lipoprotein-related protein 2	DR0479/1e-06/---	PS50068/13.025/LDL-receptor class A (LDLRA) domain profile.	NA
CL2734.Contig1_All	gi|646711056|gb|KDR16389.1|/2.0101e-115/Low-density lipoprotein receptor-related protein 12 [Zootermopsis nevadensis]	NA	sp|O75074|LRP3_HUMAN/2e-31/Low-density lipoprotein receptor-related protein 3 OS=Homo sapiens GN=LRP3 PE=2 SV=2	ecb:100062836/7e-27/LRP2; low density lipoprotein receptor-related protein 2; K06233 low density lipoprotein-related protein 2	NA	PS50068/10.025/LDL-receptor class A (LDLRA) domain profile.	NA
CL2734.Contig2_All	gi|646711056|gb|KDR16389.1|/2.10336e-116/Low-density lipoprotein receptor-related protein 12 [Zootermopsis nevadensis]	NA	sp|O88204|LRP3_RAT/3e-31/Low-density lipoprotein receptor-related protein 3 OS=Rattus norvegicus GN=Lrp3 PE=1 SV=1	gga:424168/2e-26/LRP2; low density lipoprotein receptor-related protein 2; K06233 low density lipoprotein-related protein 2	NA	SM00192/0.0047/Low-density lipoprotein receptor domain class A	NA
CL2763.Contig1_All	gi|646711545|gb|KDR16669.1|/1.60256e-74/Protein distal antenna [Zootermopsis nevadensis]	gi|33333717|gb|AF545858.1|/1e-13/Mus musculus TDPOZ1 (Tdpoz1) and TDPOZ2 (Tdpoz2) genes, complete cds	sp|B0X560|DAN_CULQU/3e-18/Protein distal antenna OS=Culex quinquefasciatus GN=dan PE=3 SV=1	dwi:Dwil_GK25068/2e-11/GK25068 gene product from transcript GK25068-RA; K03083 glycogen synthase kinase 3 beta [EC:2.7.11.26]	NA	PS50960/18.99/Psq-type HTH domain profile.	NA
CL3120.Contig2_All	gi|345496546|ref|XP_001603144.2|/1.48493e-37/PREDICTED: uncharacterized protein C1orf50 homolog [Nasonia vitripennis]	NA	sp|Q5PQ76|CA050_XENLA/4e-32/Uncharacterized protein C1orf50 homolog OS=Xenopus laevis PE=2 SV=1	ptr:466024/4e-08/OTUD1; OTU domain-containing protein 1-like; K13716 OTU domain-containing protein 1	RSc2303/5e-06/---	NA	NA
CL3199.Contig4_All	gi|642082520|emb|CDQ85386.1|/1.79536e-98/unnamed protein product [Oncorhynchus mykiss]	NA	sp|P03934|TC1A_CAEEL/3e-54/Transposable element Tc1 transposase OS=Caenorhabditis elegans GN=tc1a PE=3 SV=1	hmg:100197916/5e-33/similar to Usp22 protein; K11366 ubiquitin carboxyl-terminal hydrolase 22/27/51 [EC:3.1.2.15]	NA	PF13358/4.6E-13/DDE superfamily endonuclease	NA
CL3224.Contig1_All	gi|675373687|gb|KFM66589.1|/4.37435e-84/hypothetical protein X975_14119, partial [Stegodyphus mimosarum]	NA	sp|Q53H47|SETMR_HUMAN/3e-07/Histone-lysine N-methyltransferase SETMAR OS=Homo sapiens GN=SETMAR PE=1 SV=2	hmg:100199756/8e-11/similar to elongation factor RNA polymerase II; K15183 RNA polymerase II elongation factor ELL	NA	PF13358/1.2E-17/DDE superfamily endonuclease	NA
CL3252.Contig1_All	gi|642925601|ref|XP_001812139.2|/4.82944e-33/PREDICTED: uncharacterized protein LOC660114 [Tribolium castaneum]	NA	sp|O46162|SGP1_SCHGR/6e-16/Serine protease inhibitor I/II OS=Schistocerca gregaria PE=1 SV=1	cel:F29D11.1/2e-08/lrp-1; Low-density lipoprotein Receptor Related family member (lrp-1); K06233 low density lipoprotein-related protein 2	NA	PS01208/-/VWFC domain signature.	NA
CL3260.Contig1_All	gi|675381543|gb|KFM74445.1|/2.74121e-49/Transposable element Tcb2 transposase, partial [Stegodyphus mimosarum]	NA	sp|P34257|TC3A_CAEEL/5e-12/Transposable element Tc3 transposase OS=Caenorhabditis elegans GN=tc3a PE=1 SV=1	tca:658695/1e-08/similar to CG9747-PA; K00507 stearoyl-CoA desaturase (delta-9 desaturase) [EC:1.14.19.1]	NA	PTHR23022/2.7E-18/--	NA
CL3330.Contig2_All	gi|572302825|ref|XP_006617419.1|/5.38461e-48/PREDICTED: uncharacterized protein LOC102675277 [Apis dorsata]	NA	sp|Q9H7T3|CJ095_HUMAN/9e-08/Uncharacterized protein C10orf95 OS=Homo sapiens GN=C10orf95 PE=1 SV=1	cfa:100855618/9e-10/bone morphogenetic protein 8B-like; K04663 bone morphogenetic protein 5/6/7/8	DR2565/7e-06/---	PF02958/9.1E-50/Ecdysteroid kinase	NA
CL3422.Contig1_All	gi|675366771|gb|KFM59673.1|/1.04432e-68/Retrovirus-related Pol polyprotein from transposon 412, partial [Stegodyphus mimosarum]	gi|31296493|gb|AF512954.1|/1e-18/Loxosceles arizonica clone 1 sphingomyelinase D - like protein gene, exon 1 and partial cds	sp|P35072|TCB1_CAEBR/7e-11/Transposable element Tcb1 transposase OS=Caenorhabditis briggsae PE=3 SV=1	hmg:100203252/3e-11/similar to zinc finger protein Gli2; K06230 zinc finger protein GLI	NA	NA	NA
CL43.Contig2_All	gi|637381565|ref|XP_008123890.1|/4.79281e-104/PREDICTED: uncharacterized protein LOC103282930 [Anolis carolinensis]	NA	sp|P34257|TC3A_CAEEL/7e-07/Transposable element Tc3 transposase OS=Caenorhabditis elegans GN=tc3a PE=1 SV=1	hmg:100203252/7e-06/similar to zinc finger protein Gli2; K06230 zinc finger protein GLI	NA	PF13358/1.2E-17/DDE superfamily endonuclease	NA
CL504.Contig3_All	gi|675371907|gb|KFM64809.1|/1.47031e-53/Transposable element Tcb2 transposase, partial [Stegodyphus mimosarum]	NA	sp|Q04202|TCB2_CAEBR/1e-30/Transposable element Tcb2 transposase OS=Caenorhabditis briggsae PE=3 SV=1	hmg:100197916/8e-18/similar to Usp22 protein; K11366 ubiquitin carboxyl-terminal hydrolase 22/27/51 [EC:3.1.2.15]	NA	PTHR23022/8.0E-57/--	NA
CL516.Contig2_All	gi|355784379|gb|EHH65230.1|/6.14462e-12/hypothetical protein EGM_01961, partial [Macaca fascicularis]	gi|405778368|gb|AC246666.4|/4e-13/Rattus norvegicus Y Chr BAC RNAEX-174N14 (Amplicon Express Rat SHR-Akr BAC library) complete sequence	sp|Q5T200|ZC3HD_HUMAN/2e-10/Zinc finger CCCH domain-containing protein 13 OS=Homo sapiens GN=ZC3H13 PE=1 SV=1	aga:AgaP_AGAP011395/5e-11/AGAP011395-PA; K06225 patched 1	NA	NA	NA
CL544.Contig1_All	gi|545810572|ref|XP_005654785.1|/4.08494e-08/PREDICTED: collagen alpha-1(I) chain-like [Sus scrofa]	NA	sp|P28702|RXRB_HUMAN/6e-07/Retinoic acid receptor RXR-beta OS=Homo sapiens GN=RXRB PE=1 SV=2	gga:420766/8e-08/CDK13, CDC2L5; cyclin-dependent kinase 13; K08819 cyclin-dependent kinase 12/13 [EC:2.7.11.22 2.7.11.23]	CC0042/8e-06/---	PF00858/2.2E-8/Amiloride-sensitive sodium channel	NA
CL560.Contig1_All	gi|675384024|gb|KFM76921.1|/2.75861e-23/Transposable element Tc1 transposase, partial [Stegodyphus mimosarum]	NA	sp|P34257|TC3A_CAEEL/3e-10/Transposable element Tc3 transposase OS=Caenorhabditis elegans GN=tc3a PE=1 SV=1	hmg:100203252/1e-09/similar to zinc finger protein Gli2; K06230 zinc finger protein GLI	NA	NA	NA
CL560.Contig10_All	gi|675367404|gb|KFM60306.1|/1.03852e-17/Transposable element Tc1 transposase, partial [Stegodyphus mimosarum]	NA	sp|Q04202|TCB2_CAEBR/4e-10/Transposable element Tcb2 transposase OS=Caenorhabditis briggsae PE=3 SV=1	hmg:100203252/3e-09/similar to zinc finger protein Gli2; K06230 zinc finger protein GLI	NA	NA	NA
CL560.Contig13_All	gi|675377908|gb|KFM70810.1|/1.31395e-30/Transposable element Tc1 transposase, partial [Stegodyphus mimosarum]	NA	sp|P03934|TC1A_CAEEL/4e-09/Transposable element Tc1 transposase OS=Caenorhabditis elegans GN=tc1a PE=3 SV=1	hmg:100197916/2e-09/similar to Usp22 protein; K11366 ubiquitin carboxyl-terminal hydrolase 22/27/51 [EC:3.1.2.15]	NA	PTHR23022/1.2E-23/--	NA
CL560.Contig4_All	gi|675378448|gb|KFM71350.1|/3.3698e-40/Transposable element Tcb1 transposase, partial [Stegodyphus mimosarum]	NA	sp|Q04202|TCB2_CAEBR/3e-12/Transposable element Tcb2 transposase OS=Caenorhabditis briggsae PE=3 SV=1	hmg:100197916/1e-08/similar to Usp22 protein; K11366 ubiquitin carboxyl-terminal hydrolase 22/27/51 [EC:3.1.2.15]	NA	PTHR23022/4.1E-24/--	NA
CL560.Contig7_All	gi|270001827|gb|EEZ98274.1|/1.35336e-30/hypothetical protein TcasGA2_TC000717 [Tribolium castaneum]	NA	sp|P03934|TC1A_CAEEL/1e-12/Transposable element Tc1 transposase OS=Caenorhabditis elegans GN=tc1a PE=3 SV=1	hmg:100203252/1e-12/similar to zinc finger protein Gli2; K06230 zinc finger protein GLI	NA	PF13358/7.2E-16/DDE superfamily endonuclease	NA
CL560.Contig9_All	gi|675375983|gb|KFM68885.1|/6.62469e-38/Transposable element Tcb1 transposase, partial [Stegodyphus mimosarum]	NA	sp|P34257|TC3A_CAEEL/3e-13/Transposable element Tc3 transposase OS=Caenorhabditis elegans GN=tc3a PE=1 SV=1	hmg:100197916/4e-14/similar to Usp22 protein; K11366 ubiquitin carboxyl-terminal hydrolase 22/27/51 [EC:3.1.2.15]	NA	PTHR23022/3.4E-37/--	NA
CL609.Contig1_All	gi|675367871|gb|KFM60773.1|/1.78063e-27/Low-density lipoprotein receptor-related protein 1B, partial [Stegodyphus mimosarum]	NA	sp|O75096|LRP4_HUMAN/1e-22/Low-density lipoprotein receptor-related protein 4 OS=Homo sapiens GN=LRP4 PE=1 SV=4	aag:AaeL_AAEL009869/3e-24/low-density lipoprotein receptor (ldl); K06233 low density lipoprotein-related protein 2	RSc1986/3e-07/---	SM00192/3.0E-14/Low-density lipoprotein receptor domain class A	NA
CL623.Contig10_All	gi|675366771|gb|KFM59673.1|/4.42909e-39/Retrovirus-related Pol polyprotein from transposon 412, partial [Stegodyphus mimosarum]	gi|31296493|gb|AF512954.1|/2e-10/Loxosceles arizonica clone 1 sphingomyelinase D - like protein gene, exon 1 and partial cds	NA	hmg:100203252/2e-06/similar to zinc finger protein Gli2; K06230 zinc finger protein GLI	NA	NA	NA
CL623.Contig4_All	gi|675366771|gb|KFM59673.1|/2.7354e-44/Retrovirus-related Pol polyprotein from transposon 412, partial [Stegodyphus mimosarum]	gi|31296493|gb|AF512954.1|/5e-10/Loxosceles arizonica clone 1 sphingomyelinase D - like protein gene, exon 1 and partial cds	sp|P35072|TCB1_CAEBR/5e-08/Transposable element Tcb1 transposase OS=Caenorhabditis briggsae PE=3 SV=1	hmg:100203252/7e-14/similar to zinc finger protein Gli2; K06230 zinc finger protein GLI	NA	PTHR23022/6.3E-27/--	NA
CL623.Contig7_All	gi|675375276|gb|KFM68178.1|/1.79296e-70/Transposable element Tcb2 transposase, partial [Stegodyphus mimosarum]	gi|31296493|gb|AF512954.1|/2e-68/Loxosceles arizonica clone 1 sphingomyelinase D - like protein gene, exon 1 and partial cds	sp|Q04202|TCB2_CAEBR/6e-19/Transposable element Tcb2 transposase OS=Caenorhabditis briggsae PE=3 SV=1	hmg:100203252/6e-16/similar to zinc finger protein Gli2; K06230 zinc finger protein GLI	NA	NA	NA
CL712.Contig1_All	gi|675374609|gb|KFM67511.1|/1.59886e-92/Transposable element Tcb2 transposase, partial [Stegodyphus mimosarum]	NA	sp|P03934|TC1A_CAEEL/3e-31/Transposable element Tc1 transposase OS=Caenorhabditis elegans GN=tc1a PE=3 SV=1	hmg:100197916/9e-21/similar to Usp22 protein; K11366 ubiquitin carboxyl-terminal hydrolase 22/27/51 [EC:3.1.2.15]	NA	PF13936/1.9E-6/Helix-turn-helix domain	NA
CL722.Contig3_All	gi|675380699|gb|KFM73601.1|/4.22839e-117/Transposable element Tcb1 transposase, partial [Stegodyphus mimosarum]	NA	sp|Q04202|TCB2_CAEBR/1e-27/Transposable element Tcb2 transposase OS=Caenorhabditis briggsae PE=3 SV=1	tca:658695/6e-14/similar to CG9747-PA; K00507 stearoyl-CoA desaturase (delta-9 desaturase) [EC:1.14.19.1]	DRB0056_2/2e-07/---	PF01498/7.9E-15/Transposase	NA
CL767.Contig1_All	gi|642920083|ref|XP_008192197.1|/2.40532e-11/PREDICTED: glycogen synthase kinase-3 beta isoform X2 [Tribolium castaneum]	NA	sp|P18431|SGG_DROME/5e-07/Protein kinase shaggy OS=Drosophila melanogaster GN=sgg PE=1 SV=3	dvi:Dvir_GJ18748/1e-06/GJ18748 gene product from transcript GJ18748-RA; K03083 glycogen synthase kinase 3 beta [EC:2.7.11.26]	NA	NA	NA
CL767.Contig2_All	gi|346654995|gb|AEO44887.1|/0/shaggy [Tribolium castaneum]	gi|512915022|ref|XM_004928230.1|/2e-71/PREDICTED: Bombyx mori gsk3 (LOC100862751), transcript variant X4, mRNA	sp|P18431|SGG_DROME/0.0/Protein kinase shaggy OS=Drosophila melanogaster GN=sgg PE=1 SV=3	dgr:Dgri_GH24854/0.0/GH24854 gene product from transcript GH24854-RA; K03083 glycogen synthase kinase 3 beta [EC:2.7.11.26]	SPAC1687.15/1e-126/---	PS50011/44.654/Protein kinase domain profile.	NA
CL767.Contig3_All	gi|345492794|ref|XP_003426927.1|/0/PREDICTED: glycogen synthase kinase-3 beta isoform X2 [Nasonia vitripennis] &gt;gi|645029960|ref|XP_008208518.1| PREDICTED: glycogen synthase kinase-3 beta isoform X2 [Nasonia vitripennis] &gt;gi|645029963|ref|XP_008208519.1| PREDICTED: glycogen synthase kinase-3 beta isoform X2 [Nasonia vitripennis] &gt;gi|645029966|ref|XP_008208520.1| PREDICTED: glycogen synth…	gi|512915022|ref|XM_004928230.1|/4e-69/PREDICTED: Bombyx mori gsk3 (LOC100862751), transcript variant X4, mRNA	sp|P18431|SGG_DROME/0.0/Protein kinase shaggy OS=Drosophila melanogaster GN=sgg PE=1 SV=3	dgr:Dgri_GH24854/0.0/GH24854 gene product from transcript GH24854-RA; K03083 glycogen synthase kinase 3 beta [EC:2.7.11.26]	SPAC1687.15/1e-126/---	SM00220/2.0E-86/Serine/Threonine protein kinases, catalytic domain	NA
CL886.Contig4_All	gi|642111412|emb|CDQ70758.1|/8.61088e-103/unnamed protein product [Oncorhynchus mykiss]	gi|153922799|dbj|AK256065.1|/5e-26/Gryllus bimaculatus mRNA, GBcontig02926	sp|P35072|TCB1_CAEBR/1e-50/Transposable element Tcb1 transposase OS=Caenorhabditis briggsae PE=3 SV=1	hmg:100197916/2e-35/similar to Usp22 protein; K11366 ubiquitin carboxyl-terminal hydrolase 22/27/51 [EC:3.1.2.15]	NA	PTHR23022/4.9E-106/--	NA
CL886.Contig9_All	gi|642117368|emb|CDQ66887.1|/1.04866e-11/unnamed protein product [Oncorhynchus mykiss]	gi|58331700|emb|CR749767.8|/5e-06/Zebrafish DNA sequence from clone DKEY-256I21 in linkage group 19, complete sequence	sp|P35072|TCB1_CAEBR/3e-08/Transposable element Tcb1 transposase OS=Caenorhabditis briggsae PE=3 SV=1	hmg:100203252/2e-07/similar to zinc finger protein Gli2; K06230 zinc finger protein GLI	NA	NA	NA
Unigene1035_All	gi|642935524|ref|XP_008198045.1|/1.32897e-164/PREDICTED: casein kinase I isoform alpha isoform X3 [Tribolium castaneum]	gi|324029177|gb|HQ428034.1|/0.0/Schistocerca gregaria doubletime mRNA, partial cds	sp|P67963|KC1A_XENLA/3e-165/Casein kinase I isoform alpha OS=Xenopus laevis GN=csnk1a1 PE=2 SV=1	tca:662101/6e-166/similar to Casein kinase I isoform alpha (CKI-alpha) (CK1); K08957 casein kinase 1, alpha [EC:2.7.11.1]	CT301_1/3e-12/---	PS50011/29.022/Protein kinase domain profile.	NA
Unigene10858_All	gi|646695573|gb|KDR08387.1|/3.11101e-155/Protein patched, partial [Zootermopsis nevadensis]	gi|498949900|ref|XM_004522871.1|/1e-05/PREDICTED: Ceratitis capitata protein patched-like (LOC101451748), transcript variant X2, mRNA	sp|P18502|PTC_DROME/3e-105/Protein patched OS=Drosophila melanogaster GN=ptc PE=2 SV=2	nvi:100120760/2e-145/Ptc, NV15171; patched; K06225 patched 1	TP0790/7e-09/---	PTHR10796:SF99/8.9E-167/--	cellular_component:GO:0016020//membrane;
Unigene1132_All	gi|646716491|gb|KDR19729.1|/0/F-box/WD repeat-containing protein 1A [Zootermopsis nevadensis]	gi|350397051|ref|XM_003484706.1|/8e-64/PREDICTED: Bombus impatiens F-box/WD repeat-containing protein 1A-like (LOC100744475), mRNA	sp|Q91854|TRCB_XENLA/0.0/Beta-TrCP OS=Xenopus laevis GN=fbxw1 PE=2 SV=1	ame:551517/0.0/slmb; supernumerary limbs; K03362 F-box and WD-40 domain protein 1/11	all0283_3/2e-32/---	PS00678/-/Trp-Asp (WD) repeats signature.	NA
Unigene1221_All	gi|665811981|ref|XP_008554485.1|/0/PREDICTED: casein kinase I isoform gamma-3 isoform X6 [Microplitis demolitor]	gi|511954911|ref|XM_004795736.1|/2e-31/PREDICTED: Mustela putorius furo casein kinase 1, gamma 1 (CSNK1G1), transcript variant X5, mRNA	sp|Q62763|KC1G3_RAT/0.0/Casein kinase I isoform gamma-3 OS=Rattus norvegicus GN=Csnk1g3 PE=2 SV=1	nvi:100123405/0.0/NV13701; casein kinase I isoform gamma-3-like; K08958 casein kinase 1, gamma [EC:2.7.11.1]	MYPU_6850/1e-13/---	PTHR11909:SF132/1.7E-269/--	NA
Unigene1325_All	gi|642111412|emb|CDQ70758.1|/4.00232e-29/unnamed protein product [Oncorhynchus mykiss]	NA	sp|Q04202|TCB2_CAEBR/2e-07/Transposable element Tcb2 transposase OS=Caenorhabditis briggsae PE=3 SV=1	hmg:100203252/1e-07/similar to zinc finger protein Gli2; K06230 zinc finger protein GLI	NA	PTHR23022:SF54/1.0E-12/--	NA
Unigene13451_All	gi|1196520|gb|AAB02109.1|/1.48255e-35/transposase [Anopheles albimanus]	NA	sp|P35072|TCB1_CAEBR/1e-16/Transposable element Tcb1 transposase OS=Caenorhabditis briggsae PE=3 SV=1	hmg:100203252/3e-13/similar to zinc finger protein Gli2; K06230 zinc finger protein GLI	NA	NA	NA
Unigene13825_All	gi|195035073|ref|XP_001989034.1|/3.37163e-34/GH10263 [Drosophila grimshawi] &gt;gi|193905034|gb|EDW03901.1| GH10263 [Drosophila grimshawi]	NA	sp|P91699|DECA_DROPS/1e-35/Protein decapentaplegic OS=Drosophila pseudoobscura pseudoobscura GN=dpp PE=2 SV=3	dgr:Dgri_GH10263/2e-35/GH10263 gene product from transcript GH10263-RA; K04662 bone morphogenetic protein 2/4	DR2133/2e-06/---	SM00204/6.5E-48/Transforming growth factor-beta (TGF-beta) family	NA
Unigene14151_All	gi|645014389|ref|XP_008203460.1|/8.97693e-27/PREDICTED: transcriptional activator cubitus interruptus, partial [Nasonia vitripennis]	gi|261865471|gb|GU120723.1|/2e-18/Drosophila virilis strain 15010-1051.88 chromosome 6 clone fosmid 4N16 complete sequence	sp|P19538|CI_DROME/3e-22/Transcriptional activator cubitus interruptus OS=Drosophila melanogaster GN=ci PE=1 SV=2	nvi:100118465/4e-28/NV14290; transcriptional activator cubitus interruptus-like; K06230 zinc finger protein GLI	NA	PTHR19818:SF7/2.3E-32/--	NA
Unigene14152_All	gi|642916059|ref|XP_008190875.1|/8.02512e-12/PREDICTED: transcriptional activator cubitus interruptus [Tribolium castaneum]	gi|512892148|ref|XM_004922802.1|/4e-07/PREDICTED: Bombyx mori E3 ubiquitin-protein ligase TRIM33-like (LOC101740174), mRNA	NA	tca:658653/3e-13/Ci; cubitus interruptus; K06230 zinc finger protein GLI	NA	NA	NA
Unigene14153_All	gi|645014389|ref|XP_008203460.1|/1.23886e-12/PREDICTED: transcriptional activator cubitus interruptus, partial [Nasonia vitripennis]	gi|190358991|gb|AC205948.8|/1e-08/Canis familiaris, clone XX-266C17, complete sequence	sp|Q63470|DYR1A_RAT/2e-08/Dual specificity tyrosine-phosphorylation-regulated kinase 1A OS=Rattus norvegicus GN=Dyrk1a PE=1 SV=2	nvi:100118465/7e-14/NV14290; transcriptional activator cubitus interruptus-like; K06230 zinc finger protein GLI	DR2600/9e-06/---	NA	NA
Unigene14276_All	gi|675130530|ref|XP_008887152.1|/1.28147e-08/zinc finger protein 36 family 3 protein [Hammondia hammondi] &gt;gi|661334164|gb|KEP62312.1| zinc finger protein 36 family 3 protein [Hammondia hammondi]	gi|242107235|emb|FN411466.1|/3e-35/Equus caballus microsatellite DNA, locus ABGe16161	sp|B2RY56|RBM25_MOUSE/3e-07/RNA-binding protein 25 OS=Mus musculus GN=Rbm25 PE=1 SV=2	aga:AgaP_AGAP011395/7e-07/AGAP011395-PA; K06225 patched 1	NA	NA	NA
Unigene1453_All	gi|763044|gb|AAA81169.1|/3.49861e-97/transforming growth factor-beta, partial [Schistocerca americana]	gi|763043|gb|U23785.1|SAU23785/0.0/Schistocerca americana decapentaplegic (transforming growth factor-beta type) ligand region mRNA, partial cds	sp|P91706|DECA_DROSI/9e-61/Protein decapentaplegic OS=Drosophila simulans GN=dpp PE=2 SV=1	dya:Dyak_GE18157/3e-60/Dyak_dpp; decapentaplegic; K04662 bone morphogenetic protein 2/4	NA	PS51362/45.365/TGF-beta family profile.	NA
Unigene14566_All	gi|646714021|gb|KDR18138.1|/3.29141e-30/Kinesin-like protein costa [Zootermopsis nevadensis]	NA	sp|O16844|COS_DROME/2e-19/Kinesin-like protein costa OS=Drosophila melanogaster GN=cos PE=1 SV=2	dme:Dmel_CG1708/8e-19/cos; costa; K06227 costal 2	NA	NA	NA
Unigene14568_All	gi|646714021|gb|KDR18138.1|/1.2002e-47/Kinesin-like protein costa [Zootermopsis nevadensis]	NA	sp|O16844|COS_DROME/4e-40/Kinesin-like protein costa OS=Drosophila melanogaster GN=cos PE=1 SV=2	dya:Dyak_GE24103/5e-40/GE24103 gene product from transcript GE24103-RA; K06227 costal 2	NA	PTHR24115:SF137/7.8E-12/--	NA
Unigene16615_All	gi|646716033|gb|KDR19440.1|/7.8559e-92/Protein cubitus interruptus [Zootermopsis nevadensis]	gi|170028989|ref|XM_001842325.1|/7e-63/Culex quinquefasciatus cubitus interruptus, mRNA	sp|P19538|CI_DROME/5e-78/Transcriptional activator cubitus interruptus OS=Drosophila melanogaster GN=ci PE=1 SV=2	tca:658653/4e-88/Ci; cubitus interruptus; K06230 zinc finger protein GLI	SPAC144.09c/5e-19/---	PF00096/5.7E-5/Zinc finger, C2H2 type	NA
Unigene16616_All	gi|383855083|ref|XP_003703048.1|/1.04361e-38/PREDICTED: transcriptional activator cubitus interruptus-like [Megachile rotundata]	NA	sp|P19538|CI_DROME/4e-16/Transcriptional activator cubitus interruptus OS=Drosophila melanogaster GN=ci PE=1 SV=2	ame:551746/7e-40/Ci; cubitus interruptus; K06230 zinc finger protein GLI	CC3441/8e-06/---	NA	NA
Unigene16617_All	gi|380020862|ref|XP_003694296.1|/5.84088e-36/PREDICTED: transcriptional activator cubitus interruptus-like [Apis florea]	gi|170028989|ref|XM_001842325.1|/6e-07/Culex quinquefasciatus cubitus interruptus, mRNA	sp|Q8IN94|OSA_DROME/1e-23/Trithorax group protein osa OS=Drosophila melanogaster GN=osa PE=1 SV=1	ame:551746/9e-36/Ci; cubitus interruptus; K06230 zinc finger protein GLI	RSc1040/4e-06/---	NA	NA
Unigene16891_All	gi|642060047|emb|CDQ90832.1|/6.02108e-15/unnamed protein product [Oncorhynchus mykiss]	gi|23683284|gb|AC103975.9|/2e-07/Homo sapiens chromosome 15, clone RP11-1001M11, complete sequence	sp|P35072|TCB1_CAEBR/1e-13/Transposable element Tcb1 transposase OS=Caenorhabditis briggsae PE=3 SV=1	hmg:100203252/3e-09/similar to zinc finger protein Gli2; K06230 zinc finger protein GLI	NA	PTHR23022/3.4E-17/--	NA
Unigene17801_All	gi|646711595|gb|KDR16710.1|/4.05818e-43/Protein Wnt-4 [Zootermopsis nevadensis]	gi|387864882|gb|JN022583.1|/2e-08/Shirakiacris shirakii voucher HBUyxcxrg0033 wg mRNA, partial cds	sp|Q9WUD6|WNT8B_MOUSE/4e-26/Protein Wnt-8b OS=Mus musculus GN=Wnt8b PE=2 SV=1	mdo:100027787/1e-25/protein Wnt-8b-like; K00714 wingless-type MMTV integration site family, member 8	NA	PTHR12027:SF69/1.8E-54/--	biological_process:GO:0007275//multicellular organismal development;GO:0016055//Wnt signaling pathway;cellular_component:GO:0005578//proteinaceous extracellular matrix;molecular_function:GO:0005102//receptor binding;
Unigene18507_All	gi|383857621|ref|XP_003704303.1|/0/PREDICTED: serine/threonine-protein kinase fused-like [Megachile rotundata]	gi|340723595|ref|XM_003400127.1|/3e-10/PREDICTED: Bombus terrestris serine/threonine-protein kinase fused-like (LOC100643012), mRNA	sp|Q9NRP7|STK36_HUMAN/8e-97/Serine/threonine-protein kinase 36 OS=Homo sapiens GN=STK36 PE=1 SV=2	ame:726525/2e-178/fu; serine/threonine-protein kinase fused; K06228 fused [EC:2.7.11.1]	BH2504_1/3e-28/---	PS00108/-/Serine/Threonine protein kinases active-site signature.	NA
Unigene19371_All	gi|568256086|gb|ETN64700.1|/3.03309e-27/wingless protein [Anopheles darlingi]	gi|387864880|gb|JN022582.1|/2e-40/Oedaleus decorus asiaticus voucher HBUyxcxrg0032 wg mRNA, partial cds	sp|P49340|WNT1_BOMMO/4e-25/Protein Wnt-1 OS=Bombyx mori GN=WNT-1 PE=2 SV=1	cqu:CpipJ_CPIJ005837/3e-27/wingless protein; K03209 wingless-type MMTV integration site family, member 1	NA	NA	NA
Unigene19372_All	gi|5007058|gb|AAD37798.1|/9.29313e-77/wg [Schistocerca americana]	gi|387864882|gb|JN022583.1|/0.0/Shirakiacris shirakii voucher HBUyxcxrg0033 wg mRNA, partial cds	sp|P49340|WNT1_BOMMO/1e-66/Protein Wnt-1 OS=Bombyx mori GN=WNT-1 PE=2 SV=1	nvi:100119654/2e-69/NV18283; protein Wnt-1-like; K03209 wingless-type MMTV integration site family, member 1	NA	PS00246/-/Wnt-1 family signature.	NA
Unigene19523_All	gi|646723458|gb|KDR24055.1|/0/Protein smoothened [Zootermopsis nevadensis]	gi|383864515|ref|XM_003707676.1|/2e-10/PREDICTED: Megachile rotundata protein smoothened-like (LOC100876374), mRNA	sp|P91682|SMO_DROME/1e-122/Protein smoothened OS=Drosophila melanogaster GN=smo PE=1 SV=1	ame:411904/2e-169/smo; smoothened; K06226 smoothened	NA	PS50261/23.785/G-protein coupled receptors family 2 profile 2.	NA
Unigene19524_All	gi|572300391|ref|XP_006616295.1|/5.45717e-101/PREDICTED: protein smoothened-like isoform X1 [Apis dorsata] &gt;gi|572300393|ref|XP_006616296.1| PREDICTED: protein smoothened-like isoform X2 [Apis dorsata]	NA	sp|P91682|SMO_DROME/1e-86/Protein smoothened OS=Drosophila melanogaster GN=smo PE=1 SV=1	ame:411904/3e-102/smo; smoothened; K06226 smoothened	NA	PR00489/9.7E-6/Frizzled protein signature	NA
Unigene19544_All	gi|449665471|ref|XP_002161008.2|/5.75209e-60/PREDICTED: uncharacterized protein LOC100207270 [Hydra vulgaris]	NA	sp|P03934|TC1A_CAEEL/6e-27/Transposable element Tc1 transposase OS=Caenorhabditis elegans GN=tc1a PE=3 SV=1	hmg:100203252/2e-17/similar to zinc finger protein Gli2; K06230 zinc finger protein GLI	NA	NA	NA
Unigene19592_All	gi|449667141|ref|XP_004206495.1|/5.71803e-17/PREDICTED: uncharacterized protein LOC101237801 [Hydra vulgaris]	NA	sp|Q04202|TCB2_CAEBR/2e-06/Transposable element Tcb2 transposase OS=Caenorhabditis briggsae PE=3 SV=1	hmg:100197916/9e-17/similar to Usp22 protein; K11366 ubiquitin carboxyl-terminal hydrolase 22/27/51 [EC:3.1.2.15]	NA	NA	NA
Unigene2052_All	gi|482875820|gb|AGK40932.1|/2.8137e-71/serpin-8 [Nilaparvata lugens]	NA	sp|P39881|CUX1_CANFA/2e-07/Homeobox protein cut-like 1 (Fragment) OS=Canis familiaris GN=CUX1 PE=2 SV=1	cel:F28D9.1/1e-09/rsr-1; SR protein related family member (rsr-1); K13171 serine/arginine repetitive matrix protein 1	CC0042/2e-07/---	PF00079/1.7E-15/Serpin (serine protease inhibitor)	NA
Unigene2090_All	gi|646716869|gb|KDR19935.1|/0/F-box/LRR-repeat protein 7 [Zootermopsis nevadensis]	NA	sp|P98088|MUC5A_HUMAN/4e-12/Mucin-5AC (Fragments) OS=Homo sapiens GN=MUC5AC PE=1 SV=3	dpe:Dper_GL26894/6e-27/GL26894 gene product from transcript GL26894-RA; K03083 glycogen synthase kinase 3 beta [EC:2.7.11.26]	NA	PTHR23125/5.1E-22/--	NA
Unigene21002_All	gi|646704521|gb|KDR12649.1|/2.5871e-50/Low-density lipoprotein receptor-related protein 2 [Zootermopsis nevadensis]	gi|195446933|ref|XM_002070953.1|/1e-10/Drosophila willistoni GK25553 (Dwil\GK25553), mRNA	sp|Q04833|LRP_CAEEL/3e-30/Low-density lipoprotein receptor-related protein OS=Caenorhabditis elegans GN=lrp-1 PE=1 SV=1	tca:655980/1e-46/similar to CG12139-PB; K06233 low density lipoprotein-related protein 2	NA	PTHR10529/1.1E-21/--	NA
Unigene21900_All	gi|470252912|ref|XP_004359553.1|/1.69975e-15/hypothetical protein DFA_01589 [Dictyostelium fasciculatum] &gt;gi|328873336|gb|EGG21703.1| hypothetical protein DFA_01589 [Dictyostelium fasciculatum]	NA	sp|Q54KD5|Y7399_DICDI/2e-14/P17/29C-like protein DDB_G0287399 OS=Dictyostelium discoideum GN=DDB_G0287399 PE=3 SV=1	dpo:Dpse_GA22660/4e-12/GA22660 gene product from transcript GA22660-RA; K03083 glycogen synthase kinase 3 beta [EC:2.7.11.26]	XF1267/2e-11/---	NA	NA
Unigene22088_All	gi|665818806|ref|XP_008558249.1|/1.79558e-06/PREDICTED: transcriptional activator cubitus interruptus isoform X2 [Microplitis demolitor]	NA	NA	nvi:100118465/3e-07/NV14290; transcriptional activator cubitus interruptus-like; K06230 zinc finger protein GLI	NA	NA	NA
Unigene2272_All	gi|646720809|gb|KDR22406.1|/0/Suppressor of fused-like protein [Zootermopsis nevadensis]	gi|260099746|gb|AC109965.6|/3e-22/Rattus norvegicus BAC CH230-145N23 (Children's Hospital Oakland Research Institute Rat (BN/SsNHsd/MCW) BAC library) complete sequence	sp|Q9Z0P7|SUFU_MOUSE/4e-144/Suppressor of fused homolog OS=Mus musculus GN=Sufu PE=1 SV=1	tca:664312/9e-167/similar to suppressor of fused; K06229 suppressor of fused	NA	PF12470/3.2E-56/Suppressor of Fused Gli/Ci N terminal binding domain	NA
Unigene22745_All	gi|11907531|dbj|BAB19660.1|/9.69039e-45/wingless protein [Gryllus bimaculatus]	gi|11907530|dbj|AB044713.1|/6e-53/Gryllus bimaculatus wg mRNA for wingless protein, complete cds	sp|P09615|WNTG_DROME/4e-44/Protein wingless OS=Drosophila melanogaster GN=wg PE=1 SV=1	dpe:Dper_GL18899/1e-43/GL18899 gene product from transcript GL18899-RA; K03209 wingless-type MMTV integration site family, member 1	NA	PF00110/2.5E-19/wnt family	biological_process:GO:0007275//multicellular organismal development;GO:0016055//Wnt signaling pathway;cellular_component:GO:0005578//proteinaceous extracellular matrix;molecular_function:GO:0005102//receptor binding;
Unigene23913_All	gi|675378432|gb|KFM71334.1|/2.40066e-19/Transposable element Tcb1 transposase, partial [Stegodyphus mimosarum]	NA	sp|P34257|TC3A_CAEEL/3e-06/Transposable element Tc3 transposase OS=Caenorhabditis elegans GN=tc3a PE=1 SV=1	hmg:100203252/6e-07/similar to zinc finger protein Gli2; K06230 zinc finger protein GLI	NA	NA	NA
Unigene24262_All	gi|512897693|ref|XP_004924215.1|/8.5775e-30/PREDICTED: LOW QUALITY PROTEIN: low-density lipoprotein receptor-related protein 2-like [Bombyx mori]	NA	sp|Q04833|LRP_CAEEL/2e-14/Low-density lipoprotein receptor-related protein OS=Caenorhabditis elegans GN=lrp-1 PE=1 SV=1	aag:AaeL_AAEL009869/1e-30/low-density lipoprotein receptor (ldl); K06233 low density lipoprotein-related protein 2	NA	SM00192/2.6E-9/Low-density lipoprotein receptor domain class A	cellular_component:GO:0016021//integral component of membrane;molecular_function:GO:0005509//calcium ion binding;
Unigene24364_All	gi|542184154|ref|XP_005497130.1|/1.24679e-08/PREDICTED: ectonucleotide pyrophosphatase/phosphodiesterase family member 7 [Zonotrichia albicollis]	gi|90265927|gb|AC182492.2|/6e-12/Pan troglodytes BAC clone CH251-294F23 from chromosome 5, complete sequence	sp|P86736|DGRP_HALAI/1e-08/Aspartate and glycine-rich protein (Fragment) OS=Haliotis asinina PE=1 SV=1	dwi:Dwil_GK18045/7e-07/GK18045 gene product from transcript GK18045-RA; K12615 enhancer of mRNA-decapping protein 3	NA	NA	NA
Unigene24989_All	gi|645007601|ref|XP_008216335.1|/1.42264e-24/PREDICTED: RNA-binding protein with serine-rich domain 1-B-like [Nasonia vitripennis]	gi|354780464|gb|JN944965.1|/1e-16/Mus musculus targeted KO-first, conditional ready, lacZ-tagged mutant allele Cst3:tm1a(EUCOMM)Wtsi; transgenic	sp|Q5T200|ZC3HD_HUMAN/1e-21/Zinc finger CCCH domain-containing protein 13 OS=Homo sapiens GN=ZC3H13 PE=1 SV=1	aga:AgaP_AGAP011395/7e-24/AGAP011395-PA; K06225 patched 1	NA	NA	biological_process:GO:0009987//cellular process;
Unigene25532_All	gi|11907527|dbj|BAB19658.1|/6.31459e-33/hedgehog protein [Gryllus bimaculatus]	gi|11907526|dbj|AB044709.1|/1e-28/Gryllus bimaculatus mRNA for hedgehog protein, partial cds	sp|Q63673|SHH_RAT/3e-27/Sonic hedgehog protein OS=Rattus norvegicus GN=Shh PE=1 SV=1	nvi:100121866/7e-33/NV16490; sonic hedgehog protein-like; K06224 hedgehog	NA	PF01085/6.9E-34/Hedgehog amino-terminal signalling domain	NA
Unigene2605_All	gi|91082507|ref|XP_973065.1|/2.72926e-157/PREDICTED: protein kinase DC2 [Tribolium castaneum] &gt;gi|270007546|gb|EFA03994.1| hypothetical protein TcasGA2_TC014143 [Tribolium castaneum]	gi|470393770|ref|XM_004334873.1|/3e-28/Acanthamoeba castellanii str. Neff serine/threonine kinase (ACA1_095580) mRNA, complete cds	sp|P16912|KDC2_DROME/2e-149/Protein kinase DC2 OS=Drosophila melanogaster GN=Pka-C3 PE=2 SV=2	tca:661839/1e-158/similar to CG6117-PA, isoform A; K04345 protein kinase A [EC:2.7.11.11]	SPAC17G8.14c_2/3e-55/---	PS00108/-/Serine/Threonine protein kinases active-site signature.	biological_process:GO:0006468//protein phosphorylation;molecular_function:GO:0004674//protein serine/threonine kinase activity;GO:0005524//ATP binding;
Unigene26276_All	gi|646695573|gb|KDR08387.1|/0/Protein patched, partial [Zootermopsis nevadensis]	gi|380011470|ref|XM_003689778.1|/1e-09/PREDICTED: Apis florea protein patched-like (LOC100869135), mRNA	sp|Q13635|PTC1_HUMAN/0.0/Protein patched homolog 1 OS=Homo sapiens GN=PTCH1 PE=1 SV=2	dpo:Dpse_GA15365/0.0/GA15365 gene product from transcript GA15365-RA; K06225 patched 1	NA	PTHR10796:SF99/0.0/--	cellular_component:GO:0016020//membrane;
Unigene26453_All	gi|41016740|dbj|BAC02725.2|/0/vitellogenin receptor [Periplaneta americana]	gi|82524129|emb|AM050637.1|/5e-07/Blattella germanica mRNA for vitellogenin receptor (vgR gene)	sp|Q6X0I2|VGR_SOLIN/0.0/Vitellogenin receptor OS=Solenopsis invicta GN=VgR PE=2 SV=1	xtr:100485788/0.0/low-density lipoprotein receptor-related protein 1-like; K04550 low density lipoprotein-related protein 1 (alpha-2-macroglobulin receptor)	NA	PS50068/13.887/LDL-receptor class A (LDLRA) domain profile.	NA
Unigene27996_All	gi|646710596|gb|KDR16063.1|/2.52216e-114/Mitogen-activated protein kinase-binding protein 1 [Zootermopsis nevadensis]	NA	sp|Q6DFF9|MABP1_XENLA/4e-49/Mitogen-activated protein kinase-binding protein 1 OS=Xenopus laevis GN=mapkbp1 PE=2 SV=1	ptr:455080/1e-07/USP43, WDR16; ubiquitin specific peptidase 43; K11856 ubiquitin carboxyl-terminal hydrolase 43 [EC:3.1.2.15]	all0438_2/2e-10/---	PS50294/17.271/Trp-Asp (WD) repeats circular profile.	NA
Unigene29179_All	gi|646716033|gb|KDR19440.1|/6.65756e-14/Protein cubitus interruptus [Zootermopsis nevadensis]	gi|170028989|ref|XM_001842325.1|/4e-09/Culex quinquefasciatus cubitus interruptus, mRNA	sp|P19538|CI_DROME/3e-12/Transcriptional activator cubitus interruptus OS=Drosophila melanogaster GN=ci PE=1 SV=2	ame:551746/8e-15/Ci; cubitus interruptus; K06230 zinc finger protein GLI	NA	PS00028/-/Zinc finger C2H2 type domain signature.	NA
Unigene2918_All	gi|498988951|ref|XP_004531486.1|/4.54216e-20/PREDICTED: protein decapentaplegic-like isoform X1 [Ceratitis capitata] &gt;gi|498988955|ref|XP_004531487.1| PREDICTED: protein decapentaplegic-like isoform X2 [Ceratitis capitata]	gi|322504173|emb|FR798977.1|/8e-07/Leishmania braziliensis MHOM/BR/75/M2904 complete genome, chromosome 3	sp|P91699|DECA_DROPS/7e-21/Protein decapentaplegic OS=Drosophila pseudoobscura pseudoobscura GN=dpp PE=2 SV=3	dpe:Dper_GL26560/2e-20/GL26560 gene product from transcript GL26560-RA; K04662 bone morphogenetic protein 2/4	CC0042/2e-09/---	PTHR11848:SF146/3.1E-27/--	NA
Unigene29464_All	gi|646711595|gb|KDR16710.1|/2.9413e-17/Protein Wnt-4 [Zootermopsis nevadensis]	gi|443429463|gb|KC469895.1|/5e-15/Heliconius erato clone BAC EcoRI-1708, complete sequence	sp|P34888|WNT1_CAEEL/2e-10/Protein Wnt-1 OS=Caenorhabditis elegans GN=cwn-1 PE=2 SV=1	smm:Smp_145140/1e-09/wnt-5; K00444 wingless-type MMTV integration site family, member 5	NA	NA	biological_process:GO:0007275//multicellular organismal development;GO:0016055//Wnt signaling pathway;cellular_component:GO:0005578//proteinaceous extracellular matrix;molecular_function:GO:0005102//receptor binding;
Unigene29672_All	gi|642082520|emb|CDQ85386.1|/1.37412e-51/unnamed protein product [Oncorhynchus mykiss]	gi|374428416|emb|FQ310508.3|/4e-10/Dicentrarchus labrax chromosome sequence corresponding to linkage group 18, complete sequence	sp|P35072|TCB1_CAEBR/4e-27/Transposable element Tcb1 transposase OS=Caenorhabditis briggsae PE=3 SV=1	hmg:100203252/2e-15/similar to zinc finger protein Gli2; K06230 zinc finger protein GLI	NA	NA	NA
Unigene30301_All	gi|646710035|gb|KDR15655.1|/1.10703e-82/Protein dispatched [Zootermopsis nevadensis]	NA	sp|Q9VNJ5|DISP_DROME/2e-52/Protein dispatched OS=Drosophila melanogaster GN=disp PE=1 SV=1	nvi:100120760/4e-09/Ptc, NV15171; patched; K06225 patched 1	TP0790/4e-06/---	PTHR10796/2.1E-77/--	NA
Unigene30419_All	gi|642111412|emb|CDQ70758.1|/6.31186e-101/unnamed protein product [Oncorhynchus mykiss]	gi|153922799|dbj|AK256065.1|/1e-23/Gryllus bimaculatus mRNA, GBcontig02926	sp|P35072|TCB1_CAEBR/1e-50/Transposable element Tcb1 transposase OS=Caenorhabditis briggsae PE=3 SV=1	hmg:100197916/4e-35/similar to Usp22 protein; K11366 ubiquitin carboxyl-terminal hydrolase 22/27/51 [EC:3.1.2.15]	NA	PF13518/5.1E-5/Helix-turn-helix domain	NA
Unigene30625_All	gi|662186547|ref|XP_008482673.1|/3.46806e-19/PREDICTED: uncharacterized protein LOC103519362 [Diaphorina citri]	gi|29788914|gb|AC116407.18|/1e-07/Homo sapiens chromosome 17, clone CTD-2095E4, complete sequence	sp|E9PAV3|NACAM_HUMAN/5e-11/Nascent polypeptide-associated complex subunit alpha, muscle-specific form OS=Homo sapiens GN=NACA PE=1 SV=1	cfa:100855618/6e-11/bone morphogenetic protein 8B-like; K04663 bone morphogenetic protein 5/6/7/8	Rv3876/4e-08/---	NA	NA
Unigene32055_All	gi|675370462|gb|KFM63364.1|/6.68765e-14/Transposable element Tc1 transposase, partial [Stegodyphus mimosarum]	gi|62868235|emb|AJ865321.1|/8e-58/Pholidoptera griseoaptera microsatellite DNA, clone WPG 1-27	sp|P35072|TCB1_CAEBR/5e-10/Transposable element Tcb1 transposase OS=Caenorhabditis briggsae PE=3 SV=1	hmg:100203252/8e-10/similar to zinc finger protein Gli2; K06230 zinc finger protein GLI	NA	PF13358/1.4E-6/DDE superfamily endonuclease	NA
Unigene32730_All	gi|685604839|ref|XP_009191268.1|/3.22833e-13/PREDICTED: proline-rich protein 2-like [Papio anubis]	NA	sp|Q9R0I7|YLPM1_MOUSE/2e-10/YLP motif-containing protein 1 OS=Mus musculus GN=Ylpm1 PE=2 SV=2	cfa:100855618/7e-10/bone morphogenetic protein 8B-like; K04663 bone morphogenetic protein 5/6/7/8	DR2133/2e-10/---	NA	NA
Unigene33183_All	gi|646694767|gb|KDR08117.1|/1.20583e-40/Alpha-tocopherol transfer protein-like [Zootermopsis nevadensis]	NA	sp|Q9BQ66|KR412_HUMAN/1e-10/Keratin-associated protein 4-12 OS=Homo sapiens GN=KRTAP4-12 PE=1 SV=1	dpe:Dper_GL26848/2e-14/GL26848 gene product from transcript GL26848-RA; K10693 E3 ubiquitin-protein ligase MYCBP2 [EC:6.3.2.19]	NA	PTHR10174:SF35/5.7E-56/--	NA
Unigene33606_All	NA	NA	NA	ptr:467191/2e-06/WNT5B; wingless-type MMTV integration site family, member 5B; K00444 wingless-type MMTV integration site family, member 5	NA	NA	NA
Unigene34268_All	gi|505768050|ref|XP_004600340.1|/7.21411e-08/PREDICTED: zinc finger protein 462 [Sorex araneus]	NA	sp|Q7TPD1|FBX11_MOUSE/2e-07/F-box only protein 11 OS=Mus musculus GN=Fbxo11 PE=2 SV=3	ptr:100614099/3e-07/ubiquitin carboxyl-terminal hydrolase 22-A-like; K11366 ubiquitin carboxyl-terminal hydrolase 22/27/51 [EC:3.1.2.15]	Cgl1939/3e-06/---	NA	NA
Unigene4093_All	gi|642927468|ref|XP_008195285.1|/1.4645e-29/PREDICTED: growth arrest-specific protein 1-like [Tribolium castaneum] &gt;gi|270009958|gb|EFA06406.1| hypothetical protein TcasGA2_TC009285 [Tribolium castaneum]	NA	sp|Q01721|GAS1_MOUSE/4e-13/Growth arrest-specific protein 1 OS=Mus musculus GN=Gas1 PE=2 SV=2	tca:100142447/6e-31/similar to Growth arrest-specific protein 1 precursor (GAS-1); K06232 growth arrest-specific 1	NA	PTHR16840:SF2/7.4E-28/--	NA
Unigene4095_All	gi|557206211|emb|CDJ36865.1|/1.0965e-08/hypothetical protein EMH_0097720 [Eimeria mitis]	NA	sp|Q6SPE9|SAMD1_RABIT/2e-10/Atherin OS=Oryctolagus cuniculus GN=SAMD1 PE=2 SV=1	dpe:Dper_GL13062/4e-07/GL13062 gene product from transcript GL13062-RA; K02891 large subunit ribosomal protein L22e	CC3441/8e-06/---	NA	NA
Unigene4775_All	gi|562847910|ref|XP_006152783.1|/1.14305e-06/PREDICTED: LOW QUALITY PROTEIN: genetic suppressor element 1 [Tupaia chinensis]	gi|48958724|gb|AC125448.16|/7e-32/Mus musculus chromosome 10, clone RP23-122D10, complete sequence	sp|B2RY56|RBM25_MOUSE/6e-07/RNA-binding protein 25 OS=Mus musculus GN=Rbm25 PE=1 SV=2	dre:568123/4e-08/cyclic nucleotide-gated cation channel alpha-4-like; K04951 cyclic nucleotide gated channel alpha 4	NA	NA	NA
Unigene5328_All	gi|646704521|gb|KDR12649.1|/0/Low-density lipoprotein receptor-related protein 2 [Zootermopsis nevadensis]	gi|195446933|ref|XM_002070953.1|/2e-24/Drosophila willistoni GK25553 (Dwil\GK25553), mRNA	sp|P98164|LRP2_HUMAN/0.0/Low-density lipoprotein receptor-related protein 2 OS=Homo sapiens GN=LRP2 PE=1 SV=3	aag:AaeL_AAEL009869/0.0/low-density lipoprotein receptor (ldl); K06233 low density lipoprotein-related protein 2	NA	PS01209/-/LDL-receptor class A (LDLRA) domain signature.	cellular_component:GO:0016021//integral component of membrane;molecular_function:GO:0005509//calcium ion binding;
Unigene5537_All	gi|607367883|gb|EZA62012.1|/1.60513e-21/hypothetical protein X777_07361 [Cerapachys biroi]	NA	sp|P46804|SPD2_NEPCL/2e-06/Spidroin-2 (Fragment) OS=Nephila clavipes PE=2 SV=1	cfa:100855618/2e-08/bone morphogenetic protein 8B-like; K04663 bone morphogenetic protein 5/6/7/8	NA	NA	NA
Unigene5591_All	gi|307192220|gb|EFN75522.1|/7.71406e-24/Sortilin-related receptor [Harpegnathos saltator]	NA	sp|P20063|LDLR_RABIT/1e-24/Low-density lipoprotein receptor (Fragment) OS=Oryctolagus cuniculus GN=LDLR PE=2 SV=1	nvi:100119232/5e-23/NV14309; low-density lipoprotein receptor-related protein 6-like; K03068 low density lipoprotein receptor-related protein 5/6	NA	PTHR10529/2.9E-33/--	NA
Unigene5916_All	NA	gi|354799546|gb|JN964047.1|/3e-29/Mus musculus targeted KO-first, conditional ready, lacZ-tagged mutant allele Lrrn2:tm1a(EUCOMM)Wtsi; transgenic	sp|B2RY56|RBM25_MOUSE/5e-06/RNA-binding protein 25 OS=Mus musculus GN=Rbm25 PE=1 SV=2	aga:AgaP_AGAP011395/8e-06/AGAP011395-PA; K06225 patched 1	NA	NA	NA
Unigene5970_All	gi|357610760|gb|EHJ67138.1|/3.1073e-21/putative transposase-like protein [Danaus plexippus]	NA	sp|Q04202|TCB2_CAEBR/5e-09/Transposable element Tcb2 transposase OS=Caenorhabditis briggsae PE=3 SV=1	hmg:100197916/4e-18/similar to Usp22 protein; K11366 ubiquitin carboxyl-terminal hydrolase 22/27/51 [EC:3.1.2.15]	NA	NA	NA
Unigene6161_All	gi|675371907|gb|KFM64809.1|/1.48837e-77/Transposable element Tcb2 transposase, partial [Stegodyphus mimosarum]	NA	sp|Q04202|TCB2_CAEBR/4e-35/Transposable element Tcb2 transposase OS=Caenorhabditis briggsae PE=3 SV=1	hmg:100203252/3e-18/similar to zinc finger protein Gli2; K06230 zinc finger protein GLI	NA	NA	NA
Unigene6167_All	gi|557160269|emb|CDJ27289.1|/1.52389e-10/hypothetical protein EMH_0084900 [Eimeria mitis]	NA	sp|O00268|TAF4_HUMAN/3e-08/Transcription initiation factor TFIID subunit 4 OS=Homo sapiens GN=TAF4 PE=1 SV=2	dan:Dana_GF22237/3e-08/GF22237 gene product from transcript GF22237-RA; K03083 glycogen synthase kinase 3 beta [EC:2.7.11.26]	NA	NA	NA
Unigene6773_All	gi|642935524|ref|XP_008198045.1|/4.59454e-165/PREDICTED: casein kinase I isoform alpha isoform X3 [Tribolium castaneum]	gi|324029177|gb|HQ428034.1|/0.0/Schistocerca gregaria doubletime mRNA, partial cds	sp|P67963|KC1A_XENLA/2e-165/Casein kinase I isoform alpha OS=Xenopus laevis GN=csnk1a1 PE=2 SV=1	tca:662101/2e-166/similar to Casein kinase I isoform alpha (CKI-alpha) (CK1); K08957 casein kinase 1, alpha [EC:2.7.11.1]	CT301_1/1e-12/---	PTHR11909:SF84/1.2E-249/--	NA
Unigene684_All	gi|675366771|gb|KFM59673.1|/1.22007e-79/Retrovirus-related Pol polyprotein from transposon 412, partial [Stegodyphus mimosarum]	gi|31296493|gb|AF512954.1|/1e-13/Loxosceles arizonica clone 1 sphingomyelinase D - like protein gene, exon 1 and partial cds	sp|P03934|TC1A_CAEEL/1e-14/Transposable element Tc1 transposase OS=Caenorhabditis elegans GN=tc1a PE=3 SV=1	hmg:100203252/2e-11/similar to zinc finger protein Gli2; K06230 zinc finger protein GLI	NA	PTHR23022:SF55/1.2E-13/--	NA
Unigene7418_All	gi|646706485|gb|KDR13694.1|/8.79532e-82/Bone morphogenetic protein 7 [Zootermopsis nevadensis]	NA	sp|P23359|BMP7_MOUSE/8e-40/Bone morphogenetic protein 7 OS=Mus musculus GN=Bmp7 PE=1 SV=2	dre:394026/4e-41/bmp5, bmp5l, hm:zehl0669, zehl0669, zgc:64230; bone morphogenetic protein 5; K04663 bone morphogenetic protein 5/6/7/8	NA	PF00019/4.1E-31/Transforming growth factor beta like domain	NA
Unigene7984_All	gi|646700571|gb|KDR10681.1|/8.92548e-120/Protein 60A [Zootermopsis nevadensis]	gi|524924360|ref|XM_005066371.1|/2e-10/PREDICTED: Mesocricetus auratus bone morphogenetic protein 6 (Bmp6), mRNA	sp|P27091|60A_DROME/2e-89/Protein 60A OS=Drosophila melanogaster GN=gbb PE=1 SV=1	ame:410776/4e-114/gbb; glass bottom boat; K04663 bone morphogenetic protein 5/6/7/8	DR2133/1e-06/---	SM00204/1.3E-59/Transforming growth factor-beta (TGF-beta) family	NA
Unigene8229_All	gi|154344451|ref|XP_001568167.1|/3.13837e-09/proteophosphoglycan ppg4 [Leishmania braziliensis MHOM/BR/75/M2904] &gt;gi|134065504|emb|CAM43271.1| proteophosphoglycan ppg4 [Leishmania braziliensis MHOM/BR/75/M2904]	NA	sp|P05790|FIBH_BOMMO/9e-07/Fibroin heavy chain OS=Bombyx mori GN=FIBH PE=1 SV=4	dan:Dana_GF22237/2e-06/GF22237 gene product from transcript GF22237-RA; K03083 glycogen synthase kinase 3 beta [EC:2.7.11.26]	RSc2303/2e-06/---	NA	NA
Unigene840_All	gi|41016740|dbj|BAC02725.2|/0/vitellogenin receptor [Periplaneta americana]	gi|557950004|gb|KF377827.1|/3e-79/Locusta migratoria vitellogenin receptor (VgR) mRNA, partial cds	sp|Q6X0I2|VGR_SOLIN/0.0/Vitellogenin receptor OS=Solenopsis invicta GN=VgR PE=2 SV=1	pon:100455598/0.0/LRP2; low density lipoprotein receptor-related protein 2; K06233 low density lipoprotein-related protein 2	NA	PS01209/-/LDL-receptor class A (LDLRA) domain signature.	NA
Unigene8471_All	gi|357630739|gb|EHJ78671.1|/0/cAMP-dependent protein kinase C1 [Danaus plexippus]	gi|311359084|gb|HM363018.1|/1e-146/Schistocerca gregaria cAMP dependent protein kinase catalytic subunit 1 mRNA, partial cds	sp|P12370|KAPC_DROME/0.0/cAMP-dependent protein kinase catalytic subunit OS=Drosophila melanogaster GN=Pka-C1 PE=1 SV=3	tca:656552/0.0/Pka-C1; cAMP-dependent protein kinase 1; K04345 protein kinase A [EC:2.7.11.11]	SPAC17G8.14c_2/1e-58/---	PS50011/49.008/Protein kinase domain profile.	biological_process:GO:0006468//protein phosphorylation;molecular_function:GO:0004674//protein serine/threonine kinase activity;GO:0005524//ATP binding;
Unigene8547_All	gi|646705981|gb|KDR13419.1|/1.24255e-15/Protein tiptop [Zootermopsis nevadensis]	gi|383857624|ref|XR_143485.1|/2e-12/PREDICTED: Megachile rotundata uncharacterized LOC100883288 (LOC100883288), miscRNA	sp|P05790|FIBH_BOMMO/8e-07/Fibroin heavy chain OS=Bombyx mori GN=FIBH PE=1 SV=4	dan:Dana_GF22237/2e-06/GF22237 gene product from transcript GF22237-RA; K03083 glycogen synthase kinase 3 beta [EC:2.7.11.26]	NA	NA	NA
Unigene8634_All	gi|646703680|gb|KDR12233.1|/2.51204e-112/Ras-related protein Rab-23 [Zootermopsis nevadensis]	gi|512909778|ref|XM_004926947.1|/1e-79/PREDICTED: Bombyx mori ras-related protein Rab-23-like (LOC101739735), mRNA	sp|Q9ULC3|RAB23_HUMAN/1e-71/Ras-related protein Rab-23 OS=Homo sapiens GN=RAB23 PE=1 SV=1	tca:664521/3e-104/similar to CG2108-PA; K06234 Ras-related protein Rab-23	YER031c/5e-26/---	PTHR24073/2.5E-106/--	biological_process:GO:0007264//small GTPase mediated signal transduction;GO:0015031//protein transport;molecular_function:GO:0005525//GTP binding;
Unigene9194_All	gi|646695968|gb|KDR08562.1|/9.05746e-11/GAS2-like protein 1 [Zootermopsis nevadensis]	NA	sp|Q8TD84|DSCL1_HUMAN/4e-07/Down syndrome cell adhesion molecule-like protein 1 OS=Homo sapiens GN=DSCAML1 PE=1 SV=2	ptr:453658/5e-10/SLCO3A1; solute carrier organic anion transporter family, member 3A1; K14353 solute carrier organic anion transporter family, member 3A	DRA0210/2e-06/---	NA	NA
Unigene9424_All	gi|646708295|gb|KDR14663.1|/1.5228e-178/Nicastrin [Zootermopsis nevadensis]	gi|116077977|emb|CT571269.22|/9e-07/Mouse DNA sequence from clone RP23-292G10 on chromosome 13, complete sequence	sp|Q9VC27|NICA_DROME/6e-111/Nicastrin OS=Drosophila melanogaster GN=nct PE=1 SV=3	ame:552178/3e-131/nct; nicastrin; K06171 nicastrin	NA	PF05450/1.2E-49/Nicastrin	NA
Unigene9470_All	gi|675364029|gb|KFM56931.1|/1.06443e-113/Transposable element Tcb1 transposase, partial [Stegodyphus mimosarum]	gi|410695979|gb|JX101526.1|/1e-85/Schistocerca gregaria microsatellite SgM40 sequence	sp|P35072|TCB1_CAEBR/2e-39/Transposable element Tcb1 transposase OS=Caenorhabditis briggsae PE=3 SV=1	hmg:100197916/1e-24/similar to Usp22 protein; K11366 ubiquitin carboxyl-terminal hydrolase 22/27/51 [EC:3.1.2.15]	NA	PTHR23022/1.3E-87/--	NA
Unigene9557_All	gi|383861356|ref|XP_003706152.1|/6.07716e-91/PREDICTED: uncharacterized protein LOC100881508 [Megachile rotundata]	gi|374428414|emb|FQ310506.3|/1e-07/Dicentrarchus labrax chromosome sequence corresponding to linkage group 1, top part, complete sequence	sp|P03934|TC1A_CAEEL/3e-38/Transposable element Tc1 transposase OS=Caenorhabditis elegans GN=tc1a PE=3 SV=1	hmg:100203252/6e-23/similar to zinc finger protein Gli2; K06230 zinc finger protein GLI	NA	PF13384/1.6E-8/Homeodomain-like domain	NA
Unigene9656_All	gi|646723661|gb|KDR24191.1|/1.01465e-96/Gamma-secretase subunit Aph-1 [Zootermopsis nevadensis]	gi|403317047|gb|JX039091.1|/6e-08/Micrurus fulvius clone FQ6DGU405GBOCI microsatellite sequence	sp|Q9VQG2|APH1_DROME/2e-79/Gamma-secretase subunit Aph-1 OS=Drosophila melanogaster GN=aph-1 PE=1 SV=1	tca:654927/5e-89/similar to CG2855-PA; K06172 anterior pharynx defective 1	NA	PF06105/1.9E-91/Aph-1 protein	biological_process:GO:0016485//protein processing;GO:0043085//positive regulation of catalytic activity;cellular_component:GO:0016021//integral component of membrane;
Unigene9673_All	gi|646695567|gb|KDR08381.1|/7.81129e-68/P-selectin [Zootermopsis nevadensis]	NA	sp|Q5ZQU0|SNED1_RAT/2e-12/Sushi, nidogen and EGF-like domain-containing protein 1 OS=Rattus norvegicus GN=Sned1 PE=2 SV=2	ame:413289/8e-13/N; neurogenic locus Notch protein; K02599 Notch	NA	PF00008/3.8E-5/EGF-like domain	NA
Unigene9983_All	gi|646703848|gb|KDR12309.1|/1.15976e-45/Gamma-secretase subunit pen-2 [Zootermopsis nevadensis]	NA	sp|Q86BE9|PEN2_DROME/6e-35/Gamma-secretase subunit pen-2 OS=Drosophila melanogaster GN=pen-2 PE=1 SV=3	ame:551695/1e-38/pen-2; gamma-secretase subunit pen-2; K06170 presenilin enhancer 2	NA	PTHR16318/1.9E-47/--	NA

## Sheet: TGF-β
CL1221.Contig1_All	gi|646704177|gb|KDR12501.1|/0/Spondin-1 [Zootermopsis nevadensis]	gi|153913995|dbj|AK281810.1|/2e-54/Gryllus bimaculatus mRNA, GBcontig28671	sp|Q9W770|SPON1_CHICK/2e-118/Spondin-1 OS=Gallus gallus GN=SPON1 PE=2 SV=1	aml:100477830/8e-16/A disintegrin and metalloproteinase with thrombospondin motifs 9-like; K08624 a disintegrin and metalloproteinase with thrombospondin motifs 9 [EC:3.4.24.-]	NA	PS00280/-/Pancreatic trypsin inhibitor (Kunitz) family signature.	NA
CL1251.Contig2_All	gi|345484854|ref|XP_003425137.1|/1.27835e-17/PREDICTED: microtubule-associated protein futsch-like isoform X1 [Nasonia vitripennis]	NA	sp|Q6SPE9|SAMD1_RABIT/4e-07/Atherin OS=Oryctolagus cuniculus GN=SAMD1 PE=2 SV=1	dre:195823/2e-06/naca, ik:tdsubc_2b5, nkn, tdsubc_2b5, xx:tdsubc_2b5; nascent polypeptide-associated complex alpha polypeptide (EC:5.3.99.3); K03626 nascent polypeptide-associated complex subunit alpha	NA	NA	NA
CL178.Contig2_All	gi|646707956|gb|KDR14469.1|/0/Neurabin-1 [Zootermopsis nevadensis]	gi|397787361|gb|JQ582823.1|/1e-23/Platyeriocheir formosa microsatellite EFMS-18 sequence	sp|O35867|NEB1_RAT/2e-86/Neurabin-1 OS=Rattus norvegicus GN=Ppp1r9a PE=1 SV=1	dre:565612/2e-20/ep300b, EP300a, P300-B, gb:dq017642; E1A binding protein p300 b; K04498 E1A/CREB-binding protein [EC:2.3.1.48]	YBR112c/3e-10/---	PTHR16154:SF23/1.8E-254/--	NA
CL1822.Contig2_All	gi|642915387|ref|XP_008190595.1|/1.62105e-41/PREDICTED: uncharacterized protein LOC100141615 [Tribolium castaneum] &gt;gi|642915389|ref|XP_008190596.1| PREDICTED: uncharacterized protein LOC100141615 [Tribolium castaneum]	NA	sp|Q969W9|PMEPA_HUMAN/4e-12/Transmembrane prostate androgen-induced protein OS=Homo sapiens GN=PMEPA1 PE=1 SV=1	gga:396544/2e-08/NACA, PTGES3, TEBP, cPGES; nascent polypeptide-associated complex alpha subunit; K03626 nascent polypeptide-associated complex subunit alpha	NA	PTHR16514/1.6E-18/--	NA
CL1822.Contig3_All	gi|642915387|ref|XP_008190595.1|/1.65729e-41/PREDICTED: uncharacterized protein LOC100141615 [Tribolium castaneum] &gt;gi|642915389|ref|XP_008190596.1| PREDICTED: uncharacterized protein LOC100141615 [Tribolium castaneum]	NA	sp|Q969W9|PMEPA_HUMAN/4e-12/Transmembrane prostate androgen-induced protein OS=Homo sapiens GN=PMEPA1 PE=1 SV=1	gga:396544/2e-08/NACA, PTGES3, TEBP, cPGES; nascent polypeptide-associated complex alpha subunit; K03626 nascent polypeptide-associated complex subunit alpha	NA	PTHR16514/1.6E-18/--	NA
CL1822.Contig4_All	gi|642915387|ref|XP_008190595.1|/1.4384e-41/PREDICTED: uncharacterized protein LOC100141615 [Tribolium castaneum] &gt;gi|642915389|ref|XP_008190596.1| PREDICTED: uncharacterized protein LOC100141615 [Tribolium castaneum]	gi|291385898|ref|XM_002709465.1|/4e-06/PREDICTED: Oryctolagus cuniculus NK2 homeobox 6 (NKX2-6), mRNA	sp|Q969W9|PMEPA_HUMAN/4e-12/Transmembrane prostate androgen-induced protein OS=Homo sapiens GN=PMEPA1 PE=1 SV=1	pon:100457429/2e-07/mucin-7-like; K13909 mucin-7	XF0818/5e-06/---	PTHR16514:SF3/1.6E-18/--	NA
CL1984.Contig1_All	gi|645036510|ref|XP_008217014.1|/3.08592e-106/PREDICTED: ras-like GTP-binding protein Rho1 isoform X1 [Nasonia vitripennis]	gi|261873421|gb|GU014394.1|/1e-57/Chiloscyllium plagiosum Ras protein (ras) mRNA, complete cds	sp|P48148|RHO1_DROME/3e-102/Ras-like GTP-binding protein Rho1 OS=Drosophila melanogaster GN=Rho1 PE=1 SV=1	nvi:100114100/1e-106/RHOA, NV12244; ras homolog gene family, member A; K04513 Ras homolog gene family, member A	SPAC16.01/2e-57/---	SM00174/3.6E-129/Rho (Ras homology) subfamily of Ras-like small GTPases	NA
CL1984.Contig2_All	gi|345481856|ref|XP_003424472.1|/2.59709e-106/PREDICTED: ras-like GTP-binding protein Rho1 isoform X2 [Nasonia vitripennis] &gt;gi|645036515|ref|XP_008217015.1| PREDICTED: ras-like GTP-binding protein Rho1 isoform X2 [Nasonia vitripennis]	gi|261873421|gb|GU014394.1|/1e-57/Chiloscyllium plagiosum Ras protein (ras) mRNA, complete cds	sp|P48148|RHO1_DROME/4e-102/Ras-like GTP-binding protein Rho1 OS=Drosophila melanogaster GN=Rho1 PE=1 SV=1	ame:409910/8e-107/Rho1; Ras-like GTP-binding protein Rho1; K04513 Ras homolog gene family, member A	SPAC16.01/2e-57/---	PTHR24072/2.4E-155/--	NA
CL2209.Contig1_All	gi|646705749|gb|KDR13308.1|/2.78967e-79/EF-hand domain-containing protein [Zootermopsis nevadensis]	gi|40217642|gb|AC009070.12|/4e-08/Homo sapiens chromosome 16 clone RP11-314O13, complete sequence	sp|Q8BGQ6|EFC14_MOUSE/3e-12/EF-hand calcium-binding domain-containing protein 14 OS=Mus musculus GN=Efcab14 PE=2 SV=1	rno:81762/6e-07/Rock1, P160Rock, ROCK-I; Rho-associated coiled-coil containing protein kinase 1 (EC:2.7.11.1); K04514 Rho-associated, coiled-coil containing protein kinase [EC:2.7.11.1]	TM1143/2e-06/---	NA	NA
CL2209.Contig2_All	gi|646705749|gb|KDR13308.1|/9.33623e-61/EF-hand domain-containing protein [Zootermopsis nevadensis]	NA	sp|Q8N4C6|NIN_HUMAN/2e-09/Ninein OS=Homo sapiens GN=NIN PE=1 SV=4	rno:81762/8e-06/Rock1, P160Rock, ROCK-I; Rho-associated coiled-coil containing protein kinase 1 (EC:2.7.11.1); K04514 Rho-associated, coiled-coil containing protein kinase [EC:2.7.11.1]	TM1143/3e-06/---	NA	NA
CL2444.Contig2_All	gi|336171113|gb|AEI25994.1|/0/putative Medea protein [Episyrphus balteatus]	gi|340725450|ref|XM_003401035.1|/1e-41/PREDICTED: Bombus terrestris mothers against decapentaplegic homolog 4-like (LOC100644192), mRNA	sp|Q1HE26|SMAD4_BOVIN/6e-132/Mothers against decapentaplegic homolog 4 OS=Bos taurus GN=SMAD4 PE=2 SV=1	ame:409321/0.0/Smad4, Med; mothers against decapentaplegic homolog 4; K04501 mothers against decapentaplegic homolog 4	YBR112c/9e-09/---	PTHR13703:SF34/0.0/--	biological_process:GO:0007455//eye-antennal disc morphogenesis;GO:0001746//Bolwig's organ morphogenesis;GO:0031290//retinal ganglion cell axon guidance;GO:0035271//ring gland development;GO:0035019//somatic stem cell maintenance;GO:0007283//spermatogenesis;GO:0007179//transforming growth factor beta receptor signaling pathway;GO:0008283//cell proliferation;GO:0008347//glial cell migration;GO:0030…
CL2479.Contig1_All	gi|389615528|dbj|BAM20727.1|/9.91576e-12/extra macrochaetae [Papilio polytes]	gi|442629262|ref|NM_079152.4|/3e-06/Drosophila melanogaster extra macrochaetae (emc), mRNA	sp|P18491|EMC_DROME/8e-08/Protein extra-macrochaetae OS=Drosophila melanogaster GN=emc PE=2 SV=2	aga:AgaP_AGAP007696/2e-10/AGAP007696-PA; K04680 inhibitor of DNA binding, dominant negative helix-loop-helix protein	NA	NA	NA
CL2954.Contig2_All	gi|328792669|ref|XP_393377.4|/8.1128e-151/PREDICTED: transcription factor Dp-1 [Apis mellifera]	gi|148222843|ref|NM_001094581.1|/4e-19/Xenopus laevis transcription factor Dp-1 (tfdp1-a), mRNA	sp|Q17QZ4|TFDP1_BOVIN/2e-100/Transcription factor Dp-1 OS=Bos taurus GN=TFDP1 PE=2 SV=1	ame:409887/4e-152/Dp; DP transcription factor; K09394 transcription factor Dp, invertebrate	NA	PF02319/1.2E-25/E2F/DP family winged-helix DNA-binding domain	NA
CL2980.Contig1_All	gi|646702041|gb|KDR11477.1|/3.10724e-43/Cullin-1 [Zootermopsis nevadensis]	gi|340724049|ref|XM_003400350.1|/3e-32/PREDICTED: Bombus terrestris cullin-1-like (LOC100650301), mRNA	sp|Q5R4G6|CUL1_PONAB/4e-40/Cullin-1 OS=Pongo abelii GN=CUL1 PE=2 SV=1	ame:410565/2e-43/cullin-1-like; K03347 cullin 1	SPAC17G6.12/1e-25/---	PS50069/27.928/Cullin family profile.	biological_process:GO:0006511//ubiquitin-dependent protein catabolic process;cellular_component:GO:0031461//cullin-RING ubiquitin ligase complex;molecular_function:GO:0031625//ubiquitin protein ligase binding;
CL2980.Contig2_All	gi|646702041|gb|KDR11477.1|/4.68194e-110/Cullin-1 [Zootermopsis nevadensis]	gi|380022017|ref|XM_003694804.1|/1e-28/PREDICTED: Apis florea cullin-1-like (LOC100872133), mRNA	sp|Q5R4G6|CUL1_PONAB/4e-97/Cullin-1 OS=Pongo abelii GN=CUL1 PE=2 SV=1	tca:660670/9e-109/similar to Cullin-1 (CUL-1); K03347 cullin 1	SPAC17G6.12/3e-50/---	PF00888/6.4E-34/Cullin family	biological_process:GO:0006511//ubiquitin-dependent protein catabolic process;cellular_component:GO:0031461//cullin-RING ubiquitin ligase complex;molecular_function:GO:0031625//ubiquitin protein ligase binding;
CL2980.Contig3_All	gi|646702041|gb|KDR11477.1|/0/Cullin-1 [Zootermopsis nevadensis]	gi|380022017|ref|XM_003694804.1|/8e-61/PREDICTED: Apis florea cullin-1-like (LOC100872133), mRNA	sp|Q9WTX6|CUL1_MOUSE/0.0/Cullin-1 OS=Mus musculus GN=Cul1 PE=1 SV=1	ame:410565/0.0/cullin-1-like; K03347 cullin 1	SPAC17G6.12/9e-160/---	PF10557/4.5E-28/Cullin protein neddylation domain	NA
CL3330.Contig2_All	gi|572302825|ref|XP_006617419.1|/5.38461e-48/PREDICTED: uncharacterized protein LOC102675277 [Apis dorsata]	NA	sp|Q9H7T3|CJ095_HUMAN/9e-08/Uncharacterized protein C10orf95 OS=Homo sapiens GN=C10orf95 PE=1 SV=1	cfa:100855618/9e-10/bone morphogenetic protein 8B-like; K04663 bone morphogenetic protein 5/6/7/8	DR2565/7e-06/---	PF02958/9.1E-50/Ecdysteroid kinase	NA
CL465.Contig4_All	gi|1168721|sp|P45586.1|CU79A_LOCMI/1.81183e-49/RecName: Full=Cuticle protein 79, isoform A; AltName: Full=LM-ACP 79A; Short=LM-79A [Locusta migratoria] &gt;gi|998756|gb|AAB34518.1| Lm-ACP79a=wing cuticle protein [Locusta migratoria=migratory locusts, wings, Peptide, 131 aa]	NA	sp|P45586|CU79A_LOCMI/3e-51/Cuticle protein 79, isoform A OS=Locusta migratoria PE=1 SV=1	oaa:100078424/8e-08/uncharacterized LOC100078424; K13171 serine/arginine repetitive matrix protein 1	NA	NA	NA
CL544.Contig1_All	gi|545810572|ref|XP_005654785.1|/4.08494e-08/PREDICTED: collagen alpha-1(I) chain-like [Sus scrofa]	NA	sp|P28702|RXRB_HUMAN/6e-07/Retinoic acid receptor RXR-beta OS=Homo sapiens GN=RXRB PE=1 SV=2	gga:420766/8e-08/CDK13, CDC2L5; cyclin-dependent kinase 13; K08819 cyclin-dependent kinase 12/13 [EC:2.7.11.22 2.7.11.23]	CC0042/8e-06/---	PF00858/2.2E-8/Amiloride-sensitive sodium channel	NA
CL926.Contig1_All	gi|156538096|ref|XP_001608127.1|/8.15103e-115/PREDICTED: growth hormone-inducible transmembrane protein-like [Nasonia vitripennis] &gt;gi|645020788|ref|XP_008207314.1| PREDICTED: growth hormone-inducible transmembrane protein-like [Nasonia vitripennis] &gt;gi|645020791|ref|XP_008207315.1| PREDICTED: growth hormone-inducible transmembrane protein-like [Nasonia vitripennis]	gi|506969008|gb|KC741024.1|/9e-06/Coptotermes formosanus clone CFSNI739 growth-hormone inducible transmembrane protein mRNA, complete cds	sp|Q9H3K2|GHITM_HUMAN/3e-94/Growth hormone-inducible transmembrane protein OS=Homo sapiens GN=GHITM PE=1 SV=2	tca:663533/6e-21/similar to CG9774-PA; K04514 Rho-associated, coiled-coil containing protein kinase [EC:2.7.11.1]	VC1358/1e-08/---	PTHR23291/1.3E-145/--	cellular_component:GO:0016021//integral component of membrane;
CL926.Contig2_All	gi|156538096|ref|XP_001608127.1|/9.00431e-115/PREDICTED: growth hormone-inducible transmembrane protein-like [Nasonia vitripennis] &gt;gi|645020788|ref|XP_008207314.1| PREDICTED: growth hormone-inducible transmembrane protein-like [Nasonia vitripennis] &gt;gi|645020791|ref|XP_008207315.1| PREDICTED: growth hormone-inducible transmembrane protein-like [Nasonia vitripennis]	gi|506969008|gb|KC741024.1|/9e-06/Coptotermes formosanus clone CFSNI739 growth-hormone inducible transmembrane protein mRNA, complete cds	sp|Q9H3K2|GHITM_HUMAN/4e-94/Growth hormone-inducible transmembrane protein OS=Homo sapiens GN=GHITM PE=1 SV=2	tca:663533/7e-21/similar to CG9774-PA; K04514 Rho-associated, coiled-coil containing protein kinase [EC:2.7.11.1]	VC1358/1e-08/---	PF01027/5.2E-40/Inhibitor of apoptosis-promoting Bax1	cellular_component:GO:0016021//integral component of membrane;
Unigene10035_All	gi|646715870|gb|KDR19330.1|/1.43906e-12/Protein extra-macrochaetae [Zootermopsis nevadensis]	gi|442629262|ref|NM_079152.4|/2e-12/Drosophila melanogaster extra macrochaetae (emc), mRNA	sp|P18491|EMC_DROME/7e-10/Protein extra-macrochaetae OS=Drosophila melanogaster GN=emc PE=2 SV=2	dmo:Dmoj_GI13022/2e-12/GI13022 gene product from transcript GI13022-RA; K04680 inhibitor of DNA binding, dominant negative helix-loop-helix protein	Cgl1939/4e-10/---	NA	cellular_component:GO:0044424//intracellular part;
Unigene10207_All	gi|646696930|gb|KDR08894.1|/1.02338e-29/hypothetical protein L798_00548 [Zootermopsis nevadensis]	gi|195131492|ref|XM_002010149.1|/3e-17/Drosophila mojavensis GI15792 (Dmoj\GI15792), mRNA	sp|P60372|KR104_HUMAN/7e-10/Keratin-associated protein 10-4 OS=Homo sapiens GN=KRTAP10-4 PE=2 SV=1	ame:726946/2e-13/NFRKB, NFRKB-like1; nuclear factor related to kappaB binding protein; K11671 nuclear factor related to kappa-B-binding protein	NA	NA	NA
Unigene10938_All	gi|345487811|ref|XP_001606601.2|/0/PREDICTED: E3 ubiquitin-protein ligase SMURF2 [Nasonia vitripennis]	gi|344291073|ref|XM_003417213.1|/3e-23/PREDICTED: Loxodonta africana E3 ubiquitin-protein ligase SMURF2-like (LOC100666202), mRNA	sp|Q9V853|SMUF1_DROME/0.0/E3 ubiquitin-protein ligase Smurf1 OS=Drosophila melanogaster GN=lack PE=1 SV=3	nvi:100122994/0.0/NV14508; E3 ubiquitin-protein ligase SMURF2-like; K04678 E3 ubiquitin ligase SMURF1/2 [EC:6.3.2.19]	YER125w/9e-142/---	PS50020/11.408/WW/rsp5/WWP domain profile.	NA
Unigene11450_All	gi|557238798|emb|CDJ69958.1|/3.48444e-15/hypothetical protein ENH_00076330 [Eimeria necatrix]	gi|527242368|ref|XM_005139485.1|/6e-16/PREDICTED: Melopsittacus undulatus myocyte enhancer factor 2D (MEF2D), mRNA	sp|Q7ZVN7|MED15_DANRE/4e-08/Mediator of RNA polymerase II transcription subunit 15 OS=Danio rerio GN=med15 PE=2 SV=1	tca:664556/4e-13/similar to CG11970-PA; K11671 nuclear factor related to kappa-B-binding protein	YBR112c/1e-06/---	NA	NA
Unigene1225_All	gi|571513743|ref|XP_006568280.1|/2.49022e-60/PREDICTED: RING-box protein 1A isoform X1 [Apis mellifera] &gt;gi|572263409|ref|XP_006609915.1| PREDICTED: RING-box protein 1A-like isoform X1 [Apis dorsata]	gi|159146788|gb|EU101723.1|/4e-49/Haliotis diversicolor supertexta RING-box protein mRNA, complete cds	sp|Q9W5E1|RBX1A_DROME/5e-56/RING-box protein 1A OS=Drosophila melanogaster GN=Roc1a PE=1 SV=1	cqu:CpipJ_CPIJ012886/4e-58/RING-box protein 1A; K03868 RING-box protein 1	SPAC23H4.18c/3e-47/---	PTHR11210/2.0E-81/--	molecular_function:GO:0008270//zinc ion binding;
Unigene12823_All	gi|646692866|gb|KDR07552.1|/2.72852e-44/hypothetical protein L798_02942, partial [Zootermopsis nevadensis]	NA	sp|Q5F361|TBCK_CHICK/1e-26/TBC domain-containing protein kinase-like protein OS=Gallus gallus GN=TBCK PE=2 SV=2	smm:Smp_096310/8e-12/aPKC; atypical protein kinase C; cell polarity protein; serine/threonine kinase; K06069 atypical protein kinase C [EC:2.7.11.13]	ECU01g1320/3e-10/---	PTHR24362/4.5E-19/--	NA
Unigene13825_All	gi|195035073|ref|XP_001989034.1|/3.37163e-34/GH10263 [Drosophila grimshawi] &gt;gi|193905034|gb|EDW03901.1| GH10263 [Drosophila grimshawi]	NA	sp|P91699|DECA_DROPS/1e-35/Protein decapentaplegic OS=Drosophila pseudoobscura pseudoobscura GN=dpp PE=2 SV=3	dgr:Dgri_GH10263/2e-35/GH10263 gene product from transcript GH10263-RA; K04662 bone morphogenetic protein 2/4	DR2133/2e-06/---	SM00204/6.5E-48/Transforming growth factor-beta (TGF-beta) family	NA
Unigene1453_All	gi|763044|gb|AAA81169.1|/3.49861e-97/transforming growth factor-beta, partial [Schistocerca americana]	gi|763043|gb|U23785.1|SAU23785/0.0/Schistocerca americana decapentaplegic (transforming growth factor-beta type) ligand region mRNA, partial cds	sp|P91706|DECA_DROSI/9e-61/Protein decapentaplegic OS=Drosophila simulans GN=dpp PE=2 SV=1	dya:Dyak_GE18157/3e-60/Dyak_dpp; decapentaplegic; K04662 bone morphogenetic protein 2/4	NA	PS51362/45.365/TGF-beta family profile.	NA
Unigene17958_All	gi|646700918|gb|KDR10871.1|/3.99204e-15/Hexosaminidase domain-containing protein [Zootermopsis nevadensis]	NA	NA	nvi:100123787/2e-08/NV14124; hexosaminidase D-like; K14459 hexosaminidase [EC:3.2.1.52]	NA	NA	NA
Unigene17959_All	gi|646700918|gb|KDR10871.1|/9.28956e-32/Hexosaminidase domain-containing protein [Zootermopsis nevadensis]	NA	sp|A6QNR0|HEXDC_BOVIN/1e-10/Hexosaminidase D OS=Bos taurus GN=HEXDC PE=2 SV=2	nvi:100123787/3e-32/NV14124; hexosaminidase D-like; K14459 hexosaminidase [EC:3.2.1.52]	NA	PTHR21040/6.3E-28/--	NA
Unigene17960_All	gi|646700918|gb|KDR10871.1|/3.6363e-60/Hexosaminidase domain-containing protein [Zootermopsis nevadensis]	NA	sp|Q8WVB3|HEXDC_HUMAN/5e-33/Hexosaminidase D OS=Homo sapiens GN=HEXDC PE=2 SV=3	nvi:100123787/4e-59/NV14124; hexosaminidase D-like; K14459 hexosaminidase [EC:3.2.1.52]	NA	PTHR21040/9.4E-57/--	NA
Unigene18529_All	gi|389615387|dbj|BAM20669.1|/1.97193e-54/cullin protein, partial [Papilio polytes]	NA	sp|Q5R4G6|CUL1_PONAB/2e-52/Cullin-1 OS=Pongo abelii GN=CUL1 PE=2 SV=1	nvi:100123219/8e-55/CUL1, NV11729; cullin 1; K03347 cullin 1	SPAC17G6.12/4e-32/---	PTHR11932:SF19/1.3E-70/--	NA
Unigene18531_All	gi|646710838|gb|KDR16256.1|/6.48796e-41/Short spindle protein 4 [Zootermopsis nevadensis]	gi|149695326|emb|CU179646.5|/2e-11/Zebrafish DNA sequence from clone CH211-5G9, complete sequence	sp|Q54VU4|Y8013_DICDI/7e-12/Probable serine/threonine-protein kinase DDB_G0280133 OS=Dictyostelium discoideum GN=DDB_G0280133 PE=3 SV=1	dvi:Dvir_GJ13091/2e-09/GJ13091 gene product from transcript GJ13091-RA; K15309 CREB-regulated transcription coactivator	YBR112c/2e-06/---	NA	NA
Unigene18876_All	gi|646714526|gb|KDR18456.1|/2.17961e-49/Activin receptor type-1 [Zootermopsis nevadensis]	gi|4090421|gb|U38622.1|GGU38622/8e-21/Gallus gallus type I TGF B receptor mRNA, complete cds	sp|Q90ZK6|ACVR1_CHICK/4e-46/Activin receptor type-1 OS=Gallus gallus GN=ACVR1 PE=2 SV=1	tca:658545/2e-45/sax; saxophone; K13595 activin receptor type-1, invertebrate	NA	PF00069/6.3E-13/Protein kinase domain	NA
Unigene2046_All	gi|506968761|gb|AGM32724.1|/8.67172e-46/cartilage oligomeric matrix protein (COMP), partial [Coptotermes formosanus]	NA	sp|Q6SPE9|SAMD1_RABIT/6e-06/Atherin OS=Oryctolagus cuniculus GN=SAMD1 PE=2 SV=1	aga:AgaP_AGAP002157/1e-15/AGAP002157-PA; K04659 thrombospondin	NA	NA	NA
Unigene2052_All	gi|482875820|gb|AGK40932.1|/2.8137e-71/serpin-8 [Nilaparvata lugens]	NA	sp|P39881|CUX1_CANFA/2e-07/Homeobox protein cut-like 1 (Fragment) OS=Canis familiaris GN=CUX1 PE=2 SV=1	cel:F28D9.1/1e-09/rsr-1; SR protein related family member (rsr-1); K13171 serine/arginine repetitive matrix protein 1	CC0042/2e-07/---	PF00079/1.7E-15/Serpin (serine protease inhibitor)	NA
Unigene20549_All	gi|646720614|gb|KDR22275.1|/7.61512e-10/hypothetical protein L798_02381 [Zootermopsis nevadensis]	gi|512951424|ref|XM_004838079.1|/2e-12/PREDICTED: Heterocephalus glaber mastermind-like 2 (Drosophila) (Maml2), transcript variant X2, mRNA	sp|Q54TM7|DRKD_DICDI/2e-07/Probable serine/threonine-protein kinase drkD OS=Dictyostelium discoideum GN=drkD PE=2 SV=1	api:100162127/9e-06/histone acetyltransferase p300-like; K04498 E1A/CREB-binding protein [EC:2.3.1.48]	NA	NA	NA
Unigene21094_All	gi|572318657|ref|XP_006624898.1|/3.77434e-99/PREDICTED: rho-associated protein kinase 2-like isoform X2 [Apis dorsata]	gi|380023437|ref|XM_003695482.1|/3e-57/PREDICTED: Apis florea Rho-associated, coiled-coil containing protein kinase 2 (Rock2), mRNA	sp|O75116|ROCK2_HUMAN/1e-73/Rho-associated protein kinase 2 OS=Homo sapiens GN=ROCK2 PE=1 SV=4	nvi:100119770/6e-99/NV12927; rho-associated protein kinase 2-like; K04514 Rho-associated, coiled-coil containing protein kinase [EC:2.7.11.1]	ECU01g1320/2e-24/---	PS00107/-/Protein kinases ATP-binding region signature.	NA
Unigene21687_All	gi|242022693|ref|XP_002431773.1|/2.45823e-24/Cullin-1, putative [Pediculus humanus corporis] &gt;gi|212517098|gb|EEB19035.1| Cullin-1, putative [Pediculus humanus corporis]	NA	sp|Q5R4G6|CUL1_PONAB/2e-20/Cullin-1 OS=Pongo abelii GN=CUL1 PE=2 SV=1	cqu:CpipJ_CPIJ003090/1e-25/cullin; K03347 cullin 1	SPAC17G6.12/8e-14/---	PF00888/5.3E-24/Cullin family	NA
Unigene21923_All	gi|307212345|gb|EFN88149.1|/4.05787e-27/BMP-binding endothelial regulator protein [Harpegnathos saltator]	NA	sp|Q8CJ69|BMPER_MOUSE/2e-15/BMP-binding endothelial regulator protein OS=Mus musculus GN=Bmper PE=1 SV=1	dwi:Dwil_GK25623/3e-16/GK25623 gene product from transcript GK25623-RA; K04657 chordin	DR2133/2e-07/---	PS50184/9.225/VWFC domain profile.	NA
Unigene21978_All	gi|646715731|gb|KDR19235.1|/2.87442e-17/Bone morphogenetic protein receptor type-2 [Zootermopsis nevadensis]	NA	NA	ame:413895/1e-07/wit; wishful thinking; K04671 bone morphogenetic protein receptor type-2 [EC:2.7.11.30]	NA	NA	NA
Unigene22345_All	gi|646702184|gb|KDR11553.1|/6.60889e-46/Retinoblastoma-like protein 1, partial [Zootermopsis nevadensis]	NA	sp|Q64701|RBL1_MOUSE/4e-32/Retinoblastoma-like protein 1 OS=Mus musculus GN=Rbl1 PE=1 SV=3	ame:411627/2e-41/Rbf; retinoblastoma-family protein; K04681 retinoblastoma-like	NA	PF11934/3.2E-15/Domain of unknown function (DUF3452)	NA
Unigene22346_All	gi|646702184|gb|KDR11553.1|/1.21709e-55/Retinoblastoma-like protein 1, partial [Zootermopsis nevadensis]	NA	sp|Q64701|RBL1_MOUSE/2e-42/Retinoblastoma-like protein 1 OS=Mus musculus GN=Rbl1 PE=1 SV=3	ame:411627/1e-50/Rbf; retinoblastoma-family protein; K04681 retinoblastoma-like	NA	PF11934/1.1E-22/Domain of unknown function (DUF3452)	NA
Unigene2282_All	gi|646713873|gb|KDR18049.1|/3.39946e-124/Transcription factor E2F4 [Zootermopsis nevadensis]	gi|557291195|ref|XM_006028108.1|/3e-15/PREDICTED: Alligator sinensis E2F transcription factor 4, p107/p130-binding (E2F4), mRNA	sp|Q8R0K9|E2F4_MOUSE/2e-85/Transcription factor E2F4 OS=Mus musculus GN=E2f4 PE=2 SV=1	mmu:104394/8e-85/E2f4, 2010111M04Rik, AI427446; E2F transcription factor 4; K04682 E2F transcription factor 4/5	NA	PTHR12081/7.3E-123/--	NA
Unigene23346_All	gi|646702184|gb|KDR11553.1|/3.26221e-61/Retinoblastoma-like protein 1, partial [Zootermopsis nevadensis]	gi|524897836|ref|XM_005105318.1|/3e-06/PREDICTED: Aplysia californica retinoblastoma-like protein 2-like (LOC101847133), transcript variant X2, mRNA	sp|P28749|RBL1_HUMAN/5e-43/Retinoblastoma-like protein 1 OS=Homo sapiens GN=RBL1 PE=1 SV=3	bta:524870/4e-44/RBL1; retinoblastoma-like 1 (p107); K04681 retinoblastoma-like	NA	PTHR13742/2.1E-66/--	NA
Unigene23347_All	gi|646702184|gb|KDR11553.1|/8.93702e-19/Retinoblastoma-like protein 1, partial [Zootermopsis nevadensis]	gi|58036679|gb|AC102363.19|/5e-18/Mus musculus chromosome 1, clone RP23-76B18, complete sequence	sp|Q08999|RBL2_HUMAN/1e-15/Retinoblastoma-like protein 2 OS=Homo sapiens GN=RBL2 PE=1 SV=3	mcc:696992/4e-15/RBL2; retinoblastoma-like 2 (p130); K04681 retinoblastoma-like	NA	PTHR13742:SF8/1.8E-22/--	NA
Unigene23348_All	gi|646702184|gb|KDR11553.1|/2.32535e-27/Retinoblastoma-like protein 1, partial [Zootermopsis nevadensis]	NA	sp|Q64700|RBL2_MOUSE/6e-24/Retinoblastoma-like protein 2 OS=Mus musculus GN=Rbl2 PE=1 SV=3	dre:100331892/3e-26/rbl2; retinoblastoma-like 2 (p130); K04681 retinoblastoma-like	NA	PTHR13742/8.9E-42/--	NA
Unigene23349_All	gi|646702184|gb|KDR11553.1|/3.7102e-49/Retinoblastoma-like protein 1, partial [Zootermopsis nevadensis]	gi|410903204|ref|XM_003965035.1|/5e-21/PREDICTED: Takifugu rubripes uncharacterized LOC101072106 (LOC101072106), mRNA	sp|Q64701|RBL1_MOUSE/4e-26/Retinoblastoma-like protein 1 OS=Mus musculus GN=Rbl1 PE=1 SV=3	ame:411627/4e-35/Rbf; retinoblastoma-family protein; K04681 retinoblastoma-like	YBR112c/6e-06/---	PTHR13742/3.6E-40/--	NA
Unigene2456_All	gi|307172386|gb|EFN63852.1|/4.67667e-88/S-phase kinase-associated protein 1 [Camponotus floridanus] &gt;gi|307199189|gb|EFN79876.1| S-phase kinase-associated protein 1 [Harpegnathos saltator] &gt;gi|332025844|gb|EGI66000.1| S-phase kinase-associated protein 1 [Acromyrmex echinatior]	gi|383851885|ref|XM_003701414.1|/6e-86/PREDICTED: Megachile rotundata S-phase kinase-associated protein 1-like (LOC100881125), mRNA	sp|Q71U00|SKP1_XENLA/3e-79/S-phase kinase-associated protein 1 OS=Xenopus laevis GN=skp1 PE=1 SV=3	ame:409234/2e-88/skp1, p19skp1, skpA; S-phase kinase-associated protein 1; K03094 S-phase kinase-associated protein 1	SPBC409.05/2e-45/---	PTHR11165/7.4E-103/--	biological_process:GO:0016310//phosphorylation;GO:0006511//ubiquitin-dependent protein catabolic process;molecular_function:GO:0016301//kinase activity;
Unigene24614_All	gi|646692116|gb|KDR07314.1|/3.17634e-32/Citron Rho-interacting kinase [Zootermopsis nevadensis]	NA	sp|O14578|CTRO_HUMAN/1e-18/Citron Rho-interacting kinase OS=Homo sapiens GN=CIT PE=1 SV=2	tgu:100217966/3e-20/similar to citron; K08282 non-specific serine/threonine protein kinase [EC:2.7.11.1]	ECU01g1320/2e-12/---	PTHR22988:SF25/1.0E-30/--	molecular_function:GO:0005488//binding;GO:0016772//transferase activity, transferring phosphorus-containing groups;
Unigene24917_All	gi|546675360|gb|ERL86570.1|/1.03651e-38/hypothetical protein D910_03977 [Dendroctonus ponderosae]	gi|541977209|ref|XM_005441334.1|/2e-14/PREDICTED: Falco cherrug E1A binding protein p300 (EP300), mRNA	sp|Q6JHU9|CBP_RAT/1e-36/CREB-binding protein OS=Rattus norvegicus GN=Crebbp PE=2 SV=1	dvi:Dvir_GJ19060/7e-40/GJ19060 gene product from transcript GJ19060-RA; K04498 E1A/CREB-binding protein [EC:2.3.1.48]	NA	PTHR13808:SF1/1.0E-66/--	biological_process:GO:0006355//regulation of transcription, DNA-templated;GO:0016573//histone acetylation;cellular_component:GO:0000123//histone acetyltransferase complex;molecular_function:GO:0003713//transcription coactivator activity;GO:0004402//histone acetyltransferase activity;GO:0008270//zinc ion binding;
Unigene25174_All	gi|646716693|gb|KDR19833.1|/1.31361e-50/CREB-binding protein [Zootermopsis nevadensis]	gi|513159076|ref|XM_001233887.3|/3e-09/PREDICTED: Gallus gallus E1A binding protein p300 (EP300), transcript variant X1, mRNA	sp|P45481|CBP_MOUSE/2e-19/CREB-binding protein OS=Mus musculus GN=Crebbp PE=1 SV=3	nvi:100123220/5e-36/Crebbp, NV12033, Nejire; CREB binding protein; K04498 E1A/CREB-binding protein [EC:2.3.1.48]	NA	PTHR13808/1.0E-30/--	NA
Unigene25669_All	gi|646704105|gb|KDR12460.1|/6.71328e-24/hypothetical protein L798_13513 [Zootermopsis nevadensis]	gi|22798456|emb|AL831760.3|/2e-09/Mouse DNA sequence from clone RP23-382F2 on chromosome X, complete sequence	sp|P13508|GLP1_CAEEL/1e-08/Protein glp-1 OS=Caenorhabditis elegans GN=glp-1 PE=1 SV=1	tca:661043/5e-10/similar to CG12908-PA, isoform A; K06826 nidogen (entactin)	NA	PF01683/1.0E-4/EB module	NA
Unigene2627_All	gi|641675924|ref|XP_008187221.1|/3.02388e-19/PREDICTED: AP2/ERF domain-containing protein PFD0985w-like [Acyrthosiphon pisum]	NA	sp|Q8IIG7|YPF05_PLAF7/2e-07/Uncharacterized protein PF11_0207 OS=Plasmodium falciparum (isolate 3D7) GN=PF11_0207 PE=4 SV=2	bta:516259/6e-08/EEA1; early endosome antigen 1; K12478 early endosome antigen 1	BS_yvcE_1/3e-07/---	NA	NA
Unigene26614_All	gi|646719638|gb|KDR21678.1|/0/Protein mothers against dpp [Zootermopsis nevadensis]	gi|19338699|gb|AF464929.1|/1e-27/Xenopus laevis Smad8C (Smad8C) mRNA, complete cds	sp|P42003|MAD_DROME/0.0/Protein mothers against dpp OS=Drosophila melanogaster GN=Mad PE=1 SV=1	cqu:CpipJ_CPIJ000420/0.0/mothers against dpp; K04676 mothers against decapentaplegic homolog 1/5/8	NA	PS51075/37.636/MAD homology domain 1 (MH1) profile.	NA
Unigene26783_All	gi|646715731|gb|KDR19235.1|/3.84754e-54/Bone morphogenetic protein receptor type-2 [Zootermopsis nevadensis]	NA	sp|Q13873|BMPR2_HUMAN/1e-34/Bone morphogenetic protein receptor type-2 OS=Homo sapiens GN=BMPR2 PE=1 SV=2	dmo:Dmoj_GI11419/4e-36/GI11419 gene product from transcript GI11419-RA; K04671 bone morphogenetic protein receptor type-2 [EC:2.7.11.30]	NA	PTHR23255/6.7E-61/--	biological_process:GO:0023014//signal transduction by phosphorylation;GO:0006468//protein phosphorylation;GO:0007178//transmembrane receptor protein serine/threonine kinase signaling pathway;cellular_component:GO:0016020//membrane;molecular_function:GO:0005524//ATP binding;GO:0004702//receptor signaling protein serine/threonine kinase activity;GO:0005024//transforming growth factor beta-activated…
Unigene27923_All	gi|646722130|gb|KDR23233.1|/1.8016e-138/Activin receptor type-2B [Zootermopsis nevadensis]	gi|118781139|ref|XM_311300.3|/6e-18/Anopheles gambiae str. PEST AGAP000763-PA (AgaP_AGAP000763) mRNA, complete cds	sp|P27039|AVR2A_XENLA/3e-114/Activin receptor type-2A OS=Xenopus laevis GN=acvr2a PE=2 SV=1	ame:412471/8e-134/put; punt; K13597 activin receptor type-2, invertebrate	CPn0703/3e-10/---	PTHR23255:SF10/1.6E-170/--	NA
Unigene27924_All	gi|646722130|gb|KDR23233.1|/4.5984e-31/Activin receptor type-2B [Zootermopsis nevadensis]	NA	sp|P38445|AVR2B_RAT/7e-17/Activin receptor type-2B OS=Rattus norvegicus GN=Acvr2b PE=1 SV=3	tca:654851/3e-27/similar to Activin receptor type-2A precursor (Activin receptor type IIA) (ACTR-IIA) (ACTRIIA); K13597 activin receptor type-2, invertebrate	NA	PTHR23255/2.8E-14/--	NA
Unigene2824_All	gi|557764914|ref|XP_005182163.1|/7.81665e-43/PREDICTED: uncharacterized protein LOC101893139 [Musca domestica]	gi|380029910|ref|XR_143354.1|/9e-08/PREDICTED: Apis florea uncharacterized LOC100872076 (LOC100872076), miscRNA	sp|Q8NFT8|DNER_HUMAN/4e-07/Delta and Notch-like epidermal growth factor-related receptor OS=Homo sapiens GN=DNER PE=1 SV=1	der:Dere_GG24161/4e-06/GG24161 gene product from transcript GG24161-RA; K06826 nidogen (entactin)	NA	PTHR22963:SF23/1.0E-34/--	NA
Unigene28363_All	gi|646707930|gb|KDR14443.1|/3.23415e-45/Noggin-3 [Zootermopsis nevadensis]	NA	sp|Q9YHV3|NOGG3_DANRE/1e-21/Noggin-3 OS=Danio rerio GN=nog3 PE=1 SV=1	api:100166334/8e-34/noggin-like; K04658 noggin	DR2133/5e-11/---	PTHR10494/2.8E-38/--	NA
Unigene28617_All	gi|646723626|gb|KDR24173.1|/6.54093e-38/Zinc finger FYVE domain-containing protein 26 [Zootermopsis nevadensis]	NA	sp|Q9VGP1|ZFY26_DROME/3e-19/Zinc finger FYVE domain-containing protein 26 homolog OS=Drosophila melanogaster GN=CG5270 PE=1 SV=3	dpe:Dper_GL16978/5e-10/GL16978 gene product from transcript GL16978-RA; K04679 MAD, mothers against decapentaplegic interacting protein	NA	PTHR22835/4.1E-17/--	NA
Unigene28772_All	gi|646716693|gb|KDR19833.1|/1.64257e-85/CREB-binding protein [Zootermopsis nevadensis]	gi|380026271|ref|XR_143177.1|/1e-60/PREDICTED: Apis florea uncharacterized LOC100872466 (LOC100872466), miscRNA	sp|Q92793|CBP_HUMAN/1e-49/CREB-binding protein OS=Homo sapiens GN=CREBBP PE=1 SV=3	tca:664565/7e-84/similar to CG15319-PB; K04498 E1A/CREB-binding protein [EC:2.3.1.48]	NA	PTHR13808/4.6E-110/--	NA
Unigene28773_All	gi|646716693|gb|KDR19833.1|/4.60075e-63/CREB-binding protein [Zootermopsis nevadensis]	gi|283462205|gb|GU211180.1|/8e-18/Saccoglossus kowalevskii CREB-binding protein mRNA, partial cds	sp|Q6JHU9|CBP_RAT/2e-46/CREB-binding protein OS=Rattus norvegicus GN=Crebbp PE=2 SV=1	tca:664565/2e-59/similar to CG15319-PB; K04498 E1A/CREB-binding protein [EC:2.3.1.48]	NA	PS50135/11.431/Zinc finger ZZ-type profile.	NA
Unigene2918_All	gi|498988951|ref|XP_004531486.1|/4.54216e-20/PREDICTED: protein decapentaplegic-like isoform X1 [Ceratitis capitata] &gt;gi|498988955|ref|XP_004531487.1| PREDICTED: protein decapentaplegic-like isoform X2 [Ceratitis capitata]	gi|322504173|emb|FR798977.1|/8e-07/Leishmania braziliensis MHOM/BR/75/M2904 complete genome, chromosome 3	sp|P91699|DECA_DROPS/7e-21/Protein decapentaplegic OS=Drosophila pseudoobscura pseudoobscura GN=dpp PE=2 SV=3	dpe:Dper_GL26560/2e-20/GL26560 gene product from transcript GL26560-RA; K04662 bone morphogenetic protein 2/4	CC0042/2e-09/---	PTHR11848:SF146/3.1E-27/--	NA
Unigene29232_All	gi|607358419|gb|EZA52826.1|/7.99476e-48/Zinc finger FYVE domain-containing protein [Cerapachys biroi]	NA	sp|O95405|ZFYV9_HUMAN/1e-35/Zinc finger FYVE domain-containing protein 9 OS=Homo sapiens GN=ZFYVE9 PE=1 SV=2	ame:413457/2e-46/Sara; Smad anchor for receptor activation; K04679 MAD, mothers against decapentaplegic interacting protein	NA	PS50178/12.718/Zinc finger FYVE/FYVE-related type profile.	NA
Unigene30203_All	gi|193624928|ref|XP_001949221.1|/2.31447e-30/PREDICTED: pituitary homeobox homolog Ptx1 [Acyrthosiphon pisum] &gt;gi|328705300|ref|XP_003242759.1| PREDICTED: pituitary homeobox homolog Ptx1 [Acyrthosiphon pisum] &gt;gi|328705302|ref|XP_003242760.1| PREDICTED: pituitary homeobox homolog Ptx1 [Acyrthosiphon pisum] &gt;gi|641657758|ref|XP_008180467.1| PREDICTED: pituitary homeobox homolog Ptx1 [Acyr…	gi|347963347|ref|XM_310944.5|/1e-18/Anopheles gambiae str. PEST AGAP000190-PA (AgaP_AGAP000190) mRNA, complete cds	sp|O18400|PITX_DROME/6e-22/Pituitary homeobox homolog Ptx1 OS=Drosophila melanogaster GN=Ptx1 PE=2 SV=2	spu:582509/2e-12/similar to paired superclass homeobox transcription factor HpPitx; K04686 paired-like homeodomain transcription factor 2	NA	NA	biological_process:GO:0006355//regulation of transcription, DNA-templated;GO:0007275//multicellular organismal development;cellular_component:GO:0005634//nucleus;molecular_function:GO:0043565//sequence-specific DNA binding;GO:0003700//sequence-specific DNA binding transcription factor activity;
Unigene30228_All	gi|646705102|gb|KDR12981.1|/2.31125e-129/Trinucleotide repeat-containing gene 6C protein [Zootermopsis nevadensis]	NA	sp|Q8SY33|GAWKY_DROME/4e-36/Protein Gawky OS=Drosophila melanogaster GN=gw PE=1 SV=1	dvi:Dvir_GJ19060/2e-06/GJ19060 gene product from transcript GJ19060-RA; K04498 E1A/CREB-binding protein [EC:2.3.1.48]	NA	PF10427/2.8E-7/Argonaute hook	NA
Unigene30229_All	gi|383860126|ref|XP_003705542.1|/1.03875e-46/PREDICTED: protein Gawky-like [Megachile rotundata]	gi|532044362|ref|XM_005364938.1|/1e-21/PREDICTED: Microtus ochrogaster forkhead box P1 (Foxp1), mRNA	sp|Q8SY33|GAWKY_DROME/2e-27/Protein Gawky OS=Drosophila melanogaster GN=gw PE=1 SV=1	dgr:Dgri_GH12924/3e-12/GH12924 gene product from transcript GH12924-RA; K04498 E1A/CREB-binding protein [EC:2.3.1.48]	YKL032c/6e-08/---	NA	NA
Unigene30625_All	gi|662186547|ref|XP_008482673.1|/3.46806e-19/PREDICTED: uncharacterized protein LOC103519362 [Diaphorina citri]	gi|29788914|gb|AC116407.18|/1e-07/Homo sapiens chromosome 17, clone CTD-2095E4, complete sequence	sp|E9PAV3|NACAM_HUMAN/5e-11/Nascent polypeptide-associated complex subunit alpha, muscle-specific form OS=Homo sapiens GN=NACA PE=1 SV=1	cfa:100855618/6e-11/bone morphogenetic protein 8B-like; K04663 bone morphogenetic protein 5/6/7/8	Rv3876/4e-08/---	NA	NA
Unigene3066_All	gi|170040475|ref|XP_001848023.1|/2.76467e-12/chordin [Culex quinquefasciatus] &gt;gi|167864107|gb|EDS27490.1| chordin [Culex quinquefasciatus]	NA	sp|Q24025|SOG_DROME/1e-13/Dorsal-ventral patterning protein Sog OS=Drosophila melanogaster GN=sog PE=1 SV=1	cqu:CpipJ_CPIJ006317/1e-13/chordin; K04657 chordin	YMR109w/7e-08/---	PF00093/2.2E-9/von Willebrand factor type C domain	NA
Unigene30769_All	gi|557159158|emb|CDI81946.1|/1.4226e-15/Myosin light chain kinase, related [Eimeria praecox]	NA	sp|Q2TA51|KRA55_MOUSE/1e-12/Keratin-associated protein 5-5 OS=Mus musculus GN=Krtap5-5 PE=2 SV=1	dre:565612/2e-11/ep300b, EP300a, P300-B, gb:dq017642; E1A binding protein p300 b; K04498 E1A/CREB-binding protein [EC:2.3.1.48]	RSc1191/3e-10/---	NA	NA
Unigene3132_All	gi|189239596|ref|XP_967754.2|/0/PREDICTED: BTB/POZ domain-containing protein KCTD3 [Tribolium castaneum] &gt;gi|270010663|gb|EFA07111.1| hypothetical protein TcasGA2_TC010101 [Tribolium castaneum]	gi|426333773|ref|XM_004028396.1|/1e-33/PREDICTED: Gorilla gorilla gorilla potassium channel tetramerisation domain containing 3 (KCTD3), partial mRNA	sp|Q8BFX3|KCTD3_MOUSE/0.0/BTB/POZ domain-containing protein KCTD3 OS=Mus musculus GN=Kctd3 PE=2 SV=1	aml:100472196/6e-154/latent-transforming growth factor beta-binding protein 4-like; K08023 latent transforming growth factor beta binding protein	NA	PS50097/9.62/BTB domain profile.	biological_process:GO:0051260//protein homooligomerization;
Unigene3239_All	gi|646723344|gb|KDR23978.1|/0/Rho-associated protein kinase 2, partial [Zootermopsis nevadensis]	gi|340708619|ref|XM_003392872.1|/7e-43/PREDICTED: Bombus terrestris rho-associated protein kinase 2-like (LOC100650139), mRNA	sp|P70336|ROCK2_MOUSE/0.0/Rho-associated protein kinase 2 OS=Mus musculus GN=Rock2 PE=1 SV=1	api:100164812/0.0/rho-associated protein kinase 2-like; K04514 Rho-associated, coiled-coil containing protein kinase [EC:2.7.11.1]	ECU01g1320/1e-50/---	PS51285/11.489/AGC-kinase C-terminal domain profile.	biological_process:GO:0006468//protein phosphorylation;GO:0035556//intracellular signal transduction;molecular_function:GO:0017048//Rho GTPase binding;GO:0046872//metal ion binding;GO:0005524//ATP binding;GO:0004697//protein kinase C activity;GO:0005543//phospholipid binding;
Unigene32664_All	gi|646714776|gb|KDR18630.1|/1.98994e-57/Large proline-rich protein BAT3 [Zootermopsis nevadensis]	gi|195396496|ref|XM_002056832.1|/9e-12/Drosophila virilis GJ16759 (Dvir\GJ16759), mRNA	sp|Q54DK4|AK1_DICDI/3e-12/Alpha-protein kinase 1 OS=Dictyostelium discoideum GN=ak1 PE=3 SV=1	dgr:Dgri_GH12924/8e-10/GH12924 gene product from transcript GH12924-RA; K04498 E1A/CREB-binding protein [EC:2.3.1.48]	NA	NA	NA
Unigene32730_All	gi|685604839|ref|XP_009191268.1|/3.22833e-13/PREDICTED: proline-rich protein 2-like [Papio anubis]	NA	sp|Q9R0I7|YLPM1_MOUSE/2e-10/YLP motif-containing protein 1 OS=Mus musculus GN=Ylpm1 PE=2 SV=2	cfa:100855618/7e-10/bone morphogenetic protein 8B-like; K04663 bone morphogenetic protein 5/6/7/8	DR2133/2e-10/---	NA	NA
Unigene32999_All	gi|557164712|emb|CDJ65760.1|/2.75338e-12/ribosomal protein L19, putative [Eimeria necatrix]	gi|195047440|ref|XM_001992305.1|/5e-06/Drosophila grimshawi GH24261 (Dgri\GH24261), mRNA	sp|Q9D5Z7|KRA52_MOUSE/4e-09/Keratin-associated protein 5-2 OS=Mus musculus GN=Krtap5-2 PE=2 SV=1	dmo:Dmoj_GI12481/6e-07/GI12481 gene product from transcript GI12481-RA; K13151 snurportin-1	YBR112c/1e-06/---	NA	NA
Unigene33183_All	gi|646694767|gb|KDR08117.1|/1.20583e-40/Alpha-tocopherol transfer protein-like [Zootermopsis nevadensis]	NA	sp|Q9BQ66|KR412_HUMAN/1e-10/Keratin-associated protein 4-12 OS=Homo sapiens GN=KRTAP4-12 PE=1 SV=1	dpe:Dper_GL26848/2e-14/GL26848 gene product from transcript GL26848-RA; K10693 E3 ubiquitin-protein ligase MYCBP2 [EC:6.3.2.19]	NA	PTHR10174:SF35/5.7E-56/--	NA
Unigene3334_All	gi|646714090|gb|KDR18183.1|/8.42756e-101/NFU1 iron-sulfur cluster scaffold-like protein, mitochondrial [Zootermopsis nevadensis]	gi|254832581|gb|AE014186.2|/3e-15/Plasmodium falciparum 3D7 chromosome 11, complete sequence	sp|B5DKJ8|NFU1_DROPS/4e-85/NFU1 iron-sulfur cluster scaffold homolog, mitochondrial OS=Drosophila pseudoobscura pseudoobscura GN=GA22888 PE=3 SV=1	nvi:100118571/2e-87/NV13733; serine/threonine-protein phosphatase 2A catalytic subunit alpha isoform-like; K04382 protein phosphatase 2 (formerly 2A), catalytic subunit [EC:3.1.3.16]	CC0062/8e-48/---	SM00932/2.2E-46/Scaffold protein Nfu/NifU N terminal	NA
Unigene335_All	gi|242023895|ref|XP_002432366.1|/1.82852e-09/Bestrophin-1, putative [Pediculus humanus corporis] &gt;gi|212517789|gb|EEB19628.1| Bestrophin-1, putative [Pediculus humanus corporis]	NA	sp|Q99PP7|TRI33_MOUSE/1e-06/E3 ubiquitin-protein ligase TRIM33 OS=Mus musculus GN=Trim33 PE=1 SV=2	mdo:100016383/2e-08/MSL1; male-specific lethal 1 homolog (Drosophila); K13163 male-specific lethal 1	NA	NA	NA
Unigene3463_All	gi|646720041|gb|KDR21908.1|/0/Mitogen-activated protein kinase 1 [Zootermopsis nevadensis]	gi|332650261|gb|JF830802.1|/1e-101/Bemisia tabaci Erk1/2 (Erk1/2) mRNA, complete cds	sp|P26696|MK01_XENLA/2e-179/Mitogen-activated protein kinase 1 OS=Xenopus laevis GN=mapk1 PE=1 SV=3	tca:655225/0.0/similar to extracellular signal-regulated kinase; K04371 extracellular signal-regulated kinase 1/2 [EC:2.7.11.24]	YBL016w/7e-94/---	PTHR24055:SF161/1.8E-266/--	biological_process:GO:0000165//MAPK cascade;GO:0006468//protein phosphorylation;molecular_function:GO:0005524//ATP binding;GO:0004707//MAP kinase activity;
Unigene3940_All	gi|646692823|gb|KDR07534.1|/4.08844e-27/hypothetical protein L798_02913 [Zootermopsis nevadensis]	NA	sp|O43541|SMAD6_HUMAN/3e-16/Mothers against decapentaplegic homolog 6 OS=Homo sapiens GN=SMAD6 PE=1 SV=2	ame:413371/1e-23/Dad; daughters against dpp; K04677 mothers against decapentaplegic homolog 6/7	Cgl1939/1e-07/---	PS51075/11.769/MAD homology domain 1 (MH1) profile.	NA
Unigene4095_All	gi|557206211|emb|CDJ36865.1|/1.0965e-08/hypothetical protein EMH_0097720 [Eimeria mitis]	NA	sp|Q6SPE9|SAMD1_RABIT/2e-10/Atherin OS=Oryctolagus cuniculus GN=SAMD1 PE=2 SV=1	dpe:Dper_GL13062/4e-07/GL13062 gene product from transcript GL13062-RA; K02891 large subunit ribosomal protein L22e	CC3441/8e-06/---	NA	NA
Unigene4535_All	gi|307185193|gb|EFN71330.1|/1.40821e-56/Putative GPI-anchor transamidase [Camponotus floridanus]	gi|545521616|ref|XM_845177.3|/9e-08/PREDICTED: Canis lupus familiaris insulin-like growth factor binding protein 7 (IGFBP7), transcript variant 1, mRNA	sp|P47931|FST_MOUSE/7e-28/Follistatin OS=Mus musculus GN=Fst PE=2 SV=1	ame:411058/2e-57/uncharacterized LOC411058; K05290 phosphatidylinositol glycan, class K [EC:2.6.-.-]	DR2133/9e-09/---	PTHR10913:SF39/8.2E-44/--	NA
Unigene4543_All	gi|646708719|gb|KDR14906.1|/0/Zinc finger FYVE domain-containing protein 9, partial [Zootermopsis nevadensis]	gi|545890294|ref|XR_131327.3|/3e-10/PREDICTED: Sus scrofa zinc finger FYVE domain-containing protein 16-like (LOC100627992), misc_RNA	sp|O95405|ZFYV9_HUMAN/2e-162/Zinc finger FYVE domain-containing protein 9 OS=Homo sapiens GN=ZFYVE9 PE=1 SV=2	ame:413457/0.0/Sara; Smad anchor for receptor activation; K04679 MAD, mothers against decapentaplegic interacting protein	NA	PTHR22835:SF141/2.0E-37/--	NA
Unigene482_All	gi|646700918|gb|KDR10871.1|/3.07516e-120/Hexosaminidase domain-containing protein [Zootermopsis nevadensis]	NA	sp|Q8WVB3|HEXDC_HUMAN/6e-35/Hexosaminidase D OS=Homo sapiens GN=HEXDC PE=2 SV=3	nvi:100123787/8e-95/NV14124; hexosaminidase D-like; K14459 hexosaminidase [EC:3.2.1.52]	NA	PTHR21040/1.2E-64/--	NA
Unigene4837_All	gi|646719741|gb|KDR21748.1|/7.66527e-34/hypothetical protein L798_02689 [Zootermopsis nevadensis]	NA	sp|P21519|MAM_DROME/4e-14/Neurogenic protein mastermind OS=Drosophila melanogaster GN=mam PE=2 SV=2	dme:Dmel_CG8118/1e-13/mam; mastermind; K06061 mastermind	NA	NA	NA
Unigene4966_All	gi|332024860|gb|EGI65048.1|/3.31683e-49/CREB-binding protein [Acromyrmex echinatior]	gi|30407150|emb|AL844508.1|/9e-08/Plasmodium falciparum 3D7 chromosome 9	sp|P05143|PRP2_MOUSE/2e-09/Proline-rich protein 2 OS=Mus musculus GN=Prp2 PE=2 SV=2	nvi:100123220/1e-44/Crebbp, NV12033, Nejire; CREB binding protein; K04498 E1A/CREB-binding protein [EC:2.3.1.48]	PA0197/1e-08/---	NA	NA
Unigene5131_All	gi|646694762|gb|KDR08112.1|/3.68528e-103/Iodotyrosine dehalogenase 1, partial [Zootermopsis nevadensis]	NA	sp|Q6PHW0|IYD1_HUMAN/7e-81/Iodotyrosine dehalogenase 1 OS=Homo sapiens GN=IYD PE=1 SV=2	bta:513548/2e-16/retinoic acid early transcript 1E-like; K07987 retinoic acid early transcript 1	PAB0597/5e-23/---	PTHR23026:SF90/3.7E-102/--	biological_process:GO:0055114//oxidation-reduction process;molecular_function:GO:0016491//oxidoreductase activity;
Unigene5250_All	gi|646708843|gb|KDR14990.1|/1.1844e-134/Cysteine-rich motor neuron 1 protein [Zootermopsis nevadensis]	NA	sp|Q7T3Q2|CRIM1_DANRE/3e-96/Cysteine-rich motor neuron 1 protein OS=Danio rerio GN=crim1 PE=2 SV=1	dre:30161/1e-19/chd, chordino, wu:fe47d04; chordin; K04657 chordin	NA	PS01208/-/VWFC domain signature.	NA
Unigene5279_All	gi|646701897|gb|KDR11392.1|/0/Mothers against decapentaplegic-like protein 3 [Zootermopsis nevadensis]	gi|4545207|gb|AF109132.1|AF109132/6e-42/Drosophila melanogaster Smad on X (Smox) mRNA, complete cds	sp|P84023|SMAD3_CHICK/0.0/Mothers against decapentaplegic homolog 3 OS=Gallus gallus GN=SMAD3 PE=2 SV=1	ame:412601/0.0/SMAD3; SMAD family member 3; K04500 mothers against decapentaplegic homolog 2/3	NA	PTHR13703:SF25/1.4E-286/--	NA
Unigene5321_All	gi|646702041|gb|KDR11477.1|/1.58077e-58/Cullin-1 [Zootermopsis nevadensis]	gi|488598279|ref|XM_004484232.1|/4e-10/PREDICTED: Dasypus novemcinctus cullin 1 (CUL1), mRNA	sp|Q9WTX6|CUL1_MOUSE/2e-48/Cullin-1 OS=Mus musculus GN=Cul1 PE=1 SV=1	ame:410565/6e-58/cullin-1-like; K03347 cullin 1	YDL132w/4e-11/---	PTHR11932/1.0E-48/--	NA
Unigene5537_All	gi|607367883|gb|EZA62012.1|/1.60513e-21/hypothetical protein X777_07361 [Cerapachys biroi]	NA	sp|P46804|SPD2_NEPCL/2e-06/Spidroin-2 (Fragment) OS=Nephila clavipes PE=2 SV=1	cfa:100855618/2e-08/bone morphogenetic protein 8B-like; K04663 bone morphogenetic protein 5/6/7/8	NA	NA	NA
Unigene5671_All	gi|646701897|gb|KDR11392.1|/4.49092e-133/Mothers against decapentaplegic-like protein 3 [Zootermopsis nevadensis]	gi|121583821|ref|NM_131571.2|/5e-45/Danio rerio SMAD family member 3a (smad3a), mRNA gi|120537588|gb|BC129150.1| Danio rerio MAD homolog 3a (Drosophila), mRNA (cDNA clone MGC:158174 IMAGE:7067818), complete cds	sp|P84025|SMAD3_RAT/3e-118/Mothers against decapentaplegic homolog 3 OS=Rattus norvegicus GN=Smad3 PE=1 SV=1	ame:412601/2e-129/SMAD3; SMAD family member 3; K04500 mothers against decapentaplegic homolog 2/3	NA	PTHR13703/2.3E-174/--	NA
Unigene5749_All	gi|646721236|gb|KDR22706.1|/2.92601e-53/Inhibin beta chain, partial [Zootermopsis nevadensis]	gi|50872271|gb|AC010838.12|/3e-07/Drosophila melanogaster clone BACR13D24, complete sequence	sp|O61643|INHB_DROME/3e-47/Inhibin beta chain OS=Drosophila melanogaster GN=Actbeta PE=2 SV=2	nvi:100118270/6e-54/NV13144; inhibin beta chain-like; K04667 inhibin, beta	NA	PS00250/-/TGF-beta family signature.	NA
Unigene6373_All	gi|350418119|ref|XP_003491744.1|/6.54818e-146/PREDICTED: dorsal-ventral patterning protein Sog-like [Bombus impatiens]	NA	sp|Q24025|SOG_DROME/9e-139/Dorsal-ventral patterning protein Sog OS=Drosophila melanogaster GN=sog PE=1 SV=1	ame:410035/6e-145/sog; dorsal-ventral patterning protein Sog; K04657 chordin	Cgl1939/8e-13/---	PS01208/-/VWFC domain signature.	NA
Unigene6451_All	gi|646719688|gb|KDR21706.1|/6.9095e-74/hypothetical protein L798_02762 [Zootermopsis nevadensis]	NA	sp|Q6NYP0|TM208_DANRE/1e-41/Transmembrane protein 208 OS=Danio rerio GN=tmem208 PE=2 SV=1	gga:415659/2e-16/TMEM208; transcription factor E2F4; K04682 E2F transcription factor 4/5	NA	PF05620/4.8E-39/Protein of unknown function (DUF788)	NA
Unigene6688_All	gi|646722175|gb|KDR23265.1|/0/Serine/threonine-protein phosphatase 2A 65 kDa regulatory subunit A alpha isoform [Zootermopsis nevadensis]	gi|383860429|ref|XM_003705644.1|/3e-62/PREDICTED: Megachile rotundata serine/threonine-protein phosphatase 2A 65 kDa regulatory subunit A alpha isoform-like (LOC100875309), mRNA	sp|P30153|2AAA_HUMAN/0.0/Serine/threonine-protein phosphatase 2A 65 kDa regulatory subunit A alpha isoform OS=Homo sapiens GN=PPP2R1A PE=1 SV=4	nvi:100117468/0.0/NV13353; serine/threonine-protein phosphatase 2A 65 kDa regulatory subunit A alpha isoform-like; K03456 protein phosphatase 2 (formerly 2A), regulatory subunit A	NA	PS50077/11.416/HEAT repeat profile.	NA
Unigene7197_All	gi|270004914|gb|EFA01362.1|/2.41361e-11/hypothetical protein TcasGA2_TC010347 [Tribolium castaneum]	NA	sp|Q5R9Y1|FSTL1_PONAB/1e-08/Follistatin-related protein 1 OS=Pongo abelii GN=FSTL1 PE=2 SV=2	dre:565373/1e-06/agrn, wu:fb57e07; hm:gc12; K06254 agrin	NA	NA	NA
Unigene7389_All	gi|347965262|ref|XP_003435740.1|/9.59787e-14/AGAP007237-PB [Anopheles gambiae str. PEST] &gt;gi|333466440|gb|EGK96243.1| AGAP007237-PB [Anopheles gambiae str. PEST]	gi|7106803|gb|AF151041.1|AF151041/1e-06/Homo sapiens HSPC207 mRNA, complete cds	sp|Q92626|PXDN_HUMAN/2e-12/Peroxidasin homolog OS=Homo sapiens GN=PXDN PE=1 SV=2	mdo:100032659/3e-10/THBS2; thrombospondin 2; K04659 thrombospondin	CC3494_1/1e-08/---	NA	NA
Unigene7418_All	gi|646706485|gb|KDR13694.1|/8.79532e-82/Bone morphogenetic protein 7 [Zootermopsis nevadensis]	NA	sp|P23359|BMP7_MOUSE/8e-40/Bone morphogenetic protein 7 OS=Mus musculus GN=Bmp7 PE=1 SV=2	dre:394026/4e-41/bmp5, bmp5l, hm:zehl0669, zehl0669, zgc:64230; bone morphogenetic protein 5; K04663 bone morphogenetic protein 5/6/7/8	NA	PF00019/4.1E-31/Transforming growth factor beta like domain	NA
Unigene7424_All	gi|646699278|gb|KDR09984.1|/0/Ribosomal protein S6 kinase beta-1 [Zootermopsis nevadensis]	gi|350402478|ref|XM_003486453.1|/4e-37/PREDICTED: Bombus impatiens ribosomal protein S6 kinase beta-1-like (LOC100742655), mRNA	sp|P67999|KS6B1_RAT/3e-164/Ribosomal protein S6 kinase beta-1 OS=Rattus norvegicus GN=Rps6kb1 PE=1 SV=1	nvi:100123253/0.0/NV11734; ribosomal protein S6 kinase beta-1-like; K04688 p70 ribosomal S6 kinase [EC:2.7.11.1]	SPAC17G8.14c_2/7e-70/---	PS00107/-/Protein kinases ATP-binding region signature.	biological_process:GO:0007165//signal transduction;GO:0006468//protein phosphorylation;molecular_function:GO:0005524//ATP binding;GO:0004697//protein kinase C activity;
Unigene7501_All	gi|328784384|ref|XP_003250447.1|/1.28932e-35/PREDICTED: transcriptional regulator Myc-B-like [Apis mellifera]	gi|62751756|ref|NM_001015773.1|/7e-06/Xenopus (Silurana) tropicalis 5'-nucleotidase, cytosolic II (nt5c2), mRNA gi|59808720|gb|BC089713.1| Xenopus tropicalis MGC108319 protein, mRNA (cDNA clone MGC:108319 IMAGE:7022096), complete cds	sp|Q17103|MYC_ASTRU/2e-14/Myc protein (Fragment) OS=Asterias rubens GN=MYC PE=2 SV=1	dre:252851/2e-17/mycn, N-myc, fb57a02, nmyc1, wu:fb57a02, zN-myc, zgc:85706; v-myc myelocytomatosis viral related oncogene, neuroblastoma derived (avian); K09109 N-myc proto-oncogene protein	Cgl1939/6e-06/---	SM00353/9.5E-9/helix loop helix domain	NA
Unigene7709_All	gi|383856322|ref|XP_003703658.1|/6.14085e-52/PREDICTED: uncharacterized protein LOC100875487 [Megachile rotundata]	NA	sp|P41951|PQN25_CAEEL/5e-10/Prion-like-(Q/N-rich) domain-bearing protein 25 OS=Caenorhabditis elegans GN=pqn-25 PE=4 SV=3	cel:D1044.3/2e-09/pqn-25; Prion-like-(Q/N-rich)-domain-bearing protein family member (pqn-25); K00924 [EC:2.7.1.-]	NA	PF01683/1.9E-5/EB module	NA
Unigene7859_All	gi|646715870|gb|KDR19330.1|/4.26974e-38/Protein extra-macrochaetae [Zootermopsis nevadensis]	gi|195586759|ref|XM_002083104.1|/4e-29/Drosophila simulans GD13571 (Dsim\GD13571), mRNA	sp|P18491|EMC_DROME/5e-21/Protein extra-macrochaetae OS=Drosophila melanogaster GN=emc PE=2 SV=2	aga:AgaP_AGAP007696/8e-25/AGAP007696-PA; K04680 inhibitor of DNA binding, dominant negative helix-loop-helix protein	NA	NA	NA
Unigene7984_All	gi|646700571|gb|KDR10681.1|/8.92548e-120/Protein 60A [Zootermopsis nevadensis]	gi|524924360|ref|XM_005066371.1|/2e-10/PREDICTED: Mesocricetus auratus bone morphogenetic protein 6 (Bmp6), mRNA	sp|P27091|60A_DROME/2e-89/Protein 60A OS=Drosophila melanogaster GN=gbb PE=1 SV=1	ame:410776/4e-114/gbb; glass bottom boat; K04663 bone morphogenetic protein 5/6/7/8	DR2133/1e-06/---	SM00204/1.3E-59/Transforming growth factor-beta (TGF-beta) family	NA
Unigene8124_All	gi|572294848|ref|XP_006614678.1|/1.28917e-60/PREDICTED: mothers against decapentaplegic homolog 6-like [Apis dorsata]	gi|389614450|dbj|AK404779.1|/4e-14/Papilio xuthus mRNA for daughters against dpp, partial cds, sequence id: Px-4035, expressed in epidermis	sp|O43541|SMAD6_HUMAN/8e-47/Mothers against decapentaplegic homolog 6 OS=Homo sapiens GN=SMAD6 PE=1 SV=2	ame:413371/8e-62/Dad; daughters against dpp; K04677 mothers against decapentaplegic homolog 6/7	DR2133/5e-06/---	NA	NA
Unigene8325_All	gi|242024858|ref|XP_002432843.1|/5.79948e-25/Cadherin-23 precursor, putative [Pediculus humanus corporis] &gt;gi|212518352|gb|EEB20105.1| Cadherin-23 precursor, putative [Pediculus humanus corporis]	gi|158297322|ref|XM_317578.4|/7e-11/Anopheles gambiae str. PEST AGAP007905-PA (AgaP_AGAP007905) mRNA, partial cds	sp|Q24292|DS_DROME/4e-17/Protein dachsous OS=Drosophila melanogaster GN=ds PE=1 SV=3	cel:F28D9.1/1e-07/rsr-1; SR protein related family member (rsr-1); K13171 serine/arginine repetitive matrix protein 1	DR2133/7e-06/---	NA	biological_process:GO:0007155//cell adhesion;cellular_component:GO:0016020//membrane;molecular_function:GO:0016491//oxidoreductase activity;
Unigene845_All	gi|321465662|gb|EFX76662.1|/6.51183e-35/hypothetical protein DAPPUDRAFT_322171 [Daphnia pulex]	NA	sp|Q64700|RBL2_MOUSE/9e-30/Retinoblastoma-like protein 2 OS=Mus musculus GN=Rbl2 PE=1 SV=3	mmu:19651/3e-29/Rbl2, Rb2, p130; retinoblastoma-like 2; K04681 retinoblastoma-like	NA	PTHR13742/6.0E-28/--	NA
Unigene87_All	gi|242015135|ref|XP_002428229.1|/0/Thrombospondin-3 precursor, putative [Pediculus humanus corporis] &gt;gi|212512790|gb|EEB15491.1| Thrombospondin-3 precursor, putative [Pediculus humanus corporis]	gi|170050551|ref|XM_001861327.1|/8e-42/Culex quinquefasciatus thrombospondin, mRNA	sp|P49747|COMP_HUMAN/0.0/Cartilage oligomeric matrix protein OS=Homo sapiens GN=COMP PE=1 SV=2	aag:AaeL_AAEL008062/0.0/thrombospondin; K04659 thrombospondin	NA	PS01187/-/Calcium-binding EGF-like domain signature.	biological_process:GO:0007155//cell adhesion;cellular_component:GO:0005576//extracellular region;molecular_function:GO:0005509//calcium ion binding;
Unigene9098_All	gi|646715813|gb|KDR19281.1|/4.38945e-26/Schwannomin-interacting protein 1 [Zootermopsis nevadensis]	gi|242007474|ref|XM_002424520.1|/4e-08/Pediculus humanus corporis schwannomin interacting protein, putative, mRNA	sp|Q3TI53|SCHI1_MOUSE/2e-06/Schwannomin-interacting protein 1 OS=Mus musculus GN=Schip1 PE=1 SV=2	tca:663533/1e-16/similar to CG9774-PA; K04514 Rho-associated, coiled-coil containing protein kinase [EC:2.7.11.1]	NA	PTHR13103/1.5E-14/--	NA
Unigene9194_All	gi|646695968|gb|KDR08562.1|/9.05746e-11/GAS2-like protein 1 [Zootermopsis nevadensis]	NA	sp|Q8TD84|DSCL1_HUMAN/4e-07/Down syndrome cell adhesion molecule-like protein 1 OS=Homo sapiens GN=DSCAML1 PE=1 SV=2	ptr:453658/5e-10/SLCO3A1; solute carrier organic anion transporter family, member 3A1; K14353 solute carrier organic anion transporter family, member 3A	DRA0210/2e-06/---	NA	NA
Unigene9323_All	gi|557173522|emb|CDJ28754.1|/2.13764e-14/hypothetical protein, conserved [Eimeria mitis]	gi|195401896|ref|XM_002059511.1|/3e-18/Drosophila virilis GJ14830 (Dvir\GJ14830), mRNA	sp|Q9H1B7|I2BPL_HUMAN/4e-12/Interferon regulatory factor 2-binding protein-like OS=Homo sapiens GN=IRF2BPL PE=1 SV=1	dvi:Dvir_GJ22369/4e-11/GJ22369 gene product from transcript GJ22369-RA; K14007 protein transport protein SEC24	MT0292/5e-07/---	NA	NA
Unigene9614_All	gi|646715813|gb|KDR19281.1|/1.7517e-117/Schwannomin-interacting protein 1 [Zootermopsis nevadensis]	gi|383861820|ref|XM_003706335.1|/4e-07/PREDICTED: Megachile rotundata uncharacterized LOC100880801 (LOC100880801), mRNA	sp|Q9P0W5|SCHI1_HUMAN/2e-33/Schwannomin-interacting protein 1 OS=Homo sapiens GN=SCHIP1 PE=1 SV=1	tca:663533/6e-69/similar to CG9774-PA; K04514 Rho-associated, coiled-coil containing protein kinase [EC:2.7.11.1]	NA	PF10148/5.6E-12/Schwannomin-interacting protein 1	NA
Unigene9665_All	gi|646697827|gb|KDR09313.1|/4.63876e-104/Ras-like GTP-binding protein Rho1 [Zootermopsis nevadensis]	gi|380028479|ref|XM_003697880.1|/3e-53/PREDICTED: Apis florea ras-like GTP-binding protein Rho1-like (LOC100872791), mRNA	sp|P48148|RHO1_DROME/2e-100/Ras-like GTP-binding protein Rho1 OS=Drosophila melanogaster GN=Rho1 PE=1 SV=1	nvi:100114100/7e-104/RHOA, NV12244; ras homolog gene family, member A; K04513 Ras homolog gene family, member A	SPAC16.01/2e-57/---	PF00071/2.0E-58/Ras family	NA
Unigene9753_All	gi|322801631|gb|EFZ22272.1|/0/hypothetical protein SINV_14598 [Solenopsis invicta]	gi|380016947|ref|XM_003692381.1|/1e-95/PREDICTED: Apis florea serine/threonine-protein phosphatase 2A catalytic subunit alpha isoform-like (LOC100869181), mRNA	sp|P67777|PP2AA_RABIT/2e-180/Serine/threonine-protein phosphatase 2A catalytic subunit alpha isoform OS=Oryctolagus cuniculus GN=PPP2CA PE=2 SV=1	ame:550710/0.0/mts; serine/threonine-protein phosphatase PP2A; K04382 protein phosphatase 2 (formerly 2A), catalytic subunit [EC:3.1.3.16]	SPAC823.15/1e-149/---	PR00114/1.7E-91/Serine/threonine phosphatase family signature	molecular_function:GO:0004721//phosphoprotein phosphatase activity;
Unigene9892_All	gi|307185193|gb|EFN71330.1|/1.91623e-52/Putative GPI-anchor transamidase [Camponotus floridanus]	NA	sp|P21674|FST_RAT/5e-38/Follistatin OS=Rattus norvegicus GN=Fst PE=1 SV=1	ame:411058/1e-51/uncharacterized LOC411058; K05290 phosphatidylinositol glycan, class K [EC:2.6.-.-]	DRA0212/6e-08/---	SM00280/8.9E-8/Kazal type serine protease inhibitors	NA

## Sheet: JAK-STAT
CL1101.Contig1_All	gi|372558280|dbj|BAL45933.1|/1.30502e-07/insoluble matrix protein [Pinctada fucata]	NA	sp|P86966|GRP1_PINMA/1e-07/Glycine-rich protein 1 (Fragment) OS=Pinctada maxima PE=1 SV=1	ptr:459171/6e-07/SOS1; son of sevenless homolog 1 (Drosophila); K03099 son of sevenless	NA	NA	NA
CL1101.Contig2_All	gi|372558280|dbj|BAL45933.1|/6.90745e-08/insoluble matrix protein [Pinctada fucata]	NA	sp|P86966|GRP1_PINMA/7e-08/Glycine-rich protein 1 (Fragment) OS=Pinctada maxima PE=1 SV=1	rno:294568/1e-06/Wasf1; WAS protein family, member 1; K05753 WAS protein family, member 1	Cgl1939/7e-06/---	NA	NA
CL1134.Contig1_All	gi|340725344|ref|XP_003401031.1|/0/PREDICTED: signal transducer and activator of transcription 5B-like [Bombus terrestris] &gt;gi|350403859|ref|XP_003486926.1| PREDICTED: signal transducer and activator of transcription 5B-like [Bombus impatiens]	gi|474422248|dbj|AB715379.1|/3e-44/Gryllus bimaculatus Stat mRNA for signal transducer and activator of transcription, partial cds	sp|Q9TUM3|STA5B_BOVIN/0.0/Signal transducer and activator of transcription 5B OS=Bos taurus GN=STAT5B PE=2 SV=2	nvi:100121885/0.0/NV13582; signal transducer and activator of transcription 5B-like; K11224 signal transducer and activator of transcription 5B	NA	PS50001/12.139/Src homology 2 (SH2) domain profile.	NA
CL1134.Contig2_All	gi|340725344|ref|XP_003401031.1|/0/PREDICTED: signal transducer and activator of transcription 5B-like [Bombus terrestris] &gt;gi|350403859|ref|XP_003486926.1| PREDICTED: signal transducer and activator of transcription 5B-like [Bombus impatiens]	gi|474422248|dbj|AB715379.1|/3e-44/Gryllus bimaculatus Stat mRNA for signal transducer and activator of transcription, partial cds	sp|Q9TUM3|STA5B_BOVIN/0.0/Signal transducer and activator of transcription 5B OS=Bos taurus GN=STAT5B PE=2 SV=2	nvi:100121885/0.0/NV13582; signal transducer and activator of transcription 5B-like; K11224 signal transducer and activator of transcription 5B	NA	PF00017/1.3E-10/SH2 domain	NA
CL1170.Contig1_All	gi|646708456|gb|KDR14768.1|/0/E3 SUMO-protein ligase PIAS1 [Zootermopsis nevadensis]	gi|380025133|ref|XM_003696286.1|/6e-27/PREDICTED: Apis florea E3 SUMO-protein ligase PIAS3-like (LOC100870115), mRNA	sp|Q9Y6X2|PIAS3_HUMAN/4e-110/E3 SUMO-protein ligase PIAS3 OS=Homo sapiens GN=PIAS3 PE=1 SV=2	ame:551174/5e-153/D-PIAS; protein inhibitor of activated STAT; K16063 E3 SUMO-protein ligase PIAS2 [EC:6.3.2.-]	NA	PTHR10782/5.1E-150/--	NA
CL1170.Contig2_All	gi|646708456|gb|KDR14768.1|/0/E3 SUMO-protein ligase PIAS1 [Zootermopsis nevadensis]	gi|380025133|ref|XM_003696286.1|/7e-27/PREDICTED: Apis florea E3 SUMO-protein ligase PIAS3-like (LOC100870115), mRNA	sp|Q9Y6X2|PIAS3_HUMAN/4e-125/E3 SUMO-protein ligase PIAS3 OS=Homo sapiens GN=PIAS3 PE=1 SV=2	ame:551174/6e-178/D-PIAS; protein inhibitor of activated STAT; K16063 E3 SUMO-protein ligase PIAS2 [EC:6.3.2.-]	NA	PF02891/2.0E-20/MIZ/SP-RING zinc finger	NA
CL1342.Contig1_All	gi|242014971|ref|XP_002428152.1|/6.93064e-80/ras GTP exchange factor, son of sevenless, putative [Pediculus humanus corporis] &gt;gi|212512695|gb|EEB15414.1| ras GTP exchange factor, son of sevenless, putative [Pediculus humanus corporis]	gi|501294949|dbj|AK417589.1|/5e-21/Riptortus pedestris mRNA for ras GTP exchange factor, son of sevenless, complete cds, sequence id: Rped-0883	sp|P26675|SOS_DROME/2e-55/Protein son of sevenless OS=Drosophila melanogaster GN=Sos PE=1 SV=2	aag:AaeL_AAEL001165/5e-68/ras GTP exchange factor, son of sevenless; K03099 son of sevenless	SPCC622.08c/3e-06/---	PF00125/6.3E-14/Core histone H2A/H2B/H3/H4	biological_process:GO:0006334//nucleosome assembly;GO:0035023//regulation of Rho protein signal transduction;cellular_component:GO:0005634//nucleus;GO:0000786//nucleosome;molecular_function:GO:0003677//DNA binding;GO:0046982//protein heterodimerization activity;GO:0005543//phospholipid binding;GO:0005089//Rho guanyl-nucleotide exchange factor activity;
CL1342.Contig2_All	gi|242014971|ref|XP_002428152.1|/1.09046e-171/ras GTP exchange factor, son of sevenless, putative [Pediculus humanus corporis] &gt;gi|212512695|gb|EEB15414.1| ras GTP exchange factor, son of sevenless, putative [Pediculus humanus corporis]	gi|501294949|dbj|AK417589.1|/2e-25/Riptortus pedestris mRNA for ras GTP exchange factor, son of sevenless, complete cds, sequence id: Rped-0883	sp|P26675|SOS_DROME/5e-124/Protein son of sevenless OS=Drosophila melanogaster GN=Sos PE=1 SV=2	aag:AaeL_AAEL001165/3e-148/ras GTP exchange factor, son of sevenless; K03099 son of sevenless	SPCC622.08c/3e-06/---	PS50010/19.293/Dbl homology (DH) domain profile.	biological_process:GO:0006334//nucleosome assembly;GO:0035023//regulation of Rho protein signal transduction;cellular_component:GO:0005634//nucleus;GO:0000786//nucleosome;molecular_function:GO:0003677//DNA binding;GO:0046982//protein heterodimerization activity;GO:0005543//phospholipid binding;GO:0005089//Rho guanyl-nucleotide exchange factor activity;
CL1342.Contig3_All	gi|242014971|ref|XP_002428152.1|/3.55744e-165/ras GTP exchange factor, son of sevenless, putative [Pediculus humanus corporis] &gt;gi|212512695|gb|EEB15414.1| ras GTP exchange factor, son of sevenless, putative [Pediculus humanus corporis]	gi|501294949|dbj|AK417589.1|/2e-25/Riptortus pedestris mRNA for ras GTP exchange factor, son of sevenless, complete cds, sequence id: Rped-0883	sp|P26675|SOS_DROME/3e-121/Protein son of sevenless OS=Drosophila melanogaster GN=Sos PE=1 SV=2	aag:AaeL_AAEL001165/5e-143/ras GTP exchange factor, son of sevenless; K03099 son of sevenless	SPCC622.08c/3e-06/---	PTHR23113:SF99/7.6E-215/--	biological_process:GO:0006334//nucleosome assembly;GO:0035023//regulation of Rho protein signal transduction;cellular_component:GO:0005634//nucleus;GO:0000786//nucleosome;molecular_function:GO:0003677//DNA binding;GO:0046982//protein heterodimerization activity;GO:0005543//phospholipid binding;GO:0005089//Rho guanyl-nucleotide exchange factor activity;
CL178.Contig2_All	gi|646707956|gb|KDR14469.1|/0/Neurabin-1 [Zootermopsis nevadensis]	gi|397787361|gb|JQ582823.1|/1e-23/Platyeriocheir formosa microsatellite EFMS-18 sequence	sp|O35867|NEB1_RAT/2e-86/Neurabin-1 OS=Rattus norvegicus GN=Ppp1r9a PE=1 SV=1	dre:565612/2e-20/ep300b, EP300a, P300-B, gb:dq017642; E1A binding protein p300 b; K04498 E1A/CREB-binding protein [EC:2.3.1.48]	YBR112c/3e-10/---	PTHR16154:SF23/1.8E-254/--	NA
CL2526.Contig1_All	gi|557182644|emb|CDJ31059.1|/1.96067e-06/hypothetical protein EMH_0063690 [Eimeria mitis]	gi|302486999|ref|NG_023722.1|/6e-11/Homo sapiens axin 2 pseudogene (LOC100418696) on chromosome 2	sp|P09346|KNOB_PLAFG/5e-06/Knob-associated histidine-rich protein OS=Plasmodium falciparum (isolate FCR-3 / Gambia) PE=2 SV=1	nvi:100122558/2e-07/NV11206; uncharacterized LOC100122558; K05766 slingshot	NA	NA	NA
CL2675.Contig1_All	gi|270004795|gb|EFA01243.1|/0/peroxidasin [Tribolium castaneum]	gi|555954534|ref|XM_005889372.1|/1e-34/PREDICTED: Bos mutus peroxidasin homolog (Drosophila) (PXDN), mRNA	sp|Q3UQ28|PXDN_MOUSE/0.0/Peroxidasin homolog OS=Mus musculus GN=Pxdn PE=2 SV=2	cin:100183311/3e-158/tpo; thyroid peroxidase; K00431 thyroid peroxidase [EC:1.11.1.8]	SPy1798/1e-12/---	SM00408/2.9E-11/Immunoglobulin C-2 Type	molecular_function:GO:0004601//peroxidase activity;
CL2675.Contig2_All	gi|270004795|gb|EFA01243.1|/0/peroxidasin [Tribolium castaneum]	gi|555954534|ref|XM_005889372.1|/2e-34/PREDICTED: Bos mutus peroxidasin homolog (Drosophila) (PXDN), mRNA	sp|Q3UQ28|PXDN_MOUSE/0.0/Peroxidasin homolog OS=Mus musculus GN=Pxdn PE=2 SV=2	cin:100183311/2e-158/tpo; thyroid peroxidase; K00431 thyroid peroxidase [EC:1.11.1.8]	SPy1798/2e-12/---	PS50835/15.018/Ig-like domain profile.	molecular_function:GO:0004601//peroxidase activity;
CL2933.Contig1_All	gi|646709642|gb|KDR15401.1|/0/Zinc finger MIZ domain-containing protein 1 [Zootermopsis nevadensis]	gi|158534578|gb|EU076397.1|/3e-33/Cynopterus sphinx forkhead box P2 mRNA, complete cds	sp|Q6P1E1|ZMIZ1_MOUSE/3e-176/Zinc finger MIZ domain-containing protein 1 OS=Mus musculus GN=Zmiz1 PE=2 SV=1	dmo:Dmoj_GI13420/1e-20/GI13420 gene product from transcript GI13420-RA; K11647 SWI/SNF-related matrix-associated actin-dependent regulator of chromatin subfamily A member 2/4 [EC:3.6.4.-]	YBR112c/1e-11/---	PTHR10782:SF16/3.2E-258/--	NA
CL2933.Contig2_All	gi|646709642|gb|KDR15401.1|/0/Zinc finger MIZ domain-containing protein 1 [Zootermopsis nevadensis]	gi|158534578|gb|EU076397.1|/3e-33/Cynopterus sphinx forkhead box P2 mRNA, complete cds	sp|Q6P1E1|ZMIZ1_MOUSE/2e-179/Zinc finger MIZ domain-containing protein 1 OS=Mus musculus GN=Zmiz1 PE=2 SV=1	aga:AgaP_AGAP005031/4e-22/AGAP005031-PA; K16063 E3 SUMO-protein ligase PIAS2 [EC:6.3.2.-]	YBR112c/1e-11/---	PS51044/43.815/Zinc finger SP-RING-type profile.	NA
CL3148.Contig1_All	gi|646723534|gb|KDR24108.1|/0/Peroxidase [Zootermopsis nevadensis]	gi|470599319|ref|XM_004311847.1|/2e-08/PREDICTED: Tursiops truncatus thyroid peroxidase, transcript variant 3 (TPO), mRNA	sp|Q01603|PERO_DROME/4e-112/Peroxidase OS=Drosophila melanogaster GN=Pxd PE=2 SV=2	dwi:Dwil_GK22572/3e-85/GK22572 gene product from transcript GK22572-RA; K14971 nuclear receptor coactivator 6	NA	PTHR11475/5.8E-240/--	NA
CL3148.Contig2_All	gi|646723534|gb|KDR24108.1|/0/Peroxidase [Zootermopsis nevadensis]	gi|470599319|ref|XM_004311847.1|/2e-08/PREDICTED: Tursiops truncatus thyroid peroxidase, transcript variant 3 (TPO), mRNA	sp|Q01603|PERO_DROME/2e-112/Peroxidase OS=Drosophila melanogaster GN=Pxd PE=2 SV=2	dwi:Dwil_GK22572/1e-85/GK22572 gene product from transcript GK22572-RA; K14971 nuclear receptor coactivator 6	NA	PF03098/1.1E-152/Animal haem peroxidase	NA
CL59.Contig3_All	gi|512875260|ref|XP_002943925.2|/6.68568e-42/PREDICTED: pogo transposable element with KRAB domain-like [Xenopus (Silurana) tropicalis]	NA	sp|Q9P215|POGK_HUMAN/2e-25/Pogo transposable element with KRAB domain OS=Homo sapiens GN=POGK PE=1 SV=2	xtr:100496013/5e-08/stat4; signal transducer and activator of transcription 4; K11222 signal transducer and activator of transcription 4	NA	PTHR19303/1.6E-44/--	NA
CL672.Contig2_All	gi|646713453|gb|KDR17799.1|/1.16747e-159/Rho GTPase-activating protein 11A [Zootermopsis nevadensis]	NA	sp|Q80Y19|RHGBA_MOUSE/1e-35/Rho GTPase-activating protein 11A OS=Mus musculus GN=Arhgap11a PE=2 SV=2	nvi:100121553/2e-14/Myo9, NV13827; myosin 9; K10360 myosin IX	NA	PF00620/7.7E-32/RhoGAP domain	NA
Unigene10207_All	gi|646696930|gb|KDR08894.1|/1.02338e-29/hypothetical protein L798_00548 [Zootermopsis nevadensis]	gi|195131492|ref|XM_002010149.1|/3e-17/Drosophila mojavensis GI15792 (Dmoj\GI15792), mRNA	sp|P60372|KR104_HUMAN/7e-10/Keratin-associated protein 10-4 OS=Homo sapiens GN=KRTAP10-4 PE=2 SV=1	ame:726946/2e-13/NFRKB, NFRKB-like1; nuclear factor related to kappaB binding protein; K11671 nuclear factor related to kappa-B-binding protein	NA	NA	NA
Unigene11232_All	gi|242015997|ref|XP_002428625.1|/0/E3 ubiquitin-protein ligase CBL, putative [Pediculus humanus corporis] &gt;gi|212513288|gb|EEB15887.1| E3 ubiquitin-protein ligase CBL, putative [Pediculus humanus corporis]	gi|380028525|ref|XM_003697901.1|/1e-29/PREDICTED: Apis florea E3 ubiquitin-protein ligase CBL-like (LOC100865807), mRNA	sp|Q6DFR2|CBLB_XENTR/0.0/E3 ubiquitin-protein ligase CBL-B OS=Xenopus tropicalis GN=cblb PE=2 SV=1	nvi:100119672/0.0/NV16764; E3 ubiquitin-protein ligase CBL-B-like; K04707 E3 ubiquitin-protein ligase CBL [EC:6.3.2.19]	NA	SM00184/5.0E-7/Ring finger	biological_process:GO:0016567//protein ubiquitination;GO:0007166//cell surface receptor signaling pathway;GO:0023051//regulation of signaling;cellular_component:GO:0005634//nucleus;molecular_function:GO:0004842//ubiquitin-protein transferase activity;GO:0001784//phosphotyrosine binding;GO:0005509//calcium ion binding;GO:0008270//zinc ion binding;GO:0004871//signal transducer activity;
Unigene11450_All	gi|557238798|emb|CDJ69958.1|/3.48444e-15/hypothetical protein ENH_00076330 [Eimeria necatrix]	gi|527242368|ref|XM_005139485.1|/6e-16/PREDICTED: Melopsittacus undulatus myocyte enhancer factor 2D (MEF2D), mRNA	sp|Q7ZVN7|MED15_DANRE/4e-08/Mediator of RNA polymerase II transcription subunit 15 OS=Danio rerio GN=med15 PE=2 SV=1	tca:664556/4e-13/similar to CG11970-PA; K11671 nuclear factor related to kappa-B-binding protein	YBR112c/1e-06/---	NA	NA
Unigene1374_All	gi|646696936|gb|KDR08900.1|/8.5578e-54/RAC serine/threonine-protein kinase [Zootermopsis nevadensis]	gi|548423352|ref|XM_005742780.1|/1e-20/PREDICTED: Pundamilia nyererei RAC-alpha serine/threonine-protein kinase-like (LOC102207437), transcript variant X2, mRNA	sp|Q8INB9|AKT1_DROME/2e-38/RAC serine/threonine-protein kinase OS=Drosophila melanogaster GN=Akt1 PE=1 SV=3	nvi:100122383/8e-49/NV10151; RAC serine/threonine-protein kinase-like; K04456 RAC serine/threonine-protein kinase [EC:2.7.11.1]	NA	NA	biological_process:GO:0006468//protein phosphorylation;molecular_function:GO:0005524//ATP binding;GO:0004697//protein kinase C activity;GO:0005543//phospholipid binding;
Unigene1488_All	gi|642930421|ref|XP_008196394.1|/2.49353e-121/PREDICTED: tyrosine-protein kinase hopscotch [Tribolium castaneum]	gi|474422243|dbj|AB715377.1|/2e-06/Gryllus bimaculatus hopscotch mRNA for Janus kinase, partial cds	sp|Q24592|JAK_DROME/4e-61/Tyrosine-protein kinase hopscotch OS=Drosophila melanogaster GN=hop PE=1 SV=2	ame:726002/1e-110/hop; hopscotch; K04447 Janus kinase 2 [EC:2.7.10.2]	YAR019c/2e-23/---	PS00109/-/Tyrosine protein kinases specific active-site signature.	biological_process:GO:0016310//phosphorylation;molecular_function:GO:0004713//protein tyrosine kinase activity;GO:0000166//nucleotide binding;
Unigene1506_All	gi|646715364|gb|KDR19006.1|/0/Growth factor receptor-bound protein 2 [Zootermopsis nevadensis]	gi|354797584|gb|JN962085.1|/4e-27/Mus musculus targeted non-conditional, lacZ-tagged mutant allele Slc30a9:tm1e(KOMP)Wtsi; transgenic	sp|Q13588|GRAP_HUMAN/3e-09/GRB2-related adapter protein OS=Homo sapiens GN=GRAP PE=1 SV=1	acs:100564375/9e-09/growth factor receptor-bound protein 2-like; K04364 growth factor receptor-binding protein 2	NA	PS50002/13.564/Src homology 3 (SH3) domain profile.	NA
Unigene16936_All	gi|607356853|gb|EZA51345.1|/6.54482e-15/Protein son of sevenless [Cerapachys biroi]	NA	sp|Q6ZRS2|SRCAP_HUMAN/3e-10/Helicase SRCAP OS=Homo sapiens GN=SRCAP PE=1 SV=3	cqu:CpipJ_CPIJ005593/7e-13/ras GTP exchange factor, son of sevenless; K03099 son of sevenless	SPBC28F2.12/4e-07/---	NA	NA
Unigene1735_All	gi|646698629|gb|KDR09708.1|/9.83303e-47/Cytokine receptor [Zootermopsis nevadensis]	NA	sp|Q00560|IL6RB_MOUSE/3e-09/Interleukin-6 receptor subunit beta OS=Mus musculus GN=Il6st PE=1 SV=2	bta:522155/1e-09/IL6ST; interleukin 6 signal transducer (gp130, oncostatin M receptor); K05060 interleukin 6 signal transducer	NA	PTHR23036/6.2E-13/--	NA
Unigene17355_All	gi|646717551|gb|KDR20365.1|/7.35682e-13/G1/S-specific cyclin-D2, partial [Zootermopsis nevadensis]	NA	NA	nvi:100117434/3e-12/cycD, NV50745; cyclin D; K10151 cyclin D2	NA	PF02984/6.7E-8/Cyclin, C-terminal domain	NA
Unigene17868_All	gi|646718599|gb|KDR21011.1|/9.94005e-58/Phosphatidylinositol-4,5-bisphosphate 3-kinase catalytic subunit delta isoform [Zootermopsis nevadensis]	gi|386370783|gb|JQ772018.1|/9e-09/Strongyloides stercoralis strain UPD phosphatidylinositol 3-kinase catalytic subunit gene, complete cds	sp|P42338|PK3CB_HUMAN/2e-32/Phosphatidylinositol 4,5-bisphosphate 3-kinase catalytic subunit beta isoform OS=Homo sapiens GN=PIK3CB PE=1 SV=1	api:100160001/2e-52/phosphatidylinositol-4,5-bisphosphate 3-kinase catalytic subunit delta isoform-like; K00922 phosphatidylinositol-4,5-bisphosphate 3-kinase [EC:2.7.1.153]	SPAC458.05/1e-09/---	PTHR10048/2.2E-73/--	biological_process:GO:0048015//phosphatidylinositol-mediated signaling;GO:0046854//phosphatidylinositol phosphorylation;molecular_function:GO:0005524//ATP binding;GO:0046934//phosphatidylinositol-4,5-bisphosphate 3-kinase activity;
Unigene18531_All	gi|646710838|gb|KDR16256.1|/6.48796e-41/Short spindle protein 4 [Zootermopsis nevadensis]	gi|149695326|emb|CU179646.5|/2e-11/Zebrafish DNA sequence from clone CH211-5G9, complete sequence	sp|Q54VU4|Y8013_DICDI/7e-12/Probable serine/threonine-protein kinase DDB_G0280133 OS=Dictyostelium discoideum GN=DDB_G0280133 PE=3 SV=1	dvi:Dvir_GJ13091/2e-09/GJ13091 gene product from transcript GJ13091-RA; K15309 CREB-regulated transcription coactivator	YBR112c/2e-06/---	NA	NA
Unigene19531_All	gi|646722120|gb|KDR23223.1|/7.52927e-34/N-chimaerin [Zootermopsis nevadensis]	gi|242006367|ref|XM_002423978.1|/4e-16/Pediculus humanus corporis N-chimaerin, putative, mRNA	sp|Q17QN0|CHIN_BOVIN/1e-24/N-chimaerin OS=Bos taurus GN=CHN1 PE=2 SV=1	ptr:739083/4e-24/ATF2, CHN1; activating transcription factor 2; K04450 activating transcription factor 2	NA	PR00008/1.1E-6/Diacylglycerol/phorbol-ester binding signature	biological_process:GO:0035556//intracellular signal transduction;cellular_component:GO:0005622//intracellular;molecular_function:GO:0046872//metal ion binding;
Unigene19939_All	gi|646689332|gb|KDR06554.1|/6.40975e-52/Tyrosine-protein kinase hopscotch [Zootermopsis nevadensis]	NA	sp|Q24592|JAK_DROME/5e-12/Tyrosine-protein kinase hopscotch OS=Drosophila melanogaster GN=hop PE=1 SV=2	tca:663273/6e-43/similar to tyrosine protein kinase; K09556 BCL2-associated athanogene 2	NA	PS50057/18.484/FERM domain profile.	NA
Unigene19940_All	gi|646689332|gb|KDR06554.1|/3.08124e-100/Tyrosine-protein kinase hopscotch [Zootermopsis nevadensis]	NA	sp|Q24592|JAK_DROME/6e-25/Tyrosine-protein kinase hopscotch OS=Drosophila melanogaster GN=hop PE=1 SV=2	ame:726002/5e-64/hop; hopscotch; K04447 Janus kinase 2 [EC:2.7.10.2]	NA	PTHR24418:SF143/2.2E-28/--	biological_process:GO:0016310//phosphorylation;molecular_function:GO:0004713//protein tyrosine kinase activity;GO:0000166//nucleotide binding;
Unigene19941_All	gi|646689332|gb|KDR06554.1|/1.96144e-34/Tyrosine-protein kinase hopscotch [Zootermopsis nevadensis]	NA	sp|Q91738|FAK1_XENLA/2e-13/Focal adhesion kinase 1 OS=Xenopus laevis GN=ptk2 PE=2 SV=2	ame:726002/2e-28/hop; hopscotch; K04447 Janus kinase 2 [EC:2.7.10.2]	NA	PTHR24418:SF210/2.6E-17/--	NA
Unigene19942_All	gi|646689332|gb|KDR06554.1|/8.41476e-57/Tyrosine-protein kinase hopscotch [Zootermopsis nevadensis]	gi|474422253|dbj|AB761613.1|/4e-08/Gryllus bimaculatus hop mRNA for janus kinase, partial cds	NA	tca:663273/2e-37/similar to tyrosine protein kinase; K09556 BCL2-associated athanogene 2	NA	NA	biological_process:GO:0016310//phosphorylation;molecular_function:GO:0004713//protein tyrosine kinase activity;GO:0000166//nucleotide binding;
Unigene20268_All	gi|91081481|ref|XP_974376.1|/9.34242e-51/PREDICTED: G1/S-specific cyclin-D2-like [Tribolium castaneum]	gi|40674604|gb|BC064998.1|/1e-06/Homo sapiens calpain, small subunit 1, mRNA (cDNA clone MGC:75186 IMAGE:5785274), complete cds	sp|Q3MHH5|CCND3_BOVIN/5e-43/G1/S-specific cyclin-D3 OS=Bos taurus GN=CCND3 PE=2 SV=1	tca:663226/4e-52/similar to G1/S-specific cyclin-D3; K10151 cyclin D2	YGR109c/2e-12/---	PF00134/2.6E-29/Cyclin, N-terminal domain	NA
Unigene20549_All	gi|646720614|gb|KDR22275.1|/7.61512e-10/hypothetical protein L798_02381 [Zootermopsis nevadensis]	gi|512951424|ref|XM_004838079.1|/2e-12/PREDICTED: Heterocephalus glaber mastermind-like 2 (Drosophila) (Maml2), transcript variant X2, mRNA	sp|Q54TM7|DRKD_DICDI/2e-07/Probable serine/threonine-protein kinase drkD OS=Dictyostelium discoideum GN=drkD PE=2 SV=1	api:100162127/9e-06/histone acetyltransferase p300-like; K04498 E1A/CREB-binding protein [EC:2.3.1.48]	NA	NA	NA
Unigene2140_All	gi|242023785|ref|XP_002432311.1|/0/Chorion peroxidase precursor, putative [Pediculus humanus corporis] &gt;gi|212517734|gb|EEB19573.1| Chorion peroxidase precursor, putative [Pediculus humanus corporis]	gi|347963063|ref|XM_311106.5|/6e-74/Anopheles gambiae str. PEST AGAP000051-PA (HPX5) mRNA, complete cds	sp|Q9VEG6|PERC_DROME/7e-104/Chorion peroxidase OS=Drosophila melanogaster GN=Pxt PE=2 SV=3	dwi:Dwil_GK22572/5e-106/GK22572 gene product from transcript GK22572-RA; K14971 nuclear receptor coactivator 6	NA	PS50292/143.905/Animal heme peroxidase superfamily profile.	biological_process:GO:0006979//response to oxidative stress;GO:0055114//oxidation-reduction process;molecular_function:GO:0020037//heme binding;GO:0004601//peroxidase activity;
Unigene24917_All	gi|546675360|gb|ERL86570.1|/1.03651e-38/hypothetical protein D910_03977 [Dendroctonus ponderosae]	gi|541977209|ref|XM_005441334.1|/2e-14/PREDICTED: Falco cherrug E1A binding protein p300 (EP300), mRNA	sp|Q6JHU9|CBP_RAT/1e-36/CREB-binding protein OS=Rattus norvegicus GN=Crebbp PE=2 SV=1	dvi:Dvir_GJ19060/7e-40/GJ19060 gene product from transcript GJ19060-RA; K04498 E1A/CREB-binding protein [EC:2.3.1.48]	NA	PTHR13808:SF1/1.0E-66/--	biological_process:GO:0006355//regulation of transcription, DNA-templated;GO:0016573//histone acetylation;cellular_component:GO:0000123//histone acetyltransferase complex;molecular_function:GO:0003713//transcription coactivator activity;GO:0004402//histone acetyltransferase activity;GO:0008270//zinc ion binding;
Unigene25174_All	gi|646716693|gb|KDR19833.1|/1.31361e-50/CREB-binding protein [Zootermopsis nevadensis]	gi|513159076|ref|XM_001233887.3|/3e-09/PREDICTED: Gallus gallus E1A binding protein p300 (EP300), transcript variant X1, mRNA	sp|P45481|CBP_MOUSE/2e-19/CREB-binding protein OS=Mus musculus GN=Crebbp PE=1 SV=3	nvi:100123220/5e-36/Crebbp, NV12033, Nejire; CREB binding protein; K04498 E1A/CREB-binding protein [EC:2.3.1.48]	NA	PTHR13808/1.0E-30/--	NA
Unigene26295_All	gi|345487293|ref|XP_001603559.2|/3.45288e-127/PREDICTED: uncharacterized protein LOC100119851 [Nasonia vitripennis]	NA	sp|Q01603|PERO_DROME/3e-121/Peroxidase OS=Drosophila melanogaster GN=Pxd PE=2 SV=2	mgp:100547955/5e-77/myeloperoxidase-like; K10789 myeloperoxidase [EC:1.11.1.7]	NA	PR00457/2.1E-29/Animal haem peroxidase signature	NA
Unigene27446_All	gi|646719537|gb|KDR21612.1|/7.64241e-156/hypothetical protein L798_03853, partial [Zootermopsis nevadensis]	gi|282403494|ref|NM_001170673.1|/1e-21/Tribolium castaneum sprouty-related protein with EVH-1 domain (Spred), mRNA	sp|Q924S7|SPRE2_MOUSE/4e-73/Sprouty-related, EVH1 domain-containing protein 2 OS=Mus musculus GN=Spred2 PE=1 SV=1	tca:656393/5e-135/Spred; sprouty-related protein with EVH-1 domain; K04703 sprouty-related, EVH1 domain containing	NA	PTHR11202:SF3/1.6E-138/--	NA
Unigene27489_All	gi|642125022|emb|CDQ61855.1|/1.14647e-10/unnamed protein product [Oncorhynchus mykiss]	NA	sp|Q642G2|SOSD1_RAT/1e-10/Sclerostin domain-containing protein 1 OS=Rattus norvegicus GN=Sostdc1 PE=2 SV=1	ptr:469506/3e-07/IL6R; interleukin 6 receptor; K05055 interleukin 6 receptor	NA	NA	NA
Unigene28772_All	gi|646716693|gb|KDR19833.1|/1.64257e-85/CREB-binding protein [Zootermopsis nevadensis]	gi|380026271|ref|XR_143177.1|/1e-60/PREDICTED: Apis florea uncharacterized LOC100872466 (LOC100872466), miscRNA	sp|Q92793|CBP_HUMAN/1e-49/CREB-binding protein OS=Homo sapiens GN=CREBBP PE=1 SV=3	tca:664565/7e-84/similar to CG15319-PB; K04498 E1A/CREB-binding protein [EC:2.3.1.48]	NA	PTHR13808/4.6E-110/--	NA
Unigene28773_All	gi|646716693|gb|KDR19833.1|/4.60075e-63/CREB-binding protein [Zootermopsis nevadensis]	gi|283462205|gb|GU211180.1|/8e-18/Saccoglossus kowalevskii CREB-binding protein mRNA, partial cds	sp|Q6JHU9|CBP_RAT/2e-46/CREB-binding protein OS=Rattus norvegicus GN=Crebbp PE=2 SV=1	tca:664565/2e-59/similar to CG15319-PB; K04498 E1A/CREB-binding protein [EC:2.3.1.48]	NA	PS50135/11.431/Zinc finger ZZ-type profile.	NA
Unigene299_All	gi|383856116|ref|XP_003703556.1|/7.1756e-119/PREDICTED: peroxidase-like [Megachile rotundata]	NA	sp|Q01603|PERO_DROME/3e-96/Peroxidase OS=Drosophila melanogaster GN=Pxd PE=2 SV=2	tgu:100228147/4e-60/similar to myeloperoxidase; K10789 myeloperoxidase [EC:1.11.1.7]	NA	PR00457/1.9E-26/Animal haem peroxidase signature	NA
Unigene29927_All	gi|646718579|gb|KDR20991.1|/4.804e-57/Rho GTPase-activating protein 21 [Zootermopsis nevadensis]	NA	sp|Q6DFV3|RHG21_MOUSE/1e-41/Rho GTPase-activating protein 21 OS=Mus musculus GN=Arhgap21 PE=1 SV=1	ptr:739083/8e-17/ATF2, CHN1; activating transcription factor 2; K04450 activating transcription factor 2	NA	PTHR23175:SF10/2.5E-75/--	NA
Unigene30228_All	gi|646705102|gb|KDR12981.1|/2.31125e-129/Trinucleotide repeat-containing gene 6C protein [Zootermopsis nevadensis]	NA	sp|Q8SY33|GAWKY_DROME/4e-36/Protein Gawky OS=Drosophila melanogaster GN=gw PE=1 SV=1	dvi:Dvir_GJ19060/2e-06/GJ19060 gene product from transcript GJ19060-RA; K04498 E1A/CREB-binding protein [EC:2.3.1.48]	NA	PF10427/2.8E-7/Argonaute hook	NA
Unigene30229_All	gi|383860126|ref|XP_003705542.1|/1.03875e-46/PREDICTED: protein Gawky-like [Megachile rotundata]	gi|532044362|ref|XM_005364938.1|/1e-21/PREDICTED: Microtus ochrogaster forkhead box P1 (Foxp1), mRNA	sp|Q8SY33|GAWKY_DROME/2e-27/Protein Gawky OS=Drosophila melanogaster GN=gw PE=1 SV=1	dgr:Dgri_GH12924/3e-12/GH12924 gene product from transcript GH12924-RA; K04498 E1A/CREB-binding protein [EC:2.3.1.48]	YKL032c/6e-08/---	NA	NA
Unigene30769_All	gi|557159158|emb|CDI81946.1|/1.4226e-15/Myosin light chain kinase, related [Eimeria praecox]	NA	sp|Q2TA51|KRA55_MOUSE/1e-12/Keratin-associated protein 5-5 OS=Mus musculus GN=Krtap5-5 PE=2 SV=1	dre:565612/2e-11/ep300b, EP300a, P300-B, gb:dq017642; E1A binding protein p300 b; K04498 E1A/CREB-binding protein [EC:2.3.1.48]	RSc1191/3e-10/---	NA	NA
Unigene313_All	gi|646697030|gb|KDR08949.1|/1.03275e-59/Cytokine-inducible SH2-containing protein [Zootermopsis nevadensis]	NA	sp|Q9PW70|CISH_CHICK/6e-28/Cytokine-inducible SH2-containing protein OS=Gallus gallus GN=CISH PE=2 SV=1	acs:100552117/2e-29/cytokine-inducible SH2-containing protein-like; K04701 cytokine inducible SH2-containing protein	NA	NA	NA
Unigene31483_All	gi|642932918|ref|XP_008197187.1|/2.1898e-76/PREDICTED: uncharacterized protein LOC656619 [Tribolium castaneum]	NA	sp|A1KZ92|PXDNL_HUMAN/9e-38/Peroxidasin-like protein OS=Homo sapiens GN=PXDNL PE=1 SV=3	mdo:100032350/1e-31/TPO; thyroid peroxidase; K00431 thyroid peroxidase [EC:1.11.1.8]	NA	PTHR11475/1.8E-67/--	NA
Unigene32664_All	gi|646714776|gb|KDR18630.1|/1.98994e-57/Large proline-rich protein BAT3 [Zootermopsis nevadensis]	gi|195396496|ref|XM_002056832.1|/9e-12/Drosophila virilis GJ16759 (Dvir\GJ16759), mRNA	sp|Q54DK4|AK1_DICDI/3e-12/Alpha-protein kinase 1 OS=Dictyostelium discoideum GN=ak1 PE=3 SV=1	dgr:Dgri_GH12924/8e-10/GH12924 gene product from transcript GH12924-RA; K04498 E1A/CREB-binding protein [EC:2.3.1.48]	NA	NA	NA
Unigene3299_All	gi|383859688|ref|XP_003705324.1|/6.09804e-167/PREDICTED: signal transducing adapter molecule 1-like [Megachile rotundata]	gi|557755688|ref|XM_005177526.1|/1e-09/PREDICTED: Musca domestica signal transducing adapter molecule 1-like (LOC101898117), mRNA	sp|Q92783|STAM1_HUMAN/6e-118/Signal transducing adapter molecule 1 OS=Homo sapiens GN=STAM PE=1 SV=3	ame:551140/7e-164/Stam; signal transducing adaptor molecule; K04705 signal transducing adaptor molecule	Rv3876/3e-06/---	PS50179/41.592/VHS domain profile.	NA
Unigene32999_All	gi|557164712|emb|CDJ65760.1|/2.75338e-12/ribosomal protein L19, putative [Eimeria necatrix]	gi|195047440|ref|XM_001992305.1|/5e-06/Drosophila grimshawi GH24261 (Dgri\GH24261), mRNA	sp|Q9D5Z7|KRA52_MOUSE/4e-09/Keratin-associated protein 5-2 OS=Mus musculus GN=Krtap5-2 PE=2 SV=1	dmo:Dmoj_GI12481/6e-07/GI12481 gene product from transcript GI12481-RA; K13151 snurportin-1	YBR112c/1e-06/---	NA	NA
Unigene335_All	gi|242023895|ref|XP_002432366.1|/1.82852e-09/Bestrophin-1, putative [Pediculus humanus corporis] &gt;gi|212517789|gb|EEB19628.1| Bestrophin-1, putative [Pediculus humanus corporis]	NA	sp|Q99PP7|TRI33_MOUSE/1e-06/E3 ubiquitin-protein ligase TRIM33 OS=Mus musculus GN=Trim33 PE=1 SV=2	mdo:100016383/2e-08/MSL1; male-specific lethal 1 homolog (Drosophila); K13163 male-specific lethal 1	NA	NA	NA
Unigene33706_All	gi|1168721|sp|P45586.1|CU79A_LOCMI/3.7031e-36/RecName: Full=Cuticle protein 79, isoform A; AltName: Full=LM-ACP 79A; Short=LM-79A [Locusta migratoria] &gt;gi|998756|gb|AAB34518.1| Lm-ACP79a=wing cuticle protein [Locusta migratoria=migratory locusts, wings, Peptide, 131 aa]	NA	sp|P45586|CU79A_LOCMI/7e-38/Cuticle protein 79, isoform A OS=Locusta migratoria PE=1 SV=1	xtr:448509/7e-07/cblb, MGC79623, rnf56; Cas-Br-M (murine) ecotropic retroviral transforming sequence b; K04707 E3 ubiquitin-protein ligase CBL [EC:6.3.2.19]	NA	NA	NA
Unigene34031_All	gi|321467825|gb|EFX78813.1|/5.26421e-27/hypothetical protein DAPPUDRAFT_320085 [Daphnia pulex]	NA	NA	mcc:699489/8e-06/IFNGR2; interferon gamma receptor 2 (interferon gamma transducer 1); K05133 interferon gamma receptor 2	NA	NA	NA
Unigene3756_All	gi|328707518|ref|XP_001943396.2|/2.33739e-148/PREDICTED: probable galactose-1-phosphate uridylyltransferase [Acyrthosiphon pisum]	gi|23587388|dbj|AK115350.1|/5e-07/Ciona intestinalis cDNA, clone:cieg046j02, full insert sequence	sp|Q03249|GALT_MOUSE/5e-135/Galactose-1-phosphate uridylyltransferase OS=Mus musculus GN=Galt PE=2 SV=3	api:100168691/1e-148/probable galactose-1-phosphate uridylyltransferase-like; K00965 UDPglucose--hexose-1-phosphate uridylyltransferase [EC:2.7.7.12]	PM1036/1e-126/---	PF02744/1.3E-59/Galactose-1-phosphate uridyl transferase, C-terminal domain	NA
Unigene403_All	gi|646701115|gb|KDR10999.1|/2.08322e-179/Suppressor of cytokine signaling 5 [Zootermopsis nevadensis]	gi|380028755|ref|XR_143305.1|/2e-29/PREDICTED: Apis florea uncharacterized LOC100870406 (LOC100870406), miscRNA	sp|O75159|SOCS5_HUMAN/7e-76/Suppressor of cytokine signaling 5 OS=Homo sapiens GN=SOCS5 PE=1 SV=1	nvi:100122078/4e-138/NV11960; uncharacterized LOC100122078; K04700 suppressor of cytokine signaling, invertebrate	NA	PS50001/14.082/Src homology 2 (SH2) domain profile.	NA
Unigene4153_All	gi|270006383|gb|EFA02831.1|/2.23027e-23/sprouty [Tribolium castaneum]	gi|426224070|ref|XM_004006148.1|/2e-07/PREDICTED: Ovis aries mannosyl (alpha-1,3-)-glycoprotein beta-1,4-N-acetylglucosaminyltransferase, isozyme A (MGAT4A), mRNA	sp|O44783|SPY_DROME/7e-22/Protein sprouty OS=Drosophila melanogaster GN=sty PE=1 SV=2	tca:661922/1e-24/similar to Protein sprouty (Spry); K04704 sprouty	NA	NA	NA
Unigene4493_All	gi|641660654|ref|XP_008181566.1|/4.95741e-110/PREDICTED: peroxidase [Acyrthosiphon pisum]	NA	sp|Q01603|PERO_DROME/2e-93/Peroxidase OS=Drosophila melanogaster GN=Pxd PE=2 SV=2	tgu:100228147/1e-64/similar to myeloperoxidase; K10789 myeloperoxidase [EC:1.11.1.7]	NA	PF03098/5.8E-123/Animal haem peroxidase	NA
Unigene4538_All	gi|646721205|gb|KDR22675.1|/7.66935e-97/Pecanex-like protein 1 [Zootermopsis nevadensis]	gi|507694535|ref|XM_004713682.1|/3e-13/PREDICTED: Echinops telfairi pecanex-like 3 (Drosophila) (PCNXL3), mRNA	sp|P18490|PCX_DROME/3e-88/Protein pecanex OS=Drosophila melanogaster GN=pcx PE=2 SV=3	cfa:100684979/9e-08/uncharacterized LOC100684979; K09211 krueppel-like factor 17	DR2133/7e-09/---	PTHR12372/6.4E-140/--	cellular_component:GO:0016021//integral component of membrane;
Unigene4837_All	gi|646719741|gb|KDR21748.1|/7.66527e-34/hypothetical protein L798_02689 [Zootermopsis nevadensis]	NA	sp|P21519|MAM_DROME/4e-14/Neurogenic protein mastermind OS=Drosophila melanogaster GN=mam PE=2 SV=2	dme:Dmel_CG8118/1e-13/mam; mastermind; K06061 mastermind	NA	NA	NA
Unigene4966_All	gi|332024860|gb|EGI65048.1|/3.31683e-49/CREB-binding protein [Acromyrmex echinatior]	gi|30407150|emb|AL844508.1|/9e-08/Plasmodium falciparum 3D7 chromosome 9	sp|P05143|PRP2_MOUSE/2e-09/Proline-rich protein 2 OS=Mus musculus GN=Prp2 PE=2 SV=2	nvi:100123220/1e-44/Crebbp, NV12033, Nejire; CREB binding protein; K04498 E1A/CREB-binding protein [EC:2.3.1.48]	PA0197/1e-08/---	NA	NA
Unigene5185_All	gi|646722638|gb|KDR23569.1|/0/Suppressor of cytokine signaling 7 [Zootermopsis nevadensis]	gi|474422267|dbj|AB761617.1|/2e-28/Gryllus bimaculatus Socs7 mRNA for suppressor of Cytokine signaling 7, partial cds	sp|Q8VHQ2|SOCS7_MOUSE/2e-41/Suppressor of cytokine signaling 7 OS=Mus musculus GN=Socs7 PE=1 SV=1	ame:413772/0.0/Socs7; suppressor of cytokine signaling 7; K04700 suppressor of cytokine signaling, invertebrate	NA	SM00253/5.2E-13/suppressors of cytokine signalling	NA
Unigene5263_All	gi|66500538|ref|XP_392119.2|/0/PREDICTED: uncharacterized protein LOC408577 [Apis mellifera]	gi|554850978|ref|XM_005935685.1|/4e-07/PREDICTED: Haplochromis burtoni phosphatidylinositol 3-kinase regulatory subunit gamma-like (LOC102303266), mRNA	sp|P27986|P85A_HUMAN/4e-128/Phosphatidylinositol 3-kinase regulatory subunit alpha OS=Homo sapiens GN=PIK3R1 PE=1 SV=2	ame:408577/0.0/phosphotidylinositol 3 kinase 21B ortholog; K02649 phosphoinositide-3-kinase, regulatory subunit	NA	PF00620/1.5E-26/RhoGAP domain	NA
Unigene5311_All	gi|383856116|ref|XP_003703556.1|/1.60207e-114/PREDICTED: peroxidase-like [Megachile rotundata]	NA	sp|Q01603|PERO_DROME/9e-94/Peroxidase OS=Drosophila melanogaster GN=Pxd PE=2 SV=2	dwi:Dwil_GK22572/3e-59/GK22572 gene product from transcript GK22572-RA; K14971 nuclear receptor coactivator 6	NA	PR00457/4.3E-29/Animal haem peroxidase signature	NA
Unigene5419_All	gi|646723533|gb|KDR24107.1|/0/Peroxidase [Zootermopsis nevadensis]	gi|336093018|gb|JF912440.1|/5e-15/Exopalaemon carinicauda clone Pot21 microsatellite sequence	sp|Q01603|PERO_DROME/7e-175/Peroxidase OS=Drosophila melanogaster GN=Pxd PE=2 SV=2	mdo:100012375/2e-80/lactoperoxidase-like; K12550 lactoperoxidase [EC:1.11.1.7]	Cgl1939/2e-06/---	PTHR11475:SF41/3.0E-273/--	NA
Unigene5953_All	gi|646716104|gb|KDR19491.1|/1.60458e-29/hypothetical protein L798_06534 [Zootermopsis nevadensis]	gi|45237295|gb|AC136518.3|/6e-23/Mus musculus BAC clone RP23-304K22 from chromosome 16, complete sequence	sp|Q9BRJ6|CG050_HUMAN/3e-13/Uncharacterized protein C7orf50 OS=Homo sapiens GN=C7orf50 PE=1 SV=1	tca:656423/1e-10/similar to rac serine/threonine kinase; K04456 RAC serine/threonine-protein kinase [EC:2.7.11.1]	NA	PTHR22306/8.0E-22/--	NA
Unigene6621_All	gi|328700364|ref|XP_001946672.2|/0/PREDICTED: chorion peroxidase-like [Acyrthosiphon pisum]	gi|513211567|ref|XM_003642246.2|/1e-09/PREDICTED: Gallus gallus class I histocompatibility antigen, F10 alpha chain-like (LOC417083), transcript variant X1, mRNA	sp|Q9VEG6|PERC_DROME/2e-128/Chorion peroxidase OS=Drosophila melanogaster GN=Pxt PE=2 SV=3	dwi:Dwil_GK22572/2e-110/GK22572 gene product from transcript GK22572-RA; K14971 nuclear receptor coactivator 6	CC3441/5e-13/---	PF03098/2.5E-173/Animal haem peroxidase	molecular_function:GO:0016491//oxidoreductase activity;
Unigene665_All	gi|646702417|gb|KDR11629.1|/1.65585e-96/hypothetical protein L798_13955 [Zootermopsis nevadensis]	NA	sp|A6NNA2|SRRM3_HUMAN/6e-08/Serine/arginine repetitive matrix protein 3 OS=Homo sapiens GN=SRRM3 PE=2 SV=4	bta:514889/3e-08/IFNGR2; interferon gamma receptor 2 (interferon gamma transducer 1); K05133 interferon gamma receptor 2	NA	NA	NA
Unigene7501_All	gi|328784384|ref|XP_003250447.1|/1.28932e-35/PREDICTED: transcriptional regulator Myc-B-like [Apis mellifera]	gi|62751756|ref|NM_001015773.1|/7e-06/Xenopus (Silurana) tropicalis 5'-nucleotidase, cytosolic II (nt5c2), mRNA gi|59808720|gb|BC089713.1| Xenopus tropicalis MGC108319 protein, mRNA (cDNA clone MGC:108319 IMAGE:7022096), complete cds	sp|Q17103|MYC_ASTRU/2e-14/Myc protein (Fragment) OS=Asterias rubens GN=MYC PE=2 SV=1	dre:252851/2e-17/mycn, N-myc, fb57a02, nmyc1, wu:fb57a02, zN-myc, zgc:85706; v-myc myelocytomatosis viral related oncogene, neuroblastoma derived (avian); K09109 N-myc proto-oncogene protein	Cgl1939/6e-06/---	SM00353/9.5E-9/helix loop helix domain	NA
Unigene8241_All	gi|646708223|gb|KDR14625.1|/2.59892e-26/Protein sprouty [Zootermopsis nevadensis]	gi|241564757|ref|XM_002401851.1|/3e-08/Ixodes scapularis sprouty, putative, mRNA	sp|O44783|SPY_DROME/7e-20/Protein sprouty OS=Drosophila melanogaster GN=sty PE=1 SV=2	aga:AgaP_AGAP004823/1e-22/AGAP004823-PA; K04704 sprouty	NA	PTHR12365:SF7/6.0E-25/--	NA
Unigene8397_All	gi|662217217|ref|XP_008482581.1|/6.56594e-136/PREDICTED: ribonucleoprotein PTB-binding 2-like [Diaphorina citri]	gi|545529552|ref|XM_005631021.1|/2e-08/PREDICTED: Canis lupus familiaris piccolo presynaptic cytomatrix protein (PCLO), mRNA	sp|Q5XI28|RAVR1_RAT/1e-68/Ribonucleoprotein PTB-binding 1 OS=Rattus norvegicus GN=Raver1 PE=2 SV=1	cfa:476714/1e-60/TYK2; tyrosine kinase 2; K11219 non-receptor tyrosine kinase [EC:2.7.10.2]	Rv3876/4e-07/---	PTHR23189/3.2E-58/--	NA
Unigene8542_All	gi|242020664|ref|XP_002430772.1|/0/tyrosine-protein phosphatase corkscrew, putative [Pediculus humanus corporis] &gt;gi|212515969|gb|EEB18034.1| tyrosine-protein phosphatase corkscrew, putative [Pediculus humanus corporis]	gi|170059156|ref|XM_001865204.1|/2e-38/Culex quinquefasciatus tyrosine phosphatase n11, mRNA	sp|Q06124|PTN11_HUMAN/0.0/Tyrosine-protein phosphatase non-receptor type 11 OS=Homo sapiens GN=PTPN11 PE=1 SV=2	ame:412529/0.0/csw; tyrosine-protein phosphatase corkscrew; K07293 protein tyrosine phosphatase, non-receptor type 11 [EC:3.1.3.48]	SPAC26F1.10c/1e-26/---	PF00102/6.3E-76/Protein-tyrosine phosphatase	biological_process:GO:0006470//protein dephosphorylation;molecular_function:GO:0004721//phosphoprotein phosphatase activity;GO:0016740//transferase activity;
Unigene9323_All	gi|557173522|emb|CDJ28754.1|/2.13764e-14/hypothetical protein, conserved [Eimeria mitis]	gi|195401896|ref|XM_002059511.1|/3e-18/Drosophila virilis GJ14830 (Dvir\GJ14830), mRNA	sp|Q9H1B7|I2BPL_HUMAN/4e-12/Interferon regulatory factor 2-binding protein-like OS=Homo sapiens GN=IRF2BPL PE=1 SV=1	dvi:Dvir_GJ22369/4e-11/GJ22369 gene product from transcript GJ22369-RA; K14007 protein transport protein SEC24	MT0292/5e-07/---	NA	NA
Unigene9514_All	gi|646706693|gb|KDR13800.1|/0/Chorion peroxidase, partial [Zootermopsis nevadensis]	gi|512906804|ref|XM_004926228.1|/3e-10/PREDICTED: Bombyx mori thyroid peroxidase-like (LOC101746521), mRNA	sp|Q3UQ28|PXDN_MOUSE/4e-106/Peroxidasin homolog OS=Mus musculus GN=Pxdn PE=2 SV=2	dwi:Dwil_GK22572/5e-169/GK22572 gene product from transcript GK22572-RA; K14971 nuclear receptor coactivator 6	DR2133/1e-08/---	PTHR11475/1.2E-302/--	NA
Unigene9645_All	gi|646702619|gb|KDR11728.1|/4.52446e-116/Protein E(sev)2B [Zootermopsis nevadensis]	gi|380012052|ref|XM_003690056.1|/4e-42/PREDICTED: Apis florea protein enhancer of sevenless 2B-like (LOC100865764), mRNA	sp|Q6YKA8|DRK_DROSI/2e-109/Protein E(sev)2B OS=Drosophila simulans GN=drk PE=3 SV=1	nvi:100115944/1e-114/NV13944; protein enhancer of sevenless 2B-like; K04364 growth factor receptor-binding protein 2	NA	PR00401/1.3E-16/SH2 domain signature	NA
Unigene9762_All	gi|646696936|gb|KDR08900.1|/0/RAC serine/threonine-protein kinase [Zootermopsis nevadensis]	gi|28144658|emb|AL928587.7|/5e-42/Mouse DNA sequence from clone RP23-282M14 on chromosome 2, complete sequence	sp|Q8INB9|AKT1_DROME/3e-176/RAC serine/threonine-protein kinase OS=Drosophila melanogaster GN=Akt1 PE=1 SV=3	api:100160970/0.0/RAC serine/threonine-protein kinase-like; K04456 RAC serine/threonine-protein kinase [EC:2.7.11.1]	SPAC17G8.14c_2/6e-91/---	PF00069/1.1E-75/Protein kinase domain	biological_process:GO:0006468//protein phosphorylation;molecular_function:GO:0005524//ATP binding;GO:0004697//protein kinase C activity;GO:0005543//phospholipid binding;
Unigene9827_All	NA	NA	sp|Q91Y44|BRDT_MOUSE/9e-07/Bromodomain testis-specific protein OS=Mus musculus GN=Brdt PE=1 SV=3	dre:556277/3e-06/cblb, CBL, Cas-Br-M, dZ25N23.1, si:busm1-25n23.1, si:busm1-39l02.2, si:dz25n23.1, si:dz39l02.2; Cas-Br-M (murine) ecotropic retroviral transforming sequence b; K04707 E3 ubiquitin-protein ligase CBL [EC:6.3.2.19]	NA	NA	NA

## Sheet: MAPK-fly
CL1101.Contig1_All	gi|372558280|dbj|BAL45933.1|/1.30502e-07/insoluble matrix protein [Pinctada fucata]	NA	sp|P86966|GRP1_PINMA/1e-07/Glycine-rich protein 1 (Fragment) OS=Pinctada maxima PE=1 SV=1	ptr:459171/6e-07/SOS1; son of sevenless homolog 1 (Drosophila); K03099 son of sevenless	NA	NA	NA
CL1101.Contig2_All	gi|372558280|dbj|BAL45933.1|/6.90745e-08/insoluble matrix protein [Pinctada fucata]	NA	sp|P86966|GRP1_PINMA/7e-08/Glycine-rich protein 1 (Fragment) OS=Pinctada maxima PE=1 SV=1	rno:294568/1e-06/Wasf1; WAS protein family, member 1; K05753 WAS protein family, member 1	Cgl1939/7e-06/---	NA	NA
CL1342.Contig1_All	gi|242014971|ref|XP_002428152.1|/6.93064e-80/ras GTP exchange factor, son of sevenless, putative [Pediculus humanus corporis] &gt;gi|212512695|gb|EEB15414.1| ras GTP exchange factor, son of sevenless, putative [Pediculus humanus corporis]	gi|501294949|dbj|AK417589.1|/5e-21/Riptortus pedestris mRNA for ras GTP exchange factor, son of sevenless, complete cds, sequence id: Rped-0883	sp|P26675|SOS_DROME/2e-55/Protein son of sevenless OS=Drosophila melanogaster GN=Sos PE=1 SV=2	aag:AaeL_AAEL001165/5e-68/ras GTP exchange factor, son of sevenless; K03099 son of sevenless	SPCC622.08c/3e-06/---	PF00125/6.3E-14/Core histone H2A/H2B/H3/H4	biological_process:GO:0006334//nucleosome assembly;GO:0035023//regulation of Rho protein signal transduction;cellular_component:GO:0005634//nucleus;GO:0000786//nucleosome;molecular_function:GO:0003677//DNA binding;GO:0046982//protein heterodimerization activity;GO:0005543//phospholipid binding;GO:0005089//Rho guanyl-nucleotide exchange factor activity;
CL1342.Contig2_All	gi|242014971|ref|XP_002428152.1|/1.09046e-171/ras GTP exchange factor, son of sevenless, putative [Pediculus humanus corporis] &gt;gi|212512695|gb|EEB15414.1| ras GTP exchange factor, son of sevenless, putative [Pediculus humanus corporis]	gi|501294949|dbj|AK417589.1|/2e-25/Riptortus pedestris mRNA for ras GTP exchange factor, son of sevenless, complete cds, sequence id: Rped-0883	sp|P26675|SOS_DROME/5e-124/Protein son of sevenless OS=Drosophila melanogaster GN=Sos PE=1 SV=2	aag:AaeL_AAEL001165/3e-148/ras GTP exchange factor, son of sevenless; K03099 son of sevenless	SPCC622.08c/3e-06/---	PS50010/19.293/Dbl homology (DH) domain profile.	biological_process:GO:0006334//nucleosome assembly;GO:0035023//regulation of Rho protein signal transduction;cellular_component:GO:0005634//nucleus;GO:0000786//nucleosome;molecular_function:GO:0003677//DNA binding;GO:0046982//protein heterodimerization activity;GO:0005543//phospholipid binding;GO:0005089//Rho guanyl-nucleotide exchange factor activity;
CL1342.Contig3_All	gi|242014971|ref|XP_002428152.1|/3.55744e-165/ras GTP exchange factor, son of sevenless, putative [Pediculus humanus corporis] &gt;gi|212512695|gb|EEB15414.1| ras GTP exchange factor, son of sevenless, putative [Pediculus humanus corporis]	gi|501294949|dbj|AK417589.1|/2e-25/Riptortus pedestris mRNA for ras GTP exchange factor, son of sevenless, complete cds, sequence id: Rped-0883	sp|P26675|SOS_DROME/3e-121/Protein son of sevenless OS=Drosophila melanogaster GN=Sos PE=1 SV=2	aag:AaeL_AAEL001165/5e-143/ras GTP exchange factor, son of sevenless; K03099 son of sevenless	SPCC622.08c/3e-06/---	PTHR23113:SF99/7.6E-215/--	biological_process:GO:0006334//nucleosome assembly;GO:0035023//regulation of Rho protein signal transduction;cellular_component:GO:0005634//nucleus;GO:0000786//nucleosome;molecular_function:GO:0003677//DNA binding;GO:0046982//protein heterodimerization activity;GO:0005543//phospholipid binding;GO:0005089//Rho guanyl-nucleotide exchange factor activity;
CL1940.Contig1_All	gi|557164482|emb|CDJ65593.1|/1.49545e-09/hypothetical protein ENH_00007520 [Eimeria necatrix]	gi|195375824|ref|XM_002046663.1|/3e-17/Drosophila virilis GJ12335 (Dvir\GJ12335), mRNA	sp|P54674|PI3K2_DICDI/3e-07/Phosphatidylinositol 3-kinase 2 OS=Dictyostelium discoideum GN=pikB PE=2 SV=2	dvi:Dvir_GJ19323/4e-08/GJ19323 gene product from transcript GJ19323-RA; K09326 homeobox protein OTX	NA	NA	NA
CL2567.Contig1_All	gi|571553799|ref|XP_006565599.1|/4.60314e-157/PREDICTED: ETS-like protein pointed isoform X2 [Apis mellifera]	gi|195109209|ref|XM_001999144.1|/1e-50/Drosophila mojavensis GI23211 (Dmoj\GI23211), mRNA	sp|P51023|PNT2_DROME/3e-65/ETS-like protein pointed, isoform P2/D OS=Drosophila melanogaster GN=pnt PE=2 SV=2	ame:412916/6e-158/pnt; ETS-like protein pointed; K02678 c-ets proto-oncogene protein	DR2133/2e-07/---	PTHR11849/7.8E-172/--	NA
CL2567.Contig2_All	gi|571553799|ref|XP_006565599.1|/1.07598e-153/PREDICTED: ETS-like protein pointed isoform X2 [Apis mellifera]	gi|195109209|ref|XM_001999144.1|/1e-50/Drosophila mojavensis GI23211 (Dmoj\GI23211), mRNA	sp|P51023|PNT2_DROME/3e-65/ETS-like protein pointed, isoform P2/D OS=Drosophila melanogaster GN=pnt PE=2 SV=2	ame:412916/1e-154/pnt; ETS-like protein pointed; K02678 c-ets proto-oncogene protein	DR2133/1e-06/---	PR00454/2.6E-30/ETS domain signature	NA
CL374.Contig1_All	gi|156555690|ref|XP_001602735.1|/4.11921e-120/PREDICTED: torso-like protein [Nasonia vitripennis] &gt;gi|645027252|ref|XP_008212094.1| PREDICTED: torso-like protein [Nasonia vitripennis]	gi|347967545|ref|XM_307897.4|/3e-12/Anopheles gambiae str. PEST AGAP002282-PA (AgaP_AGAP002282) mRNA, complete cds	sp|P40689|TSL_DROME/3e-84/Torso-like protein OS=Drosophila melanogaster GN=tsl PE=1 SV=2	nvi:100118858/2e-121/NV17074; torso-like protein-like; K12377 torso-like protein	Rv2839c/2e-07/---	NA	NA
CL374.Contig2_All	gi|156555690|ref|XP_001602735.1|/3.19036e-120/PREDICTED: torso-like protein [Nasonia vitripennis] &gt;gi|645027252|ref|XP_008212094.1| PREDICTED: torso-like protein [Nasonia vitripennis]	gi|347967545|ref|XM_307897.4|/3e-12/Anopheles gambiae str. PEST AGAP002282-PA (AgaP_AGAP002282) mRNA, complete cds	sp|P40689|TSL_DROME/3e-84/Torso-like protein OS=Drosophila melanogaster GN=tsl PE=1 SV=2	nvi:100118858/2e-121/NV17074; torso-like protein-like; K12377 torso-like protein	CC0042/1e-07/---	NA	NA
Unigene1506_All	gi|646715364|gb|KDR19006.1|/0/Growth factor receptor-bound protein 2 [Zootermopsis nevadensis]	gi|354797584|gb|JN962085.1|/4e-27/Mus musculus targeted non-conditional, lacZ-tagged mutant allele Slc30a9:tm1e(KOMP)Wtsi; transgenic	sp|Q13588|GRAP_HUMAN/3e-09/GRB2-related adapter protein OS=Homo sapiens GN=GRAP PE=1 SV=1	acs:100564375/9e-09/growth factor receptor-bound protein 2-like; K04364 growth factor receptor-binding protein 2	NA	PS50002/13.564/Src homology 3 (SH3) domain profile.	NA
Unigene16500_All	gi|646703851|gb|KDR12312.1|/2.0529e-26/Ets DNA-binding protein pokkuri [Zootermopsis nevadensis]	gi|198456728|ref|XM_001360383.2|/3e-07/Drosophila pseudoobscura pseudoobscura GA13479 (Dpse\GA13479), mRNA	sp|Q01842|POK_DROME/3e-09/Ets DNA-binding protein pokkuri OS=Drosophila melanogaster GN=aop PE=1 SV=2	tgu:100222125/4e-09/ets variant gene 7 (TEL2 oncogene); K03211 ETS translocation variant 6/7	NA	PS51433/36.2/Pointed (PNT) domain profile.	cellular_component:GO:0005634//nucleus;molecular_function:GO:0043565//sequence-specific DNA binding;
Unigene16936_All	gi|607356853|gb|EZA51345.1|/6.54482e-15/Protein son of sevenless [Cerapachys biroi]	NA	sp|Q6ZRS2|SRCAP_HUMAN/3e-10/Helicase SRCAP OS=Homo sapiens GN=SRCAP PE=1 SV=3	cqu:CpipJ_CPIJ005593/7e-13/ras GTP exchange factor, son of sevenless; K03099 son of sevenless	SPBC28F2.12/4e-07/---	NA	NA
Unigene1973_All	gi|646707248|gb|KDR14091.1|/0/Ras GTPase-activating protein 3 [Zootermopsis nevadensis]	gi|383849361|ref|XM_003700266.1|/2e-12/PREDICTED: Megachile rotundata GTPase-activating protein-like (LOC100882353), mRNA	sp|Q14644|RASA3_HUMAN/0.0/Ras GTPase-activating protein 3 OS=Homo sapiens GN=RASA3 PE=1 SV=3	ame:412003/0.0/Rasa3; RAS p21 protein activator 3; K12380 Ras GTPase-activating protein 3	NA	PS50018/48.533/Ras GTPase-activating proteins profile.	NA
Unigene19853_All	gi|646721146|gb|KDR22616.1|/8.74225e-46/Proto-oncogene tyrosine-protein kinase ROS [Zootermopsis nevadensis]	NA	sp|P08941|ROS1_CHICK/3e-28/Proto-oncogene tyrosine-protein kinase ROS OS=Gallus gallus GN=ROS1 PE=1 SV=3	cqu:CpipJ_CPIJ011455/4e-37/tyrosine-protein kinase; K05088 proto-oncogene tyrosine-protein kinase ROS [EC:2.7.10.1]	NA	PF07714/4.6E-29/Protein tyrosine kinase	biological_process:GO:0007169//transmembrane receptor protein tyrosine kinase signaling pathway;GO:0006468//protein phosphorylation;cellular_component:GO:0016021//integral component of membrane;molecular_function:GO:0005524//ATP binding;GO:0004714//transmembrane receptor protein tyrosine kinase activity;
Unigene21081_All	gi|572267633|ref|XP_006611885.1|/4.83899e-48/PREDICTED: uncharacterized protein LOC102675399 [Apis dorsata]	gi|514699504|ref|XM_004997264.1|/6e-17/Salpingoeca sp. ATCC 50818 glutamine repeat protein (PTSG_01349) mRNA, complete cds	sp|Q14687|GSE1_HUMAN/3e-14/Genetic suppressor element 1 OS=Homo sapiens GN=GSE1 PE=1 SV=3	dgr:Dgri_GH11475/3e-08/GH11475 gene product from transcript GH11475-RA; K03211 ETS translocation variant 6/7	YLL013c/7e-06/---	PTHR17608/2.7E-15/--	NA
Unigene29492_All	gi|646703818|gb|KDR12291.1|/4.57351e-122/Raf-like protein serine/threonine-protein kinase phl, partial [Zootermopsis nevadensis]	NA	sp|P11346|KRAF1_DROME/6e-67/Raf homolog serine/threonine-protein kinase phl OS=Drosophila melanogaster GN=phl PE=1 SV=6	nvi:100121496/1e-94/NV12479; raf homolog serine/threonine-protein kinase phl-like; K02644 pole hole	NA	SM00455/5.3E-26/Raf-like Ras-binding domain	NA
Unigene29493_All	gi|646703818|gb|KDR12291.1|/0/Raf-like protein serine/threonine-protein kinase phl, partial [Zootermopsis nevadensis]	gi|350416305|ref|XM_003490858.1|/6e-25/PREDICTED: Bombus impatiens raf homolog serine/threonine-protein kinase phl-like (LOC100741263), mRNA	sp|P11346|KRAF1_DROME/3e-151/Raf homolog serine/threonine-protein kinase phl OS=Drosophila melanogaster GN=phl PE=1 SV=6	nvi:100121496/0.0/NV12479; raf homolog serine/threonine-protein kinase phl-like; K02644 pole hole	YAR019c/6e-21/---	PTHR23257:SF358/1.7E-247/--	biological_process:GO:0006468//protein phosphorylation;GO:0035556//intracellular signal transduction;molecular_function:GO:0046872//metal ion binding;GO:0004674//protein serine/threonine kinase activity;GO:0005524//ATP binding;GO:0004715//non-membrane spanning protein tyrosine kinase activity;GO:0005057//receptor signaling protein activity;
Unigene30197_All	gi|383856816|ref|XP_003703903.1|/5.4822e-53/PREDICTED: nuclear receptor subfamily 2 group E member 1-like [Megachile rotundata]	gi|118788494|ref|XM_316782.3|/8e-37/Anopheles gambiae str. PEST AGAP000819-PA (AgaP_AGAP000819) mRNA, complete cds	sp|O16845|TLL_DROVI/2e-48/Protein tailless OS=Drosophila virilis GN=tll PE=3 SV=1	ame:725327/7e-54/Tll, NR2E1; tailless; K08545 nuclear receptor subfamily 2 group E member 1	NA	PTHR24083/6.8E-73/--	biological_process:GO:0006355//regulation of transcription, DNA-templated;GO:0043401//steroid hormone mediated signaling pathway;cellular_component:GO:0005634//nucleus;molecular_function:GO:0003707//steroid hormone receptor activity;GO:0043565//sequence-specific DNA binding;GO:0008270//zinc ion binding;GO:0003700//sequence-specific DNA binding transcription factor activity;
Unigene3144_All	gi|646711965|gb|KDR16947.1|/0/Epidermal growth factor receptor [Zootermopsis nevadensis]	gi|194440586|dbj|AB300616.1|/3e-67/Gryllus bimaculatus egfr mRNA for epidermal growth factor receptor, partial cds	sp|P0CY46|EGFR_APIME/0.0/Epidermal growth factor receptor OS=Apis mellifera GN=Egfr PE=2 SV=1	ame:100577393/0.0/epidermal growth factor receptor-like; K04361 epidermal growth factor receptor [EC:2.7.10.1]	YAR019c/2e-16/---	PS50011/37.63/Protein kinase domain profile.	NA
Unigene3156_All	gi|646708352|gb|KDR14699.1|/2.2849e-153/Ets DNA-binding protein pokkuri [Zootermopsis nevadensis]	gi|194854437|ref|XM_001968325.1|/3e-29/Drosophila erecta GG24554 (Dere\GG24554), mRNA	sp|Q01842|POK_DROME/4e-100/Ets DNA-binding protein pokkuri OS=Drosophila melanogaster GN=aop PE=1 SV=2	tca:663895/1e-129/similar to Ets DNA-binding protein pokkuri (Protein yan) (Protein anterior open); K03211 ETS translocation variant 6/7	NA	PS51433/36.452/Pointed (PNT) domain profile.	NA
Unigene3293_All	gi|646716222|gb|KDR19551.1|/0/Dual specificity mitogen-activated protein kinase kinase dSOR1 [Zootermopsis nevadensis]	gi|462310588|gb|APGK01047273.1|/2e-67/Dendroctonus ponderosae Seq01047283, whole genome shotgun sequence	sp|Q24324|DSOR1_DROME/9e-166/Dual specificity mitogen-activated protein kinase kinase dSOR1 OS=Drosophila melanogaster GN=Dsor1 PE=1 SV=2	tca:661995/1e-170/similar to CG15793-PA; K04368 mitogen-activated protein kinase kinase 1 [EC:2.7.12.2]	YAR019c/1e-23/---	PTHR24360/8.3E-222/--	biological_process:GO:0006468//protein phosphorylation;molecular_function:GO:0004674//protein serine/threonine kinase activity;GO:0005524//ATP binding;
Unigene33335_All	gi|380024050|ref|XP_003695820.1|/2.93586e-10/PREDICTED: protein bride of sevenless-like [Apis florea]	NA	sp|Q6SPE9|SAMD1_RABIT/6e-09/Atherin OS=Oryctolagus cuniculus GN=SAMD1 PE=2 SV=1	ame:726228/6e-09/uncharacterized LOC726228; K04623 bride of sevenless protein	Cgl1939/4e-06/---	NA	NA
Unigene34194_All	gi|537135139|gb|ERE66117.1|/1.20237e-23/GTPase KRas-like isoform 2 [Cricetulus griseus]	gi|440503002|gb|JX512447.1|/1e-114/Homo sapiens v-Ki-ras2 Kirsten rat sarcoma viral oncogene homolog (KRAS) gene, complete cds	sp|Q07983|RASK_MONDO/1e-24/GTPase KRas OS=Monodelphis domestica GN=KRAS PE=1 SV=1	cfa:403871/4e-24/KRAS, K-RAS; v-Ki-ras2 Kirsten rat sarcoma viral oncogene homolog; K07827 GTPase KRas	SPAC17H9.09c/1e-06/---	PF00071/5.3E-14/Ras family	NA
Unigene34294_All	gi|646707418|gb|KDR14195.1|/9.77223e-13/Protein bride of sevenless [Zootermopsis nevadensis]	NA	sp|P22815|BOSS_DROME/1e-07/Protein bride of sevenless OS=Drosophila melanogaster GN=boss PE=2 SV=3	api:100160726/1e-10/uncharacterized LOC100160726; K04623 bride of sevenless protein	NA	NA	NA
Unigene3463_All	gi|646720041|gb|KDR21908.1|/0/Mitogen-activated protein kinase 1 [Zootermopsis nevadensis]	gi|332650261|gb|JF830802.1|/1e-101/Bemisia tabaci Erk1/2 (Erk1/2) mRNA, complete cds	sp|P26696|MK01_XENLA/2e-179/Mitogen-activated protein kinase 1 OS=Xenopus laevis GN=mapk1 PE=1 SV=3	tca:655225/0.0/similar to extracellular signal-regulated kinase; K04371 extracellular signal-regulated kinase 1/2 [EC:2.7.11.24]	YBL016w/7e-94/---	PTHR24055:SF161/1.8E-266/--	biological_process:GO:0000165//MAPK cascade;GO:0006468//protein phosphorylation;molecular_function:GO:0005524//ATP binding;GO:0004707//MAP kinase activity;
Unigene4595_All	gi|297499581|gb|ADI43984.1|/4.19676e-67/TGF-alpha [Gryllus bimaculatus]	gi|297499580|gb|HM106520.1|/7e-36/Gryllus bimaculatus TGF-alpha (tgfa) mRNA, partial cds	sp|Q01083|SPITZ_DROME/2e-33/Protein spitz OS=Drosophila melanogaster GN=spi PE=1 SV=2	dpe:Dper_GL25799/7e-08/GL25799 gene product from transcript GL25799-RA; K02447 protein gruken precursor	NA	PS00022/-/EGF-like domain signature 1.	NA
Unigene5857_All	gi|646721142|gb|KDR22612.1|/1.54328e-88/Sorting nexin-12 [Zootermopsis nevadensis]	gi|340711802|ref|XM_003394410.1|/3e-38/PREDICTED: Bombus terrestris sorting nexin-12-like (LOC100644324), mRNA	sp|Q9UMY4|SNX12_HUMAN/3e-70/Sorting nexin-12 OS=Homo sapiens GN=SNX12 PE=1 SV=3	ssc:100155153/4e-48/NR2E1; nuclear receptor subfamily 2, group E, member 1; K08545 nuclear receptor subfamily 2 group E member 1	SPBC887.06c/9e-32/---	PF00787/1.3E-27/PX domain	NA
Unigene6189_All	gi|380026367|ref|XP_003696923.1|/1.26049e-92/PREDICTED: ras-like protein 1-like [Apis florea] &gt;gi|571514556|ref|XP_006568839.1| PREDICTED: ras-like protein 1-like isoform X1 [Apis mellifera] &gt;gi|571514559|ref|XP_006568840.1| PREDICTED: ras-like protein 1-like isoform X2 [Apis mellifera] &gt;gi|572309778|ref|XP_006620669.1| PREDICTED: ras-like protein 1-like isoform X1 [Apis dorsata] &gt;gi|…	gi|350423555|ref|XM_003493470.1|/8e-46/PREDICTED: Bombus impatiens ras-like protein 1-like (LOC100748827), mRNA	sp|B4NJ72|RAS1_DROWI/3e-91/Ras-like protein 1 OS=Drosophila willistoni GN=Ras85D PE=3 SV=1	nvi:100114262/3e-93/NV12723; ras-like protein 1-like; K07827 GTPase KRas	SPAC17H9.09c/2e-56/---	PS51421/47.972/small GTPase Ras family profile.	NA
Unigene6390_All	gi|646707936|gb|KDR14449.1|/1.0724e-75/MKL/myocardin-like protein 2 [Zootermopsis nevadensis]	gi|304651568|gb|HM622278.1|/2e-19/Terrapene carolina carolina clone TCC_di_318 microsatellite sequence	sp|Q55DP9|MYBP_DICDI/5e-17/Myb-like protein P OS=Dictyostelium discoideum GN=mybP PE=3 SV=1	dwi:Dwil_GK10694/2e-13/GK10694 gene product from transcript GK10694-RA; K02223 circadian locomoter output cycles kaput protein [EC:2.3.1.48]	XF1267/3e-10/---	NA	NA
Unigene657_All	gi|66805593|ref|XP_636518.1|/7.96205e-09/myb domain-containing protein [Dictyostelium discoideum AX4] &gt;gi|74996680|sp|Q54IF9.1|MYBG_DICDI RecName: Full=Myb-like protein G [Dictyostelium discoideum] &gt;gi|60464898|gb|EAL63013.1| myb domain-containing protein [Dictyostelium discoideum AX4]	gi|237681282|gb|AC235091.3|/1e-18/Mus musculus BAC clone RP24-202B22 from chromosome y, complete sequence	sp|Q54IF9|MYBG_DICDI/1e-10/Myb-like protein G OS=Dictyostelium discoideum GN=mybG PE=3 SV=1	dwi:Dwil_GK12243/2e-07/GK12243 gene product from transcript GK12243-RA; K02678 c-ets proto-oncogene protein	YEL007w/5e-07/---	NA	NA
Unigene8542_All	gi|242020664|ref|XP_002430772.1|/0/tyrosine-protein phosphatase corkscrew, putative [Pediculus humanus corporis] &gt;gi|212515969|gb|EEB18034.1| tyrosine-protein phosphatase corkscrew, putative [Pediculus humanus corporis]	gi|170059156|ref|XM_001865204.1|/2e-38/Culex quinquefasciatus tyrosine phosphatase n11, mRNA	sp|Q06124|PTN11_HUMAN/0.0/Tyrosine-protein phosphatase non-receptor type 11 OS=Homo sapiens GN=PTPN11 PE=1 SV=2	ame:412529/0.0/csw; tyrosine-protein phosphatase corkscrew; K07293 protein tyrosine phosphatase, non-receptor type 11 [EC:3.1.3.48]	SPAC26F1.10c/1e-26/---	PF00102/6.3E-76/Protein-tyrosine phosphatase	biological_process:GO:0006470//protein dephosphorylation;molecular_function:GO:0004721//phosphoprotein phosphatase activity;GO:0016740//transferase activity;
Unigene8769_All	gi|646714577|gb|KDR18490.1|/2.4512e-19/Cytospin-A [Zootermopsis nevadensis]	gi|209980610|gb|EU796988.1|/4e-23/Pan troglodytes isolate ata15 ataxin 2 gene, partial cds	sp|Q9BYQ5|KRA46_HUMAN/4e-10/Keratin-associated protein 4-6 OS=Homo sapiens GN=KRTAP4-6 PE=2 SV=4	dvi:Dvir_GJ11425/4e-10/GJ11425 gene product from transcript GJ11425-RA; K09057 hepatic leukemia factor	YBR112c/5e-07/---	NA	NA
Unigene9480_All	gi|321478244|gb|EFX89201.1|/3.78259e-54/tailless-like protein [Daphnia pulex]	gi|504135850|ref|XM_004580341.1|/2e-06/PREDICTED: Ochotona princeps nuclear receptor subfamily 2, group E, member 1 (NR2E1), mRNA	sp|Q9Y466|NR2E1_HUMAN/1e-45/Nuclear receptor subfamily 2 group E member 1 OS=Homo sapiens GN=NR2E1 PE=2 SV=1	dre:445214/3e-45/nr2e1, fc30e03, fc39f12, wu:fc30e03, wu:fc39f12, zgc:100991; nuclear receptor subfamily 2, group E, member 1; K08545 nuclear receptor subfamily 2 group E member 1	NA	NA	biological_process:GO:0050794//regulation of cellular process;molecular_function:GO:0005488//binding;
Unigene9645_All	gi|646702619|gb|KDR11728.1|/4.52446e-116/Protein E(sev)2B [Zootermopsis nevadensis]	gi|380012052|ref|XM_003690056.1|/4e-42/PREDICTED: Apis florea protein enhancer of sevenless 2B-like (LOC100865764), mRNA	sp|Q6YKA8|DRK_DROSI/2e-109/Protein E(sev)2B OS=Drosophila simulans GN=drk PE=3 SV=1	nvi:100115944/1e-114/NV13944; protein enhancer of sevenless 2B-like; K04364 growth factor receptor-binding protein 2	NA	PR00401/1.3E-16/SH2 domain signature	NA
