# Supplementary material for: De Novo Assembly and Characterization of the Xenocatantops brachycerus Transcriptome
Source: Int J Mol Sci. 2018 Feb 8;19(2):520. doi: 10.3390/ijms19020520 (PMC5855742; doi:10.3390/ijms19020520)
Supplement: Supplementary file 1 [file ijms-19-00520-s001.zip › supplementary file/Table S11.xls]

## Sheet: CTL
Unigene	Nr	Nt	Swissprot	KEGG	COG	Interpro	GO
CL3391.Contig1_All	gi|148298818|ref|NP_001091784.1|/1.71927e-09/C-type lectin 10 precursor [Bombyx mori] &gt;gi|112982635|dbj|BAF03496.1| multi-binding protein [Bombyx mori]	NA	NA	rno:171075/5e-06/Fcer2, CD23, Fcer2a; Fc fragment of IgE, low affinity II, receptor for (CD23); K06468 Fc receptor, IgE, low affinity II	NA	PS50041/9.204/C-type lectin domain profile.	NA
CL3391.Contig4_All	gi|148298818|ref|NP_001091784.1|/3.83443e-16/C-type lectin 10 precursor [Bombyx mori] &gt;gi|112982635|dbj|BAF03496.1| multi-binding protein [Bombyx mori]	NA	sp|P26305|LPSBP_PERAM/2e-08/Hemolymph lipopolysaccharide-binding protein OS=Periplaneta americana PE=1 SV=1	acs:100561381/4e-11/mannose-binding protein C-like; K03991 mannose-binding lectin	NA	PS50041/11.508/C-type lectin domain profile.	NA
Unigene6272_All	gi|385202647|gb|AFI47449.1|/1.76035e-24/C-type lectin 4, partial [Helicoverpa armigera]	NA	sp|P26305|LPSBP_PERAM/1e-14/Hemolymph lipopolysaccharide-binding protein OS=Periplaneta americana PE=1 SV=1	acs:100561381/2e-14/mannose-binding protein C-like; K03991 mannose-binding lectin	NA	PS50041/13.44/C-type lectin domain profile.	NA
CL2379.Contig1_All	gi|24655067|ref|NP_612091.1|/2.89286e-91/CG9134, isoform B [Drosophila melanogaster] &gt;gi|23092746|gb|AAN11466.1| CG9134, isoform B [Drosophila melanogaster] &gt;gi|28416339|gb|AAO42642.1| LP02252p [Drosophila melanogaster]	gi|345496032|ref|XM_001605197.2|/3e-93/PREDICTED: Nasonia vitripennis C-type lectin mannose-binding isoform (LOC100121639), mRNA	sp|Q61830|MRC1_MOUSE/2e-13/Macrophage mannose receptor 1 OS=Mus musculus GN=Mrc1 PE=1 SV=2	oaa:100075123/1e-13/uncharacterized LOC100075123; K13172 serine/arginine repetitive matrix protein 2	DR2133/1e-07/---	NA	NA
CL2379.Contig2_All	gi|646713353|gb|KDR17743.1|/2.49967e-85/Brevican core protein, partial [Zootermopsis nevadensis]	gi|345496032|ref|XM_001605197.2|/3e-93/PREDICTED: Nasonia vitripennis C-type lectin mannose-binding isoform (LOC100121639), mRNA	sp|Q9UQ35|SRRM2_HUMAN/1e-13/Serine/arginine repetitive matrix protein 2 OS=Homo sapiens GN=SRRM2 PE=1 SV=2	cfa:487114/2e-13/MRC1, MRC1L1; mannose receptor, C type 1; K06560 mannose receptor, C type	Rv3876/7e-08/---	NA	NA
CL2379.Contig3_All	gi|646713353|gb|KDR17743.1|/2.70952e-85/Brevican core protein, partial [Zootermopsis nevadensis]	gi|345496032|ref|XM_001605197.2|/3e-93/PREDICTED: Nasonia vitripennis C-type lectin mannose-binding isoform (LOC100121639), mRNA	sp|Q61830|MRC1_MOUSE/2e-13/Macrophage mannose receptor 1 OS=Mus musculus GN=Mrc1 PE=1 SV=2	cfa:487114/2e-13/MRC1, MRC1L1; mannose receptor, C type 1; K06560 mannose receptor, C type	DR2133/1e-07/---	NA	NA
Unigene1484_All	gi|557231157|emb|CDJ68763.1|/6.36833e-06/DnaJ domain-containing protein, putative [Eimeria necatrix]	gi|485572671|gb|JX417971.1|/1e-11/Cryptosporidium hominis C-type lectin-like domain containing protein (Clec) gene, complete cds	sp|Q8ID94|YPF12_PLAF7/7e-06/Uncharacterized protein MAL13P1.304 OS=Plasmodium falciparum (isolate 3D7) GN=MAL13P1.304 PE=4 SV=1	NA	NA	NA	NA
Unigene12643_All	gi|644993188|ref|XP_008203126.1|/9.30958e-66/PREDICTED: protein CLEC16A [Nasonia vitripennis]	gi|383865650|ref|XM_003708238.1|/2e-35/PREDICTED: Megachile rotundata C-type lectin domain family 16, member A (Clec16a), mRNA	sp|Q2KHT3|CL16A_HUMAN/1e-49/Protein CLEC16A OS=Homo sapiens GN=CLEC16A PE=2 SV=2	NA	NA	PF09758/1.9E-27/Uncharacterised conserved protein	NA
Unigene16587_All	gi|646700906|gb|KDR10859.1|/2.66759e-97/Protein CLEC16A [Zootermopsis nevadensis]	gi|380021057|ref|XM_003694343.1|/4e-18/PREDICTED: Apis florea C-type lectin domain family 16, member A (Clec16a), mRNA	sp|Q80U30|CL16A_MOUSE/3e-73/Protein CLEC16A OS=Mus musculus GN=Clec16a PE=2 SV=2	NA	NA	PTHR21481/2.8E-84/--	NA
Unigene30637_All	NA	gi|389610650|dbj|AK402315.1|/2e-11/Papilio polytes mRNA for C-type lectin - galactose binding, complete cds, sequence id: Pp-0068	NA	NA	NA	NA	NA
Unigene6274_All	gi|390331918|ref|XP_003723380.1|/8.85655e-46/PREDICTED: uncharacterized protein LOC100888016 [Strongylocentrotus purpuratus]	NA	sp|Q6ZS10|CL17A_HUMAN/3e-12/C-type lectin domain family 17, member A OS=Homo sapiens GN=CLEC17A PE=1 SV=2	spu:584943/8e-16/similar to SIL1 protein; K14001 nucleotide exchange factor SIL1	NA	PS50041/14.349/C-type lectin domain profile.	NA
Unigene3034_All	gi|665810050|ref|XP_008553425.1|/8.07113e-37/PREDICTED: uncharacterized protein LOC103575420 [Microplitis demolitor]	NA	sp|Q6UXN8|CLC9A_HUMAN/1e-07/C-type lectin domain family 9 member A OS=Homo sapiens GN=CLEC9A PE=1 SV=1	rno:304197/6e-07/RGD1564571; similar to DC-SIGN; K06563 CD209 antigen	NA	PTHR22800:SF138/4.4E-16/--	NA
CL1619.Contig5_All	gi|646711834|gb|KDR16864.1|/3.28445e-30/Hemolymph lipopolysaccharide-binding protein [Zootermopsis nevadensis]	NA	sp|P26305|LPSBP_PERAM/8e-24/Hemolymph lipopolysaccharide-binding protein OS=Periplaneta americana PE=1 SV=1	mcc:714099/1e-11/C-type lectin domain family 10 member A-like; K06721 C-type lectin domain family 10, member A	NA	SM00034/4.9E-12/C-type lectin (CTL) or carbohydrate-recognition domain (CRD)	NA
Unigene6557_All	gi|5381155|dbj|BAA82265.1|/2.09799e-52/Regenectin [Periplaneta americana]	NA	sp|P26305|LPSBP_PERAM/1e-45/Hemolymph lipopolysaccharide-binding protein OS=Periplaneta americana PE=1 SV=1	mmu:51811/2e-11/Clec4f, Clecsf13, D18063, KUCR_MOUSE, Kclr; C-type lectin domain family 4, member f; K10060 C-type lectin domain family 4, member F	NA	PS50041/16.692/C-type lectin domain profile.	NA
CL1619.Contig4_All	gi|646711834|gb|KDR16864.1|/7.33508e-42/Hemolymph lipopolysaccharide-binding protein [Zootermopsis nevadensis]	NA	sp|P26305|LPSBP_PERAM/3e-31/Hemolymph lipopolysaccharide-binding protein OS=Periplaneta americana PE=1 SV=1	oaa:100081235/1e-10/C-type lectin domain family 4 member G-like; K10061 C-type lectin superfamily 4, member G	NA	PTHR22802/6.0E-22/--	NA
Unigene28627_All	gi|5381155|dbj|BAA82265.1|/1.1903e-20/Regenectin [Periplaneta americana]	NA	sp|P26305|LPSBP_PERAM/2e-15/Hemolymph lipopolysaccharide-binding protein OS=Periplaneta americana PE=1 SV=1	mmu:51811/7e-07/Clec4f, Clecsf13, D18063, KUCR_MOUSE, Kclr; C-type lectin domain family 4, member f; K10060 C-type lectin domain family 4, member F	NA	PTHR22802/1.6E-16/--	NA
CL402.Contig3_All	gi|512888320|ref|XP_004922068.1|/1.33754e-25/PREDICTED: macrophage mannose receptor 1-like [Bombyx mori]	NA	sp|Q9UBG0|MRC2_HUMAN/1e-12/C-type mannose receptor 2 OS=Homo sapiens GN=MRC2 PE=1 SV=2	spu:757247/2e-15/similar to mannose receptor, C type 1-like 1; K06560 mannose receptor, C type	NA	PS50041/14.055/C-type lectin domain profile.	NA
CL402.Contig4_All	gi|512888320|ref|XP_004922068.1|/9.71932e-25/PREDICTED: macrophage mannose receptor 1-like [Bombyx mori]	NA	sp|Q9UBG0|MRC2_HUMAN/6e-12/C-type mannose receptor 2 OS=Homo sapiens GN=MRC2 PE=1 SV=2	gga:420515/8e-13/macrophage mannose receptor 1-like; K06560 mannose receptor, C type	NA	SM00034/3.8E-13/C-type lectin (CTL) or carbohydrate-recognition domain (CRD)	NA
CL402.Contig5_All	gi|512888320|ref|XP_004922068.1|/9.98721e-25/PREDICTED: macrophage mannose receptor 1-like [Bombyx mori]	NA	sp|Q9UBG0|MRC2_HUMAN/6e-12/C-type mannose receptor 2 OS=Homo sapiens GN=MRC2 PE=1 SV=2	gga:420515/8e-13/macrophage mannose receptor 1-like; K06560 mannose receptor, C type	NA	PS50041/13.133/C-type lectin domain profile.	NA
CL668.Contig1_All	gi|646711834|gb|KDR16864.1|/2.1598e-19/Hemolymph lipopolysaccharide-binding protein [Zootermopsis nevadensis]	NA	sp|P26305|LPSBP_PERAM/8e-17/Hemolymph lipopolysaccharide-binding protein OS=Periplaneta americana PE=1 SV=1	xtr:100493504/2e-08/mrc1; mannose receptor, C type 1; K06560 mannose receptor, C type	NA	SM00034/3.6E-14/C-type lectin (CTL) or carbohydrate-recognition domain (CRD)	NA
CL1619.Contig2_All	gi|646711834|gb|KDR16864.1|/4.28059e-42/Hemolymph lipopolysaccharide-binding protein [Zootermopsis nevadensis]	NA	sp|P26305|LPSBP_PERAM/2e-30/Hemolymph lipopolysaccharide-binding protein OS=Periplaneta americana PE=1 SV=1	gga:374267/4e-12/MBL2, MBL1, cMBl, collectin; mannose-binding lectin (protein C) 2, soluble; K03991 mannose-binding lectin	NA	PS50041/16.077/C-type lectin domain profile.	NA
CL2851.Contig1_All	gi|646711834|gb|KDR16864.1|/3.16739e-41/Hemolymph lipopolysaccharide-binding protein [Zootermopsis nevadensis]	NA	sp|P26305|LPSBP_PERAM/2e-27/Hemolymph lipopolysaccharide-binding protein OS=Periplaneta americana PE=1 SV=1	ssc:100170134/3e-11/CD209, DC-SIGN; CD209 molecule; K06563 CD209 antigen	NA	PS50041/14.298/C-type lectin domain profile.	NA
CL2851.Contig2_All	gi|646711834|gb|KDR16864.1|/4.81441e-44/Hemolymph lipopolysaccharide-binding protein [Zootermopsis nevadensis]	NA	sp|P26305|LPSBP_PERAM/4e-41/Hemolymph lipopolysaccharide-binding protein OS=Periplaneta americana PE=1 SV=1	xla:398229/7e-10/bcan, Xbcan; brevican; K06795 brevican	NA	SM00034/1.1E-12/C-type lectin (CTL) or carbohydrate-recognition domain (CRD)	NA
CL3391.Contig2_All	gi|692190330|gb|AIR95999.1|/2.6692e-30/immulectin-3 [Ostrinia furnacalis]	NA	sp|Q8MHZ9|CL46_BOVIN/4e-12/Collectin-46 OS=Bos taurus GN=CL46 PE=2 SV=1	spu:757247/8e-16/similar to mannose receptor, C type 1-like 1; K06560 mannose receptor, C type	NA	SM00034/1.4E-11/C-type lectin (CTL) or carbohydrate-recognition domain (CRD)	NA
CL3391.Contig3_All	gi|692190330|gb|AIR95999.1|/2.87689e-30/immulectin-3 [Ostrinia furnacalis]	NA	sp|Q8MHZ9|CL46_BOVIN/4e-12/Collectin-46 OS=Bos taurus GN=CL46 PE=2 SV=1	spu:757247/8e-16/similar to mannose receptor, C type 1-like 1; K06560 mannose receptor, C type	NA	PS50041/14.605/C-type lectin domain profile.	NA
Unigene624_All	gi|692190330|gb|AIR95999.1|/1.28893e-26/immulectin-3 [Ostrinia furnacalis]	NA	sp|Q4TU93|MRC2_RAT/4e-14/C-type mannose receptor 2 OS=Rattus norvegicus GN=Mrc2 PE=1 SV=1	acs:100561381/3e-14/mannose-binding protein C-like; K03991 mannose-binding lectin	NA	PS50041/15.194/C-type lectin domain profile.	NA
Unigene1497_All	gi|384255134|gb|AFH75399.1|/4.09002e-07/conglutinin 1, partial [Ovis aries]	NA	sp|Q8MHZ9|CL46_BOVIN/1e-07/Collectin-46 OS=Bos taurus GN=CL46 PE=2 SV=1	mcc:707965/1e-06/MBP-A; mannose-binding protein A; K03991 mannose-binding lectin	NA	PS50041/12.032/C-type lectin domain profile.	NA
Unigene2659_All	gi|646719098|gb|KDR21328.1|/1.409e-115/hypothetical protein L798_03961 [Zootermopsis nevadensis]	gi|462328351|gb|APGK01040724.1|/1e-12/Dendroctonus ponderosae Seq01040734, whole genome shotgun sequence	NA	NA	NA	PS00615/-/C-type lectin domain signature.	molecular_function:GO:0030246//carbohydrate binding;
Unigene8683_All	gi|91094867|ref|XP_972559.1|/4.83463e-61/PREDICTED: uncharacterized protein LOC661296 [Tribolium castaneum] &gt;gi|270008085|gb|EFA04533.1| hypothetical protein TcasGA2_TC010412 [Tribolium castaneum]	NA	sp|P79391|OLR1_BOVIN/2e-08/Oxidized low-density lipoprotein receptor 1 OS=Bos taurus GN=OLR1 PE=1 SV=1	bta:281368/7e-08/OLR1; oxidized low density lipoprotein (lectin-like) receptor 1; K08763 oxidised low-density lipoprotein receptor 1	NA	SM00034/1.5E-13/C-type lectin (CTL) or carbohydrate-recognition domain (CRD)	NA
Unigene9964_All	gi|242007933|ref|XP_002424769.1|/4.71338e-120/conserved hypothetical protein [Pediculus humanus corporis] &gt;gi|212508292|gb|EEB12031.1| conserved hypothetical protein [Pediculus humanus corporis]	gi|153925057|dbj|AK283461.1|/1e-174/Gryllus bimaculatus mRNA, GBcontig30322	sp|P98088|MUC5A_HUMAN/6e-15/Mucin-5AC (Fragments) OS=Homo sapiens GN=MUC5AC PE=1 SV=3	gga:100857128/2e-14/mucin-2-like; K10955 intestinal mucin-2	RSc1191/2e-09/---	PS00615/-/C-type lectin domain signature.	molecular_function:GO:0030246//carbohydrate binding;
Unigene10307_All	gi|528207680|gb|EPY15845.1|/2.28801e-11/alginate regulatory protein AlgP [Strigomonas culicis]	NA	sp|Q8BTI8|SRRM2_MOUSE/2e-08/Serine/arginine repetitive matrix protein 2 OS=Mus musculus GN=Srrm2 PE=1 SV=3	dre:559502/3e-09/mrc1b, si:ch211-106h4.2; mannose receptor, C type 1b; K06560 mannose receptor, C type	NA	PS50041/11.405/C-type lectin domain profile.	NA

## Sheet: PGRP
Unigene	Nr	Nt	Swissprot	KEGG	COG	Interpro	GO
Unigene28481_All	gi|646714751|gb|KDR18605.1|/3.17901e-25/peptidoglycan recognition protein I-alpha, partial [Zootermopsis nevadensis]	gi|507619881|ref|XM_004624959.1|/4e-09/PREDICTED: Octodon degus aldehyde dehydrogenase 6 family, member A1 (Aldh6a1), mRNA	sp|O88593|PGRP1_MOUSE/6e-20/peptidoglycan recognition protein 1 OS=Mus musculus GN=Pglyrp1 PE=2 SV=1	mmu:21946/2e-19/Pglyrp1, PGRP, PGRP-S, Pglyrp, Tag7, Tasg7, Tnfsf3l; peptidoglycan recognition protein 1; K01446 N-acetylmuramoyl-L-alanine amidase [EC:3.5.1.28]	NA	PF01510/1.2E-10/N-acetylmuramoyl-L-alanine amidase	biological_process:GO:0032827//negative regulation of natural killer cell differentiation involved in immune response;GO:0044117//growth of symbiont in host;GO:0006952//defense response;GO:0009617//response to bacterium;GO:0032689//negative regulation of interferon-gamma production;molecular_function:GO:0005488//binding;
Unigene8704_All	gi|646714751|gb|KDR18605.1|/1.36028e-34/peptidoglycan recognition protein I-alpha, partial [Zootermopsis nevadensis]	NA	sp|O88593|PGRP1_MOUSE/6e-27/peptidoglycan recognition protein 1 OS=Mus musculus GN=Pglyrp1 PE=2 SV=1	tca:660982/3e-31/similar to CG8995-PA; K01446 N-acetylmuramoyl-L-alanine amidase [EC:3.5.1.28]	Rv3811/1e-08/---	PTHR11022/3.2E-43/--	NA
Unigene21059_All	gi|256861421|gb|ACV32413.1|/6.58349e-15/peptidoglycan recognition protein LE, partial [Tribolium castaneum]	NA	sp|Q9VXN9|PGPLE_DROME/2e-13/Peptidoglycan-recognition protein LE OS=Drosophila melanogaster GN=PGRP-LE PE=1 SV=1	ame:408924/2e-15/PGRP-LC; peptidoglycan recognition protein LC; K01446 N-acetylmuramoyl-L-alanine amidase [EC:3.5.1.28]	NA	PTHR11022:SF29/1.4E-23/--	NA
Unigene6172_All	gi|167444222|gb|ABZ80672.1|/3.0306e-57/peptidoglycan recognition protein 1 [Sitophilus zeamais]	NA	sp|Q8INK6|PGPLB_DROME/8e-52/Peptidoglycan-recognition protein LB OS=Drosophila melanogaster GN=PGRP-LB PE=1 SV=1	dmo:Dmoj_GI22456/2e-53/GI22456 gene product from transcript GI22456-RA; K01446 N-acetylmuramoyl-L-alanine amidase [EC:3.5.1.28]	MT3918/4e-06/---	SM00701/4.7E-62/Animal peptidoglycan recognition proteins homologous to Bacteriophage T3 lysozyme.	NA
Unigene34039_All	gi|307189610|gb|EFN73971.1|/1.27578e-28/Peptidoglycan-recognition protein-LB [Camponotus floridanus]	gi|374533815|gb|JN639763.1|/5e-12/Spea multiplicata peptidoglycan recognition protein 1 (pglyrp1) mRNA, partial cds	sp|Q866Y3|PGRP2_PIG/2e-20/N-acetylmuramoyl-L-alanine amidase OS=Sus scrofa GN=PGLYRP2 PE=2 SV=1	ame:412484/8e-23/Pgrp-s2; peptidoglycan recognition protein S2; K01446 N-acetylmuramoyl-L-alanine amidase [EC:3.5.1.28]	Rv3811/6e-06/---	SM00701/8.4E-8/Animal peptidoglycan recognition proteins homologous to Bacteriophage T3 lysozyme.	NA
Unigene34458_All	gi|530656249|ref|XP_005314112.1|/3.62396e-12/PREDICTED: peptidoglycan-recognition protein SC2-like [Chrysemys picta bellii]	NA	sp|O88593|PGRP1_MOUSE/1e-12/peptidoglycan recognition protein 1 OS=Mus musculus GN=Pglyrp1 PE=2 SV=1	spu:760063/2e-13/similar to peptidoglycan recognition protein SC2; K01446 N-acetylmuramoyl-L-alanine amidase [EC:3.5.1.28]	NA	PF01510/1.0E-7/N-acetylmuramoyl-L-alanine amidase	NA
Unigene15050_All	gi|498986316|ref|XP_004530824.1|/1.2848e-09/PREDICTED: peptidoglycan-recognition protein SD-like [Ceratitis capitata]	NA	sp|Q9XTN0|PGRP_BOMMO/2e-07/peptidoglycan recognition protein OS=Bombyx mori PE=1 SV=1	oaa:100092263/7e-09/peptidoglycan recognition protein 1-like; K01446 N-acetylmuramoyl-L-alanine amidase [EC:3.5.1.28]	NA	NA	NA
Unigene6901_All	gi|642916768|ref|XP_008192537.1|/2.75961e-27/PREDICTED: peptidoglycan-recognition protein LA-like [Tribolium castaneum] &gt;gi|270004831|gb|EFA01279.1| hypothetical protein TcasGA2_TC002789 [Tribolium castaneum]	NA	sp|O88593|PGRP1_MOUSE/2e-26/peptidoglycan recognition protein 1 OS=Mus musculus GN=Pglyrp1 PE=2 SV=1	tca:660982/1e-28/similar to CG8995-PA; K01446 N-acetylmuramoyl-L-alanine amidase [EC:3.5.1.28]	NA	PTHR11022:SF33/3.5E-38/--	biological_process:GO:0050794//regulation of cellular process;GO:0044707//single-multicellular organism process;GO:0044763//single-organism cellular process;GO:0048519//negative regulation of biological process;GO:0006952//defense response;GO:0051239//regulation of multicellular organismal process;GO:0051704//multi-organism process;GO:0050776//regulation of immune response;
Unigene11111_All	gi|557760897|ref|XP_005180168.1|/5.08343e-06/PREDICTED: collagen alpha-2(IV) chain-like [Musca domestica]	NA	sp|B5T255|PGRP1_BOSIN/6e-06/peptidoglycan recognition protein 1 OS=Bos indicus GN=PGLYRP1 PE=3 SV=1	aga:AgaP_AGAP006342/4e-07/PGRPS3; AGAP006342-PA; K01446 N-acetylmuramoyl-L-alanine amidase [EC:3.5.1.28]	NA	NA	NA
CL2551.Contig1_All	gi|646692112|gb|KDR07310.1|/3.11277e-60/Peptidoglycan-recognition protein LB [Zootermopsis nevadensis]	NA	sp|Q8INK6|PGPLB_DROME/3e-52/Peptidoglycan-recognition protein LB OS=Drosophila melanogaster GN=PGRP-LB PE=1 SV=1	aag:AaeL_AAEL010171/2e-53/peptidoglycan recognition protein sb2; K01446 N-acetylmuramoyl-L-alanine amidase [EC:3.5.1.28]	Rv3811/9e-10/---	SM00701/7.6E-77/Animal peptidoglycan recognition proteins homologous to Bacteriophage T3 lysozyme.	NA
Unigene3665_All	gi|194865411|ref|XP_001971416.1|/7.66982e-10/GG14444 [Drosophila erecta] &gt;gi|190653199|gb|EDV50442.1| GG14444 [Drosophila erecta]	NA	sp|Q70PR8|PGPSD_DROSI/4e-10/Peptidoglycan-recognition protein SD OS=Drosophila simulans GN=PGRP-SD PE=3 SV=1	aag:AaeL_AAEL013112/1e-10/peptidoglycan recognition protein-lc isoform; K01446 N-acetylmuramoyl-L-alanine amidase [EC:3.5.1.28]	NA	NA	NA
Unigene21062_All	NA	NA	NA	aag:AaeL_AAEL013112/7e-06/peptidoglycan recognition protein-lc isoform; K01446 N-acetylmuramoyl-L-alanine amidase [EC:3.5.1.28]	NA	NA	NA
CL2551.Contig2_All	gi|646692112|gb|KDR07310.1|/3.18853e-60/Peptidoglycan-recognition protein LB [Zootermopsis nevadensis]	NA	sp|Q8INK6|PGPLB_DROME/1e-52/Peptidoglycan-recognition protein LB OS=Drosophila melanogaster GN=PGRP-LB PE=1 SV=1	aag:AaeL_AAEL010171/9e-53/peptidoglycan recognition protein sb2; K01446 N-acetylmuramoyl-L-alanine amidase [EC:3.5.1.28]	Rv3811/3e-10/---	SM00644/5.3E-32/--	NA
CL958.Contig2_All	gi|332373930|gb|AEE62106.1|/6.98465e-21/unknown [Dendroctonus ponderosae]	NA	sp|Q70PW6|PGSB2_DROSI/6e-19/Peptidoglycan-recognition protein SB2 OS=Drosophila simulans GN=PGRP-SB2 PE=3 SV=1	aga:AgaP_AGAP005203/8e-21/PGRPLC; AGAP005203-PD; K01446 N-acetylmuramoyl-L-alanine amidase [EC:3.5.1.28]	NA	SM00701/4.4E-22/Animal peptidoglycan recognition proteins homologous to Bacteriophage T3 lysozyme.	NA
