# Supplementary material for: De Novo Assembly and Characterization of the Xenocatantops brachycerus Transcriptome
Source: Int J Mol Sci. 2018 Feb 8;19(2):520. doi: 10.3390/ijms19020520 (PMC5855742; doi:10.3390/ijms19020520)
Supplement: Supplementary file 1 [file ijms-19-00520-s001.zip › supplementary file/Table S12.xls]

## Sheet: TLR
CL1783.Contig1_All	gi|321468494|gb|EFX79478.1|/8.37636e-58/hypothetical protein DAPPUDRAFT_52222 [Daphnia pulex]	NA	sp|Q96CN7|ISOC1_HUMAN/2e-51/Isochorismatase domain-containing protein 1 OS=Homo sapiens GN=ISOC1 PE=1 SV=3	tsp:Tsp_02206/1e-07/dual specificity mitogen-activated protein kinase kinase 3; K04432 mitogen-activated protein kinase kinase 3 [EC:2.7.12.2]	AF2335/2e-19/---	PF00857/1.6E-25/Isochorismatase family	NA
CL1783.Contig2_All	gi|321468494|gb|EFX79478.1|/1.03909e-57/hypothetical protein DAPPUDRAFT_52222 [Daphnia pulex]	NA	sp|Q96CN7|ISOC1_HUMAN/2e-51/Isochorismatase domain-containing protein 1 OS=Homo sapiens GN=ISOC1 PE=1 SV=3	tsp:Tsp_02206/1e-07/dual specificity mitogen-activated protein kinase kinase 3; K04432 mitogen-activated protein kinase kinase 3 [EC:2.7.12.2]	AF2335/2e-19/---	PTHR14119/6.9E-95/--	NA
CL1783.Contig3_All	gi|321468494|gb|EFX79478.1|/9.08383e-58/hypothetical protein DAPPUDRAFT_52222 [Daphnia pulex]	NA	sp|Q96CN7|ISOC1_HUMAN/2e-51/Isochorismatase domain-containing protein 1 OS=Homo sapiens GN=ISOC1 PE=1 SV=3	tsp:Tsp_02206/1e-07/dual specificity mitogen-activated protein kinase kinase 3; K04432 mitogen-activated protein kinase kinase 3 [EC:2.7.12.2]	AF2335/2e-19/---	PTHR14119/6.9E-95/--	NA
CL196.Contig2_All	gi|646702743|gb|KDR11794.1|/2.84177e-17/hypothetical protein L798_14173 [Zootermopsis nevadensis]	NA	NA	hmg:100207763/1e-07/similar to caspase-8; K04398 caspase 8 [EC:3.4.22.61]	NA	NA	NA
CL1963.Contig1_All	gi|156554395|ref|XP_001603456.1|/1.38355e-180/PREDICTED: dual specificity mitogen-activated protein kinase kinase 4-like [Nasonia vitripennis] &gt;gi|645035251|ref|XP_008209123.1| PREDICTED: dual specificity mitogen-activated protein kinase kinase 4-like [Nasonia vitripennis] &gt;gi|645035254|ref|XP_008209124.1| PREDICTED: dual specificity mitogen-activated protein kinase kinase 4-like [Nasonia v…	gi|340722096|ref|XM_003399398.1|/1e-81/PREDICTED: Bombus terrestris dual specificity mitogen-activated protein kinase kinase 4-like (LOC100652087), mRNA	sp|P47809|MP2K4_MOUSE/6e-132/Dual specificity mitogen-activated protein kinase kinase 4 OS=Mus musculus GN=Map2k4 PE=1 SV=2	nvi:100119456/0.0/NV16376; dual specificity mitogen-activated protein kinase kinase 4-like; K04430 mitogen-activated protein kinase kinase 4 [EC:2.7.12.2]	YAR019c/1e-20/---	PS50011/41.517/Protein kinase domain profile.	NA
CL1963.Contig2_All	gi|156554395|ref|XP_001603456.1|/0/PREDICTED: dual specificity mitogen-activated protein kinase kinase 4-like [Nasonia vitripennis] &gt;gi|645035251|ref|XP_008209123.1| PREDICTED: dual specificity mitogen-activated protein kinase kinase 4-like [Nasonia vitripennis] &gt;gi|645035254|ref|XP_008209124.1| PREDICTED: dual specificity mitogen-activated protein kinase kinase 4-like [Nasonia vitripennis]…	gi|340722096|ref|XM_003399398.1|/1e-81/PREDICTED: Bombus terrestris dual specificity mitogen-activated protein kinase kinase 4-like (LOC100652087), mRNA	sp|P47809|MP2K4_MOUSE/7e-132/Dual specificity mitogen-activated protein kinase kinase 4 OS=Mus musculus GN=Map2k4 PE=1 SV=2	nvi:100119456/0.0/NV16376; dual specificity mitogen-activated protein kinase kinase 4-like; K04430 mitogen-activated protein kinase kinase 4 [EC:2.7.12.2]	YAR019c/1e-20/---	SM00220/2.0E-67/Serine/Threonine protein kinases, catalytic domain	NA
CL2122.Contig2_All	gi|646700910|gb|KDR10863.1|/4.55702e-150/hypothetical protein L798_14845, partial [Zootermopsis nevadensis]	gi|512887767|ref|XM_004921920.1|/7e-29/PREDICTED: Bombyx mori dual specificity mitogen-activated protein kinase kinase 6-like (LOC101744017), transcript variant X3, mRNA	sp|Q9DGE0|MP2K6_DANRE/6e-126/Dual specificity mitogen-activated protein kinase kinase 6 OS=Danio rerio GN=map2k6 PE=1 SV=2	tca:661608/1e-150/similar to licorne CG12244-PA; K04432 mitogen-activated protein kinase kinase 3 [EC:2.7.12.2]	YAR019c/9e-23/---	PF00069/4.3E-55/Protein kinase domain	biological_process:GO:0006468//protein phosphorylation;molecular_function:GO:0004674//protein serine/threonine kinase activity;GO:0005524//ATP binding;
CL2129.Contig1_All	gi|646708857|gb|KDR15004.1|/3.94534e-101/Ras-related C3 botulinum toxin substrate 1 [Zootermopsis nevadensis]	gi|380011109|ref|XM_003689607.1|/2e-47/PREDICTED: Apis florea ras-related C3 botulinum toxin substrate 1-like (LOC100865847), mRNA	sp|Q6RUV5|RAC1_RAT/8e-78/Ras-related C3 botulinum toxin substrate 1 OS=Rattus norvegicus GN=Rac1 PE=1 SV=1	nvi:100115463/1e-101/RAC1, NV14230; ras-related C3 botulinum toxin substrate 1 (rho family, small GTP binding protein Rac1); K04392 Ras-related C3 botulinum toxin substrate 1	SPAC110.03/4e-69/---	PR00449/3.248369E-34/Transforming protein P21 ras signature	biological_process:GO:0007264//small GTPase mediated signal transduction;cellular_component:GO:0016020//membrane;GO:0005622//intracellular;molecular_function:GO:0004767//sphingomyelin phosphodiesterase activity;GO:0005525//GTP binding;
CL2129.Contig2_All	gi|646708857|gb|KDR15004.1|/4.37755e-101/Ras-related C3 botulinum toxin substrate 1 [Zootermopsis nevadensis]	gi|380011109|ref|XM_003689607.1|/2e-47/PREDICTED: Apis florea ras-related C3 botulinum toxin substrate 1-like (LOC100865847), mRNA	sp|Q6RUV5|RAC1_RAT/8e-78/Ras-related C3 botulinum toxin substrate 1 OS=Rattus norvegicus GN=Rac1 PE=1 SV=1	nvi:100115463/1e-101/RAC1, NV14230; ras-related C3 botulinum toxin substrate 1 (rho family, small GTP binding protein Rac1); K04392 Ras-related C3 botulinum toxin substrate 1	SPAC110.03/4e-69/---	PTHR24072/4.1E-133/--	biological_process:GO:0007264//small GTPase mediated signal transduction;cellular_component:GO:0016020//membrane;GO:0005622//intracellular;molecular_function:GO:0004767//sphingomyelin phosphodiesterase activity;GO:0005525//GTP binding;
CL2195.Contig1_All	gi|350409385|ref|XP_003488717.1|/9.20933e-70/PREDICTED: mitogen-activated protein kinase kinase kinase 7-like [Bombus impatiens]	gi|340713628|ref|XM_003395295.1|/2e-08/PREDICTED: Bombus terrestris TGF-beta activated kinase 1 (Tak1), mRNA	sp|Q62073|M3K7_MOUSE/7e-54/Mitogen-activated protein kinase kinase kinase 7 OS=Mus musculus GN=Map3k7 PE=1 SV=1	ame:413809/1e-65/Tak1; TGF-beta activated kinase 1; K04427 mitogen-activated protein kinase kinase kinase 7 [EC:2.7.11.25]	NA	PTHR26392/2.3E-38/--	NA
CL2195.Contig2_All	gi|193580012|ref|XP_001948919.1|/3.83914e-35/PREDICTED: mitogen-activated protein kinase kinase kinase 7-like [Acyrthosiphon pisum]	NA	sp|Q5RFL3|M3K7_PONAB/3e-18/Mitogen-activated protein kinase kinase kinase 7 OS=Pongo abelii GN=MAP3K7 PE=2 SV=1	ame:413809/5e-33/Tak1; TGF-beta activated kinase 1; K04427 mitogen-activated protein kinase kinase kinase 7 [EC:2.7.11.25]	NA	PTHR26392/2.8E-15/--	molecular_function:GO:0016301//kinase activity;
CL2268.Contig1_All	gi|646718568|gb|KDR20980.1|/8.38873e-61/Toll-like receptor 4 [Zootermopsis nevadensis]	NA	sp|B2LT65|TLR2_SHEEP/1e-34/Toll-like receptor 2 OS=Ovis aries GN=TLR2 PE=2 SV=1	xtr:100485771/6e-34/toll-like receptor 2 type-2-like; K10159 toll-like receptor 2	STM0800_2/2e-24/---	PF01582/6.1E-22/TIR domain	NA
CL2268.Contig2_All	gi|646718568|gb|KDR20980.1|/3.89769e-41/Toll-like receptor 4 [Zootermopsis nevadensis]	NA	sp|B2LT65|TLR2_SHEEP/8e-28/Toll-like receptor 2 OS=Ovis aries GN=TLR2 PE=2 SV=1	xtr:100485771/5e-28/toll-like receptor 2 type-2-like; K10159 toll-like receptor 2	NA	PS50104/26.821/TIR domain profile.	NA
CL2292.Contig1_All	gi|646719454|gb|KDR21566.1|/0/Insulin-like growth factor-binding protein complex acid labile chain [Zootermopsis nevadensis]	gi|512906675|ref|XM_004926199.1|/5e-12/PREDICTED: Bombyx mori chaoptin-like (LOC101741626), mRNA	sp|P35859|ALS_RAT/4e-35/Insulin-like growth factor-binding protein complex acid labile subunit OS=Rattus norvegicus GN=Igfals PE=1 SV=1	dme:Dmel_CG5195/2e-35/CG5195 gene product from transcript CG5195-RA; K05401 toll-like receptor 3	alr0124_1/2e-19/---	PS51450/6.372/Leucine-rich repeat profile.	NA
CL2292.Contig2_All	gi|646719454|gb|KDR21566.1|/0/Insulin-like growth factor-binding protein complex acid labile chain [Zootermopsis nevadensis]	gi|512906675|ref|XM_004926199.1|/1e-12/PREDICTED: Bombyx mori chaoptin-like (LOC101741626), mRNA	sp|P35859|ALS_RAT/1e-34/Insulin-like growth factor-binding protein complex acid labile subunit OS=Rattus norvegicus GN=Igfals PE=1 SV=1	dme:Dmel_CG5195/2e-35/CG5195 gene product from transcript CG5195-RA; K05401 toll-like receptor 3	alr0124_1/2e-19/---	PS51450/7.134/Leucine-rich repeat profile.	NA
CL2536.Contig2_All	gi|646706355|gb|KDR13629.1|/0/Protein toll [Zootermopsis nevadensis]	gi|506616586|gb|KC767183.1|/5e-07/Apis mellifera isolate S302 TL (tl) gene, partial cds	sp|P08953|TOLL_DROME/2e-149/Protein toll OS=Drosophila melanogaster GN=Tl PE=1 SV=1	gga:417241/5e-36/TLR4; toll-like receptor 4; K10160 toll-like receptor 4	YJL005w_1/6e-22/---	PS51450/5.263/Leucine-rich repeat profile.	NA
CL2769.Contig1_All	gi|645013173|ref|XP_008216631.1|/0/PREDICTED: chaoptin isoform X3 [Nasonia vitripennis]	NA	sp|P12024|CHAO_DROME/0.0/Chaoptin OS=Drosophila melanogaster GN=chp PE=1 SV=2	dme:Dmel_CG5195/2e-53/CG5195 gene product from transcript CG5195-RA; K05401 toll-like receptor 3	RSp0875/2e-21/---	PS51450/4.709/Leucine-rich repeat profile.	NA
CL2769.Contig2_All	gi|645013173|ref|XP_008216631.1|/0/PREDICTED: chaoptin isoform X3 [Nasonia vitripennis]	NA	sp|P12024|CHAO_DROME/0.0/Chaoptin OS=Drosophila melanogaster GN=chp PE=1 SV=2	dme:Dmel_CG5195/1e-53/CG5195 gene product from transcript CG5195-RA; K05401 toll-like receptor 3	RSp0875/2e-21/---	PS51450/5.848/Leucine-rich repeat profile.	NA
CL2988.Contig1_All	gi|388597553|gb|AFK75938.1|/8.53391e-113/IMD-like protein [Schistocerca gregaria]	gi|388597552|gb|JQ710736.1|/0.0/Schistocerca gregaria IMD-like protein (imd) mRNA, complete cds	sp|Q60855|RIPK1_MOUSE/3e-12/Receptor-interacting serine/threonine-protein kinase 1 OS=Mus musculus GN=Ripk1 PE=1 SV=1	tgu:100230522/2e-12/receptor (TNFRSF)-interacting serine-threonine kinase 1; K02861 receptor-interacting serine/threonine-protein kinase 1 [EC:2.7.11.1]	NA	PS50017/15.53/Death domain profile.	NA
CL2988.Contig2_All	gi|388597553|gb|AFK75938.1|/9.30472e-113/IMD-like protein [Schistocerca gregaria]	gi|388597552|gb|JQ710736.1|/0.0/Schistocerca gregaria IMD-like protein (imd) mRNA, complete cds	sp|Q60855|RIPK1_MOUSE/3e-12/Receptor-interacting serine/threonine-protein kinase 1 OS=Mus musculus GN=Ripk1 PE=1 SV=1	tgu:100230522/2e-12/receptor (TNFRSF)-interacting serine-threonine kinase 1; K02861 receptor-interacting serine/threonine-protein kinase 1 [EC:2.7.11.1]	NA	PS50017/15.53/Death domain profile.	NA
CL3098.Contig1_All	gi|357619398|gb|EHJ71992.1|/4.57436e-24/endonuclease-reverse transcriptase HmRTE-e01 [Danaus plexippus]	NA	NA	hmg:100207763/5e-07/similar to caspase-8; K04398 caspase 8 [EC:3.4.22.61]	NA	NA	NA
CL3332.Contig1_All	gi|646692125|gb|KDR07323.1|/9.61671e-142/TRAF-type zinc finger domain-containing protein 1 [Zootermopsis nevadensis]	NA	sp|Q58D05|TRAD1_BOVIN/9e-41/TRAF-type zinc finger domain-containing protein 1 OS=Bos taurus GN=TRAFD1 PE=2 SV=1	mgp:100544809/1e-06/TRAF6; TNF receptor-associated factor 6, E3 ubiquitin protein ligase; K03175 TNF receptor-associated factor 6	NA	PS50145/8.689/Zinc finger TRAF-type profile.	NA
CL3332.Contig2_All	gi|646692125|gb|KDR07323.1|/7.49634e-136/TRAF-type zinc finger domain-containing protein 1 [Zootermopsis nevadensis]	NA	sp|Q58D05|TRAD1_BOVIN/9e-41/TRAF-type zinc finger domain-containing protein 1 OS=Bos taurus GN=TRAFD1 PE=2 SV=1	mgp:100544809/1e-06/TRAF6; TNF receptor-associated factor 6, E3 ubiquitin protein ligase; K03175 TNF receptor-associated factor 6	NA	PS50145/8.689/Zinc finger TRAF-type profile.	NA
CL672.Contig2_All	gi|646713453|gb|KDR17799.1|/1.16747e-159/Rho GTPase-activating protein 11A [Zootermopsis nevadensis]	NA	sp|Q80Y19|RHGBA_MOUSE/1e-35/Rho GTPase-activating protein 11A OS=Mus musculus GN=Arhgap11a PE=2 SV=2	nvi:100121553/2e-14/Myo9, NV13827; myosin 9; K10360 myosin IX	NA	PF00620/7.7E-32/RhoGAP domain	NA
Unigene12252_All	gi|646720525|gb|KDR22205.1|/1.8567e-48/Ankyrin repeat and KH domain-containing protein 1 [Zootermopsis nevadensis]	NA	sp|Q05823|RN5A_HUMAN/1e-06/2-5A-dependent ribonuclease OS=Homo sapiens GN=RNASEL PE=1 SV=2	ptr:469607/1e-06/RNASEL; ribonuclease L (2',5'-oligoisoadenylate synthetase-dependent); K01165 ribonuclease L	NA	PS50088/10.259/Ankyrin repeat profile.	NA
Unigene1374_All	gi|646696936|gb|KDR08900.1|/8.5578e-54/RAC serine/threonine-protein kinase [Zootermopsis nevadensis]	gi|548423352|ref|XM_005742780.1|/1e-20/PREDICTED: Pundamilia nyererei RAC-alpha serine/threonine-protein kinase-like (LOC102207437), transcript variant X2, mRNA	sp|Q8INB9|AKT1_DROME/2e-38/RAC serine/threonine-protein kinase OS=Drosophila melanogaster GN=Akt1 PE=1 SV=3	nvi:100122383/8e-49/NV10151; RAC serine/threonine-protein kinase-like; K04456 RAC serine/threonine-protein kinase [EC:2.7.11.1]	NA	NA	biological_process:GO:0006468//protein phosphorylation;molecular_function:GO:0005524//ATP binding;GO:0004697//protein kinase C activity;GO:0005543//phospholipid binding;
Unigene13769_All	gi|646706864|gb|KDR13883.1|/1.3598e-38/Caspase-8 [Zootermopsis nevadensis]	NA	sp|Q29IM7|CASP8_DROPS/2e-21/Caspase-8 OS=Drosophila pseudoobscura pseudoobscura GN=Dredd PE=3 SV=1	pon:100435491/1e-18/caspase-3-like; K02187 caspase 3 [EC:3.4.22.56]	NA	PR00376/4.6E-8/Interleukin-1B converting enzyme signature	molecular_function:GO:0016787//hydrolase activity;
Unigene1444_All	gi|242022271|ref|XP_002431564.1|/4.42356e-89/Myeloid differentiation primary response protein MyD88, putative [Pediculus humanus corporis] &gt;gi|212516867|gb|EEB18826.1| Myeloid differentiation primary response protein MyD88, putative [Pediculus humanus corporis]	NA	sp|Q6Y1S1|MYD88_RAT/1e-25/Myeloid differentiation primary response protein MyD88 OS=Rattus norvegicus GN=Myd88 PE=2 SV=2	nvi:100118553/4e-68/Myd88, NV10640; myeloid differentiation primary response gene 88; K04729 myeloid differentiation primary response protein MyD88	NA	PF00531/1.8E-5/Death domain	NA
Unigene16734_All	gi|466434|gb|AAA29812.1|/9.31076e-40/Toll protein, partial [Schistocerca americana]	gi|466433|gb|L25393.1|SCATOLLD/1e-113/Schistocerca americana Toll protein, partial cds	sp|P08953|TOLL_DROME/3e-11/Protein toll OS=Drosophila melanogaster GN=Tl PE=1 SV=1	oaa:100077705/2e-11/toll-like receptor 4-like; K10160 toll-like receptor 4	NA	PTHR24365:SF249/7.1E-25/--	biological_process:GO:0007165//signal transduction;molecular_function:GO:0004721//phosphoprotein phosphatase activity;
Unigene16820_All	gi|646704155|gb|KDR12493.1|/5.79763e-107/Mitogen-activated protein kinase kinase kinase 7 [Zootermopsis nevadensis]	gi|350409384|ref|XM_003488669.1|/1e-24/PREDICTED: Bombus impatiens mitogen-activated protein kinase kinase kinase 7-like (LOC100746656), mRNA	sp|P0C8E4|M3K7_RAT/5e-89/Mitogen-activated protein kinase kinase kinase 7 OS=Rattus norvegicus GN=Map3k7 PE=2 SV=1	api:100159713/1e-98/mitogen-activated protein kinase kinase kinase 7-like; K04427 mitogen-activated protein kinase kinase kinase 7 [EC:2.7.11.25]	CAC0404_1/3e-18/---	PS50011/38.294/Protein kinase domain profile.	NA
Unigene17868_All	gi|646718599|gb|KDR21011.1|/9.94005e-58/Phosphatidylinositol-4,5-bisphosphate 3-kinase catalytic subunit delta isoform [Zootermopsis nevadensis]	gi|386370783|gb|JQ772018.1|/9e-09/Strongyloides stercoralis strain UPD phosphatidylinositol 3-kinase catalytic subunit gene, complete cds	sp|P42338|PK3CB_HUMAN/2e-32/Phosphatidylinositol 4,5-bisphosphate 3-kinase catalytic subunit beta isoform OS=Homo sapiens GN=PIK3CB PE=1 SV=1	api:100160001/2e-52/phosphatidylinositol-4,5-bisphosphate 3-kinase catalytic subunit delta isoform-like; K00922 phosphatidylinositol-4,5-bisphosphate 3-kinase [EC:2.7.1.153]	SPAC458.05/1e-09/---	PTHR10048/2.2E-73/--	biological_process:GO:0048015//phosphatidylinositol-mediated signaling;GO:0046854//phosphatidylinositol phosphorylation;molecular_function:GO:0005524//ATP binding;GO:0046934//phosphatidylinositol-4,5-bisphosphate 3-kinase activity;
Unigene18672_All	gi|646699247|gb|KDR09966.1|/1.37639e-35/Dual specificity mitogen-activated protein kinase kinase hemipterous [Zootermopsis nevadensis]	NA	sp|Q23977|HEP_DROME/8e-16/Dual specificity mitogen-activated protein kinase kinase hemipterous OS=Drosophila melanogaster GN=hep PE=1 SV=2	ame:413389/6e-20/hem; HEM-protein; K04431 mitogen-activated protein kinase kinase 7 [EC:2.7.12.2]	NA	NA	biological_process:GO:0006468//protein phosphorylation;molecular_function:GO:0004674//protein serine/threonine kinase activity;GO:0005524//ATP binding;
Unigene19531_All	gi|646722120|gb|KDR23223.1|/7.52927e-34/N-chimaerin [Zootermopsis nevadensis]	gi|242006367|ref|XM_002423978.1|/4e-16/Pediculus humanus corporis N-chimaerin, putative, mRNA	sp|Q17QN0|CHIN_BOVIN/1e-24/N-chimaerin OS=Bos taurus GN=CHN1 PE=2 SV=1	ptr:739083/4e-24/ATF2, CHN1; activating transcription factor 2; K04450 activating transcription factor 2	NA	PR00008/1.1E-6/Diacylglycerol/phorbol-ester binding signature	biological_process:GO:0035556//intracellular signal transduction;cellular_component:GO:0005622//intracellular;molecular_function:GO:0046872//metal ion binding;
Unigene2194_All	gi|341650464|gb|AEK86521.1|/1.53586e-102/pelle [Litopenaeus vannamei]	NA	sp|Q8R4K2|IRAK4_MOUSE/5e-58/Interleukin-1 receptor-associated kinase 4 OS=Mus musculus GN=Irak4 PE=1 SV=1	api:100165647/2e-74/interleukin-1 receptor-associated kinase 4-like; K04733 interleukin-1 receptor-associated kinase 4 [EC:2.7.11.1]	Cgl2127_1/5e-20/---	PS00107/-/Protein kinases ATP-binding region signature.	NA
Unigene2226_All	gi|646714775|gb|KDR18629.1|/2.40883e-175/Podocan-like protein 1 [Zootermopsis nevadensis]	NA	sp|P35859|ALS_RAT/5e-29/Insulin-like growth factor-binding protein complex acid labile subunit OS=Rattus norvegicus GN=Igfals PE=1 SV=1	dme:Dmel_CG5195/1e-25/CG5195 gene product from transcript CG5195-RA; K05401 toll-like receptor 3	alr0124_1/2e-19/---	PS51450/6.441/Leucine-rich repeat profile.	NA
Unigene25255_All	gi|646696395|gb|KDR08718.1|/2.84997e-167/Mitogen-activated protein kinase kinase kinase 7-interacting protein 1 [Zootermopsis nevadensis]	gi|380024440|ref|XM_003695956.1|/2e-15/PREDICTED: Apis florea TGF-beta-activated kinase 1 and MAP3K7-binding protein 1-like (LOC100865508), mRNA	sp|Q8CF89|TAB1_MOUSE/6e-83/TGF-beta-activated kinase 1 and MAP3K7-binding protein 1 OS=Mus musculus GN=Tab1 PE=1 SV=2	ame:411720/7e-155/mitogen-activated protein kinase kinase kinase 7 interacting protein 1; K04403 TAK1-binding protein 1	SPAC10F6.17c/8e-08/---	SM00332/2.7E-35/Serine/threonine phosphatases, family 2C, catalytic domain	NA
Unigene25611_All	gi|646699246|gb|KDR09965.1|/0/Dual specificity mitogen-activated protein kinase kinase 7 [Zootermopsis nevadensis]	gi|380029920|ref|XM_003698564.1|/1e-29/PREDICTED: Apis florea dual specificity mitogen-activated protein kinase kinase hemipterous-like (LOC100872794), mRNA	sp|O14733|MP2K7_HUMAN/1e-137/Dual specificity mitogen-activated protein kinase kinase 7 OS=Homo sapiens GN=MAP2K7 PE=1 SV=2	nvi:100121060/2e-164/NV11611; uncharacterized LOC100121060; K04431 mitogen-activated protein kinase kinase 7 [EC:2.7.12.2]	YAR019c/1e-23/---	PS00107/-/Protein kinases ATP-binding region signature.	NA
Unigene26853_All	gi|665790237|ref|XP_008560798.1|/3.22241e-16/PREDICTED: protein toll [Microplitis demolitor]	NA	sp|O75093|SLIT1_HUMAN/1e-06/Slit homolog 1 protein OS=Homo sapiens GN=SLIT1 PE=2 SV=4	gga:100857508/7e-08/platelet glycoprotein V-like; K06260 platelet glycoprotein V	SPy1798/2e-06/---	SM00369/4.6/Leucine-rich repeats, typical (most populated) subfamily	cellular_component:GO:0016020//membrane;
Unigene28371_All	gi|646696395|gb|KDR08718.1|/2.95553e-39/Mitogen-activated protein kinase kinase kinase 7-interacting protein 1 [Zootermopsis nevadensis]	gi|38502453|gb|AC114542.9|/7e-07/Mus musculus chromosome 9, clone RP23-111F9, complete sequence	sp|Q8CF89|TAB1_MOUSE/5e-06/TGF-beta-activated kinase 1 and MAP3K7-binding protein 1 OS=Mus musculus GN=Tab1 PE=1 SV=2	ame:411720/5e-28/mitogen-activated protein kinase kinase kinase 7 interacting protein 1; K04403 TAK1-binding protein 1	NA	NA	molecular_function:GO:0003824//catalytic activity;
Unigene29927_All	gi|646718579|gb|KDR20991.1|/4.804e-57/Rho GTPase-activating protein 21 [Zootermopsis nevadensis]	NA	sp|Q6DFV3|RHG21_MOUSE/1e-41/Rho GTPase-activating protein 21 OS=Mus musculus GN=Arhgap21 PE=1 SV=1	ptr:739083/8e-17/ATF2, CHN1; activating transcription factor 2; K04450 activating transcription factor 2	NA	PTHR23175:SF10/2.5E-75/--	NA
Unigene3020_All	gi|646718568|gb|KDR20980.1|/2.39356e-53/Toll-like receptor 4 [Zootermopsis nevadensis]	NA	sp|Q9QUN7|TLR2_MOUSE/2e-29/Toll-like receptor 2 OS=Mus musculus GN=Tlr2 PE=1 SV=1	mmu:24088/5e-29/Tlr2, Ly105; toll-like receptor 2; K10159 toll-like receptor 2	NA	PF01582/3.8E-30/TIR domain	NA
Unigene3271_All	gi|242024274|ref|XP_002432553.1|/5.18708e-96/synaptogyrin-1, putative [Pediculus humanus corporis] &gt;gi|212518013|gb|EEB19815.1| synaptogyrin-1, putative [Pediculus humanus corporis]	gi|383859493|ref|XM_003705181.1|/4e-07/PREDICTED: Megachile rotundata synaptogyrin-2-like (LOC100876624), mRNA	sp|O43759|SNG1_HUMAN/1e-50/Synaptogyrin-1 OS=Homo sapiens GN=SYNGR1 PE=1 SV=2	tgu:100223478/4e-40/similar to mitogen-activated protein kinase kinase kinase 7 interacting protein 1; K04403 TAK1-binding protein 1	NA	PTHR10838/5.4E-104/--	cellular_component:GO:0016021//integral component of membrane;
Unigene32802_All	gi|646718568|gb|KDR20980.1|/5.13122e-14/Toll-like receptor 4 [Zootermopsis nevadensis]	NA	sp|Q9QUN7|TLR2_MOUSE/1e-06/Toll-like receptor 2 OS=Mus musculus GN=Tlr2 PE=1 SV=1	spu:587154/1e-09/similar to toll-like receptor 3; K05401 toll-like receptor 3	DR2133/2e-06/---	PTHR24365/3.6E-21/--	NA
Unigene3293_All	gi|646716222|gb|KDR19551.1|/0/Dual specificity mitogen-activated protein kinase kinase dSOR1 [Zootermopsis nevadensis]	gi|462310588|gb|APGK01047273.1|/2e-67/Dendroctonus ponderosae Seq01047283, whole genome shotgun sequence	sp|Q24324|DSOR1_DROME/9e-166/Dual specificity mitogen-activated protein kinase kinase dSOR1 OS=Drosophila melanogaster GN=Dsor1 PE=1 SV=2	tca:661995/1e-170/similar to CG15793-PA; K04368 mitogen-activated protein kinase kinase 1 [EC:2.7.12.2]	YAR019c/1e-23/---	PTHR24360/8.3E-222/--	biological_process:GO:0006468//protein phosphorylation;molecular_function:GO:0004674//protein serine/threonine kinase activity;GO:0005524//ATP binding;
Unigene33789_All	gi|242009856|ref|XP_002425698.1|/1.8046e-35/slit protein, putative [Pediculus humanus corporis] &gt;gi|212509599|gb|EEB12960.1| slit protein, putative [Pediculus humanus corporis]	gi|170065564|ref|XM_001867957.1|/8e-36/Culex quinquefasciatus slit protein, mRNA	sp|O15455|TLR3_HUMAN/2e-09/Toll-like receptor 3 OS=Homo sapiens GN=TLR3 PE=1 SV=1	mgp:100549004/5e-12/toll-like receptor 3-like; K05401 toll-like receptor 3	NA	PTHR24373/1.8E-31/--	NA
Unigene3463_All	gi|646720041|gb|KDR21908.1|/0/Mitogen-activated protein kinase 1 [Zootermopsis nevadensis]	gi|332650261|gb|JF830802.1|/1e-101/Bemisia tabaci Erk1/2 (Erk1/2) mRNA, complete cds	sp|P26696|MK01_XENLA/2e-179/Mitogen-activated protein kinase 1 OS=Xenopus laevis GN=mapk1 PE=1 SV=3	tca:655225/0.0/similar to extracellular signal-regulated kinase; K04371 extracellular signal-regulated kinase 1/2 [EC:2.7.11.24]	YBL016w/7e-94/---	PTHR24055:SF161/1.8E-266/--	biological_process:GO:0000165//MAPK cascade;GO:0006468//protein phosphorylation;molecular_function:GO:0005524//ATP binding;GO:0004707//MAP kinase activity;
Unigene3497_All	gi|646717516|gb|KDR20343.1|/0/Serine/threonine-protein kinase pelle [Zootermopsis nevadensis]	NA	sp|Q05652|KPEL_DROME/9e-66/Serine/threonine-protein kinase pelle OS=Drosophila melanogaster GN=pll PE=1 SV=1	dme:Dmel_CG5974/3e-65/pll; pelle (EC:2.7.11.-); K08286 protein-serine/threonine kinase [EC:2.7.11.-]	YAR019c/1e-15/---	SM00220/6.3E-35/Serine/Threonine protein kinases, catalytic domain	molecular_function:GO:0016772//transferase activity, transferring phosphorus-containing groups;
Unigene3573_All	gi|646699581|gb|KDR10135.1|/0/Inhibitor of nuclear factor kappa-B kinase subunit alpha [Zootermopsis nevadensis]	gi|21953266|emb|AL591946.14|/8e-32/Mouse DNA sequence from clone RP23-290M7 on chromosome 15, complete sequence	sp|Q6GM53|IKKA_XENLA/3e-108/Inhibitor of nuclear factor kappa-B kinase subunit alpha OS=Xenopus laevis GN=chuk PE=2 SV=1	dre:563560/1e-108/ikbkb; inhibitor of kappa light polypeptide gene enhancer in B-cells, kinase beta (EC:2.7.11.10); K07209 inhibitor of nuclear factor kappa-B kinase subunit beta [EC:2.7.11.10]	YAR019c/4e-21/---	PF00069/5.8E-52/Protein kinase domain	NA
Unigene3683_All	gi|646699673|gb|KDR10192.1|/7.72185e-47/Mitogen-activated protein kinase kinase kinase 7-interacting protein 2 [Zootermopsis nevadensis]	NA	sp|Q8N5C8|TAB3_HUMAN/4e-16/TGF-beta-activated kinase 1 and MAP3K7-binding protein 3 OS=Homo sapiens GN=TAB3 PE=1 SV=2	spu:591886/3e-18/similar to Map3k7ip2 protein; K04404 TAK1-binding protein 2	NA	PS50199/8.716/Zinc finger RanBP2 type profile.	NA
Unigene4598_All	gi|646721382|gb|KDR22761.1|/2.60646e-105/TNF receptor-associated factor 6 [Zootermopsis nevadensis]	gi|270740988|gb|FJ883377.1|/2e-06/Ctenopharyngodon idella clone CID0719 microsatellite sequence	sp|B6CJY5|TRAF6_MACMU/5e-43/TNF receptor-associated factor 6 OS=Macaca mulatta GN=TRAF6 PE=2 SV=1	tca:661716/2e-84/Traf2; TNF-receptor-associated factor 2; K03175 TNF receptor-associated factor 6	NA	PTHR10131:SF52/3.1E-72/--	biological_process:GO:0048522//positive regulation of cellular process;GO:0044707//single-multicellular organism process;GO:0006464//cellular protein modification process;GO:0048584//positive regulation of response to stimulus;GO:0009966//regulation of signal transduction;
Unigene5115_All	gi|646702743|gb|KDR11794.1|/2.87195e-17/hypothetical protein L798_14173 [Zootermopsis nevadensis]	NA	NA	hmg:100207763/2e-08/similar to caspase-8; K04398 caspase 8 [EC:3.4.22.61]	NA	NA	NA
Unigene5263_All	gi|66500538|ref|XP_392119.2|/0/PREDICTED: uncharacterized protein LOC408577 [Apis mellifera]	gi|554850978|ref|XM_005935685.1|/4e-07/PREDICTED: Haplochromis burtoni phosphatidylinositol 3-kinase regulatory subunit gamma-like (LOC102303266), mRNA	sp|P27986|P85A_HUMAN/4e-128/Phosphatidylinositol 3-kinase regulatory subunit alpha OS=Homo sapiens GN=PIK3R1 PE=1 SV=2	ame:408577/0.0/phosphotidylinositol 3 kinase 21B ortholog; K02649 phosphoinositide-3-kinase, regulatory subunit	NA	PF00620/1.5E-26/RhoGAP domain	NA
Unigene5273_All	gi|646705022|gb|KDR12923.1|/2.3233e-112/Optineurin [Zootermopsis nevadensis]	gi|42558054|emb|BX510301.6|/3e-20/Zebrafish DNA sequence from clone CH211-215A10 in linkage group 19, complete sequence	sp|Q5RI56|OPTN_DANRE/2e-34/Optineurin OS=Danio rerio GN=optn PE=2 SV=2	xla:735069/2e-31/ikbkg, MGC97885; inhibitor of kappa light polypeptide gene enhancer in B-cells, kinase gamma; K07210 inhibitor of nuclear factor kappa-B kinase subunit gamma	TM1636/7e-12/---	PTHR31553/1.2E-30/--	NA
Unigene5533_All	gi|646718568|gb|KDR20980.1|/3.24734e-54/Toll-like receptor 4 [Zootermopsis nevadensis]	NA	sp|B2LT65|TLR2_SHEEP/1e-33/Toll-like receptor 2 OS=Ovis aries GN=TLR2 PE=2 SV=1	cfa:448807/1e-32/TLR2; toll-like receptor 2; K10159 toll-like receptor 2	Rv3876/1e-06/---	SM00255/4.8E-25/Toll - interleukin 1 - resistance	biological_process:GO:0050789//regulation of biological process;GO:0006952//defense response;
Unigene555_All	gi|307182200|gb|EFN69534.1|/6.21749e-105/Ras-related protein Rac1 [Camponotus floridanus] &gt;gi|307199440|gb|EFN80053.1| Ras-related protein Rac1 [Harpegnathos saltator] &gt;gi|332026886|gb|EGI66987.1| Ras-related protein Rac1 [Acromyrmex echinatior]	gi|292657273|dbj|AB510955.1|/3e-59/Ephydatia fluviatilis EfRac1 mRNA for small GTPase Rac protein 1, complete cds	sp|P40792|RAC1_DROME/8e-104/Ras-related protein Rac1 OS=Drosophila melanogaster GN=Rac1 PE=1 SV=2	ame:551554/7e-106/Rac, Rac2; Ras-related protein Rac; K04392 Ras-related C3 botulinum toxin substrate 1	SPAC110.03/6e-73/---	SM00174/4.9E-140/Rho (Ras homology) subfamily of Ras-like small GTPases	biological_process:GO:0007264//small GTPase mediated signal transduction;cellular_component:GO:0016020//membrane;GO:0005622//intracellular;molecular_function:GO:0005525//GTP binding;
Unigene5919_All	gi|559775107|gb|AHB17949.1|/3.15564e-158/early growth response 1 [Locusta migratoria]	gi|559775106|gb|KF601293.1|/0.0/Locusta migratoria early growth response 1 mRNA, complete cds	sp|P12981|JUN_COTJA/2e-54/Transcription factor AP-1 OS=Coturnix coturnix japonica GN=JUN PE=2 SV=1	ame:726289/5e-77/Jra, Jun-like; Jun-related antigen; K04448 transcription factor AP-1	NA	SM00338/3.3E-14/basic region leucin zipper	NA
Unigene5953_All	gi|646716104|gb|KDR19491.1|/1.60458e-29/hypothetical protein L798_06534 [Zootermopsis nevadensis]	gi|45237295|gb|AC136518.3|/6e-23/Mus musculus BAC clone RP23-304K22 from chromosome 16, complete sequence	sp|Q9BRJ6|CG050_HUMAN/3e-13/Uncharacterized protein C7orf50 OS=Homo sapiens GN=C7orf50 PE=1 SV=1	tca:656423/1e-10/similar to rac serine/threonine kinase; K04456 RAC serine/threonine-protein kinase [EC:2.7.11.1]	NA	PTHR22306/8.0E-22/--	NA
Unigene7382_All	gi|646699673|gb|KDR10192.1|/2.56955e-47/Mitogen-activated protein kinase kinase kinase 7-interacting protein 2 [Zootermopsis nevadensis]	NA	sp|Q8N5C8|TAB3_HUMAN/7e-16/TGF-beta-activated kinase 1 and MAP3K7-binding protein 3 OS=Homo sapiens GN=TAB3 PE=1 SV=2	spu:591886/2e-19/similar to Map3k7ip2 protein; K04404 TAK1-binding protein 2	NA	SM00547/1.5E-4/Zinc finger domain	NA
Unigene7429_All	gi|646712348|gb|KDR17130.1|/1.9246e-77/Ras-like GTP-binding protein RhoL [Zootermopsis nevadensis]	gi|350399788|ref|XM_003485591.1|/3e-18/PREDICTED: Bombus impatiens ras-like GTP-binding protein RhoL-like (LOC100750136), mRNA	sp|Q24192|RHOL_DROME/4e-64/Ras-like GTP-binding protein RhoL OS=Drosophila melanogaster GN=RhoL PE=2 SV=1	bmy:Bm1_00680/2e-57/Ras-related protein Rac1; K04392 Ras-related C3 botulinum toxin substrate 1	SPAC110.03/5e-51/---	SM00173/4.5E-23/Ras subfamily of RAS small GTPases	NA
Unigene7463_All	gi|646722375|gb|KDR23388.1|/8.94639e-128/Trophoblast glycoprotein [Zootermopsis nevadensis]	NA	sp|Q13641|TPBG_HUMAN/2e-15/Trophoblast glycoprotein OS=Homo sapiens GN=TPBG PE=1 SV=1	dre:559700/3e-14/cpn2, im:7138819; zgc:153913 (EC:3.4.17.3); K13023 carboxypeptidase N regulatory subunit	alr0124_1/5e-06/---	PTHR24373:SF45/8.2E-80/--	NA
Unigene7634_All	gi|646713555|gb|KDR17859.1|/7.3499e-38/Insulin-like growth factor-binding protein complex acid labile chain [Zootermopsis nevadensis]	NA	sp|A1KZ92|PXDNL_HUMAN/1e-07/Peroxidasin-like protein OS=Homo sapiens GN=PXDNL PE=1 SV=3	xtr:100486223/7e-09/toll-like receptor 3-like; K05401 toll-like receptor 3	NA	PF13855/6.7E-7/Leucine rich repeat	NA
Unigene7654_All	gi|332018452|gb|EGI59042.1|/0/Mitogen-activated protein kinase 14B [Acromyrmex echinatior]	gi|218749849|ref|NM_001142865.1|/2e-61/Nasonia vitripennis p38 map kinase (P38mapk), mRNA	sp|O61443|MK14B_DROME/8e-165/Mitogen-activated protein kinase 14B OS=Drosophila melanogaster GN=p38b PE=1 SV=1	nvi:100114440/0.0/P38mapk, NV50013; p38 map kinase; K04441 p38 MAP kinase [EC:2.7.11.24]	YBL016w/4e-81/---	PS50011/46.209/Protein kinase domain profile.	biological_process:GO:0000165//MAPK cascade;GO:0006468//protein phosphorylation;molecular_function:GO:0005524//ATP binding;GO:0004707//MAP kinase activity;
Unigene7927_All	gi|646701501|gb|KDR11191.1|/4.6422e-26/Death domain-containing adapter protein BG4 [Zootermopsis nevadensis]	NA	sp|Q9V3B4|FADD_DROME/2e-13/Fas-associated death domain protein OS=Drosophila melanogaster GN=Fadd PE=1 SV=1	xtr:100379789/5e-08/fadd, mort1, xfadd; Fas (TNFRSF6)-associated via death domain; K02373 FAS (TNFRSF6)-associated via death domain	NA	PF00531/4.9E-15/Death domain	NA
Unigene7937_All	gi|646711121|gb|KDR16420.1|/1.01161e-123/Toll-interacting protein [Zootermopsis nevadensis]	gi|380023083|ref|XM_003695311.1|/5e-16/PREDICTED: Apis florea toll-interacting protein-like (LOC100870196), mRNA	sp|A2RUW1|TOLIP_RAT/3e-75/Toll-interacting protein OS=Rattus norvegicus GN=Tollip PE=2 SV=1	tca:664056/2e-99/similar to Toll-interacting protein; K05402 toll-interacting protein	NA	PTHR16461:SF5/3.4E-120/--	NA
Unigene8380_All	gi|646703686|gb|KDR12239.1|/0/Serine/threonine-protein kinase TBK1 [Zootermopsis nevadensis]	gi|380017998|ref|XM_003692880.1|/6e-67/PREDICTED: Apis florea serine/threonine-protein kinase TBK1-like (LOC100865462), mRNA	sp|Q9WUN2|TBK1_MOUSE/2e-136/Serine/threonine-protein kinase TBK1 OS=Mus musculus GN=Tbk1 PE=1 SV=1	ame:413493/0.0/ik2, Mik2; IkappaB kinase-like 2; K05410 TANK-binding kinase 1 [EC:2.7.11.10]	SPAC14C4.03/8e-21/---	SM00220/6.2E-38/Serine/Threonine protein kinases, catalytic domain	biological_process:GO:0006468//protein phosphorylation;molecular_function:GO:0000166//nucleotide binding;GO:0004672//protein kinase activity;
Unigene8600_All	gi|646714086|gb|KDR18179.1|/0/Stress-activated protein kinase JNK [Zootermopsis nevadensis]	gi|336187368|gb|JF905627.1|/1e-76/Bemisia tabaci p38 mitogen JNK (JNK-MAPK) mRNA, complete cds	sp|P92208|JNK_DROME/0.0/Stress-activated protein kinase JNK OS=Drosophila melanogaster GN=bsk PE=1 SV=1	ame:409286/0.0/bsk; JNK MAP kinase basket; K04440 c-Jun N-terminal kinase [EC:2.7.11.24]	YBL016w/2e-57/---	PS00108/-/Serine/Threonine protein kinases active-site signature.	NA
Unigene9762_All	gi|646696936|gb|KDR08900.1|/0/RAC serine/threonine-protein kinase [Zootermopsis nevadensis]	gi|28144658|emb|AL928587.7|/5e-42/Mouse DNA sequence from clone RP23-282M14 on chromosome 2, complete sequence	sp|Q8INB9|AKT1_DROME/3e-176/RAC serine/threonine-protein kinase OS=Drosophila melanogaster GN=Akt1 PE=1 SV=3	api:100160970/0.0/RAC serine/threonine-protein kinase-like; K04456 RAC serine/threonine-protein kinase [EC:2.7.11.1]	SPAC17G8.14c_2/6e-91/---	PF00069/1.1E-75/Protein kinase domain	biological_process:GO:0006468//protein phosphorylation;molecular_function:GO:0005524//ATP binding;GO:0004697//protein kinase C activity;GO:0005543//phospholipid binding;
Unigene9794_All	gi|646721653|gb|KDR22931.1|/0/Protein toll [Zootermopsis nevadensis]	gi|466431|gb|L25392.1|SCATOLLC/1e-106/Schistocerca americana Toll protein 1, partial cds	sp|P08953|TOLL_DROME/3e-47/Protein toll OS=Drosophila melanogaster GN=Tl PE=1 SV=1	tca:662131/4e-36/similar to toll-like receptor 13; K10160 toll-like receptor 4	SPy1798/3e-06/---	SM00369/0.0023/Leucine-rich repeats, typical (most populated) subfamily	biological_process:GO:0007165//signal transduction;GO:0006955//immune response;GO:0042742//defense response to bacterium;molecular_function:GO:0016787//hydrolase activity;

## Sheet: NOD-like receptor 
CL1105.Contig1_All	gi|646697369|gb|KDR09114.1|/4.07664e-78/Leucine-rich repeat-containing protein 57 [Zootermopsis nevadensis]	NA	sp|Q8N9N7|LRC57_HUMAN/1e-63/Leucine-rich repeat-containing protein 57 OS=Homo sapiens GN=LRRC57 PE=1 SV=1	xtr:734027/2e-19/erbb2ip; erbb2 interacting protein; K12796 erbb2-interacting protein	MA2301_1/3e-23/---	PS51450/4.57/Leucine-rich repeat profile.	NA
CL1231.Contig1_All	gi|209969825|ref|NP_001123267.2|/1.33144e-111/cysteine and histidine-rich domain (CHORD)-containing 1 [Nasonia vitripennis]	NA	sp|Q9VCC0|CHRD1_DROME/1e-106/Cysteine and histidine-rich domain-containing protein OS=Drosophila melanogaster GN=CHORD PE=1 SV=1	tca:660373/7e-08/similar to SGT1, suppressor of G2 allele of SKP1; K12795 suppressor of G2 allele of SKP1	NA	PF04968/9.5E-25/CHORD	NA
CL1231.Contig2_All	gi|209969825|ref|NP_001123267.2|/2.48125e-111/cysteine and histidine-rich domain (CHORD)-containing 1 [Nasonia vitripennis]	gi|195036427|ref|XM_001989636.1|/9e-06/Drosophila grimshawi GH18665 (Dgri\GH18665), mRNA	sp|Q9VCC0|CHRD1_DROME/2e-107/Cysteine and histidine-rich domain-containing protein OS=Drosophila melanogaster GN=CHORD PE=1 SV=1	tca:660373/6e-08/similar to SGT1, suppressor of G2 allele of SKP1; K12795 suppressor of G2 allele of SKP1	NA	PTHR12621:SF8/1.3E-124/--	NA
CL1581.Contig1_All	gi|646697735|gb|KDR09261.1|/1.41476e-153/Cell growth regulator with RING finger domain protein 1 [Zootermopsis nevadensis]	gi|211853400|emb|CU682622.9|/3e-27/Zebrafish DNA sequence from clone CH73-361H17 in linkage group 23, complete sequence	sp|Q8BMJ7|CGRF1_MOUSE/2e-28/Cell growth regulator with RING finger domain protein 1 OS=Mus musculus GN=Cgrrf1 PE=2 SV=1	dvi:Dvir_GJ11946/4e-06/GJ11946 gene product from transcript GJ11946-RA; K15688 E3 ubiquitin-protein ligase MUL1 [EC:6.3.2.19]	NA	PF13920/6.3E-11/Zinc finger, C3HC4 type (RING finger)	NA
CL196.Contig2_All	gi|646702743|gb|KDR11794.1|/2.84177e-17/hypothetical protein L798_14173 [Zootermopsis nevadensis]	NA	NA	hmg:100207763/1e-07/similar to caspase-8; K04398 caspase 8 [EC:3.4.22.61]	NA	NA	NA
CL2195.Contig1_All	gi|350409385|ref|XP_003488717.1|/9.20933e-70/PREDICTED: mitogen-activated protein kinase kinase kinase 7-like [Bombus impatiens]	gi|340713628|ref|XM_003395295.1|/2e-08/PREDICTED: Bombus terrestris TGF-beta activated kinase 1 (Tak1), mRNA	sp|Q62073|M3K7_MOUSE/7e-54/Mitogen-activated protein kinase kinase kinase 7 OS=Mus musculus GN=Map3k7 PE=1 SV=1	ame:413809/1e-65/Tak1; TGF-beta activated kinase 1; K04427 mitogen-activated protein kinase kinase kinase 7 [EC:2.7.11.25]	NA	PTHR26392/2.3E-38/--	NA
CL2195.Contig2_All	gi|193580012|ref|XP_001948919.1|/3.83914e-35/PREDICTED: mitogen-activated protein kinase kinase kinase 7-like [Acyrthosiphon pisum]	NA	sp|Q5RFL3|M3K7_PONAB/3e-18/Mitogen-activated protein kinase kinase kinase 7 OS=Pongo abelii GN=MAP3K7 PE=2 SV=1	ame:413809/5e-33/Tak1; TGF-beta activated kinase 1; K04427 mitogen-activated protein kinase kinase kinase 7 [EC:2.7.11.25]	NA	PTHR26392/2.8E-15/--	molecular_function:GO:0016301//kinase activity;
CL2211.Contig1_All	gi|383855481|ref|XP_003703239.1|/8.31478e-166/PREDICTED: uncharacterized protein LOC100875117 [Megachile rotundata]	gi|512926342|ref|XM_004931005.1|/3e-53/PREDICTED: Bombyx mori LIM domain-containing protein jub-like (LOC101740467), mRNA	sp|Q9VY77|AJUBA_DROME/1e-154/LIM domain-containing protein jub OS=Drosophila melanogaster GN=jub PE=1 SV=3	mcc:713119/2e-64/SLC12A9; solute carrier family 12 (potassium/chloride transporters), member 9; K14429 solute carrier family 12 (potassium/chloride transporters), member 9	NA	PF00412/5.9E-10/LIM domain	NA
CL2211.Contig2_All	gi|91081951|ref|XP_967254.1|/1.98366e-122/PREDICTED: LIM domain-containing protein jub isoform X2 [Tribolium castaneum] &gt;gi|270007323|gb|EFA03771.1| hypothetical protein TcasGA2_TC013882 [Tribolium castaneum]	gi|157107819|ref|XM_001649902.1|/2e-49/Aedes aegypti limd1 partial mRNA	sp|Q9VY77|AJUBA_DROME/1e-118/LIM domain-containing protein jub OS=Drosophila melanogaster GN=jub PE=1 SV=3	bta:615869/8e-60/TRIP6, MGC128885; thyroid hormone receptor interactor 6; K12792 thyroid receptor-interacting protein 6	NA	PS50023/12.583/LIM domain profile.	molecular_function:GO:0008270//zinc ion binding;
CL3081.Contig2_All	gi|646721840|gb|KDR23045.1|/1.55203e-138/Ras suppressor protein 1 [Zootermopsis nevadensis]	NA	sp|Q5E9C0|RSU1_BOVIN/1e-101/Ras suppressor protein 1 OS=Bos taurus GN=RSU1 PE=2 SV=1	bta:512866/2e-20/ERBB2IP; erbb2 interacting protein; K12796 erbb2-interacting protein	alr0124_1/3e-21/---	PS51450/4.955/Leucine-rich repeat profile.	NA
CL3098.Contig1_All	gi|357619398|gb|EHJ71992.1|/4.57436e-24/endonuclease-reverse transcriptase HmRTE-e01 [Danaus plexippus]	NA	NA	hmg:100207763/5e-07/similar to caspase-8; K04398 caspase 8 [EC:3.4.22.61]	NA	NA	NA
CL3332.Contig1_All	gi|646692125|gb|KDR07323.1|/9.61671e-142/TRAF-type zinc finger domain-containing protein 1 [Zootermopsis nevadensis]	NA	sp|Q58D05|TRAD1_BOVIN/9e-41/TRAF-type zinc finger domain-containing protein 1 OS=Bos taurus GN=TRAFD1 PE=2 SV=1	mgp:100544809/1e-06/TRAF6; TNF receptor-associated factor 6, E3 ubiquitin protein ligase; K03175 TNF receptor-associated factor 6	NA	PS50145/8.689/Zinc finger TRAF-type profile.	NA
CL3332.Contig2_All	gi|646692125|gb|KDR07323.1|/7.49634e-136/TRAF-type zinc finger domain-containing protein 1 [Zootermopsis nevadensis]	NA	sp|Q58D05|TRAD1_BOVIN/9e-41/TRAF-type zinc finger domain-containing protein 1 OS=Bos taurus GN=TRAFD1 PE=2 SV=1	mgp:100544809/1e-06/TRAF6; TNF receptor-associated factor 6, E3 ubiquitin protein ligase; K03175 TNF receptor-associated factor 6	NA	PS50145/8.689/Zinc finger TRAF-type profile.	NA
CL795.Contig1_All	gi|646721709|gb|KDR22965.1|/0/Protein kinase C and casein kinase substrate in neurons protein 2 [Zootermopsis nevadensis]	gi|383849371|ref|XM_003700271.1|/9e-17/PREDICTED: Megachile rotundata protein kinase C and casein kinase substrate in neurons protein 2-like (LOC100883127), mRNA	sp|Q4V920|PACN1_DANRE/1e-117/Protein kinase C and casein kinase substrate in neurons protein 1 OS=Danio rerio GN=pacsin1b PE=1 SV=1	tca:664324/0.0/similar to dynein, axonemal, heavy polypeptide 1; K10408 dynein heavy chain, axonemal	NA	PR00452/3.358458E-9/SH3 domain signature	NA
CL795.Contig2_All	gi|646721709|gb|KDR22965.1|/0/Protein kinase C and casein kinase substrate in neurons protein 2 [Zootermopsis nevadensis]	gi|383849371|ref|XM_003700271.1|/8e-17/PREDICTED: Megachile rotundata protein kinase C and casein kinase substrate in neurons protein 2-like (LOC100883127), mRNA	sp|Q4V920|PACN1_DANRE/1e-117/Protein kinase C and casein kinase substrate in neurons protein 1 OS=Danio rerio GN=pacsin1b PE=1 SV=1	tca:664324/0.0/similar to dynein, axonemal, heavy polypeptide 1; K10408 dynein heavy chain, axonemal	NA	SM00055/4.2E-17/Fes/CIP4 homology domain	NA
CL795.Contig3_All	gi|646721709|gb|KDR22965.1|/0/Protein kinase C and casein kinase substrate in neurons protein 2 [Zootermopsis nevadensis]	gi|380013451|ref|XM_003690722.1|/1e-15/PREDICTED: Apis florea protein kinase C and casein kinase substrate in neurons protein 2-like (LOC100864937), mRNA	sp|Q4V920|PACN1_DANRE/6e-117/Protein kinase C and casein kinase substrate in neurons protein 1 OS=Danio rerio GN=pacsin1b PE=1 SV=1	tca:664324/0.0/similar to dynein, axonemal, heavy polypeptide 1; K10408 dynein heavy chain, axonemal	NA	PF14604/1.5E-15/Variant SH3 domain	NA
CL795.Contig4_All	gi|646721709|gb|KDR22965.1|/0/Protein kinase C and casein kinase substrate in neurons protein 2 [Zootermopsis nevadensis]	gi|380013451|ref|XM_003690722.1|/8e-16/PREDICTED: Apis florea protein kinase C and casein kinase substrate in neurons protein 2-like (LOC100864937), mRNA	sp|Q4V920|PACN1_DANRE/4e-117/Protein kinase C and casein kinase substrate in neurons protein 1 OS=Danio rerio GN=pacsin1b PE=1 SV=1	tca:664324/0.0/similar to dynein, axonemal, heavy polypeptide 1; K10408 dynein heavy chain, axonemal	NA	PS50002/16.872/Src homology 3 (SH3) domain profile.	NA
CL795.Contig5_All	gi|646721709|gb|KDR22965.1|/0/Protein kinase C and casein kinase substrate in neurons protein 2 [Zootermopsis nevadensis]	gi|383849371|ref|XM_003700271.1|/6e-17/PREDICTED: Megachile rotundata protein kinase C and casein kinase substrate in neurons protein 2-like (LOC100883127), mRNA	sp|Q4V920|PACN1_DANRE/7e-118/Protein kinase C and casein kinase substrate in neurons protein 1 OS=Danio rerio GN=pacsin1b PE=1 SV=1	tca:664324/0.0/similar to dynein, axonemal, heavy polypeptide 1; K10408 dynein heavy chain, axonemal	NA	PF14604/1.9E-15/Variant SH3 domain	NA
Unigene10384_All	gi|646721128|gb|KDR22598.1|/1.6767e-41/Protein big brother [Zootermopsis nevadensis]	gi|215422333|ref|NM_001142384.1|/1e-23/Nasonia vitripennis big brother (Bgb), mRNA	sp|Q24040|BGB_DROME/1e-29/Protein big brother OS=Drosophila melanogaster GN=Bgb PE=2 SV=3	cbr:CBG07956/9e-08/Cbr-rsr-1; C. briggsae CBR-RSR-1 protein; K13171 serine/arginine repetitive matrix protein 1	DR2042/6e-07/---	PF02312/4.5E-35/Core binding factor beta subunit	NA
Unigene12252_All	gi|646720525|gb|KDR22205.1|/1.8567e-48/Ankyrin repeat and KH domain-containing protein 1 [Zootermopsis nevadensis]	NA	sp|Q05823|RN5A_HUMAN/1e-06/2-5A-dependent ribonuclease OS=Homo sapiens GN=RNASEL PE=1 SV=2	ptr:469607/1e-06/RNASEL; ribonuclease L (2',5'-oligoisoadenylate synthetase-dependent); K01165 ribonuclease L	NA	PS50088/10.259/Ankyrin repeat profile.	NA
Unigene13769_All	gi|646706864|gb|KDR13883.1|/1.3598e-38/Caspase-8 [Zootermopsis nevadensis]	NA	sp|Q29IM7|CASP8_DROPS/2e-21/Caspase-8 OS=Drosophila pseudoobscura pseudoobscura GN=Dredd PE=3 SV=1	pon:100435491/1e-18/caspase-3-like; K02187 caspase 3 [EC:3.4.22.56]	NA	PR00376/4.6E-8/Interleukin-1B converting enzyme signature	molecular_function:GO:0016787//hydrolase activity;
Unigene15154_All	gi|646710774|gb|KDR16192.1|/2.35883e-115/hypothetical protein L798_09607, partial [Zootermopsis nevadensis]	gi|380011077|ref|XM_003689592.1|/3e-26/PREDICTED: Apis florea leucine-rich repeat protein soc-2 homolog (LOC100863920), mRNA	sp|B0W6M9|SUR8_CULQU/2e-97/Leucine-rich repeat protein soc-2 homolog OS=Culex quinquefasciatus GN=Sur-8 PE=3 SV=1	bta:512866/4e-27/ERBB2IP; erbb2 interacting protein; K12796 erbb2-interacting protein	alr0124_1/1e-30/---	PS51450/7.951/Leucine-rich repeat profile.	NA
Unigene16044_All	gi|646710774|gb|KDR16192.1|/4.66855e-99/hypothetical protein L798_09607, partial [Zootermopsis nevadensis]	gi|380011077|ref|XM_003689592.1|/1e-23/PREDICTED: Apis florea leucine-rich repeat protein soc-2 homolog (LOC100863920), mRNA	sp|Q8AVI4|SHOC2_XENLA/2e-87/Leucine-rich repeat protein SHOC-2 OS=Xenopus laevis GN=shoc2 PE=2 SV=1	ecb:100057128/8e-26/ERBB2IP; erbb2 interacting protein; K12796 erbb2-interacting protein	MA2301_1/2e-26/---	PS51450/4.562/Leucine-rich repeat profile.	NA
Unigene16360_All	gi|646715449|gb|KDR19061.1|/4.0147e-62/RING finger protein unkempt-like protein [Zootermopsis nevadensis]	gi|50724799|emb|BX511028.13|/3e-28/Zebrafish DNA sequence from clone DKEY-161N17 in linkage group 20, complete sequence	sp|Q86B79|UNK_DROME/2e-25/RING finger protein unkempt OS=Drosophila melanogaster GN=unk PE=1 SV=1	dmo:Dmoj_GI15889/1e-06/GI15889 gene product from transcript GI15889-RA; K14079 poly(A) RNA polymerase GLD2 [EC:2.7.7.19]	NA	PTHR14493/2.4E-42/--	molecular_function:GO:0008270//zinc ion binding;GO:0046983//protein dimerization activity;GO:0003676//nucleic acid binding;
Unigene16820_All	gi|646704155|gb|KDR12493.1|/5.79763e-107/Mitogen-activated protein kinase kinase kinase 7 [Zootermopsis nevadensis]	gi|350409384|ref|XM_003488669.1|/1e-24/PREDICTED: Bombus impatiens mitogen-activated protein kinase kinase kinase 7-like (LOC100746656), mRNA	sp|P0C8E4|M3K7_RAT/5e-89/Mitogen-activated protein kinase kinase kinase 7 OS=Rattus norvegicus GN=Map3k7 PE=2 SV=1	api:100159713/1e-98/mitogen-activated protein kinase kinase kinase 7-like; K04427 mitogen-activated protein kinase kinase kinase 7 [EC:2.7.11.25]	CAC0404_1/3e-18/---	PS50011/38.294/Protein kinase domain profile.	NA
Unigene2067_All	gi|646710174|gb|KDR15775.1|/1.32169e-83/E3 ubiquitin-protein ligase rififylin [Zootermopsis nevadensis]	gi|189442616|gb|BC167358.1|/6e-13/Xenopus tropicalis zinc finger, CCCH-type with G patch domain, mRNA (cDNA clone MGC:135752 IMAGE:7578356), complete cds	sp|Q8WZ73|RFFL_HUMAN/2e-35/E3 ubiquitin-protein ligase rififylin OS=Homo sapiens GN=RFFL PE=1 SV=1	tgu:100223360/2e-29/RAD51-like 3 (S. cerevisiae); K10871 RAD51-like protein 3	NA	PS50089/11.206/Zinc finger RING-type profile.	NA
Unigene2151_All	gi|12659138|gb|AAK01205.1|/7.37323e-26/mage-d3 [Mus musculus]	NA	sp|Q8ST25|GEFG_DICDI/8e-08/Ras guanine nucleotide exchange factor G OS=Dictyostelium discoideum GN=gefG PE=2 SV=1	mmu:239319/9e-08/Card6, D730008L15; caspase recruitment domain family, member 6; K12797 caspase recruitment domain-containing protein 6	Rv0355c/2e-07/---	NA	NA
Unigene23034_All	gi|572268273|ref|XP_006612190.1|/1.08537e-132/PREDICTED: protein lap4-like isoform X4 [Apis dorsata]	gi|410909356|ref|XM_003968108.1|/9e-15/PREDICTED: Takifugu rubripes protein scribble homolog (LOC101068159), mRNA	sp|Q7KRY7|LAP4_DROME/8e-99/Protein lap4 OS=Drosophila melanogaster GN=scrib PE=1 SV=1	gga:431583/9e-33/ERBB2IP; erbb2 interacting protein; K12796 erbb2-interacting protein	MA2301_1/4e-15/---	PTHR23155/8.3E-67/--	NA
Unigene23182_All	gi|646721107|gb|KDR22577.1|/3.46211e-98/Leucine-rich repeat-containing protein 40 [Zootermopsis nevadensis]	NA	sp|B0W6M9|SUR8_CULQU/3e-39/Leucine-rich repeat protein soc-2 homolog OS=Culex quinquefasciatus GN=Sur-8 PE=3 SV=1	xtr:780049/2e-30/lrrc7, MGC145940; leucine rich repeat containing 7; K12796 erbb2-interacting protein	alr0124_1/1e-33/---	SM00364/0.97/Leucine-rich repeats, bacterial type	NA
Unigene25243_All	gi|646718055|gb|KDR20678.1|/4.28836e-73/Protein lap4, partial [Zootermopsis nevadensis]	gi|380015497|ref|XM_003691690.1|/6e-20/PREDICTED: Apis florea protein lap4-like (LOC100866332), mRNA	sp|Q7KRY7|LAP4_DROME/5e-69/Protein lap4 OS=Drosophila melanogaster GN=scrib PE=1 SV=1	gga:431583/7e-30/ERBB2IP; erbb2 interacting protein; K12796 erbb2-interacting protein	alr0124_1/6e-13/---	PS51450/4.863/Leucine-rich repeat profile.	NA
Unigene25255_All	gi|646696395|gb|KDR08718.1|/2.84997e-167/Mitogen-activated protein kinase kinase kinase 7-interacting protein 1 [Zootermopsis nevadensis]	gi|380024440|ref|XM_003695956.1|/2e-15/PREDICTED: Apis florea TGF-beta-activated kinase 1 and MAP3K7-binding protein 1-like (LOC100865508), mRNA	sp|Q8CF89|TAB1_MOUSE/6e-83/TGF-beta-activated kinase 1 and MAP3K7-binding protein 1 OS=Mus musculus GN=Tab1 PE=1 SV=2	ame:411720/7e-155/mitogen-activated protein kinase kinase kinase 7 interacting protein 1; K04403 TAK1-binding protein 1	SPAC10F6.17c/8e-08/---	SM00332/2.7E-35/Serine/threonine phosphatases, family 2C, catalytic domain	NA
Unigene25273_All	gi|668465817|gb|KFB52891.1|/2.74645e-33/AGAP006993-PA-like protein [Anopheles sinensis]	NA	sp|Q7SXW3|LRC40_DANRE/7e-23/Leucine-rich repeat-containing protein 40 OS=Danio rerio GN=lrrc40 PE=2 SV=1	dsi:Dsim_GD18310/3e-13/GD18310 gene product from transcript GD18310-RA; K12603 CCR4-NOT transcription complex subunit 6	MA2301_1/2e-13/---	PS51450/6.441/Leucine-rich repeat profile.	NA
Unigene2606_All	gi|393395418|gb|AFN08644.1|/0/heat shock protein 90 [Oxya chinensis]	gi|93278395|gb|AY445913.2|/0.0/Locusta migratoria heat shock protein 90 mRNA, complete cds	sp|Q9BLC5|HSP83_BOMMO/0.0/Heat shock protein 83 OS=Bombyx mori GN=Hsp83 PE=1 SV=1	ame:408928/0.0/Hsp90, Hsp83; heat shock protein 90; K04079 molecular chaperone HtpG	SPAC926.04c/0.0/---	PS00298/-/Heat shock hsp90 proteins family signature.	NA
Unigene27329_All	gi|646711218|gb|KDR16469.1|/3.44717e-18/hypothetical protein L798_08776 [Zootermopsis nevadensis]	NA	sp|P70587|LRRC7_RAT/3e-11/Leucine-rich repeat-containing protein 7 OS=Rattus norvegicus GN=Lrrc7 PE=1 SV=2	ame:410256/9e-17/protein lap1-like; K12796 erbb2-interacting protein	NA	PTHR23119/3.3E-18/--	NA
Unigene28371_All	gi|646696395|gb|KDR08718.1|/2.95553e-39/Mitogen-activated protein kinase kinase kinase 7-interacting protein 1 [Zootermopsis nevadensis]	gi|38502453|gb|AC114542.9|/7e-07/Mus musculus chromosome 9, clone RP23-111F9, complete sequence	sp|Q8CF89|TAB1_MOUSE/5e-06/TGF-beta-activated kinase 1 and MAP3K7-binding protein 1 OS=Mus musculus GN=Tab1 PE=1 SV=2	ame:411720/5e-28/mitogen-activated protein kinase kinase kinase 7 interacting protein 1; K04403 TAK1-binding protein 1	NA	NA	molecular_function:GO:0003824//catalytic activity;
Unigene3271_All	gi|242024274|ref|XP_002432553.1|/5.18708e-96/synaptogyrin-1, putative [Pediculus humanus corporis] &gt;gi|212518013|gb|EEB19815.1| synaptogyrin-1, putative [Pediculus humanus corporis]	gi|383859493|ref|XM_003705181.1|/4e-07/PREDICTED: Megachile rotundata synaptogyrin-2-like (LOC100876624), mRNA	sp|O43759|SNG1_HUMAN/1e-50/Synaptogyrin-1 OS=Homo sapiens GN=SYNGR1 PE=1 SV=2	tgu:100223478/4e-40/similar to mitogen-activated protein kinase kinase kinase 7 interacting protein 1; K04403 TAK1-binding protein 1	NA	PTHR10838/5.4E-104/--	cellular_component:GO:0016021//integral component of membrane;
Unigene3463_All	gi|646720041|gb|KDR21908.1|/0/Mitogen-activated protein kinase 1 [Zootermopsis nevadensis]	gi|332650261|gb|JF830802.1|/1e-101/Bemisia tabaci Erk1/2 (Erk1/2) mRNA, complete cds	sp|P26696|MK01_XENLA/2e-179/Mitogen-activated protein kinase 1 OS=Xenopus laevis GN=mapk1 PE=1 SV=3	tca:655225/0.0/similar to extracellular signal-regulated kinase; K04371 extracellular signal-regulated kinase 1/2 [EC:2.7.11.24]	YBL016w/7e-94/---	PTHR24055:SF161/1.8E-266/--	biological_process:GO:0000165//MAPK cascade;GO:0006468//protein phosphorylation;molecular_function:GO:0005524//ATP binding;GO:0004707//MAP kinase activity;
Unigene3573_All	gi|646699581|gb|KDR10135.1|/0/Inhibitor of nuclear factor kappa-B kinase subunit alpha [Zootermopsis nevadensis]	gi|21953266|emb|AL591946.14|/8e-32/Mouse DNA sequence from clone RP23-290M7 on chromosome 15, complete sequence	sp|Q6GM53|IKKA_XENLA/3e-108/Inhibitor of nuclear factor kappa-B kinase subunit alpha OS=Xenopus laevis GN=chuk PE=2 SV=1	dre:563560/1e-108/ikbkb; inhibitor of kappa light polypeptide gene enhancer in B-cells, kinase beta (EC:2.7.11.10); K07209 inhibitor of nuclear factor kappa-B kinase subunit beta [EC:2.7.11.10]	YAR019c/4e-21/---	PF00069/5.8E-52/Protein kinase domain	NA
Unigene3683_All	gi|646699673|gb|KDR10192.1|/7.72185e-47/Mitogen-activated protein kinase kinase kinase 7-interacting protein 2 [Zootermopsis nevadensis]	NA	sp|Q8N5C8|TAB3_HUMAN/4e-16/TGF-beta-activated kinase 1 and MAP3K7-binding protein 3 OS=Homo sapiens GN=TAB3 PE=1 SV=2	spu:591886/3e-18/similar to Map3k7ip2 protein; K04404 TAK1-binding protein 2	NA	PS50199/8.716/Zinc finger RanBP2 type profile.	NA
Unigene3785_All	gi|646710590|gb|KDR16057.1|/1.5092e-69/Suppressor of G2 allele of SKP1-like protein [Zootermopsis nevadensis]	gi|110225382|gb|AC185332.5|/8e-09/Nasonia vitripennis BAC NV_Bb-46A10 (Clemson University Genomics Nasonia vitripennis BAC Library) complete sequence	sp|Q9Y2Z0|SUGT1_HUMAN/9e-54/Suppressor of G2 allele of SKP1 homolog OS=Homo sapiens GN=SUGT1 PE=1 SV=3	nvi:100113998/4e-67/NV17374; suppressor of G2 allele of SKP1 homolog; K12795 suppressor of G2 allele of SKP1	SPBC36.12c/2e-28/---	PTHR22904/8.5E-36/--	NA
Unigene4472_All	gi|646697458|gb|KDR09161.1|/1.84303e-80/Apoptosis inhibitor IAP [Zootermopsis nevadensis]	gi|187466924|emb|CU611046.7|/4e-20/Zebrafish DNA sequence from clone CH1073-398L10 in linkage group 18, complete sequence	sp|Q24306|IAP1_DROME/5e-51/Apoptosis 1 inhibitor OS=Drosophila melanogaster GN=th PE=1 SV=2	ame:726172/7e-66/e3 ubiquitin-protein ligase IAP-3-like; K04725 E3 ubiquitin-protein ligase XIAP	NA	PTHR10044/2.2E-77/--	NA
Unigene4598_All	gi|646721382|gb|KDR22761.1|/2.60646e-105/TNF receptor-associated factor 6 [Zootermopsis nevadensis]	gi|270740988|gb|FJ883377.1|/2e-06/Ctenopharyngodon idella clone CID0719 microsatellite sequence	sp|B6CJY5|TRAF6_MACMU/5e-43/TNF receptor-associated factor 6 OS=Macaca mulatta GN=TRAF6 PE=2 SV=1	tca:661716/2e-84/Traf2; TNF-receptor-associated factor 2; K03175 TNF receptor-associated factor 6	NA	PTHR10131:SF52/3.1E-72/--	biological_process:GO:0048522//positive regulation of cellular process;GO:0044707//single-multicellular organism process;GO:0006464//cellular protein modification process;GO:0048584//positive regulation of response to stimulus;GO:0009966//regulation of signal transduction;
Unigene5096_All	gi|646719151|gb|KDR21359.1|/8.62897e-123/Leucine-rich repeat-containing protein 58 [Zootermopsis nevadensis]	NA	sp|Q3UGP9|LRC58_MOUSE/5e-81/Leucine-rich repeat-containing protein 58 OS=Mus musculus GN=Lrrc58 PE=2 SV=1	acs:100564298/4e-26/lrdd; leucine-rich repeats and death domain containing; K10130 leucine-rich repeats and death domain-containing protein	alr0124_1/7e-29/---	PS51450/6.087/Leucine-rich repeat profile.	NA
Unigene5115_All	gi|646702743|gb|KDR11794.1|/2.87195e-17/hypothetical protein L798_14173 [Zootermopsis nevadensis]	NA	NA	hmg:100207763/2e-08/similar to caspase-8; K04398 caspase 8 [EC:3.4.22.61]	NA	NA	NA
Unigene5273_All	gi|646705022|gb|KDR12923.1|/2.3233e-112/Optineurin [Zootermopsis nevadensis]	gi|42558054|emb|BX510301.6|/3e-20/Zebrafish DNA sequence from clone CH211-215A10 in linkage group 19, complete sequence	sp|Q5RI56|OPTN_DANRE/2e-34/Optineurin OS=Danio rerio GN=optn PE=2 SV=2	xla:735069/2e-31/ikbkg, MGC97885; inhibitor of kappa light polypeptide gene enhancer in B-cells, kinase gamma; K07210 inhibitor of nuclear factor kappa-B kinase subunit gamma	TM1636/7e-12/---	PTHR31553/1.2E-30/--	NA
Unigene6514_All	gi|332031347|gb|EGI70860.1|/4.7069e-172/Lipoma-preferred partner-like protein [Acromyrmex echinatior]	gi|195064071|ref|XM_001996455.1|/7e-36/Drosophila grimshawi GH23971 (Dgri\GH23971), mRNA	sp|Q5F464|LPP_CHICK/3e-92/Lipoma-preferred partner homolog OS=Gallus gallus GN=LPP PE=2 SV=1	aml:100483035/9e-87/thyroid receptor-interacting protein 6-like; K12792 thyroid receptor-interacting protein 6	NA	PTHR24207:SF2/1.1E-169/--	NA
Unigene7247_All	gi|571506417|ref|XP_006570825.1|/0/PREDICTED: FCH domain only protein 2-like isoform X12 [Apis mellifera]	NA	sp|Q502I9|FCHO2_DANRE/6e-93/FCH domain only protein 2 OS=Danio rerio GN=fcho2 PE=2 SV=1	dre:571331/3e-17/pstpip1a, si:dkey-24l11.5; proline-serine-threonine phosphatase interacting protein 1a; K12804 proline-serine-threonine phosphatase interacting protein 1	SPAC140.02/7e-08/---	PTHR23065/5.2E-182/--	NA
Unigene7382_All	gi|646699673|gb|KDR10192.1|/2.56955e-47/Mitogen-activated protein kinase kinase kinase 7-interacting protein 2 [Zootermopsis nevadensis]	NA	sp|Q8N5C8|TAB3_HUMAN/7e-16/TGF-beta-activated kinase 1 and MAP3K7-binding protein 3 OS=Homo sapiens GN=TAB3 PE=1 SV=2	spu:591886/2e-19/similar to Map3k7ip2 protein; K04404 TAK1-binding protein 2	NA	SM00547/1.5E-4/Zinc finger domain	NA
Unigene7654_All	gi|332018452|gb|EGI59042.1|/0/Mitogen-activated protein kinase 14B [Acromyrmex echinatior]	gi|218749849|ref|NM_001142865.1|/2e-61/Nasonia vitripennis p38 map kinase (P38mapk), mRNA	sp|O61443|MK14B_DROME/8e-165/Mitogen-activated protein kinase 14B OS=Drosophila melanogaster GN=p38b PE=1 SV=1	nvi:100114440/0.0/P38mapk, NV50013; p38 map kinase; K04441 p38 MAP kinase [EC:2.7.11.24]	YBL016w/4e-81/---	PS50011/46.209/Protein kinase domain profile.	biological_process:GO:0000165//MAPK cascade;GO:0006468//protein phosphorylation;molecular_function:GO:0005524//ATP binding;GO:0004707//MAP kinase activity;
Unigene8600_All	gi|646714086|gb|KDR18179.1|/0/Stress-activated protein kinase JNK [Zootermopsis nevadensis]	gi|336187368|gb|JF905627.1|/1e-76/Bemisia tabaci p38 mitogen JNK (JNK-MAPK) mRNA, complete cds	sp|P92208|JNK_DROME/0.0/Stress-activated protein kinase JNK OS=Drosophila melanogaster GN=bsk PE=1 SV=1	ame:409286/0.0/bsk; JNK MAP kinase basket; K04440 c-Jun N-terminal kinase [EC:2.7.11.24]	YBL016w/2e-57/---	PS00108/-/Serine/Threonine protein kinases active-site signature.	NA
Unigene9671_All	gi|241997148|gb|ACS75351.1|/0/endoplasmin [Locusta migratoria]	gi|241997147|gb|FJ472841.1|/0.0/Locusta migratoria endoplasmin (gp96) mRNA, complete cds	sp|P41148|ENPL_CANFA/0.0/Endoplasmin OS=Canis familiaris GN=HSP90B1 PE=1 SV=1	tca:660193/0.0/similar to Glycoprotein 93 CG5520-PA; K09487 heat shock protein 90kDa beta	SPAC926.04c/0.0/---	PTHR11528/0.0/--	NA

## Sheet: RIG-I-like receptor
CL196.Contig2_All	gi|646702743|gb|KDR11794.1|/2.84177e-17/hypothetical protein L798_14173 [Zootermopsis nevadensis]	NA	NA	hmg:100207763/1e-07/similar to caspase-8; K04398 caspase 8 [EC:3.4.22.61]	NA	NA	NA
CL2195.Contig1_All	gi|350409385|ref|XP_003488717.1|/9.20933e-70/PREDICTED: mitogen-activated protein kinase kinase kinase 7-like [Bombus impatiens]	gi|340713628|ref|XM_003395295.1|/2e-08/PREDICTED: Bombus terrestris TGF-beta activated kinase 1 (Tak1), mRNA	sp|Q62073|M3K7_MOUSE/7e-54/Mitogen-activated protein kinase kinase kinase 7 OS=Mus musculus GN=Map3k7 PE=1 SV=1	ame:413809/1e-65/Tak1; TGF-beta activated kinase 1; K04427 mitogen-activated protein kinase kinase kinase 7 [EC:2.7.11.25]	NA	PTHR26392/2.3E-38/--	NA
CL2195.Contig2_All	gi|193580012|ref|XP_001948919.1|/3.83914e-35/PREDICTED: mitogen-activated protein kinase kinase kinase 7-like [Acyrthosiphon pisum]	NA	sp|Q5RFL3|M3K7_PONAB/3e-18/Mitogen-activated protein kinase kinase kinase 7 OS=Pongo abelii GN=MAP3K7 PE=2 SV=1	ame:413809/5e-33/Tak1; TGF-beta activated kinase 1; K04427 mitogen-activated protein kinase kinase kinase 7 [EC:2.7.11.25]	NA	PTHR26392/2.8E-15/--	molecular_function:GO:0016301//kinase activity;
CL2988.Contig1_All	gi|388597553|gb|AFK75938.1|/8.53391e-113/IMD-like protein [Schistocerca gregaria]	gi|388597552|gb|JQ710736.1|/0.0/Schistocerca gregaria IMD-like protein (imd) mRNA, complete cds	sp|Q60855|RIPK1_MOUSE/3e-12/Receptor-interacting serine/threonine-protein kinase 1 OS=Mus musculus GN=Ripk1 PE=1 SV=1	tgu:100230522/2e-12/receptor (TNFRSF)-interacting serine-threonine kinase 1; K02861 receptor-interacting serine/threonine-protein kinase 1 [EC:2.7.11.1]	NA	PS50017/15.53/Death domain profile.	NA
CL2988.Contig2_All	gi|388597553|gb|AFK75938.1|/9.30472e-113/IMD-like protein [Schistocerca gregaria]	gi|388597552|gb|JQ710736.1|/0.0/Schistocerca gregaria IMD-like protein (imd) mRNA, complete cds	sp|Q60855|RIPK1_MOUSE/3e-12/Receptor-interacting serine/threonine-protein kinase 1 OS=Mus musculus GN=Ripk1 PE=1 SV=1	tgu:100230522/2e-12/receptor (TNFRSF)-interacting serine-threonine kinase 1; K02861 receptor-interacting serine/threonine-protein kinase 1 [EC:2.7.11.1]	NA	PS50017/15.53/Death domain profile.	NA
CL3098.Contig1_All	gi|357619398|gb|EHJ71992.1|/4.57436e-24/endonuclease-reverse transcriptase HmRTE-e01 [Danaus plexippus]	NA	NA	hmg:100207763/5e-07/similar to caspase-8; K04398 caspase 8 [EC:3.4.22.61]	NA	NA	NA
CL3332.Contig1_All	gi|646692125|gb|KDR07323.1|/9.61671e-142/TRAF-type zinc finger domain-containing protein 1 [Zootermopsis nevadensis]	NA	sp|Q58D05|TRAD1_BOVIN/9e-41/TRAF-type zinc finger domain-containing protein 1 OS=Bos taurus GN=TRAFD1 PE=2 SV=1	mgp:100544809/1e-06/TRAF6; TNF receptor-associated factor 6, E3 ubiquitin protein ligase; K03175 TNF receptor-associated factor 6	NA	PS50145/8.689/Zinc finger TRAF-type profile.	NA
CL3332.Contig2_All	gi|646692125|gb|KDR07323.1|/7.49634e-136/TRAF-type zinc finger domain-containing protein 1 [Zootermopsis nevadensis]	NA	sp|Q58D05|TRAD1_BOVIN/9e-41/TRAF-type zinc finger domain-containing protein 1 OS=Bos taurus GN=TRAFD1 PE=2 SV=1	mgp:100544809/1e-06/TRAF6; TNF receptor-associated factor 6, E3 ubiquitin protein ligase; K03175 TNF receptor-associated factor 6	NA	PS50145/8.689/Zinc finger TRAF-type profile.	NA
Unigene10393_All	gi|646712426|gb|KDR17187.1|/1.92518e-125/OTU domain-containing protein 5 [Zootermopsis nevadensis]	gi|380011999|ref|XM_003690031.1|/7e-12/PREDICTED: Apis florea OTU domain-containing protein 5-like (LOC100872356), mRNA	sp|Q640H3|OTU5B_XENLA/2e-73/OTU domain-containing protein 5-B OS=Xenopus laevis GN=otud5-b PE=2 SV=1	nvi:100124237/3e-88/NV10526; OTU domain-containing protein 5-like; K12655 OTU domain-containing protein 5 [EC:3.1.2.15]	NA	PS50802/13.169/OTU domain profile.	NA
Unigene10650_All	gi|672569346|gb|KFH08892.1|/4.68751e-07/chloride transporter, chloride channel (ClC) family protein [Toxoplasma gondii MAS]	NA	sp|Q02817|MUC2_HUMAN/7e-07/Mucin-2 OS=Homo sapiens GN=MUC2 PE=1 SV=2	hsa:4583/2e-06/MUC2, MLP, MUC-2, SMUC; mucin 2, oligomeric mucus/gel-forming; K10955 intestinal mucin-2	NA	NA	NA
Unigene10945_All	gi|641650328|ref|XP_008189178.1|/1.08485e-134/PREDICTED: uncharacterized protein LOC103311361 [Acyrthosiphon pisum]	NA	sp|Q9Y4A0|JERKL_HUMAN/3e-08/Jerky protein homolog-like OS=Homo sapiens GN=JRKL PE=2 SV=2	hmg:100206229/4e-23/similar to general transcription factor IIIC, polypeptide 3; K15201 general transcription factor 3C polypeptide 3 (transcription factor C subunit 4)	NA	PF03184/2.4E-27/DDE superfamily endonuclease	NA
Unigene12252_All	gi|646720525|gb|KDR22205.1|/1.8567e-48/Ankyrin repeat and KH domain-containing protein 1 [Zootermopsis nevadensis]	NA	sp|Q05823|RN5A_HUMAN/1e-06/2-5A-dependent ribonuclease OS=Homo sapiens GN=RNASEL PE=1 SV=2	ptr:469607/1e-06/RNASEL; ribonuclease L (2',5'-oligoisoadenylate synthetase-dependent); K01165 ribonuclease L	NA	PS50088/10.259/Ankyrin repeat profile.	NA
Unigene13056_All	gi|646718990|gb|KDR21261.1|/1.74865e-28/Mitogen-activated protein kinase kinase kinase 1 [Zootermopsis nevadensis]	NA	sp|Q13233|M3K1_HUMAN/5e-15/Mitogen-activated protein kinase kinase kinase 1 OS=Homo sapiens GN=MAP3K1 PE=1 SV=4	dre:100334486/2e-17/mitogen-activated protein kinase kinase kinase 1-like; K04416 mitogen-activated protein kinase kinase kinase 1 [EC:2.7.11.25]	NA	PTHR13371/5.3E-12/--	NA
Unigene13769_All	gi|646706864|gb|KDR13883.1|/1.3598e-38/Caspase-8 [Zootermopsis nevadensis]	NA	sp|Q29IM7|CASP8_DROPS/2e-21/Caspase-8 OS=Drosophila pseudoobscura pseudoobscura GN=Dredd PE=3 SV=1	pon:100435491/1e-18/caspase-3-like; K02187 caspase 3 [EC:3.4.22.56]	NA	PR00376/4.6E-8/Interleukin-1B converting enzyme signature	molecular_function:GO:0016787//hydrolase activity;
Unigene15824_All	gi|646718990|gb|KDR21261.1|/2.71642e-108/Mitogen-activated protein kinase kinase kinase 1 [Zootermopsis nevadensis]	NA	sp|Q13233|M3K1_HUMAN/8e-90/Mitogen-activated protein kinase kinase kinase 1 OS=Homo sapiens GN=MAP3K1 PE=1 SV=4	mdo:100032065/9e-90/MAP3K1; mitogen-activated protein kinase kinase kinase 1, E3 ubiquitin protein ligase; K04416 mitogen-activated protein kinase kinase kinase 1 [EC:2.7.11.25]	YAR019c/2e-28/---	PF00069/4.9E-63/Protein kinase domain	NA
Unigene16820_All	gi|646704155|gb|KDR12493.1|/5.79763e-107/Mitogen-activated protein kinase kinase kinase 7 [Zootermopsis nevadensis]	gi|350409384|ref|XM_003488669.1|/1e-24/PREDICTED: Bombus impatiens mitogen-activated protein kinase kinase kinase 7-like (LOC100746656), mRNA	sp|P0C8E4|M3K7_RAT/5e-89/Mitogen-activated protein kinase kinase kinase 7 OS=Rattus norvegicus GN=Map3k7 PE=2 SV=1	api:100159713/1e-98/mitogen-activated protein kinase kinase kinase 7-like; K04427 mitogen-activated protein kinase kinase kinase 7 [EC:2.7.11.25]	CAC0404_1/3e-18/---	PS50011/38.294/Protein kinase domain profile.	NA
Unigene191_All	gi|646695049|gb|KDR08223.1|/7.14457e-40/hypothetical protein L798_01941 [Zootermopsis nevadensis]	NA	sp|B8XX90|STING_PIG/2e-08/Stimulator of interferon genes protein OS=Sus scrofa GN=TMEM173 PE=2 SV=1	tca:663000/6e-31/uncharacterized LOC663000; K12654 transmembrane protein 173	NA	PF15009/8.8E-49/Transmembrane protein 173	NA
Unigene20983_All	gi|322793215|gb|EFZ16872.1|/4.05748e-11/hypothetical protein SINV_03856 [Solenopsis invicta]	NA	NA	ame:410344/2e-09/CYLD; cylindromatosis; K08601 ubiquitin thioesterase CYLD [EC:3.1.2.15]	NA	NA	NA
Unigene21467_All	gi|641652957|ref|XP_008178605.1|/4.34206e-67/PREDICTED: uncharacterized protein LOC103307917 [Acyrthosiphon pisum]	NA	NA	hmg:100206229/7e-15/similar to general transcription factor IIIC, polypeptide 3; K15201 general transcription factor 3C polypeptide 3 (transcription factor C subunit 4)	NA	PTHR19303/3.1E-17/--	NA
Unigene24040_All	gi|328716033|ref|XP_003245816.1|/1.09482e-24/PREDICTED: jerky protein homolog-like [Acyrthosiphon pisum]	NA	NA	hmg:100208607/6e-23/similar to conserved hypothetical protein; K08601 ubiquitin thioesterase CYLD [EC:3.1.2.15]	NA	PTHR19303/4.0E-20/--	NA
Unigene25405_All	gi|642922756|ref|XP_008193311.1|/6.81679e-44/PREDICTED: RNA pseudouridylate synthase domain-containing protein 2-like isoform X1 [Tribolium castaneum] &gt;gi|642922758|ref|XP_008193312.1| PREDICTED: RNA pseudouridylate synthase domain-containing protein 2-like isoform X1 [Tribolium castaneum]	gi|157116526|ref|XM_001658485.1|/1e-21/Aedes aegypti ribosomal pseudouridine synthase partial mRNA	sp|Q8IZ73|RUSD2_HUMAN/1e-16/RNA pseudouridylate synthase domain-containing protein 2 OS=Homo sapiens GN=RPUSD2 PE=1 SV=2	api:100166360/7e-23/RNA pseudouridylate synthase domain-containing protein 2-like; K15454 tRNA pseudouridine synthase 9 [EC:5.4.99.-]	YGR169c/9e-07/---	PTHR10436/1.4E-21/--	biological_process:GO:0001522//pseudouridine synthesis;molecular_function:GO:0003723//RNA binding;GO:0009982//pseudouridine synthase activity;
Unigene26518_All	gi|646698989|gb|KDR09853.1|/1.46166e-120/Autophagy protein 5 [Zootermopsis nevadensis]	gi|242020279|ref|XM_002430538.1|/1e-07/Pediculus humanus corporis Autophagy protein, putative, mRNA	sp|Q5R792|ATG5_PONAB/1e-85/Autophagy protein 5 OS=Pongo abelii GN=ATG5 PE=2 SV=1	nvi:100121532/1e-106/Atg5, NV11624; autophagy 5-like; K08339 autophagy-related protein 5	NA	PTHR13040/3.1E-105/--	biological_process:GO:0006914//autophagy;cellular_component:GO:0005737//cytoplasm;
Unigene2709_All	gi|646715980|gb|KDR19407.1|/5.64425e-39/Autophagy protein 12-like [Zootermopsis nevadensis]	NA	sp|Q3T0W7|ATG12_BOVIN/2e-30/Ubiquitin-like protein ATG12 OS=Bos taurus GN=ATG12 PE=2 SV=1	nvi:100115078/3e-32/NV10360; uncharacterized LOC100115078; K08336 autophagy-related protein 12	NA	PF04110/2.0E-37/Ubiquitin-like autophagy protein Apg12	biological_process:GO:0000045//autophagic vacuole assembly;cellular_component:GO:0005737//cytoplasm;
Unigene30038_All	gi|646712426|gb|KDR17187.1|/1.55315e-18/OTU domain-containing protein 5 [Zootermopsis nevadensis]	NA	sp|Q6GL44|OTUD5_XENTR/3e-10/OTU domain-containing protein 5 OS=Xenopus tropicalis GN=otud5 PE=2 SV=1	ame:724338/6e-11/OTU domain-containing protein 5-A-like; K12655 OTU domain-containing protein 5 [EC:3.1.2.15]	NA	NA	NA
Unigene31000_All	gi|449689882|ref|XP_004212173.1|/1.99415e-63/PREDICTED: jerky protein homolog-like [Hydra vulgaris]	gi|449689881|ref|XM_004212125.1|/3e-06/PREDICTED: Hydra magnipapillata jerky protein homolog-like (LOC101236179), mRNA	sp|Q9Y4A0|JERKL_HUMAN/2e-07/Jerky protein homolog-like OS=Homo sapiens GN=JRKL PE=2 SV=2	hmg:100215133/2e-11/similar to Eukaryotic translation initiation factor 2A; K15026 translation initiation factor 2A	NA	PF03184/2.5E-12/DDE superfamily endonuclease	NA
Unigene31975_All	gi|557145872|emb|CDI75764.1|/3.89393e-14/hypothetical protein EPH_0043360 [Eimeria praecox]	NA	sp|Q6RHW0|K1C9_MOUSE/9e-09/Keratin, type I cytoskeletal 9 OS=Mus musculus GN=Krt9 PE=1 SV=3	ptr:468240/3e-08/KRT10; keratin 10; K07604 type I keratin, acidic	DR1893/8e-09/---	NA	NA
Unigene32394_All	gi|512893414|ref|XP_004923175.1|/2.19852e-09/PREDICTED: heterogeneous nuclear ribonucleoprotein U-like protein 1-like [Bombyx mori]	gi|545553259|ref|XM_005639634.1|/6e-10/PREDICTED: Canis lupus familiaris ATPase type 13A3 (ATP13A3), transcript variant X5, mRNA	sp|A7MCY6|TBKB1_HUMAN/7e-08/TANK-binding kinase 1-binding protein 1 OS=Homo sapiens GN=TBKBP1 PE=1 SV=1	gga:417750/2e-07/WASL; Wiskott-Aldrich syndrome-like; K05747 Wiskott-Aldrich syndrome protein	NA	NA	NA
Unigene3306_All	gi|646698348|gb|KDR09575.1|/2.38412e-71/ATP-binding cassette sub-family G member 4 [Zootermopsis nevadensis]	NA	sp|Q9H172|ABCG4_HUMAN/2e-47/ATP-binding cassette sub-family G member 4 OS=Homo sapiens GN=ABCG4 PE=1 SV=2	xtr:100489572/1e-49/NLR family member X1-like; K12653 NLR family member X1	NA	PTHR19241:SF163/1.3E-94/--	biological_process:GO:0006200//ATP catabolic process;cellular_component:GO:0016021//integral component of membrane;molecular_function:GO:0005524//ATP binding;GO:0016887//ATPase activity;
Unigene33183_All	gi|646694767|gb|KDR08117.1|/1.20583e-40/Alpha-tocopherol transfer protein-like [Zootermopsis nevadensis]	NA	sp|Q9BQ66|KR412_HUMAN/1e-10/Keratin-associated protein 4-12 OS=Homo sapiens GN=KRTAP4-12 PE=1 SV=1	dpe:Dper_GL26848/2e-14/GL26848 gene product from transcript GL26848-RA; K10693 E3 ubiquitin-protein ligase MYCBP2 [EC:6.3.2.19]	NA	PTHR10174:SF35/5.7E-56/--	NA
Unigene3320_All	gi|646701001|gb|KDR10924.1|/0/ATP-dependent RNA helicase DDX3X [Zootermopsis nevadensis]	gi|27463674|gb|AF510047.1|/1e-150/Schistocerca gregaria helicase AN3-like protein A (AN3A) gene, partial cds	sp|Q9VHP0|DDX3_DROME/0.0/ATP-dependent RNA helicase bel OS=Drosophila melanogaster GN=bel PE=1 SV=1	tca:656268/0.0/belle, PL10, bel; ATP-dependent RNA helicase belle; K11594 ATP-dependent RNA helicase [EC:3.6.4.13]	ECU08g1080/3e-77/---	PTHR24031:SF9/0.0/--	molecular_function:GO:0000166//nucleotide binding;GO:0004386//helicase activity;
Unigene3573_All	gi|646699581|gb|KDR10135.1|/0/Inhibitor of nuclear factor kappa-B kinase subunit alpha [Zootermopsis nevadensis]	gi|21953266|emb|AL591946.14|/8e-32/Mouse DNA sequence from clone RP23-290M7 on chromosome 15, complete sequence	sp|Q6GM53|IKKA_XENLA/3e-108/Inhibitor of nuclear factor kappa-B kinase subunit alpha OS=Xenopus laevis GN=chuk PE=2 SV=1	dre:563560/1e-108/ikbkb; inhibitor of kappa light polypeptide gene enhancer in B-cells, kinase beta (EC:2.7.11.10); K07209 inhibitor of nuclear factor kappa-B kinase subunit beta [EC:2.7.11.10]	YAR019c/4e-21/---	PF00069/5.8E-52/Protein kinase domain	NA
Unigene4398_All	gi|512920161|ref|XP_004929563.1|/1.63862e-47/PREDICTED: ATP-binding cassette sub-family G member 1-like [Bombyx mori]	NA	sp|Q64343|ABCG1_MOUSE/6e-28/ATP-binding cassette sub-family G member 1 OS=Mus musculus GN=Abcg1 PE=1 SV=1	xtr:100489572/2e-29/NLR family member X1-like; K12653 NLR family member X1	NA	PF01061/5.6E-14/ABC-2 type transporter	NA
Unigene4469_All	gi|646709561|gb|KDR15361.1|/0/putative ubiquitin carboxyl-terminal hydrolase CYLD [Zootermopsis nevadensis]	gi|195578106|ref|XM_002078871.1|/3e-16/Drosophila simulans GD22283 (Dsim\GD22283), mRNA	sp|Q5RED8|CYLD_PONAB/5e-125/Ubiquitin carboxyl-terminal hydrolase CYLD OS=Pongo abelii GN=CYLD PE=2 SV=1	ame:410344/0.0/CYLD; cylindromatosis; K08601 ubiquitin thioesterase CYLD [EC:3.1.2.15]	NA	PS50235/18.073/Ubiquitin specific protease (USP) domain profile.	biological_process:GO:0006511//ubiquitin-dependent protein catabolic process;cellular_component:GO:0005840//ribosome;molecular_function:GO:0004221//ubiquitin thiolesterase activity;
Unigene4598_All	gi|646721382|gb|KDR22761.1|/2.60646e-105/TNF receptor-associated factor 6 [Zootermopsis nevadensis]	gi|270740988|gb|FJ883377.1|/2e-06/Ctenopharyngodon idella clone CID0719 microsatellite sequence	sp|B6CJY5|TRAF6_MACMU/5e-43/TNF receptor-associated factor 6 OS=Macaca mulatta GN=TRAF6 PE=2 SV=1	tca:661716/2e-84/Traf2; TNF-receptor-associated factor 2; K03175 TNF receptor-associated factor 6	NA	PTHR10131:SF52/3.1E-72/--	biological_process:GO:0048522//positive regulation of cellular process;GO:0044707//single-multicellular organism process;GO:0006464//cellular protein modification process;GO:0048584//positive regulation of response to stimulus;GO:0009966//regulation of signal transduction;
Unigene4921_All	gi|646714570|gb|KDR18483.1|/1.44226e-82/Protein dodo [Zootermopsis nevadensis]	gi|383860248|ref|XM_003705555.1|/1e-07/PREDICTED: Megachile rotundata peptidyl-prolyl cis-trans isomerase NIMA-interacting 1-like (LOC100883295), mRNA	sp|Q13526|PIN1_HUMAN/1e-50/Peptidyl-prolyl cis-trans isomerase NIMA-interacting 1 OS=Homo sapiens GN=PIN1 PE=1 SV=1	tca:655927/1e-76/similar to dodo; K09578 peptidyl-prolyl cis-trans isomerase NIMA-interacting 1 [EC:5.2.1.8]	SPCC16C4.03/1e-38/---	PF00639/1.5E-27/PPIC-type PPIASE domain	biological_process:GO:0006457//protein folding;GO:0000413//protein peptidyl-prolyl isomerization;molecular_function:GO:0003755//peptidyl-prolyl cis-trans isomerase activity;
Unigene5115_All	gi|646702743|gb|KDR11794.1|/2.87195e-17/hypothetical protein L798_14173 [Zootermopsis nevadensis]	NA	NA	hmg:100207763/2e-08/similar to caspase-8; K04398 caspase 8 [EC:3.4.22.61]	NA	NA	NA
Unigene5273_All	gi|646705022|gb|KDR12923.1|/2.3233e-112/Optineurin [Zootermopsis nevadensis]	gi|42558054|emb|BX510301.6|/3e-20/Zebrafish DNA sequence from clone CH211-215A10 in linkage group 19, complete sequence	sp|Q5RI56|OPTN_DANRE/2e-34/Optineurin OS=Danio rerio GN=optn PE=2 SV=2	xla:735069/2e-31/ikbkg, MGC97885; inhibitor of kappa light polypeptide gene enhancer in B-cells, kinase gamma; K07210 inhibitor of nuclear factor kappa-B kinase subunit gamma	TM1636/7e-12/---	PTHR31553/1.2E-30/--	NA
Unigene7177_All	gi|646721638|gb|KDR22916.1|/1.64045e-164/Bifunctional ATP-dependent dihydroxyacetone kinase/FAD-AMP lyase (cyclizing) [Zootermopsis nevadensis]	NA	sp|Q3LXA3|DHAK_HUMAN/3e-108/Bifunctional ATP-dependent dihydroxyacetone kinase/FAD-AMP lyase (cyclizing) OS=Homo sapiens GN=DAK PE=1 SV=2	nvi:100123547/2e-135/NV12385; bifunctional ATP-dependent dihydroxyacetone kinase/FAD-AMP lyase (cyclizing)-like; K00863 dihydroxyacetone kinase [EC:2.7.1.29]	AGl2580/5e-87/---	PS51480/33.605/DhaL domain profile.	NA
Unigene7654_All	gi|332018452|gb|EGI59042.1|/0/Mitogen-activated protein kinase 14B [Acromyrmex echinatior]	gi|218749849|ref|NM_001142865.1|/2e-61/Nasonia vitripennis p38 map kinase (P38mapk), mRNA	sp|O61443|MK14B_DROME/8e-165/Mitogen-activated protein kinase 14B OS=Drosophila melanogaster GN=p38b PE=1 SV=1	nvi:100114440/0.0/P38mapk, NV50013; p38 map kinase; K04441 p38 MAP kinase [EC:2.7.11.24]	YBL016w/4e-81/---	PS50011/46.209/Protein kinase domain profile.	biological_process:GO:0000165//MAPK cascade;GO:0006468//protein phosphorylation;molecular_function:GO:0005524//ATP binding;GO:0004707//MAP kinase activity;
Unigene7927_All	gi|646701501|gb|KDR11191.1|/4.6422e-26/Death domain-containing adapter protein BG4 [Zootermopsis nevadensis]	NA	sp|Q9V3B4|FADD_DROME/2e-13/Fas-associated death domain protein OS=Drosophila melanogaster GN=Fadd PE=1 SV=1	xtr:100379789/5e-08/fadd, mort1, xfadd; Fas (TNFRSF6)-associated via death domain; K02373 FAS (TNFRSF6)-associated via death domain	NA	PF00531/4.9E-15/Death domain	NA
Unigene8229_All	gi|154344451|ref|XP_001568167.1|/3.13837e-09/proteophosphoglycan ppg4 [Leishmania braziliensis MHOM/BR/75/M2904] &gt;gi|134065504|emb|CAM43271.1| proteophosphoglycan ppg4 [Leishmania braziliensis MHOM/BR/75/M2904]	NA	sp|P05790|FIBH_BOMMO/9e-07/Fibroin heavy chain OS=Bombyx mori GN=FIBH PE=1 SV=4	dan:Dana_GF22237/2e-06/GF22237 gene product from transcript GF22237-RA; K03083 glycogen synthase kinase 3 beta [EC:2.7.11.26]	RSc2303/2e-06/---	NA	NA
Unigene8380_All	gi|646703686|gb|KDR12239.1|/0/Serine/threonine-protein kinase TBK1 [Zootermopsis nevadensis]	gi|380017998|ref|XM_003692880.1|/6e-67/PREDICTED: Apis florea serine/threonine-protein kinase TBK1-like (LOC100865462), mRNA	sp|Q9WUN2|TBK1_MOUSE/2e-136/Serine/threonine-protein kinase TBK1 OS=Mus musculus GN=Tbk1 PE=1 SV=1	ame:413493/0.0/ik2, Mik2; IkappaB kinase-like 2; K05410 TANK-binding kinase 1 [EC:2.7.11.10]	SPAC14C4.03/8e-21/---	SM00220/6.2E-38/Serine/Threonine protein kinases, catalytic domain	biological_process:GO:0006468//protein phosphorylation;molecular_function:GO:0000166//nucleotide binding;GO:0004672//protein kinase activity;
Unigene8600_All	gi|646714086|gb|KDR18179.1|/0/Stress-activated protein kinase JNK [Zootermopsis nevadensis]	gi|336187368|gb|JF905627.1|/1e-76/Bemisia tabaci p38 mitogen JNK (JNK-MAPK) mRNA, complete cds	sp|P92208|JNK_DROME/0.0/Stress-activated protein kinase JNK OS=Drosophila melanogaster GN=bsk PE=1 SV=1	ame:409286/0.0/bsk; JNK MAP kinase basket; K04440 c-Jun N-terminal kinase [EC:2.7.11.24]	YBL016w/2e-57/---	PS00108/-/Serine/Threonine protein kinases active-site signature.	NA
Unigene9600_All	gi|646710822|gb|KDR16240.1|/2.70584e-90/OTU domain-containing protein 6B [Zootermopsis nevadensis]	gi|375222217|gb|JN764510.1|/8e-09/Cyprinus carpio clone 722897 microsatellite sequence	sp|Q8N6M0|OTU6B_HUMAN/2e-71/OTU domain-containing protein 6B OS=Homo sapiens GN=OTUD6B PE=1 SV=1	dse:Dsec_GM24491/4e-12/GM24491 gene product from transcript GM24491-RA; K13349 Mpv17-like protein	YHL013c/3e-35/---	PS50802/19.578/OTU domain profile.	NA
Unigene9772_All	gi|646712112|gb|KDR17017.1|/2.04202e-72/FGFR1 oncogene partner 2-like protein [Zootermopsis nevadensis]	NA	sp|Q5ZKJ4|FGOP2_CHICK/5e-46/FGFR1 oncogene partner 2 homolog OS=Gallus gallus GN=FGFR1OP2 PE=2 SV=1	mmu:66641/2e-31/Sike1, 2810005O12Rik, 5730470L24Rik, AI450236, AI839862, Sike, Sikeb; suppressor of IKBKE 1; K12656 suppressor of IKK-epsilon	NA	PTHR12186/3.9E-79/--	NA
