# Supplementary material for: De Novo Assembly and Characterization of the Xenocatantops brachycerus Transcriptome
Source: Int J Mol Sci. 2018 Feb 8;19(2):520. doi: 10.3390/ijms19020520 (PMC5855742; doi:10.3390/ijms19020520)
Supplement: Supplementary file 1 [file ijms-19-00520-s001.zip › supplementary file/Table S13.xls]

## Sheet: xenobiotics by cytochrome P450
CL1107.Contig1_All	gi|443419062|gb|AGC84403.1|/1.17204e-81/glucosyl glucuronosyl transferases [Locusta migratoria]	gi|443419061|gb|KC118981.1|/3e-10/Locusta migratoria glucosyl glucuronosyl transferases mRNA, complete cds	sp|Q6PDD0|UD2A2_MOUSE/4e-43/UDP-glucuronosyltransferase 2A2 OS=Mus musculus GN=Ugt2a2 PE=2 SV=1	der:Dere_GG20794/4e-55/GG20794 gene product from transcript GG20794-RA; K00699 glucuronosyltransferase [EC:2.4.1.17]	slr1125/3e-11/---	PTHR11926:SF16/1.1E-98/--	NA
CL1107.Contig2_All	gi|443419062|gb|AGC84403.1|/1.57099e-81/glucosyl glucuronosyl transferases [Locusta migratoria]	gi|443419061|gb|KC118981.1|/4e-10/Locusta migratoria glucosyl glucuronosyl transferases mRNA, complete cds	sp|Q6PDD0|UD2A2_MOUSE/1e-42/UDP-glucuronosyltransferase 2A2 OS=Mus musculus GN=Ugt2a2 PE=2 SV=1	dpo:Dpse_GA13878/2e-53/GA13878 gene product from transcript GA13878-RA; K00699 glucuronosyltransferase [EC:2.4.1.17]	slr1125/4e-11/---	PTHR11926:SF16/9.5E-99/--	molecular_function:GO:0016740//transferase activity;
CL1144.Contig1_All	gi|443419062|gb|AGC84403.1|/6.77005e-80/glucosyl glucuronosyl transferases [Locusta migratoria]	NA	sp|P36513|UDB14_RABIT/2e-37/UDP-glucuronosyltransferase 2B14 OS=Oryctolagus cuniculus GN=UGT2B14 PE=2 SV=1	dan:Dana_GF12116/6e-54/GF12116 gene product from transcript GF12116-RA; K00699 glucuronosyltransferase [EC:2.4.1.17]	CAC2716/3e-07/---	PF00201/3.6E-55/UDP-glucoronosyl and UDP-glucosyl transferase	NA
CL1144.Contig2_All	gi|443419062|gb|AGC84403.1|/7.06853e-152/glucosyl glucuronosyl transferases [Locusta migratoria]	NA	sp|Q6K1J1|UDB31_CANFA/4e-55/UDP-glucuronosyltransferase 2B31 OS=Canis familiaris GN=UGT2B31 PE=1 SV=1	api:100160380/2e-85/UDP-glucuronosyltransferase 2B10-like; K00699 glucuronosyltransferase [EC:2.4.1.17]	CAC2716/6e-07/---	PS00375/-/UDP-glycosyltransferases signature.	NA
CL1163.Contig1_All	gi|565341541|gb|AHC08050.1|/8.14315e-52/epsilon glutathione S-transferase [Locusta migratoria]	NA	sp|Q93113|GST1D_ANOGA/1e-16/Glutathione S-transferase 1, isoform D OS=Anopheles gambiae GN=GstD1 PE=1 SV=1	tca:663119/9e-17/similar to Glutathione S-transferase 1-1 (GST class-theta); K00799 glutathione S-transferase [EC:2.5.1.18]	SMb20005/2e-06/---	PF00043/7.7E-10/Glutathione S-transferase, C-terminal domain	NA
CL1163.Contig2_All	gi|565341541|gb|AHC08050.1|/1.77789e-103/epsilon glutathione S-transferase [Locusta migratoria]	NA	sp|O76483|GSTT7_ANOGA/4e-53/Glutathione S-transferase D7 OS=Anopheles gambiae GN=GstD7 PE=2 SV=1	tca:663119/2e-55/similar to Glutathione S-transferase 1-1 (GST class-theta); K00799 glutathione S-transferase [EC:2.5.1.18]	SMb20005/4e-19/---	PTHR11260:SF162/2.9E-77/--	NA
CL1163.Contig3_All	gi|565341541|gb|AHC08050.1|/8.88207e-104/epsilon glutathione S-transferase [Locusta migratoria]	NA	sp|O76483|GSTT7_ANOGA/4e-53/Glutathione S-transferase D7 OS=Anopheles gambiae GN=GstD7 PE=2 SV=1	tca:663119/8e-56/similar to Glutathione S-transferase 1-1 (GST class-theta); K00799 glutathione S-transferase [EC:2.5.1.18]	SMb20005/1e-19/---	PS50405/20.788/Soluble glutathione S-transferase C-terminal domain profile.	NA
CL120.Contig1_All	gi|646698120|gb|KDR09454.1|/4.56804e-92/UDP-glucuronosyltransferase 2B4 [Zootermopsis nevadensis]	gi|390179506|ref|XM_001359888.3|/6e-07/Drosophila pseudoobscura pseudoobscura GA19751 (Dpse\GA19751), mRNA	sp|P36513|UDB14_RABIT/5e-56/UDP-glucuronosyltransferase 2B14 OS=Oryctolagus cuniculus GN=UGT2B14 PE=2 SV=1	dpo:Dpse_GA19751/1e-74/GA19751 gene product from transcript GA19751-RA; K00699 glucuronosyltransferase [EC:2.4.1.17]	CAC2716/5e-11/---	PTHR11926/9.0E-137/--	NA
CL120.Contig2_All	gi|646721423|gb|KDR22771.1|/3.31941e-32/UDP-glucuronosyltransferase 2C1, partial [Zootermopsis nevadensis]	gi|390179506|ref|XM_001359888.3|/2e-07/Drosophila pseudoobscura pseudoobscura GA19751 (Dpse\GA19751), mRNA	sp|Q6PDD0|UD2A2_MOUSE/4e-29/UDP-glucuronosyltransferase 2A2 OS=Mus musculus GN=Ugt2a2 PE=2 SV=1	dya:Dyak_GE13731/4e-30/GE13731 gene product from transcript GE13731-RA; K00699 glucuronosyltransferase [EC:2.4.1.17]	NA	PTHR11926/5.0E-57/--	NA
CL1215.Contig1_All	gi|646721423|gb|KDR22771.1|/3.15418e-138/UDP-glucuronosyltransferase 2C1, partial [Zootermopsis nevadensis]	NA	sp|P08430|UD16_RAT/5e-72/UDP-glucuronosyltransferase 1-6 OS=Rattus norvegicus GN=Ugt1a6 PE=2 SV=1	aga:AgaP_AGAP007374/1e-105/AGAP007374-PA; K00699 glucuronosyltransferase [EC:2.4.1.17]	BS_yjiC/9e-13/---	PF00201/4.7E-85/UDP-glucoronosyl and UDP-glucosyl transferase	NA
CL1215.Contig2_All	gi|646721423|gb|KDR22771.1|/3.69104e-124/UDP-glucuronosyltransferase 2C1, partial [Zootermopsis nevadensis]	NA	sp|P08430|UD16_RAT/2e-66/UDP-glucuronosyltransferase 1-6 OS=Rattus norvegicus GN=Ugt1a6 PE=2 SV=1	aag:AaeL_AAEL014246/2e-95/glucosyl/glucuronosyl transferases; K00699 glucuronosyltransferase [EC:2.4.1.17]	BS_yjiC/8e-13/---	PS00375/-/UDP-glycosyltransferases signature.	molecular_function:GO:0016740//transferase activity;
CL1258.Contig1_All	gi|443419062|gb|AGC84403.1|/6.55008e-165/glucosyl glucuronosyl transferases [Locusta migratoria]	gi|443419061|gb|KC118981.1|/5e-17/Locusta migratoria glucosyl glucuronosyl transferases mRNA, complete cds	sp|P09875|UD2B1_RAT/1e-67/UDP-glucuronosyltransferase 2B1 OS=Rattus norvegicus GN=Ugt2b1 PE=2 SV=1	api:100160380/4e-90/UDP-glucuronosyltransferase 2B10-like; K00699 glucuronosyltransferase [EC:2.4.1.17]	BS_ydhE/3e-11/---	PF00201/1.0E-94/UDP-glucoronosyl and UDP-glucosyl transferase	NA
CL1258.Contig2_All	gi|646722004|gb|KDR23148.1|/1.02245e-22/UDP-glucuronosyltransferase 2B31 [Zootermopsis nevadensis]	gi|158285394|ref|XM_308284.4|/3e-07/Anopheles gambiae str. PEST AGAP007588-PA (AgaP_AGAP007588) mRNA, complete cds	sp|Q8JZZ0|UD3A2_MOUSE/3e-14/UDP-glucuronosyltransferase 3A2 OS=Mus musculus GN=Ugt3a2 PE=2 SV=2	dme:Dmel_CG6644/5e-17/Ugt35a; UDP-glycosyltransferase 35a (EC:2.4.1.17); K00699 glucuronosyltransferase [EC:2.4.1.17]	NA	PTHR11926:SF16/5.3E-28/--	NA
CL1346.Contig1_All	gi|646717519|gb|KDR20346.1|/3.11095e-126/UDP-glucuronosyltransferase, partial [Zootermopsis nevadensis]	gi|307344683|ref|NM_001195629.1|/5e-06/Oryctolagus cuniculus UDP glucuronosyltransferase 1 family, polypeptide A7 (UGT1A7), mRNA	sp|O77649|UDB20_MACFA/6e-60/UDP-glucuronosyltransferase 2B20 OS=Macaca fascicularis GN=UGT2B20 PE=1 SV=1	tca:658932/2e-97/similar to CG17323-PA; K00699 glucuronosyltransferase [EC:2.4.1.17]	DRA0212/6e-07/---	PTHR11926/7.3E-153/--	NA
CL1346.Contig2_All	gi|646717519|gb|KDR20346.1|/1.3295e-129/UDP-glucuronosyltransferase, partial [Zootermopsis nevadensis]	gi|307344683|ref|NM_001195629.1|/5e-06/Oryctolagus cuniculus UDP glucuronosyltransferase 1 family, polypeptide A7 (UGT1A7), mRNA	sp|O77649|UDB20_MACFA/4e-62/UDP-glucuronosyltransferase 2B20 OS=Macaca fascicularis GN=UGT2B20 PE=1 SV=1	tca:658932/1e-100/similar to CG17323-PA; K00699 glucuronosyltransferase [EC:2.4.1.17]	DRA0212/9e-06/---	PTHR11926:SF16/1.2E-154/--	NA
CL1422.Contig1_All	gi|565341553|gb|AHC08056.1|/3.63556e-72/delta glutathione S-transferase [Locusta migratoria]	gi|329564866|gb|HM131835.1|/3e-07/Locusta migratoria glutathione S-transferase mRNA, complete cds	sp|Q93112|GST1C_ANOGA/3e-31/Glutathione S-transferase 1, isoform C OS=Anopheles gambiae GN=GstD1 PE=1 SV=2	nvi:100114423/1e-36/GstD1, NV12288; glutathione S-transferase D1; K00799 glutathione S-transferase [EC:2.5.1.18]	alr4570/7e-11/---	PS50404/18.752/Soluble glutathione S-transferase N-terminal domain profile.	NA
CL1422.Contig2_All	gi|565341553|gb|AHC08056.1|/3.95101e-47/delta glutathione S-transferase [Locusta migratoria]	NA	sp|Q9VG97|GSTT3_DROME/2e-19/Glutathione S-transferase D3 OS=Drosophila melanogaster GN=GstD3 PE=2 SV=1	nvi:100114423/3e-22/GstD1, NV12288; glutathione S-transferase D1; K00799 glutathione S-transferase [EC:2.5.1.18]	NA	PTHR11260:SF162/1.7E-27/--	NA
CL154.Contig1_All	gi|329564867|gb|AEB91972.1|/4.17857e-93/glutathione S-transferase [Locusta migratoria]	gi|329564866|gb|HM131835.1|/3e-66/Locusta migratoria glutathione S-transferase mRNA, complete cds	sp|Q9VG93|GSTT7_DROME/5e-36/Glutathione S-transferase D7 OS=Drosophila melanogaster GN=GstD7 PE=2 SV=1	nvi:100114423/3e-45/GstD1, NV12288; glutathione S-transferase D1; K00799 glutathione S-transferase [EC:2.5.1.18]	SMb20005/3e-16/---	PF00043/1.5E-10/Glutathione S-transferase, C-terminal domain	NA
CL154.Contig2_All	gi|565341551|gb|AHC08055.1|/1.04246e-27/delta glutathione S-transferase [Locusta migratoria]	NA	sp|Q9VG97|GSTT3_DROME/2e-06/Glutathione S-transferase D3 OS=Drosophila melanogaster GN=GstD3 PE=2 SV=1	tca:655580/2e-07/similar to glutathione S-transferase 6A; K00799 glutathione S-transferase [EC:2.5.1.18]	NA	PF00043/1.2E-9/Glutathione S-transferase, C-terminal domain	NA
CL154.Contig3_All	gi|329564867|gb|AEB91972.1|/5.9161e-103/glutathione S-transferase [Locusta migratoria]	gi|329564866|gb|HM131835.1|/1e-140/Locusta migratoria glutathione S-transferase mRNA, complete cds	sp|Q93113|GST1D_ANOGA/3e-34/Glutathione S-transferase 1, isoform D OS=Anopheles gambiae GN=GstD1 PE=1 SV=1	nvi:100114423/8e-44/GstD1, NV12288; glutathione S-transferase D1; K00799 glutathione S-transferase [EC:2.5.1.18]	SMb20005/1e-13/---	PF13417/7.5E-11/Glutathione S-transferase, N-terminal domain	NA
CL154.Contig4_All	gi|329564867|gb|AEB91972.1|/2.44376e-83/glutathione S-transferase [Locusta migratoria]	gi|329564866|gb|HM131835.1|/9e-81/Locusta migratoria glutathione S-transferase mRNA, complete cds	sp|Q9VG95|GSTT5_DROME/3e-34/Glutathione S-transferase D5 OS=Drosophila melanogaster GN=GstD5 PE=3 SV=2	nvi:100114423/2e-38/GstD1, NV12288; glutathione S-transferase D1; K00799 glutathione S-transferase [EC:2.5.1.18]	alr4570/3e-11/---	PF00043/1.0E-10/Glutathione S-transferase, C-terminal domain	NA
CL154.Contig5_All	gi|565341551|gb|AHC08055.1|/8.52457e-74/delta glutathione S-transferase [Locusta migratoria]	gi|329564866|gb|HM131835.1|/5e-12/Locusta migratoria glutathione S-transferase mRNA, complete cds	sp|Q93113|GST1D_ANOGA/7e-37/Glutathione S-transferase 1, isoform D OS=Anopheles gambiae GN=GstD1 PE=1 SV=1	nvi:100114423/5e-39/GstD1, NV12288; glutathione S-transferase D1; K00799 glutathione S-transferase [EC:2.5.1.18]	SMa2115/4e-13/---	PS50405/16.463/Soluble glutathione S-transferase C-terminal domain profile.	NA
CL1959.Contig1_All	gi|646717519|gb|KDR20346.1|/5.24955e-18/UDP-glucuronosyltransferase, partial [Zootermopsis nevadensis]	NA	sp|Q91280|UGT3_PLEPL/1e-14/UDP-glucuronosyltransferase (Fragment) OS=Pleuronectes platessa GN=ugt3 PE=2 SV=1	api:100169551/5e-17/UDP-glucuronosyltransferase 2B14-like; K00699 glucuronosyltransferase [EC:2.4.1.17]	NA	NA	NA
CL1959.Contig2_All	gi|646717519|gb|KDR20346.1|/8.36779e-18/UDP-glucuronosyltransferase, partial [Zootermopsis nevadensis]	NA	sp|O60656|UD19_HUMAN/8e-15/UDP-glucuronosyltransferase 1-9 OS=Homo sapiens GN=UGT1A9 PE=1 SV=1	api:100169551/9e-17/UDP-glucuronosyltransferase 2B14-like; K00699 glucuronosyltransferase [EC:2.4.1.17]	NA	NA	NA
CL2016.Contig1_All	gi|312982517|gb|ADR30117.1|/2.29629e-81/glutathione S-transferase delta [Locusta migratoria] &gt;gi|329564865|gb|AEB91971.1| glutathione S-transferase delta 1 [Locusta migratoria]	gi|329564864|gb|HM131834.1|/4e-10/Locusta migratoria glutathione S-transferase delta 1 mRNA, complete cds	sp|P67805|GSTT1_DROSI/4e-67/Glutathione S-transferase 1-1 OS=Drosophila simulans GN=GstD1 PE=2 SV=2	dgr:Dgri_GH13103/2e-66/GH13103 gene product from transcript GH13103-RA; K00799 glutathione S-transferase [EC:2.5.1.18]	alr4570/2e-15/---	PTHR11260:SF162/1.2E-72/--	molecular_function:GO:0016740//transferase activity;
CL2016.Contig2_All	gi|312982517|gb|ADR30117.1|/2.01137e-76/glutathione S-transferase delta [Locusta migratoria] &gt;gi|329564865|gb|AEB91971.1| glutathione S-transferase delta 1 [Locusta migratoria]	gi|329564864|gb|HM131834.1|/2e-19/Locusta migratoria glutathione S-transferase delta 1 mRNA, complete cds	sp|P67805|GSTT1_DROSI/3e-65/Glutathione S-transferase 1-1 OS=Drosophila simulans GN=GstD1 PE=2 SV=2	dpe:Dper_GL27184/3e-65/GL27184 gene product from transcript GL27184-RA; K00799 glutathione S-transferase [EC:2.5.1.18]	mll3731/1e-13/---	PF02798/4.9E-15/Glutathione S-transferase, N-terminal domain	molecular_function:GO:0016740//transferase activity;
CL2016.Contig3_All	gi|312982517|gb|ADR30117.1|/4.14757e-48/glutathione S-transferase delta [Locusta migratoria] &gt;gi|329564865|gb|AEB91971.1| glutathione S-transferase delta 1 [Locusta migratoria]	gi|329564864|gb|HM131834.1|/2e-10/Locusta migratoria glutathione S-transferase delta 1 mRNA, complete cds	sp|P20432|GSTT1_DROME/5e-42/Glutathione S-transferase 1-1 OS=Drosophila melanogaster GN=GstD1 PE=1 SV=1	ame:409490/2e-44/GstD1, Gst1; glutathione S-transferase D1; K00799 glutathione S-transferase [EC:2.5.1.18]	mll3731/1e-09/---	PS50405/8.17/Soluble glutathione S-transferase C-terminal domain profile.	molecular_function:GO:0016740//transferase activity;
CL2169.Contig1_All	gi|565341549|gb|AHC08054.1|/2.53294e-72/micorsomal glutathione S-transferase [Locusta migratoria]	NA	sp|Q9CPU4|MGST3_MOUSE/9e-31/Microsomal glutathione S-transferase 3 OS=Mus musculus GN=Mgst3 PE=1 SV=1	spu:588493/2e-35/similar to microsomal glutathione S-transferase 3; K00799 glutathione S-transferase [EC:2.5.1.18]	NA	PTHR10250/9.8E-65/--	molecular_function:GO:0016740//transferase activity;
CL2169.Contig2_All	gi|565341549|gb|AHC08054.1|/2.24982e-72/micorsomal glutathione S-transferase [Locusta migratoria]	NA	sp|Q9CPU4|MGST3_MOUSE/9e-31/Microsomal glutathione S-transferase 3 OS=Mus musculus GN=Mgst3 PE=1 SV=1	spu:588493/2e-35/similar to microsomal glutathione S-transferase 3; K00799 glutathione S-transferase [EC:2.5.1.18]	NA	PF01124/4.7E-25/MAPEG family	molecular_function:GO:0016740//transferase activity;
CL2304.Contig1_All	gi|565341565|gb|AHC08062.1|/1.2997e-90/omega glutathione S-transferase [Locusta migratoria]	NA	sp|Q9Z339|GSTO1_RAT/4e-38/Glutathione S-transferase omega-1 OS=Rattus norvegicus GN=Gsto1 PE=1 SV=2	tca:659819/4e-49/similar to CG6776-PA; K00799 glutathione S-transferase [EC:2.5.1.18]	NMB1953/3e-11/---	PTHR11260/3.1E-73/--	NA
CL2304.Contig2_All	gi|565341565|gb|AHC08062.1|/2.86095e-90/omega glutathione S-transferase [Locusta migratoria]	NA	sp|Q9Z339|GSTO1_RAT/3e-38/Glutathione S-transferase omega-1 OS=Rattus norvegicus GN=Gsto1 PE=1 SV=2	tca:659819/4e-49/similar to CG6776-PA; K00799 glutathione S-transferase [EC:2.5.1.18]	NMB1953/3e-11/---	PS50405/15.585/Soluble glutathione S-transferase C-terminal domain profile.	NA
CL2335.Contig1_All	gi|443419062|gb|AGC84403.1|/1.0208e-39/glucosyl glucuronosyl transferases [Locusta migratoria]	NA	sp|Q6UWM9|UD2A3_HUMAN/4e-28/UDP-glucuronosyltransferase 2A3 OS=Homo sapiens GN=UGT2A3 PE=2 SV=2	dya:Dyak_GE13731/2e-30/GE13731 gene product from transcript GE13731-RA; K00699 glucuronosyltransferase [EC:2.4.1.17]	NA	PTHR11926:SF16/2.3E-65/--	NA
CL2335.Contig2_All	gi|443419062|gb|AGC84403.1|/9.75149e-42/glucosyl glucuronosyl transferases [Locusta migratoria]	NA	sp|Q6UWM9|UD2A3_HUMAN/1e-29/UDP-glucuronosyltransferase 2A3 OS=Homo sapiens GN=UGT2A3 PE=2 SV=2	dpo:Dpse_GA13878/2e-30/GA13878 gene product from transcript GA13878-RA; K00699 glucuronosyltransferase [EC:2.4.1.17]	NA	PTHR11926/6.5E-60/--	NA
CL2451.Contig1_All	gi|195108709|ref|XP_001998935.1|/1.81159e-56/GI23350 [Drosophila mojavensis] &gt;gi|193915529|gb|EDW14396.1| GI23350 [Drosophila mojavensis]	NA	sp|Q9VG17|CP304_DROME/2e-52/Probable cytochrome P450 304a1 OS=Drosophila melanogaster GN=Cyp304a1 PE=2 SV=2	mmu:107141/6e-51/Cyp2c50, AI266900; cytochrome P450, family 2, subfamily c, polypeptide 50 (EC:1.14.14.1); K07413 cytochrome P450, family 2, subfamily C [EC:1.14.14.1]	BH0579/2e-19/---	PS00086/-/Cytochrome P450 cysteine heme-iron ligand signature.	molecular_function:GO:0005488//binding;GO:0016491//oxidoreductase activity;
CL263.Contig1_All	gi|565341533|gb|AHC08046.1|/1.74699e-22/epsilon glutathione S-transferase [Locusta migratoria]	NA	NA	api:100167906/2e-06/glutathione S-transferase (EC:2.5.1.18); K00799 glutathione S-transferase [EC:2.5.1.18]	NA	NA	NA
CL263.Contig2_All	gi|565341533|gb|AHC08046.1|/2.64892e-26/epsilon glutathione S-transferase [Locusta migratoria]	NA	sp|O76483|GSTT7_ANOGA/2e-07/Glutathione S-transferase D7 OS=Anopheles gambiae GN=GstD7 PE=2 SV=1	api:100167906/5e-09/glutathione S-transferase (EC:2.5.1.18); K00799 glutathione S-transferase [EC:2.5.1.18]	NA	PF00043/1.4E-4/Glutathione S-transferase, C-terminal domain	NA
CL263.Contig3_All	gi|565341533|gb|AHC08046.1|/1.8948e-106/epsilon glutathione S-transferase [Locusta migratoria]	NA	sp|O76483|GSTT7_ANOGA/7e-46/Glutathione S-transferase D7 OS=Anopheles gambiae GN=GstD7 PE=2 SV=1	tca:663119/4e-50/similar to Glutathione S-transferase 1-1 (GST class-theta); K00799 glutathione S-transferase [EC:2.5.1.18]	SMb20005/1e-17/---	PF00043/1.3E-9/Glutathione S-transferase, C-terminal domain	NA
CL263.Contig4_All	gi|565341533|gb|AHC08046.1|/1.30527e-106/epsilon glutathione S-transferase [Locusta migratoria]	NA	sp|O76483|GSTT7_ANOGA/2e-45/Glutathione S-transferase D7 OS=Anopheles gambiae GN=GstD7 PE=2 SV=1	tca:663119/4e-49/similar to Glutathione S-transferase 1-1 (GST class-theta); K00799 glutathione S-transferase [EC:2.5.1.18]	SMb20005/5e-17/---	PS50404/20.231/Soluble glutathione S-transferase N-terminal domain profile.	NA
CL263.Contig5_All	gi|565341533|gb|AHC08046.1|/1.30028e-106/epsilon glutathione S-transferase [Locusta migratoria]	NA	sp|O76483|GSTT7_ANOGA/2e-45/Glutathione S-transferase D7 OS=Anopheles gambiae GN=GstD7 PE=2 SV=1	tca:663119/4e-49/similar to Glutathione S-transferase 1-1 (GST class-theta); K00799 glutathione S-transferase [EC:2.5.1.18]	SMb20005/5e-17/---	PF13417/3.6E-12/Glutathione S-transferase, N-terminal domain	NA
CL2813.Contig1_All	gi|662184526|ref|XP_008472293.1|/1.43081e-19/PREDICTED: 2-hydroxyacylsphingosine 1-beta-galactosyltransferase-like [Diaphorina citri]	gi|311771705|ref|NM_001039691.2|/2e-11/Rattus norvegicus UDP glucuronosyltransferase 1 family, polypeptide A6 (Ugt1a6), transcript variant 1, mRNA	sp|Q64634|UD18_RAT/2e-16/UDP-glucuronosyltransferase 1-8 OS=Rattus norvegicus GN=Ugt1a8 PE=2 SV=1	dpo:Dpse_GA13878/1e-19/GA13878 gene product from transcript GA13878-RA; K00699 glucuronosyltransferase [EC:2.4.1.17]	NA	PF00201/5.7E-24/UDP-glucoronosyl and UDP-glucosyl transferase	molecular_function:GO:0016740//transferase activity;
CL2813.Contig2_All	gi|646717519|gb|KDR20346.1|/5.62351e-113/UDP-glucuronosyltransferase, partial [Zootermopsis nevadensis]	gi|311771705|ref|NM_001039691.2|/7e-11/Rattus norvegicus UDP glucuronosyltransferase 1 family, polypeptide A6 (Ugt1a6), transcript variant 1, mRNA	sp|Q6ZQM8|UD17C_MOUSE/8e-64/UDP-glucuronosyltransferase 1-7C OS=Mus musculus GN=Ugt1a7c PE=2 SV=1	api:100160380/2e-105/UDP-glucuronosyltransferase 2B10-like; K00699 glucuronosyltransferase [EC:2.4.1.17]	Cgl1939/6e-11/---	PS00375/-/UDP-glycosyltransferases signature.	NA
CL2899.Contig1_All	gi|329564873|gb|AEB91975.1|/1.08248e-93/glutathione S-transferase sigma 3 [Locusta migratoria]	gi|329564872|gb|HM131838.1|/1e-117/Locusta migratoria glutathione S-transferase sigma 3 mRNA, complete cds	sp|O18598|GST1_BLAGE/9e-63/Glutathione S-transferase OS=Blattella germanica PE=1 SV=3	tca:662754/2e-66/similar to CG8938-PA, isoform A; K00799 glutathione S-transferase [EC:2.5.1.18]	NA	PF02798/3.2E-18/Glutathione S-transferase, N-terminal domain	NA
CL2899.Contig2_All	gi|565341527|gb|AHC08043.1|/9.26295e-92/sigma glutathione S-transferase [Locusta migratoria]	gi|329564874|gb|HM131839.1|/1e-126/Locusta migratoria glutathione S-transferase sigma 4 mRNA, complete cds	sp|O18598|GST1_BLAGE/4e-62/Glutathione S-transferase OS=Blattella germanica PE=1 SV=3	tca:662754/5e-66/similar to CG8938-PA, isoform A; K00799 glutathione S-transferase [EC:2.5.1.18]	NA	PF00043/3.7E-9/Glutathione S-transferase, C-terminal domain	NA
CL2899.Contig3_All	gi|565341527|gb|AHC08043.1|/1.72323e-104/sigma glutathione S-transferase [Locusta migratoria]	gi|329564868|gb|HM131836.1|/1e-152/Locusta migratoria glutathione S-transferase sigma 1 mRNA, complete cds	sp|O18598|GST1_BLAGE/5e-71/Glutathione S-transferase OS=Blattella germanica PE=1 SV=3	tca:662754/1e-72/similar to CG8938-PA, isoform A; K00799 glutathione S-transferase [EC:2.5.1.18]	NA	PF00043/3.3E-11/Glutathione S-transferase, C-terminal domain	NA
CL2946.Contig1_All	gi|646718153|gb|KDR20744.1|/2.10953e-68/UDP-glucuronosyltransferase 2B1 [Zootermopsis nevadensis]	NA	sp|P08541|UD2B2_RAT/8e-54/UDP-glucuronosyltransferase 2B2 OS=Rattus norvegicus GN=Ugt2b PE=1 SV=1	api:100169323/6e-66/UDP-glucuronosyltransferase 2A1-like; K00699 glucuronosyltransferase [EC:2.4.1.17]	BS_yojK/6e-13/---	PTHR11926/1.9E-101/--	NA
CL2946.Contig2_All	gi|646691843|gb|KDR07235.1|/8.00218e-142/UDP-glucuronosyltransferase 2B7, partial [Zootermopsis nevadensis]	NA	sp|P17717|UDB17_MOUSE/1e-69/UDP-glucuronosyltransferase 2B17 OS=Mus musculus GN=Ugt2b17 PE=2 SV=1	api:100160380/1e-118/UDP-glucuronosyltransferase 2B10-like; K00699 glucuronosyltransferase [EC:2.4.1.17]	slr1125/5e-10/---	PS00375/-/UDP-glycosyltransferases signature.	NA
CL3299.Contig1_All	gi|40949987|gb|AAR97606.1|/6.73745e-95/cytochrome P450 9E1 [Diploptera punctata]	NA	sp|Q964T2|CP9E2_BLAGE/3e-92/Cytochrome P450 9e2 OS=Blattella germanica GN=CYP9E2 PE=2 SV=1	tca:664295/8e-74/CYP9Z4, GLEAN_06444; cytochrome P450 9Z4; K15003 cytochrome P450, family 9 [EC:1.14.-.-]	AGc2890/4e-30/---	PS00086/-/Cytochrome P450 cysteine heme-iron ligand signature.	NA
CL3299.Contig3_All	gi|47605531|sp|Q964T2.1|CP9E2_BLAGE/5.18968e-19/RecName: Full=Cytochrome P450 9e2; AltName: Full=CYPIXE2 [Blattella germanica] &gt;gi|14582223|gb|AAK69410.1|AF275640_1 cytochrome P450 [Blattella germanica]	NA	sp|Q964T2|CP9E2_BLAGE/6e-21/Cytochrome P450 9e2 OS=Blattella germanica GN=CYP9E2 PE=2 SV=1	tca:664302/1e-16/Cyp9f2, CYP9Z5; cytochrome P450 isoform 9F2; K15003 cytochrome P450, family 9 [EC:1.14.-.-]	NA	PF00067/6.1E-17/Cytochrome P450	NA
CL342.Contig2_All	gi|646702167|gb|KDR11536.1|/1.59001e-129/UDP-glucuronosyltransferase 2C1 [Zootermopsis nevadensis]	gi|478506929|ref|XM_004427702.1|/9e-07/PREDICTED: Ceratotherium simum simum UDP glucuronosyltransferase 1 family, polypeptide A1 (UGT1A1), mRNA	sp|Q09426|CGT_RAT/2e-66/2-hydroxyacylsphingosine 1-beta-galactosyltransferase OS=Rattus norvegicus GN=Ugt8 PE=2 SV=1	aga:AgaP_AGAP007374/2e-106/AGAP007374-PA; K00699 glucuronosyltransferase [EC:2.4.1.17]	slr1125/2e-12/---	PTHR11926/3.6E-180/--	NA
CL342.Contig3_All	gi|646702167|gb|KDR11536.1|/1.62909e-129/UDP-glucuronosyltransferase 2C1 [Zootermopsis nevadensis]	gi|115312347|gb|AC188947.2|/2e-10/Gallus gallus BAC clone CH261-69F24 from chromosome z, complete sequence	sp|Q09426|CGT_RAT/1e-66/2-hydroxyacylsphingosine 1-beta-galactosyltransferase OS=Rattus norvegicus GN=Ugt8 PE=2 SV=1	aga:AgaP_AGAP007374/6e-107/AGAP007374-PA; K00699 glucuronosyltransferase [EC:2.4.1.17]	BS_yjiC/2e-12/---	PF00201/6.7E-78/UDP-glucoronosyl and UDP-glucosyl transferase	NA
CL429.Contig3_All	gi|47605531|sp|Q964T2.1|CP9E2_BLAGE/5.02547e-101/RecName: Full=Cytochrome P450 9e2; AltName: Full=CYPIXE2 [Blattella germanica] &gt;gi|14582223|gb|AAK69410.1|AF275640_1 cytochrome P450 [Blattella germanica]	NA	sp|Q964T2|CP9E2_BLAGE/7e-103/Cytochrome P450 9e2 OS=Blattella germanica GN=CYP9E2 PE=2 SV=1	tca:664295/9e-86/CYP9Z4, GLEAN_06444; cytochrome P450 9Z4; K15003 cytochrome P450, family 9 [EC:1.14.-.-]	AGc2890/4e-28/---	PS00086/-/Cytochrome P450 cysteine heme-iron ligand signature.	NA
CL468.Contig1_All	gi|646721423|gb|KDR22771.1|/8.31629e-142/UDP-glucuronosyltransferase 2C1, partial [Zootermopsis nevadensis]	NA	sp|P36514|UD2C1_RABIT/1e-66/UDP-glucuronosyltransferase 2C1 (Fragment) OS=Oryctolagus cuniculus GN=UGT2C1 PE=2 SV=1	aga:AgaP_AGAP007374/3e-111/AGAP007374-PA; K00699 glucuronosyltransferase [EC:2.4.1.17]	BS_ydhE/5e-12/---	PTHR11926:SF16/8.4E-189/--	NA
CL468.Contig2_All	gi|646702166|gb|KDR11535.1|/1.1151e-24/UDP-glucuronosyltransferase 1-8 [Zootermopsis nevadensis]	NA	sp|Q8BWQ1|UD2A3_MOUSE/6e-09/UDP-glucuronosyltransferase 2A3 OS=Mus musculus GN=Ugt2a3 PE=1 SV=1	dmo:Dmoj_GI14134/1e-20/GI14134 gene product from transcript GI14134-RA; K00699 glucuronosyltransferase [EC:2.4.1.17]	NA	PTHR11926/1.1E-31/--	biological_process:GO:0008152//metabolic process;molecular_function:GO:0016758//transferase activity, transferring hexosyl groups;
CL61.Contig1_All	gi|40949987|gb|AAR97606.1|/1.89693e-106/cytochrome P450 9E1 [Diploptera punctata]	NA	sp|Q964T2|CP9E2_BLAGE/2e-102/Cytochrome P450 9e2 OS=Blattella germanica GN=CYP9E2 PE=2 SV=1	tca:664302/1e-84/Cyp9f2, CYP9Z5; cytochrome P450 isoform 9F2; K15003 cytochrome P450, family 9 [EC:1.14.-.-]	BH0579/5e-29/---	PR00463/2.8E-22/E-class P450 group I signature	molecular_function:GO:0005488//binding;GO:0016491//oxidoreductase activity;
CL658.Contig1_All	gi|312982517|gb|ADR30117.1|/5.59363e-105/glutathione S-transferase delta [Locusta migratoria] &gt;gi|329564865|gb|AEB91971.1| glutathione S-transferase delta 1 [Locusta migratoria]	gi|312982516|gb|GU266771.1|/0.0/Locusta migratoria glutathione S-transferase delta (GSTD1) gene, complete cds	sp|P30104|GSTT1_DROER/4e-74/Glutathione S-transferase 1-1 OS=Drosophila erecta GN=GstD1 PE=3 SV=2	tca:663119/5e-74/similar to Glutathione S-transferase 1-1 (GST class-theta); K00799 glutathione S-transferase [EC:2.5.1.18]	alr4570/9e-14/---	PTHR11260:SF162/1.6E-79/--	molecular_function:GO:0016740//transferase activity;
CL658.Contig2_All	gi|312982517|gb|ADR30117.1|/5.36191e-111/glutathione S-transferase delta [Locusta migratoria] &gt;gi|329564865|gb|AEB91971.1| glutathione S-transferase delta 1 [Locusta migratoria]	gi|312982516|gb|GU266771.1|/0.0/Locusta migratoria glutathione S-transferase delta (GSTD1) gene, complete cds	sp|P67805|GSTT1_DROSI/1e-74/Glutathione S-transferase 1-1 OS=Drosophila simulans GN=GstD1 PE=2 SV=2	tca:663119/2e-77/similar to Glutathione S-transferase 1-1 (GST class-theta); K00799 glutathione S-transferase [EC:2.5.1.18]	mll3731/5e-17/---	PS50404/22.363/Soluble glutathione S-transferase N-terminal domain profile.	molecular_function:GO:0016740//transferase activity;
CL691.Contig1_All	gi|646721423|gb|KDR22771.1|/6.40896e-48/UDP-glucuronosyltransferase 2C1, partial [Zootermopsis nevadensis]	NA	sp|P70691|UD12_MOUSE/1e-13/UDP-glucuronosyltransferase 1-2 OS=Mus musculus GN=Ugt1a2 PE=2 SV=1	api:100160380/3e-33/UDP-glucuronosyltransferase 2B10-like; K00699 glucuronosyltransferase [EC:2.4.1.17]	NA	PTHR11926/6.3E-57/--	NA
CL691.Contig2_All	gi|646702167|gb|KDR11536.1|/1.4001e-143/UDP-glucuronosyltransferase 2C1 [Zootermopsis nevadensis]	NA	sp|Q9R110|UD2A3_CAVPO/5e-68/UDP-glucuronosyltransferase 2A3 OS=Cavia porcellus GN=UGT2A3 PE=2 SV=1	aag:AaeL_AAEL014246/2e-114/glucosyl/glucuronosyl transferases; K00699 glucuronosyltransferase [EC:2.4.1.17]	CAC2716/1e-08/---	PTHR11926/6.4E-188/--	NA
CL740.Contig1_All	gi|478304688|gb|AGI96738.1|/0/aldehyde dehydrogenase 3-1 variant A [Aedes aegypti]	NA	sp|P11883|AL3A1_RAT/7e-135/Aldehyde dehydrogenase, dimeric NADP-preferring OS=Rattus norvegicus GN=Aldh3a1 PE=1 SV=3	rno:25375/2e-134/Aldh3a1, AHDC, Ahd-c, Aldh, Aldh3; aldehyde dehydrogenase 3 family, member A1 (EC:1.2.1.5); K00129 aldehyde dehydrogenase (NAD(P)+) [EC:1.2.1.5]	alr3672/1e-121/---	PTHR11699/1.8E-251/--	biological_process:GO:0006081//cellular aldehyde metabolic process;GO:0055114//oxidation-reduction process;molecular_function:GO:0004030//aldehyde dehydrogenase [NAD(P)+] activity;
CL740.Contig2_All	gi|478304688|gb|AGI96738.1|/0/aldehyde dehydrogenase 3-1 variant A [Aedes aegypti]	NA	sp|P11883|AL3A1_RAT/6e-135/Aldehyde dehydrogenase, dimeric NADP-preferring OS=Rattus norvegicus GN=Aldh3a1 PE=1 SV=3	rno:25375/2e-134/Aldh3a1, AHDC, Ahd-c, Aldh, Aldh3; aldehyde dehydrogenase 3 family, member A1 (EC:1.2.1.5); K00129 aldehyde dehydrogenase (NAD(P)+) [EC:1.2.1.5]	alr3672/1e-121/---	PF00171/2.1E-86/Aldehyde dehydrogenase family	biological_process:GO:0006081//cellular aldehyde metabolic process;GO:0055114//oxidation-reduction process;molecular_function:GO:0004030//aldehyde dehydrogenase [NAD(P)+] activity;
CL740.Contig3_All	gi|478304688|gb|AGI96738.1|/0/aldehyde dehydrogenase 3-1 variant A [Aedes aegypti]	NA	sp|P11883|AL3A1_RAT/6e-135/Aldehyde dehydrogenase, dimeric NADP-preferring OS=Rattus norvegicus GN=Aldh3a1 PE=1 SV=3	rno:25375/2e-134/Aldh3a1, AHDC, Ahd-c, Aldh, Aldh3; aldehyde dehydrogenase 3 family, member A1 (EC:1.2.1.5); K00129 aldehyde dehydrogenase (NAD(P)+) [EC:1.2.1.5]	alr3672/1e-121/---	PTHR11699:SF15/1.7E-251/--	biological_process:GO:0006081//cellular aldehyde metabolic process;GO:0055114//oxidation-reduction process;molecular_function:GO:0004030//aldehyde dehydrogenase [NAD(P)+] activity;
CL740.Contig4_All	gi|478304688|gb|AGI96738.1|/0/aldehyde dehydrogenase 3-1 variant A [Aedes aegypti]	NA	sp|P11883|AL3A1_RAT/7e-135/Aldehyde dehydrogenase, dimeric NADP-preferring OS=Rattus norvegicus GN=Aldh3a1 PE=1 SV=3	rno:25375/2e-134/Aldh3a1, AHDC, Ahd-c, Aldh, Aldh3; aldehyde dehydrogenase 3 family, member A1 (EC:1.2.1.5); K00129 aldehyde dehydrogenase (NAD(P)+) [EC:1.2.1.5]	alr3672/1e-121/---	PF00171/2.0E-86/Aldehyde dehydrogenase family	biological_process:GO:0006081//cellular aldehyde metabolic process;GO:0055114//oxidation-reduction process;molecular_function:GO:0004030//aldehyde dehydrogenase [NAD(P)+] activity;
CL740.Contig5_All	gi|478304688|gb|AGI96738.1|/0/aldehyde dehydrogenase 3-1 variant A [Aedes aegypti]	NA	sp|P11883|AL3A1_RAT/6e-135/Aldehyde dehydrogenase, dimeric NADP-preferring OS=Rattus norvegicus GN=Aldh3a1 PE=1 SV=3	rno:25375/2e-134/Aldh3a1, AHDC, Ahd-c, Aldh, Aldh3; aldehyde dehydrogenase 3 family, member A1 (EC:1.2.1.5); K00129 aldehyde dehydrogenase (NAD(P)+) [EC:1.2.1.5]	alr3672/1e-121/---	PS00687/-/Aldehyde dehydrogenases glutamic acid active site.	biological_process:GO:0006081//cellular aldehyde metabolic process;GO:0055114//oxidation-reduction process;molecular_function:GO:0004030//aldehyde dehydrogenase [NAD(P)+] activity;
CL740.Contig6_All	gi|478304688|gb|AGI96738.1|/0/aldehyde dehydrogenase 3-1 variant A [Aedes aegypti]	NA	sp|P11883|AL3A1_RAT/6e-135/Aldehyde dehydrogenase, dimeric NADP-preferring OS=Rattus norvegicus GN=Aldh3a1 PE=1 SV=3	rno:25375/2e-134/Aldh3a1, AHDC, Ahd-c, Aldh, Aldh3; aldehyde dehydrogenase 3 family, member A1 (EC:1.2.1.5); K00129 aldehyde dehydrogenase (NAD(P)+) [EC:1.2.1.5]	alr3672/1e-121/---	PS00687/-/Aldehyde dehydrogenases glutamic acid active site.	biological_process:GO:0006081//cellular aldehyde metabolic process;GO:0055114//oxidation-reduction process;molecular_function:GO:0004030//aldehyde dehydrogenase [NAD(P)+] activity;
CL815.Contig1_All	gi|443419062|gb|AGC84403.1|/2.547e-117/glucosyl glucuronosyl transferases [Locusta migratoria]	NA	sp|Q09426|CGT_RAT/3e-42/2-hydroxyacylsphingosine 1-beta-galactosyltransferase OS=Rattus norvegicus GN=Ugt8 PE=2 SV=1	ame:411021/9e-74/UDP-glycosyltransferase; K00699 glucuronosyltransferase [EC:2.4.1.17]	mlr4194/1e-08/---	PS00375/-/UDP-glycosyltransferases signature.	NA
CL815.Contig2_All	gi|443419062|gb|AGC84403.1|/2.56354e-117/glucosyl glucuronosyl transferases [Locusta migratoria]	NA	sp|Q09426|CGT_RAT/7e-43/2-hydroxyacylsphingosine 1-beta-galactosyltransferase OS=Rattus norvegicus GN=Ugt8 PE=2 SV=1	ame:411021/6e-74/UDP-glycosyltransferase; K00699 glucuronosyltransferase [EC:2.4.1.17]	mlr4194/2e-08/---	PTHR11926/3.4E-130/--	NA
Unigene10053_All	gi|646697828|gb|KDR09314.1|/2.13287e-126/Trans-1,2-dihydrobenzene-1,2-diol dehydrogenase [Zootermopsis nevadensis]	NA	sp|Q642M9|DHDH_DANRE/4e-90/Trans-1,2-dihydrobenzene-1,2-diol dehydrogenase OS=Danio rerio GN=dhdh PE=2 SV=2	ame:412231/1e-104/trans-1,2-dihydrobenzene-1,2-diol dehydrogenase-like; K00078 dihydrodiol dehydrogenase / D-xylose 1-dehydrogenase (NADP) [EC:1.3.1.20 1.1.1.179]	CAC1480/4e-46/---	PF01408/6.0E-22/Oxidoreductase family, NAD-binding Rossmann fold	NA
Unigene1022_All	gi|646721421|gb|KDR22769.1|/2.48562e-12/UDP-glucuronosyltransferase 2C1 [Zootermopsis nevadensis]	NA	NA	dme:Dmel_CG17200/7e-09/Ugt86Dg; CG17200 gene product from transcript CG17200-RB (EC:2.4.1.17); K00699 glucuronosyltransferase [EC:2.4.1.17]	NA	PTHR11926:SF16/2.3E-13/--	molecular_function:GO:0016740//transferase activity;
Unigene10512_All	gi|646702167|gb|KDR11536.1|/6.28331e-139/UDP-glucuronosyltransferase 2C1 [Zootermopsis nevadensis]	NA	sp|Q6K1J1|UDB31_CANFA/4e-65/UDP-glucuronosyltransferase 2B31 OS=Canis familiaris GN=UGT2B31 PE=1 SV=1	aag:AaeL_AAEL014246/4e-117/glucosyl/glucuronosyl transferases; K00699 glucuronosyltransferase [EC:2.4.1.17]	Rv2958c/5e-08/---	PTHR11926/3.5E-177/--	NA
Unigene10542_All	gi|565341533|gb|AHC08046.1|/2.69039e-31/epsilon glutathione S-transferase [Locusta migratoria]	NA	sp|P46430|GSTT1_MANSE/5e-20/Glutathione S-transferase 1 OS=Manduca sexta GN=GST1 PE=2 SV=1	tca:655580/6e-23/similar to glutathione S-transferase 6A; K00799 glutathione S-transferase [EC:2.5.1.18]	SMa2115/9e-06/---	PTHR11260:SF162/1.5E-32/--	NA
Unigene10543_All	gi|565341533|gb|AHC08046.1|/1.63407e-36/epsilon glutathione S-transferase [Locusta migratoria]	NA	sp|O76483|GSTT7_ANOGA/1e-17/Glutathione S-transferase D7 OS=Anopheles gambiae GN=GstD7 PE=2 SV=1	dwi:Dwil_GK22988/9e-20/GK22988 gene product from transcript GK22988-RA; K00799 glutathione S-transferase [EC:2.5.1.18]	mll3731/5e-07/---	PF13417/5.2E-7/Glutathione S-transferase, N-terminal domain	NA
Unigene10544_All	gi|565341533|gb|AHC08046.1|/2.29158e-31/epsilon glutathione S-transferase [Locusta migratoria]	NA	sp|O76483|GSTT7_ANOGA/6e-13/Glutathione S-transferase D7 OS=Anopheles gambiae GN=GstD7 PE=2 SV=1	tca:663147/6e-14/similar to Glutathione S-transferase 1-1 (GST class-theta); K00799 glutathione S-transferase [EC:2.5.1.18]	NA	PTHR11260:SF162/7.3E-16/--	NA
Unigene10572_All	gi|646702167|gb|KDR11536.1|/3.71153e-17/UDP-glucuronosyltransferase 2C1 [Zootermopsis nevadensis]	NA	NA	dmo:Dmoj_GI14134/8e-15/GI14134 gene product from transcript GI14134-RA; K00699 glucuronosyltransferase [EC:2.4.1.17]	NA	PTHR11926/2.8E-17/--	NA
Unigene10582_All	gi|443419062|gb|AGC84403.1|/7.91131e-84/glucosyl glucuronosyl transferases [Locusta migratoria]	NA	sp|P17717|UDB17_MOUSE/7e-39/UDP-glucuronosyltransferase 2B17 OS=Mus musculus GN=Ugt2b17 PE=2 SV=1	api:100160380/5e-55/UDP-glucuronosyltransferase 2B10-like; K00699 glucuronosyltransferase [EC:2.4.1.17]	mlr4194/1e-08/---	PTHR11926:SF16/1.0E-102/--	NA
Unigene10616_All	gi|646698120|gb|KDR09454.1|/4.09935e-24/UDP-glucuronosyltransferase 2B4 [Zootermopsis nevadensis]	NA	NA	tca:658932/7e-11/similar to CG17323-PA; K00699 glucuronosyltransferase [EC:2.4.1.17]	NA	PTHR11926/4.7E-17/--	NA
Unigene10700_All	gi|157126027|ref|XP_001654500.1|/1.90667e-21/glucosyl/glucuronosyl transferases [Aedes aegypti] &gt;gi|108873426|gb|EAT37651.1| AAEL010386-PA, partial [Aedes aegypti]	NA	sp|Q91280|UGT3_PLEPL/2e-11/UDP-glucuronosyltransferase (Fragment) OS=Pleuronectes platessa GN=ugt3 PE=2 SV=1	api:100161224/2e-19/UDP-glucuronosyltransferase 2B7-like; K00699 glucuronosyltransferase [EC:2.4.1.17]	NA	PF00201/6.4E-10/UDP-glucoronosyl and UDP-glucosyl transferase	molecular_function:GO:0016757//transferase activity, transferring glycosyl groups;
Unigene10760_All	gi|646717519|gb|KDR20346.1|/4.92249e-114/UDP-glucuronosyltransferase, partial [Zootermopsis nevadensis]	NA	sp|Q64637|UD13_RAT/3e-64/UDP-glucuronosyltransferase 1-3 OS=Rattus norvegicus GN=Ugt1a3 PE=2 SV=1	api:100160380/2e-106/UDP-glucuronosyltransferase 2B10-like; K00699 glucuronosyltransferase [EC:2.4.1.17]	BS_yjiC/5e-12/---	PTHR11926:SF16/2.5E-164/--	NA
Unigene10975_All	gi|646699728|gb|KDR10226.1|/5.3611e-16/UDP-glucuronosyltransferase 2B31 [Zootermopsis nevadensis]	NA	sp|Q5RFJ3|UD2A3_PONAB/8e-13/UDP-glucuronosyltransferase 2A3 OS=Pongo abelii GN=UGT2A3 PE=2 SV=1	dme:Dmel_CG8652/6e-13/Ugt37c1; UDP-glycosyltransferase 37c1 (EC:2.4.1.17); K00699 glucuronosyltransferase [EC:2.4.1.17]	NA	PTHR11926:SF16/6.4E-26/--	NA
Unigene11122_All	gi|443419062|gb|AGC84403.1|/1.38233e-33/glucosyl glucuronosyl transferases [Locusta migratoria]	gi|443419061|gb|KC118981.1|/5e-51/Locusta migratoria glucosyl glucuronosyl transferases mRNA, complete cds	sp|O60656|UD19_HUMAN/2e-18/UDP-glucuronosyltransferase 1-9 OS=Homo sapiens GN=UGT1A9 PE=1 SV=1	dan:Dana_GF12115/2e-21/GF12115 gene product from transcript GF12115-RA; K00699 glucuronosyltransferase [EC:2.4.1.17]	NA	NA	molecular_function:GO:0016740//transferase activity;
Unigene11425_All	gi|646715875|gb|KDR19335.1|/1.29663e-66/Glucose-fructose oxidoreductase domain-containing protein 1 [Zootermopsis nevadensis] &gt;gi|646715876|gb|KDR19336.1| Glucose-fructose oxidoreductase domain-containing protein 1 [Zootermopsis nevadensis]	gi|383848286|ref|XM_003699735.1|/9e-13/PREDICTED: Megachile rotundata glucose-fructose oxidoreductase domain-containing protein 1-like (LOC100877462), mRNA	sp|Q6P4M5|GFOD1_XENTR/5e-39/Glucose-fructose oxidoreductase domain-containing protein 1 OS=Xenopus tropicalis GN=gfod1 PE=2 SV=1	dpe:Dper_GL19398/1e-08/GL19398 gene product from transcript GL19398-RA; K00078 dihydrodiol dehydrogenase / D-xylose 1-dehydrogenase (NADP) [EC:1.3.1.20 1.1.1.179]	PH1881/2e-12/---	PF01408/3.2E-18/Oxidoreductase family, NAD-binding Rossmann fold	biological_process:GO:0055114//oxidation-reduction process;molecular_function:GO:0000166//nucleotide binding;GO:0016491//oxidoreductase activity;
Unigene11662_All	gi|510813274|gb|AGN52800.1|/2.95483e-09/cytochrome P450, partial [Laodelphax striatella]	NA	sp|Q964T2|CP9E2_BLAGE/2e-08/Cytochrome P450 9e2 OS=Blattella germanica GN=CYP9E2 PE=2 SV=1	aga:AgaP_AGAP012292/4e-09/AGAP012292-PA; K15003 cytochrome P450, family 9 [EC:1.14.-.-]	NA	PTHR24292:SF24/1.1E-18/--	NA
Unigene1167_All	gi|443419062|gb|AGC84403.1|/1.67179e-150/glucosyl glucuronosyl transferases [Locusta migratoria]	NA	sp|Q9XT55|UDB19_MACFA/1e-71/UDP-glucuronosyltransferase 2B19 OS=Macaca fascicularis GN=UGT2B19 PE=1 SV=1	aag:AaeL_AAEL014244/4e-91/glucosyl/glucuronosyl transferases; K00699 glucuronosyltransferase [EC:2.4.1.17]	CAP0045/4e-11/---	PF00201/3.2E-93/UDP-glucoronosyl and UDP-glucosyl transferase	NA
Unigene118_All	gi|646697828|gb|KDR09314.1|/4.10633e-131/Trans-1,2-dihydrobenzene-1,2-diol dehydrogenase [Zootermopsis nevadensis]	NA	sp|Q642M9|DHDH_DANRE/3e-94/Trans-1,2-dihydrobenzene-1,2-diol dehydrogenase OS=Danio rerio GN=dhdh PE=2 SV=2	ame:412231/2e-111/trans-1,2-dihydrobenzene-1,2-diol dehydrogenase-like; K00078 dihydrodiol dehydrogenase / D-xylose 1-dehydrogenase (NADP) [EC:1.3.1.20 1.1.1.179]	CAC1480/3e-45/---	PF01408/1.7E-20/Oxidoreductase family, NAD-binding Rossmann fold	NA
Unigene11946_All	gi|646718153|gb|KDR20744.1|/2.40493e-60/UDP-glucuronosyltransferase 2B1 [Zootermopsis nevadensis]	NA	sp|P36513|UDB14_RABIT/5e-44/UDP-glucuronosyltransferase 2B14 OS=Oryctolagus cuniculus GN=UGT2B14 PE=2 SV=1	api:100169551/6e-52/UDP-glucuronosyltransferase 2B14-like; K00699 glucuronosyltransferase [EC:2.4.1.17]	BS_yojK/2e-10/---	PTHR11926:SF16/5.1E-82/--	NA
Unigene1196_All	gi|646698120|gb|KDR09454.1|/6.20306e-152/UDP-glucuronosyltransferase 2B4 [Zootermopsis nevadensis]	gi|390179506|ref|XM_001359888.3|/7e-07/Drosophila pseudoobscura pseudoobscura GA19751 (Dpse\GA19751), mRNA	sp|P16662|UD2B7_HUMAN/6e-67/UDP-glucuronosyltransferase 2B7 OS=Homo sapiens GN=UGT2B7 PE=1 SV=1	dme:Dmel_CG6649/1e-94/Ugt35b; UDP-glycosyltransferase 35b (EC:2.4.1.17); K00699 glucuronosyltransferase [EC:2.4.1.17]	CAC2716/7e-09/---	PTHR11926/1.7E-191/--	NA
Unigene1197_All	gi|646699728|gb|KDR10226.1|/4.51066e-44/UDP-glucuronosyltransferase 2B31 [Zootermopsis nevadensis]	NA	NA	nvi:100121977/7e-15/NV14936; UDP-glucuronosyltransferase 2B19-like; K00699 glucuronosyltransferase [EC:2.4.1.17]	NA	PTHR11926:SF147/7.3E-20/--	NA
Unigene12142_All	gi|646717519|gb|KDR20346.1|/6.18823e-104/UDP-glucuronosyltransferase, partial [Zootermopsis nevadensis]	NA	sp|Q9R110|UD2A3_CAVPO/9e-50/UDP-glucuronosyltransferase 2A3 OS=Cavia porcellus GN=UGT2A3 PE=2 SV=1	tca:658932/2e-94/similar to CG17323-PA; K00699 glucuronosyltransferase [EC:2.4.1.17]	BS_yjiC/9e-12/---	PTHR11926/1.9E-130/--	NA
Unigene12245_All	gi|565341533|gb|AHC08046.1|/1.44979e-16/epsilon glutathione S-transferase [Locusta migratoria]	NA	sp|P46432|GSTT3_MUSDO/5e-07/Glutathione S-transferase 3 OS=Musca domestica GN=Gst3 PE=2 SV=1	dgr:Dgri_GH20396/1e-08/GH20396 gene product from transcript GH20396-RA; K00799 glutathione S-transferase [EC:2.5.1.18]	NA	NA	NA
Unigene1340_All	gi|646721423|gb|KDR22771.1|/8.7653e-136/UDP-glucuronosyltransferase 2C1, partial [Zootermopsis nevadensis]	NA	sp|Q64637|UD13_RAT/1e-61/UDP-glucuronosyltransferase 1-3 OS=Rattus norvegicus GN=Ugt1a3 PE=2 SV=1	aga:AgaP_AGAP007374/1e-113/AGAP007374-PA; K00699 glucuronosyltransferase [EC:2.4.1.17]	BS_yojK/4e-12/---	PF00201/1.4E-80/UDP-glucoronosyl and UDP-glucosyl transferase	NA
Unigene14092_All	gi|383864334|ref|XP_003707634.1|/6.32979e-12/PREDICTED: juvenile hormone epoxide hydrolase 1-like [Megachile rotundata]	gi|354793130|gb|JN957631.1|/2e-06/Mus musculus targeted non-conditional, lacZ-tagged mutant allele Cinp:tm1e(EUCOMM)Wtsi; transgenic	sp|P79381|HYEP_PIG/4e-09/Epoxide hydrolase 1 OS=Sus scrofa GN=EPHX1 PE=2 SV=1	ame:406152/2e-12/epoxide hydrolase; K10719 juvenile hormone epoxide hydrolase	NA	NA	NA
Unigene14266_All	gi|646702167|gb|KDR11536.1|/5.4432e-53/UDP-glucuronosyltransferase 2C1 [Zootermopsis nevadensis]	NA	sp|P36514|UD2C1_RABIT/9e-41/UDP-glucuronosyltransferase 2C1 (Fragment) OS=Oryctolagus cuniculus GN=UGT2C1 PE=2 SV=1	dya:Dyak_GE13731/6e-47/GE13731 gene product from transcript GE13731-RA; K00699 glucuronosyltransferase [EC:2.4.1.17]	slr1125/6e-08/---	PTHR11926:SF16/3.7E-81/--	NA
Unigene14727_All	gi|646717398|gb|KDR20273.1|/2.78985e-20/Cytochrome P450 9e2 [Zootermopsis nevadensis]	NA	sp|Q964T2|CP9E2_BLAGE/2e-15/Cytochrome P450 9e2 OS=Blattella germanica GN=CYP9E2 PE=2 SV=1	aga:AgaP_AGAP000818/1e-17/AGAP000818-PA; K07424 cytochrome P450, family 3, subfamily A [EC:1.14.14.1]	NA	PF00067/2.5E-14/Cytochrome P450	NA
Unigene14782_All	gi|443419062|gb|AGC84403.1|/4.04825e-19/glucosyl glucuronosyl transferases [Locusta migratoria]	NA	NA	aag:AaeL_AAEL002688/6e-10/glucosyl/glucuronosyl transferases; K00699 glucuronosyltransferase [EC:2.4.1.17]	NA	NA	NA
Unigene1482_All	gi|646719798|gb|KDR21784.1|/3.70983e-158/Zinc-type alcohol dehydrogenase-like protein [Zootermopsis nevadensis]	NA	sp|Q52KI8|SRRM1_MOUSE/6e-06/Serine/arginine repetitive matrix protein 1 OS=Mus musculus GN=Srrm1 PE=1 SV=2	cin:100187292/2e-33/similar to ZK829.7; K13953 alcohol dehydrogenase, propanol-preferring [EC:1.1.1.1]	SSO2334/8e-11/---	SM00829/6.8E-5/Enoylreductase	NA
Unigene15199_All	gi|668450496|gb|KFB39737.1|/7.55442e-10/hypothetical protein ZHAS_00007430 [Anopheles sinensis]	NA	NA	aag:AaeL_AAEL002688/6e-09/glucosyl/glucuronosyl transferases; K00699 glucuronosyltransferase [EC:2.4.1.17]	NA	NA	NA
Unigene15445_All	gi|443419062|gb|AGC84403.1|/6.44692e-25/glucosyl glucuronosyl transferases [Locusta migratoria]	NA	NA	ame:411021/2e-08/UDP-glycosyltransferase; K00699 glucuronosyltransferase [EC:2.4.1.17]	NA	PTHR11926:SF16/7.9E-13/--	NA
Unigene15634_All	gi|565341533|gb|AHC08046.1|/1.45311e-16/epsilon glutathione S-transferase [Locusta migratoria]	NA	sp|P46432|GSTT3_MUSDO/2e-07/Glutathione S-transferase 3 OS=Musca domestica GN=Gst3 PE=2 SV=1	tca:663119/2e-09/similar to Glutathione S-transferase 1-1 (GST class-theta); K00799 glutathione S-transferase [EC:2.5.1.18]	NA	PTHR11260/1.1E-13/--	NA
Unigene15660_All	gi|646721423|gb|KDR22771.1|/1.13748e-95/UDP-glucuronosyltransferase 2C1, partial [Zootermopsis nevadensis]	NA	sp|O77649|UDB20_MACFA/2e-59/UDP-glucuronosyltransferase 2B20 OS=Macaca fascicularis GN=UGT2B20 PE=1 SV=1	aag:AaeL_AAEL014246/8e-80/glucosyl/glucuronosyl transferases; K00699 glucuronosyltransferase [EC:2.4.1.17]	BS_yojK/3e-09/---	PS00375/-/UDP-glycosyltransferases signature.	NA
Unigene15661_All	gi|646721423|gb|KDR22771.1|/1.58961e-26/UDP-glucuronosyltransferase 2C1, partial [Zootermopsis nevadensis]	NA	NA	nvi:100121977/8e-15/NV14936; UDP-glucuronosyltransferase 2B19-like; K00699 glucuronosyltransferase [EC:2.4.1.17]	NA	PTHR11926/9.3E-20/--	NA
Unigene16133_All	gi|646721422|gb|KDR22770.1|/1.72362e-22/UDP-glucuronosyltransferase 2B1, partial [Zootermopsis nevadensis]	NA	sp|P36514|UD2C1_RABIT/6e-16/UDP-glucuronosyltransferase 2C1 (Fragment) OS=Oryctolagus cuniculus GN=UGT2C1 PE=2 SV=1	aag:AaeL_AAEL014244/3e-20/glucosyl/glucuronosyl transferases; K00699 glucuronosyltransferase [EC:2.4.1.17]	Rv2958c/2e-06/---	PTHR11926/1.3E-34/--	NA
Unigene16134_All	gi|646721422|gb|KDR22770.1|/2.7341e-23/UDP-glucuronosyltransferase 2B1, partial [Zootermopsis nevadensis]	NA	sp|P36511|UDB15_RAT/5e-08/UDP-glucuronosyltransferase 2B15 OS=Rattus norvegicus GN=Ugt2b15 PE=1 SV=1	aga:AgaP_AGAP007374/2e-22/AGAP007374-PA; K00699 glucuronosyltransferase [EC:2.4.1.17]	NA	PTHR11926:SF151/3.9E-29/--	biological_process:GO:0008152//metabolic process;molecular_function:GO:0016758//transferase activity, transferring hexosyl groups;
Unigene16173_All	gi|157126055|ref|XP_001654514.1|/2.25818e-09/glucosyl/glucuronosyl transferases [Aedes aegypti] &gt;gi|108873440|gb|EAT37665.1| AAEL010390-PA [Aedes aegypti]	NA	NA	api:100161787/9e-08/UDP-glucuronosyltransferase 2C1-like; K00699 glucuronosyltransferase [EC:2.4.1.17]	NA	NA	NA
Unigene16816_All	gi|443419062|gb|AGC84403.1|/3.31097e-19/glucosyl glucuronosyl transferases [Locusta migratoria]	NA	sp|Q64634|UD18_RAT/3e-15/UDP-glucuronosyltransferase 1-8 OS=Rattus norvegicus GN=Ugt1a8 PE=2 SV=1	dpo:Dpse_GA13878/7e-15/GA13878 gene product from transcript GA13878-RA; K00699 glucuronosyltransferase [EC:2.4.1.17]	NA	PTHR11926:SF16/5.8E-31/--	NA
Unigene16863_All	gi|646721422|gb|KDR22770.1|/6.87216e-27/UDP-glucuronosyltransferase 2B1, partial [Zootermopsis nevadensis]	gi|311771705|ref|NM_001039691.2|/3e-08/Rattus norvegicus UDP glucuronosyltransferase 1 family, polypeptide A6 (Ugt1a6), transcript variant 1, mRNA	sp|Q62452|UD19_MOUSE/1e-20/UDP-glucuronosyltransferase 1-9 OS=Mus musculus GN=Ugt1a9 PE=1 SV=3	dpo:Dpse_GA13878/7e-22/GA13878 gene product from transcript GA13878-RA; K00699 glucuronosyltransferase [EC:2.4.1.17]	NA	PF00201/1.3E-29/UDP-glucoronosyl and UDP-glucosyl transferase	NA
Unigene1842_All	gi|646702167|gb|KDR11536.1|/1.31536e-54/UDP-glucuronosyltransferase 2C1 [Zootermopsis nevadensis]	NA	sp|Q5RFJ3|UD2A3_PONAB/3e-33/UDP-glucuronosyltransferase 2A3 OS=Pongo abelii GN=UGT2A3 PE=2 SV=1	aag:AaeL_AAEL014244/2e-42/glucosyl/glucuronosyl transferases; K00699 glucuronosyltransferase [EC:2.4.1.17]	BS_yojK/5e-12/---	PS00375/-/UDP-glycosyltransferases signature.	NA
Unigene18462_All	gi|646691843|gb|KDR07235.1|/8.42458e-123/UDP-glucuronosyltransferase 2B7, partial [Zootermopsis nevadensis]	NA	sp|Q6ZQM8|UD17C_MOUSE/2e-62/UDP-glucuronosyltransferase 1-7C OS=Mus musculus GN=Ugt1a7c PE=2 SV=1	tca:658932/3e-103/similar to CG17323-PA; K00699 glucuronosyltransferase [EC:2.4.1.17]	slr1125/4e-12/---	PF00201/3.8E-85/UDP-glucoronosyl and UDP-glucosyl transferase	NA
Unigene1983_All	gi|58389096|ref|XP_316781.2|/3.36945e-18/AGAP000818-PA [Anopheles gambiae str. PEST] &gt;gi|19702548|gb|AAL93294.1|AF487533_1 cytochrome P450 CYP9K1 [Anopheles gambiae] &gt;gi|55237988|gb|EAA12048.2| AGAP000818-PA [Anopheles gambiae str. PEST]	NA	sp|Q964R1|CP6J1_BLAGE/2e-13/Cytochrome P450 6j1 OS=Blattella germanica GN=CYP6J1 PE=2 SV=1	aga:AgaP_AGAP000818/1e-19/AGAP000818-PA; K07424 cytochrome P450, family 3, subfamily A [EC:1.14.14.1]	NA	PTHR24292/7.7E-18/--	NA
Unigene20764_All	gi|565341533|gb|AHC08046.1|/1.27307e-25/epsilon glutathione S-transferase [Locusta migratoria]	NA	sp|P46430|GSTT1_MANSE/2e-07/Glutathione S-transferase 1 OS=Manduca sexta GN=GST1 PE=2 SV=1	tca:655739/1e-11/similar to Glutathione S transferase E5 CG17527-PA; K00799 glutathione S-transferase [EC:2.5.1.18]	NA	PS50405/12.857/Soluble glutathione S-transferase C-terminal domain profile.	NA
Unigene20959_All	gi|443419062|gb|AGC84403.1|/4.99564e-25/glucosyl glucuronosyl transferases [Locusta migratoria]	NA	sp|P36513|UDB14_RABIT/2e-18/UDP-glucuronosyltransferase 2B14 OS=Oryctolagus cuniculus GN=UGT2B14 PE=2 SV=1	aag:AaeL_AAEL014244/2e-18/glucosyl/glucuronosyl transferases; K00699 glucuronosyltransferase [EC:2.4.1.17]	NA	PF00201/1.1E-28/UDP-glucoronosyl and UDP-glucosyl transferase	NA
Unigene21204_All	gi|443419062|gb|AGC84403.1|/1.25836e-12/glucosyl glucuronosyl transferases [Locusta migratoria]	NA	sp|Q9XT55|UDB19_MACFA/5e-10/UDP-glucuronosyltransferase 2B19 OS=Macaca fascicularis GN=UGT2B19 PE=1 SV=1	aag:AaeL_AAEL014244/5e-10/glucosyl/glucuronosyl transferases; K00699 glucuronosyltransferase [EC:2.4.1.17]	NA	PF00201/4.8E-13/UDP-glucoronosyl and UDP-glucosyl transferase	NA
Unigene21437_All	gi|646710442|gb|KDR15961.1|/5.38148e-89/hypothetical protein L798_09889 [Zootermopsis nevadensis]	NA	sp|Q964R0|CP6K1_BLAGE/2e-80/Cytochrome P450 6k1 OS=Blattella germanica GN=CYP6K1 PE=2 SV=1	tca:664463/1e-77/CYP6BQ12; cytochrome P450 6BQ12; K15002 cytochrome P450, family 6 [EC:1.14.-.-]	VNG0422G/1e-30/---	PF00067/6.9E-85/Cytochrome P450	NA
Unigene21514_All	gi|646722004|gb|KDR23148.1|/1.71264e-09/UDP-glucuronosyltransferase 2B31 [Zootermopsis nevadensis]	NA	NA	ame:411021/7e-08/UDP-glycosyltransferase; K00699 glucuronosyltransferase [EC:2.4.1.17]	NA	NA	NA
Unigene21982_All	gi|443419062|gb|AGC84403.1|/3.5875e-28/glucosyl glucuronosyl transferases [Locusta migratoria]	gi|443419061|gb|KC118981.1|/2e-26/Locusta migratoria glucosyl glucuronosyl transferases mRNA, complete cds	NA	api:100160380/7e-11/UDP-glucuronosyltransferase 2B10-like; K00699 glucuronosyltransferase [EC:2.4.1.17]	NA	PTHR11926/2.8E-14/--	molecular_function:GO:0016740//transferase activity;
Unigene2212_All	gi|646691843|gb|KDR07235.1|/8.35355e-154/UDP-glucuronosyltransferase 2B7, partial [Zootermopsis nevadensis]	NA	sp|Q6ZQM8|UD17C_MOUSE/6e-67/UDP-glucuronosyltransferase 1-7C OS=Mus musculus GN=Ugt1a7c PE=2 SV=1	tca:658932/2e-123/similar to CG17323-PA; K00699 glucuronosyltransferase [EC:2.4.1.17]	slr1125/9e-12/---	PTHR11926/3.1E-179/--	NA
Unigene22177_All	gi|646721423|gb|KDR22771.1|/2.15614e-34/UDP-glucuronosyltransferase 2C1, partial [Zootermopsis nevadensis]	NA	NA	cqu:CpipJ_CPIJ004369/2e-24/glucosyl transferase; K00699 glucuronosyltransferase [EC:2.4.1.17]	NA	PTHR11926/9.9E-34/--	NA
Unigene22255_All	gi|193690721|ref|XP_001948117.1|/3.60666e-07/PREDICTED: UDP-glucuronosyltransferase 2B10-like [Acyrthosiphon pisum]	NA	sp|Q95JC9|PRP_PIG/1e-05/Basic proline-rich protein OS=Sus scrofa PE=1 SV=2	api:100160380/1e-08/UDP-glucuronosyltransferase 2B10-like; K00699 glucuronosyltransferase [EC:2.4.1.17]	NA	PTHR11926/8.2E-12/--	NA
Unigene22583_All	gi|565341529|gb|AHC08044.1|/2.05942e-31/sigma glutathione S-transferase [Locusta migratoria]	NA	sp|O18598|GST1_BLAGE/4e-23/Glutathione S-transferase OS=Blattella germanica PE=1 SV=3	tca:662754/1e-20/similar to CG8938-PA, isoform A; K00799 glutathione S-transferase [EC:2.5.1.18]	NA	PS50405/16.371/Soluble glutathione S-transferase C-terminal domain profile.	NA
Unigene22584_All	gi|565341553|gb|AHC08056.1|/9.99367e-34/delta glutathione S-transferase [Locusta migratoria]	NA	sp|Q9VG95|GSTT5_DROME/4e-07/Glutathione S-transferase D5 OS=Drosophila melanogaster GN=GstD5 PE=3 SV=2	tca:659909/4e-08/similar to Glutathione S transferase E7 CG17531-PA; K00799 glutathione S-transferase [EC:2.5.1.18]	NA	PF00043/1.9E-9/Glutathione S-transferase, C-terminal domain	NA
Unigene22731_All	gi|443419062|gb|AGC84403.1|/2.41172e-11/glucosyl glucuronosyl transferases [Locusta migratoria]	gi|443419061|gb|KC118981.1|/1e-15/Locusta migratoria glucosyl glucuronosyl transferases mRNA, complete cds	sp|Q64634|UD18_RAT/1e-07/UDP-glucuronosyltransferase 1-8 OS=Rattus norvegicus GN=Ugt1a8 PE=2 SV=1	dpo:Dpse_GA13878/7e-08/GA13878 gene product from transcript GA13878-RA; K00699 glucuronosyltransferase [EC:2.4.1.17]	NA	NA	NA
Unigene24695_All	gi|506968565|gb|AGM32626.1|/4.06258e-27/glucosyl/glucuronosyl transferase, partial [Coptotermes formosanus]	NA	NA	aga:AgaP_AGAP007374/5e-17/AGAP007374-PA; K00699 glucuronosyltransferase [EC:2.4.1.17]	NA	PTHR11926/1.2E-26/--	NA
Unigene2470_All	gi|565341559|gb|AHC08059.1|/2.41947e-121/delta glutathione S-transferase [Locusta migratoria]	NA	sp|Q93113|GST1D_ANOGA/2e-37/Glutathione S-transferase 1, isoform D OS=Anopheles gambiae GN=GstD1 PE=1 SV=1	tca:663927/3e-77/similar to CG33546-PC, isoform C; K00799 glutathione S-transferase [EC:2.5.1.18]	SMa2115/3e-14/---	PS50405/17.999/Soluble glutathione S-transferase C-terminal domain profile.	NA
Unigene24899_All	gi|646691843|gb|KDR07235.1|/1.34103e-22/UDP-glucuronosyltransferase 2B7, partial [Zootermopsis nevadensis]	NA	NA	aag:AaeL_AAEL002688/4e-16/glucosyl/glucuronosyl transferases; K00699 glucuronosyltransferase [EC:2.4.1.17]	NA	PTHR11926:SF113/8.1E-17/--	NA
Unigene26018_All	gi|443419062|gb|AGC84403.1|/7.86433e-15/glucosyl glucuronosyl transferases [Locusta migratoria]	NA	NA	tca:658932/5e-11/similar to CG17323-PA; K00699 glucuronosyltransferase [EC:2.4.1.17]	NA	PTHR11926/8.7E-14/--	molecular_function:GO:0016757//transferase activity, transferring glycosyl groups;
Unigene2675_All	gi|565341533|gb|AHC08046.1|/8.75763e-79/epsilon glutathione S-transferase [Locusta migratoria]	NA	sp|O76483|GSTT7_ANOGA/1e-47/Glutathione S-transferase D7 OS=Anopheles gambiae GN=GstD7 PE=2 SV=1	dan:Dana_GF12161/2e-49/GF12161 gene product from transcript GF12161-RA; K00799 glutathione S-transferase [EC:2.5.1.18]	SMb20005/3e-18/---	PTHR11260:SF162/2.3E-77/--	NA
Unigene2694_All	gi|565341569|gb|AHC08064.1|/1.38603e-120/theta glutathione S-transferase [Locusta migratoria]	NA	sp|Q2NL00|GSTT1_BOVIN/1e-44/Glutathione S-transferase theta-1 OS=Bos taurus GN=GSTT1 PE=2 SV=3	nvi:100120033/4e-70/GstT3, NV12421; glutathione S-transferase T3; K00799 glutathione S-transferase [EC:2.5.1.18]	all1745/2e-16/---	PS50405/16.377/Soluble glutathione S-transferase C-terminal domain profile.	NA
Unigene2706_All	gi|565341561|gb|AHC08060.1|/2.42949e-122/omega glutathione S-transferase [Locusta migratoria]	NA	sp|P78417|GSTO1_HUMAN/6e-38/Glutathione S-transferase omega-1 OS=Homo sapiens GN=GSTO1 PE=1 SV=2	tca:659819/2e-53/similar to CG6776-PA; K00799 glutathione S-transferase [EC:2.5.1.18]	NMB1953/3e-10/---	PS50404/21.824/Soluble glutathione S-transferase N-terminal domain profile.	NA
Unigene27284_All	gi|193690721|ref|XP_001948117.1|/4.29603e-13/PREDICTED: UDP-glucuronosyltransferase 2B10-like [Acyrthosiphon pisum]	NA	NA	api:100160380/2e-14/UDP-glucuronosyltransferase 2B10-like; K00699 glucuronosyltransferase [EC:2.4.1.17]	NA	NA	molecular_function:GO:0016740//transferase activity;
Unigene2730_All	gi|646702167|gb|KDR11536.1|/1.75389e-124/UDP-glucuronosyltransferase 2C1 [Zootermopsis nevadensis]	NA	sp|Q6K1J1|UDB31_CANFA/8e-71/UDP-glucuronosyltransferase 2B31 OS=Canis familiaris GN=UGT2B31 PE=1 SV=1	dpo:Dpse_GA18094/1e-102/GA18094 gene product from transcript GA18094-RA; K00699 glucuronosyltransferase [EC:2.4.1.17]	CAC2716/1e-12/---	PF00201/5.3E-83/UDP-glucoronosyl and UDP-glucosyl transferase	NA
Unigene27851_All	gi|642933257|ref|XP_008197346.1|/6.82795e-11/PREDICTED: cytochrome P450 monooxygenase isoform X1 [Tribolium castaneum]	NA	sp|Q95036|CP6B5_PAPGL/2e-08/Cytochrome P450 6B5 (Fragment) OS=Papilio glaucus GN=CYP6B5 PE=2 SV=1	cqu:CpipJ_CPIJ010541/5e-09/cytochrome P450 9b2; K07424 cytochrome P450, family 3, subfamily A [EC:1.14.14.1]	NA	PTHR24292/3.2E-15/--	NA
Unigene2798_All	gi|565341533|gb|AHC08046.1|/6.66292e-51/epsilon glutathione S-transferase [Locusta migratoria]	NA	sp|O76483|GSTT7_ANOGA/2e-23/Glutathione S-transferase D7 OS=Anopheles gambiae GN=GstD7 PE=2 SV=1	tca:663119/2e-25/similar to Glutathione S-transferase 1-1 (GST class-theta); K00799 glutathione S-transferase [EC:2.5.1.18]	NA	PTHR11260/6.1E-20/--	molecular_function:GO:0016740//transferase activity;
Unigene2799_All	gi|565341533|gb|AHC08046.1|/4.38197e-56/epsilon glutathione S-transferase [Locusta migratoria]	NA	sp|O76483|GSTT7_ANOGA/4e-28/Glutathione S-transferase D7 OS=Anopheles gambiae GN=GstD7 PE=2 SV=1	tca:663119/2e-30/similar to Glutathione S-transferase 1-1 (GST class-theta); K00799 glutathione S-transferase [EC:2.5.1.18]	mll3731/3e-07/---	PS50405/8.231/Soluble glutathione S-transferase C-terminal domain profile.	molecular_function:GO:0016740//transferase activity;
Unigene28243_All	gi|646698120|gb|KDR09454.1|/4.33271e-111/UDP-glucuronosyltransferase 2B4 [Zootermopsis nevadensis]	NA	sp|Q9GLD9|UDB33_MACMU/5e-46/UDP-glucuronosyltransferase 2B33 OS=Macaca mulatta GN=UGT2B33 PE=1 SV=1	aag:AaeL_AAEL002688/8e-69/glucosyl/glucuronosyl transferases; K00699 glucuronosyltransferase [EC:2.4.1.17]	NA	PTHR11926:SF16/6.5E-126/--	NA
Unigene28256_All	gi|646698120|gb|KDR09454.1|/2.25207e-17/UDP-glucuronosyltransferase 2B4 [Zootermopsis nevadensis]	NA	sp|P08541|UD2B2_RAT/8e-11/UDP-glucuronosyltransferase 2B2 OS=Rattus norvegicus GN=Ugt2b PE=1 SV=1	dpo:Dpse_GA18094/4e-17/GA18094 gene product from transcript GA18094-RA; K00699 glucuronosyltransferase [EC:2.4.1.17]	NA	PTHR11926:SF16/8.7E-21/--	molecular_function:GO:0016740//transferase activity;
Unigene28257_All	gi|195383190|ref|XP_002050309.1|/1.73392e-14/GJ20282 [Drosophila virilis] &gt;gi|194145106|gb|EDW61502.1| GJ20282 [Drosophila virilis]	gi|532081429|ref|XM_005326409.1|/2e-06/PREDICTED: Spermophilus tridecemlineatus UDP glucuronosyltransferase 1 family, polypeptide A1 (Ugt1a1), transcript variant X5, mRNA	sp|Q62452|UD19_MOUSE/1e-12/UDP-glucuronosyltransferase 1-9 OS=Mus musculus GN=Ugt1a9 PE=1 SV=3	dvi:Dvir_GJ20282/9e-16/GJ20282 gene product from transcript GJ20282-RA; K00699 glucuronosyltransferase [EC:2.4.1.17]	NA	NA	molecular_function:GO:0016757//transferase activity, transferring glycosyl groups;
Unigene28258_All	gi|546672655|gb|ERL84451.1|/4.0899e-46/hypothetical protein D910_01883, partial [Dendroctonus ponderosae]	gi|507925959|ref|XM_004674183.1|/7e-09/PREDICTED: Condylura cristata UDP glucuronosyltransferase 1 family, polypeptide A1 (UGT1A1), mRNA	sp|Q64634|UD18_RAT/1e-38/UDP-glucuronosyltransferase 1-8 OS=Rattus norvegicus GN=Ugt1a8 PE=2 SV=1	aag:AaeL_AAEL014246/9e-45/glucosyl/glucuronosyl transferases; K00699 glucuronosyltransferase [EC:2.4.1.17]	CAP0045/6e-08/---	PF00201/2.9E-59/UDP-glucoronosyl and UDP-glucosyl transferase	NA
Unigene28259_All	gi|646717519|gb|KDR20346.1|/1.76136e-34/UDP-glucuronosyltransferase, partial [Zootermopsis nevadensis]	NA	sp|Q9H7T3|CJ095_HUMAN/8e-09/Uncharacterized protein C10orf95 OS=Homo sapiens GN=C10orf95 PE=1 SV=1	tca:658932/3e-26/similar to CG17323-PA; K00699 glucuronosyltransferase [EC:2.4.1.17]	NA	PTHR11926/6.4E-25/--	NA
Unigene28270_All	gi|646718154|gb|KDR20745.1|/3.2011e-16/UDP-glucuronosyltransferase 2B13 [Zootermopsis nevadensis]	NA	sp|Q91280|UGT3_PLEPL/4e-10/UDP-glucuronosyltransferase (Fragment) OS=Pleuronectes platessa GN=ugt3 PE=2 SV=1	cqu:CpipJ_CPIJ010762/1e-16/glucosyl/glucuronosyl transferase; K00699 glucuronosyltransferase [EC:2.4.1.17]	NA	PF00201/8.4E-16/UDP-glucoronosyl and UDP-glucosyl transferase	NA
Unigene2863_All	gi|270004121|gb|EFA00569.1|/4.70206e-62/hypothetical protein TcasGA2_TC003439 [Tribolium castaneum]	gi|153911910|dbj|AK259284.1|/1e-09/Gryllus bimaculatus mRNA, GBcontig06145	sp|Q8MZR6|HYEP1_CTEFE/2e-56/Juvenile hormone epoxide hydrolase 1 OS=Ctenocephalides felis GN=EH1 PE=1 SV=3	tca:659305/2e-59/Tcjheh-r5; juvenile hormone epoxide hydrolase-like protein 5; K10719 juvenile hormone epoxide hydrolase	CAC0719/1e-26/---	PF06441/3.7E-34/Epoxide hydrolase N terminus	molecular_function:GO:0003824//catalytic activity;
Unigene28967_All	gi|47605531|sp|Q964T2.1|CP9E2_BLAGE/5.91303e-18/RecName: Full=Cytochrome P450 9e2; AltName: Full=CYPIXE2 [Blattella germanica] &gt;gi|14582223|gb|AAK69410.1|AF275640_1 cytochrome P450 [Blattella germanica]	NA	sp|Q964T2|CP9E2_BLAGE/7e-20/Cytochrome P450 9e2 OS=Blattella germanica GN=CYP9E2 PE=2 SV=1	tca:664295/7e-13/CYP9Z4, GLEAN_06444; cytochrome P450 9Z4; K15003 cytochrome P450, family 9 [EC:1.14.-.-]	BS_yetO_1/9e-08/---	PS00086/-/Cytochrome P450 cysteine heme-iron ligand signature.	NA
Unigene29022_All	gi|329564867|gb|AEB91972.1|/6.73618e-35/glutathione S-transferase [Locusta migratoria]	NA	sp|O76483|GSTT7_ANOGA/3e-22/Glutathione S-transferase D7 OS=Anopheles gambiae GN=GstD7 PE=2 SV=1	nvi:100114423/2e-25/GstD1, NV12288; glutathione S-transferase D1; K00799 glutathione S-transferase [EC:2.5.1.18]	SMa2115/1e-09/---	PTHR11260/3.4E-34/--	NA
Unigene29494_All	gi|270005562|gb|EFA02010.1|/2.94937e-17/hypothetical protein TcasGA2_TC007632 [Tribolium castaneum]	NA	NA	tca:658932/1e-18/similar to CG17323-PA; K00699 glucuronosyltransferase [EC:2.4.1.17]	NA	NA	NA
Unigene29655_All	gi|443419062|gb|AGC84403.1|/4.84178e-167/glucosyl glucuronosyl transferases [Locusta migratoria]	gi|443419061|gb|KC118981.1|/4e-84/Locusta migratoria glucosyl glucuronosyl transferases mRNA, complete cds	sp|Q6K1J1|UDB31_CANFA/1e-59/UDP-glucuronosyltransferase 2B31 OS=Canis familiaris GN=UGT2B31 PE=1 SV=1	dpo:Dpse_GA19758/2e-75/GA19758 gene product from transcript GA19758-RA; K00699 glucuronosyltransferase [EC:2.4.1.17]	BS_ydhE/5e-11/---	PF00201/1.2E-82/UDP-glucoronosyl and UDP-glucosyl transferase	NA
Unigene29811_All	gi|506968565|gb|AGM32626.1|/1.1327e-35/glucosyl/glucuronosyl transferase, partial [Coptotermes formosanus]	NA	sp|Q64676|CGT_MOUSE/6e-12/2-hydroxyacylsphingosine 1-beta-galactosyltransferase OS=Mus musculus GN=Ugt8 PE=2 SV=2	dme:Dmel_CG6658/2e-26/Ugt86Di; CG6658 gene product from transcript CG6658-RA (EC:2.4.1.17); K00699 glucuronosyltransferase [EC:2.4.1.17]	NA	PF00201/5.4E-11/UDP-glucoronosyl and UDP-glucosyl transferase	NA
Unigene29812_All	gi|646721422|gb|KDR22770.1|/5.6167e-88/UDP-glucuronosyltransferase 2B1, partial [Zootermopsis nevadensis]	NA	sp|O19103|UDB16_RABIT/1e-51/UDP-glucuronosyltransferase 2B16 (Fragment) OS=Oryctolagus cuniculus GN=UGT2B16 PE=2 SV=2	aag:AaeL_AAEL014246/3e-72/glucosyl/glucuronosyl transferases; K00699 glucuronosyltransferase [EC:2.4.1.17]	BS_yojK/3e-10/---	PF00201/1.8E-64/UDP-glucoronosyl and UDP-glucosyl transferase	NA
Unigene29912_All	gi|646717519|gb|KDR20346.1|/2.85778e-53/UDP-glucuronosyltransferase, partial [Zootermopsis nevadensis]	NA	sp|P98088|MUC5A_HUMAN/1e-09/Mucin-5AC (Fragments) OS=Homo sapiens GN=MUC5AC PE=1 SV=3	tca:658932/5e-40/similar to CG17323-PA; K00699 glucuronosyltransferase [EC:2.4.1.17]	NA	PTHR11926/1.5E-33/--	NA
Unigene29913_All	gi|646718154|gb|KDR20745.1|/6.37375e-17/UDP-glucuronosyltransferase 2B13 [Zootermopsis nevadensis]	NA	sp|P36513|UDB14_RABIT/8e-08/UDP-glucuronosyltransferase 2B14 OS=Oryctolagus cuniculus GN=UGT2B14 PE=2 SV=1	dwi:Dwil_GK14592/3e-15/GK14592 gene product from transcript GK14592-RA; K00699 glucuronosyltransferase [EC:2.4.1.17]	NA	PTHR11926:SF16/7.6E-20/--	molecular_function:GO:0003851//2-hydroxyacylsphingosine 1-beta-galactosyltransferase activity;
Unigene3051_All	gi|270016410|gb|EFA12856.1|/1.8519e-08/cytochrome P450 345A1 [Tribolium castaneum]	NA	sp|Q964R1|CP6J1_BLAGE/6e-09/Cytochrome P450 6j1 OS=Blattella germanica GN=CYP6J1 PE=2 SV=1	oaa:100091970/2e-07/cytochrome P450 3A21-like; K07424 cytochrome P450, family 3, subfamily A [EC:1.14.14.1]	NA	NA	NA
Unigene3062_All	gi|565341557|gb|AHC08058.1|/3.33459e-108/delta glutathione S-transferase [Locusta migratoria]	NA	sp|P30108|GSTT1_DROYA/3e-45/Glutathione S-transferase 1-1 OS=Drosophila yakuba GN=GstD1 PE=3 SV=2	nvi:100114423/3e-49/GstD1, NV12288; glutathione S-transferase D1; K00799 glutathione S-transferase [EC:2.5.1.18]	SMb20005/2e-17/---	PS50404/19.776/Soluble glutathione S-transferase N-terminal domain profile.	NA
Unigene31219_All	gi|170057588|ref|XP_001864550.1|/7.70506e-18/glucosyl/glucuronosyl transferase [Culex quinquefasciatus] &gt;gi|167876948|gb|EDS40331.1| glucosyl/glucuronosyl transferase [Culex quinquefasciatus]	NA	sp|P36510|UD2A1_RAT/8e-11/UDP-glucuronosyltransferase 2A1 OS=Rattus norvegicus GN=Ugt2a1 PE=2 SV=1	rno:63867/3e-10/Ugt2a1, Ugt2a1p; UDP glucuronosyltransferase 2 family, polypeptide A1 (EC:2.4.1.17); K00699 glucuronosyltransferase [EC:2.4.1.17]	NA	PF00201/6.9E-15/UDP-glucoronosyl and UDP-glucosyl transferase	molecular_function:GO:0016757//transferase activity, transferring glycosyl groups;
Unigene32641_All	gi|646721422|gb|KDR22770.1|/1.89263e-32/UDP-glucuronosyltransferase 2B1, partial [Zootermopsis nevadensis]	NA	sp|Q09426|CGT_RAT/3e-13/2-hydroxyacylsphingosine 1-beta-galactosyltransferase OS=Rattus norvegicus GN=Ugt8 PE=2 SV=1	dmo:Dmoj_GI14134/2e-24/GI14134 gene product from transcript GI14134-RA; K00699 glucuronosyltransferase [EC:2.4.1.17]	NA	PTHR11926:SF16/5.1E-41/--	NA
Unigene32877_All	gi|193690721|ref|XP_001948117.1|/6.40348e-09/PREDICTED: UDP-glucuronosyltransferase 2B10-like [Acyrthosiphon pisum]	NA	NA	api:100160380/3e-10/UDP-glucuronosyltransferase 2B10-like; K00699 glucuronosyltransferase [EC:2.4.1.17]	NA	PTHR11926:SF151/3.8E-13/--	molecular_function:GO:0016740//transferase activity;
Unigene32973_All	gi|646698120|gb|KDR09454.1|/8.27636e-120/UDP-glucuronosyltransferase 2B4 [Zootermopsis nevadensis]	gi|390179506|ref|XM_001359888.3|/6e-07/Drosophila pseudoobscura pseudoobscura GA19751 (Dpse\GA19751), mRNA	sp|Q6K1J1|UDB31_CANFA/8e-64/UDP-glucuronosyltransferase 2B31 OS=Canis familiaris GN=UGT2B31 PE=1 SV=1	dpo:Dpse_GA19751/3e-83/GA19751 gene product from transcript GA19751-RA; K00699 glucuronosyltransferase [EC:2.4.1.17]	CAC2716/3e-12/---	PTHR11926/1.4E-159/--	NA
Unigene33151_All	gi|565341533|gb|AHC08046.1|/1.09511e-69/epsilon glutathione S-transferase [Locusta migratoria]	NA	sp|O76483|GSTT7_ANOGA/1e-34/Glutathione S-transferase D7 OS=Anopheles gambiae GN=GstD7 PE=2 SV=1	cqu:CpipJ_CPIJ002661/6e-36/glutathione S-transferase 1-6; K00799 glutathione S-transferase [EC:2.5.1.18]	AGc1530/2e-12/---	PTHR11260:SF162/1.9E-51/--	NA
Unigene33152_All	gi|565341533|gb|AHC08046.1|/5.29548e-79/epsilon glutathione S-transferase [Locusta migratoria]	NA	sp|O76483|GSTT7_ANOGA/2e-38/Glutathione S-transferase D7 OS=Anopheles gambiae GN=GstD7 PE=2 SV=1	tca:663119/4e-40/similar to Glutathione S-transferase 1-1 (GST class-theta); K00799 glutathione S-transferase [EC:2.5.1.18]	SMb20005/7e-14/---	PS50404/14.519/Soluble glutathione S-transferase N-terminal domain profile.	NA
Unigene33252_All	gi|157126055|ref|XP_001654514.1|/1.13536e-13/glucosyl/glucuronosyl transferases [Aedes aegypti] &gt;gi|108873440|gb|EAT37665.1| AAEL010390-PA [Aedes aegypti]	NA	NA	aag:AaeL_AAEL002688/2e-10/glucosyl/glucuronosyl transferases; K00699 glucuronosyltransferase [EC:2.4.1.17]	NA	PTHR11926:SF16/9.9E-14/--	NA
Unigene33265_All	gi|646702167|gb|KDR11536.1|/1.34546e-82/UDP-glucuronosyltransferase 2C1 [Zootermopsis nevadensis]	NA	sp|P36514|UD2C1_RABIT/2e-48/UDP-glucuronosyltransferase 2C1 (Fragment) OS=Oryctolagus cuniculus GN=UGT2C1 PE=2 SV=1	aag:AaeL_AAEL014246/1e-69/glucosyl/glucuronosyl transferases; K00699 glucuronosyltransferase [EC:2.4.1.17]	BS_yojK/4e-09/---	PTHR11926/5.3E-111/--	molecular_function:GO:0016757//transferase activity, transferring glycosyl groups;
Unigene33521_All	gi|646691843|gb|KDR07235.1|/1.77292e-29/UDP-glucuronosyltransferase 2B7, partial [Zootermopsis nevadensis]	NA	NA	nvi:100121977/3e-25/NV14936; UDP-glucuronosyltransferase 2B19-like; K00699 glucuronosyltransferase [EC:2.4.1.17]	NA	PTHR11926:SF113/1.9E-29/--	NA
Unigene33608_All	gi|646717398|gb|KDR20273.1|/8.63088e-22/Cytochrome P450 9e2 [Zootermopsis nevadensis]	NA	sp|Q964T2|CP9E2_BLAGE/2e-20/Cytochrome P450 9e2 OS=Blattella germanica GN=CYP9E2 PE=2 SV=1	tca:664295/4e-19/CYP9Z4, GLEAN_06444; cytochrome P450 9Z4; K15003 cytochrome P450, family 9 [EC:1.14.-.-]	NA	PTHR24292/6.9E-26/--	NA
Unigene33651_All	gi|646682910|gb|KDR02414.1|/3.74532e-09/hypothetical protein L798_04876, partial [Zootermopsis nevadensis]	NA	sp|P36512|UDB13_RABIT/4e-06/UDP-glucuronosyltransferase 2B13 OS=Oryctolagus cuniculus GN=UGT2B13 PE=2 SV=1	dvi:Dvir_GJ20282/3e-08/GJ20282 gene product from transcript GJ20282-RA; K00699 glucuronosyltransferase [EC:2.4.1.17]	NA	NA	molecular_function:GO:0016740//transferase activity;
Unigene33698_All	gi|646702167|gb|KDR11536.1|/7.05771e-79/UDP-glucuronosyltransferase 2C1 [Zootermopsis nevadensis]	NA	sp|Q9XT55|UDB19_MACFA/2e-48/UDP-glucuronosyltransferase 2B19 OS=Macaca fascicularis GN=UGT2B19 PE=1 SV=1	dpo:Dpse_GA18094/4e-68/GA18094 gene product from transcript GA18094-RA; K00699 glucuronosyltransferase [EC:2.4.1.17]	BS_ydhE/2e-11/---	PTHR11926:SF16/1.4E-109/--	molecular_function:GO:0016740//transferase activity;
Unigene33699_All	gi|506968565|gb|AGM32626.1|/9.31809e-31/glucosyl/glucuronosyl transferase, partial [Coptotermes formosanus]	NA	sp|Q64676|CGT_MOUSE/1e-07/2-hydroxyacylsphingosine 1-beta-galactosyltransferase OS=Mus musculus GN=Ugt8 PE=2 SV=2	cqu:CpipJ_CPIJ010762/1e-23/glucosyl/glucuronosyl transferase; K00699 glucuronosyltransferase [EC:2.4.1.17]	NA	PTHR11926/2.0E-32/--	NA
Unigene33700_All	gi|193690721|ref|XP_001948117.1|/6.1641e-07/PREDICTED: UDP-glucuronosyltransferase 2B10-like [Acyrthosiphon pisum]	NA	NA	api:100160380/3e-08/UDP-glucuronosyltransferase 2B10-like; K00699 glucuronosyltransferase [EC:2.4.1.17]	NA	NA	NA
Unigene34059_All	NA	NA	NA	ame:409677/5e-06/Cyp6as5; cytochrome P450 6AS5; K07424 cytochrome P450, family 3, subfamily A [EC:1.14.14.1]	NA	NA	NA
Unigene34181_All	gi|443419062|gb|AGC84403.1|/5.3284e-27/glucosyl glucuronosyl transferases [Locusta migratoria]	gi|443419061|gb|KC118981.1|/2e-10/Locusta migratoria glucosyl glucuronosyl transferases mRNA, complete cds	sp|Q64634|UD18_RAT/1e-19/UDP-glucuronosyltransferase 1-8 OS=Rattus norvegicus GN=Ugt1a8 PE=2 SV=1	dpo:Dpse_GA13878/1e-20/GA13878 gene product from transcript GA13878-RA; K00699 glucuronosyltransferase [EC:2.4.1.17]	NA	PTHR11926:SF16/4.2E-38/--	NA
Unigene34204_All	NA	NA	NA	aga:AgaP_AGAP000818/4e-06/AGAP000818-PA; K07424 cytochrome P450, family 3, subfamily A [EC:1.14.14.1]	NA	NA	NA
Unigene3435_All	gi|646717519|gb|KDR20346.1|/6.21791e-107/UDP-glucuronosyltransferase, partial [Zootermopsis nevadensis]	NA	sp|Q6K1J1|UDB31_CANFA/1e-56/UDP-glucuronosyltransferase 2B31 OS=Canis familiaris GN=UGT2B31 PE=1 SV=1	api:100160380/6e-101/UDP-glucuronosyltransferase 2B10-like; K00699 glucuronosyltransferase [EC:2.4.1.17]	BS_yojK/7e-10/---	PTHR11926:SF16/2.4E-160/--	NA
Unigene34390_All	gi|646721422|gb|KDR22770.1|/3.72952e-17/UDP-glucuronosyltransferase 2B1, partial [Zootermopsis nevadensis]	NA	sp|P36514|UD2C1_RABIT/4e-11/UDP-glucuronosyltransferase 2C1 (Fragment) OS=Oryctolagus cuniculus GN=UGT2C1 PE=2 SV=1	aag:AaeL_AAEL014244/2e-14/glucosyl/glucuronosyl transferases; K00699 glucuronosyltransferase [EC:2.4.1.17]	NA	PF00201/1.3E-15/UDP-glucoronosyl and UDP-glucosyl transferase	NA
Unigene34426_All	gi|646718153|gb|KDR20744.1|/2.4138e-43/UDP-glucuronosyltransferase 2B1 [Zootermopsis nevadensis]	NA	sp|Q9R110|UD2A3_CAVPO/2e-12/UDP-glucuronosyltransferase 2A3 OS=Cavia porcellus GN=UGT2A3 PE=2 SV=1	tca:658932/3e-38/similar to CG17323-PA; K00699 glucuronosyltransferase [EC:2.4.1.17]	NA	PTHR11926:SF16/1.8E-56/--	NA
Unigene34444_All	gi|565341553|gb|AHC08056.1|/6.76573e-27/delta glutathione S-transferase [Locusta migratoria]	NA	sp|Q9VG96|GSTT4_DROME/1e-16/Glutathione S-transferase D4 OS=Drosophila melanogaster GN=GstD4 PE=1 SV=1	dya:Dyak_GE26177/9e-17/GE26177 gene product from transcript GE26177-RA; K00799 glutathione S-transferase [EC:2.5.1.18]	NA	PTHR11260/1.6E-22/--	NA
Unigene3619_All	gi|40949987|gb|AAR97606.1|/2.46719e-89/cytochrome P450 9E1 [Diploptera punctata]	NA	sp|Q964T2|CP9E2_BLAGE/9e-84/Cytochrome P450 9e2 OS=Blattella germanica GN=CYP9E2 PE=2 SV=1	tca:664302/2e-73/Cyp9f2, CYP9Z5; cytochrome P450 isoform 9F2; K15003 cytochrome P450, family 9 [EC:1.14.-.-]	AGc2890/1e-28/---	PR00385/8.8E-10/P450 superfamily signature	molecular_function:GO:0005488//binding;GO:0016491//oxidoreductase activity;
Unigene3696_All	gi|311213976|gb|ADP69288.1|/0/cytochrome P450 [Locusta migratoria manilensis]	gi|311213975|gb|HM153425.1|/0.0/Locusta migratoria manilensis cytochrome P450 (CYP408B1) mRNA, complete cds	sp|P33268|CP3A8_MACFA/3e-56/Cytochrome P450 3A8 OS=Macaca fascicularis GN=CYP3A8 PE=1 SV=1	mcc:678670/3e-56/CYP3A64; cytochrome P450 3A64; K07424 cytochrome P450, family 3, subfamily A [EC:1.14.14.1]	VNG0422G/6e-17/---	PF00067/3.1E-58/Cytochrome P450	NA
Unigene4027_All	gi|646702167|gb|KDR11536.1|/9.8973e-71/UDP-glucuronosyltransferase 2C1 [Zootermopsis nevadensis]	NA	sp|P36514|UD2C1_RABIT/3e-49/UDP-glucuronosyltransferase 2C1 (Fragment) OS=Oryctolagus cuniculus GN=UGT2C1 PE=2 SV=1	api:100161224/6e-59/UDP-glucuronosyltransferase 2B7-like; K00699 glucuronosyltransferase [EC:2.4.1.17]	BS_yojK/2e-08/---	PTHR11926:SF16/4.3E-103/--	NA
Unigene4055_All	gi|565341555|gb|AHC08057.1|/6.50811e-90/delta glutathione S-transferase [Locusta migratoria]	NA	sp|Q93112|GST1C_ANOGA/1e-36/Glutathione S-transferase 1, isoform C OS=Anopheles gambiae GN=GstD1 PE=1 SV=2	nvi:100114423/2e-40/GstD1, NV12288; glutathione S-transferase D1; K00799 glutathione S-transferase [EC:2.5.1.18]	PA1655/4e-11/---	PF13417/2.3E-11/Glutathione S-transferase, N-terminal domain	NA
Unigene4133_All	gi|40949987|gb|AAR97606.1|/8.71204e-30/cytochrome P450 9E1 [Diploptera punctata]	NA	sp|Q964T2|CP9E2_BLAGE/5e-28/Cytochrome P450 9e2 OS=Blattella germanica GN=CYP9E2 PE=2 SV=1	ame:410490/3e-25/CYP9R1; cytochrome P450 9R1; K15003 cytochrome P450, family 9 [EC:1.14.-.-]	NA	PTHR24292/1.3E-33/--	NA
Unigene4408_All	gi|565341541|gb|AHC08050.1|/5.48297e-83/epsilon glutathione S-transferase [Locusta migratoria]	NA	sp|Q93113|GST1D_ANOGA/4e-46/Glutathione S-transferase 1, isoform D OS=Anopheles gambiae GN=GstD1 PE=1 SV=1	tca:663119/3e-52/similar to Glutathione S-transferase 1-1 (GST class-theta); K00799 glutathione S-transferase [EC:2.5.1.18]	PA1655/2e-18/---	PS50405/16.973/Soluble glutathione S-transferase C-terminal domain profile.	NA
Unigene474_All	gi|646718153|gb|KDR20744.1|/3.05272e-145/UDP-glucuronosyltransferase 2B1 [Zootermopsis nevadensis]	NA	sp|P36513|UDB14_RABIT/3e-61/UDP-glucuronosyltransferase 2B14 OS=Oryctolagus cuniculus GN=UGT2B14 PE=2 SV=1	api:100160380/1e-118/UDP-glucuronosyltransferase 2B10-like; K00699 glucuronosyltransferase [EC:2.4.1.17]	BS_yojK/7e-09/---	PS00375/-/UDP-glycosyltransferases signature.	NA
Unigene4802_All	gi|646685185|gb|KDR03826.1|/3.52061e-114/Carbonyl reductase [NADPH] 1 [Zootermopsis nevadensis]	NA	sp|Q5RCU5|CBR1_PONAB/3e-71/Carbonyl reductase [NADPH] 1 OS=Pongo abelii GN=CBR1 PE=2 SV=3	api:100573373/4e-93/carbonyl reductase [NADPH] 1-like; K00079 carbonyl reductase 1 [EC:1.1.1.184 1.1.1.189 1.1.1.197]	all0352/8e-23/---	PTHR24322:SF58/1.7E-108/--	NA
Unigene4832_All	gi|646685185|gb|KDR03826.1|/2.07534e-111/Carbonyl reductase [NADPH] 1 [Zootermopsis nevadensis]	NA	sp|P47727|CBR1_RAT/4e-70/Carbonyl reductase [NADPH] 1 OS=Rattus norvegicus GN=Cbr1 PE=1 SV=2	tca:661972/2e-92/similar to carbonyl reductase 1-like; K00079 carbonyl reductase 1 [EC:1.1.1.184 1.1.1.189 1.1.1.197]	all0352/2e-22/---	PR00081/4.1E-23/Glucose/ribitol dehydrogenase family signature	NA
Unigene4865_All	gi|443419062|gb|AGC84403.1|/1.17221e-26/glucosyl glucuronosyl transferases [Locusta migratoria]	gi|443419061|gb|KC118981.1|/2e-52/Locusta migratoria glucosyl glucuronosyl transferases mRNA, complete cds	sp|Q64634|UD18_RAT/3e-15/UDP-glucuronosyltransferase 1-8 OS=Rattus norvegicus GN=Ugt1a8 PE=2 SV=1	dya:Dyak_GE13731/3e-17/GE13731 gene product from transcript GE13731-RA; K00699 glucuronosyltransferase [EC:2.4.1.17]	NA	PTHR11926/9.3E-31/--	molecular_function:GO:0016740//transferase activity;
Unigene4902_All	gi|478304706|gb|AGI96739.1|/0/aldehyde dehydrogenase 3-1 variant B [Aedes aegypti]	NA	sp|Q5XI42|AL3B1_RAT/8e-138/Aldehyde dehydrogenase family 3 member B1 OS=Rattus norvegicus GN=Aldh3b1 PE=2 SV=1	tgu:100230924/3e-137/aldehyde dehydrogenase 3 A2; K00128 aldehyde dehydrogenase (NAD+) [EC:1.2.1.3]	alr3672/7e-129/---	PTHR11699/8.3E-249/--	biological_process:GO:0044710//single-organism metabolic process;molecular_function:GO:0016620//oxidoreductase activity, acting on the aldehyde or oxo group of donors, NAD or NADP as acceptor;
Unigene5144_All	gi|646702167|gb|KDR11536.1|/7.46872e-142/UDP-glucuronosyltransferase 2C1 [Zootermopsis nevadensis]	NA	sp|Q64676|CGT_MOUSE/1e-73/2-hydroxyacylsphingosine 1-beta-galactosyltransferase OS=Mus musculus GN=Ugt8 PE=2 SV=2	aag:AaeL_AAEL014246/4e-109/glucosyl/glucuronosyl transferases; K00699 glucuronosyltransferase [EC:2.4.1.17]	BS_yojK/3e-11/---	PS00375/-/UDP-glycosyltransferases signature.	NA
Unigene5340_All	gi|646702167|gb|KDR11536.1|/2.56642e-137/UDP-glucuronosyltransferase 2C1 [Zootermopsis nevadensis]	gi|40891647|gb|AY227201.1|/4e-08/Mus musculus UDP glycosyltransferase 1 family polypeptide A13 (Ugt1a13) mRNA, complete cds	sp|O97951|UDB18_MACFA/2e-67/UDP-glucuronosyltransferase 2B18 OS=Macaca fascicularis GN=UGT2B18 PE=1 SV=1	aag:AaeL_AAEL014246/9e-102/glucosyl/glucuronosyl transferases; K00699 glucuronosyltransferase [EC:2.4.1.17]	BS_yjiC/3e-11/---	PF00201/9.2E-94/UDP-glucoronosyl and UDP-glucosyl transferase	NA
Unigene5401_All	gi|646684903|gb|KDR03601.1|/6.11805e-31/putative cytochrome P450 304a1 [Zootermopsis nevadensis]	NA	sp|Q9VG17|CP304_DROME/7e-25/Probable cytochrome P450 304a1 OS=Drosophila melanogaster GN=Cyp304a1 PE=2 SV=2	tca:658858/2e-11/CYP15A1; cytochrome P450 15A1; K14937 cytochrome P450, family 15, subfamily A, polypeptide 1	NA	PF00067/8.4E-12/Cytochrome P450	NA
Unigene5442_All	gi|646717519|gb|KDR20346.1|/2.17778e-131/UDP-glucuronosyltransferase, partial [Zootermopsis nevadensis]	gi|532081429|ref|XM_005326409.1|/3e-06/PREDICTED: Spermophilus tridecemlineatus UDP glucuronosyltransferase 1 family, polypeptide A1 (Ugt1a1), transcript variant X5, mRNA	sp|Q64637|UD13_RAT/1e-69/UDP-glucuronosyltransferase 1-3 OS=Rattus norvegicus GN=Ugt1a3 PE=2 SV=1	api:100160380/2e-111/UDP-glucuronosyltransferase 2B10-like; K00699 glucuronosyltransferase [EC:2.4.1.17]	BS_yojK/5e-13/---	PTHR11926/1.8E-177/--	NA
Unigene5655_All	gi|329564883|gb|AEB91980.1|/1.13359e-121/glutathione S-transferase theta 1 [Locusta migratoria]	gi|329564882|gb|HM131843.1|/0.0/Locusta migratoria glutathione S-transferase theta 1 mRNA, complete cds	sp|P30711|GSTT1_HUMAN/1e-50/Glutathione S-transferase theta-1 OS=Homo sapiens GN=GSTT1 PE=1 SV=4	nvi:100120033/1e-65/GstT3, NV12421; glutathione S-transferase T3; K00799 glutathione S-transferase [EC:2.5.1.18]	SMb20420/1e-13/---	PTHR11260:SF179/1.7E-82/--	NA
Unigene5709_All	gi|312982517|gb|ADR30117.1|/8.11037e-78/glutathione S-transferase delta [Locusta migratoria] &gt;gi|329564865|gb|AEB91971.1| glutathione S-transferase delta 1 [Locusta migratoria]	gi|329564864|gb|HM131834.1|/2e-08/Locusta migratoria glutathione S-transferase delta 1 mRNA, complete cds	sp|P30108|GSTT1_DROYA/6e-63/Glutathione S-transferase 1-1 OS=Drosophila yakuba GN=GstD1 PE=3 SV=2	dgr:Dgri_GH13103/4e-63/GH13103 gene product from transcript GH13103-RA; K00799 glutathione S-transferase [EC:2.5.1.18]	BMEI1316/8e-13/---	PS50404/21.248/Soluble glutathione S-transferase N-terminal domain profile.	NA
Unigene5899_All	gi|359843242|gb|AEV89756.1|/1.42499e-90/Glutathione S-transferase [Schistocerca gregaria]	gi|359843241|gb|HQ851378.1|/1e-139/Schistocerca gregaria Glutathione S-transferase mRNA, complete cds	sp|O18598|GST1_BLAGE/7e-64/Glutathione S-transferase OS=Blattella germanica PE=1 SV=3	tca:662754/1e-65/similar to CG8938-PA, isoform A; K00799 glutathione S-transferase [EC:2.5.1.18]	NA	PF00043/7.5E-9/Glutathione S-transferase, C-terminal domain	NA
Unigene590_All	gi|646707346|gb|KDR14152.1|/0/Alcohol dehydrogenase class-3 [Zootermopsis nevadensis]	gi|527261027|ref|XM_005148705.1|/2e-09/PREDICTED: Melopsittacus undulatus alcohol dehydrogenase 5 (class III), chi polypeptide (ADH5), mRNA	sp|P81431|ADHX_OCTVU/4e-176/Alcohol dehydrogenase class-3 OS=Octopus vulgaris PE=1 SV=1	nvi:100118368/0.0/NV16308; alcohol dehydrogenase class-3-like; K00121 S-(hydroxymethyl)glutathione dehydrogenase / alcohol dehydrogenase [EC:1.1.1.284 1.1.1.1]	YPO1502/7e-147/---	PTHR11695:SF401/5.3E-236/--	NA
Unigene6411_All	gi|565341531|gb|AHC08045.1|/2.34427e-74/sigma glutathione S-transferase [Locusta migratoria]	NA	sp|O18598|GST1_BLAGE/7e-52/Glutathione S-transferase OS=Blattella germanica PE=1 SV=3	nvi:100115049/1e-48/GstS3, NV14977; glutathione S-transferase S3; K00799 glutathione S-transferase [EC:2.5.1.18]	NA	PS50404/23.599/Soluble glutathione S-transferase N-terminal domain profile.	NA
Unigene6828_All	gi|565341543|gb|AHC08051.1|/9.53695e-70/micorsomal glutathione S-transferase [Locusta migratoria]	gi|242247666|ref|NM_001162701.1|/1e-06/Acyrthosiphon pisum microsomal glutathione S-transferase 1-like (LOC100163775), mRNA gi|239789160|dbj|AK340653.1| Acyrthosiphon pisum ACYPI004835 mRNA, clone: 425M11, complete cds, full-insert cDNA sequence based on the ESTs (5'-EST:FF310584, 3'-EST:FF313200)	sp|P10620|MGST1_HUMAN/6e-23/Microsomal glutathione S-transferase 1 OS=Homo sapiens GN=MGST1 PE=1 SV=1	dpe:Dper_GL16397/3e-40/GL16397 gene product from transcript GL16397-RA; K00799 glutathione S-transferase [EC:2.5.1.18]	NA	PTHR10689/1.3E-66/--	NA
Unigene6931_All	gi|646710509|gb|KDR16000.1|/5.23641e-27/Dehydrogenase/reductase SDR family member 11 [Zootermopsis nevadensis]	NA	sp|Q6UWP2|DHR11_HUMAN/6e-20/Dehydrogenase/reductase SDR family member 11 OS=Homo sapiens GN=DHRS11 PE=1 SV=1	api:100573373/5e-09/carbonyl reductase [NADPH] 1-like; K00079 carbonyl reductase 1 [EC:1.1.1.184 1.1.1.189 1.1.1.197]	VNG0115G/5e-13/---	PR00081/1.3E-9/Glucose/ribitol dehydrogenase family signature	NA
Unigene7558_All	gi|646721423|gb|KDR22771.1|/9.64694e-132/UDP-glucuronosyltransferase 2C1, partial [Zootermopsis nevadensis]	NA	sp|Q6K1J1|UDB31_CANFA/7e-76/UDP-glucuronosyltransferase 2B31 OS=Canis familiaris GN=UGT2B31 PE=1 SV=1	dya:Dyak_GE13731/6e-106/GE13731 gene product from transcript GE13731-RA; K00699 glucuronosyltransferase [EC:2.4.1.17]	BS_ydhE/3e-10/---	PF00201/3.5E-95/UDP-glucoronosyl and UDP-glucosyl transferase	NA
Unigene7604_All	gi|646697828|gb|KDR09314.1|/8.32379e-124/Trans-1,2-dihydrobenzene-1,2-diol dehydrogenase [Zootermopsis nevadensis]	NA	sp|Q6DF30|DHDH_XENTR/2e-86/Trans-1,2-dihydrobenzene-1,2-diol dehydrogenase OS=Xenopus tropicalis GN=dhdh PE=2 SV=1	ame:412231/4e-101/trans-1,2-dihydrobenzene-1,2-diol dehydrogenase-like; K00078 dihydrodiol dehydrogenase / D-xylose 1-dehydrogenase (NADP) [EC:1.3.1.20 1.1.1.179]	CAC1480/3e-46/---	PTHR22604:SF96/1.9E-113/--	NA
Unigene7781_All	gi|387913742|gb|AFK10494.1|/5.70338e-138/GSTO1 [Locusta migratoria] &gt;gi|565341563|gb|AHC08061.1| omega glutathione S-transferase [Locusta migratoria]	gi|387913741|gb|JQ750592.1|/0.0/Locusta migratoria GSTO1 mRNA, complete cds	sp|P78417|GSTO1_HUMAN/3e-40/Glutathione S-transferase omega-1 OS=Homo sapiens GN=GSTO1 PE=1 SV=2	nvi:100116224/2e-86/GstO1, NV12102; glutathione S-transferase O1; K00799 glutathione S-transferase [EC:2.5.1.18]	NMB1953/6e-10/---	PS50405/14.989/Soluble glutathione S-transferase C-terminal domain profile.	NA
Unigene7981_All	gi|565341565|gb|AHC08062.1|/3.24977e-101/omega glutathione S-transferase [Locusta migratoria]	NA	sp|O09131|GSTO1_MOUSE/2e-37/Glutathione S-transferase omega-1 OS=Mus musculus GN=Gsto1 PE=2 SV=2	tca:659819/2e-48/similar to CG6776-PA; K00799 glutathione S-transferase [EC:2.5.1.18]	NMB1953/1e-13/---	PTHR11260/6.0E-75/--	NA
Unigene8198_All	gi|646717519|gb|KDR20346.1|/5.86977e-23/UDP-glucuronosyltransferase, partial [Zootermopsis nevadensis]	NA	sp|Q62452|UD19_MOUSE/2e-15/UDP-glucuronosyltransferase 1-9 OS=Mus musculus GN=Ugt1a9 PE=1 SV=3	api:100169323/4e-21/UDP-glucuronosyltransferase 2A1-like; K00699 glucuronosyltransferase [EC:2.4.1.17]	NA	PTHR11926:SF16/4.8E-33/--	NA
Unigene8321_All	gi|646717519|gb|KDR20346.1|/9.89069e-47/UDP-glucuronosyltransferase, partial [Zootermopsis nevadensis]	NA	sp|P36512|UDB13_RABIT/1e-41/UDP-glucuronosyltransferase 2B13 OS=Oryctolagus cuniculus GN=UGT2B13 PE=2 SV=1	dvi:Dvir_GJ20282/4e-46/GJ20282 gene product from transcript GJ20282-RA; K00699 glucuronosyltransferase [EC:2.4.1.17]	BS_yojK/4e-11/---	PF00201/7.7E-61/UDP-glucoronosyl and UDP-glucosyl transferase	molecular_function:GO:0016740//transferase activity;
Unigene8538_All	gi|443419062|gb|AGC84403.1|/1.28473e-156/glucosyl glucuronosyl transferases [Locusta migratoria]	gi|443419061|gb|KC118981.1|/7e-23/Locusta migratoria glucosyl glucuronosyl transferases mRNA, complete cds	sp|O60656|UD19_HUMAN/4e-57/UDP-glucuronosyltransferase 1-9 OS=Homo sapiens GN=UGT1A9 PE=1 SV=1	api:100160380/1e-86/UDP-glucuronosyltransferase 2B10-like; K00699 glucuronosyltransferase [EC:2.4.1.17]	BS_yjiC/3e-10/---	PTHR11926:SF16/1.2E-155/--	NA
Unigene8598_All	gi|443419062|gb|AGC84403.1|/0/glucosyl glucuronosyl transferases [Locusta migratoria]	gi|443419061|gb|KC118981.1|/0.0/Locusta migratoria glucosyl glucuronosyl transferases mRNA, complete cds	sp|O97951|UDB18_MACFA/9e-60/UDP-glucuronosyltransferase 2B18 OS=Macaca fascicularis GN=UGT2B18 PE=1 SV=1	api:100160380/1e-90/UDP-glucuronosyltransferase 2B10-like; K00699 glucuronosyltransferase [EC:2.4.1.17]	BS_yjiC/4e-12/---	PTHR11926:SF16/4.5E-174/--	NA
Unigene8982_All	gi|565341529|gb|AHC08044.1|/3.88268e-108/sigma glutathione S-transferase [Locusta migratoria]	gi|329564868|gb|HM131836.1|/3e-20/Locusta migratoria glutathione S-transferase sigma 1 mRNA, complete cds	sp|O18598|GST1_BLAGE/7e-71/Glutathione S-transferase OS=Blattella germanica PE=1 SV=3	tca:662754/3e-71/similar to CG8938-PA, isoform A; K00799 glutathione S-transferase [EC:2.5.1.18]	NA	PF02798/1.0E-13/Glutathione S-transferase, N-terminal domain	NA
Unigene904_All	gi|329564867|gb|AEB91972.1|/6.56936e-80/glutathione S-transferase [Locusta migratoria]	gi|329564866|gb|HM131835.1|/4e-07/Locusta migratoria glutathione S-transferase mRNA, complete cds	sp|Q9VG95|GSTT5_DROME/1e-35/Glutathione S-transferase D5 OS=Drosophila melanogaster GN=GstD5 PE=3 SV=2	nvi:100114423/9e-42/GstD1, NV12288; glutathione S-transferase D1; K00799 glutathione S-transferase [EC:2.5.1.18]	SMb20005/1e-16/---	PS50404/21.27/Soluble glutathione S-transferase N-terminal domain profile.	NA
Unigene9086_All	gi|506968675|gb|AGM32681.1|/2.37207e-40/ecdysteroid UDP-glucosyltransferase protein, partial [Coptotermes formosanus]	NA	sp|Q1LZI1|UD3A1_BOVIN/5e-09/UDP-glucuronosyltransferase 3A1 OS=Bos taurus GN=UGT3A1 PE=2 SV=1	tca:658932/5e-33/similar to CG17323-PA; K00699 glucuronosyltransferase [EC:2.4.1.17]	NA	PF00201/8.8E-8/UDP-glucoronosyl and UDP-glucosyl transferase	NA
Unigene9105_All	gi|347967888|ref|XP_312497.5|/3.91201e-14/AGAP002449-PA [Anopheles gambiae str. PEST] &gt;gi|333468258|gb|EAA08100.5| AGAP002449-PA [Anopheles gambiae str. PEST]	NA	sp|O77649|UDB20_MACFA/1e-07/UDP-glucuronosyltransferase 2B20 OS=Macaca fascicularis GN=UGT2B20 PE=1 SV=1	dme:Dmel_CG17200/9e-11/Ugt86Dg; CG17200 gene product from transcript CG17200-RB (EC:2.4.1.17); K00699 glucuronosyltransferase [EC:2.4.1.17]	NA	PTHR11926/3.8E-25/--	molecular_function:GO:0016740//transferase activity;
Unigene9138_All	gi|329564867|gb|AEB91972.1|/1.0108e-59/glutathione S-transferase [Locusta migratoria]	NA	sp|Q9VG93|GSTT7_DROME/1e-33/Glutathione S-transferase D7 OS=Drosophila melanogaster GN=GstD7 PE=2 SV=1	nvi:100114423/3e-36/GstD1, NV12288; glutathione S-transferase D1; K00799 glutathione S-transferase [EC:2.5.1.18]	mll2536/3e-09/---	PF00043/7.4E-9/Glutathione S-transferase, C-terminal domain	NA
Unigene9147_All	gi|674095446|ref|XP_008821051.1|/2.67379e-10/PREDICTED: UDP-glucuronosyltransferase 2B31-like [Nannospalax galili]	NA	sp|P36514|UD2C1_RABIT/6e-11/UDP-glucuronosyltransferase 2C1 (Fragment) OS=Oryctolagus cuniculus GN=UGT2C1 PE=2 SV=1	dpo:Dpse_GA19741/2e-11/GA19741 gene product from transcript GA19741-RA; K00699 glucuronosyltransferase [EC:2.4.1.17]	NA	PTHR11926/1.9E-18/--	molecular_function:GO:0016757//transferase activity, transferring glycosyl groups;
Unigene9226_All	gi|646721422|gb|KDR22770.1|/1.94926e-109/UDP-glucuronosyltransferase 2B1, partial [Zootermopsis nevadensis]	NA	sp|Q09426|CGT_RAT/3e-51/2-hydroxyacylsphingosine 1-beta-galactosyltransferase OS=Rattus norvegicus GN=Ugt8 PE=2 SV=1	aag:AaeL_AAEL014244/3e-86/glucosyl/glucuronosyl transferases; K00699 glucuronosyltransferase [EC:2.4.1.17]	BS_yojK/4e-10/---	PTHR11926:SF16/2.3E-138/--	NA
Unigene9245_All	gi|646702167|gb|KDR11536.1|/5.26534e-124/UDP-glucuronosyltransferase 2C1 [Zootermopsis nevadensis]	NA	sp|Q6K1J1|UDB31_CANFA/7e-68/UDP-glucuronosyltransferase 2B31 OS=Canis familiaris GN=UGT2B31 PE=1 SV=1	dmo:Dmoj_GI19212/4e-103/GI19212 gene product from transcript GI19212-RA; K00699 glucuronosyltransferase [EC:2.4.1.17]	BS_ydhE/1e-09/---	PS00375/-/UDP-glycosyltransferases signature.	NA
Unigene9868_All	gi|40949987|gb|AAR97606.1|/2.55661e-52/cytochrome P450 9E1 [Diploptera punctata]	NA	sp|Q964T2|CP9E2_BLAGE/2e-53/Cytochrome P450 9e2 OS=Blattella germanica GN=CYP9E2 PE=2 SV=1	tca:664295/4e-42/CYP9Z4, GLEAN_06444; cytochrome P450 9Z4; K15003 cytochrome P450, family 9 [EC:1.14.-.-]	AGc2890/3e-20/---	PS00086/-/Cytochrome P450 cysteine heme-iron ligand signature.	NA
Unigene9961_All	gi|565341545|gb|AHC08052.1|/6.4025e-77/micorsomal glutathione S-transferase [Locusta migratoria]	NA	sp|Q91VS7|MGST1_MOUSE/5e-20/Microsomal glutathione S-transferase 1 OS=Mus musculus GN=Mgst1 PE=1 SV=3	dgr:Dgri_GH12207/3e-33/GH12207 gene product from transcript GH12207-RA; K00799 glutathione S-transferase [EC:2.5.1.18]	NA	PTHR10689/1.0E-54/--	NA

## Sheet: drug metabolism-cytochrome P450
CL1107.Contig1_All	gi|443419062|gb|AGC84403.1|/1.17204e-81/glucosyl glucuronosyl transferases [Locusta migratoria]	gi|443419061|gb|KC118981.1|/3e-10/Locusta migratoria glucosyl glucuronosyl transferases mRNA, complete cds	sp|Q6PDD0|UD2A2_MOUSE/4e-43/UDP-glucuronosyltransferase 2A2 OS=Mus musculus GN=Ugt2a2 PE=2 SV=1	der:Dere_GG20794/4e-55/GG20794 gene product from transcript GG20794-RA; K00699 glucuronosyltransferase [EC:2.4.1.17]	slr1125/3e-11/---	PTHR11926:SF16/1.1E-98/--	NA
CL1107.Contig2_All	gi|443419062|gb|AGC84403.1|/1.57099e-81/glucosyl glucuronosyl transferases [Locusta migratoria]	gi|443419061|gb|KC118981.1|/4e-10/Locusta migratoria glucosyl glucuronosyl transferases mRNA, complete cds	sp|Q6PDD0|UD2A2_MOUSE/1e-42/UDP-glucuronosyltransferase 2A2 OS=Mus musculus GN=Ugt2a2 PE=2 SV=1	dpo:Dpse_GA13878/2e-53/GA13878 gene product from transcript GA13878-RA; K00699 glucuronosyltransferase [EC:2.4.1.17]	slr1125/4e-11/---	PTHR11926:SF16/9.5E-99/--	molecular_function:GO:0016740//transferase activity;
CL1144.Contig1_All	gi|443419062|gb|AGC84403.1|/6.77005e-80/glucosyl glucuronosyl transferases [Locusta migratoria]	NA	sp|P36513|UDB14_RABIT/2e-37/UDP-glucuronosyltransferase 2B14 OS=Oryctolagus cuniculus GN=UGT2B14 PE=2 SV=1	dan:Dana_GF12116/6e-54/GF12116 gene product from transcript GF12116-RA; K00699 glucuronosyltransferase [EC:2.4.1.17]	CAC2716/3e-07/---	PF00201/3.6E-55/UDP-glucoronosyl and UDP-glucosyl transferase	NA
CL1144.Contig2_All	gi|443419062|gb|AGC84403.1|/7.06853e-152/glucosyl glucuronosyl transferases [Locusta migratoria]	NA	sp|Q6K1J1|UDB31_CANFA/4e-55/UDP-glucuronosyltransferase 2B31 OS=Canis familiaris GN=UGT2B31 PE=1 SV=1	api:100160380/2e-85/UDP-glucuronosyltransferase 2B10-like; K00699 glucuronosyltransferase [EC:2.4.1.17]	CAC2716/6e-07/---	PS00375/-/UDP-glycosyltransferases signature.	NA
CL1163.Contig1_All	gi|565341541|gb|AHC08050.1|/8.14315e-52/epsilon glutathione S-transferase [Locusta migratoria]	NA	sp|Q93113|GST1D_ANOGA/1e-16/Glutathione S-transferase 1, isoform D OS=Anopheles gambiae GN=GstD1 PE=1 SV=1	tca:663119/9e-17/similar to Glutathione S-transferase 1-1 (GST class-theta); K00799 glutathione S-transferase [EC:2.5.1.18]	SMb20005/2e-06/---	PF00043/7.7E-10/Glutathione S-transferase, C-terminal domain	NA
CL1163.Contig2_All	gi|565341541|gb|AHC08050.1|/1.77789e-103/epsilon glutathione S-transferase [Locusta migratoria]	NA	sp|O76483|GSTT7_ANOGA/4e-53/Glutathione S-transferase D7 OS=Anopheles gambiae GN=GstD7 PE=2 SV=1	tca:663119/2e-55/similar to Glutathione S-transferase 1-1 (GST class-theta); K00799 glutathione S-transferase [EC:2.5.1.18]	SMb20005/4e-19/---	PTHR11260:SF162/2.9E-77/--	NA
CL1163.Contig3_All	gi|565341541|gb|AHC08050.1|/8.88207e-104/epsilon glutathione S-transferase [Locusta migratoria]	NA	sp|O76483|GSTT7_ANOGA/4e-53/Glutathione S-transferase D7 OS=Anopheles gambiae GN=GstD7 PE=2 SV=1	tca:663119/8e-56/similar to Glutathione S-transferase 1-1 (GST class-theta); K00799 glutathione S-transferase [EC:2.5.1.18]	SMb20005/1e-19/---	PS50405/20.788/Soluble glutathione S-transferase C-terminal domain profile.	NA
CL120.Contig1_All	gi|646698120|gb|KDR09454.1|/4.56804e-92/UDP-glucuronosyltransferase 2B4 [Zootermopsis nevadensis]	gi|390179506|ref|XM_001359888.3|/6e-07/Drosophila pseudoobscura pseudoobscura GA19751 (Dpse\GA19751), mRNA	sp|P36513|UDB14_RABIT/5e-56/UDP-glucuronosyltransferase 2B14 OS=Oryctolagus cuniculus GN=UGT2B14 PE=2 SV=1	dpo:Dpse_GA19751/1e-74/GA19751 gene product from transcript GA19751-RA; K00699 glucuronosyltransferase [EC:2.4.1.17]	CAC2716/5e-11/---	PTHR11926/9.0E-137/--	NA
CL120.Contig2_All	gi|646721423|gb|KDR22771.1|/3.31941e-32/UDP-glucuronosyltransferase 2C1, partial [Zootermopsis nevadensis]	gi|390179506|ref|XM_001359888.3|/2e-07/Drosophila pseudoobscura pseudoobscura GA19751 (Dpse\GA19751), mRNA	sp|Q6PDD0|UD2A2_MOUSE/4e-29/UDP-glucuronosyltransferase 2A2 OS=Mus musculus GN=Ugt2a2 PE=2 SV=1	dya:Dyak_GE13731/4e-30/GE13731 gene product from transcript GE13731-RA; K00699 glucuronosyltransferase [EC:2.4.1.17]	NA	PTHR11926/5.0E-57/--	NA
CL1215.Contig1_All	gi|646721423|gb|KDR22771.1|/3.15418e-138/UDP-glucuronosyltransferase 2C1, partial [Zootermopsis nevadensis]	NA	sp|P08430|UD16_RAT/5e-72/UDP-glucuronosyltransferase 1-6 OS=Rattus norvegicus GN=Ugt1a6 PE=2 SV=1	aga:AgaP_AGAP007374/1e-105/AGAP007374-PA; K00699 glucuronosyltransferase [EC:2.4.1.17]	BS_yjiC/9e-13/---	PF00201/4.7E-85/UDP-glucoronosyl and UDP-glucosyl transferase	NA
CL1215.Contig2_All	gi|646721423|gb|KDR22771.1|/3.69104e-124/UDP-glucuronosyltransferase 2C1, partial [Zootermopsis nevadensis]	NA	sp|P08430|UD16_RAT/2e-66/UDP-glucuronosyltransferase 1-6 OS=Rattus norvegicus GN=Ugt1a6 PE=2 SV=1	aag:AaeL_AAEL014246/2e-95/glucosyl/glucuronosyl transferases; K00699 glucuronosyltransferase [EC:2.4.1.17]	BS_yjiC/8e-13/---	PS00375/-/UDP-glycosyltransferases signature.	molecular_function:GO:0016740//transferase activity;
CL1258.Contig1_All	gi|443419062|gb|AGC84403.1|/6.55008e-165/glucosyl glucuronosyl transferases [Locusta migratoria]	gi|443419061|gb|KC118981.1|/5e-17/Locusta migratoria glucosyl glucuronosyl transferases mRNA, complete cds	sp|P09875|UD2B1_RAT/1e-67/UDP-glucuronosyltransferase 2B1 OS=Rattus norvegicus GN=Ugt2b1 PE=2 SV=1	api:100160380/4e-90/UDP-glucuronosyltransferase 2B10-like; K00699 glucuronosyltransferase [EC:2.4.1.17]	BS_ydhE/3e-11/---	PF00201/1.0E-94/UDP-glucoronosyl and UDP-glucosyl transferase	NA
CL1258.Contig2_All	gi|646722004|gb|KDR23148.1|/1.02245e-22/UDP-glucuronosyltransferase 2B31 [Zootermopsis nevadensis]	gi|158285394|ref|XM_308284.4|/3e-07/Anopheles gambiae str. PEST AGAP007588-PA (AgaP_AGAP007588) mRNA, complete cds	sp|Q8JZZ0|UD3A2_MOUSE/3e-14/UDP-glucuronosyltransferase 3A2 OS=Mus musculus GN=Ugt3a2 PE=2 SV=2	dme:Dmel_CG6644/5e-17/Ugt35a; UDP-glycosyltransferase 35a (EC:2.4.1.17); K00699 glucuronosyltransferase [EC:2.4.1.17]	NA	PTHR11926:SF16/5.3E-28/--	NA
CL1346.Contig1_All	gi|646717519|gb|KDR20346.1|/3.11095e-126/UDP-glucuronosyltransferase, partial [Zootermopsis nevadensis]	gi|307344683|ref|NM_001195629.1|/5e-06/Oryctolagus cuniculus UDP glucuronosyltransferase 1 family, polypeptide A7 (UGT1A7), mRNA	sp|O77649|UDB20_MACFA/6e-60/UDP-glucuronosyltransferase 2B20 OS=Macaca fascicularis GN=UGT2B20 PE=1 SV=1	tca:658932/2e-97/similar to CG17323-PA; K00699 glucuronosyltransferase [EC:2.4.1.17]	DRA0212/6e-07/---	PTHR11926/7.3E-153/--	NA
CL1346.Contig2_All	gi|646717519|gb|KDR20346.1|/1.3295e-129/UDP-glucuronosyltransferase, partial [Zootermopsis nevadensis]	gi|307344683|ref|NM_001195629.1|/5e-06/Oryctolagus cuniculus UDP glucuronosyltransferase 1 family, polypeptide A7 (UGT1A7), mRNA	sp|O77649|UDB20_MACFA/4e-62/UDP-glucuronosyltransferase 2B20 OS=Macaca fascicularis GN=UGT2B20 PE=1 SV=1	tca:658932/1e-100/similar to CG17323-PA; K00699 glucuronosyltransferase [EC:2.4.1.17]	DRA0212/9e-06/---	PTHR11926:SF16/1.2E-154/--	NA
CL1422.Contig1_All	gi|565341553|gb|AHC08056.1|/3.63556e-72/delta glutathione S-transferase [Locusta migratoria]	gi|329564866|gb|HM131835.1|/3e-07/Locusta migratoria glutathione S-transferase mRNA, complete cds	sp|Q93112|GST1C_ANOGA/3e-31/Glutathione S-transferase 1, isoform C OS=Anopheles gambiae GN=GstD1 PE=1 SV=2	nvi:100114423/1e-36/GstD1, NV12288; glutathione S-transferase D1; K00799 glutathione S-transferase [EC:2.5.1.18]	alr4570/7e-11/---	PS50404/18.752/Soluble glutathione S-transferase N-terminal domain profile.	NA
CL1422.Contig2_All	gi|565341553|gb|AHC08056.1|/3.95101e-47/delta glutathione S-transferase [Locusta migratoria]	NA	sp|Q9VG97|GSTT3_DROME/2e-19/Glutathione S-transferase D3 OS=Drosophila melanogaster GN=GstD3 PE=2 SV=1	nvi:100114423/3e-22/GstD1, NV12288; glutathione S-transferase D1; K00799 glutathione S-transferase [EC:2.5.1.18]	NA	PTHR11260:SF162/1.7E-27/--	NA
CL154.Contig1_All	gi|329564867|gb|AEB91972.1|/4.17857e-93/glutathione S-transferase [Locusta migratoria]	gi|329564866|gb|HM131835.1|/3e-66/Locusta migratoria glutathione S-transferase mRNA, complete cds	sp|Q9VG93|GSTT7_DROME/5e-36/Glutathione S-transferase D7 OS=Drosophila melanogaster GN=GstD7 PE=2 SV=1	nvi:100114423/3e-45/GstD1, NV12288; glutathione S-transferase D1; K00799 glutathione S-transferase [EC:2.5.1.18]	SMb20005/3e-16/---	PF00043/1.5E-10/Glutathione S-transferase, C-terminal domain	NA
CL154.Contig2_All	gi|565341551|gb|AHC08055.1|/1.04246e-27/delta glutathione S-transferase [Locusta migratoria]	NA	sp|Q9VG97|GSTT3_DROME/2e-06/Glutathione S-transferase D3 OS=Drosophila melanogaster GN=GstD3 PE=2 SV=1	tca:655580/2e-07/similar to glutathione S-transferase 6A; K00799 glutathione S-transferase [EC:2.5.1.18]	NA	PF00043/1.2E-9/Glutathione S-transferase, C-terminal domain	NA
CL154.Contig3_All	gi|329564867|gb|AEB91972.1|/5.9161e-103/glutathione S-transferase [Locusta migratoria]	gi|329564866|gb|HM131835.1|/1e-140/Locusta migratoria glutathione S-transferase mRNA, complete cds	sp|Q93113|GST1D_ANOGA/3e-34/Glutathione S-transferase 1, isoform D OS=Anopheles gambiae GN=GstD1 PE=1 SV=1	nvi:100114423/8e-44/GstD1, NV12288; glutathione S-transferase D1; K00799 glutathione S-transferase [EC:2.5.1.18]	SMb20005/1e-13/---	PF13417/7.5E-11/Glutathione S-transferase, N-terminal domain	NA
CL154.Contig4_All	gi|329564867|gb|AEB91972.1|/2.44376e-83/glutathione S-transferase [Locusta migratoria]	gi|329564866|gb|HM131835.1|/9e-81/Locusta migratoria glutathione S-transferase mRNA, complete cds	sp|Q9VG95|GSTT5_DROME/3e-34/Glutathione S-transferase D5 OS=Drosophila melanogaster GN=GstD5 PE=3 SV=2	nvi:100114423/2e-38/GstD1, NV12288; glutathione S-transferase D1; K00799 glutathione S-transferase [EC:2.5.1.18]	alr4570/3e-11/---	PF00043/1.0E-10/Glutathione S-transferase, C-terminal domain	NA
CL154.Contig5_All	gi|565341551|gb|AHC08055.1|/8.52457e-74/delta glutathione S-transferase [Locusta migratoria]	gi|329564866|gb|HM131835.1|/5e-12/Locusta migratoria glutathione S-transferase mRNA, complete cds	sp|Q93113|GST1D_ANOGA/7e-37/Glutathione S-transferase 1, isoform D OS=Anopheles gambiae GN=GstD1 PE=1 SV=1	nvi:100114423/5e-39/GstD1, NV12288; glutathione S-transferase D1; K00799 glutathione S-transferase [EC:2.5.1.18]	SMa2115/4e-13/---	PS50405/16.463/Soluble glutathione S-transferase C-terminal domain profile.	NA
CL1959.Contig1_All	gi|646717519|gb|KDR20346.1|/5.24955e-18/UDP-glucuronosyltransferase, partial [Zootermopsis nevadensis]	NA	sp|Q91280|UGT3_PLEPL/1e-14/UDP-glucuronosyltransferase (Fragment) OS=Pleuronectes platessa GN=ugt3 PE=2 SV=1	api:100169551/5e-17/UDP-glucuronosyltransferase 2B14-like; K00699 glucuronosyltransferase [EC:2.4.1.17]	NA	NA	NA
CL1959.Contig2_All	gi|646717519|gb|KDR20346.1|/8.36779e-18/UDP-glucuronosyltransferase, partial [Zootermopsis nevadensis]	NA	sp|O60656|UD19_HUMAN/8e-15/UDP-glucuronosyltransferase 1-9 OS=Homo sapiens GN=UGT1A9 PE=1 SV=1	api:100169551/9e-17/UDP-glucuronosyltransferase 2B14-like; K00699 glucuronosyltransferase [EC:2.4.1.17]	NA	NA	NA
CL2016.Contig1_All	gi|312982517|gb|ADR30117.1|/2.29629e-81/glutathione S-transferase delta [Locusta migratoria] &gt;gi|329564865|gb|AEB91971.1| glutathione S-transferase delta 1 [Locusta migratoria]	gi|329564864|gb|HM131834.1|/4e-10/Locusta migratoria glutathione S-transferase delta 1 mRNA, complete cds	sp|P67805|GSTT1_DROSI/4e-67/Glutathione S-transferase 1-1 OS=Drosophila simulans GN=GstD1 PE=2 SV=2	dgr:Dgri_GH13103/2e-66/GH13103 gene product from transcript GH13103-RA; K00799 glutathione S-transferase [EC:2.5.1.18]	alr4570/2e-15/---	PTHR11260:SF162/1.2E-72/--	molecular_function:GO:0016740//transferase activity;
CL2016.Contig2_All	gi|312982517|gb|ADR30117.1|/2.01137e-76/glutathione S-transferase delta [Locusta migratoria] &gt;gi|329564865|gb|AEB91971.1| glutathione S-transferase delta 1 [Locusta migratoria]	gi|329564864|gb|HM131834.1|/2e-19/Locusta migratoria glutathione S-transferase delta 1 mRNA, complete cds	sp|P67805|GSTT1_DROSI/3e-65/Glutathione S-transferase 1-1 OS=Drosophila simulans GN=GstD1 PE=2 SV=2	dpe:Dper_GL27184/3e-65/GL27184 gene product from transcript GL27184-RA; K00799 glutathione S-transferase [EC:2.5.1.18]	mll3731/1e-13/---	PF02798/4.9E-15/Glutathione S-transferase, N-terminal domain	molecular_function:GO:0016740//transferase activity;
CL2016.Contig3_All	gi|312982517|gb|ADR30117.1|/4.14757e-48/glutathione S-transferase delta [Locusta migratoria] &gt;gi|329564865|gb|AEB91971.1| glutathione S-transferase delta 1 [Locusta migratoria]	gi|329564864|gb|HM131834.1|/2e-10/Locusta migratoria glutathione S-transferase delta 1 mRNA, complete cds	sp|P20432|GSTT1_DROME/5e-42/Glutathione S-transferase 1-1 OS=Drosophila melanogaster GN=GstD1 PE=1 SV=1	ame:409490/2e-44/GstD1, Gst1; glutathione S-transferase D1; K00799 glutathione S-transferase [EC:2.5.1.18]	mll3731/1e-09/---	PS50405/8.17/Soluble glutathione S-transferase C-terminal domain profile.	molecular_function:GO:0016740//transferase activity;
CL2169.Contig1_All	gi|565341549|gb|AHC08054.1|/2.53294e-72/micorsomal glutathione S-transferase [Locusta migratoria]	NA	sp|Q9CPU4|MGST3_MOUSE/9e-31/Microsomal glutathione S-transferase 3 OS=Mus musculus GN=Mgst3 PE=1 SV=1	spu:588493/2e-35/similar to microsomal glutathione S-transferase 3; K00799 glutathione S-transferase [EC:2.5.1.18]	NA	PTHR10250/9.8E-65/--	molecular_function:GO:0016740//transferase activity;
CL2169.Contig2_All	gi|565341549|gb|AHC08054.1|/2.24982e-72/micorsomal glutathione S-transferase [Locusta migratoria]	NA	sp|Q9CPU4|MGST3_MOUSE/9e-31/Microsomal glutathione S-transferase 3 OS=Mus musculus GN=Mgst3 PE=1 SV=1	spu:588493/2e-35/similar to microsomal glutathione S-transferase 3; K00799 glutathione S-transferase [EC:2.5.1.18]	NA	PF01124/4.7E-25/MAPEG family	molecular_function:GO:0016740//transferase activity;
CL2304.Contig1_All	gi|565341565|gb|AHC08062.1|/1.2997e-90/omega glutathione S-transferase [Locusta migratoria]	NA	sp|Q9Z339|GSTO1_RAT/4e-38/Glutathione S-transferase omega-1 OS=Rattus norvegicus GN=Gsto1 PE=1 SV=2	tca:659819/4e-49/similar to CG6776-PA; K00799 glutathione S-transferase [EC:2.5.1.18]	NMB1953/3e-11/---	PTHR11260/3.1E-73/--	NA
CL2304.Contig2_All	gi|565341565|gb|AHC08062.1|/2.86095e-90/omega glutathione S-transferase [Locusta migratoria]	NA	sp|Q9Z339|GSTO1_RAT/3e-38/Glutathione S-transferase omega-1 OS=Rattus norvegicus GN=Gsto1 PE=1 SV=2	tca:659819/4e-49/similar to CG6776-PA; K00799 glutathione S-transferase [EC:2.5.1.18]	NMB1953/3e-11/---	PS50405/15.585/Soluble glutathione S-transferase C-terminal domain profile.	NA
CL2335.Contig1_All	gi|443419062|gb|AGC84403.1|/1.0208e-39/glucosyl glucuronosyl transferases [Locusta migratoria]	NA	sp|Q6UWM9|UD2A3_HUMAN/4e-28/UDP-glucuronosyltransferase 2A3 OS=Homo sapiens GN=UGT2A3 PE=2 SV=2	dya:Dyak_GE13731/2e-30/GE13731 gene product from transcript GE13731-RA; K00699 glucuronosyltransferase [EC:2.4.1.17]	NA	PTHR11926:SF16/2.3E-65/--	NA
CL2335.Contig2_All	gi|443419062|gb|AGC84403.1|/9.75149e-42/glucosyl glucuronosyl transferases [Locusta migratoria]	NA	sp|Q6UWM9|UD2A3_HUMAN/1e-29/UDP-glucuronosyltransferase 2A3 OS=Homo sapiens GN=UGT2A3 PE=2 SV=2	dpo:Dpse_GA13878/2e-30/GA13878 gene product from transcript GA13878-RA; K00699 glucuronosyltransferase [EC:2.4.1.17]	NA	PTHR11926/6.5E-60/--	NA
CL2451.Contig1_All	gi|195108709|ref|XP_001998935.1|/1.81159e-56/GI23350 [Drosophila mojavensis] &gt;gi|193915529|gb|EDW14396.1| GI23350 [Drosophila mojavensis]	NA	sp|Q9VG17|CP304_DROME/2e-52/Probable cytochrome P450 304a1 OS=Drosophila melanogaster GN=Cyp304a1 PE=2 SV=2	mmu:107141/6e-51/Cyp2c50, AI266900; cytochrome P450, family 2, subfamily c, polypeptide 50 (EC:1.14.14.1); K07413 cytochrome P450, family 2, subfamily C [EC:1.14.14.1]	BH0579/2e-19/---	PS00086/-/Cytochrome P450 cysteine heme-iron ligand signature.	molecular_function:GO:0005488//binding;GO:0016491//oxidoreductase activity;
CL263.Contig1_All	gi|565341533|gb|AHC08046.1|/1.74699e-22/epsilon glutathione S-transferase [Locusta migratoria]	NA	NA	api:100167906/2e-06/glutathione S-transferase (EC:2.5.1.18); K00799 glutathione S-transferase [EC:2.5.1.18]	NA	NA	NA
CL263.Contig2_All	gi|565341533|gb|AHC08046.1|/2.64892e-26/epsilon glutathione S-transferase [Locusta migratoria]	NA	sp|O76483|GSTT7_ANOGA/2e-07/Glutathione S-transferase D7 OS=Anopheles gambiae GN=GstD7 PE=2 SV=1	api:100167906/5e-09/glutathione S-transferase (EC:2.5.1.18); K00799 glutathione S-transferase [EC:2.5.1.18]	NA	PF00043/1.4E-4/Glutathione S-transferase, C-terminal domain	NA
CL263.Contig3_All	gi|565341533|gb|AHC08046.1|/1.8948e-106/epsilon glutathione S-transferase [Locusta migratoria]	NA	sp|O76483|GSTT7_ANOGA/7e-46/Glutathione S-transferase D7 OS=Anopheles gambiae GN=GstD7 PE=2 SV=1	tca:663119/4e-50/similar to Glutathione S-transferase 1-1 (GST class-theta); K00799 glutathione S-transferase [EC:2.5.1.18]	SMb20005/1e-17/---	PF00043/1.3E-9/Glutathione S-transferase, C-terminal domain	NA
CL263.Contig4_All	gi|565341533|gb|AHC08046.1|/1.30527e-106/epsilon glutathione S-transferase [Locusta migratoria]	NA	sp|O76483|GSTT7_ANOGA/2e-45/Glutathione S-transferase D7 OS=Anopheles gambiae GN=GstD7 PE=2 SV=1	tca:663119/4e-49/similar to Glutathione S-transferase 1-1 (GST class-theta); K00799 glutathione S-transferase [EC:2.5.1.18]	SMb20005/5e-17/---	PS50404/20.231/Soluble glutathione S-transferase N-terminal domain profile.	NA
CL263.Contig5_All	gi|565341533|gb|AHC08046.1|/1.30028e-106/epsilon glutathione S-transferase [Locusta migratoria]	NA	sp|O76483|GSTT7_ANOGA/2e-45/Glutathione S-transferase D7 OS=Anopheles gambiae GN=GstD7 PE=2 SV=1	tca:663119/4e-49/similar to Glutathione S-transferase 1-1 (GST class-theta); K00799 glutathione S-transferase [EC:2.5.1.18]	SMb20005/5e-17/---	PF13417/3.6E-12/Glutathione S-transferase, N-terminal domain	NA
CL2813.Contig1_All	gi|662184526|ref|XP_008472293.1|/1.43081e-19/PREDICTED: 2-hydroxyacylsphingosine 1-beta-galactosyltransferase-like [Diaphorina citri]	gi|311771705|ref|NM_001039691.2|/2e-11/Rattus norvegicus UDP glucuronosyltransferase 1 family, polypeptide A6 (Ugt1a6), transcript variant 1, mRNA	sp|Q64634|UD18_RAT/2e-16/UDP-glucuronosyltransferase 1-8 OS=Rattus norvegicus GN=Ugt1a8 PE=2 SV=1	dpo:Dpse_GA13878/1e-19/GA13878 gene product from transcript GA13878-RA; K00699 glucuronosyltransferase [EC:2.4.1.17]	NA	PF00201/5.7E-24/UDP-glucoronosyl and UDP-glucosyl transferase	molecular_function:GO:0016740//transferase activity;
CL2813.Contig2_All	gi|646717519|gb|KDR20346.1|/5.62351e-113/UDP-glucuronosyltransferase, partial [Zootermopsis nevadensis]	gi|311771705|ref|NM_001039691.2|/7e-11/Rattus norvegicus UDP glucuronosyltransferase 1 family, polypeptide A6 (Ugt1a6), transcript variant 1, mRNA	sp|Q6ZQM8|UD17C_MOUSE/8e-64/UDP-glucuronosyltransferase 1-7C OS=Mus musculus GN=Ugt1a7c PE=2 SV=1	api:100160380/2e-105/UDP-glucuronosyltransferase 2B10-like; K00699 glucuronosyltransferase [EC:2.4.1.17]	Cgl1939/6e-11/---	PS00375/-/UDP-glycosyltransferases signature.	NA
CL2899.Contig1_All	gi|329564873|gb|AEB91975.1|/1.08248e-93/glutathione S-transferase sigma 3 [Locusta migratoria]	gi|329564872|gb|HM131838.1|/1e-117/Locusta migratoria glutathione S-transferase sigma 3 mRNA, complete cds	sp|O18598|GST1_BLAGE/9e-63/Glutathione S-transferase OS=Blattella germanica PE=1 SV=3	tca:662754/2e-66/similar to CG8938-PA, isoform A; K00799 glutathione S-transferase [EC:2.5.1.18]	NA	PF02798/3.2E-18/Glutathione S-transferase, N-terminal domain	NA
CL2899.Contig2_All	gi|565341527|gb|AHC08043.1|/9.26295e-92/sigma glutathione S-transferase [Locusta migratoria]	gi|329564874|gb|HM131839.1|/1e-126/Locusta migratoria glutathione S-transferase sigma 4 mRNA, complete cds	sp|O18598|GST1_BLAGE/4e-62/Glutathione S-transferase OS=Blattella germanica PE=1 SV=3	tca:662754/5e-66/similar to CG8938-PA, isoform A; K00799 glutathione S-transferase [EC:2.5.1.18]	NA	PF00043/3.7E-9/Glutathione S-transferase, C-terminal domain	NA
CL2899.Contig3_All	gi|565341527|gb|AHC08043.1|/1.72323e-104/sigma glutathione S-transferase [Locusta migratoria]	gi|329564868|gb|HM131836.1|/1e-152/Locusta migratoria glutathione S-transferase sigma 1 mRNA, complete cds	sp|O18598|GST1_BLAGE/5e-71/Glutathione S-transferase OS=Blattella germanica PE=1 SV=3	tca:662754/1e-72/similar to CG8938-PA, isoform A; K00799 glutathione S-transferase [EC:2.5.1.18]	NA	PF00043/3.3E-11/Glutathione S-transferase, C-terminal domain	NA
CL2946.Contig1_All	gi|646718153|gb|KDR20744.1|/2.10953e-68/UDP-glucuronosyltransferase 2B1 [Zootermopsis nevadensis]	NA	sp|P08541|UD2B2_RAT/8e-54/UDP-glucuronosyltransferase 2B2 OS=Rattus norvegicus GN=Ugt2b PE=1 SV=1	api:100169323/6e-66/UDP-glucuronosyltransferase 2A1-like; K00699 glucuronosyltransferase [EC:2.4.1.17]	BS_yojK/6e-13/---	PTHR11926/1.9E-101/--	NA
CL2946.Contig2_All	gi|646691843|gb|KDR07235.1|/8.00218e-142/UDP-glucuronosyltransferase 2B7, partial [Zootermopsis nevadensis]	NA	sp|P17717|UDB17_MOUSE/1e-69/UDP-glucuronosyltransferase 2B17 OS=Mus musculus GN=Ugt2b17 PE=2 SV=1	api:100160380/1e-118/UDP-glucuronosyltransferase 2B10-like; K00699 glucuronosyltransferase [EC:2.4.1.17]	slr1125/5e-10/---	PS00375/-/UDP-glycosyltransferases signature.	NA
CL3299.Contig1_All	gi|40949987|gb|AAR97606.1|/6.73745e-95/cytochrome P450 9E1 [Diploptera punctata]	NA	sp|Q964T2|CP9E2_BLAGE/3e-92/Cytochrome P450 9e2 OS=Blattella germanica GN=CYP9E2 PE=2 SV=1	tca:664295/8e-74/CYP9Z4, GLEAN_06444; cytochrome P450 9Z4; K15003 cytochrome P450, family 9 [EC:1.14.-.-]	AGc2890/4e-30/---	PS00086/-/Cytochrome P450 cysteine heme-iron ligand signature.	NA
CL3299.Contig3_All	gi|47605531|sp|Q964T2.1|CP9E2_BLAGE/5.18968e-19/RecName: Full=Cytochrome P450 9e2; AltName: Full=CYPIXE2 [Blattella germanica] &gt;gi|14582223|gb|AAK69410.1|AF275640_1 cytochrome P450 [Blattella germanica]	NA	sp|Q964T2|CP9E2_BLAGE/6e-21/Cytochrome P450 9e2 OS=Blattella germanica GN=CYP9E2 PE=2 SV=1	tca:664302/1e-16/Cyp9f2, CYP9Z5; cytochrome P450 isoform 9F2; K15003 cytochrome P450, family 9 [EC:1.14.-.-]	NA	PF00067/6.1E-17/Cytochrome P450	NA
CL342.Contig2_All	gi|646702167|gb|KDR11536.1|/1.59001e-129/UDP-glucuronosyltransferase 2C1 [Zootermopsis nevadensis]	gi|478506929|ref|XM_004427702.1|/9e-07/PREDICTED: Ceratotherium simum simum UDP glucuronosyltransferase 1 family, polypeptide A1 (UGT1A1), mRNA	sp|Q09426|CGT_RAT/2e-66/2-hydroxyacylsphingosine 1-beta-galactosyltransferase OS=Rattus norvegicus GN=Ugt8 PE=2 SV=1	aga:AgaP_AGAP007374/2e-106/AGAP007374-PA; K00699 glucuronosyltransferase [EC:2.4.1.17]	slr1125/2e-12/---	PTHR11926/3.6E-180/--	NA
CL342.Contig3_All	gi|646702167|gb|KDR11536.1|/1.62909e-129/UDP-glucuronosyltransferase 2C1 [Zootermopsis nevadensis]	gi|115312347|gb|AC188947.2|/2e-10/Gallus gallus BAC clone CH261-69F24 from chromosome z, complete sequence	sp|Q09426|CGT_RAT/1e-66/2-hydroxyacylsphingosine 1-beta-galactosyltransferase OS=Rattus norvegicus GN=Ugt8 PE=2 SV=1	aga:AgaP_AGAP007374/6e-107/AGAP007374-PA; K00699 glucuronosyltransferase [EC:2.4.1.17]	BS_yjiC/2e-12/---	PF00201/6.7E-78/UDP-glucoronosyl and UDP-glucosyl transferase	NA
CL429.Contig3_All	gi|47605531|sp|Q964T2.1|CP9E2_BLAGE/5.02547e-101/RecName: Full=Cytochrome P450 9e2; AltName: Full=CYPIXE2 [Blattella germanica] &gt;gi|14582223|gb|AAK69410.1|AF275640_1 cytochrome P450 [Blattella germanica]	NA	sp|Q964T2|CP9E2_BLAGE/7e-103/Cytochrome P450 9e2 OS=Blattella germanica GN=CYP9E2 PE=2 SV=1	tca:664295/9e-86/CYP9Z4, GLEAN_06444; cytochrome P450 9Z4; K15003 cytochrome P450, family 9 [EC:1.14.-.-]	AGc2890/4e-28/---	PS00086/-/Cytochrome P450 cysteine heme-iron ligand signature.	NA
CL468.Contig1_All	gi|646721423|gb|KDR22771.1|/8.31629e-142/UDP-glucuronosyltransferase 2C1, partial [Zootermopsis nevadensis]	NA	sp|P36514|UD2C1_RABIT/1e-66/UDP-glucuronosyltransferase 2C1 (Fragment) OS=Oryctolagus cuniculus GN=UGT2C1 PE=2 SV=1	aga:AgaP_AGAP007374/3e-111/AGAP007374-PA; K00699 glucuronosyltransferase [EC:2.4.1.17]	BS_ydhE/5e-12/---	PTHR11926:SF16/8.4E-189/--	NA
CL468.Contig2_All	gi|646702166|gb|KDR11535.1|/1.1151e-24/UDP-glucuronosyltransferase 1-8 [Zootermopsis nevadensis]	NA	sp|Q8BWQ1|UD2A3_MOUSE/6e-09/UDP-glucuronosyltransferase 2A3 OS=Mus musculus GN=Ugt2a3 PE=1 SV=1	dmo:Dmoj_GI14134/1e-20/GI14134 gene product from transcript GI14134-RA; K00699 glucuronosyltransferase [EC:2.4.1.17]	NA	PTHR11926/1.1E-31/--	biological_process:GO:0008152//metabolic process;molecular_function:GO:0016758//transferase activity, transferring hexosyl groups;
CL61.Contig1_All	gi|40949987|gb|AAR97606.1|/1.89693e-106/cytochrome P450 9E1 [Diploptera punctata]	NA	sp|Q964T2|CP9E2_BLAGE/2e-102/Cytochrome P450 9e2 OS=Blattella germanica GN=CYP9E2 PE=2 SV=1	tca:664302/1e-84/Cyp9f2, CYP9Z5; cytochrome P450 isoform 9F2; K15003 cytochrome P450, family 9 [EC:1.14.-.-]	BH0579/5e-29/---	PR00463/2.8E-22/E-class P450 group I signature	molecular_function:GO:0005488//binding;GO:0016491//oxidoreductase activity;
CL658.Contig1_All	gi|312982517|gb|ADR30117.1|/5.59363e-105/glutathione S-transferase delta [Locusta migratoria] &gt;gi|329564865|gb|AEB91971.1| glutathione S-transferase delta 1 [Locusta migratoria]	gi|312982516|gb|GU266771.1|/0.0/Locusta migratoria glutathione S-transferase delta (GSTD1) gene, complete cds	sp|P30104|GSTT1_DROER/4e-74/Glutathione S-transferase 1-1 OS=Drosophila erecta GN=GstD1 PE=3 SV=2	tca:663119/5e-74/similar to Glutathione S-transferase 1-1 (GST class-theta); K00799 glutathione S-transferase [EC:2.5.1.18]	alr4570/9e-14/---	PTHR11260:SF162/1.6E-79/--	molecular_function:GO:0016740//transferase activity;
CL658.Contig2_All	gi|312982517|gb|ADR30117.1|/5.36191e-111/glutathione S-transferase delta [Locusta migratoria] &gt;gi|329564865|gb|AEB91971.1| glutathione S-transferase delta 1 [Locusta migratoria]	gi|312982516|gb|GU266771.1|/0.0/Locusta migratoria glutathione S-transferase delta (GSTD1) gene, complete cds	sp|P67805|GSTT1_DROSI/1e-74/Glutathione S-transferase 1-1 OS=Drosophila simulans GN=GstD1 PE=2 SV=2	tca:663119/2e-77/similar to Glutathione S-transferase 1-1 (GST class-theta); K00799 glutathione S-transferase [EC:2.5.1.18]	mll3731/5e-17/---	PS50404/22.363/Soluble glutathione S-transferase N-terminal domain profile.	molecular_function:GO:0016740//transferase activity;
CL691.Contig1_All	gi|646721423|gb|KDR22771.1|/6.40896e-48/UDP-glucuronosyltransferase 2C1, partial [Zootermopsis nevadensis]	NA	sp|P70691|UD12_MOUSE/1e-13/UDP-glucuronosyltransferase 1-2 OS=Mus musculus GN=Ugt1a2 PE=2 SV=1	api:100160380/3e-33/UDP-glucuronosyltransferase 2B10-like; K00699 glucuronosyltransferase [EC:2.4.1.17]	NA	PTHR11926/6.3E-57/--	NA
CL691.Contig2_All	gi|646702167|gb|KDR11536.1|/1.4001e-143/UDP-glucuronosyltransferase 2C1 [Zootermopsis nevadensis]	NA	sp|Q9R110|UD2A3_CAVPO/5e-68/UDP-glucuronosyltransferase 2A3 OS=Cavia porcellus GN=UGT2A3 PE=2 SV=1	aag:AaeL_AAEL014246/2e-114/glucosyl/glucuronosyl transferases; K00699 glucuronosyltransferase [EC:2.4.1.17]	CAC2716/1e-08/---	PTHR11926/6.4E-188/--	NA
CL740.Contig1_All	gi|478304688|gb|AGI96738.1|/0/aldehyde dehydrogenase 3-1 variant A [Aedes aegypti]	NA	sp|P11883|AL3A1_RAT/7e-135/Aldehyde dehydrogenase, dimeric NADP-preferring OS=Rattus norvegicus GN=Aldh3a1 PE=1 SV=3	rno:25375/2e-134/Aldh3a1, AHDC, Ahd-c, Aldh, Aldh3; aldehyde dehydrogenase 3 family, member A1 (EC:1.2.1.5); K00129 aldehyde dehydrogenase (NAD(P)+) [EC:1.2.1.5]	alr3672/1e-121/---	PTHR11699/1.8E-251/--	biological_process:GO:0006081//cellular aldehyde metabolic process;GO:0055114//oxidation-reduction process;molecular_function:GO:0004030//aldehyde dehydrogenase [NAD(P)+] activity;
CL740.Contig2_All	gi|478304688|gb|AGI96738.1|/0/aldehyde dehydrogenase 3-1 variant A [Aedes aegypti]	NA	sp|P11883|AL3A1_RAT/6e-135/Aldehyde dehydrogenase, dimeric NADP-preferring OS=Rattus norvegicus GN=Aldh3a1 PE=1 SV=3	rno:25375/2e-134/Aldh3a1, AHDC, Ahd-c, Aldh, Aldh3; aldehyde dehydrogenase 3 family, member A1 (EC:1.2.1.5); K00129 aldehyde dehydrogenase (NAD(P)+) [EC:1.2.1.5]	alr3672/1e-121/---	PF00171/2.1E-86/Aldehyde dehydrogenase family	biological_process:GO:0006081//cellular aldehyde metabolic process;GO:0055114//oxidation-reduction process;molecular_function:GO:0004030//aldehyde dehydrogenase [NAD(P)+] activity;
CL740.Contig3_All	gi|478304688|gb|AGI96738.1|/0/aldehyde dehydrogenase 3-1 variant A [Aedes aegypti]	NA	sp|P11883|AL3A1_RAT/6e-135/Aldehyde dehydrogenase, dimeric NADP-preferring OS=Rattus norvegicus GN=Aldh3a1 PE=1 SV=3	rno:25375/2e-134/Aldh3a1, AHDC, Ahd-c, Aldh, Aldh3; aldehyde dehydrogenase 3 family, member A1 (EC:1.2.1.5); K00129 aldehyde dehydrogenase (NAD(P)+) [EC:1.2.1.5]	alr3672/1e-121/---	PTHR11699:SF15/1.7E-251/--	biological_process:GO:0006081//cellular aldehyde metabolic process;GO:0055114//oxidation-reduction process;molecular_function:GO:0004030//aldehyde dehydrogenase [NAD(P)+] activity;
CL740.Contig4_All	gi|478304688|gb|AGI96738.1|/0/aldehyde dehydrogenase 3-1 variant A [Aedes aegypti]	NA	sp|P11883|AL3A1_RAT/7e-135/Aldehyde dehydrogenase, dimeric NADP-preferring OS=Rattus norvegicus GN=Aldh3a1 PE=1 SV=3	rno:25375/2e-134/Aldh3a1, AHDC, Ahd-c, Aldh, Aldh3; aldehyde dehydrogenase 3 family, member A1 (EC:1.2.1.5); K00129 aldehyde dehydrogenase (NAD(P)+) [EC:1.2.1.5]	alr3672/1e-121/---	PF00171/2.0E-86/Aldehyde dehydrogenase family	biological_process:GO:0006081//cellular aldehyde metabolic process;GO:0055114//oxidation-reduction process;molecular_function:GO:0004030//aldehyde dehydrogenase [NAD(P)+] activity;
CL740.Contig5_All	gi|478304688|gb|AGI96738.1|/0/aldehyde dehydrogenase 3-1 variant A [Aedes aegypti]	NA	sp|P11883|AL3A1_RAT/6e-135/Aldehyde dehydrogenase, dimeric NADP-preferring OS=Rattus norvegicus GN=Aldh3a1 PE=1 SV=3	rno:25375/2e-134/Aldh3a1, AHDC, Ahd-c, Aldh, Aldh3; aldehyde dehydrogenase 3 family, member A1 (EC:1.2.1.5); K00129 aldehyde dehydrogenase (NAD(P)+) [EC:1.2.1.5]	alr3672/1e-121/---	PS00687/-/Aldehyde dehydrogenases glutamic acid active site.	biological_process:GO:0006081//cellular aldehyde metabolic process;GO:0055114//oxidation-reduction process;molecular_function:GO:0004030//aldehyde dehydrogenase [NAD(P)+] activity;
CL740.Contig6_All	gi|478304688|gb|AGI96738.1|/0/aldehyde dehydrogenase 3-1 variant A [Aedes aegypti]	NA	sp|P11883|AL3A1_RAT/6e-135/Aldehyde dehydrogenase, dimeric NADP-preferring OS=Rattus norvegicus GN=Aldh3a1 PE=1 SV=3	rno:25375/2e-134/Aldh3a1, AHDC, Ahd-c, Aldh, Aldh3; aldehyde dehydrogenase 3 family, member A1 (EC:1.2.1.5); K00129 aldehyde dehydrogenase (NAD(P)+) [EC:1.2.1.5]	alr3672/1e-121/---	PS00687/-/Aldehyde dehydrogenases glutamic acid active site.	biological_process:GO:0006081//cellular aldehyde metabolic process;GO:0055114//oxidation-reduction process;molecular_function:GO:0004030//aldehyde dehydrogenase [NAD(P)+] activity;
CL815.Contig1_All	gi|443419062|gb|AGC84403.1|/2.547e-117/glucosyl glucuronosyl transferases [Locusta migratoria]	NA	sp|Q09426|CGT_RAT/3e-42/2-hydroxyacylsphingosine 1-beta-galactosyltransferase OS=Rattus norvegicus GN=Ugt8 PE=2 SV=1	ame:411021/9e-74/UDP-glycosyltransferase; K00699 glucuronosyltransferase [EC:2.4.1.17]	mlr4194/1e-08/---	PS00375/-/UDP-glycosyltransferases signature.	NA
CL815.Contig2_All	gi|443419062|gb|AGC84403.1|/2.56354e-117/glucosyl glucuronosyl transferases [Locusta migratoria]	NA	sp|Q09426|CGT_RAT/7e-43/2-hydroxyacylsphingosine 1-beta-galactosyltransferase OS=Rattus norvegicus GN=Ugt8 PE=2 SV=1	ame:411021/6e-74/UDP-glycosyltransferase; K00699 glucuronosyltransferase [EC:2.4.1.17]	mlr4194/2e-08/---	PTHR11926/3.4E-130/--	NA
Unigene10053_All	gi|646697828|gb|KDR09314.1|/2.13287e-126/Trans-1,2-dihydrobenzene-1,2-diol dehydrogenase [Zootermopsis nevadensis]	NA	sp|Q642M9|DHDH_DANRE/4e-90/Trans-1,2-dihydrobenzene-1,2-diol dehydrogenase OS=Danio rerio GN=dhdh PE=2 SV=2	ame:412231/1e-104/trans-1,2-dihydrobenzene-1,2-diol dehydrogenase-like; K00078 dihydrodiol dehydrogenase / D-xylose 1-dehydrogenase (NADP) [EC:1.3.1.20 1.1.1.179]	CAC1480/4e-46/---	PF01408/6.0E-22/Oxidoreductase family, NAD-binding Rossmann fold	NA
Unigene1022_All	gi|646721421|gb|KDR22769.1|/2.48562e-12/UDP-glucuronosyltransferase 2C1 [Zootermopsis nevadensis]	NA	NA	dme:Dmel_CG17200/7e-09/Ugt86Dg; CG17200 gene product from transcript CG17200-RB (EC:2.4.1.17); K00699 glucuronosyltransferase [EC:2.4.1.17]	NA	PTHR11926:SF16/2.3E-13/--	molecular_function:GO:0016740//transferase activity;
Unigene10512_All	gi|646702167|gb|KDR11536.1|/6.28331e-139/UDP-glucuronosyltransferase 2C1 [Zootermopsis nevadensis]	NA	sp|Q6K1J1|UDB31_CANFA/4e-65/UDP-glucuronosyltransferase 2B31 OS=Canis familiaris GN=UGT2B31 PE=1 SV=1	aag:AaeL_AAEL014246/4e-117/glucosyl/glucuronosyl transferases; K00699 glucuronosyltransferase [EC:2.4.1.17]	Rv2958c/5e-08/---	PTHR11926/3.5E-177/--	NA
Unigene10542_All	gi|565341533|gb|AHC08046.1|/2.69039e-31/epsilon glutathione S-transferase [Locusta migratoria]	NA	sp|P46430|GSTT1_MANSE/5e-20/Glutathione S-transferase 1 OS=Manduca sexta GN=GST1 PE=2 SV=1	tca:655580/6e-23/similar to glutathione S-transferase 6A; K00799 glutathione S-transferase [EC:2.5.1.18]	SMa2115/9e-06/---	PTHR11260:SF162/1.5E-32/--	NA
Unigene10543_All	gi|565341533|gb|AHC08046.1|/1.63407e-36/epsilon glutathione S-transferase [Locusta migratoria]	NA	sp|O76483|GSTT7_ANOGA/1e-17/Glutathione S-transferase D7 OS=Anopheles gambiae GN=GstD7 PE=2 SV=1	dwi:Dwil_GK22988/9e-20/GK22988 gene product from transcript GK22988-RA; K00799 glutathione S-transferase [EC:2.5.1.18]	mll3731/5e-07/---	PF13417/5.2E-7/Glutathione S-transferase, N-terminal domain	NA
Unigene10544_All	gi|565341533|gb|AHC08046.1|/2.29158e-31/epsilon glutathione S-transferase [Locusta migratoria]	NA	sp|O76483|GSTT7_ANOGA/6e-13/Glutathione S-transferase D7 OS=Anopheles gambiae GN=GstD7 PE=2 SV=1	tca:663147/6e-14/similar to Glutathione S-transferase 1-1 (GST class-theta); K00799 glutathione S-transferase [EC:2.5.1.18]	NA	PTHR11260:SF162/7.3E-16/--	NA
Unigene10572_All	gi|646702167|gb|KDR11536.1|/3.71153e-17/UDP-glucuronosyltransferase 2C1 [Zootermopsis nevadensis]	NA	NA	dmo:Dmoj_GI14134/8e-15/GI14134 gene product from transcript GI14134-RA; K00699 glucuronosyltransferase [EC:2.4.1.17]	NA	PTHR11926/2.8E-17/--	NA
Unigene10582_All	gi|443419062|gb|AGC84403.1|/7.91131e-84/glucosyl glucuronosyl transferases [Locusta migratoria]	NA	sp|P17717|UDB17_MOUSE/7e-39/UDP-glucuronosyltransferase 2B17 OS=Mus musculus GN=Ugt2b17 PE=2 SV=1	api:100160380/5e-55/UDP-glucuronosyltransferase 2B10-like; K00699 glucuronosyltransferase [EC:2.4.1.17]	mlr4194/1e-08/---	PTHR11926:SF16/1.0E-102/--	NA
Unigene10616_All	gi|646698120|gb|KDR09454.1|/4.09935e-24/UDP-glucuronosyltransferase 2B4 [Zootermopsis nevadensis]	NA	NA	tca:658932/7e-11/similar to CG17323-PA; K00699 glucuronosyltransferase [EC:2.4.1.17]	NA	PTHR11926/4.7E-17/--	NA
Unigene10700_All	gi|157126027|ref|XP_001654500.1|/1.90667e-21/glucosyl/glucuronosyl transferases [Aedes aegypti] &gt;gi|108873426|gb|EAT37651.1| AAEL010386-PA, partial [Aedes aegypti]	NA	sp|Q91280|UGT3_PLEPL/2e-11/UDP-glucuronosyltransferase (Fragment) OS=Pleuronectes platessa GN=ugt3 PE=2 SV=1	api:100161224/2e-19/UDP-glucuronosyltransferase 2B7-like; K00699 glucuronosyltransferase [EC:2.4.1.17]	NA	PF00201/6.4E-10/UDP-glucoronosyl and UDP-glucosyl transferase	molecular_function:GO:0016757//transferase activity, transferring glycosyl groups;
Unigene10760_All	gi|646717519|gb|KDR20346.1|/4.92249e-114/UDP-glucuronosyltransferase, partial [Zootermopsis nevadensis]	NA	sp|Q64637|UD13_RAT/3e-64/UDP-glucuronosyltransferase 1-3 OS=Rattus norvegicus GN=Ugt1a3 PE=2 SV=1	api:100160380/2e-106/UDP-glucuronosyltransferase 2B10-like; K00699 glucuronosyltransferase [EC:2.4.1.17]	BS_yjiC/5e-12/---	PTHR11926:SF16/2.5E-164/--	NA
Unigene10975_All	gi|646699728|gb|KDR10226.1|/5.3611e-16/UDP-glucuronosyltransferase 2B31 [Zootermopsis nevadensis]	NA	sp|Q5RFJ3|UD2A3_PONAB/8e-13/UDP-glucuronosyltransferase 2A3 OS=Pongo abelii GN=UGT2A3 PE=2 SV=1	dme:Dmel_CG8652/6e-13/Ugt37c1; UDP-glycosyltransferase 37c1 (EC:2.4.1.17); K00699 glucuronosyltransferase [EC:2.4.1.17]	NA	PTHR11926:SF16/6.4E-26/--	NA
Unigene11122_All	gi|443419062|gb|AGC84403.1|/1.38233e-33/glucosyl glucuronosyl transferases [Locusta migratoria]	gi|443419061|gb|KC118981.1|/5e-51/Locusta migratoria glucosyl glucuronosyl transferases mRNA, complete cds	sp|O60656|UD19_HUMAN/2e-18/UDP-glucuronosyltransferase 1-9 OS=Homo sapiens GN=UGT1A9 PE=1 SV=1	dan:Dana_GF12115/2e-21/GF12115 gene product from transcript GF12115-RA; K00699 glucuronosyltransferase [EC:2.4.1.17]	NA	NA	molecular_function:GO:0016740//transferase activity;
Unigene11425_All	gi|646715875|gb|KDR19335.1|/1.29663e-66/Glucose-fructose oxidoreductase domain-containing protein 1 [Zootermopsis nevadensis] &gt;gi|646715876|gb|KDR19336.1| Glucose-fructose oxidoreductase domain-containing protein 1 [Zootermopsis nevadensis]	gi|383848286|ref|XM_003699735.1|/9e-13/PREDICTED: Megachile rotundata glucose-fructose oxidoreductase domain-containing protein 1-like (LOC100877462), mRNA	sp|Q6P4M5|GFOD1_XENTR/5e-39/Glucose-fructose oxidoreductase domain-containing protein 1 OS=Xenopus tropicalis GN=gfod1 PE=2 SV=1	dpe:Dper_GL19398/1e-08/GL19398 gene product from transcript GL19398-RA; K00078 dihydrodiol dehydrogenase / D-xylose 1-dehydrogenase (NADP) [EC:1.3.1.20 1.1.1.179]	PH1881/2e-12/---	PF01408/3.2E-18/Oxidoreductase family, NAD-binding Rossmann fold	biological_process:GO:0055114//oxidation-reduction process;molecular_function:GO:0000166//nucleotide binding;GO:0016491//oxidoreductase activity;
Unigene11662_All	gi|510813274|gb|AGN52800.1|/2.95483e-09/cytochrome P450, partial [Laodelphax striatella]	NA	sp|Q964T2|CP9E2_BLAGE/2e-08/Cytochrome P450 9e2 OS=Blattella germanica GN=CYP9E2 PE=2 SV=1	aga:AgaP_AGAP012292/4e-09/AGAP012292-PA; K15003 cytochrome P450, family 9 [EC:1.14.-.-]	NA	PTHR24292:SF24/1.1E-18/--	NA
Unigene1167_All	gi|443419062|gb|AGC84403.1|/1.67179e-150/glucosyl glucuronosyl transferases [Locusta migratoria]	NA	sp|Q9XT55|UDB19_MACFA/1e-71/UDP-glucuronosyltransferase 2B19 OS=Macaca fascicularis GN=UGT2B19 PE=1 SV=1	aag:AaeL_AAEL014244/4e-91/glucosyl/glucuronosyl transferases; K00699 glucuronosyltransferase [EC:2.4.1.17]	CAP0045/4e-11/---	PF00201/3.2E-93/UDP-glucoronosyl and UDP-glucosyl transferase	NA
Unigene118_All	gi|646697828|gb|KDR09314.1|/4.10633e-131/Trans-1,2-dihydrobenzene-1,2-diol dehydrogenase [Zootermopsis nevadensis]	NA	sp|Q642M9|DHDH_DANRE/3e-94/Trans-1,2-dihydrobenzene-1,2-diol dehydrogenase OS=Danio rerio GN=dhdh PE=2 SV=2	ame:412231/2e-111/trans-1,2-dihydrobenzene-1,2-diol dehydrogenase-like; K00078 dihydrodiol dehydrogenase / D-xylose 1-dehydrogenase (NADP) [EC:1.3.1.20 1.1.1.179]	CAC1480/3e-45/---	PF01408/1.7E-20/Oxidoreductase family, NAD-binding Rossmann fold	NA
Unigene11946_All	gi|646718153|gb|KDR20744.1|/2.40493e-60/UDP-glucuronosyltransferase 2B1 [Zootermopsis nevadensis]	NA	sp|P36513|UDB14_RABIT/5e-44/UDP-glucuronosyltransferase 2B14 OS=Oryctolagus cuniculus GN=UGT2B14 PE=2 SV=1	api:100169551/6e-52/UDP-glucuronosyltransferase 2B14-like; K00699 glucuronosyltransferase [EC:2.4.1.17]	BS_yojK/2e-10/---	PTHR11926:SF16/5.1E-82/--	NA
Unigene1196_All	gi|646698120|gb|KDR09454.1|/6.20306e-152/UDP-glucuronosyltransferase 2B4 [Zootermopsis nevadensis]	gi|390179506|ref|XM_001359888.3|/7e-07/Drosophila pseudoobscura pseudoobscura GA19751 (Dpse\GA19751), mRNA	sp|P16662|UD2B7_HUMAN/6e-67/UDP-glucuronosyltransferase 2B7 OS=Homo sapiens GN=UGT2B7 PE=1 SV=1	dme:Dmel_CG6649/1e-94/Ugt35b; UDP-glycosyltransferase 35b (EC:2.4.1.17); K00699 glucuronosyltransferase [EC:2.4.1.17]	CAC2716/7e-09/---	PTHR11926/1.7E-191/--	NA
Unigene1197_All	gi|646699728|gb|KDR10226.1|/4.51066e-44/UDP-glucuronosyltransferase 2B31 [Zootermopsis nevadensis]	NA	NA	nvi:100121977/7e-15/NV14936; UDP-glucuronosyltransferase 2B19-like; K00699 glucuronosyltransferase [EC:2.4.1.17]	NA	PTHR11926:SF147/7.3E-20/--	NA
Unigene12142_All	gi|646717519|gb|KDR20346.1|/6.18823e-104/UDP-glucuronosyltransferase, partial [Zootermopsis nevadensis]	NA	sp|Q9R110|UD2A3_CAVPO/9e-50/UDP-glucuronosyltransferase 2A3 OS=Cavia porcellus GN=UGT2A3 PE=2 SV=1	tca:658932/2e-94/similar to CG17323-PA; K00699 glucuronosyltransferase [EC:2.4.1.17]	BS_yjiC/9e-12/---	PTHR11926/1.9E-130/--	NA
Unigene12245_All	gi|565341533|gb|AHC08046.1|/1.44979e-16/epsilon glutathione S-transferase [Locusta migratoria]	NA	sp|P46432|GSTT3_MUSDO/5e-07/Glutathione S-transferase 3 OS=Musca domestica GN=Gst3 PE=2 SV=1	dgr:Dgri_GH20396/1e-08/GH20396 gene product from transcript GH20396-RA; K00799 glutathione S-transferase [EC:2.5.1.18]	NA	NA	NA
Unigene1340_All	gi|646721423|gb|KDR22771.1|/8.7653e-136/UDP-glucuronosyltransferase 2C1, partial [Zootermopsis nevadensis]	NA	sp|Q64637|UD13_RAT/1e-61/UDP-glucuronosyltransferase 1-3 OS=Rattus norvegicus GN=Ugt1a3 PE=2 SV=1	aga:AgaP_AGAP007374/1e-113/AGAP007374-PA; K00699 glucuronosyltransferase [EC:2.4.1.17]	BS_yojK/4e-12/---	PF00201/1.4E-80/UDP-glucoronosyl and UDP-glucosyl transferase	NA
Unigene14092_All	gi|383864334|ref|XP_003707634.1|/6.32979e-12/PREDICTED: juvenile hormone epoxide hydrolase 1-like [Megachile rotundata]	gi|354793130|gb|JN957631.1|/2e-06/Mus musculus targeted non-conditional, lacZ-tagged mutant allele Cinp:tm1e(EUCOMM)Wtsi; transgenic	sp|P79381|HYEP_PIG/4e-09/Epoxide hydrolase 1 OS=Sus scrofa GN=EPHX1 PE=2 SV=1	ame:406152/2e-12/epoxide hydrolase; K10719 juvenile hormone epoxide hydrolase	NA	NA	NA
Unigene14266_All	gi|646702167|gb|KDR11536.1|/5.4432e-53/UDP-glucuronosyltransferase 2C1 [Zootermopsis nevadensis]	NA	sp|P36514|UD2C1_RABIT/9e-41/UDP-glucuronosyltransferase 2C1 (Fragment) OS=Oryctolagus cuniculus GN=UGT2C1 PE=2 SV=1	dya:Dyak_GE13731/6e-47/GE13731 gene product from transcript GE13731-RA; K00699 glucuronosyltransferase [EC:2.4.1.17]	slr1125/6e-08/---	PTHR11926:SF16/3.7E-81/--	NA
Unigene14727_All	gi|646717398|gb|KDR20273.1|/2.78985e-20/Cytochrome P450 9e2 [Zootermopsis nevadensis]	NA	sp|Q964T2|CP9E2_BLAGE/2e-15/Cytochrome P450 9e2 OS=Blattella germanica GN=CYP9E2 PE=2 SV=1	aga:AgaP_AGAP000818/1e-17/AGAP000818-PA; K07424 cytochrome P450, family 3, subfamily A [EC:1.14.14.1]	NA	PF00067/2.5E-14/Cytochrome P450	NA
Unigene14782_All	gi|443419062|gb|AGC84403.1|/4.04825e-19/glucosyl glucuronosyl transferases [Locusta migratoria]	NA	NA	aag:AaeL_AAEL002688/6e-10/glucosyl/glucuronosyl transferases; K00699 glucuronosyltransferase [EC:2.4.1.17]	NA	NA	NA
Unigene1482_All	gi|646719798|gb|KDR21784.1|/3.70983e-158/Zinc-type alcohol dehydrogenase-like protein [Zootermopsis nevadensis]	NA	sp|Q52KI8|SRRM1_MOUSE/6e-06/Serine/arginine repetitive matrix protein 1 OS=Mus musculus GN=Srrm1 PE=1 SV=2	cin:100187292/2e-33/similar to ZK829.7; K13953 alcohol dehydrogenase, propanol-preferring [EC:1.1.1.1]	SSO2334/8e-11/---	SM00829/6.8E-5/Enoylreductase	NA
Unigene15199_All	gi|668450496|gb|KFB39737.1|/7.55442e-10/hypothetical protein ZHAS_00007430 [Anopheles sinensis]	NA	NA	aag:AaeL_AAEL002688/6e-09/glucosyl/glucuronosyl transferases; K00699 glucuronosyltransferase [EC:2.4.1.17]	NA	NA	NA
Unigene15445_All	gi|443419062|gb|AGC84403.1|/6.44692e-25/glucosyl glucuronosyl transferases [Locusta migratoria]	NA	NA	ame:411021/2e-08/UDP-glycosyltransferase; K00699 glucuronosyltransferase [EC:2.4.1.17]	NA	PTHR11926:SF16/7.9E-13/--	NA
Unigene15634_All	gi|565341533|gb|AHC08046.1|/1.45311e-16/epsilon glutathione S-transferase [Locusta migratoria]	NA	sp|P46432|GSTT3_MUSDO/2e-07/Glutathione S-transferase 3 OS=Musca domestica GN=Gst3 PE=2 SV=1	tca:663119/2e-09/similar to Glutathione S-transferase 1-1 (GST class-theta); K00799 glutathione S-transferase [EC:2.5.1.18]	NA	PTHR11260/1.1E-13/--	NA
Unigene15660_All	gi|646721423|gb|KDR22771.1|/1.13748e-95/UDP-glucuronosyltransferase 2C1, partial [Zootermopsis nevadensis]	NA	sp|O77649|UDB20_MACFA/2e-59/UDP-glucuronosyltransferase 2B20 OS=Macaca fascicularis GN=UGT2B20 PE=1 SV=1	aag:AaeL_AAEL014246/8e-80/glucosyl/glucuronosyl transferases; K00699 glucuronosyltransferase [EC:2.4.1.17]	BS_yojK/3e-09/---	PS00375/-/UDP-glycosyltransferases signature.	NA
Unigene15661_All	gi|646721423|gb|KDR22771.1|/1.58961e-26/UDP-glucuronosyltransferase 2C1, partial [Zootermopsis nevadensis]	NA	NA	nvi:100121977/8e-15/NV14936; UDP-glucuronosyltransferase 2B19-like; K00699 glucuronosyltransferase [EC:2.4.1.17]	NA	PTHR11926/9.3E-20/--	NA
Unigene16133_All	gi|646721422|gb|KDR22770.1|/1.72362e-22/UDP-glucuronosyltransferase 2B1, partial [Zootermopsis nevadensis]	NA	sp|P36514|UD2C1_RABIT/6e-16/UDP-glucuronosyltransferase 2C1 (Fragment) OS=Oryctolagus cuniculus GN=UGT2C1 PE=2 SV=1	aag:AaeL_AAEL014244/3e-20/glucosyl/glucuronosyl transferases; K00699 glucuronosyltransferase [EC:2.4.1.17]	Rv2958c/2e-06/---	PTHR11926/1.3E-34/--	NA
Unigene16134_All	gi|646721422|gb|KDR22770.1|/2.7341e-23/UDP-glucuronosyltransferase 2B1, partial [Zootermopsis nevadensis]	NA	sp|P36511|UDB15_RAT/5e-08/UDP-glucuronosyltransferase 2B15 OS=Rattus norvegicus GN=Ugt2b15 PE=1 SV=1	aga:AgaP_AGAP007374/2e-22/AGAP007374-PA; K00699 glucuronosyltransferase [EC:2.4.1.17]	NA	PTHR11926:SF151/3.9E-29/--	biological_process:GO:0008152//metabolic process;molecular_function:GO:0016758//transferase activity, transferring hexosyl groups;
Unigene16173_All	gi|157126055|ref|XP_001654514.1|/2.25818e-09/glucosyl/glucuronosyl transferases [Aedes aegypti] &gt;gi|108873440|gb|EAT37665.1| AAEL010390-PA [Aedes aegypti]	NA	NA	api:100161787/9e-08/UDP-glucuronosyltransferase 2C1-like; K00699 glucuronosyltransferase [EC:2.4.1.17]	NA	NA	NA
Unigene16816_All	gi|443419062|gb|AGC84403.1|/3.31097e-19/glucosyl glucuronosyl transferases [Locusta migratoria]	NA	sp|Q64634|UD18_RAT/3e-15/UDP-glucuronosyltransferase 1-8 OS=Rattus norvegicus GN=Ugt1a8 PE=2 SV=1	dpo:Dpse_GA13878/7e-15/GA13878 gene product from transcript GA13878-RA; K00699 glucuronosyltransferase [EC:2.4.1.17]	NA	PTHR11926:SF16/5.8E-31/--	NA
Unigene16863_All	gi|646721422|gb|KDR22770.1|/6.87216e-27/UDP-glucuronosyltransferase 2B1, partial [Zootermopsis nevadensis]	gi|311771705|ref|NM_001039691.2|/3e-08/Rattus norvegicus UDP glucuronosyltransferase 1 family, polypeptide A6 (Ugt1a6), transcript variant 1, mRNA	sp|Q62452|UD19_MOUSE/1e-20/UDP-glucuronosyltransferase 1-9 OS=Mus musculus GN=Ugt1a9 PE=1 SV=3	dpo:Dpse_GA13878/7e-22/GA13878 gene product from transcript GA13878-RA; K00699 glucuronosyltransferase [EC:2.4.1.17]	NA	PF00201/1.3E-29/UDP-glucoronosyl and UDP-glucosyl transferase	NA
Unigene1842_All	gi|646702167|gb|KDR11536.1|/1.31536e-54/UDP-glucuronosyltransferase 2C1 [Zootermopsis nevadensis]	NA	sp|Q5RFJ3|UD2A3_PONAB/3e-33/UDP-glucuronosyltransferase 2A3 OS=Pongo abelii GN=UGT2A3 PE=2 SV=1	aag:AaeL_AAEL014244/2e-42/glucosyl/glucuronosyl transferases; K00699 glucuronosyltransferase [EC:2.4.1.17]	BS_yojK/5e-12/---	PS00375/-/UDP-glycosyltransferases signature.	NA
Unigene18462_All	gi|646691843|gb|KDR07235.1|/8.42458e-123/UDP-glucuronosyltransferase 2B7, partial [Zootermopsis nevadensis]	NA	sp|Q6ZQM8|UD17C_MOUSE/2e-62/UDP-glucuronosyltransferase 1-7C OS=Mus musculus GN=Ugt1a7c PE=2 SV=1	tca:658932/3e-103/similar to CG17323-PA; K00699 glucuronosyltransferase [EC:2.4.1.17]	slr1125/4e-12/---	PF00201/3.8E-85/UDP-glucoronosyl and UDP-glucosyl transferase	NA
Unigene1983_All	gi|58389096|ref|XP_316781.2|/3.36945e-18/AGAP000818-PA [Anopheles gambiae str. PEST] &gt;gi|19702548|gb|AAL93294.1|AF487533_1 cytochrome P450 CYP9K1 [Anopheles gambiae] &gt;gi|55237988|gb|EAA12048.2| AGAP000818-PA [Anopheles gambiae str. PEST]	NA	sp|Q964R1|CP6J1_BLAGE/2e-13/Cytochrome P450 6j1 OS=Blattella germanica GN=CYP6J1 PE=2 SV=1	aga:AgaP_AGAP000818/1e-19/AGAP000818-PA; K07424 cytochrome P450, family 3, subfamily A [EC:1.14.14.1]	NA	PTHR24292/7.7E-18/--	NA
Unigene20764_All	gi|565341533|gb|AHC08046.1|/1.27307e-25/epsilon glutathione S-transferase [Locusta migratoria]	NA	sp|P46430|GSTT1_MANSE/2e-07/Glutathione S-transferase 1 OS=Manduca sexta GN=GST1 PE=2 SV=1	tca:655739/1e-11/similar to Glutathione S transferase E5 CG17527-PA; K00799 glutathione S-transferase [EC:2.5.1.18]	NA	PS50405/12.857/Soluble glutathione S-transferase C-terminal domain profile.	NA
Unigene20959_All	gi|443419062|gb|AGC84403.1|/4.99564e-25/glucosyl glucuronosyl transferases [Locusta migratoria]	NA	sp|P36513|UDB14_RABIT/2e-18/UDP-glucuronosyltransferase 2B14 OS=Oryctolagus cuniculus GN=UGT2B14 PE=2 SV=1	aag:AaeL_AAEL014244/2e-18/glucosyl/glucuronosyl transferases; K00699 glucuronosyltransferase [EC:2.4.1.17]	NA	PF00201/1.1E-28/UDP-glucoronosyl and UDP-glucosyl transferase	NA
Unigene21204_All	gi|443419062|gb|AGC84403.1|/1.25836e-12/glucosyl glucuronosyl transferases [Locusta migratoria]	NA	sp|Q9XT55|UDB19_MACFA/5e-10/UDP-glucuronosyltransferase 2B19 OS=Macaca fascicularis GN=UGT2B19 PE=1 SV=1	aag:AaeL_AAEL014244/5e-10/glucosyl/glucuronosyl transferases; K00699 glucuronosyltransferase [EC:2.4.1.17]	NA	PF00201/4.8E-13/UDP-glucoronosyl and UDP-glucosyl transferase	NA
Unigene21437_All	gi|646710442|gb|KDR15961.1|/5.38148e-89/hypothetical protein L798_09889 [Zootermopsis nevadensis]	NA	sp|Q964R0|CP6K1_BLAGE/2e-80/Cytochrome P450 6k1 OS=Blattella germanica GN=CYP6K1 PE=2 SV=1	tca:664463/1e-77/CYP6BQ12; cytochrome P450 6BQ12; K15002 cytochrome P450, family 6 [EC:1.14.-.-]	VNG0422G/1e-30/---	PF00067/6.9E-85/Cytochrome P450	NA
Unigene21514_All	gi|646722004|gb|KDR23148.1|/1.71264e-09/UDP-glucuronosyltransferase 2B31 [Zootermopsis nevadensis]	NA	NA	ame:411021/7e-08/UDP-glycosyltransferase; K00699 glucuronosyltransferase [EC:2.4.1.17]	NA	NA	NA
Unigene21982_All	gi|443419062|gb|AGC84403.1|/3.5875e-28/glucosyl glucuronosyl transferases [Locusta migratoria]	gi|443419061|gb|KC118981.1|/2e-26/Locusta migratoria glucosyl glucuronosyl transferases mRNA, complete cds	NA	api:100160380/7e-11/UDP-glucuronosyltransferase 2B10-like; K00699 glucuronosyltransferase [EC:2.4.1.17]	NA	PTHR11926/2.8E-14/--	molecular_function:GO:0016740//transferase activity;
Unigene2212_All	gi|646691843|gb|KDR07235.1|/8.35355e-154/UDP-glucuronosyltransferase 2B7, partial [Zootermopsis nevadensis]	NA	sp|Q6ZQM8|UD17C_MOUSE/6e-67/UDP-glucuronosyltransferase 1-7C OS=Mus musculus GN=Ugt1a7c PE=2 SV=1	tca:658932/2e-123/similar to CG17323-PA; K00699 glucuronosyltransferase [EC:2.4.1.17]	slr1125/9e-12/---	PTHR11926/3.1E-179/--	NA
Unigene22177_All	gi|646721423|gb|KDR22771.1|/2.15614e-34/UDP-glucuronosyltransferase 2C1, partial [Zootermopsis nevadensis]	NA	NA	cqu:CpipJ_CPIJ004369/2e-24/glucosyl transferase; K00699 glucuronosyltransferase [EC:2.4.1.17]	NA	PTHR11926/9.9E-34/--	NA
Unigene22255_All	gi|193690721|ref|XP_001948117.1|/3.60666e-07/PREDICTED: UDP-glucuronosyltransferase 2B10-like [Acyrthosiphon pisum]	NA	sp|Q95JC9|PRP_PIG/1e-05/Basic proline-rich protein OS=Sus scrofa PE=1 SV=2	api:100160380/1e-08/UDP-glucuronosyltransferase 2B10-like; K00699 glucuronosyltransferase [EC:2.4.1.17]	NA	PTHR11926/8.2E-12/--	NA
Unigene22583_All	gi|565341529|gb|AHC08044.1|/2.05942e-31/sigma glutathione S-transferase [Locusta migratoria]	NA	sp|O18598|GST1_BLAGE/4e-23/Glutathione S-transferase OS=Blattella germanica PE=1 SV=3	tca:662754/1e-20/similar to CG8938-PA, isoform A; K00799 glutathione S-transferase [EC:2.5.1.18]	NA	PS50405/16.371/Soluble glutathione S-transferase C-terminal domain profile.	NA
Unigene22584_All	gi|565341553|gb|AHC08056.1|/9.99367e-34/delta glutathione S-transferase [Locusta migratoria]	NA	sp|Q9VG95|GSTT5_DROME/4e-07/Glutathione S-transferase D5 OS=Drosophila melanogaster GN=GstD5 PE=3 SV=2	tca:659909/4e-08/similar to Glutathione S transferase E7 CG17531-PA; K00799 glutathione S-transferase [EC:2.5.1.18]	NA	PF00043/1.9E-9/Glutathione S-transferase, C-terminal domain	NA
Unigene22731_All	gi|443419062|gb|AGC84403.1|/2.41172e-11/glucosyl glucuronosyl transferases [Locusta migratoria]	gi|443419061|gb|KC118981.1|/1e-15/Locusta migratoria glucosyl glucuronosyl transferases mRNA, complete cds	sp|Q64634|UD18_RAT/1e-07/UDP-glucuronosyltransferase 1-8 OS=Rattus norvegicus GN=Ugt1a8 PE=2 SV=1	dpo:Dpse_GA13878/7e-08/GA13878 gene product from transcript GA13878-RA; K00699 glucuronosyltransferase [EC:2.4.1.17]	NA	NA	NA
Unigene24695_All	gi|506968565|gb|AGM32626.1|/4.06258e-27/glucosyl/glucuronosyl transferase, partial [Coptotermes formosanus]	NA	NA	aga:AgaP_AGAP007374/5e-17/AGAP007374-PA; K00699 glucuronosyltransferase [EC:2.4.1.17]	NA	PTHR11926/1.2E-26/--	NA
Unigene2470_All	gi|565341559|gb|AHC08059.1|/2.41947e-121/delta glutathione S-transferase [Locusta migratoria]	NA	sp|Q93113|GST1D_ANOGA/2e-37/Glutathione S-transferase 1, isoform D OS=Anopheles gambiae GN=GstD1 PE=1 SV=1	tca:663927/3e-77/similar to CG33546-PC, isoform C; K00799 glutathione S-transferase [EC:2.5.1.18]	SMa2115/3e-14/---	PS50405/17.999/Soluble glutathione S-transferase C-terminal domain profile.	NA
Unigene24899_All	gi|646691843|gb|KDR07235.1|/1.34103e-22/UDP-glucuronosyltransferase 2B7, partial [Zootermopsis nevadensis]	NA	NA	aag:AaeL_AAEL002688/4e-16/glucosyl/glucuronosyl transferases; K00699 glucuronosyltransferase [EC:2.4.1.17]	NA	PTHR11926:SF113/8.1E-17/--	NA
Unigene26018_All	gi|443419062|gb|AGC84403.1|/7.86433e-15/glucosyl glucuronosyl transferases [Locusta migratoria]	NA	NA	tca:658932/5e-11/similar to CG17323-PA; K00699 glucuronosyltransferase [EC:2.4.1.17]	NA	PTHR11926/8.7E-14/--	molecular_function:GO:0016757//transferase activity, transferring glycosyl groups;
Unigene2675_All	gi|565341533|gb|AHC08046.1|/8.75763e-79/epsilon glutathione S-transferase [Locusta migratoria]	NA	sp|O76483|GSTT7_ANOGA/1e-47/Glutathione S-transferase D7 OS=Anopheles gambiae GN=GstD7 PE=2 SV=1	dan:Dana_GF12161/2e-49/GF12161 gene product from transcript GF12161-RA; K00799 glutathione S-transferase [EC:2.5.1.18]	SMb20005/3e-18/---	PTHR11260:SF162/2.3E-77/--	NA
Unigene2694_All	gi|565341569|gb|AHC08064.1|/1.38603e-120/theta glutathione S-transferase [Locusta migratoria]	NA	sp|Q2NL00|GSTT1_BOVIN/1e-44/Glutathione S-transferase theta-1 OS=Bos taurus GN=GSTT1 PE=2 SV=3	nvi:100120033/4e-70/GstT3, NV12421; glutathione S-transferase T3; K00799 glutathione S-transferase [EC:2.5.1.18]	all1745/2e-16/---	PS50405/16.377/Soluble glutathione S-transferase C-terminal domain profile.	NA
Unigene2706_All	gi|565341561|gb|AHC08060.1|/2.42949e-122/omega glutathione S-transferase [Locusta migratoria]	NA	sp|P78417|GSTO1_HUMAN/6e-38/Glutathione S-transferase omega-1 OS=Homo sapiens GN=GSTO1 PE=1 SV=2	tca:659819/2e-53/similar to CG6776-PA; K00799 glutathione S-transferase [EC:2.5.1.18]	NMB1953/3e-10/---	PS50404/21.824/Soluble glutathione S-transferase N-terminal domain profile.	NA
Unigene27284_All	gi|193690721|ref|XP_001948117.1|/4.29603e-13/PREDICTED: UDP-glucuronosyltransferase 2B10-like [Acyrthosiphon pisum]	NA	NA	api:100160380/2e-14/UDP-glucuronosyltransferase 2B10-like; K00699 glucuronosyltransferase [EC:2.4.1.17]	NA	NA	molecular_function:GO:0016740//transferase activity;
Unigene2730_All	gi|646702167|gb|KDR11536.1|/1.75389e-124/UDP-glucuronosyltransferase 2C1 [Zootermopsis nevadensis]	NA	sp|Q6K1J1|UDB31_CANFA/8e-71/UDP-glucuronosyltransferase 2B31 OS=Canis familiaris GN=UGT2B31 PE=1 SV=1	dpo:Dpse_GA18094/1e-102/GA18094 gene product from transcript GA18094-RA; K00699 glucuronosyltransferase [EC:2.4.1.17]	CAC2716/1e-12/---	PF00201/5.3E-83/UDP-glucoronosyl and UDP-glucosyl transferase	NA
Unigene27851_All	gi|642933257|ref|XP_008197346.1|/6.82795e-11/PREDICTED: cytochrome P450 monooxygenase isoform X1 [Tribolium castaneum]	NA	sp|Q95036|CP6B5_PAPGL/2e-08/Cytochrome P450 6B5 (Fragment) OS=Papilio glaucus GN=CYP6B5 PE=2 SV=1	cqu:CpipJ_CPIJ010541/5e-09/cytochrome P450 9b2; K07424 cytochrome P450, family 3, subfamily A [EC:1.14.14.1]	NA	PTHR24292/3.2E-15/--	NA
Unigene2798_All	gi|565341533|gb|AHC08046.1|/6.66292e-51/epsilon glutathione S-transferase [Locusta migratoria]	NA	sp|O76483|GSTT7_ANOGA/2e-23/Glutathione S-transferase D7 OS=Anopheles gambiae GN=GstD7 PE=2 SV=1	tca:663119/2e-25/similar to Glutathione S-transferase 1-1 (GST class-theta); K00799 glutathione S-transferase [EC:2.5.1.18]	NA	PTHR11260/6.1E-20/--	molecular_function:GO:0016740//transferase activity;
Unigene2799_All	gi|565341533|gb|AHC08046.1|/4.38197e-56/epsilon glutathione S-transferase [Locusta migratoria]	NA	sp|O76483|GSTT7_ANOGA/4e-28/Glutathione S-transferase D7 OS=Anopheles gambiae GN=GstD7 PE=2 SV=1	tca:663119/2e-30/similar to Glutathione S-transferase 1-1 (GST class-theta); K00799 glutathione S-transferase [EC:2.5.1.18]	mll3731/3e-07/---	PS50405/8.231/Soluble glutathione S-transferase C-terminal domain profile.	molecular_function:GO:0016740//transferase activity;
Unigene28243_All	gi|646698120|gb|KDR09454.1|/4.33271e-111/UDP-glucuronosyltransferase 2B4 [Zootermopsis nevadensis]	NA	sp|Q9GLD9|UDB33_MACMU/5e-46/UDP-glucuronosyltransferase 2B33 OS=Macaca mulatta GN=UGT2B33 PE=1 SV=1	aag:AaeL_AAEL002688/8e-69/glucosyl/glucuronosyl transferases; K00699 glucuronosyltransferase [EC:2.4.1.17]	NA	PTHR11926:SF16/6.5E-126/--	NA
Unigene28256_All	gi|646698120|gb|KDR09454.1|/2.25207e-17/UDP-glucuronosyltransferase 2B4 [Zootermopsis nevadensis]	NA	sp|P08541|UD2B2_RAT/8e-11/UDP-glucuronosyltransferase 2B2 OS=Rattus norvegicus GN=Ugt2b PE=1 SV=1	dpo:Dpse_GA18094/4e-17/GA18094 gene product from transcript GA18094-RA; K00699 glucuronosyltransferase [EC:2.4.1.17]	NA	PTHR11926:SF16/8.7E-21/--	molecular_function:GO:0016740//transferase activity;
Unigene28257_All	gi|195383190|ref|XP_002050309.1|/1.73392e-14/GJ20282 [Drosophila virilis] &gt;gi|194145106|gb|EDW61502.1| GJ20282 [Drosophila virilis]	gi|532081429|ref|XM_005326409.1|/2e-06/PREDICTED: Spermophilus tridecemlineatus UDP glucuronosyltransferase 1 family, polypeptide A1 (Ugt1a1), transcript variant X5, mRNA	sp|Q62452|UD19_MOUSE/1e-12/UDP-glucuronosyltransferase 1-9 OS=Mus musculus GN=Ugt1a9 PE=1 SV=3	dvi:Dvir_GJ20282/9e-16/GJ20282 gene product from transcript GJ20282-RA; K00699 glucuronosyltransferase [EC:2.4.1.17]	NA	NA	molecular_function:GO:0016757//transferase activity, transferring glycosyl groups;
Unigene28258_All	gi|546672655|gb|ERL84451.1|/4.0899e-46/hypothetical protein D910_01883, partial [Dendroctonus ponderosae]	gi|507925959|ref|XM_004674183.1|/7e-09/PREDICTED: Condylura cristata UDP glucuronosyltransferase 1 family, polypeptide A1 (UGT1A1), mRNA	sp|Q64634|UD18_RAT/1e-38/UDP-glucuronosyltransferase 1-8 OS=Rattus norvegicus GN=Ugt1a8 PE=2 SV=1	aag:AaeL_AAEL014246/9e-45/glucosyl/glucuronosyl transferases; K00699 glucuronosyltransferase [EC:2.4.1.17]	CAP0045/6e-08/---	PF00201/2.9E-59/UDP-glucoronosyl and UDP-glucosyl transferase	NA
Unigene28259_All	gi|646717519|gb|KDR20346.1|/1.76136e-34/UDP-glucuronosyltransferase, partial [Zootermopsis nevadensis]	NA	sp|Q9H7T3|CJ095_HUMAN/8e-09/Uncharacterized protein C10orf95 OS=Homo sapiens GN=C10orf95 PE=1 SV=1	tca:658932/3e-26/similar to CG17323-PA; K00699 glucuronosyltransferase [EC:2.4.1.17]	NA	PTHR11926/6.4E-25/--	NA
Unigene28270_All	gi|646718154|gb|KDR20745.1|/3.2011e-16/UDP-glucuronosyltransferase 2B13 [Zootermopsis nevadensis]	NA	sp|Q91280|UGT3_PLEPL/4e-10/UDP-glucuronosyltransferase (Fragment) OS=Pleuronectes platessa GN=ugt3 PE=2 SV=1	cqu:CpipJ_CPIJ010762/1e-16/glucosyl/glucuronosyl transferase; K00699 glucuronosyltransferase [EC:2.4.1.17]	NA	PF00201/8.4E-16/UDP-glucoronosyl and UDP-glucosyl transferase	NA
Unigene2863_All	gi|270004121|gb|EFA00569.1|/4.70206e-62/hypothetical protein TcasGA2_TC003439 [Tribolium castaneum]	gi|153911910|dbj|AK259284.1|/1e-09/Gryllus bimaculatus mRNA, GBcontig06145	sp|Q8MZR6|HYEP1_CTEFE/2e-56/Juvenile hormone epoxide hydrolase 1 OS=Ctenocephalides felis GN=EH1 PE=1 SV=3	tca:659305/2e-59/Tcjheh-r5; juvenile hormone epoxide hydrolase-like protein 5; K10719 juvenile hormone epoxide hydrolase	CAC0719/1e-26/---	PF06441/3.7E-34/Epoxide hydrolase N terminus	molecular_function:GO:0003824//catalytic activity;
Unigene28967_All	gi|47605531|sp|Q964T2.1|CP9E2_BLAGE/5.91303e-18/RecName: Full=Cytochrome P450 9e2; AltName: Full=CYPIXE2 [Blattella germanica] &gt;gi|14582223|gb|AAK69410.1|AF275640_1 cytochrome P450 [Blattella germanica]	NA	sp|Q964T2|CP9E2_BLAGE/7e-20/Cytochrome P450 9e2 OS=Blattella germanica GN=CYP9E2 PE=2 SV=1	tca:664295/7e-13/CYP9Z4, GLEAN_06444; cytochrome P450 9Z4; K15003 cytochrome P450, family 9 [EC:1.14.-.-]	BS_yetO_1/9e-08/---	PS00086/-/Cytochrome P450 cysteine heme-iron ligand signature.	NA
Unigene29022_All	gi|329564867|gb|AEB91972.1|/6.73618e-35/glutathione S-transferase [Locusta migratoria]	NA	sp|O76483|GSTT7_ANOGA/3e-22/Glutathione S-transferase D7 OS=Anopheles gambiae GN=GstD7 PE=2 SV=1	nvi:100114423/2e-25/GstD1, NV12288; glutathione S-transferase D1; K00799 glutathione S-transferase [EC:2.5.1.18]	SMa2115/1e-09/---	PTHR11260/3.4E-34/--	NA
Unigene29494_All	gi|270005562|gb|EFA02010.1|/2.94937e-17/hypothetical protein TcasGA2_TC007632 [Tribolium castaneum]	NA	NA	tca:658932/1e-18/similar to CG17323-PA; K00699 glucuronosyltransferase [EC:2.4.1.17]	NA	NA	NA
Unigene29655_All	gi|443419062|gb|AGC84403.1|/4.84178e-167/glucosyl glucuronosyl transferases [Locusta migratoria]	gi|443419061|gb|KC118981.1|/4e-84/Locusta migratoria glucosyl glucuronosyl transferases mRNA, complete cds	sp|Q6K1J1|UDB31_CANFA/1e-59/UDP-glucuronosyltransferase 2B31 OS=Canis familiaris GN=UGT2B31 PE=1 SV=1	dpo:Dpse_GA19758/2e-75/GA19758 gene product from transcript GA19758-RA; K00699 glucuronosyltransferase [EC:2.4.1.17]	BS_ydhE/5e-11/---	PF00201/1.2E-82/UDP-glucoronosyl and UDP-glucosyl transferase	NA
Unigene29811_All	gi|506968565|gb|AGM32626.1|/1.1327e-35/glucosyl/glucuronosyl transferase, partial [Coptotermes formosanus]	NA	sp|Q64676|CGT_MOUSE/6e-12/2-hydroxyacylsphingosine 1-beta-galactosyltransferase OS=Mus musculus GN=Ugt8 PE=2 SV=2	dme:Dmel_CG6658/2e-26/Ugt86Di; CG6658 gene product from transcript CG6658-RA (EC:2.4.1.17); K00699 glucuronosyltransferase [EC:2.4.1.17]	NA	PF00201/5.4E-11/UDP-glucoronosyl and UDP-glucosyl transferase	NA
Unigene29812_All	gi|646721422|gb|KDR22770.1|/5.6167e-88/UDP-glucuronosyltransferase 2B1, partial [Zootermopsis nevadensis]	NA	sp|O19103|UDB16_RABIT/1e-51/UDP-glucuronosyltransferase 2B16 (Fragment) OS=Oryctolagus cuniculus GN=UGT2B16 PE=2 SV=2	aag:AaeL_AAEL014246/3e-72/glucosyl/glucuronosyl transferases; K00699 glucuronosyltransferase [EC:2.4.1.17]	BS_yojK/3e-10/---	PF00201/1.8E-64/UDP-glucoronosyl and UDP-glucosyl transferase	NA
Unigene29912_All	gi|646717519|gb|KDR20346.1|/2.85778e-53/UDP-glucuronosyltransferase, partial [Zootermopsis nevadensis]	NA	sp|P98088|MUC5A_HUMAN/1e-09/Mucin-5AC (Fragments) OS=Homo sapiens GN=MUC5AC PE=1 SV=3	tca:658932/5e-40/similar to CG17323-PA; K00699 glucuronosyltransferase [EC:2.4.1.17]	NA	PTHR11926/1.5E-33/--	NA
Unigene29913_All	gi|646718154|gb|KDR20745.1|/6.37375e-17/UDP-glucuronosyltransferase 2B13 [Zootermopsis nevadensis]	NA	sp|P36513|UDB14_RABIT/8e-08/UDP-glucuronosyltransferase 2B14 OS=Oryctolagus cuniculus GN=UGT2B14 PE=2 SV=1	dwi:Dwil_GK14592/3e-15/GK14592 gene product from transcript GK14592-RA; K00699 glucuronosyltransferase [EC:2.4.1.17]	NA	PTHR11926:SF16/7.6E-20/--	molecular_function:GO:0003851//2-hydroxyacylsphingosine 1-beta-galactosyltransferase activity;
Unigene3051_All	gi|270016410|gb|EFA12856.1|/1.8519e-08/cytochrome P450 345A1 [Tribolium castaneum]	NA	sp|Q964R1|CP6J1_BLAGE/6e-09/Cytochrome P450 6j1 OS=Blattella germanica GN=CYP6J1 PE=2 SV=1	oaa:100091970/2e-07/cytochrome P450 3A21-like; K07424 cytochrome P450, family 3, subfamily A [EC:1.14.14.1]	NA	NA	NA
Unigene3062_All	gi|565341557|gb|AHC08058.1|/3.33459e-108/delta glutathione S-transferase [Locusta migratoria]	NA	sp|P30108|GSTT1_DROYA/3e-45/Glutathione S-transferase 1-1 OS=Drosophila yakuba GN=GstD1 PE=3 SV=2	nvi:100114423/3e-49/GstD1, NV12288; glutathione S-transferase D1; K00799 glutathione S-transferase [EC:2.5.1.18]	SMb20005/2e-17/---	PS50404/19.776/Soluble glutathione S-transferase N-terminal domain profile.	NA
Unigene31219_All	gi|170057588|ref|XP_001864550.1|/7.70506e-18/glucosyl/glucuronosyl transferase [Culex quinquefasciatus] &gt;gi|167876948|gb|EDS40331.1| glucosyl/glucuronosyl transferase [Culex quinquefasciatus]	NA	sp|P36510|UD2A1_RAT/8e-11/UDP-glucuronosyltransferase 2A1 OS=Rattus norvegicus GN=Ugt2a1 PE=2 SV=1	rno:63867/3e-10/Ugt2a1, Ugt2a1p; UDP glucuronosyltransferase 2 family, polypeptide A1 (EC:2.4.1.17); K00699 glucuronosyltransferase [EC:2.4.1.17]	NA	PF00201/6.9E-15/UDP-glucoronosyl and UDP-glucosyl transferase	molecular_function:GO:0016757//transferase activity, transferring glycosyl groups;
Unigene32641_All	gi|646721422|gb|KDR22770.1|/1.89263e-32/UDP-glucuronosyltransferase 2B1, partial [Zootermopsis nevadensis]	NA	sp|Q09426|CGT_RAT/3e-13/2-hydroxyacylsphingosine 1-beta-galactosyltransferase OS=Rattus norvegicus GN=Ugt8 PE=2 SV=1	dmo:Dmoj_GI14134/2e-24/GI14134 gene product from transcript GI14134-RA; K00699 glucuronosyltransferase [EC:2.4.1.17]	NA	PTHR11926:SF16/5.1E-41/--	NA
Unigene32877_All	gi|193690721|ref|XP_001948117.1|/6.40348e-09/PREDICTED: UDP-glucuronosyltransferase 2B10-like [Acyrthosiphon pisum]	NA	NA	api:100160380/3e-10/UDP-glucuronosyltransferase 2B10-like; K00699 glucuronosyltransferase [EC:2.4.1.17]	NA	PTHR11926:SF151/3.8E-13/--	molecular_function:GO:0016740//transferase activity;
Unigene32973_All	gi|646698120|gb|KDR09454.1|/8.27636e-120/UDP-glucuronosyltransferase 2B4 [Zootermopsis nevadensis]	gi|390179506|ref|XM_001359888.3|/6e-07/Drosophila pseudoobscura pseudoobscura GA19751 (Dpse\GA19751), mRNA	sp|Q6K1J1|UDB31_CANFA/8e-64/UDP-glucuronosyltransferase 2B31 OS=Canis familiaris GN=UGT2B31 PE=1 SV=1	dpo:Dpse_GA19751/3e-83/GA19751 gene product from transcript GA19751-RA; K00699 glucuronosyltransferase [EC:2.4.1.17]	CAC2716/3e-12/---	PTHR11926/1.4E-159/--	NA
Unigene33151_All	gi|565341533|gb|AHC08046.1|/1.09511e-69/epsilon glutathione S-transferase [Locusta migratoria]	NA	sp|O76483|GSTT7_ANOGA/1e-34/Glutathione S-transferase D7 OS=Anopheles gambiae GN=GstD7 PE=2 SV=1	cqu:CpipJ_CPIJ002661/6e-36/glutathione S-transferase 1-6; K00799 glutathione S-transferase [EC:2.5.1.18]	AGc1530/2e-12/---	PTHR11260:SF162/1.9E-51/--	NA
Unigene33152_All	gi|565341533|gb|AHC08046.1|/5.29548e-79/epsilon glutathione S-transferase [Locusta migratoria]	NA	sp|O76483|GSTT7_ANOGA/2e-38/Glutathione S-transferase D7 OS=Anopheles gambiae GN=GstD7 PE=2 SV=1	tca:663119/4e-40/similar to Glutathione S-transferase 1-1 (GST class-theta); K00799 glutathione S-transferase [EC:2.5.1.18]	SMb20005/7e-14/---	PS50404/14.519/Soluble glutathione S-transferase N-terminal domain profile.	NA
Unigene33252_All	gi|157126055|ref|XP_001654514.1|/1.13536e-13/glucosyl/glucuronosyl transferases [Aedes aegypti] &gt;gi|108873440|gb|EAT37665.1| AAEL010390-PA [Aedes aegypti]	NA	NA	aag:AaeL_AAEL002688/2e-10/glucosyl/glucuronosyl transferases; K00699 glucuronosyltransferase [EC:2.4.1.17]	NA	PTHR11926:SF16/9.9E-14/--	NA
Unigene33265_All	gi|646702167|gb|KDR11536.1|/1.34546e-82/UDP-glucuronosyltransferase 2C1 [Zootermopsis nevadensis]	NA	sp|P36514|UD2C1_RABIT/2e-48/UDP-glucuronosyltransferase 2C1 (Fragment) OS=Oryctolagus cuniculus GN=UGT2C1 PE=2 SV=1	aag:AaeL_AAEL014246/1e-69/glucosyl/glucuronosyl transferases; K00699 glucuronosyltransferase [EC:2.4.1.17]	BS_yojK/4e-09/---	PTHR11926/5.3E-111/--	molecular_function:GO:0016757//transferase activity, transferring glycosyl groups;
Unigene33521_All	gi|646691843|gb|KDR07235.1|/1.77292e-29/UDP-glucuronosyltransferase 2B7, partial [Zootermopsis nevadensis]	NA	NA	nvi:100121977/3e-25/NV14936; UDP-glucuronosyltransferase 2B19-like; K00699 glucuronosyltransferase [EC:2.4.1.17]	NA	PTHR11926:SF113/1.9E-29/--	NA
Unigene33608_All	gi|646717398|gb|KDR20273.1|/8.63088e-22/Cytochrome P450 9e2 [Zootermopsis nevadensis]	NA	sp|Q964T2|CP9E2_BLAGE/2e-20/Cytochrome P450 9e2 OS=Blattella germanica GN=CYP9E2 PE=2 SV=1	tca:664295/4e-19/CYP9Z4, GLEAN_06444; cytochrome P450 9Z4; K15003 cytochrome P450, family 9 [EC:1.14.-.-]	NA	PTHR24292/6.9E-26/--	NA
Unigene33651_All	gi|646682910|gb|KDR02414.1|/3.74532e-09/hypothetical protein L798_04876, partial [Zootermopsis nevadensis]	NA	sp|P36512|UDB13_RABIT/4e-06/UDP-glucuronosyltransferase 2B13 OS=Oryctolagus cuniculus GN=UGT2B13 PE=2 SV=1	dvi:Dvir_GJ20282/3e-08/GJ20282 gene product from transcript GJ20282-RA; K00699 glucuronosyltransferase [EC:2.4.1.17]	NA	NA	molecular_function:GO:0016740//transferase activity;
Unigene33698_All	gi|646702167|gb|KDR11536.1|/7.05771e-79/UDP-glucuronosyltransferase 2C1 [Zootermopsis nevadensis]	NA	sp|Q9XT55|UDB19_MACFA/2e-48/UDP-glucuronosyltransferase 2B19 OS=Macaca fascicularis GN=UGT2B19 PE=1 SV=1	dpo:Dpse_GA18094/4e-68/GA18094 gene product from transcript GA18094-RA; K00699 glucuronosyltransferase [EC:2.4.1.17]	BS_ydhE/2e-11/---	PTHR11926:SF16/1.4E-109/--	molecular_function:GO:0016740//transferase activity;
Unigene33699_All	gi|506968565|gb|AGM32626.1|/9.31809e-31/glucosyl/glucuronosyl transferase, partial [Coptotermes formosanus]	NA	sp|Q64676|CGT_MOUSE/1e-07/2-hydroxyacylsphingosine 1-beta-galactosyltransferase OS=Mus musculus GN=Ugt8 PE=2 SV=2	cqu:CpipJ_CPIJ010762/1e-23/glucosyl/glucuronosyl transferase; K00699 glucuronosyltransferase [EC:2.4.1.17]	NA	PTHR11926/2.0E-32/--	NA
Unigene33700_All	gi|193690721|ref|XP_001948117.1|/6.1641e-07/PREDICTED: UDP-glucuronosyltransferase 2B10-like [Acyrthosiphon pisum]	NA	NA	api:100160380/3e-08/UDP-glucuronosyltransferase 2B10-like; K00699 glucuronosyltransferase [EC:2.4.1.17]	NA	NA	NA
Unigene34059_All	NA	NA	NA	ame:409677/5e-06/Cyp6as5; cytochrome P450 6AS5; K07424 cytochrome P450, family 3, subfamily A [EC:1.14.14.1]	NA	NA	NA
Unigene34181_All	gi|443419062|gb|AGC84403.1|/5.3284e-27/glucosyl glucuronosyl transferases [Locusta migratoria]	gi|443419061|gb|KC118981.1|/2e-10/Locusta migratoria glucosyl glucuronosyl transferases mRNA, complete cds	sp|Q64634|UD18_RAT/1e-19/UDP-glucuronosyltransferase 1-8 OS=Rattus norvegicus GN=Ugt1a8 PE=2 SV=1	dpo:Dpse_GA13878/1e-20/GA13878 gene product from transcript GA13878-RA; K00699 glucuronosyltransferase [EC:2.4.1.17]	NA	PTHR11926:SF16/4.2E-38/--	NA
Unigene34204_All	NA	NA	NA	aga:AgaP_AGAP000818/4e-06/AGAP000818-PA; K07424 cytochrome P450, family 3, subfamily A [EC:1.14.14.1]	NA	NA	NA
Unigene3435_All	gi|646717519|gb|KDR20346.1|/6.21791e-107/UDP-glucuronosyltransferase, partial [Zootermopsis nevadensis]	NA	sp|Q6K1J1|UDB31_CANFA/1e-56/UDP-glucuronosyltransferase 2B31 OS=Canis familiaris GN=UGT2B31 PE=1 SV=1	api:100160380/6e-101/UDP-glucuronosyltransferase 2B10-like; K00699 glucuronosyltransferase [EC:2.4.1.17]	BS_yojK/7e-10/---	PTHR11926:SF16/2.4E-160/--	NA
Unigene34390_All	gi|646721422|gb|KDR22770.1|/3.72952e-17/UDP-glucuronosyltransferase 2B1, partial [Zootermopsis nevadensis]	NA	sp|P36514|UD2C1_RABIT/4e-11/UDP-glucuronosyltransferase 2C1 (Fragment) OS=Oryctolagus cuniculus GN=UGT2C1 PE=2 SV=1	aag:AaeL_AAEL014244/2e-14/glucosyl/glucuronosyl transferases; K00699 glucuronosyltransferase [EC:2.4.1.17]	NA	PF00201/1.3E-15/UDP-glucoronosyl and UDP-glucosyl transferase	NA
Unigene34426_All	gi|646718153|gb|KDR20744.1|/2.4138e-43/UDP-glucuronosyltransferase 2B1 [Zootermopsis nevadensis]	NA	sp|Q9R110|UD2A3_CAVPO/2e-12/UDP-glucuronosyltransferase 2A3 OS=Cavia porcellus GN=UGT2A3 PE=2 SV=1	tca:658932/3e-38/similar to CG17323-PA; K00699 glucuronosyltransferase [EC:2.4.1.17]	NA	PTHR11926:SF16/1.8E-56/--	NA
Unigene34444_All	gi|565341553|gb|AHC08056.1|/6.76573e-27/delta glutathione S-transferase [Locusta migratoria]	NA	sp|Q9VG96|GSTT4_DROME/1e-16/Glutathione S-transferase D4 OS=Drosophila melanogaster GN=GstD4 PE=1 SV=1	dya:Dyak_GE26177/9e-17/GE26177 gene product from transcript GE26177-RA; K00799 glutathione S-transferase [EC:2.5.1.18]	NA	PTHR11260/1.6E-22/--	NA
Unigene3619_All	gi|40949987|gb|AAR97606.1|/2.46719e-89/cytochrome P450 9E1 [Diploptera punctata]	NA	sp|Q964T2|CP9E2_BLAGE/9e-84/Cytochrome P450 9e2 OS=Blattella germanica GN=CYP9E2 PE=2 SV=1	tca:664302/2e-73/Cyp9f2, CYP9Z5; cytochrome P450 isoform 9F2; K15003 cytochrome P450, family 9 [EC:1.14.-.-]	AGc2890/1e-28/---	PR00385/8.8E-10/P450 superfamily signature	molecular_function:GO:0005488//binding;GO:0016491//oxidoreductase activity;
Unigene3696_All	gi|311213976|gb|ADP69288.1|/0/cytochrome P450 [Locusta migratoria manilensis]	gi|311213975|gb|HM153425.1|/0.0/Locusta migratoria manilensis cytochrome P450 (CYP408B1) mRNA, complete cds	sp|P33268|CP3A8_MACFA/3e-56/Cytochrome P450 3A8 OS=Macaca fascicularis GN=CYP3A8 PE=1 SV=1	mcc:678670/3e-56/CYP3A64; cytochrome P450 3A64; K07424 cytochrome P450, family 3, subfamily A [EC:1.14.14.1]	VNG0422G/6e-17/---	PF00067/3.1E-58/Cytochrome P450	NA
Unigene4027_All	gi|646702167|gb|KDR11536.1|/9.8973e-71/UDP-glucuronosyltransferase 2C1 [Zootermopsis nevadensis]	NA	sp|P36514|UD2C1_RABIT/3e-49/UDP-glucuronosyltransferase 2C1 (Fragment) OS=Oryctolagus cuniculus GN=UGT2C1 PE=2 SV=1	api:100161224/6e-59/UDP-glucuronosyltransferase 2B7-like; K00699 glucuronosyltransferase [EC:2.4.1.17]	BS_yojK/2e-08/---	PTHR11926:SF16/4.3E-103/--	NA
Unigene4055_All	gi|565341555|gb|AHC08057.1|/6.50811e-90/delta glutathione S-transferase [Locusta migratoria]	NA	sp|Q93112|GST1C_ANOGA/1e-36/Glutathione S-transferase 1, isoform C OS=Anopheles gambiae GN=GstD1 PE=1 SV=2	nvi:100114423/2e-40/GstD1, NV12288; glutathione S-transferase D1; K00799 glutathione S-transferase [EC:2.5.1.18]	PA1655/4e-11/---	PF13417/2.3E-11/Glutathione S-transferase, N-terminal domain	NA
Unigene4133_All	gi|40949987|gb|AAR97606.1|/8.71204e-30/cytochrome P450 9E1 [Diploptera punctata]	NA	sp|Q964T2|CP9E2_BLAGE/5e-28/Cytochrome P450 9e2 OS=Blattella germanica GN=CYP9E2 PE=2 SV=1	ame:410490/3e-25/CYP9R1; cytochrome P450 9R1; K15003 cytochrome P450, family 9 [EC:1.14.-.-]	NA	PTHR24292/1.3E-33/--	NA
Unigene4408_All	gi|565341541|gb|AHC08050.1|/5.48297e-83/epsilon glutathione S-transferase [Locusta migratoria]	NA	sp|Q93113|GST1D_ANOGA/4e-46/Glutathione S-transferase 1, isoform D OS=Anopheles gambiae GN=GstD1 PE=1 SV=1	tca:663119/3e-52/similar to Glutathione S-transferase 1-1 (GST class-theta); K00799 glutathione S-transferase [EC:2.5.1.18]	PA1655/2e-18/---	PS50405/16.973/Soluble glutathione S-transferase C-terminal domain profile.	NA
Unigene474_All	gi|646718153|gb|KDR20744.1|/3.05272e-145/UDP-glucuronosyltransferase 2B1 [Zootermopsis nevadensis]	NA	sp|P36513|UDB14_RABIT/3e-61/UDP-glucuronosyltransferase 2B14 OS=Oryctolagus cuniculus GN=UGT2B14 PE=2 SV=1	api:100160380/1e-118/UDP-glucuronosyltransferase 2B10-like; K00699 glucuronosyltransferase [EC:2.4.1.17]	BS_yojK/7e-09/---	PS00375/-/UDP-glycosyltransferases signature.	NA
Unigene4802_All	gi|646685185|gb|KDR03826.1|/3.52061e-114/Carbonyl reductase [NADPH] 1 [Zootermopsis nevadensis]	NA	sp|Q5RCU5|CBR1_PONAB/3e-71/Carbonyl reductase [NADPH] 1 OS=Pongo abelii GN=CBR1 PE=2 SV=3	api:100573373/4e-93/carbonyl reductase [NADPH] 1-like; K00079 carbonyl reductase 1 [EC:1.1.1.184 1.1.1.189 1.1.1.197]	all0352/8e-23/---	PTHR24322:SF58/1.7E-108/--	NA
Unigene4832_All	gi|646685185|gb|KDR03826.1|/2.07534e-111/Carbonyl reductase [NADPH] 1 [Zootermopsis nevadensis]	NA	sp|P47727|CBR1_RAT/4e-70/Carbonyl reductase [NADPH] 1 OS=Rattus norvegicus GN=Cbr1 PE=1 SV=2	tca:661972/2e-92/similar to carbonyl reductase 1-like; K00079 carbonyl reductase 1 [EC:1.1.1.184 1.1.1.189 1.1.1.197]	all0352/2e-22/---	PR00081/4.1E-23/Glucose/ribitol dehydrogenase family signature	NA
Unigene4865_All	gi|443419062|gb|AGC84403.1|/1.17221e-26/glucosyl glucuronosyl transferases [Locusta migratoria]	gi|443419061|gb|KC118981.1|/2e-52/Locusta migratoria glucosyl glucuronosyl transferases mRNA, complete cds	sp|Q64634|UD18_RAT/3e-15/UDP-glucuronosyltransferase 1-8 OS=Rattus norvegicus GN=Ugt1a8 PE=2 SV=1	dya:Dyak_GE13731/3e-17/GE13731 gene product from transcript GE13731-RA; K00699 glucuronosyltransferase [EC:2.4.1.17]	NA	PTHR11926/9.3E-31/--	molecular_function:GO:0016740//transferase activity;
Unigene4902_All	gi|478304706|gb|AGI96739.1|/0/aldehyde dehydrogenase 3-1 variant B [Aedes aegypti]	NA	sp|Q5XI42|AL3B1_RAT/8e-138/Aldehyde dehydrogenase family 3 member B1 OS=Rattus norvegicus GN=Aldh3b1 PE=2 SV=1	tgu:100230924/3e-137/aldehyde dehydrogenase 3 A2; K00128 aldehyde dehydrogenase (NAD+) [EC:1.2.1.3]	alr3672/7e-129/---	PTHR11699/8.3E-249/--	biological_process:GO:0044710//single-organism metabolic process;molecular_function:GO:0016620//oxidoreductase activity, acting on the aldehyde or oxo group of donors, NAD or NADP as acceptor;
Unigene5144_All	gi|646702167|gb|KDR11536.1|/7.46872e-142/UDP-glucuronosyltransferase 2C1 [Zootermopsis nevadensis]	NA	sp|Q64676|CGT_MOUSE/1e-73/2-hydroxyacylsphingosine 1-beta-galactosyltransferase OS=Mus musculus GN=Ugt8 PE=2 SV=2	aag:AaeL_AAEL014246/4e-109/glucosyl/glucuronosyl transferases; K00699 glucuronosyltransferase [EC:2.4.1.17]	BS_yojK/3e-11/---	PS00375/-/UDP-glycosyltransferases signature.	NA
Unigene5340_All	gi|646702167|gb|KDR11536.1|/2.56642e-137/UDP-glucuronosyltransferase 2C1 [Zootermopsis nevadensis]	gi|40891647|gb|AY227201.1|/4e-08/Mus musculus UDP glycosyltransferase 1 family polypeptide A13 (Ugt1a13) mRNA, complete cds	sp|O97951|UDB18_MACFA/2e-67/UDP-glucuronosyltransferase 2B18 OS=Macaca fascicularis GN=UGT2B18 PE=1 SV=1	aag:AaeL_AAEL014246/9e-102/glucosyl/glucuronosyl transferases; K00699 glucuronosyltransferase [EC:2.4.1.17]	BS_yjiC/3e-11/---	PF00201/9.2E-94/UDP-glucoronosyl and UDP-glucosyl transferase	NA
Unigene5401_All	gi|646684903|gb|KDR03601.1|/6.11805e-31/putative cytochrome P450 304a1 [Zootermopsis nevadensis]	NA	sp|Q9VG17|CP304_DROME/7e-25/Probable cytochrome P450 304a1 OS=Drosophila melanogaster GN=Cyp304a1 PE=2 SV=2	tca:658858/2e-11/CYP15A1; cytochrome P450 15A1; K14937 cytochrome P450, family 15, subfamily A, polypeptide 1	NA	PF00067/8.4E-12/Cytochrome P450	NA
Unigene5442_All	gi|646717519|gb|KDR20346.1|/2.17778e-131/UDP-glucuronosyltransferase, partial [Zootermopsis nevadensis]	gi|532081429|ref|XM_005326409.1|/3e-06/PREDICTED: Spermophilus tridecemlineatus UDP glucuronosyltransferase 1 family, polypeptide A1 (Ugt1a1), transcript variant X5, mRNA	sp|Q64637|UD13_RAT/1e-69/UDP-glucuronosyltransferase 1-3 OS=Rattus norvegicus GN=Ugt1a3 PE=2 SV=1	api:100160380/2e-111/UDP-glucuronosyltransferase 2B10-like; K00699 glucuronosyltransferase [EC:2.4.1.17]	BS_yojK/5e-13/---	PTHR11926/1.8E-177/--	NA
Unigene5655_All	gi|329564883|gb|AEB91980.1|/1.13359e-121/glutathione S-transferase theta 1 [Locusta migratoria]	gi|329564882|gb|HM131843.1|/0.0/Locusta migratoria glutathione S-transferase theta 1 mRNA, complete cds	sp|P30711|GSTT1_HUMAN/1e-50/Glutathione S-transferase theta-1 OS=Homo sapiens GN=GSTT1 PE=1 SV=4	nvi:100120033/1e-65/GstT3, NV12421; glutathione S-transferase T3; K00799 glutathione S-transferase [EC:2.5.1.18]	SMb20420/1e-13/---	PTHR11260:SF179/1.7E-82/--	NA
Unigene5709_All	gi|312982517|gb|ADR30117.1|/8.11037e-78/glutathione S-transferase delta [Locusta migratoria] &gt;gi|329564865|gb|AEB91971.1| glutathione S-transferase delta 1 [Locusta migratoria]	gi|329564864|gb|HM131834.1|/2e-08/Locusta migratoria glutathione S-transferase delta 1 mRNA, complete cds	sp|P30108|GSTT1_DROYA/6e-63/Glutathione S-transferase 1-1 OS=Drosophila yakuba GN=GstD1 PE=3 SV=2	dgr:Dgri_GH13103/4e-63/GH13103 gene product from transcript GH13103-RA; K00799 glutathione S-transferase [EC:2.5.1.18]	BMEI1316/8e-13/---	PS50404/21.248/Soluble glutathione S-transferase N-terminal domain profile.	NA
Unigene5899_All	gi|359843242|gb|AEV89756.1|/1.42499e-90/Glutathione S-transferase [Schistocerca gregaria]	gi|359843241|gb|HQ851378.1|/1e-139/Schistocerca gregaria Glutathione S-transferase mRNA, complete cds	sp|O18598|GST1_BLAGE/7e-64/Glutathione S-transferase OS=Blattella germanica PE=1 SV=3	tca:662754/1e-65/similar to CG8938-PA, isoform A; K00799 glutathione S-transferase [EC:2.5.1.18]	NA	PF00043/7.5E-9/Glutathione S-transferase, C-terminal domain	NA
Unigene590_All	gi|646707346|gb|KDR14152.1|/0/Alcohol dehydrogenase class-3 [Zootermopsis nevadensis]	gi|527261027|ref|XM_005148705.1|/2e-09/PREDICTED: Melopsittacus undulatus alcohol dehydrogenase 5 (class III), chi polypeptide (ADH5), mRNA	sp|P81431|ADHX_OCTVU/4e-176/Alcohol dehydrogenase class-3 OS=Octopus vulgaris PE=1 SV=1	nvi:100118368/0.0/NV16308; alcohol dehydrogenase class-3-like; K00121 S-(hydroxymethyl)glutathione dehydrogenase / alcohol dehydrogenase [EC:1.1.1.284 1.1.1.1]	YPO1502/7e-147/---	PTHR11695:SF401/5.3E-236/--	NA
Unigene6411_All	gi|565341531|gb|AHC08045.1|/2.34427e-74/sigma glutathione S-transferase [Locusta migratoria]	NA	sp|O18598|GST1_BLAGE/7e-52/Glutathione S-transferase OS=Blattella germanica PE=1 SV=3	nvi:100115049/1e-48/GstS3, NV14977; glutathione S-transferase S3; K00799 glutathione S-transferase [EC:2.5.1.18]	NA	PS50404/23.599/Soluble glutathione S-transferase N-terminal domain profile.	NA
Unigene6828_All	gi|565341543|gb|AHC08051.1|/9.53695e-70/micorsomal glutathione S-transferase [Locusta migratoria]	gi|242247666|ref|NM_001162701.1|/1e-06/Acyrthosiphon pisum microsomal glutathione S-transferase 1-like (LOC100163775), mRNA gi|239789160|dbj|AK340653.1| Acyrthosiphon pisum ACYPI004835 mRNA, clone: 425M11, complete cds, full-insert cDNA sequence based on the ESTs (5'-EST:FF310584, 3'-EST:FF313200)	sp|P10620|MGST1_HUMAN/6e-23/Microsomal glutathione S-transferase 1 OS=Homo sapiens GN=MGST1 PE=1 SV=1	dpe:Dper_GL16397/3e-40/GL16397 gene product from transcript GL16397-RA; K00799 glutathione S-transferase [EC:2.5.1.18]	NA	PTHR10689/1.3E-66/--	NA
Unigene6931_All	gi|646710509|gb|KDR16000.1|/5.23641e-27/Dehydrogenase/reductase SDR family member 11 [Zootermopsis nevadensis]	NA	sp|Q6UWP2|DHR11_HUMAN/6e-20/Dehydrogenase/reductase SDR family member 11 OS=Homo sapiens GN=DHRS11 PE=1 SV=1	api:100573373/5e-09/carbonyl reductase [NADPH] 1-like; K00079 carbonyl reductase 1 [EC:1.1.1.184 1.1.1.189 1.1.1.197]	VNG0115G/5e-13/---	PR00081/1.3E-9/Glucose/ribitol dehydrogenase family signature	NA
Unigene7558_All	gi|646721423|gb|KDR22771.1|/9.64694e-132/UDP-glucuronosyltransferase 2C1, partial [Zootermopsis nevadensis]	NA	sp|Q6K1J1|UDB31_CANFA/7e-76/UDP-glucuronosyltransferase 2B31 OS=Canis familiaris GN=UGT2B31 PE=1 SV=1	dya:Dyak_GE13731/6e-106/GE13731 gene product from transcript GE13731-RA; K00699 glucuronosyltransferase [EC:2.4.1.17]	BS_ydhE/3e-10/---	PF00201/3.5E-95/UDP-glucoronosyl and UDP-glucosyl transferase	NA
Unigene7604_All	gi|646697828|gb|KDR09314.1|/8.32379e-124/Trans-1,2-dihydrobenzene-1,2-diol dehydrogenase [Zootermopsis nevadensis]	NA	sp|Q6DF30|DHDH_XENTR/2e-86/Trans-1,2-dihydrobenzene-1,2-diol dehydrogenase OS=Xenopus tropicalis GN=dhdh PE=2 SV=1	ame:412231/4e-101/trans-1,2-dihydrobenzene-1,2-diol dehydrogenase-like; K00078 dihydrodiol dehydrogenase / D-xylose 1-dehydrogenase (NADP) [EC:1.3.1.20 1.1.1.179]	CAC1480/3e-46/---	PTHR22604:SF96/1.9E-113/--	NA
Unigene7781_All	gi|387913742|gb|AFK10494.1|/5.70338e-138/GSTO1 [Locusta migratoria] &gt;gi|565341563|gb|AHC08061.1| omega glutathione S-transferase [Locusta migratoria]	gi|387913741|gb|JQ750592.1|/0.0/Locusta migratoria GSTO1 mRNA, complete cds	sp|P78417|GSTO1_HUMAN/3e-40/Glutathione S-transferase omega-1 OS=Homo sapiens GN=GSTO1 PE=1 SV=2	nvi:100116224/2e-86/GstO1, NV12102; glutathione S-transferase O1; K00799 glutathione S-transferase [EC:2.5.1.18]	NMB1953/6e-10/---	PS50405/14.989/Soluble glutathione S-transferase C-terminal domain profile.	NA
Unigene7981_All	gi|565341565|gb|AHC08062.1|/3.24977e-101/omega glutathione S-transferase [Locusta migratoria]	NA	sp|O09131|GSTO1_MOUSE/2e-37/Glutathione S-transferase omega-1 OS=Mus musculus GN=Gsto1 PE=2 SV=2	tca:659819/2e-48/similar to CG6776-PA; K00799 glutathione S-transferase [EC:2.5.1.18]	NMB1953/1e-13/---	PTHR11260/6.0E-75/--	NA
Unigene8198_All	gi|646717519|gb|KDR20346.1|/5.86977e-23/UDP-glucuronosyltransferase, partial [Zootermopsis nevadensis]	NA	sp|Q62452|UD19_MOUSE/2e-15/UDP-glucuronosyltransferase 1-9 OS=Mus musculus GN=Ugt1a9 PE=1 SV=3	api:100169323/4e-21/UDP-glucuronosyltransferase 2A1-like; K00699 glucuronosyltransferase [EC:2.4.1.17]	NA	PTHR11926:SF16/4.8E-33/--	NA
Unigene8321_All	gi|646717519|gb|KDR20346.1|/9.89069e-47/UDP-glucuronosyltransferase, partial [Zootermopsis nevadensis]	NA	sp|P36512|UDB13_RABIT/1e-41/UDP-glucuronosyltransferase 2B13 OS=Oryctolagus cuniculus GN=UGT2B13 PE=2 SV=1	dvi:Dvir_GJ20282/4e-46/GJ20282 gene product from transcript GJ20282-RA; K00699 glucuronosyltransferase [EC:2.4.1.17]	BS_yojK/4e-11/---	PF00201/7.7E-61/UDP-glucoronosyl and UDP-glucosyl transferase	molecular_function:GO:0016740//transferase activity;
Unigene8538_All	gi|443419062|gb|AGC84403.1|/1.28473e-156/glucosyl glucuronosyl transferases [Locusta migratoria]	gi|443419061|gb|KC118981.1|/7e-23/Locusta migratoria glucosyl glucuronosyl transferases mRNA, complete cds	sp|O60656|UD19_HUMAN/4e-57/UDP-glucuronosyltransferase 1-9 OS=Homo sapiens GN=UGT1A9 PE=1 SV=1	api:100160380/1e-86/UDP-glucuronosyltransferase 2B10-like; K00699 glucuronosyltransferase [EC:2.4.1.17]	BS_yjiC/3e-10/---	PTHR11926:SF16/1.2E-155/--	NA
Unigene8598_All	gi|443419062|gb|AGC84403.1|/0/glucosyl glucuronosyl transferases [Locusta migratoria]	gi|443419061|gb|KC118981.1|/0.0/Locusta migratoria glucosyl glucuronosyl transferases mRNA, complete cds	sp|O97951|UDB18_MACFA/9e-60/UDP-glucuronosyltransferase 2B18 OS=Macaca fascicularis GN=UGT2B18 PE=1 SV=1	api:100160380/1e-90/UDP-glucuronosyltransferase 2B10-like; K00699 glucuronosyltransferase [EC:2.4.1.17]	BS_yjiC/4e-12/---	PTHR11926:SF16/4.5E-174/--	NA
Unigene8982_All	gi|565341529|gb|AHC08044.1|/3.88268e-108/sigma glutathione S-transferase [Locusta migratoria]	gi|329564868|gb|HM131836.1|/3e-20/Locusta migratoria glutathione S-transferase sigma 1 mRNA, complete cds	sp|O18598|GST1_BLAGE/7e-71/Glutathione S-transferase OS=Blattella germanica PE=1 SV=3	tca:662754/3e-71/similar to CG8938-PA, isoform A; K00799 glutathione S-transferase [EC:2.5.1.18]	NA	PF02798/1.0E-13/Glutathione S-transferase, N-terminal domain	NA
Unigene904_All	gi|329564867|gb|AEB91972.1|/6.56936e-80/glutathione S-transferase [Locusta migratoria]	gi|329564866|gb|HM131835.1|/4e-07/Locusta migratoria glutathione S-transferase mRNA, complete cds	sp|Q9VG95|GSTT5_DROME/1e-35/Glutathione S-transferase D5 OS=Drosophila melanogaster GN=GstD5 PE=3 SV=2	nvi:100114423/9e-42/GstD1, NV12288; glutathione S-transferase D1; K00799 glutathione S-transferase [EC:2.5.1.18]	SMb20005/1e-16/---	PS50404/21.27/Soluble glutathione S-transferase N-terminal domain profile.	NA
Unigene9086_All	gi|506968675|gb|AGM32681.1|/2.37207e-40/ecdysteroid UDP-glucosyltransferase protein, partial [Coptotermes formosanus]	NA	sp|Q1LZI1|UD3A1_BOVIN/5e-09/UDP-glucuronosyltransferase 3A1 OS=Bos taurus GN=UGT3A1 PE=2 SV=1	tca:658932/5e-33/similar to CG17323-PA; K00699 glucuronosyltransferase [EC:2.4.1.17]	NA	PF00201/8.8E-8/UDP-glucoronosyl and UDP-glucosyl transferase	NA
Unigene9105_All	gi|347967888|ref|XP_312497.5|/3.91201e-14/AGAP002449-PA [Anopheles gambiae str. PEST] &gt;gi|333468258|gb|EAA08100.5| AGAP002449-PA [Anopheles gambiae str. PEST]	NA	sp|O77649|UDB20_MACFA/1e-07/UDP-glucuronosyltransferase 2B20 OS=Macaca fascicularis GN=UGT2B20 PE=1 SV=1	dme:Dmel_CG17200/9e-11/Ugt86Dg; CG17200 gene product from transcript CG17200-RB (EC:2.4.1.17); K00699 glucuronosyltransferase [EC:2.4.1.17]	NA	PTHR11926/3.8E-25/--	molecular_function:GO:0016740//transferase activity;
Unigene9138_All	gi|329564867|gb|AEB91972.1|/1.0108e-59/glutathione S-transferase [Locusta migratoria]	NA	sp|Q9VG93|GSTT7_DROME/1e-33/Glutathione S-transferase D7 OS=Drosophila melanogaster GN=GstD7 PE=2 SV=1	nvi:100114423/3e-36/GstD1, NV12288; glutathione S-transferase D1; K00799 glutathione S-transferase [EC:2.5.1.18]	mll2536/3e-09/---	PF00043/7.4E-9/Glutathione S-transferase, C-terminal domain	NA
Unigene9147_All	gi|674095446|ref|XP_008821051.1|/2.67379e-10/PREDICTED: UDP-glucuronosyltransferase 2B31-like [Nannospalax galili]	NA	sp|P36514|UD2C1_RABIT/6e-11/UDP-glucuronosyltransferase 2C1 (Fragment) OS=Oryctolagus cuniculus GN=UGT2C1 PE=2 SV=1	dpo:Dpse_GA19741/2e-11/GA19741 gene product from transcript GA19741-RA; K00699 glucuronosyltransferase [EC:2.4.1.17]	NA	PTHR11926/1.9E-18/--	molecular_function:GO:0016757//transferase activity, transferring glycosyl groups;
Unigene9226_All	gi|646721422|gb|KDR22770.1|/1.94926e-109/UDP-glucuronosyltransferase 2B1, partial [Zootermopsis nevadensis]	NA	sp|Q09426|CGT_RAT/3e-51/2-hydroxyacylsphingosine 1-beta-galactosyltransferase OS=Rattus norvegicus GN=Ugt8 PE=2 SV=1	aag:AaeL_AAEL014244/3e-86/glucosyl/glucuronosyl transferases; K00699 glucuronosyltransferase [EC:2.4.1.17]	BS_yojK/4e-10/---	PTHR11926:SF16/2.3E-138/--	NA
Unigene9245_All	gi|646702167|gb|KDR11536.1|/5.26534e-124/UDP-glucuronosyltransferase 2C1 [Zootermopsis nevadensis]	NA	sp|Q6K1J1|UDB31_CANFA/7e-68/UDP-glucuronosyltransferase 2B31 OS=Canis familiaris GN=UGT2B31 PE=1 SV=1	dmo:Dmoj_GI19212/4e-103/GI19212 gene product from transcript GI19212-RA; K00699 glucuronosyltransferase [EC:2.4.1.17]	BS_ydhE/1e-09/---	PS00375/-/UDP-glycosyltransferases signature.	NA
Unigene9868_All	gi|40949987|gb|AAR97606.1|/2.55661e-52/cytochrome P450 9E1 [Diploptera punctata]	NA	sp|Q964T2|CP9E2_BLAGE/2e-53/Cytochrome P450 9e2 OS=Blattella germanica GN=CYP9E2 PE=2 SV=1	tca:664295/4e-42/CYP9Z4, GLEAN_06444; cytochrome P450 9Z4; K15003 cytochrome P450, family 9 [EC:1.14.-.-]	AGc2890/3e-20/---	PS00086/-/Cytochrome P450 cysteine heme-iron ligand signature.	NA
Unigene9961_All	gi|565341545|gb|AHC08052.1|/6.4025e-77/micorsomal glutathione S-transferase [Locusta migratoria]	NA	sp|Q91VS7|MGST1_MOUSE/5e-20/Microsomal glutathione S-transferase 1 OS=Mus musculus GN=Mgst1 PE=1 SV=3	dgr:Dgri_GH12207/3e-33/GH12207 gene product from transcript GH12207-RA; K00799 glutathione S-transferase [EC:2.5.1.18]	NA	PTHR10689/1.0E-54/--	NA

## Sheet: drug metabolism of other enzyme
CL1107.Contig1_All	gi|443419062|gb|AGC84403.1|/1.17204e-81/glucosyl glucuronosyl transferases [Locusta migratoria]	gi|443419061|gb|KC118981.1|/3e-10/Locusta migratoria glucosyl glucuronosyl transferases mRNA, complete cds	sp|Q6PDD0|UD2A2_MOUSE/4e-43/UDP-glucuronosyltransferase 2A2 OS=Mus musculus GN=Ugt2a2 PE=2 SV=1	der:Dere_GG20794/4e-55/GG20794 gene product from transcript GG20794-RA; K00699 glucuronosyltransferase [EC:2.4.1.17]	slr1125/3e-11/---	PTHR11926:SF16/1.1E-98/--	NA
CL1107.Contig2_All	gi|443419062|gb|AGC84403.1|/1.57099e-81/glucosyl glucuronosyl transferases [Locusta migratoria]	gi|443419061|gb|KC118981.1|/4e-10/Locusta migratoria glucosyl glucuronosyl transferases mRNA, complete cds	sp|Q6PDD0|UD2A2_MOUSE/1e-42/UDP-glucuronosyltransferase 2A2 OS=Mus musculus GN=Ugt2a2 PE=2 SV=1	dpo:Dpse_GA13878/2e-53/GA13878 gene product from transcript GA13878-RA; K00699 glucuronosyltransferase [EC:2.4.1.17]	slr1125/4e-11/---	PTHR11926:SF16/9.5E-99/--	molecular_function:GO:0016740//transferase activity;
CL1128.Contig1_All	gi|646707665|gb|KDR14320.1|/0/Xanthine dehydrogenase, partial [Zootermopsis nevadensis]	gi|195570591|ref|XM_002103255.1|/6e-06/Drosophila simulans GD20335 (Dsim\GD20335), mRNA	sp|Q54FB7|XDH_DICDI/1e-131/Xanthine dehydrogenase OS=Dictyostelium discoideum GN=xdh PE=3 SV=1	nvi:100122636/0.0/NV12536; xanthine dehydrogenase/oxidase-like; K00106 xanthine dehydrogenase/oxidase [EC:1.17.1.4 1.17.3.2]	RSc2096/7e-98/---	PF02738/1.7E-119/Molybdopterin-binding domain of aldehyde dehydrogenase	NA
CL1128.Contig2_All	gi|646707665|gb|KDR14320.1|/0/Xanthine dehydrogenase, partial [Zootermopsis nevadensis]	gi|350411679|ref|XM_003489373.1|/2e-11/PREDICTED: Bombus impatiens aldehyde oxidase 2-like (LOC100741462), mRNA	sp|Q54FB7|XDH_DICDI/4e-168/Xanthine dehydrogenase OS=Dictyostelium discoideum GN=xdh PE=3 SV=1	aag:AaeL_AAEL010384/0.0/aldehyde oxidase; K00106 xanthine dehydrogenase/oxidase [EC:1.17.1.4 1.17.3.2]	RSc2096/1e-93/---	PF03450/1.5E-23/CO dehydrogenase flavoprotein C-terminal domain	NA
CL1128.Contig3_All	gi|646712454|gb|KDR17215.1|/7.86322e-128/hypothetical protein L798_08320, partial [Zootermopsis nevadensis]	NA	sp|P91711|XDH_DROSU/3e-68/Xanthine dehydrogenase OS=Drosophila subobscura GN=Xdh PE=3 SV=1	nvi:100122636/3e-117/NV12536; xanthine dehydrogenase/oxidase-like; K00106 xanthine dehydrogenase/oxidase [EC:1.17.1.4 1.17.3.2]	RSc2096/3e-53/---	PF02738/5.8E-69/Molybdopterin-binding domain of aldehyde dehydrogenase	NA
CL1144.Contig1_All	gi|443419062|gb|AGC84403.1|/6.77005e-80/glucosyl glucuronosyl transferases [Locusta migratoria]	NA	sp|P36513|UDB14_RABIT/2e-37/UDP-glucuronosyltransferase 2B14 OS=Oryctolagus cuniculus GN=UGT2B14 PE=2 SV=1	dan:Dana_GF12116/6e-54/GF12116 gene product from transcript GF12116-RA; K00699 glucuronosyltransferase [EC:2.4.1.17]	CAC2716/3e-07/---	PF00201/3.6E-55/UDP-glucoronosyl and UDP-glucosyl transferase	NA
CL1144.Contig2_All	gi|443419062|gb|AGC84403.1|/7.06853e-152/glucosyl glucuronosyl transferases [Locusta migratoria]	NA	sp|Q6K1J1|UDB31_CANFA/4e-55/UDP-glucuronosyltransferase 2B31 OS=Canis familiaris GN=UGT2B31 PE=1 SV=1	api:100160380/2e-85/UDP-glucuronosyltransferase 2B10-like; K00699 glucuronosyltransferase [EC:2.4.1.17]	CAC2716/6e-07/---	PS00375/-/UDP-glycosyltransferases signature.	NA
CL120.Contig1_All	gi|646698120|gb|KDR09454.1|/4.56804e-92/UDP-glucuronosyltransferase 2B4 [Zootermopsis nevadensis]	gi|390179506|ref|XM_001359888.3|/6e-07/Drosophila pseudoobscura pseudoobscura GA19751 (Dpse\GA19751), mRNA	sp|P36513|UDB14_RABIT/5e-56/UDP-glucuronosyltransferase 2B14 OS=Oryctolagus cuniculus GN=UGT2B14 PE=2 SV=1	dpo:Dpse_GA19751/1e-74/GA19751 gene product from transcript GA19751-RA; K00699 glucuronosyltransferase [EC:2.4.1.17]	CAC2716/5e-11/---	PTHR11926/9.0E-137/--	NA
CL120.Contig2_All	gi|646721423|gb|KDR22771.1|/3.31941e-32/UDP-glucuronosyltransferase 2C1, partial [Zootermopsis nevadensis]	gi|390179506|ref|XM_001359888.3|/2e-07/Drosophila pseudoobscura pseudoobscura GA19751 (Dpse\GA19751), mRNA	sp|Q6PDD0|UD2A2_MOUSE/4e-29/UDP-glucuronosyltransferase 2A2 OS=Mus musculus GN=Ugt2a2 PE=2 SV=1	dya:Dyak_GE13731/4e-30/GE13731 gene product from transcript GE13731-RA; K00699 glucuronosyltransferase [EC:2.4.1.17]	NA	PTHR11926/5.0E-57/--	NA
CL1215.Contig1_All	gi|646721423|gb|KDR22771.1|/3.15418e-138/UDP-glucuronosyltransferase 2C1, partial [Zootermopsis nevadensis]	NA	sp|P08430|UD16_RAT/5e-72/UDP-glucuronosyltransferase 1-6 OS=Rattus norvegicus GN=Ugt1a6 PE=2 SV=1	aga:AgaP_AGAP007374/1e-105/AGAP007374-PA; K00699 glucuronosyltransferase [EC:2.4.1.17]	BS_yjiC/9e-13/---	PF00201/4.7E-85/UDP-glucoronosyl and UDP-glucosyl transferase	NA
CL1215.Contig2_All	gi|646721423|gb|KDR22771.1|/3.69104e-124/UDP-glucuronosyltransferase 2C1, partial [Zootermopsis nevadensis]	NA	sp|P08430|UD16_RAT/2e-66/UDP-glucuronosyltransferase 1-6 OS=Rattus norvegicus GN=Ugt1a6 PE=2 SV=1	aag:AaeL_AAEL014246/2e-95/glucosyl/glucuronosyl transferases; K00699 glucuronosyltransferase [EC:2.4.1.17]	BS_yjiC/8e-13/---	PS00375/-/UDP-glycosyltransferases signature.	molecular_function:GO:0016740//transferase activity;
CL1258.Contig1_All	gi|443419062|gb|AGC84403.1|/6.55008e-165/glucosyl glucuronosyl transferases [Locusta migratoria]	gi|443419061|gb|KC118981.1|/5e-17/Locusta migratoria glucosyl glucuronosyl transferases mRNA, complete cds	sp|P09875|UD2B1_RAT/1e-67/UDP-glucuronosyltransferase 2B1 OS=Rattus norvegicus GN=Ugt2b1 PE=2 SV=1	api:100160380/4e-90/UDP-glucuronosyltransferase 2B10-like; K00699 glucuronosyltransferase [EC:2.4.1.17]	BS_ydhE/3e-11/---	PF00201/1.0E-94/UDP-glucoronosyl and UDP-glucosyl transferase	NA
CL1258.Contig2_All	gi|646722004|gb|KDR23148.1|/1.02245e-22/UDP-glucuronosyltransferase 2B31 [Zootermopsis nevadensis]	gi|158285394|ref|XM_308284.4|/3e-07/Anopheles gambiae str. PEST AGAP007588-PA (AgaP_AGAP007588) mRNA, complete cds	sp|Q8JZZ0|UD3A2_MOUSE/3e-14/UDP-glucuronosyltransferase 3A2 OS=Mus musculus GN=Ugt3a2 PE=2 SV=2	dme:Dmel_CG6644/5e-17/Ugt35a; UDP-glycosyltransferase 35a (EC:2.4.1.17); K00699 glucuronosyltransferase [EC:2.4.1.17]	NA	PTHR11926:SF16/5.3E-28/--	NA
CL1346.Contig1_All	gi|646717519|gb|KDR20346.1|/3.11095e-126/UDP-glucuronosyltransferase, partial [Zootermopsis nevadensis]	gi|307344683|ref|NM_001195629.1|/5e-06/Oryctolagus cuniculus UDP glucuronosyltransferase 1 family, polypeptide A7 (UGT1A7), mRNA	sp|O77649|UDB20_MACFA/6e-60/UDP-glucuronosyltransferase 2B20 OS=Macaca fascicularis GN=UGT2B20 PE=1 SV=1	tca:658932/2e-97/similar to CG17323-PA; K00699 glucuronosyltransferase [EC:2.4.1.17]	DRA0212/6e-07/---	PTHR11926/7.3E-153/--	NA
CL1346.Contig2_All	gi|646717519|gb|KDR20346.1|/1.3295e-129/UDP-glucuronosyltransferase, partial [Zootermopsis nevadensis]	gi|307344683|ref|NM_001195629.1|/5e-06/Oryctolagus cuniculus UDP glucuronosyltransferase 1 family, polypeptide A7 (UGT1A7), mRNA	sp|O77649|UDB20_MACFA/4e-62/UDP-glucuronosyltransferase 2B20 OS=Macaca fascicularis GN=UGT2B20 PE=1 SV=1	tca:658932/1e-100/similar to CG17323-PA; K00699 glucuronosyltransferase [EC:2.4.1.17]	DRA0212/9e-06/---	PTHR11926:SF16/1.2E-154/--	NA
CL1355.Contig1_All	gi|641675506|ref|XP_008187067.1|/4.24216e-21/PREDICTED: beta-glucuronidase isoform X2 [Acyrthosiphon pisum]	NA	sp|P12265|BGLR_MOUSE/5e-16/Beta-glucuronidase OS=Mus musculus GN=Gusb PE=2 SV=2	api:100168343/2e-22/beta-glucuronidase-like; K01195 beta-glucuronidase [EC:3.2.1.31]	ZuidAm/1e-06/---	PF02837/4.5E-6/Glycosyl hydrolases family 2, sugar binding domain	NA
CL1355.Contig2_All	gi|641675506|ref|XP_008187067.1|/6.18531e-20/PREDICTED: beta-glucuronidase isoform X2 [Acyrthosiphon pisum]	NA	sp|P12265|BGLR_MOUSE/8e-16/Beta-glucuronidase OS=Mus musculus GN=Gusb PE=2 SV=2	api:100168343/3e-21/beta-glucuronidase-like; K01195 beta-glucuronidase [EC:3.2.1.31]	ZuidAm/1e-06/---	PF02837/1.2E-5/Glycosyl hydrolases family 2, sugar binding domain	NA
CL1445.Contig1_All	gi|662213869|ref|XP_008480740.1|/5.29625e-24/PREDICTED: uncharacterized protein LOC103517484 [Diaphorina citri]	NA	sp|P04146|COPIA_DROME/2e-11/Copia protein OS=Drosophila melanogaster GN=GIP PE=1 SV=3	nvi:100122749/9e-10/NV11222; BTB/POZ domain-containing adapter for CUL3-mediated RhoA degradation protein 3-like; K15074 BTB/POZ domain-containing adapter for CUL3-mediated RhoA degradation protein	NA	PTHR11439:SF127/2.9E-17/--	NA
CL1660.Contig1_All	gi|646707665|gb|KDR14320.1|/0/Xanthine dehydrogenase, partial [Zootermopsis nevadensis]	NA	sp|P91711|XDH_DROSU/2e-117/Xanthine dehydrogenase OS=Drosophila subobscura GN=Xdh PE=3 SV=1	nvi:100122636/0.0/NV12536; xanthine dehydrogenase/oxidase-like; K00106 xanthine dehydrogenase/oxidase [EC:1.17.1.4 1.17.3.2]	SMb21287/2e-93/---	PF03450/2.8E-23/CO dehydrogenase flavoprotein C-terminal domain	NA
CL1660.Contig2_All	gi|646707665|gb|KDR14320.1|/0/Xanthine dehydrogenase, partial [Zootermopsis nevadensis]	NA	sp|P91711|XDH_DROSU/1e-118/Xanthine dehydrogenase OS=Drosophila subobscura GN=Xdh PE=3 SV=1	nvi:100122636/0.0/NV12536; xanthine dehydrogenase/oxidase-like; K00106 xanthine dehydrogenase/oxidase [EC:1.17.1.4 1.17.3.2]	SMb21287/3e-91/---	PF02738/1.6E-115/Molybdopterin-binding domain of aldehyde dehydrogenase	NA
CL173.Contig1_All	gi|380014889|ref|XP_003691448.1|/0/PREDICTED: dihydropyrimidinase-like [Apis florea]	gi|541949759|ref|XM_005431814.1|/2e-26/PREDICTED: Falco cherrug dihydropyrimidinase (DPYS), mRNA	sp|Q14117|DPYS_HUMAN/3e-173/Dihydropyrimidinase OS=Homo sapiens GN=DPYS PE=1 SV=1	tca:662209/0.0/similar to CG1411-PA, isoform A; K01464 dihydropyrimidinase [EC:3.5.2.2]	PA0441/3e-128/---	PF01979/3.9E-24/Amidohydrolase family	NA
CL173.Contig2_All	gi|380014889|ref|XP_003691448.1|/0/PREDICTED: dihydropyrimidinase-like [Apis florea]	gi|541949759|ref|XM_005431814.1|/2e-26/PREDICTED: Falco cherrug dihydropyrimidinase (DPYS), mRNA	sp|Q14117|DPYS_HUMAN/3e-173/Dihydropyrimidinase OS=Homo sapiens GN=DPYS PE=1 SV=1	tca:662209/0.0/similar to CG1411-PA, isoform A; K01464 dihydropyrimidinase [EC:3.5.2.2]	PA0441/3e-128/---	PF01979/3.7E-24/Amidohydrolase family	NA
CL173.Contig3_All	gi|380014889|ref|XP_003691448.1|/0/PREDICTED: dihydropyrimidinase-like [Apis florea]	gi|542140720|ref|XM_005479440.1|/1e-14/PREDICTED: Zonotrichia albicollis dihydropyrimidinase (DPYS), mRNA	sp|Q9EQF5|DPYS_MOUSE/5e-169/Dihydropyrimidinase OS=Mus musculus GN=Dpys PE=1 SV=2	tca:662209/0.0/similar to CG1411-PA, isoform A; K01464 dihydropyrimidinase [EC:3.5.2.2]	PA0441/4e-121/---	PTHR11647/1.5E-269/--	NA
CL173.Contig4_All	gi|380014889|ref|XP_003691448.1|/0/PREDICTED: dihydropyrimidinase-like [Apis florea]	gi|542140720|ref|XM_005479440.1|/1e-14/PREDICTED: Zonotrichia albicollis dihydropyrimidinase (DPYS), mRNA	sp|Q9EQF5|DPYS_MOUSE/5e-169/Dihydropyrimidinase OS=Mus musculus GN=Dpys PE=1 SV=2	tca:662209/0.0/similar to CG1411-PA, isoform A; K01464 dihydropyrimidinase [EC:3.5.2.2]	PA0441/4e-121/---	PTHR11647/1.5E-269/--	NA
CL173.Contig5_All	gi|380014889|ref|XP_003691448.1|/0/PREDICTED: dihydropyrimidinase-like [Apis florea]	gi|541949759|ref|XM_005431814.1|/4e-24/PREDICTED: Falco cherrug dihydropyrimidinase (DPYS), mRNA	sp|Q14117|DPYS_HUMAN/4e-173/Dihydropyrimidinase OS=Homo sapiens GN=DPYS PE=1 SV=1	tca:662209/0.0/similar to CG1411-PA, isoform A; K01464 dihydropyrimidinase [EC:3.5.2.2]	PA0441/1e-125/---	PTHR11647/6.0E-274/--	NA
CL173.Contig6_All	gi|380014889|ref|XP_003691448.1|/0/PREDICTED: dihydropyrimidinase-like [Apis florea]	gi|558159222|ref|XM_006122392.1|/1e-11/PREDICTED: Pelodiscus sinensis dihydropyrimidinase (DPYS), mRNA	sp|Q9EQF5|DPYS_MOUSE/2e-168/Dihydropyrimidinase OS=Mus musculus GN=Dpys PE=1 SV=2	tca:662209/0.0/similar to CG1411-PA, isoform A; K01464 dihydropyrimidinase [EC:3.5.2.2]	PA0441/7e-121/---	PTHR11647:SF1/8.6E-268/--	NA
CL1879.Contig1_All	gi|586831217|gb|AHJ81342.1|/2.06238e-168/carboxylesterase [Locusta migratoria]	gi|507970195|ref|XM_004690231.1|/1e-08/PREDICTED: Condylura cristata carboxylesterase 4A (CES4A), mRNA	sp|P35501|ESTE_MYZPE/7e-81/Esterase E4 OS=Myzus persicae PE=1 SV=1	tca:658208/5e-86/Tcjhe; juvenile hormone esterase; K01063 juvenile-hormone esterase [EC:3.1.1.59]	BS_pnbA/2e-54/---	PF00135/1.4E-149/Carboxylesterase family	NA
CL1879.Contig2_All	gi|586831217|gb|AHJ81342.1|/1.27889e-173/carboxylesterase [Locusta migratoria]	gi|507970195|ref|XM_004690231.1|/1e-08/PREDICTED: Condylura cristata carboxylesterase 4A (CES4A), mRNA	sp|P35501|ESTE_MYZPE/6e-86/Esterase E4 OS=Myzus persicae PE=1 SV=1	tca:658208/8e-90/Tcjhe; juvenile hormone esterase; K01063 juvenile-hormone esterase [EC:3.1.1.59]	BS_pnbA/2e-54/---	PF00135/1.7E-152/Carboxylesterase family	NA
CL1959.Contig1_All	gi|646717519|gb|KDR20346.1|/5.24955e-18/UDP-glucuronosyltransferase, partial [Zootermopsis nevadensis]	NA	sp|Q91280|UGT3_PLEPL/1e-14/UDP-glucuronosyltransferase (Fragment) OS=Pleuronectes platessa GN=ugt3 PE=2 SV=1	api:100169551/5e-17/UDP-glucuronosyltransferase 2B14-like; K00699 glucuronosyltransferase [EC:2.4.1.17]	NA	NA	NA
CL1959.Contig2_All	gi|646717519|gb|KDR20346.1|/8.36779e-18/UDP-glucuronosyltransferase, partial [Zootermopsis nevadensis]	NA	sp|O60656|UD19_HUMAN/8e-15/UDP-glucuronosyltransferase 1-9 OS=Homo sapiens GN=UGT1A9 PE=1 SV=1	api:100169551/9e-17/UDP-glucuronosyltransferase 2B14-like; K00699 glucuronosyltransferase [EC:2.4.1.17]	NA	NA	NA
CL1999.Contig1_All	gi|586831219|gb|AHJ81343.1|/0/carboxylesterase [Locusta migratoria]	gi|146330990|gb|EF558769.1|/3e-12/Gryllus assimilis juvenile hormone esterase (Jhe) mRNA, partial cds	sp|B2D0J5|EST6_APIME/1e-91/Venom carboxylesterase-6 OS=Apis mellifera PE=2 SV=1	tca:658208/2e-88/Tcjhe; juvenile hormone esterase; K01063 juvenile-hormone esterase [EC:3.1.1.59]	BS_pnbA/1e-51/---	PTHR11559/1.2E-190/--	NA
CL1999.Contig2_All	gi|586831221|gb|AHJ81344.1|/0/carboxylesterase [Locusta migratoria]	gi|347963974|ref|XM_310568.5|/2e-07/Anopheles gambiae str. PEST AGAP000522-PA (AgaP_AGAP000522) mRNA, partial cds	sp|B2D0J5|EST6_APIME/8e-87/Venom carboxylesterase-6 OS=Apis mellifera PE=2 SV=1	tca:658208/6e-89/Tcjhe; juvenile hormone esterase; K01063 juvenile-hormone esterase [EC:3.1.1.59]	BS_pnbA/2e-54/---	PF00135/1.1E-152/Carboxylesterase family	NA
CL1999.Contig4_All	gi|586831211|gb|AHJ81339.1|/0/carboxylesterase [Locusta migratoria]	NA	sp|B2D0J5|EST6_APIME/3e-93/Venom carboxylesterase-6 OS=Apis mellifera PE=2 SV=1	tca:658208/8e-85/Tcjhe; juvenile hormone esterase; K01063 juvenile-hormone esterase [EC:3.1.1.59]	BS_pnbA/1e-53/---	PS00941/-/Carboxylesterases type-B signature 2.	NA
CL216.Contig1_All	gi|646696603|gb|KDR08779.1|/1.32703e-65/Beta-glucuronidase [Zootermopsis nevadensis]	NA	sp|P12265|BGLR_MOUSE/2e-45/Beta-glucuronidase OS=Mus musculus GN=Gusb PE=2 SV=2	api:100168343/1e-66/beta-glucuronidase-like; K01195 beta-glucuronidase [EC:3.2.1.31]	ZuidAm/6e-40/---	PTHR10066/2.2E-82/--	biological_process:GO:0008152//metabolic process;molecular_function:GO:0004553//hydrolase activity, hydrolyzing O-glycosyl compounds;
CL216.Contig2_All	gi|646696603|gb|KDR08779.1|/9.91706e-74/Beta-glucuronidase [Zootermopsis nevadensis]	NA	sp|P12265|BGLR_MOUSE/6e-51/Beta-glucuronidase OS=Mus musculus GN=Gusb PE=2 SV=2	api:100168343/8e-74/beta-glucuronidase-like; K01195 beta-glucuronidase [EC:3.2.1.31]	ZuidAm/4e-41/---	PTHR10066:SF51/1.9E-93/--	biological_process:GO:0008152//metabolic process;molecular_function:GO:0004553//hydrolase activity, hydrolyzing O-glycosyl compounds;
CL2271.Contig1_All	gi|549438519|gb|AGX25148.1|/1.54824e-47/beta-glucuronidase-like protein [Leptinotarsa decemlineata]	gi|158300839|ref|XM_320660.4|/3e-06/Anopheles gambiae str. PEST AGAP011859-PA (AgaP_AGAP011859) mRNA, complete cds	sp|Q5R5N6|BGLR_PONAB/3e-31/Beta-glucuronidase OS=Pongo abelii GN=GUSB PE=2 SV=2	dsi:Dsim_GD25338/6e-48/GD25338 gene product from transcript GD25338-RA; K01195 beta-glucuronidase [EC:3.2.1.31]	uidA/1e-26/---	PTHR10066/1.6E-62/--	biological_process:GO:0005975//carbohydrate metabolic process;molecular_function:GO:0004553//hydrolase activity, hydrolyzing O-glycosyl compounds;
CL2271.Contig2_All	gi|91089481|ref|XP_969353.1|/1.62543e-143/PREDICTED: beta-glucuronidase [Tribolium castaneum] &gt;gi|270011394|gb|EFA07842.1| hypothetical protein TcasGA2_TC005412 [Tribolium castaneum]	gi|549438518|gb|KC282391.1|/5e-10/Leptinotarsa decemlineata clone 3-2227 beta-glucuronidase-like protein mRNA, complete cds	sp|P12265|BGLR_MOUSE/2e-107/Beta-glucuronidase OS=Mus musculus GN=Gusb PE=2 SV=2	tca:657825/8e-145/similar to GA13505-PA; K01195 beta-glucuronidase [EC:3.2.1.31]	uidA/1e-88/---	PF02836/1.6E-72/Glycosyl hydrolases family 2, TIM barrel domain	molecular_function:GO:0003824//catalytic activity;
CL2271.Contig3_All	gi|91089481|ref|XP_969353.1|/2.79701e-28/PREDICTED: beta-glucuronidase [Tribolium castaneum] &gt;gi|270011394|gb|EFA07842.1| hypothetical protein TcasGA2_TC005412 [Tribolium castaneum]	NA	sp|P12265|BGLR_MOUSE/2e-16/Beta-glucuronidase OS=Mus musculus GN=Gusb PE=2 SV=2	tca:657825/1e-29/similar to GA13505-PA; K01195 beta-glucuronidase [EC:3.2.1.31]	uidA/2e-11/---	PTHR10066/3.2E-28/--	biological_process:GO:0005975//carbohydrate metabolic process;molecular_function:GO:0004553//hydrolase activity, hydrolyzing O-glycosyl compounds;
CL2334.Contig1_All	gi|586831221|gb|AHJ81344.1|/0/carboxylesterase [Locusta migratoria]	NA	sp|B2D0J5|EST6_APIME/3e-90/Venom carboxylesterase-6 OS=Apis mellifera PE=2 SV=1	tca:658208/3e-85/Tcjhe; juvenile hormone esterase; K01063 juvenile-hormone esterase [EC:3.1.1.59]	BS_pnbA/6e-53/---	PF00135/7.5E-151/Carboxylesterase family	NA
CL2335.Contig1_All	gi|443419062|gb|AGC84403.1|/1.0208e-39/glucosyl glucuronosyl transferases [Locusta migratoria]	NA	sp|Q6UWM9|UD2A3_HUMAN/4e-28/UDP-glucuronosyltransferase 2A3 OS=Homo sapiens GN=UGT2A3 PE=2 SV=2	dya:Dyak_GE13731/2e-30/GE13731 gene product from transcript GE13731-RA; K00699 glucuronosyltransferase [EC:2.4.1.17]	NA	PTHR11926:SF16/2.3E-65/--	NA
CL2335.Contig2_All	gi|443419062|gb|AGC84403.1|/9.75149e-42/glucosyl glucuronosyl transferases [Locusta migratoria]	NA	sp|Q6UWM9|UD2A3_HUMAN/1e-29/UDP-glucuronosyltransferase 2A3 OS=Homo sapiens GN=UGT2A3 PE=2 SV=2	dpo:Dpse_GA13878/2e-30/GA13878 gene product from transcript GA13878-RA; K00699 glucuronosyltransferase [EC:2.4.1.17]	NA	PTHR11926/6.5E-60/--	NA
CL2400.Contig1_All	gi|646717171|gb|KDR20132.1|/0/GMP synthase [glutamine-hydrolyzing] [Zootermopsis nevadensis]	gi|359843285|gb|HQ851400.1|/0.0/Schistocerca gregaria glutamine amidotransferase mRNA, partial cds	sp|P49915|GUAA_HUMAN/0.0/GMP synthase [glutamine-hydrolyzing] OS=Homo sapiens GN=GMPS PE=1 SV=1	tca:658636/0.0/similar to GMP synthase [glutamine-hydrolyzing] (Glutamine amidotransferase) (GMP synthetase); K01951 GMP synthase (glutamine-hydrolysing) [EC:6.3.5.2]	RSc1431_2/8e-44/---	PS51273/31.17/Glutamine amidotransferase type 1 domain profile.	biological_process:GO:0006177//GMP biosynthetic process;molecular_function:GO:0003922//GMP synthase (glutamine-hydrolyzing) activity;GO:0005524//ATP binding;GO:0016462//pyrophosphatase activity;
CL2400.Contig2_All	gi|359843286|gb|AEV89778.1|/1.36493e-105/glutamine amidotransferase, partial [Schistocerca gregaria]	gi|359843285|gb|HQ851400.1|/0.0/Schistocerca gregaria glutamine amidotransferase mRNA, partial cds	sp|Q5RA96|GUAA_PONAB/4e-65/GMP synthase [glutamine-hydrolyzing] OS=Pongo abelii GN=GMPS PE=2 SV=1	tca:658636/9e-82/similar to GMP synthase [glutamine-hydrolyzing] (Glutamine amidotransferase) (GMP synthetase); K01951 GMP synthase (glutamine-hydrolysing) [EC:6.3.5.2]	CAC2700_1/2e-38/---	PF00117/6.2E-36/Glutamine amidotransferase class-I	biological_process:GO:0006177//GMP biosynthetic process;molecular_function:GO:0003922//GMP synthase (glutamine-hydrolyzing) activity;GO:0005524//ATP binding;GO:0016462//pyrophosphatase activity;
CL2813.Contig1_All	gi|662184526|ref|XP_008472293.1|/1.43081e-19/PREDICTED: 2-hydroxyacylsphingosine 1-beta-galactosyltransferase-like [Diaphorina citri]	gi|311771705|ref|NM_001039691.2|/2e-11/Rattus norvegicus UDP glucuronosyltransferase 1 family, polypeptide A6 (Ugt1a6), transcript variant 1, mRNA	sp|Q64634|UD18_RAT/2e-16/UDP-glucuronosyltransferase 1-8 OS=Rattus norvegicus GN=Ugt1a8 PE=2 SV=1	dpo:Dpse_GA13878/1e-19/GA13878 gene product from transcript GA13878-RA; K00699 glucuronosyltransferase [EC:2.4.1.17]	NA	PF00201/5.7E-24/UDP-glucoronosyl and UDP-glucosyl transferase	molecular_function:GO:0016740//transferase activity;
CL2813.Contig2_All	gi|646717519|gb|KDR20346.1|/5.62351e-113/UDP-glucuronosyltransferase, partial [Zootermopsis nevadensis]	gi|311771705|ref|NM_001039691.2|/7e-11/Rattus norvegicus UDP glucuronosyltransferase 1 family, polypeptide A6 (Ugt1a6), transcript variant 1, mRNA	sp|Q6ZQM8|UD17C_MOUSE/8e-64/UDP-glucuronosyltransferase 1-7C OS=Mus musculus GN=Ugt1a7c PE=2 SV=1	api:100160380/2e-105/UDP-glucuronosyltransferase 2B10-like; K00699 glucuronosyltransferase [EC:2.4.1.17]	Cgl1939/6e-11/---	PS00375/-/UDP-glycosyltransferases signature.	NA
CL2847.Contig1_All	gi|586831191|gb|AHJ81329.1|/0/carboxylesterase [Locusta migratoria]	gi|440918778|gb|JX961711.1|/5e-08/Locusta migratoria carboxylesterase (CesA2) mRNA, complete cds	sp|P21927|CHLE_RABIT/1e-65/Cholinesterase OS=Oryctolagus cuniculus GN=BCHE PE=2 SV=1	aag:AaeL_AAEL005200/8e-70/juvenile hormone esterase; K01063 juvenile-hormone esterase [EC:3.1.1.59]	BS_pnbA/3e-62/---	PF00135/4.3E-141/Carboxylesterase family	NA
CL2946.Contig1_All	gi|646718153|gb|KDR20744.1|/2.10953e-68/UDP-glucuronosyltransferase 2B1 [Zootermopsis nevadensis]	NA	sp|P08541|UD2B2_RAT/8e-54/UDP-glucuronosyltransferase 2B2 OS=Rattus norvegicus GN=Ugt2b PE=1 SV=1	api:100169323/6e-66/UDP-glucuronosyltransferase 2A1-like; K00699 glucuronosyltransferase [EC:2.4.1.17]	BS_yojK/6e-13/---	PTHR11926/1.9E-101/--	NA
CL2946.Contig2_All	gi|646691843|gb|KDR07235.1|/8.00218e-142/UDP-glucuronosyltransferase 2B7, partial [Zootermopsis nevadensis]	NA	sp|P17717|UDB17_MOUSE/1e-69/UDP-glucuronosyltransferase 2B17 OS=Mus musculus GN=Ugt2b17 PE=2 SV=1	api:100160380/1e-118/UDP-glucuronosyltransferase 2B10-like; K00699 glucuronosyltransferase [EC:2.4.1.17]	slr1125/5e-10/---	PS00375/-/UDP-glycosyltransferases signature.	NA
CL2956.Contig1_All	gi|646696603|gb|KDR08779.1|/0/Beta-glucuronidase [Zootermopsis nevadensis]	gi|542182686|ref|XM_005496701.1|/1e-13/PREDICTED: Zonotrichia albicollis glucuronidase, beta (GUSB), partial mRNA	sp|O97524|BGLR_FELCA/1e-166/Beta-glucuronidase OS=Felis catus GN=GUSB PE=1 SV=1	api:100168343/0.0/beta-glucuronidase-like; K01195 beta-glucuronidase [EC:3.2.1.31]	ZuidAm/1e-125/---	PTHR10066/0.0/--	NA
CL2956.Contig2_All	gi|646696603|gb|KDR08779.1|/0/Beta-glucuronidase [Zootermopsis nevadensis]	gi|22552951|emb|AL445363.7|/3e-23/Human chromosome 14 DNA sequence BAC R-671J11 of library RPCI-11 from chromosome 14 of Homo sapiens (Human), complete sequence	sp|O97524|BGLR_FELCA/1e-166/Beta-glucuronidase OS=Felis catus GN=GUSB PE=1 SV=1	api:100168343/0.0/beta-glucuronidase-like; K01195 beta-glucuronidase [EC:3.2.1.31]	ZuidAm/1e-125/---	PTHR10066/0.0/--	NA
CL3147.Contig1_All	gi|646723793|gb|KDR24287.1|/5.96146e-78/Uridine 5&apos;-monophosphate synthase [Zootermopsis nevadensis]	NA	sp|Q01637|UMPS_DROME/4e-63/Uridine 5'-monophosphate synthase OS=Drosophila melanogaster GN=r-l PE=2 SV=2	aga:AgaP_AGAP004175/4e-68/AGAP004175-PA; K13421 uridine monophosphate synthetase [EC:2.4.2.10 4.1.1.23]	SPCC330.05c/2e-53/---	PTHR19278/5.6E-74/--	biological_process:GO:0072528//pyrimidine-containing compound biosynthetic process;GO:0055086//nucleobase-containing small molecule metabolic process;molecular_function:GO:0003824//catalytic activity;
CL3147.Contig2_All	gi|646723793|gb|KDR24287.1|/4.40445e-84/Uridine 5&apos;-monophosphate synthase [Zootermopsis nevadensis]	NA	sp|Q01637|UMPS_DROME/5e-66/Uridine 5'-monophosphate synthase OS=Drosophila melanogaster GN=r-l PE=2 SV=2	aga:AgaP_AGAP004175/9e-71/AGAP004175-PA; K13421 uridine monophosphate synthetase [EC:2.4.2.10 4.1.1.23]	SPCC330.05c/2e-53/---	SM00934/7.6E-33/Orotidine 5'-phosphate decarboxylase / HUMPS family	biological_process:GO:0055086//nucleobase-containing small molecule metabolic process;GO:1901564//organonitrogen compound metabolic process;molecular_function:GO:0003824//catalytic activity;
CL3299.Contig1_All	gi|40949987|gb|AAR97606.1|/6.73745e-95/cytochrome P450 9E1 [Diploptera punctata]	NA	sp|Q964T2|CP9E2_BLAGE/3e-92/Cytochrome P450 9e2 OS=Blattella germanica GN=CYP9E2 PE=2 SV=1	tca:664295/8e-74/CYP9Z4, GLEAN_06444; cytochrome P450 9Z4; K15003 cytochrome P450, family 9 [EC:1.14.-.-]	AGc2890/4e-30/---	PS00086/-/Cytochrome P450 cysteine heme-iron ligand signature.	NA
CL3299.Contig3_All	gi|47605531|sp|Q964T2.1|CP9E2_BLAGE/5.18968e-19/RecName: Full=Cytochrome P450 9e2; AltName: Full=CYPIXE2 [Blattella germanica] &gt;gi|14582223|gb|AAK69410.1|AF275640_1 cytochrome P450 [Blattella germanica]	NA	sp|Q964T2|CP9E2_BLAGE/6e-21/Cytochrome P450 9e2 OS=Blattella germanica GN=CYP9E2 PE=2 SV=1	tca:664302/1e-16/Cyp9f2, CYP9Z5; cytochrome P450 isoform 9F2; K15003 cytochrome P450, family 9 [EC:1.14.-.-]	NA	PF00067/6.1E-17/Cytochrome P450	NA
CL3343.Contig2_All	gi|586831191|gb|AHJ81329.1|/0/carboxylesterase [Locusta migratoria]	gi|440918778|gb|JX961711.1|/1e-17/Locusta migratoria carboxylesterase (CesA2) mRNA, complete cds	sp|B2D0J5|EST6_APIME/2e-68/Venom carboxylesterase-6 OS=Apis mellifera PE=2 SV=1	tca:658208/1e-68/Tcjhe; juvenile hormone esterase; K01063 juvenile-hormone esterase [EC:3.1.1.59]	BS_pnbA/2e-55/---	PTHR11559/2.4E-166/--	NA
CL342.Contig2_All	gi|646702167|gb|KDR11536.1|/1.59001e-129/UDP-glucuronosyltransferase 2C1 [Zootermopsis nevadensis]	gi|478506929|ref|XM_004427702.1|/9e-07/PREDICTED: Ceratotherium simum simum UDP glucuronosyltransferase 1 family, polypeptide A1 (UGT1A1), mRNA	sp|Q09426|CGT_RAT/2e-66/2-hydroxyacylsphingosine 1-beta-galactosyltransferase OS=Rattus norvegicus GN=Ugt8 PE=2 SV=1	aga:AgaP_AGAP007374/2e-106/AGAP007374-PA; K00699 glucuronosyltransferase [EC:2.4.1.17]	slr1125/2e-12/---	PTHR11926/3.6E-180/--	NA
CL342.Contig3_All	gi|646702167|gb|KDR11536.1|/1.62909e-129/UDP-glucuronosyltransferase 2C1 [Zootermopsis nevadensis]	gi|115312347|gb|AC188947.2|/2e-10/Gallus gallus BAC clone CH261-69F24 from chromosome z, complete sequence	sp|Q09426|CGT_RAT/1e-66/2-hydroxyacylsphingosine 1-beta-galactosyltransferase OS=Rattus norvegicus GN=Ugt8 PE=2 SV=1	aga:AgaP_AGAP007374/6e-107/AGAP007374-PA; K00699 glucuronosyltransferase [EC:2.4.1.17]	BS_yjiC/2e-12/---	PF00201/6.7E-78/UDP-glucoronosyl and UDP-glucosyl transferase	NA
CL429.Contig3_All	gi|47605531|sp|Q964T2.1|CP9E2_BLAGE/5.02547e-101/RecName: Full=Cytochrome P450 9e2; AltName: Full=CYPIXE2 [Blattella germanica] &gt;gi|14582223|gb|AAK69410.1|AF275640_1 cytochrome P450 [Blattella germanica]	NA	sp|Q964T2|CP9E2_BLAGE/7e-103/Cytochrome P450 9e2 OS=Blattella germanica GN=CYP9E2 PE=2 SV=1	tca:664295/9e-86/CYP9Z4, GLEAN_06444; cytochrome P450 9Z4; K15003 cytochrome P450, family 9 [EC:1.14.-.-]	AGc2890/4e-28/---	PS00086/-/Cytochrome P450 cysteine heme-iron ligand signature.	NA
CL461.Contig1_All	gi|586831171|gb|AHJ81319.1|/4.60232e-123/carboxylesterase [Locusta migratoria]	gi|164416530|gb|EU330887.1|/2e-07/Locusta migratoria manilensis carboxylesterase mRNA, partial cds	sp|P35502|ESTF_MYZPE/5e-71/Esterase FE4 OS=Myzus persicae PE=1 SV=1	api:100163252/1e-70/esterase FE4-like; K12298 bile salt-stimulated lipase [EC:3.1.1.3 3.1.1.13]	Rv2045c/8e-48/---	PTHR11559/7.0E-140/--	NA
CL461.Contig2_All	gi|586831171|gb|AHJ81319.1|/1.65129e-118/carboxylesterase [Locusta migratoria]	gi|157366847|gb|EF675190.1|/7e-07/Bemisia tabaci strain SUD-S AChE2 (ace2) mRNA, complete cds	sp|P35502|ESTF_MYZPE/5e-68/Esterase FE4 OS=Myzus persicae PE=1 SV=1	api:100163252/2e-69/esterase FE4-like; K12298 bile salt-stimulated lipase [EC:3.1.1.3 3.1.1.13]	Rv2045c/1e-46/---	PTHR11559/1.9E-128/--	NA
CL461.Contig3_All	gi|586831171|gb|AHJ81319.1|/4.30056e-121/carboxylesterase [Locusta migratoria]	gi|164416530|gb|EU330887.1|/2e-07/Locusta migratoria manilensis carboxylesterase mRNA, partial cds	sp|P35502|ESTF_MYZPE/2e-71/Esterase FE4 OS=Myzus persicae PE=1 SV=1	api:100163252/4e-68/esterase FE4-like; K12298 bile salt-stimulated lipase [EC:3.1.1.3 3.1.1.13]	BS_pnbA/7e-47/---	PF00135/2.1E-126/Carboxylesterase family	NA
CL461.Contig4_All	gi|532219695|gb|AGT95755.1|/4.22562e-58/carboxylesterase A4 [Locusta migratoria]	NA	sp|Q8I034|EST5A_FELCA/3e-25/Carboxylesterase 5A OS=Felis catus GN=CES5A PE=1 SV=1	oaa:100079382/3e-30/liver carboxylesterase 1-like; K01044 carboxylesterase 1 [EC:3.1.1.1]	Rv2045c/1e-17/---	PS00122/-/Carboxylesterases type-B serine active site.	NA
CL461.Contig5_All	gi|532219695|gb|AGT95755.1|/3.70685e-41/carboxylesterase A4 [Locusta migratoria]	NA	sp|P35502|ESTF_MYZPE/2e-11/Esterase FE4 OS=Myzus persicae PE=1 SV=1	mdo:100144614/7e-13/CES2.1; carboxylesterase 2-like protein 1; K03927 carboxylesterase 2 [EC:3.1.1.1 3.1.1.84 3.1.1.56]	NA	PTHR11559:SF153/3.4E-34/--	NA
CL468.Contig1_All	gi|646721423|gb|KDR22771.1|/8.31629e-142/UDP-glucuronosyltransferase 2C1, partial [Zootermopsis nevadensis]	NA	sp|P36514|UD2C1_RABIT/1e-66/UDP-glucuronosyltransferase 2C1 (Fragment) OS=Oryctolagus cuniculus GN=UGT2C1 PE=2 SV=1	aga:AgaP_AGAP007374/3e-111/AGAP007374-PA; K00699 glucuronosyltransferase [EC:2.4.1.17]	BS_ydhE/5e-12/---	PTHR11926:SF16/8.4E-189/--	NA
CL468.Contig2_All	gi|646702166|gb|KDR11535.1|/1.1151e-24/UDP-glucuronosyltransferase 1-8 [Zootermopsis nevadensis]	NA	sp|Q8BWQ1|UD2A3_MOUSE/6e-09/UDP-glucuronosyltransferase 2A3 OS=Mus musculus GN=Ugt2a3 PE=1 SV=1	dmo:Dmoj_GI14134/1e-20/GI14134 gene product from transcript GI14134-RA; K00699 glucuronosyltransferase [EC:2.4.1.17]	NA	PTHR11926/1.1E-31/--	biological_process:GO:0008152//metabolic process;molecular_function:GO:0016758//transferase activity, transferring hexosyl groups;
CL568.Contig1_All	gi|164416533|gb|ABY53601.1|/0/carboxylesterase-like protein [Locusta migratoria manilensis]	gi|164416532|gb|EU330888.1|/3e-43/Locusta migratoria manilensis carboxylesterase-like protein mRNA, partial cds	sp|P35502|ESTF_MYZPE/8e-81/Esterase FE4 OS=Myzus persicae PE=1 SV=1	tca:658208/1e-76/Tcjhe; juvenile hormone esterase; K01063 juvenile-hormone esterase [EC:3.1.1.59]	BS_pnbA/4e-42/---	PS00122/-/Carboxylesterases type-B serine active site.	NA
CL568.Contig2_All	gi|586831203|gb|AHJ81335.1|/8.09594e-57/carboxylesterase [Locusta migratoria]	gi|164416532|gb|EU330888.1|/1e-106/Locusta migratoria manilensis carboxylesterase-like protein mRNA, partial cds	NA	dme:Dmel_CG2505/5e-09/alpha-Est2; alpha-Esterase-2 (EC:3.1.1.- 3.1.1.1); K01044 carboxylesterase 1 [EC:3.1.1.1]	NA	PTHR11559/1.2E-21/--	NA
CL568.Contig4_All	gi|586831203|gb|AHJ81335.1|/3.2297e-24/carboxylesterase [Locusta migratoria]	NA	sp|P23795|ACES_BOVIN/1e-14/Acetylcholinesterase OS=Bos taurus GN=ACHE PE=1 SV=2	ecb:100069149/5e-14/acetylcholinesterase-like; K01049 acetylcholinesterase [EC:3.1.1.7]	STM1623/1e-07/---	PF00135/8.5E-24/Carboxylesterase family	NA
CL568.Contig6_All	gi|164416533|gb|ABY53601.1|/0/carboxylesterase-like protein [Locusta migratoria manilensis]	gi|164416532|gb|EU330888.1|/2e-22/Locusta migratoria manilensis carboxylesterase-like protein mRNA, partial cds	sp|P35502|ESTF_MYZPE/4e-80/Esterase FE4 OS=Myzus persicae PE=1 SV=1	tca:658208/2e-79/Tcjhe; juvenile hormone esterase; K01063 juvenile-hormone esterase [EC:3.1.1.59]	BS_pnbA/3e-41/---	PTHR11559/4.2E-174/--	NA
CL568.Contig7_All	gi|164416533|gb|ABY53601.1|/0/carboxylesterase-like protein [Locusta migratoria manilensis]	gi|164416532|gb|EU330888.1|/1e-39/Locusta migratoria manilensis carboxylesterase-like protein mRNA, partial cds	sp|P35502|ESTF_MYZPE/5e-81/Esterase FE4 OS=Myzus persicae PE=1 SV=1	tca:658208/3e-76/Tcjhe; juvenile hormone esterase; K01063 juvenile-hormone esterase [EC:3.1.1.59]	BS_pnbA/4e-43/---	PS00122/-/Carboxylesterases type-B serine active site.	NA
CL61.Contig1_All	gi|40949987|gb|AAR97606.1|/1.89693e-106/cytochrome P450 9E1 [Diploptera punctata]	NA	sp|Q964T2|CP9E2_BLAGE/2e-102/Cytochrome P450 9e2 OS=Blattella germanica GN=CYP9E2 PE=2 SV=1	tca:664302/1e-84/Cyp9f2, CYP9Z5; cytochrome P450 isoform 9F2; K15003 cytochrome P450, family 9 [EC:1.14.-.-]	BH0579/5e-29/---	PR00463/2.8E-22/E-class P450 group I signature	molecular_function:GO:0005488//binding;GO:0016491//oxidoreductase activity;
CL691.Contig1_All	gi|646721423|gb|KDR22771.1|/6.40896e-48/UDP-glucuronosyltransferase 2C1, partial [Zootermopsis nevadensis]	NA	sp|P70691|UD12_MOUSE/1e-13/UDP-glucuronosyltransferase 1-2 OS=Mus musculus GN=Ugt1a2 PE=2 SV=1	api:100160380/3e-33/UDP-glucuronosyltransferase 2B10-like; K00699 glucuronosyltransferase [EC:2.4.1.17]	NA	PTHR11926/6.3E-57/--	NA
CL691.Contig2_All	gi|646702167|gb|KDR11536.1|/1.4001e-143/UDP-glucuronosyltransferase 2C1 [Zootermopsis nevadensis]	NA	sp|Q9R110|UD2A3_CAVPO/5e-68/UDP-glucuronosyltransferase 2A3 OS=Cavia porcellus GN=UGT2A3 PE=2 SV=1	aag:AaeL_AAEL014246/2e-114/glucosyl/glucuronosyl transferases; K00699 glucuronosyltransferase [EC:2.4.1.17]	CAC2716/1e-08/---	PTHR11926/6.4E-188/--	NA
CL815.Contig1_All	gi|443419062|gb|AGC84403.1|/2.547e-117/glucosyl glucuronosyl transferases [Locusta migratoria]	NA	sp|Q09426|CGT_RAT/3e-42/2-hydroxyacylsphingosine 1-beta-galactosyltransferase OS=Rattus norvegicus GN=Ugt8 PE=2 SV=1	ame:411021/9e-74/UDP-glycosyltransferase; K00699 glucuronosyltransferase [EC:2.4.1.17]	mlr4194/1e-08/---	PS00375/-/UDP-glycosyltransferases signature.	NA
CL815.Contig2_All	gi|443419062|gb|AGC84403.1|/2.56354e-117/glucosyl glucuronosyl transferases [Locusta migratoria]	NA	sp|Q09426|CGT_RAT/7e-43/2-hydroxyacylsphingosine 1-beta-galactosyltransferase OS=Rattus norvegicus GN=Ugt8 PE=2 SV=1	ame:411021/6e-74/UDP-glycosyltransferase; K00699 glucuronosyltransferase [EC:2.4.1.17]	mlr4194/2e-08/---	PTHR11926/3.4E-130/--	NA
CL90.Contig1_All	gi|586831171|gb|AHJ81319.1|/0/carboxylesterase [Locusta migratoria]	gi|164416530|gb|EU330887.1|/1e-158/Locusta migratoria manilensis carboxylesterase mRNA, partial cds	sp|P35501|ESTE_MYZPE/1e-44/Esterase E4 OS=Myzus persicae PE=1 SV=1	acs:100559168/4e-52/liver carboxylesterase 1-like; K03927 carboxylesterase 2 [EC:3.1.1.1 3.1.1.84 3.1.1.56]	BS_pnbA/5e-27/---	PF00135/5.1E-80/Carboxylesterase family	NA
CL90.Contig2_All	gi|586831171|gb|AHJ81319.1|/0/carboxylesterase [Locusta migratoria]	gi|164416530|gb|EU330887.1|/0.0/Locusta migratoria manilensis carboxylesterase mRNA, partial cds	sp|P35501|ESTE_MYZPE/1e-83/Esterase E4 OS=Myzus persicae PE=1 SV=1	dpo:Dpse_GA10907/7e-84/GA10907 gene product from transcript GA10907-RA; K01050 cholinesterase [EC:3.1.1.8]	BS_pnbA/4e-60/---	PS00941/-/Carboxylesterases type-B signature 2.	NA
Unigene10065_All	gi|586831221|gb|AHJ81344.1|/0/carboxylesterase [Locusta migratoria]	gi|513211616|ref|XR_213256.1|/3e-06/PREDICTED: Gallus gallus uncharacterized LOC101751694 (LOC101751694), misc_RNA	sp|P35502|ESTF_MYZPE/3e-89/Esterase FE4 OS=Myzus persicae PE=1 SV=1	tca:658208/4e-85/Tcjhe; juvenile hormone esterase; K01063 juvenile-hormone esterase [EC:3.1.1.59]	BS_pnbA/5e-53/---	PS00941/-/Carboxylesterases type-B signature 2.	NA
Unigene1022_All	gi|646721421|gb|KDR22769.1|/2.48562e-12/UDP-glucuronosyltransferase 2C1 [Zootermopsis nevadensis]	NA	NA	dme:Dmel_CG17200/7e-09/Ugt86Dg; CG17200 gene product from transcript CG17200-RB (EC:2.4.1.17); K00699 glucuronosyltransferase [EC:2.4.1.17]	NA	PTHR11926:SF16/2.3E-13/--	molecular_function:GO:0016740//transferase activity;
Unigene10228_All	gi|662218480|ref|XP_008483272.1|/7.2151e-45/PREDICTED: uncharacterized protein LOC103519961, partial [Diaphorina citri]	NA	sp|P14381|YTX2_XENLA/4e-12/Transposon TX1 uncharacterized 149 kDa protein OS=Xenopus laevis PE=4 SV=1	acs:100555596/8e-18/ubiquitin carboxyl-terminal hydrolase 25-like; K11849 ubiquitin carboxyl-terminal hydrolase 25/28 [EC:3.1.2.15]	NA	PF00078/1.1E-8/Reverse transcriptase (RNA-dependent DNA polymerase)	NA
Unigene10371_All	gi|586831221|gb|AHJ81344.1|/5.99137e-39/carboxylesterase [Locusta migratoria]	NA	sp|Q29550|EST1_PIG/1e-09/Liver carboxylesterase OS=Sus scrofa PE=1 SV=1	ssc:397478/4e-09/CES1, APLE, PMPMEase, REH, TGH; carboxylesterase 1 (EC:3.1.1.1); K01044 carboxylesterase 1 [EC:3.1.1.1]	NA	PTHR11559/1.4E-24/--	NA
Unigene10455_All	gi|586831171|gb|AHJ81319.1|/4.47197e-72/carboxylesterase [Locusta migratoria]	gi|164416530|gb|EU330887.1|/2e-16/Locusta migratoria manilensis carboxylesterase mRNA, partial cds	sp|P35502|ESTF_MYZPE/4e-33/Esterase FE4 OS=Myzus persicae PE=1 SV=1	dpo:Dpse_GA10907/3e-31/GA10907 gene product from transcript GA10907-RA; K01050 cholinesterase [EC:3.1.1.8]	BS_pnbA/4e-28/---	PTHR11559/2.5E-68/--	NA
Unigene10512_All	gi|646702167|gb|KDR11536.1|/6.28331e-139/UDP-glucuronosyltransferase 2C1 [Zootermopsis nevadensis]	NA	sp|Q6K1J1|UDB31_CANFA/4e-65/UDP-glucuronosyltransferase 2B31 OS=Canis familiaris GN=UGT2B31 PE=1 SV=1	aag:AaeL_AAEL014246/4e-117/glucosyl/glucuronosyl transferases; K00699 glucuronosyltransferase [EC:2.4.1.17]	Rv2958c/5e-08/---	PTHR11926/3.5E-177/--	NA
Unigene10572_All	gi|646702167|gb|KDR11536.1|/3.71153e-17/UDP-glucuronosyltransferase 2C1 [Zootermopsis nevadensis]	NA	NA	dmo:Dmoj_GI14134/8e-15/GI14134 gene product from transcript GI14134-RA; K00699 glucuronosyltransferase [EC:2.4.1.17]	NA	PTHR11926/2.8E-17/--	NA
Unigene10582_All	gi|443419062|gb|AGC84403.1|/7.91131e-84/glucosyl glucuronosyl transferases [Locusta migratoria]	NA	sp|P17717|UDB17_MOUSE/7e-39/UDP-glucuronosyltransferase 2B17 OS=Mus musculus GN=Ugt2b17 PE=2 SV=1	api:100160380/5e-55/UDP-glucuronosyltransferase 2B10-like; K00699 glucuronosyltransferase [EC:2.4.1.17]	mlr4194/1e-08/---	PTHR11926:SF16/1.0E-102/--	NA
Unigene10616_All	gi|646698120|gb|KDR09454.1|/4.09935e-24/UDP-glucuronosyltransferase 2B4 [Zootermopsis nevadensis]	NA	NA	tca:658932/7e-11/similar to CG17323-PA; K00699 glucuronosyltransferase [EC:2.4.1.17]	NA	PTHR11926/4.7E-17/--	NA
Unigene10700_All	gi|157126027|ref|XP_001654500.1|/1.90667e-21/glucosyl/glucuronosyl transferases [Aedes aegypti] &gt;gi|108873426|gb|EAT37651.1| AAEL010386-PA, partial [Aedes aegypti]	NA	sp|Q91280|UGT3_PLEPL/2e-11/UDP-glucuronosyltransferase (Fragment) OS=Pleuronectes platessa GN=ugt3 PE=2 SV=1	api:100161224/2e-19/UDP-glucuronosyltransferase 2B7-like; K00699 glucuronosyltransferase [EC:2.4.1.17]	NA	PF00201/6.4E-10/UDP-glucoronosyl and UDP-glucosyl transferase	molecular_function:GO:0016757//transferase activity, transferring glycosyl groups;
Unigene10760_All	gi|646717519|gb|KDR20346.1|/4.92249e-114/UDP-glucuronosyltransferase, partial [Zootermopsis nevadensis]	NA	sp|Q64637|UD13_RAT/3e-64/UDP-glucuronosyltransferase 1-3 OS=Rattus norvegicus GN=Ugt1a3 PE=2 SV=1	api:100160380/2e-106/UDP-glucuronosyltransferase 2B10-like; K00699 glucuronosyltransferase [EC:2.4.1.17]	BS_yjiC/5e-12/---	PTHR11926:SF16/2.5E-164/--	NA
Unigene10794_All	gi|646705313|gb|KDR13090.1|/4.08173e-48/Deoxynucleoside kinase [Zootermopsis nevadensis]	NA	sp|Q9N0C5|KITM_MACFA/8e-36/Thymidine kinase 2, mitochondrial OS=Macaca fascicularis GN=TK2 PE=2 SV=1	xtr:549642/2e-37/tk2; thymidine kinase 2, mitochondrial (EC:2.7.1.21); K00857 thymidine kinase [EC:2.7.1.21]	lin1817/7e-06/---	PF01712/3.6E-27/Deoxynucleoside kinase	NA
Unigene10975_All	gi|646699728|gb|KDR10226.1|/5.3611e-16/UDP-glucuronosyltransferase 2B31 [Zootermopsis nevadensis]	NA	sp|Q5RFJ3|UD2A3_PONAB/8e-13/UDP-glucuronosyltransferase 2A3 OS=Pongo abelii GN=UGT2A3 PE=2 SV=1	dme:Dmel_CG8652/6e-13/Ugt37c1; UDP-glycosyltransferase 37c1 (EC:2.4.1.17); K00699 glucuronosyltransferase [EC:2.4.1.17]	NA	PTHR11926:SF16/6.4E-26/--	NA
Unigene11122_All	gi|443419062|gb|AGC84403.1|/1.38233e-33/glucosyl glucuronosyl transferases [Locusta migratoria]	gi|443419061|gb|KC118981.1|/5e-51/Locusta migratoria glucosyl glucuronosyl transferases mRNA, complete cds	sp|O60656|UD19_HUMAN/2e-18/UDP-glucuronosyltransferase 1-9 OS=Homo sapiens GN=UGT1A9 PE=1 SV=1	dan:Dana_GF12115/2e-21/GF12115 gene product from transcript GF12115-RA; K00699 glucuronosyltransferase [EC:2.4.1.17]	NA	NA	molecular_function:GO:0016740//transferase activity;
Unigene11662_All	gi|510813274|gb|AGN52800.1|/2.95483e-09/cytochrome P450, partial [Laodelphax striatella]	NA	sp|Q964T2|CP9E2_BLAGE/2e-08/Cytochrome P450 9e2 OS=Blattella germanica GN=CYP9E2 PE=2 SV=1	aga:AgaP_AGAP012292/4e-09/AGAP012292-PA; K15003 cytochrome P450, family 9 [EC:1.14.-.-]	NA	PTHR24292:SF24/1.1E-18/--	NA
Unigene1167_All	gi|443419062|gb|AGC84403.1|/1.67179e-150/glucosyl glucuronosyl transferases [Locusta migratoria]	NA	sp|Q9XT55|UDB19_MACFA/1e-71/UDP-glucuronosyltransferase 2B19 OS=Macaca fascicularis GN=UGT2B19 PE=1 SV=1	aag:AaeL_AAEL014244/4e-91/glucosyl/glucuronosyl transferases; K00699 glucuronosyltransferase [EC:2.4.1.17]	CAP0045/4e-11/---	PF00201/3.2E-93/UDP-glucoronosyl and UDP-glucosyl transferase	NA
Unigene11946_All	gi|646718153|gb|KDR20744.1|/2.40493e-60/UDP-glucuronosyltransferase 2B1 [Zootermopsis nevadensis]	NA	sp|P36513|UDB14_RABIT/5e-44/UDP-glucuronosyltransferase 2B14 OS=Oryctolagus cuniculus GN=UGT2B14 PE=2 SV=1	api:100169551/6e-52/UDP-glucuronosyltransferase 2B14-like; K00699 glucuronosyltransferase [EC:2.4.1.17]	BS_yojK/2e-10/---	PTHR11926:SF16/5.1E-82/--	NA
Unigene1196_All	gi|646698120|gb|KDR09454.1|/6.20306e-152/UDP-glucuronosyltransferase 2B4 [Zootermopsis nevadensis]	gi|390179506|ref|XM_001359888.3|/7e-07/Drosophila pseudoobscura pseudoobscura GA19751 (Dpse\GA19751), mRNA	sp|P16662|UD2B7_HUMAN/6e-67/UDP-glucuronosyltransferase 2B7 OS=Homo sapiens GN=UGT2B7 PE=1 SV=1	dme:Dmel_CG6649/1e-94/Ugt35b; UDP-glycosyltransferase 35b (EC:2.4.1.17); K00699 glucuronosyltransferase [EC:2.4.1.17]	CAC2716/7e-09/---	PTHR11926/1.7E-191/--	NA
Unigene1197_All	gi|646699728|gb|KDR10226.1|/4.51066e-44/UDP-glucuronosyltransferase 2B31 [Zootermopsis nevadensis]	NA	NA	nvi:100121977/7e-15/NV14936; UDP-glucuronosyltransferase 2B19-like; K00699 glucuronosyltransferase [EC:2.4.1.17]	NA	PTHR11926:SF147/7.3E-20/--	NA
Unigene12142_All	gi|646717519|gb|KDR20346.1|/6.18823e-104/UDP-glucuronosyltransferase, partial [Zootermopsis nevadensis]	NA	sp|Q9R110|UD2A3_CAVPO/9e-50/UDP-glucuronosyltransferase 2A3 OS=Cavia porcellus GN=UGT2A3 PE=2 SV=1	tca:658932/2e-94/similar to CG17323-PA; K00699 glucuronosyltransferase [EC:2.4.1.17]	BS_yjiC/9e-12/---	PTHR11926/1.9E-130/--	NA
Unigene12390_All	gi|195452922|ref|XP_002073559.1|/2.2308e-64/GK13081 [Drosophila willistoni] &gt;gi|194169644|gb|EDW84545.1| GK13081 [Drosophila willistoni]	NA	sp|Q01637|UMPS_DROME/6e-64/Uridine 5'-monophosphate synthase OS=Drosophila melanogaster GN=r-l PE=2 SV=2	dwi:Dwil_GK13081/1e-65/GK13081 gene product from transcript GK13081-RA; K13421 uridine monophosphate synthetase [EC:2.4.2.10 4.1.1.23]	CPn0608/1e-32/---	PTHR19278/2.2E-84/--	biological_process:GO:0044205//'de novo' UMP biosynthetic process;GO:0006207//'de novo' pyrimidine nucleobase biosynthetic process;molecular_function:GO:0004590//orotidine-5'-phosphate decarboxylase activity;GO:0004588//orotate phosphoribosyltransferase activity;
Unigene1340_All	gi|646721423|gb|KDR22771.1|/8.7653e-136/UDP-glucuronosyltransferase 2C1, partial [Zootermopsis nevadensis]	NA	sp|Q64637|UD13_RAT/1e-61/UDP-glucuronosyltransferase 1-3 OS=Rattus norvegicus GN=Ugt1a3 PE=2 SV=1	aga:AgaP_AGAP007374/1e-113/AGAP007374-PA; K00699 glucuronosyltransferase [EC:2.4.1.17]	BS_yojK/4e-12/---	PF00201/1.4E-80/UDP-glucoronosyl and UDP-glucosyl transferase	NA
Unigene14051_All	gi|646722309|gb|KDR23322.1|/0/Inosine-5&apos;-monophosphate dehydrogenase 1 [Zootermopsis nevadensis]	gi|380025092|ref|XM_003696266.1|/2e-32/PREDICTED: Apis florea inosine-5'-monophosphate dehydrogenase-like, transcript variant 1 (LOC100867617), mRNA	sp|Q5RGV1|IMDH3_DANRE/0.0/Inosine-5'-monophosphate dehydrogenase 1b OS=Danio rerio GN=impdh1b PE=2 SV=1	xla:380485/0.0/impdh1, MGC52763, imp, imp1, imp2; IMP (inosine 5'-monophosphate) dehydrogenase 1 (EC:1.1.1.205); K00088 IMP dehydrogenase [EC:1.1.1.205]	YLR432w_3/2e-102/---	PF00571/4.7E-8/CBS domain	NA
Unigene1421_All	gi|157126049|ref|XP_001654511.1|/1.21859e-77/aldehyde oxidase [Aedes aegypti] &gt;gi|108873437|gb|EAT37662.1| AAEL010382-PA [Aedes aegypti]	gi|157126050|ref|XM_001654462.1|/7e-11/Aedes aegypti aldehyde oxidase partial mRNA	sp|P10351|XDH_DROME/2e-40/Xanthine dehydrogenase OS=Drosophila melanogaster GN=ry PE=2 SV=2	aga:AgaP_AGAP006226/4e-73/AGAP006226-PA; K00106 xanthine dehydrogenase/oxidase [EC:1.17.1.4 1.17.3.2]	AGc4202/3e-24/---	PF01799/2.3E-25/[2Fe-2S] binding domain	molecular_function:GO:0046872//metal ion binding;GO:0051536//iron-sulfur cluster binding;GO:0016491//oxidoreductase activity;
Unigene14266_All	gi|646702167|gb|KDR11536.1|/5.4432e-53/UDP-glucuronosyltransferase 2C1 [Zootermopsis nevadensis]	NA	sp|P36514|UD2C1_RABIT/9e-41/UDP-glucuronosyltransferase 2C1 (Fragment) OS=Oryctolagus cuniculus GN=UGT2C1 PE=2 SV=1	dya:Dyak_GE13731/6e-47/GE13731 gene product from transcript GE13731-RA; K00699 glucuronosyltransferase [EC:2.4.1.17]	slr1125/6e-08/---	PTHR11926:SF16/3.7E-81/--	NA
Unigene14727_All	gi|646717398|gb|KDR20273.1|/2.78985e-20/Cytochrome P450 9e2 [Zootermopsis nevadensis]	NA	sp|Q964T2|CP9E2_BLAGE/2e-15/Cytochrome P450 9e2 OS=Blattella germanica GN=CYP9E2 PE=2 SV=1	aga:AgaP_AGAP000818/1e-17/AGAP000818-PA; K07424 cytochrome P450, family 3, subfamily A [EC:1.14.14.1]	NA	PF00067/2.5E-14/Cytochrome P450	NA
Unigene14782_All	gi|443419062|gb|AGC84403.1|/4.04825e-19/glucosyl glucuronosyl transferases [Locusta migratoria]	NA	NA	aag:AaeL_AAEL002688/6e-10/glucosyl/glucuronosyl transferases; K00699 glucuronosyltransferase [EC:2.4.1.17]	NA	NA	NA
Unigene1500_All	gi|586831239|gb|AHJ81353.1|/0/carboxylesterase [Locusta migratoria]	NA	sp|Q29550|EST1_PIG/5e-49/Liver carboxylesterase OS=Sus scrofa PE=1 SV=1	ecb:100050764/4e-51/liver carboxylesterase-like; K01044 carboxylesterase 1 [EC:3.1.1.1]	DR0415/1e-28/---	PS00941/-/Carboxylesterases type-B signature 2.	NA
Unigene15199_All	gi|668450496|gb|KFB39737.1|/7.55442e-10/hypothetical protein ZHAS_00007430 [Anopheles sinensis]	NA	NA	aag:AaeL_AAEL002688/6e-09/glucosyl/glucuronosyl transferases; K00699 glucuronosyltransferase [EC:2.4.1.17]	NA	NA	NA
Unigene15445_All	gi|443419062|gb|AGC84403.1|/6.44692e-25/glucosyl glucuronosyl transferases [Locusta migratoria]	NA	NA	ame:411021/2e-08/UDP-glycosyltransferase; K00699 glucuronosyltransferase [EC:2.4.1.17]	NA	PTHR11926:SF16/7.9E-13/--	NA
Unigene15660_All	gi|646721423|gb|KDR22771.1|/1.13748e-95/UDP-glucuronosyltransferase 2C1, partial [Zootermopsis nevadensis]	NA	sp|O77649|UDB20_MACFA/2e-59/UDP-glucuronosyltransferase 2B20 OS=Macaca fascicularis GN=UGT2B20 PE=1 SV=1	aag:AaeL_AAEL014246/8e-80/glucosyl/glucuronosyl transferases; K00699 glucuronosyltransferase [EC:2.4.1.17]	BS_yojK/3e-09/---	PS00375/-/UDP-glycosyltransferases signature.	NA
Unigene15661_All	gi|646721423|gb|KDR22771.1|/1.58961e-26/UDP-glucuronosyltransferase 2C1, partial [Zootermopsis nevadensis]	NA	NA	nvi:100121977/8e-15/NV14936; UDP-glucuronosyltransferase 2B19-like; K00699 glucuronosyltransferase [EC:2.4.1.17]	NA	PTHR11926/9.3E-20/--	NA
Unigene1573_All	gi|586831177|gb|AHJ81322.1|/3.71148e-23/carboxylesterase [Locusta migratoria]	NA	sp|P35502|ESTF_MYZPE/2e-08/Esterase FE4 OS=Myzus persicae PE=1 SV=1	cin:100177811/9e-10/similar to carboxylesterase ES-4; K03927 carboxylesterase 2 [EC:3.1.1.1 3.1.1.84 3.1.1.56]	NA	PTHR11559/9.1E-24/--	NA
Unigene16133_All	gi|646721422|gb|KDR22770.1|/1.72362e-22/UDP-glucuronosyltransferase 2B1, partial [Zootermopsis nevadensis]	NA	sp|P36514|UD2C1_RABIT/6e-16/UDP-glucuronosyltransferase 2C1 (Fragment) OS=Oryctolagus cuniculus GN=UGT2C1 PE=2 SV=1	aag:AaeL_AAEL014244/3e-20/glucosyl/glucuronosyl transferases; K00699 glucuronosyltransferase [EC:2.4.1.17]	Rv2958c/2e-06/---	PTHR11926/1.3E-34/--	NA
Unigene16134_All	gi|646721422|gb|KDR22770.1|/2.7341e-23/UDP-glucuronosyltransferase 2B1, partial [Zootermopsis nevadensis]	NA	sp|P36511|UDB15_RAT/5e-08/UDP-glucuronosyltransferase 2B15 OS=Rattus norvegicus GN=Ugt2b15 PE=1 SV=1	aga:AgaP_AGAP007374/2e-22/AGAP007374-PA; K00699 glucuronosyltransferase [EC:2.4.1.17]	NA	PTHR11926:SF151/3.9E-29/--	biological_process:GO:0008152//metabolic process;molecular_function:GO:0016758//transferase activity, transferring hexosyl groups;
Unigene16173_All	gi|157126055|ref|XP_001654514.1|/2.25818e-09/glucosyl/glucuronosyl transferases [Aedes aegypti] &gt;gi|108873440|gb|EAT37665.1| AAEL010390-PA [Aedes aegypti]	NA	NA	api:100161787/9e-08/UDP-glucuronosyltransferase 2C1-like; K00699 glucuronosyltransferase [EC:2.4.1.17]	NA	NA	NA
Unigene16318_All	gi|390357218|ref|XP_786042.2|/1.28728e-25/PREDICTED: dihydropyrimidine dehydrogenase [NADP(+)]-like [Strongylocentrotus purpuratus]	gi|558203394|ref|XM_006105955.1|/2e-18/PREDICTED: Myotis lucifugus dihydropyrimidine dehydrogenase [NADP(+)]-like (LOC102434586), partial mRNA	sp|Q28007|DPYD_BOVIN/1e-23/Dihydropyrimidine dehydrogenase [NADP(+)] OS=Bos taurus GN=DPYD PE=1 SV=1	spu:758949/5e-27/similar to Dihydropyrimidine dehydrogenase; K00207 dihydropyrimidine dehydrogenase (NADP+) [EC:1.3.1.2]	PA0439_2/6e-06/---	PTHR11938/1.5E-27/--	NA
Unigene16816_All	gi|443419062|gb|AGC84403.1|/3.31097e-19/glucosyl glucuronosyl transferases [Locusta migratoria]	NA	sp|Q64634|UD18_RAT/3e-15/UDP-glucuronosyltransferase 1-8 OS=Rattus norvegicus GN=Ugt1a8 PE=2 SV=1	dpo:Dpse_GA13878/7e-15/GA13878 gene product from transcript GA13878-RA; K00699 glucuronosyltransferase [EC:2.4.1.17]	NA	PTHR11926:SF16/5.8E-31/--	NA
Unigene16863_All	gi|646721422|gb|KDR22770.1|/6.87216e-27/UDP-glucuronosyltransferase 2B1, partial [Zootermopsis nevadensis]	gi|311771705|ref|NM_001039691.2|/3e-08/Rattus norvegicus UDP glucuronosyltransferase 1 family, polypeptide A6 (Ugt1a6), transcript variant 1, mRNA	sp|Q62452|UD19_MOUSE/1e-20/UDP-glucuronosyltransferase 1-9 OS=Mus musculus GN=Ugt1a9 PE=1 SV=3	dpo:Dpse_GA13878/7e-22/GA13878 gene product from transcript GA13878-RA; K00699 glucuronosyltransferase [EC:2.4.1.17]	NA	PF00201/1.3E-29/UDP-glucoronosyl and UDP-glucosyl transferase	NA
Unigene1842_All	gi|646702167|gb|KDR11536.1|/1.31536e-54/UDP-glucuronosyltransferase 2C1 [Zootermopsis nevadensis]	NA	sp|Q5RFJ3|UD2A3_PONAB/3e-33/UDP-glucuronosyltransferase 2A3 OS=Pongo abelii GN=UGT2A3 PE=2 SV=1	aag:AaeL_AAEL014244/2e-42/glucosyl/glucuronosyl transferases; K00699 glucuronosyltransferase [EC:2.4.1.17]	BS_yojK/5e-12/---	PS00375/-/UDP-glycosyltransferases signature.	NA
Unigene18462_All	gi|646691843|gb|KDR07235.1|/8.42458e-123/UDP-glucuronosyltransferase 2B7, partial [Zootermopsis nevadensis]	NA	sp|Q6ZQM8|UD17C_MOUSE/2e-62/UDP-glucuronosyltransferase 1-7C OS=Mus musculus GN=Ugt1a7c PE=2 SV=1	tca:658932/3e-103/similar to CG17323-PA; K00699 glucuronosyltransferase [EC:2.4.1.17]	slr1125/4e-12/---	PF00201/3.8E-85/UDP-glucoronosyl and UDP-glucosyl transferase	NA
Unigene19198_All	gi|532219695|gb|AGT95755.1|/1.68935e-49/carboxylesterase A4 [Locusta migratoria]	gi|532219694|gb|KC986973.1|/7e-65/Locusta migratoria carboxylesterase A4 (CesA4) mRNA, complete cds	sp|Q8R0W5|EST4A_MOUSE/2e-09/Carboxylesterase 4A OS=Mus musculus GN=Ces4a PE=2 SV=2	dpo:Dpse_GA10907/5e-11/GA10907 gene product from transcript GA10907-RA; K01050 cholinesterase [EC:3.1.1.8]	NA	PTHR11559/1.4E-25/--	NA
Unigene1983_All	gi|58389096|ref|XP_316781.2|/3.36945e-18/AGAP000818-PA [Anopheles gambiae str. PEST] &gt;gi|19702548|gb|AAL93294.1|AF487533_1 cytochrome P450 CYP9K1 [Anopheles gambiae] &gt;gi|55237988|gb|EAA12048.2| AGAP000818-PA [Anopheles gambiae str. PEST]	NA	sp|Q964R1|CP6J1_BLAGE/2e-13/Cytochrome P450 6j1 OS=Blattella germanica GN=CYP6J1 PE=2 SV=1	aga:AgaP_AGAP000818/1e-19/AGAP000818-PA; K07424 cytochrome P450, family 3, subfamily A [EC:1.14.14.1]	NA	PTHR24292/7.7E-18/--	NA
Unigene20042_All	gi|646723949|gb|KDR24383.1|/4.01013e-26/Esterase E4 [Zootermopsis nevadensis]	NA	sp|P35502|ESTF_MYZPE/1e-16/Esterase FE4 OS=Myzus persicae PE=1 SV=1	api:100163252/1e-19/esterase FE4-like; K12298 bile salt-stimulated lipase [EC:3.1.1.3 3.1.1.13]	DR2626/1e-06/---	PF00135/6.0E-36/Carboxylesterase family	NA
Unigene20462_All	gi|642931230|ref|XP_971294.2|/1.69692e-09/PREDICTED: thymidine kinase 2, mitochondrial-like [Tribolium castaneum]	NA	NA	ame:552840/2e-06/dnk; deoxyribonucleoside kinase; K05961 deoxynucleoside kinase [EC:2.7.1.145]	NA	NA	biological_process:GO:0006139//nucleobase-containing compound metabolic process;GO:0006796//phosphate-containing compound metabolic process;molecular_function:GO:0005524//ATP binding;GO:0016301//kinase activity;GO:0016773//phosphotransferase activity, alcohol group as acceptor;
Unigene20959_All	gi|443419062|gb|AGC84403.1|/4.99564e-25/glucosyl glucuronosyl transferases [Locusta migratoria]	NA	sp|P36513|UDB14_RABIT/2e-18/UDP-glucuronosyltransferase 2B14 OS=Oryctolagus cuniculus GN=UGT2B14 PE=2 SV=1	aag:AaeL_AAEL014244/2e-18/glucosyl/glucuronosyl transferases; K00699 glucuronosyltransferase [EC:2.4.1.17]	NA	PF00201/1.1E-28/UDP-glucoronosyl and UDP-glucosyl transferase	NA
Unigene21204_All	gi|443419062|gb|AGC84403.1|/1.25836e-12/glucosyl glucuronosyl transferases [Locusta migratoria]	NA	sp|Q9XT55|UDB19_MACFA/5e-10/UDP-glucuronosyltransferase 2B19 OS=Macaca fascicularis GN=UGT2B19 PE=1 SV=1	aag:AaeL_AAEL014244/5e-10/glucosyl/glucuronosyl transferases; K00699 glucuronosyltransferase [EC:2.4.1.17]	NA	PF00201/4.8E-13/UDP-glucoronosyl and UDP-glucosyl transferase	NA
Unigene21437_All	gi|646710442|gb|KDR15961.1|/5.38148e-89/hypothetical protein L798_09889 [Zootermopsis nevadensis]	NA	sp|Q964R0|CP6K1_BLAGE/2e-80/Cytochrome P450 6k1 OS=Blattella germanica GN=CYP6K1 PE=2 SV=1	tca:664463/1e-77/CYP6BQ12; cytochrome P450 6BQ12; K15002 cytochrome P450, family 6 [EC:1.14.-.-]	VNG0422G/1e-30/---	PF00067/6.9E-85/Cytochrome P450	NA
Unigene21514_All	gi|646722004|gb|KDR23148.1|/1.71264e-09/UDP-glucuronosyltransferase 2B31 [Zootermopsis nevadensis]	NA	NA	ame:411021/7e-08/UDP-glycosyltransferase; K00699 glucuronosyltransferase [EC:2.4.1.17]	NA	NA	NA
Unigene21788_All	gi|91084115|ref|XP_967137.1|/2.51614e-21/PREDICTED: venom carboxylesterase-6 [Tribolium castaneum] &gt;gi|270008042|gb|EFA04490.1| hypothetical protein TcasGA2_TC014795 [Tribolium castaneum]	NA	sp|B2D0J5|EST6_APIME/7e-10/Venom carboxylesterase-6 OS=Apis mellifera PE=2 SV=1	tca:658208/2e-07/Tcjhe; juvenile hormone esterase; K01063 juvenile-hormone esterase [EC:3.1.1.59]	NA	PF00135/1.0E-15/Carboxylesterase family	NA
Unigene21982_All	gi|443419062|gb|AGC84403.1|/3.5875e-28/glucosyl glucuronosyl transferases [Locusta migratoria]	gi|443419061|gb|KC118981.1|/2e-26/Locusta migratoria glucosyl glucuronosyl transferases mRNA, complete cds	NA	api:100160380/7e-11/UDP-glucuronosyltransferase 2B10-like; K00699 glucuronosyltransferase [EC:2.4.1.17]	NA	PTHR11926/2.8E-14/--	molecular_function:GO:0016740//transferase activity;
Unigene2212_All	gi|646691843|gb|KDR07235.1|/8.35355e-154/UDP-glucuronosyltransferase 2B7, partial [Zootermopsis nevadensis]	NA	sp|Q6ZQM8|UD17C_MOUSE/6e-67/UDP-glucuronosyltransferase 1-7C OS=Mus musculus GN=Ugt1a7c PE=2 SV=1	tca:658932/2e-123/similar to CG17323-PA; K00699 glucuronosyltransferase [EC:2.4.1.17]	slr1125/9e-12/---	PTHR11926/3.1E-179/--	NA
Unigene22177_All	gi|646721423|gb|KDR22771.1|/2.15614e-34/UDP-glucuronosyltransferase 2C1, partial [Zootermopsis nevadensis]	NA	NA	cqu:CpipJ_CPIJ004369/2e-24/glucosyl transferase; K00699 glucuronosyltransferase [EC:2.4.1.17]	NA	PTHR11926/9.9E-34/--	NA
Unigene22255_All	gi|193690721|ref|XP_001948117.1|/3.60666e-07/PREDICTED: UDP-glucuronosyltransferase 2B10-like [Acyrthosiphon pisum]	NA	sp|Q95JC9|PRP_PIG/1e-05/Basic proline-rich protein OS=Sus scrofa PE=1 SV=2	api:100160380/1e-08/UDP-glucuronosyltransferase 2B10-like; K00699 glucuronosyltransferase [EC:2.4.1.17]	NA	PTHR11926/8.2E-12/--	NA
Unigene22301_All	gi|646722563|gb|KDR23521.1|/1.80213e-110/putative uridine-cytidine kinase [Zootermopsis nevadensis]	gi|350416254|ref|XM_003490841.1|/7e-15/PREDICTED: Bombus impatiens probable uridine-cytidine kinase-like (LOC100749651), mRNA	sp|Q9VC99|UCK_DROME/6e-95/Probable uridine-cytidine kinase OS=Drosophila melanogaster GN=CG6364 PE=3 SV=1	ame:410076/3e-106/uridine-cytidine kinase-like protein; K00876 uridine kinase [EC:2.7.1.48]	BH1275/4e-47/---	PTHR10285:SF62/2.4E-139/--	NA
Unigene22731_All	gi|443419062|gb|AGC84403.1|/2.41172e-11/glucosyl glucuronosyl transferases [Locusta migratoria]	gi|443419061|gb|KC118981.1|/1e-15/Locusta migratoria glucosyl glucuronosyl transferases mRNA, complete cds	sp|Q64634|UD18_RAT/1e-07/UDP-glucuronosyltransferase 1-8 OS=Rattus norvegicus GN=Ugt1a8 PE=2 SV=1	dpo:Dpse_GA13878/7e-08/GA13878 gene product from transcript GA13878-RA; K00699 glucuronosyltransferase [EC:2.4.1.17]	NA	NA	NA
Unigene2355_All	gi|586831171|gb|AHJ81319.1|/0/carboxylesterase [Locusta migratoria]	gi|532099914|ref|XM_005335532.1|/4e-08/PREDICTED: Spermophilus tridecemlineatus neuroligin 4, X-linked (Nlgn4x), transcript variant X4, mRNA	sp|P35502|ESTF_MYZPE/6e-70/Esterase FE4 OS=Myzus persicae PE=1 SV=1	dpo:Dpse_GA10843/3e-80/GA10843 gene product from transcript GA10843-RA; K01066 esterase / lipase [EC:3.1.1.-]	BS_pnbA/1e-52/---	PS00941/-/Carboxylesterases type-B signature 2.	NA
Unigene23722_All	gi|291226621|ref|XP_002733254.1|/8.83631e-63/PREDICTED: thymidine kinase, cytosolic-like [Saccoglossus kowalevskii]	gi|524882839|ref|XM_005097999.1|/2e-09/PREDICTED: Aplysia californica thymidine kinase, cytosolic-like (LOC101856891), transcript variant X4, mRNA	sp|P04047|KITH_CHICK/4e-60/Thymidine kinase, cytosolic OS=Gallus gallus GN=TK1 PE=1 SV=1	xtr:496942/2e-60/tk1, tk2; thymidine kinase 1, soluble (EC:2.7.1.21); K00857 thymidine kinase [EC:2.7.1.21]	MYPU_1450/6e-27/---	PTHR11441:SF0/6.4E-105/--	NA
Unigene24695_All	gi|506968565|gb|AGM32626.1|/4.06258e-27/glucosyl/glucuronosyl transferase, partial [Coptotermes formosanus]	NA	NA	aga:AgaP_AGAP007374/5e-17/AGAP007374-PA; K00699 glucuronosyltransferase [EC:2.4.1.17]	NA	PTHR11926/1.2E-26/--	NA
Unigene24899_All	gi|646691843|gb|KDR07235.1|/1.34103e-22/UDP-glucuronosyltransferase 2B7, partial [Zootermopsis nevadensis]	NA	NA	aag:AaeL_AAEL002688/4e-16/glucosyl/glucuronosyl transferases; K00699 glucuronosyltransferase [EC:2.4.1.17]	NA	PTHR11926:SF113/8.1E-17/--	NA
Unigene26018_All	gi|443419062|gb|AGC84403.1|/7.86433e-15/glucosyl glucuronosyl transferases [Locusta migratoria]	NA	NA	tca:658932/5e-11/similar to CG17323-PA; K00699 glucuronosyltransferase [EC:2.4.1.17]	NA	PTHR11926/8.7E-14/--	molecular_function:GO:0016757//transferase activity, transferring glycosyl groups;
Unigene26235_All	gi|646692870|gb|KDR07556.1|/1.36981e-135/Thymidine phosphorylase [Zootermopsis nevadensis]	gi|410441167|emb|FQ377934.3|/9e-09/Zebrafish DNA sequence from clone CH1073-365D14 in linkage group 4, complete sequence	sp|Q99N42|TYPH_MOUSE/5e-108/Thymidine phosphorylase OS=Mus musculus GN=Tymp PE=2 SV=1	acs:100552690/7e-110/thymidine phosphorylase-like; K00758 thymidine phosphorylase [EC:2.4.2.4]	TM1653/1e-86/---	PF02885/1.4E-18/Glycosyl transferase family, helical bundle domain	biological_process:GO:0008152//metabolic process;molecular_function:GO:0016757//transferase activity, transferring glycosyl groups;
Unigene26766_All	gi|646708552|gb|KDR14817.1|/8.91448e-11/Esterase FE4 [Zootermopsis nevadensis]	NA	sp|P36196|ACES_CHICK/1e-07/Acetylcholinesterase OS=Gallus gallus GN=ACHE PE=2 SV=1	dpo:Dpse_GA17724/2e-08/GA17724 gene product from transcript GA17724-RA; K03927 carboxylesterase 2 [EC:3.1.1.1 3.1.1.84 3.1.1.56]	NA	PTHR11559/1.1E-15/--	NA
Unigene26864_All	gi|586831179|gb|AHJ81323.1|/0/carboxylesterase [Locusta migratoria]	gi|257480060|gb|FJ652460.1|/8e-06/Spodoptera littoralis antennal esterase CXE17 mRNA, complete cds	sp|P35502|ESTF_MYZPE/2e-60/Esterase FE4 OS=Myzus persicae PE=1 SV=1	dpo:Dpse_GA10907/2e-72/GA10907 gene product from transcript GA10907-RA; K01050 cholinesterase [EC:3.1.1.8]	BS_pnbA/4e-50/---	PF00135/8.4E-124/Carboxylesterase family	NA
Unigene27284_All	gi|193690721|ref|XP_001948117.1|/4.29603e-13/PREDICTED: UDP-glucuronosyltransferase 2B10-like [Acyrthosiphon pisum]	NA	NA	api:100160380/2e-14/UDP-glucuronosyltransferase 2B10-like; K00699 glucuronosyltransferase [EC:2.4.1.17]	NA	NA	molecular_function:GO:0016740//transferase activity;
Unigene2730_All	gi|646702167|gb|KDR11536.1|/1.75389e-124/UDP-glucuronosyltransferase 2C1 [Zootermopsis nevadensis]	NA	sp|Q6K1J1|UDB31_CANFA/8e-71/UDP-glucuronosyltransferase 2B31 OS=Canis familiaris GN=UGT2B31 PE=1 SV=1	dpo:Dpse_GA18094/1e-102/GA18094 gene product from transcript GA18094-RA; K00699 glucuronosyltransferase [EC:2.4.1.17]	CAC2716/1e-12/---	PF00201/5.3E-83/UDP-glucoronosyl and UDP-glucosyl transferase	NA
Unigene27851_All	gi|642933257|ref|XP_008197346.1|/6.82795e-11/PREDICTED: cytochrome P450 monooxygenase isoform X1 [Tribolium castaneum]	NA	sp|Q95036|CP6B5_PAPGL/2e-08/Cytochrome P450 6B5 (Fragment) OS=Papilio glaucus GN=CYP6B5 PE=2 SV=1	cqu:CpipJ_CPIJ010541/5e-09/cytochrome P450 9b2; K07424 cytochrome P450, family 3, subfamily A [EC:1.14.14.1]	NA	PTHR24292/3.2E-15/--	NA
Unigene28215_All	gi|586831171|gb|AHJ81319.1|/7.71906e-31/carboxylesterase [Locusta migratoria]	NA	sp|Q64419|EST1_MESAU/7e-15/Liver carboxylesterase OS=Mesocricetus auratus PE=2 SV=1	dpo:Dpse_GA10907/2e-17/GA10907 gene product from transcript GA10907-RA; K01050 cholinesterase [EC:3.1.1.8]	BS_pnbA/5e-12/---	PF00135/3.8E-31/Carboxylesterase family	NA
Unigene28243_All	gi|646698120|gb|KDR09454.1|/4.33271e-111/UDP-glucuronosyltransferase 2B4 [Zootermopsis nevadensis]	NA	sp|Q9GLD9|UDB33_MACMU/5e-46/UDP-glucuronosyltransferase 2B33 OS=Macaca mulatta GN=UGT2B33 PE=1 SV=1	aag:AaeL_AAEL002688/8e-69/glucosyl/glucuronosyl transferases; K00699 glucuronosyltransferase [EC:2.4.1.17]	NA	PTHR11926:SF16/6.5E-126/--	NA
Unigene28256_All	gi|646698120|gb|KDR09454.1|/2.25207e-17/UDP-glucuronosyltransferase 2B4 [Zootermopsis nevadensis]	NA	sp|P08541|UD2B2_RAT/8e-11/UDP-glucuronosyltransferase 2B2 OS=Rattus norvegicus GN=Ugt2b PE=1 SV=1	dpo:Dpse_GA18094/4e-17/GA18094 gene product from transcript GA18094-RA; K00699 glucuronosyltransferase [EC:2.4.1.17]	NA	PTHR11926:SF16/8.7E-21/--	molecular_function:GO:0016740//transferase activity;
Unigene28257_All	gi|195383190|ref|XP_002050309.1|/1.73392e-14/GJ20282 [Drosophila virilis] &gt;gi|194145106|gb|EDW61502.1| GJ20282 [Drosophila virilis]	gi|532081429|ref|XM_005326409.1|/2e-06/PREDICTED: Spermophilus tridecemlineatus UDP glucuronosyltransferase 1 family, polypeptide A1 (Ugt1a1), transcript variant X5, mRNA	sp|Q62452|UD19_MOUSE/1e-12/UDP-glucuronosyltransferase 1-9 OS=Mus musculus GN=Ugt1a9 PE=1 SV=3	dvi:Dvir_GJ20282/9e-16/GJ20282 gene product from transcript GJ20282-RA; K00699 glucuronosyltransferase [EC:2.4.1.17]	NA	NA	molecular_function:GO:0016757//transferase activity, transferring glycosyl groups;
Unigene28258_All	gi|546672655|gb|ERL84451.1|/4.0899e-46/hypothetical protein D910_01883, partial [Dendroctonus ponderosae]	gi|507925959|ref|XM_004674183.1|/7e-09/PREDICTED: Condylura cristata UDP glucuronosyltransferase 1 family, polypeptide A1 (UGT1A1), mRNA	sp|Q64634|UD18_RAT/1e-38/UDP-glucuronosyltransferase 1-8 OS=Rattus norvegicus GN=Ugt1a8 PE=2 SV=1	aag:AaeL_AAEL014246/9e-45/glucosyl/glucuronosyl transferases; K00699 glucuronosyltransferase [EC:2.4.1.17]	CAP0045/6e-08/---	PF00201/2.9E-59/UDP-glucoronosyl and UDP-glucosyl transferase	NA
Unigene28259_All	gi|646717519|gb|KDR20346.1|/1.76136e-34/UDP-glucuronosyltransferase, partial [Zootermopsis nevadensis]	NA	sp|Q9H7T3|CJ095_HUMAN/8e-09/Uncharacterized protein C10orf95 OS=Homo sapiens GN=C10orf95 PE=1 SV=1	tca:658932/3e-26/similar to CG17323-PA; K00699 glucuronosyltransferase [EC:2.4.1.17]	NA	PTHR11926/6.4E-25/--	NA
Unigene28270_All	gi|646718154|gb|KDR20745.1|/3.2011e-16/UDP-glucuronosyltransferase 2B13 [Zootermopsis nevadensis]	NA	sp|Q91280|UGT3_PLEPL/4e-10/UDP-glucuronosyltransferase (Fragment) OS=Pleuronectes platessa GN=ugt3 PE=2 SV=1	cqu:CpipJ_CPIJ010762/1e-16/glucosyl/glucuronosyl transferase; K00699 glucuronosyltransferase [EC:2.4.1.17]	NA	PF00201/8.4E-16/UDP-glucoronosyl and UDP-glucosyl transferase	NA
Unigene289_All	gi|586831205|gb|AHJ81336.1|/0/carboxylesterase [Locusta migratoria]	NA	sp|P35501|ESTE_MYZPE/5e-83/Esterase E4 OS=Myzus persicae PE=1 SV=1	tca:658208/8e-81/Tcjhe; juvenile hormone esterase; K01063 juvenile-hormone esterase [EC:3.1.1.59]	BS_pnbA/4e-43/---	PTHR11559/5.2E-164/--	NA
Unigene28967_All	gi|47605531|sp|Q964T2.1|CP9E2_BLAGE/5.91303e-18/RecName: Full=Cytochrome P450 9e2; AltName: Full=CYPIXE2 [Blattella germanica] &gt;gi|14582223|gb|AAK69410.1|AF275640_1 cytochrome P450 [Blattella germanica]	NA	sp|Q964T2|CP9E2_BLAGE/7e-20/Cytochrome P450 9e2 OS=Blattella germanica GN=CYP9E2 PE=2 SV=1	tca:664295/7e-13/CYP9Z4, GLEAN_06444; cytochrome P450 9Z4; K15003 cytochrome P450, family 9 [EC:1.14.-.-]	BS_yetO_1/9e-08/---	PS00086/-/Cytochrome P450 cysteine heme-iron ligand signature.	NA
Unigene29033_All	gi|646696603|gb|KDR08779.1|/1.58474e-07/Beta-glucuronidase [Zootermopsis nevadensis]	NA	sp|O77695|BGLR_CHLAE/1e-07/Beta-glucuronidase (Fragment) OS=Chlorocebus aethiops GN=GUSB PE=2 SV=1	api:100168343/1e-07/beta-glucuronidase-like; K01195 beta-glucuronidase [EC:3.2.1.31]	NA	NA	NA
Unigene29494_All	gi|270005562|gb|EFA02010.1|/2.94937e-17/hypothetical protein TcasGA2_TC007632 [Tribolium castaneum]	NA	NA	tca:658932/1e-18/similar to CG17323-PA; K00699 glucuronosyltransferase [EC:2.4.1.17]	NA	NA	NA
Unigene29655_All	gi|443419062|gb|AGC84403.1|/4.84178e-167/glucosyl glucuronosyl transferases [Locusta migratoria]	gi|443419061|gb|KC118981.1|/4e-84/Locusta migratoria glucosyl glucuronosyl transferases mRNA, complete cds	sp|Q6K1J1|UDB31_CANFA/1e-59/UDP-glucuronosyltransferase 2B31 OS=Canis familiaris GN=UGT2B31 PE=1 SV=1	dpo:Dpse_GA19758/2e-75/GA19758 gene product from transcript GA19758-RA; K00699 glucuronosyltransferase [EC:2.4.1.17]	BS_ydhE/5e-11/---	PF00201/1.2E-82/UDP-glucoronosyl and UDP-glucosyl transferase	NA
Unigene29811_All	gi|506968565|gb|AGM32626.1|/1.1327e-35/glucosyl/glucuronosyl transferase, partial [Coptotermes formosanus]	NA	sp|Q64676|CGT_MOUSE/6e-12/2-hydroxyacylsphingosine 1-beta-galactosyltransferase OS=Mus musculus GN=Ugt8 PE=2 SV=2	dme:Dmel_CG6658/2e-26/Ugt86Di; CG6658 gene product from transcript CG6658-RA (EC:2.4.1.17); K00699 glucuronosyltransferase [EC:2.4.1.17]	NA	PF00201/5.4E-11/UDP-glucoronosyl and UDP-glucosyl transferase	NA
Unigene29812_All	gi|646721422|gb|KDR22770.1|/5.6167e-88/UDP-glucuronosyltransferase 2B1, partial [Zootermopsis nevadensis]	NA	sp|O19103|UDB16_RABIT/1e-51/UDP-glucuronosyltransferase 2B16 (Fragment) OS=Oryctolagus cuniculus GN=UGT2B16 PE=2 SV=2	aag:AaeL_AAEL014246/3e-72/glucosyl/glucuronosyl transferases; K00699 glucuronosyltransferase [EC:2.4.1.17]	BS_yojK/3e-10/---	PF00201/1.8E-64/UDP-glucoronosyl and UDP-glucosyl transferase	NA
Unigene29912_All	gi|646717519|gb|KDR20346.1|/2.85778e-53/UDP-glucuronosyltransferase, partial [Zootermopsis nevadensis]	NA	sp|P98088|MUC5A_HUMAN/1e-09/Mucin-5AC (Fragments) OS=Homo sapiens GN=MUC5AC PE=1 SV=3	tca:658932/5e-40/similar to CG17323-PA; K00699 glucuronosyltransferase [EC:2.4.1.17]	NA	PTHR11926/1.5E-33/--	NA
Unigene29913_All	gi|646718154|gb|KDR20745.1|/6.37375e-17/UDP-glucuronosyltransferase 2B13 [Zootermopsis nevadensis]	NA	sp|P36513|UDB14_RABIT/8e-08/UDP-glucuronosyltransferase 2B14 OS=Oryctolagus cuniculus GN=UGT2B14 PE=2 SV=1	dwi:Dwil_GK14592/3e-15/GK14592 gene product from transcript GK14592-RA; K00699 glucuronosyltransferase [EC:2.4.1.17]	NA	PTHR11926:SF16/7.6E-20/--	molecular_function:GO:0003851//2-hydroxyacylsphingosine 1-beta-galactosyltransferase activity;
Unigene3051_All	gi|270016410|gb|EFA12856.1|/1.8519e-08/cytochrome P450 345A1 [Tribolium castaneum]	NA	sp|Q964R1|CP6J1_BLAGE/6e-09/Cytochrome P450 6j1 OS=Blattella germanica GN=CYP6J1 PE=2 SV=1	oaa:100091970/2e-07/cytochrome P450 3A21-like; K07424 cytochrome P450, family 3, subfamily A [EC:1.14.14.1]	NA	NA	NA
Unigene30831_All	gi|665791984|ref|XP_008543575.1|/2.10796e-07/PREDICTED: venom carboxylesterase-6-like [Microplitis demolitor]	NA	NA	tca:658208/5e-06/Tcjhe; juvenile hormone esterase; K01063 juvenile-hormone esterase [EC:3.1.1.59]	NA	PF00135/7.3E-11/Carboxylesterase family	NA
Unigene30832_All	gi|586831227|gb|AHJ81347.1|/1.47942e-29/carboxylesterase [Locusta migratoria]	NA	sp|Q8VCU1|EST3B_MOUSE/3e-19/Carboxylesterase 3B OS=Mus musculus GN=Ces3b PE=2 SV=2	tca:658208/4e-19/Tcjhe; juvenile hormone esterase; K01063 juvenile-hormone esterase [EC:3.1.1.59]	Rv1104/3e-20/---	PF00135/1.8E-39/Carboxylesterase family	NA
Unigene31219_All	gi|170057588|ref|XP_001864550.1|/7.70506e-18/glucosyl/glucuronosyl transferase [Culex quinquefasciatus] &gt;gi|167876948|gb|EDS40331.1| glucosyl/glucuronosyl transferase [Culex quinquefasciatus]	NA	sp|P36510|UD2A1_RAT/8e-11/UDP-glucuronosyltransferase 2A1 OS=Rattus norvegicus GN=Ugt2a1 PE=2 SV=1	rno:63867/3e-10/Ugt2a1, Ugt2a1p; UDP glucuronosyltransferase 2 family, polypeptide A1 (EC:2.4.1.17); K00699 glucuronosyltransferase [EC:2.4.1.17]	NA	PF00201/6.9E-15/UDP-glucoronosyl and UDP-glucosyl transferase	molecular_function:GO:0016757//transferase activity, transferring glycosyl groups;
Unigene32273_All	gi|586831175|gb|AHJ81321.1|/3.81272e-85/carboxylesterase [Locusta migratoria]	gi|470423373|ref|XM_004337544.1|/8e-07/Acanthamoeba castellanii str. Neff carboxylesterase superfamily protein (ACA1_164390) mRNA, complete cds	sp|P81429|EST1_SCHGA/4e-26/Esterase SG1 (Fragment) OS=Schizaphis graminum GN=SG1 PE=1 SV=1	api:100163252/4e-27/esterase FE4-like; K12298 bile salt-stimulated lipase [EC:3.1.1.3 3.1.1.13]	BS_pnbA/8e-23/---	PS00941/-/Carboxylesterases type-B signature 2.	NA
Unigene32380_All	gi|586831175|gb|AHJ81321.1|/2.30267e-71/carboxylesterase [Locusta migratoria]	NA	sp|P07882|CEL_RAT/9e-11/Bile salt-activated lipase OS=Rattus norvegicus GN=Cel PE=1 SV=2	rno:24254/3e-10/Cel, Bal, Bssl; carboxyl ester lipase (EC:3.1.1.13 3.1.1.3); K12298 bile salt-stimulated lipase [EC:3.1.1.3 3.1.1.13]	NA	PF00135/5.2E-19/Carboxylesterase family	NA
Unigene32641_All	gi|646721422|gb|KDR22770.1|/1.89263e-32/UDP-glucuronosyltransferase 2B1, partial [Zootermopsis nevadensis]	NA	sp|Q09426|CGT_RAT/3e-13/2-hydroxyacylsphingosine 1-beta-galactosyltransferase OS=Rattus norvegicus GN=Ugt8 PE=2 SV=1	dmo:Dmoj_GI14134/2e-24/GI14134 gene product from transcript GI14134-RA; K00699 glucuronosyltransferase [EC:2.4.1.17]	NA	PTHR11926:SF16/5.1E-41/--	NA
Unigene32877_All	gi|193690721|ref|XP_001948117.1|/6.40348e-09/PREDICTED: UDP-glucuronosyltransferase 2B10-like [Acyrthosiphon pisum]	NA	NA	api:100160380/3e-10/UDP-glucuronosyltransferase 2B10-like; K00699 glucuronosyltransferase [EC:2.4.1.17]	NA	PTHR11926:SF151/3.8E-13/--	molecular_function:GO:0016740//transferase activity;
Unigene32973_All	gi|646698120|gb|KDR09454.1|/8.27636e-120/UDP-glucuronosyltransferase 2B4 [Zootermopsis nevadensis]	gi|390179506|ref|XM_001359888.3|/6e-07/Drosophila pseudoobscura pseudoobscura GA19751 (Dpse\GA19751), mRNA	sp|Q6K1J1|UDB31_CANFA/8e-64/UDP-glucuronosyltransferase 2B31 OS=Canis familiaris GN=UGT2B31 PE=1 SV=1	dpo:Dpse_GA19751/3e-83/GA19751 gene product from transcript GA19751-RA; K00699 glucuronosyltransferase [EC:2.4.1.17]	CAC2716/3e-12/---	PTHR11926/1.4E-159/--	NA
Unigene33212_All	gi|170057110|ref|XP_001864336.1|/1.41703e-136/xanthine dehydrogenase/oxidase [Culex quinquefasciatus] &gt;gi|167876658|gb|EDS40041.1| xanthine dehydrogenase/oxidase [Culex quinquefasciatus]	gi|195328670|ref|XM_002031002.1|/2e-06/Drosophila sechellia GM25759 (Dsec\GM25759), mRNA	sp|P48034|AOXA_BOVIN/1e-51/Aldehyde oxidase 1 OS=Bos taurus GN=AOX1 PE=1 SV=2	aag:AaeL_AAEL010384/1e-123/aldehyde oxidase; K00106 xanthine dehydrogenase/oxidase [EC:1.17.1.4 1.17.3.2]	AGc4202/1e-32/---	PF00111/4.8E-7/2Fe-2S iron-sulfur cluster binding domain	molecular_function:GO:0003824//catalytic activity;GO:0043167//ion binding;
Unigene33252_All	gi|157126055|ref|XP_001654514.1|/1.13536e-13/glucosyl/glucuronosyl transferases [Aedes aegypti] &gt;gi|108873440|gb|EAT37665.1| AAEL010390-PA [Aedes aegypti]	NA	NA	aag:AaeL_AAEL002688/2e-10/glucosyl/glucuronosyl transferases; K00699 glucuronosyltransferase [EC:2.4.1.17]	NA	PTHR11926:SF16/9.9E-14/--	NA
Unigene33265_All	gi|646702167|gb|KDR11536.1|/1.34546e-82/UDP-glucuronosyltransferase 2C1 [Zootermopsis nevadensis]	NA	sp|P36514|UD2C1_RABIT/2e-48/UDP-glucuronosyltransferase 2C1 (Fragment) OS=Oryctolagus cuniculus GN=UGT2C1 PE=2 SV=1	aag:AaeL_AAEL014246/1e-69/glucosyl/glucuronosyl transferases; K00699 glucuronosyltransferase [EC:2.4.1.17]	BS_yojK/4e-09/---	PTHR11926/5.3E-111/--	molecular_function:GO:0016757//transferase activity, transferring glycosyl groups;
Unigene33279_All	gi|586831181|gb|AHJ81324.1|/5.69691e-21/carboxylesterase [Locusta migratoria]	gi|440918778|gb|JX961711.1|/6e-07/Locusta migratoria carboxylesterase (CesA2) mRNA, complete cds	sp|Q86GC8|ACES_CULPI/2e-13/Acetylcholinesterase OS=Culex pipiens GN=ACHE1 PE=2 SV=2	tca:658208/4e-16/Tcjhe; juvenile hormone esterase; K01063 juvenile-hormone esterase [EC:3.1.1.59]	DR0415/6e-14/---	PF00135/1.6E-31/Carboxylesterase family	NA
Unigene33432_All	gi|586831171|gb|AHJ81319.1|/1.55623e-23/carboxylesterase [Locusta migratoria]	gi|532219694|gb|KC986973.1|/1e-06/Locusta migratoria carboxylesterase A4 (CesA4) mRNA, complete cds	sp|P81429|EST1_SCHGA/1e-14/Esterase SG1 (Fragment) OS=Schizaphis graminum GN=SG1 PE=1 SV=1	mmu:72361/7e-11/Ces2g, 2210023G05Rik, Ces2l; carboxylesterase 2G (EC:3.1.1.1); K03927 carboxylesterase 2 [EC:3.1.1.1 3.1.1.84 3.1.1.56]	BS_pnbA/2e-11/---	PTHR11559/2.4E-27/--	NA
Unigene33521_All	gi|646691843|gb|KDR07235.1|/1.77292e-29/UDP-glucuronosyltransferase 2B7, partial [Zootermopsis nevadensis]	NA	NA	nvi:100121977/3e-25/NV14936; UDP-glucuronosyltransferase 2B19-like; K00699 glucuronosyltransferase [EC:2.4.1.17]	NA	PTHR11926:SF113/1.9E-29/--	NA
Unigene33536_All	gi|586831199|gb|AHJ81333.1|/4.38844e-21/carboxylesterase [Locusta migratoria]	NA	sp|P12992|ESTJ_HELVI/6e-11/Juvenile hormone esterase OS=Heliothis virescens PE=1 SV=2	api:100163252/1e-09/esterase FE4-like; K12298 bile salt-stimulated lipase [EC:3.1.1.3 3.1.1.13]	DR0415/6e-10/---	PF00135/4.7E-23/Carboxylesterase family	NA
Unigene33608_All	gi|646717398|gb|KDR20273.1|/8.63088e-22/Cytochrome P450 9e2 [Zootermopsis nevadensis]	NA	sp|Q964T2|CP9E2_BLAGE/2e-20/Cytochrome P450 9e2 OS=Blattella germanica GN=CYP9E2 PE=2 SV=1	tca:664295/4e-19/CYP9Z4, GLEAN_06444; cytochrome P450 9Z4; K15003 cytochrome P450, family 9 [EC:1.14.-.-]	NA	PTHR24292/6.9E-26/--	NA
Unigene33642_All	gi|586831177|gb|AHJ81322.1|/9.28703e-96/carboxylesterase [Locusta migratoria]	NA	sp|P12992|ESTJ_HELVI/9e-10/Juvenile hormone esterase OS=Heliothis virescens PE=1 SV=2	dme:Dmel_CG2505/2e-08/alpha-Est2; alpha-Esterase-2 (EC:3.1.1.- 3.1.1.1); K01044 carboxylesterase 1 [EC:3.1.1.1]	NA	PTHR11559/1.4E-27/--	NA
Unigene33651_All	gi|646682910|gb|KDR02414.1|/3.74532e-09/hypothetical protein L798_04876, partial [Zootermopsis nevadensis]	NA	sp|P36512|UDB13_RABIT/4e-06/UDP-glucuronosyltransferase 2B13 OS=Oryctolagus cuniculus GN=UGT2B13 PE=2 SV=1	dvi:Dvir_GJ20282/3e-08/GJ20282 gene product from transcript GJ20282-RA; K00699 glucuronosyltransferase [EC:2.4.1.17]	NA	NA	molecular_function:GO:0016740//transferase activity;
Unigene33698_All	gi|646702167|gb|KDR11536.1|/7.05771e-79/UDP-glucuronosyltransferase 2C1 [Zootermopsis nevadensis]	NA	sp|Q9XT55|UDB19_MACFA/2e-48/UDP-glucuronosyltransferase 2B19 OS=Macaca fascicularis GN=UGT2B19 PE=1 SV=1	dpo:Dpse_GA18094/4e-68/GA18094 gene product from transcript GA18094-RA; K00699 glucuronosyltransferase [EC:2.4.1.17]	BS_ydhE/2e-11/---	PTHR11926:SF16/1.4E-109/--	molecular_function:GO:0016740//transferase activity;
Unigene33699_All	gi|506968565|gb|AGM32626.1|/9.31809e-31/glucosyl/glucuronosyl transferase, partial [Coptotermes formosanus]	NA	sp|Q64676|CGT_MOUSE/1e-07/2-hydroxyacylsphingosine 1-beta-galactosyltransferase OS=Mus musculus GN=Ugt8 PE=2 SV=2	cqu:CpipJ_CPIJ010762/1e-23/glucosyl/glucuronosyl transferase; K00699 glucuronosyltransferase [EC:2.4.1.17]	NA	PTHR11926/2.0E-32/--	NA
Unigene33700_All	gi|193690721|ref|XP_001948117.1|/6.1641e-07/PREDICTED: UDP-glucuronosyltransferase 2B10-like [Acyrthosiphon pisum]	NA	NA	api:100160380/3e-08/UDP-glucuronosyltransferase 2B10-like; K00699 glucuronosyltransferase [EC:2.4.1.17]	NA	NA	NA
Unigene34059_All	NA	NA	NA	ame:409677/5e-06/Cyp6as5; cytochrome P450 6AS5; K07424 cytochrome P450, family 3, subfamily A [EC:1.14.14.1]	NA	NA	NA
Unigene34181_All	gi|443419062|gb|AGC84403.1|/5.3284e-27/glucosyl glucuronosyl transferases [Locusta migratoria]	gi|443419061|gb|KC118981.1|/2e-10/Locusta migratoria glucosyl glucuronosyl transferases mRNA, complete cds	sp|Q64634|UD18_RAT/1e-19/UDP-glucuronosyltransferase 1-8 OS=Rattus norvegicus GN=Ugt1a8 PE=2 SV=1	dpo:Dpse_GA13878/1e-20/GA13878 gene product from transcript GA13878-RA; K00699 glucuronosyltransferase [EC:2.4.1.17]	NA	PTHR11926:SF16/4.2E-38/--	NA
Unigene34204_All	NA	NA	NA	aga:AgaP_AGAP000818/4e-06/AGAP000818-PA; K07424 cytochrome P450, family 3, subfamily A [EC:1.14.14.1]	NA	NA	NA
Unigene34224_All	gi|586831191|gb|AHJ81329.1|/0/carboxylesterase [Locusta migratoria]	gi|440918778|gb|JX961711.1|/8e-25/Locusta migratoria carboxylesterase (CesA2) mRNA, complete cds	sp|P06276|CHLE_HUMAN/2e-65/Cholinesterase OS=Homo sapiens GN=BCHE PE=1 SV=1	mdo:100144614/2e-66/CES2.1; carboxylesterase 2-like protein 1; K03927 carboxylesterase 2 [EC:3.1.1.1 3.1.1.84 3.1.1.56]	BS_pnbA/2e-57/---	PTHR11559/1.4E-164/--	NA
Unigene34254_All	gi|532219695|gb|AGT95755.1|/2.26505e-30/carboxylesterase A4 [Locusta migratoria]	NA	sp|P35502|ESTF_MYZPE/4e-18/Esterase FE4 OS=Myzus persicae PE=1 SV=1	dme:Dmel_CG2505/2e-16/alpha-Est2; alpha-Esterase-2 (EC:3.1.1.- 3.1.1.1); K01044 carboxylesterase 1 [EC:3.1.1.1]	BS_pnbA/1e-13/---	PF00135/1.2E-30/Carboxylesterase family	NA
Unigene34316_All	gi|440918779|gb|AGC24394.1|/1.13627e-177/carboxylesterase [Locusta migratoria]	NA	sp|B2D0J5|EST6_APIME/1e-52/Venom carboxylesterase-6 OS=Apis mellifera PE=2 SV=1	mdo:100144616/2e-52/CES2.3; carboxylesterase 2-like protein 3; K03927 carboxylesterase 2 [EC:3.1.1.1 3.1.1.84 3.1.1.56]	BS_pnbA/2e-41/---	PF00135/1.0E-103/Carboxylesterase family	NA
Unigene34325_All	gi|586831227|gb|AHJ81347.1|/0/carboxylesterase [Locusta migratoria]	gi|299885479|emb|FP925500.1|/9e-09/Acyrthosiphon pisum mRNA, clone: ACI0AAF48YL05, full-insert cDNA sequence based on ESTs (5'-EST:ACI0AAF48YL05AAM1, 3'-EST ACI2AAF7YL18BBM1)	sp|P35501|ESTE_MYZPE/8e-81/Esterase E4 OS=Myzus persicae PE=1 SV=1	tca:658208/1e-80/Tcjhe; juvenile hormone esterase; K01063 juvenile-hormone esterase [EC:3.1.1.59]	BS_pnbA/1e-57/---	PF00135/2.3E-144/Carboxylesterase family	NA
Unigene3435_All	gi|646717519|gb|KDR20346.1|/6.21791e-107/UDP-glucuronosyltransferase, partial [Zootermopsis nevadensis]	NA	sp|Q6K1J1|UDB31_CANFA/1e-56/UDP-glucuronosyltransferase 2B31 OS=Canis familiaris GN=UGT2B31 PE=1 SV=1	api:100160380/6e-101/UDP-glucuronosyltransferase 2B10-like; K00699 glucuronosyltransferase [EC:2.4.1.17]	BS_yojK/7e-10/---	PTHR11926:SF16/2.4E-160/--	NA
Unigene34390_All	gi|646721422|gb|KDR22770.1|/3.72952e-17/UDP-glucuronosyltransferase 2B1, partial [Zootermopsis nevadensis]	NA	sp|P36514|UD2C1_RABIT/4e-11/UDP-glucuronosyltransferase 2C1 (Fragment) OS=Oryctolagus cuniculus GN=UGT2C1 PE=2 SV=1	aag:AaeL_AAEL014244/2e-14/glucosyl/glucuronosyl transferases; K00699 glucuronosyltransferase [EC:2.4.1.17]	NA	PF00201/1.3E-15/UDP-glucoronosyl and UDP-glucosyl transferase	NA
Unigene34426_All	gi|646718153|gb|KDR20744.1|/2.4138e-43/UDP-glucuronosyltransferase 2B1 [Zootermopsis nevadensis]	NA	sp|Q9R110|UD2A3_CAVPO/2e-12/UDP-glucuronosyltransferase 2A3 OS=Cavia porcellus GN=UGT2A3 PE=2 SV=1	tca:658932/3e-38/similar to CG17323-PA; K00699 glucuronosyltransferase [EC:2.4.1.17]	NA	PTHR11926:SF16/1.8E-56/--	NA
Unigene3609_All	gi|586831233|gb|AHJ81350.1|/0/carboxylesterase [Locusta migratoria]	gi|195492086|ref|XM_002093803.1|/7e-07/Drosophila yakuba GE20531 (Dyak\GE20531), mRNA	sp|B2D0J5|EST6_APIME/1e-120/Venom carboxylesterase-6 OS=Apis mellifera PE=2 SV=1	tca:658208/4e-87/Tcjhe; juvenile hormone esterase; K01063 juvenile-hormone esterase [EC:3.1.1.59]	BS_pnbA/5e-46/---	PTHR11559/3.8E-162/--	NA
Unigene3615_All	gi|281183942|gb|ADA53797.1|/0/putative juvenile hormone esterase [Romalea microptera]	gi|164416532|gb|EU330888.1|/3e-21/Locusta migratoria manilensis carboxylesterase-like protein mRNA, partial cds	sp|P35502|ESTF_MYZPE/2e-83/Esterase FE4 OS=Myzus persicae PE=1 SV=1	tca:658208/4e-87/Tcjhe; juvenile hormone esterase; K01063 juvenile-hormone esterase [EC:3.1.1.59]	BS_pnbA/1e-40/---	PS00122/-/Carboxylesterases type-B serine active site.	NA
Unigene3619_All	gi|40949987|gb|AAR97606.1|/2.46719e-89/cytochrome P450 9E1 [Diploptera punctata]	NA	sp|Q964T2|CP9E2_BLAGE/9e-84/Cytochrome P450 9e2 OS=Blattella germanica GN=CYP9E2 PE=2 SV=1	tca:664302/2e-73/Cyp9f2, CYP9Z5; cytochrome P450 isoform 9F2; K15003 cytochrome P450, family 9 [EC:1.14.-.-]	AGc2890/1e-28/---	PR00385/8.8E-10/P450 superfamily signature	molecular_function:GO:0005488//binding;GO:0016491//oxidoreductase activity;
Unigene3696_All	gi|311213976|gb|ADP69288.1|/0/cytochrome P450 [Locusta migratoria manilensis]	gi|311213975|gb|HM153425.1|/0.0/Locusta migratoria manilensis cytochrome P450 (CYP408B1) mRNA, complete cds	sp|P33268|CP3A8_MACFA/3e-56/Cytochrome P450 3A8 OS=Macaca fascicularis GN=CYP3A8 PE=1 SV=1	mcc:678670/3e-56/CYP3A64; cytochrome P450 3A64; K07424 cytochrome P450, family 3, subfamily A [EC:1.14.14.1]	VNG0422G/6e-17/---	PF00067/3.1E-58/Cytochrome P450	NA
Unigene4027_All	gi|646702167|gb|KDR11536.1|/9.8973e-71/UDP-glucuronosyltransferase 2C1 [Zootermopsis nevadensis]	NA	sp|P36514|UD2C1_RABIT/3e-49/UDP-glucuronosyltransferase 2C1 (Fragment) OS=Oryctolagus cuniculus GN=UGT2C1 PE=2 SV=1	api:100161224/6e-59/UDP-glucuronosyltransferase 2B7-like; K00699 glucuronosyltransferase [EC:2.4.1.17]	BS_yojK/2e-08/---	PTHR11926:SF16/4.3E-103/--	NA
Unigene4133_All	gi|40949987|gb|AAR97606.1|/8.71204e-30/cytochrome P450 9E1 [Diploptera punctata]	NA	sp|Q964T2|CP9E2_BLAGE/5e-28/Cytochrome P450 9e2 OS=Blattella germanica GN=CYP9E2 PE=2 SV=1	ame:410490/3e-25/CYP9R1; cytochrome P450 9R1; K15003 cytochrome P450, family 9 [EC:1.14.-.-]	NA	PTHR24292/1.3E-33/--	NA
Unigene4239_All	gi|350412799|ref|XP_003489767.1|/0/PREDICTED: dihydropyrimidinase-like isoform 2 [Bombus impatiens]	gi|504136804|ref|XM_004580811.1|/5e-15/PREDICTED: Ochotona princeps dihydropyrimidinase (DPYS), mRNA	sp|Q63150|DPYS_RAT/7e-148/Dihydropyrimidinase OS=Rattus norvegicus GN=Dpys PE=1 SV=2	nvi:100119994/0.0/NV16771; dihydropyrimidinase-like; K01464 dihydropyrimidinase [EC:3.5.2.2]	PA0441/3e-104/---	PF01979/6.7E-16/Amidohydrolase family	NA
Unigene4471_All	gi|586831171|gb|AHJ81319.1|/4.7171e-136/carboxylesterase [Locusta migratoria]	NA	sp|P35502|ESTF_MYZPE/1e-70/Esterase FE4 OS=Myzus persicae PE=1 SV=1	api:100163252/2e-73/esterase FE4-like; K12298 bile salt-stimulated lipase [EC:3.1.1.3 3.1.1.13]	BS_pnbA/6e-48/---	PS00122/-/Carboxylesterases type-B serine active site.	NA
Unigene474_All	gi|646718153|gb|KDR20744.1|/3.05272e-145/UDP-glucuronosyltransferase 2B1 [Zootermopsis nevadensis]	NA	sp|P36513|UDB14_RABIT/3e-61/UDP-glucuronosyltransferase 2B14 OS=Oryctolagus cuniculus GN=UGT2B14 PE=2 SV=1	api:100160380/1e-118/UDP-glucuronosyltransferase 2B10-like; K00699 glucuronosyltransferase [EC:2.4.1.17]	BS_yojK/7e-09/---	PS00375/-/UDP-glycosyltransferases signature.	NA
Unigene4865_All	gi|443419062|gb|AGC84403.1|/1.17221e-26/glucosyl glucuronosyl transferases [Locusta migratoria]	gi|443419061|gb|KC118981.1|/2e-52/Locusta migratoria glucosyl glucuronosyl transferases mRNA, complete cds	sp|Q64634|UD18_RAT/3e-15/UDP-glucuronosyltransferase 1-8 OS=Rattus norvegicus GN=Ugt1a8 PE=2 SV=1	dya:Dyak_GE13731/3e-17/GE13731 gene product from transcript GE13731-RA; K00699 glucuronosyltransferase [EC:2.4.1.17]	NA	PTHR11926/9.3E-31/--	molecular_function:GO:0016740//transferase activity;
Unigene5144_All	gi|646702167|gb|KDR11536.1|/7.46872e-142/UDP-glucuronosyltransferase 2C1 [Zootermopsis nevadensis]	NA	sp|Q64676|CGT_MOUSE/1e-73/2-hydroxyacylsphingosine 1-beta-galactosyltransferase OS=Mus musculus GN=Ugt8 PE=2 SV=2	aag:AaeL_AAEL014246/4e-109/glucosyl/glucuronosyl transferases; K00699 glucuronosyltransferase [EC:2.4.1.17]	BS_yojK/3e-11/---	PS00375/-/UDP-glycosyltransferases signature.	NA
Unigene5340_All	gi|646702167|gb|KDR11536.1|/2.56642e-137/UDP-glucuronosyltransferase 2C1 [Zootermopsis nevadensis]	gi|40891647|gb|AY227201.1|/4e-08/Mus musculus UDP glycosyltransferase 1 family polypeptide A13 (Ugt1a13) mRNA, complete cds	sp|O97951|UDB18_MACFA/2e-67/UDP-glucuronosyltransferase 2B18 OS=Macaca fascicularis GN=UGT2B18 PE=1 SV=1	aag:AaeL_AAEL014246/9e-102/glucosyl/glucuronosyl transferases; K00699 glucuronosyltransferase [EC:2.4.1.17]	BS_yjiC/3e-11/---	PF00201/9.2E-94/UDP-glucoronosyl and UDP-glucosyl transferase	NA
Unigene5352_All	gi|646714946|gb|KDR18732.1|/0/Xanthine dehydrogenase [Zootermopsis nevadensis]	gi|383858815|ref|XM_003704847.1|/2e-15/PREDICTED: Megachile rotundata xanthine dehydrogenase-like (LOC100875752), mRNA	sp|P10351|XDH_DROME/0.0/Xanthine dehydrogenase OS=Drosophila melanogaster GN=ry PE=2 SV=2	aag:AaeL_AAEL002683/0.0/aldehyde oxidase; K00106 xanthine dehydrogenase/oxidase [EC:1.17.1.4 1.17.3.2]	PA1523/2e-174/---	PS00197/-/2Fe-2S ferredoxin-type iron-sulfur binding region signature.	molecular_function:GO:0097159//organic cyclic compound binding;GO:0016614//oxidoreductase activity, acting on CH-OH group of donors;GO:1901363//heterocyclic compound binding;GO:0046872//metal ion binding;GO:0016725//oxidoreductase activity, acting on CH or CH2 groups;GO:0051536//iron-sulfur cluster binding;GO:0050662//coenzyme binding;
Unigene5442_All	gi|646717519|gb|KDR20346.1|/2.17778e-131/UDP-glucuronosyltransferase, partial [Zootermopsis nevadensis]	gi|532081429|ref|XM_005326409.1|/3e-06/PREDICTED: Spermophilus tridecemlineatus UDP glucuronosyltransferase 1 family, polypeptide A1 (Ugt1a1), transcript variant X5, mRNA	sp|Q64637|UD13_RAT/1e-69/UDP-glucuronosyltransferase 1-3 OS=Rattus norvegicus GN=Ugt1a3 PE=2 SV=1	api:100160380/2e-111/UDP-glucuronosyltransferase 2B10-like; K00699 glucuronosyltransferase [EC:2.4.1.17]	BS_yojK/5e-13/---	PTHR11926/1.8E-177/--	NA
Unigene5942_All	gi|607355938|gb|EZA50486.1|/3.32854e-82/Inosine triphosphate pyrophosphatase [Cerapachys biroi]	gi|554825304|ref|XM_005923231.1|/1e-19/PREDICTED: Haplochromis burtoni inosine triphosphate pyrophosphatase-like (LOC102305769), mRNA	sp|F1NLH9|ITPA_CHICK/1e-78/Inosine triphosphate pyrophosphatase OS=Gallus gallus GN=ITPA PE=3 SV=2	ame:726205/4e-80/inosine triphosphate pyrophosphatase-like; K01519 inosine triphosphate pyrophosphatase [EC:3.6.1.19]	SPCC830.10/9e-46/---	PF01725/5.1E-53/Ham1 family	NA
Unigene6400_All	gi|164416533|gb|ABY53601.1|/0/carboxylesterase-like protein [Locusta migratoria manilensis]	gi|164416532|gb|EU330888.1|/0.0/Locusta migratoria manilensis carboxylesterase-like protein mRNA, partial cds	sp|P35502|ESTF_MYZPE/1e-88/Esterase FE4 OS=Myzus persicae PE=1 SV=1	dpo:Dpse_GA17724/4e-85/GA17724 gene product from transcript GA17724-RA; K03927 carboxylesterase 2 [EC:3.1.1.1 3.1.1.84 3.1.1.56]	BS_pnbA/7e-46/---	PF00135/1.8E-140/Carboxylesterase family	NA
Unigene646_All	gi|586831191|gb|AHJ81329.1|/0/carboxylesterase [Locusta migratoria]	gi|440918778|gb|JX961711.1|/4e-18/Locusta migratoria carboxylesterase (CesA2) mRNA, complete cds	sp|B2D0J5|EST6_APIME/5e-65/Venom carboxylesterase-6 OS=Apis mellifera PE=2 SV=1	mdo:100144616/4e-73/CES2.3; carboxylesterase 2-like protein 3; K03927 carboxylesterase 2 [EC:3.1.1.1 3.1.1.84 3.1.1.56]	BS_pnbA/1e-57/---	PTHR11559/7.5E-160/--	NA
Unigene6611_All	gi|321454165|gb|EFX65347.1|/3.63735e-66/hypothetical protein DAPPUDRAFT_333266 [Daphnia pulex]	NA	sp|P83851|IUNH_LEIMA/2e-20/Inosine-uridine preferring nucleoside hydrolase OS=Leishmania major GN=NSNH PE=1 SV=3	xla:379157/1e-48/MGC132365; uncharacterized protein MGC52875; K01239 purine nucleosidase [EC:3.2.2.1]	alr3202/8e-29/---	PF01156/2.8E-60/Inosine-uridine preferring nucleoside hydrolase	NA
Unigene7403_All	gi|586831173|gb|AHJ81320.1|/0/carboxylesterase [Locusta migratoria]	gi|557757931|ref|XM_005178639.1|/7e-07/PREDICTED: Musca domestica esterase B1-like (LOC101897334), mRNA	sp|P35502|ESTF_MYZPE/6e-83/Esterase FE4 OS=Myzus persicae PE=1 SV=1	api:100163252/3e-88/esterase FE4-like; K12298 bile salt-stimulated lipase [EC:3.1.1.3 3.1.1.13]	BS_pnbA/3e-55/---	PF00135/5.3E-153/Carboxylesterase family	NA
Unigene7558_All	gi|646721423|gb|KDR22771.1|/9.64694e-132/UDP-glucuronosyltransferase 2C1, partial [Zootermopsis nevadensis]	NA	sp|Q6K1J1|UDB31_CANFA/7e-76/UDP-glucuronosyltransferase 2B31 OS=Canis familiaris GN=UGT2B31 PE=1 SV=1	dya:Dyak_GE13731/6e-106/GE13731 gene product from transcript GE13731-RA; K00699 glucuronosyltransferase [EC:2.4.1.17]	BS_ydhE/3e-10/---	PF00201/3.5E-95/UDP-glucoronosyl and UDP-glucosyl transferase	NA
Unigene7586_All	gi|586831207|gb|AHJ81337.1|/0/carboxylesterase [Locusta migratoria]	gi|281183941|gb|GQ368238.1|/3e-06/Romalea microptera putative juvenile hormone esterase mRNA, partial cds	sp|P35502|ESTF_MYZPE/6e-78/Esterase FE4 OS=Myzus persicae PE=1 SV=1	tca:658208/2e-82/Tcjhe; juvenile hormone esterase; K01063 juvenile-hormone esterase [EC:3.1.1.59]	BS_pnbA/3e-44/---	PF00135/3.0E-136/Carboxylesterase family	NA
Unigene7732_All	gi|512903022|ref|XP_004925517.1|/1.78186e-160/PREDICTED: uridine phosphorylase 1-like isoform X2 [Bombyx mori] &gt;gi|512903026|ref|XP_004925518.1| PREDICTED: uridine phosphorylase 1-like isoform X3 [Bombyx mori]	gi|195574251|ref|XM_002105067.1|/7e-26/Drosophila simulans GD18110 (Dsim\GD18110), mRNA	sp|O95045|UPP2_HUMAN/3e-83/Uridine phosphorylase 2 OS=Homo sapiens GN=UPP2 PE=1 SV=1	ame:411599/4e-160/uridine phosphorylase 1-like; K00757 uridine phosphorylase [EC:2.4.2.3]	ML2177/7e-24/---	PF01048/5.4E-27/Phosphorylase superfamily	biological_process:GO:0009116//nucleoside metabolic process;GO:0009166//nucleotide catabolic process;cellular_component:GO:0005737//cytoplasm;molecular_function:GO:0004850//uridine phosphorylase activity;
Unigene7993_All	gi|646688768|gb|KDR06411.1|/3.56673e-37/hypothetical protein L798_04008, partial [Zootermopsis nevadensis]	NA	sp|P56389|CDD_MOUSE/6e-32/Cytidine deaminase OS=Mus musculus GN=Cda PE=1 SV=2	ame:727234/5e-34/cytidine deaminase-like; K01489 cytidine deaminase [EC:3.5.4.5]	CAC1544/1e-25/---	PS00903/-/Cytidine and deoxycytidylate deaminases zinc-binding region signature.	NA
Unigene8198_All	gi|646717519|gb|KDR20346.1|/5.86977e-23/UDP-glucuronosyltransferase, partial [Zootermopsis nevadensis]	NA	sp|Q62452|UD19_MOUSE/2e-15/UDP-glucuronosyltransferase 1-9 OS=Mus musculus GN=Ugt1a9 PE=1 SV=3	api:100169323/4e-21/UDP-glucuronosyltransferase 2A1-like; K00699 glucuronosyltransferase [EC:2.4.1.17]	NA	PTHR11926:SF16/4.8E-33/--	NA
Unigene8321_All	gi|646717519|gb|KDR20346.1|/9.89069e-47/UDP-glucuronosyltransferase, partial [Zootermopsis nevadensis]	NA	sp|P36512|UDB13_RABIT/1e-41/UDP-glucuronosyltransferase 2B13 OS=Oryctolagus cuniculus GN=UGT2B13 PE=2 SV=1	dvi:Dvir_GJ20282/4e-46/GJ20282 gene product from transcript GJ20282-RA; K00699 glucuronosyltransferase [EC:2.4.1.17]	BS_yojK/4e-11/---	PF00201/7.7E-61/UDP-glucoronosyl and UDP-glucosyl transferase	molecular_function:GO:0016740//transferase activity;
Unigene8429_All	gi|586831171|gb|AHJ81319.1|/2.24207e-84/carboxylesterase [Locusta migratoria]	gi|532219694|gb|KC986973.1|/1e-15/Locusta migratoria carboxylesterase A4 (CesA4) mRNA, complete cds	sp|P35502|ESTF_MYZPE/3e-55/Esterase FE4 OS=Myzus persicae PE=1 SV=1	tca:658208/1e-52/Tcjhe; juvenile hormone esterase; K01063 juvenile-hormone esterase [EC:3.1.1.59]	STM1623/5e-43/---	PS00122/-/Carboxylesterases type-B serine active site.	NA
Unigene8538_All	gi|443419062|gb|AGC84403.1|/1.28473e-156/glucosyl glucuronosyl transferases [Locusta migratoria]	gi|443419061|gb|KC118981.1|/7e-23/Locusta migratoria glucosyl glucuronosyl transferases mRNA, complete cds	sp|O60656|UD19_HUMAN/4e-57/UDP-glucuronosyltransferase 1-9 OS=Homo sapiens GN=UGT1A9 PE=1 SV=1	api:100160380/1e-86/UDP-glucuronosyltransferase 2B10-like; K00699 glucuronosyltransferase [EC:2.4.1.17]	BS_yjiC/3e-10/---	PTHR11926:SF16/1.2E-155/--	NA
Unigene8598_All	gi|443419062|gb|AGC84403.1|/0/glucosyl glucuronosyl transferases [Locusta migratoria]	gi|443419061|gb|KC118981.1|/0.0/Locusta migratoria glucosyl glucuronosyl transferases mRNA, complete cds	sp|O97951|UDB18_MACFA/9e-60/UDP-glucuronosyltransferase 2B18 OS=Macaca fascicularis GN=UGT2B18 PE=1 SV=1	api:100160380/1e-90/UDP-glucuronosyltransferase 2B10-like; K00699 glucuronosyltransferase [EC:2.4.1.17]	BS_yjiC/4e-12/---	PTHR11926:SF16/4.5E-174/--	NA
Unigene8720_All	gi|197100910|ref|NP_001125476.1|/2.48685e-155/beta-ureidopropionase [Pongo abelii] &gt;gi|68565023|sp|Q5RBM6.1|BUP1_PONAB RecName: Full=Beta-ureidopropionase; AltName: Full=Beta-alanine synthase; AltName: Full=N-carbamoyl-beta-alanine amidohydrolase [Pongo abelii]	gi|512920535|ref|XM_004929599.1|/3e-12/PREDICTED: Bombyx mori beta-ureidopropionase-like (LOC101737692), mRNA	sp|Q5RBM6|BUP1_PONAB/3e-157/Beta-ureidopropionase OS=Pongo abelii GN=UPB1 PE=2 SV=1	pon:100172385/1e-156/UPB1; ureidopropionase, beta (EC:3.5.1.6); K01431 beta-ureidopropionase [EC:3.5.1.6]	SP0922/2e-24/---	PF00795/3.8E-37/Carbon-nitrogen hydrolase	biological_process:GO:0019483//beta-alanine biosynthetic process;GO:0046135//pyrimidine nucleoside catabolic process;GO:0006206//pyrimidine nucleobase metabolic process;cellular_component:GO:0005829//cytosol;molecular_function:GO:0046872//metal ion binding;GO:0003837//beta-ureidopropionase activity;
Unigene8898_All	gi|586831237|gb|AHJ81352.1|/0/carboxylesterase [Locusta migratoria]	NA	sp|Q8R0W5|EST4A_MOUSE/1e-48/Carboxylesterase 4A OS=Mus musculus GN=Ces4a PE=2 SV=2	dre:560651/2e-49/ces3, fj87b08, si:dkey-38l12.3, wu:fb66e04, wu:fi21c04, wu:fj87b08; carboxylesterase 3; K03927 carboxylesterase 2 [EC:3.1.1.1 3.1.1.84 3.1.1.56]	DR2626/1e-32/---	PTHR11559/1.2E-143/--	NA
Unigene9086_All	gi|506968675|gb|AGM32681.1|/2.37207e-40/ecdysteroid UDP-glucosyltransferase protein, partial [Coptotermes formosanus]	NA	sp|Q1LZI1|UD3A1_BOVIN/5e-09/UDP-glucuronosyltransferase 3A1 OS=Bos taurus GN=UGT3A1 PE=2 SV=1	tca:658932/5e-33/similar to CG17323-PA; K00699 glucuronosyltransferase [EC:2.4.1.17]	NA	PF00201/8.8E-8/UDP-glucoronosyl and UDP-glucosyl transferase	NA
Unigene9105_All	gi|347967888|ref|XP_312497.5|/3.91201e-14/AGAP002449-PA [Anopheles gambiae str. PEST] &gt;gi|333468258|gb|EAA08100.5| AGAP002449-PA [Anopheles gambiae str. PEST]	NA	sp|O77649|UDB20_MACFA/1e-07/UDP-glucuronosyltransferase 2B20 OS=Macaca fascicularis GN=UGT2B20 PE=1 SV=1	dme:Dmel_CG17200/9e-11/Ugt86Dg; CG17200 gene product from transcript CG17200-RB (EC:2.4.1.17); K00699 glucuronosyltransferase [EC:2.4.1.17]	NA	PTHR11926/3.8E-25/--	molecular_function:GO:0016740//transferase activity;
Unigene9147_All	gi|674095446|ref|XP_008821051.1|/2.67379e-10/PREDICTED: UDP-glucuronosyltransferase 2B31-like [Nannospalax galili]	NA	sp|P36514|UD2C1_RABIT/6e-11/UDP-glucuronosyltransferase 2C1 (Fragment) OS=Oryctolagus cuniculus GN=UGT2C1 PE=2 SV=1	dpo:Dpse_GA19741/2e-11/GA19741 gene product from transcript GA19741-RA; K00699 glucuronosyltransferase [EC:2.4.1.17]	NA	PTHR11926/1.9E-18/--	molecular_function:GO:0016757//transferase activity, transferring glycosyl groups;
Unigene9226_All	gi|646721422|gb|KDR22770.1|/1.94926e-109/UDP-glucuronosyltransferase 2B1, partial [Zootermopsis nevadensis]	NA	sp|Q09426|CGT_RAT/3e-51/2-hydroxyacylsphingosine 1-beta-galactosyltransferase OS=Rattus norvegicus GN=Ugt8 PE=2 SV=1	aag:AaeL_AAEL014244/3e-86/glucosyl/glucuronosyl transferases; K00699 glucuronosyltransferase [EC:2.4.1.17]	BS_yojK/4e-10/---	PTHR11926:SF16/2.3E-138/--	NA
Unigene9245_All	gi|646702167|gb|KDR11536.1|/5.26534e-124/UDP-glucuronosyltransferase 2C1 [Zootermopsis nevadensis]	NA	sp|Q6K1J1|UDB31_CANFA/7e-68/UDP-glucuronosyltransferase 2B31 OS=Canis familiaris GN=UGT2B31 PE=1 SV=1	dmo:Dmoj_GI19212/4e-103/GI19212 gene product from transcript GI19212-RA; K00699 glucuronosyltransferase [EC:2.4.1.17]	BS_ydhE/1e-09/---	PS00375/-/UDP-glycosyltransferases signature.	NA
Unigene9409_All	gi|164416533|gb|ABY53601.1|/0/carboxylesterase-like protein [Locusta migratoria manilensis]	gi|164416532|gb|EU330888.1|/4e-40/Locusta migratoria manilensis carboxylesterase-like protein mRNA, partial cds	sp|P35502|ESTF_MYZPE/6e-93/Esterase FE4 OS=Myzus persicae PE=1 SV=1	tca:658208/4e-82/Tcjhe; juvenile hormone esterase; K01063 juvenile-hormone esterase [EC:3.1.1.59]	BS_pnbA/5e-45/---	PF00135/2.7E-144/Carboxylesterase family	NA
Unigene948_All	gi|586831179|gb|AHJ81323.1|/4.8767e-65/carboxylesterase [Locusta migratoria]	NA	sp|P16854|EST1_CULPI/8e-27/Esterase B1 OS=Culex pipiens GN=B1 PE=3 SV=1	tca:658208/3e-33/Tcjhe; juvenile hormone esterase; K01063 juvenile-hormone esterase [EC:3.1.1.59]	BS_pnbA/5e-26/---	PF00135/1.1E-54/Carboxylesterase family	NA
Unigene9555_All	gi|586831205|gb|AHJ81336.1|/2.34405e-169/carboxylesterase [Locusta migratoria]	NA	sp|P35502|ESTF_MYZPE/1e-76/Esterase FE4 OS=Myzus persicae PE=1 SV=1	aga:AgaP_AGAP005834/7e-82/AGAP005834-PA; K01063 juvenile-hormone esterase [EC:3.1.1.59]	BS_pnbA/2e-41/---	PS00122/-/Carboxylesterases type-B serine active site.	NA
Unigene9815_All	gi|646709452|gb|KDR15301.1|/0/hypothetical protein L798_10738, partial [Zootermopsis nevadensis]	gi|380028823|ref|XM_003698038.1|/8e-47/PREDICTED: Apis florea uridine-cytidine kinase-like 1-like, transcript variant 2 (LOC100864808), mRNA	sp|Q9NWZ5|UCKL1_HUMAN/0.0/Uridine-cytidine kinase-like 1 OS=Homo sapiens GN=UCKL1 PE=1 SV=2	nvi:100122303/0.0/NV15660; uridine-cytidine kinase 1-like 1 (EC:2.7.1.48); K00876 uridine kinase [EC:2.7.1.48]	SPCC162.11c_1/4e-52/---	PTHR10285:SF30/1.1E-278/--	NA
Unigene9868_All	gi|40949987|gb|AAR97606.1|/2.55661e-52/cytochrome P450 9E1 [Diploptera punctata]	NA	sp|Q964T2|CP9E2_BLAGE/2e-53/Cytochrome P450 9e2 OS=Blattella germanica GN=CYP9E2 PE=2 SV=1	tca:664295/4e-42/CYP9Z4, GLEAN_06444; cytochrome P450 9Z4; K15003 cytochrome P450, family 9 [EC:1.14.-.-]	AGc2890/3e-20/---	PS00086/-/Cytochrome P450 cysteine heme-iron ligand signature.	NA

## Sheet: glutathione metabolism
CL1163.Contig1_All	gi|565341541|gb|AHC08050.1|/8.14315e-52/epsilon glutathione S-transferase [Locusta migratoria]	NA	sp|Q93113|GST1D_ANOGA/1e-16/Glutathione S-transferase 1, isoform D OS=Anopheles gambiae GN=GstD1 PE=1 SV=1	tca:663119/9e-17/similar to Glutathione S-transferase 1-1 (GST class-theta); K00799 glutathione S-transferase [EC:2.5.1.18]	SMb20005/2e-06/---	PF00043/7.7E-10/Glutathione S-transferase, C-terminal domain	NA
CL1163.Contig2_All	gi|565341541|gb|AHC08050.1|/1.77789e-103/epsilon glutathione S-transferase [Locusta migratoria]	NA	sp|O76483|GSTT7_ANOGA/4e-53/Glutathione S-transferase D7 OS=Anopheles gambiae GN=GstD7 PE=2 SV=1	tca:663119/2e-55/similar to Glutathione S-transferase 1-1 (GST class-theta); K00799 glutathione S-transferase [EC:2.5.1.18]	SMb20005/4e-19/---	PTHR11260:SF162/2.9E-77/--	NA
CL1163.Contig3_All	gi|565341541|gb|AHC08050.1|/8.88207e-104/epsilon glutathione S-transferase [Locusta migratoria]	NA	sp|O76483|GSTT7_ANOGA/4e-53/Glutathione S-transferase D7 OS=Anopheles gambiae GN=GstD7 PE=2 SV=1	tca:663119/8e-56/similar to Glutathione S-transferase 1-1 (GST class-theta); K00799 glutathione S-transferase [EC:2.5.1.18]	SMb20005/1e-19/---	PS50405/20.788/Soluble glutathione S-transferase C-terminal domain profile.	NA
CL1344.Contig1_All	gi|646719986|gb|KDR21877.1|/3.91086e-40/Spermidine synthase [Zootermopsis nevadensis]	NA	sp|P19623|SPEE_HUMAN/3e-24/Spermidine synthase OS=Homo sapiens GN=SRM PE=1 SV=1	ame:725099/2e-36/SpdS; spermidine synthase; K00797 spermidine synthase [EC:2.5.1.16]	YPR069c/8e-20/---	PF01564/9.9E-14/Spermine/spermidine synthase	NA
CL1344.Contig2_All	gi|646719986|gb|KDR21877.1|/1.78024e-125/Spermidine synthase [Zootermopsis nevadensis]	gi|402766641|ref|NM_001162757.2|/1e-07/Acyrthosiphon pisum spermidine synthase-like (LOC100166082), mRNA	sp|Q64674|SPEE_MOUSE/1e-93/Spermidine synthase OS=Mus musculus GN=Srm PE=2 SV=1	ame:725099/2e-115/SpdS; spermidine synthase; K00797 spermidine synthase [EC:2.5.1.16]	SPBC12C2.07c/2e-80/---	PF01564/3.8E-82/Spermine/spermidine synthase	NA
CL1397.Contig1_All	gi|646694635|gb|KDR08063.1|/4.57546e-34/hypothetical protein L798_02328 [Zootermopsis nevadensis]	NA	NA	ame:725325/2e-17/glucose-6-phosphate 1-dehydrogenase; K00036 glucose-6-phosphate 1-dehydrogenase [EC:1.1.1.49]	NA	NA	NA
CL1397.Contig2_All	gi|646694635|gb|KDR08063.1|/5.24134e-34/hypothetical protein L798_02328 [Zootermopsis nevadensis]	gi|506209966|emb|HE795751.1|/8e-24/Homo sapiens microsatellite DNA locus 29Q_ATXN2	sp|Q55FT4|TSUA_DICDI/2e-10/Probable serine/threonine-protein kinase tsuA OS=Dictyostelium discoideum GN=tsuA PE=1 SV=1	ame:725325/2e-17/glucose-6-phosphate 1-dehydrogenase; K00036 glucose-6-phosphate 1-dehydrogenase [EC:1.1.1.49]	Cgl1939/6e-11/---	NA	NA
CL1422.Contig1_All	gi|565341553|gb|AHC08056.1|/3.63556e-72/delta glutathione S-transferase [Locusta migratoria]	gi|329564866|gb|HM131835.1|/3e-07/Locusta migratoria glutathione S-transferase mRNA, complete cds	sp|Q93112|GST1C_ANOGA/3e-31/Glutathione S-transferase 1, isoform C OS=Anopheles gambiae GN=GstD1 PE=1 SV=2	nvi:100114423/1e-36/GstD1, NV12288; glutathione S-transferase D1; K00799 glutathione S-transferase [EC:2.5.1.18]	alr4570/7e-11/---	PS50404/18.752/Soluble glutathione S-transferase N-terminal domain profile.	NA
CL1422.Contig2_All	gi|565341553|gb|AHC08056.1|/3.95101e-47/delta glutathione S-transferase [Locusta migratoria]	NA	sp|Q9VG97|GSTT3_DROME/2e-19/Glutathione S-transferase D3 OS=Drosophila melanogaster GN=GstD3 PE=2 SV=1	nvi:100114423/3e-22/GstD1, NV12288; glutathione S-transferase D1; K00799 glutathione S-transferase [EC:2.5.1.18]	NA	PTHR11260:SF162/1.7E-27/--	NA
CL154.Contig1_All	gi|329564867|gb|AEB91972.1|/4.17857e-93/glutathione S-transferase [Locusta migratoria]	gi|329564866|gb|HM131835.1|/3e-66/Locusta migratoria glutathione S-transferase mRNA, complete cds	sp|Q9VG93|GSTT7_DROME/5e-36/Glutathione S-transferase D7 OS=Drosophila melanogaster GN=GstD7 PE=2 SV=1	nvi:100114423/3e-45/GstD1, NV12288; glutathione S-transferase D1; K00799 glutathione S-transferase [EC:2.5.1.18]	SMb20005/3e-16/---	PF00043/1.5E-10/Glutathione S-transferase, C-terminal domain	NA
CL154.Contig2_All	gi|565341551|gb|AHC08055.1|/1.04246e-27/delta glutathione S-transferase [Locusta migratoria]	NA	sp|Q9VG97|GSTT3_DROME/2e-06/Glutathione S-transferase D3 OS=Drosophila melanogaster GN=GstD3 PE=2 SV=1	tca:655580/2e-07/similar to glutathione S-transferase 6A; K00799 glutathione S-transferase [EC:2.5.1.18]	NA	PF00043/1.2E-9/Glutathione S-transferase, C-terminal domain	NA
CL154.Contig3_All	gi|329564867|gb|AEB91972.1|/5.9161e-103/glutathione S-transferase [Locusta migratoria]	gi|329564866|gb|HM131835.1|/1e-140/Locusta migratoria glutathione S-transferase mRNA, complete cds	sp|Q93113|GST1D_ANOGA/3e-34/Glutathione S-transferase 1, isoform D OS=Anopheles gambiae GN=GstD1 PE=1 SV=1	nvi:100114423/8e-44/GstD1, NV12288; glutathione S-transferase D1; K00799 glutathione S-transferase [EC:2.5.1.18]	SMb20005/1e-13/---	PF13417/7.5E-11/Glutathione S-transferase, N-terminal domain	NA
CL154.Contig4_All	gi|329564867|gb|AEB91972.1|/2.44376e-83/glutathione S-transferase [Locusta migratoria]	gi|329564866|gb|HM131835.1|/9e-81/Locusta migratoria glutathione S-transferase mRNA, complete cds	sp|Q9VG95|GSTT5_DROME/3e-34/Glutathione S-transferase D5 OS=Drosophila melanogaster GN=GstD5 PE=3 SV=2	nvi:100114423/2e-38/GstD1, NV12288; glutathione S-transferase D1; K00799 glutathione S-transferase [EC:2.5.1.18]	alr4570/3e-11/---	PF00043/1.0E-10/Glutathione S-transferase, C-terminal domain	NA
CL154.Contig5_All	gi|565341551|gb|AHC08055.1|/8.52457e-74/delta glutathione S-transferase [Locusta migratoria]	gi|329564866|gb|HM131835.1|/5e-12/Locusta migratoria glutathione S-transferase mRNA, complete cds	sp|Q93113|GST1D_ANOGA/7e-37/Glutathione S-transferase 1, isoform D OS=Anopheles gambiae GN=GstD1 PE=1 SV=1	nvi:100114423/5e-39/GstD1, NV12288; glutathione S-transferase D1; K00799 glutathione S-transferase [EC:2.5.1.18]	SMa2115/4e-13/---	PS50405/16.463/Soluble glutathione S-transferase C-terminal domain profile.	NA
CL1634.Contig1_All	gi|646702446|gb|KDR11658.1|/2.33954e-35/Glutathione synthetase [Zootermopsis nevadensis]	NA	sp|P35668|GSHB_XENLA/4e-26/Glutathione synthetase OS=Xenopus laevis GN=gss PE=2 SV=1	aag:AaeL_AAEL009154/1e-35/glutathione synthetase; K01920 glutathione synthase [EC:6.3.2.3]	NA	PTHR11130:SF0/6.1E-55/--	biological_process:GO:0006750//glutathione biosynthetic process;molecular_function:GO:0005524//ATP binding;GO:0004363//glutathione synthase activity;
CL1634.Contig2_All	gi|642926982|ref|XP_008195090.1|/0/PREDICTED: glutathione synthetase-like isoform X1 [Tribolium castaneum]	gi|198431811|ref|XM_002125287.1|/3e-06/PREDICTED: Ciona intestinalis glutathione synthetase-like (LOC100180646), mRNA	sp|P35668|GSHB_XENLA/1e-108/Glutathione synthetase OS=Xenopus laevis GN=gss PE=2 SV=1	tca:656444/0.0/similar to glutathione synthetase; K01920 glutathione synthase [EC:6.3.2.3]	NA	PF03917/1.3E-118/Eukaryotic glutathione synthase, ATP binding domain	molecular_function:GO:0016874//ligase activity;
CL1643.Contig1_All	gi|646711043|gb|KDR16376.1|/2.16055e-47/Gamma-glutamylcyclotransferase [Zootermopsis nevadensis]	NA	sp|Q32LE4|GGCT_BOVIN/1e-37/Gamma-glutamylcyclotransferase OS=Bos taurus GN=GGCT PE=2 SV=1	bta:533374/4e-37/GGCT, C7orf24, MGC133989; gamma-glutamylcyclotransferase (EC:2.3.2.4); K00682 gamma-glutamylcyclotransferase [EC:2.3.2.4]	NA	PTHR12935/6.0E-64/--	NA
CL1643.Contig2_All	gi|646711043|gb|KDR16376.1|/2.45101e-47/Gamma-glutamylcyclotransferase [Zootermopsis nevadensis]	NA	sp|Q32LE4|GGCT_BOVIN/6e-38/Gamma-glutamylcyclotransferase OS=Bos taurus GN=GGCT PE=2 SV=1	bta:533374/2e-37/GGCT, C7orf24, MGC133989; gamma-glutamylcyclotransferase (EC:2.3.2.4); K00682 gamma-glutamylcyclotransferase [EC:2.3.2.4]	NA	PF13772/6.7E-28/AIG2-like family	NA
CL1643.Contig3_All	gi|646711043|gb|KDR16376.1|/5.63117e-47/Gamma-glutamylcyclotransferase [Zootermopsis nevadensis]	gi|511913541|ref|XM_004776044.1|/6e-07/PREDICTED: Mustela putorius furo ribosomal protein S6 kinase, 90kDa, polypeptide 6 (RPS6KA6), transcript variant X3, mRNA	sp|Q32LE4|GGCT_BOVIN/5e-37/Gamma-glutamylcyclotransferase OS=Bos taurus GN=GGCT PE=2 SV=1	bta:533374/2e-36/GGCT, C7orf24, MGC133989; gamma-glutamylcyclotransferase (EC:2.3.2.4); K00682 gamma-glutamylcyclotransferase [EC:2.3.2.4]	NA	PF13772/9.8E-28/AIG2-like family	NA
CL1741.Contig1_All	gi|440573224|gb|AGC13075.1|/3.08166e-49/glutathione peroxidase [Haemaphysalis longicornis]	gi|342326235|gb|JF284487.1|/6e-07/Cherax quadricarinatus clone v1-1773 glutathione peroxidase 6 mRNA, partial cds	sp|P23764|GPX3_RAT/2e-41/Glutathione peroxidase 3 OS=Rattus norvegicus GN=Gpx3 PE=2 SV=2	ecb:100034079/1e-42/GPX5; glutathione peroxidase 5 (epididymal androgen-related protein); K00432 glutathione peroxidase [EC:1.11.1.9]	CAC1570/1e-27/---	PTHR11592/7.2E-65/--	molecular_function:GO:0016491//oxidoreductase activity;
CL1741.Contig2_All	gi|440573224|gb|AGC13075.1|/3.00095e-49/glutathione peroxidase [Haemaphysalis longicornis]	NA	sp|P23764|GPX3_RAT/2e-41/Glutathione peroxidase 3 OS=Rattus norvegicus GN=Gpx3 PE=2 SV=2	ecb:100034079/1e-42/GPX5; glutathione peroxidase 5 (epididymal androgen-related protein); K00432 glutathione peroxidase [EC:1.11.1.9]	CAC1570/1e-27/---	PTHR11592/7.2E-65/--	molecular_function:GO:0016491//oxidoreductase activity;
CL2016.Contig1_All	gi|312982517|gb|ADR30117.1|/2.29629e-81/glutathione S-transferase delta [Locusta migratoria] &gt;gi|329564865|gb|AEB91971.1| glutathione S-transferase delta 1 [Locusta migratoria]	gi|329564864|gb|HM131834.1|/4e-10/Locusta migratoria glutathione S-transferase delta 1 mRNA, complete cds	sp|P67805|GSTT1_DROSI/4e-67/Glutathione S-transferase 1-1 OS=Drosophila simulans GN=GstD1 PE=2 SV=2	dgr:Dgri_GH13103/2e-66/GH13103 gene product from transcript GH13103-RA; K00799 glutathione S-transferase [EC:2.5.1.18]	alr4570/2e-15/---	PTHR11260:SF162/1.2E-72/--	molecular_function:GO:0016740//transferase activity;
CL2016.Contig2_All	gi|312982517|gb|ADR30117.1|/2.01137e-76/glutathione S-transferase delta [Locusta migratoria] &gt;gi|329564865|gb|AEB91971.1| glutathione S-transferase delta 1 [Locusta migratoria]	gi|329564864|gb|HM131834.1|/2e-19/Locusta migratoria glutathione S-transferase delta 1 mRNA, complete cds	sp|P67805|GSTT1_DROSI/3e-65/Glutathione S-transferase 1-1 OS=Drosophila simulans GN=GstD1 PE=2 SV=2	dpe:Dper_GL27184/3e-65/GL27184 gene product from transcript GL27184-RA; K00799 glutathione S-transferase [EC:2.5.1.18]	mll3731/1e-13/---	PF02798/4.9E-15/Glutathione S-transferase, N-terminal domain	molecular_function:GO:0016740//transferase activity;
CL2016.Contig3_All	gi|312982517|gb|ADR30117.1|/4.14757e-48/glutathione S-transferase delta [Locusta migratoria] &gt;gi|329564865|gb|AEB91971.1| glutathione S-transferase delta 1 [Locusta migratoria]	gi|329564864|gb|HM131834.1|/2e-10/Locusta migratoria glutathione S-transferase delta 1 mRNA, complete cds	sp|P20432|GSTT1_DROME/5e-42/Glutathione S-transferase 1-1 OS=Drosophila melanogaster GN=GstD1 PE=1 SV=1	ame:409490/2e-44/GstD1, Gst1; glutathione S-transferase D1; K00799 glutathione S-transferase [EC:2.5.1.18]	mll3731/1e-09/---	PS50405/8.17/Soluble glutathione S-transferase C-terminal domain profile.	molecular_function:GO:0016740//transferase activity;
CL2169.Contig1_All	gi|565341549|gb|AHC08054.1|/2.53294e-72/micorsomal glutathione S-transferase [Locusta migratoria]	NA	sp|Q9CPU4|MGST3_MOUSE/9e-31/Microsomal glutathione S-transferase 3 OS=Mus musculus GN=Mgst3 PE=1 SV=1	spu:588493/2e-35/similar to microsomal glutathione S-transferase 3; K00799 glutathione S-transferase [EC:2.5.1.18]	NA	PTHR10250/9.8E-65/--	molecular_function:GO:0016740//transferase activity;
CL2169.Contig2_All	gi|565341549|gb|AHC08054.1|/2.24982e-72/micorsomal glutathione S-transferase [Locusta migratoria]	NA	sp|Q9CPU4|MGST3_MOUSE/9e-31/Microsomal glutathione S-transferase 3 OS=Mus musculus GN=Mgst3 PE=1 SV=1	spu:588493/2e-35/similar to microsomal glutathione S-transferase 3; K00799 glutathione S-transferase [EC:2.5.1.18]	NA	PF01124/4.7E-25/MAPEG family	molecular_function:GO:0016740//transferase activity;
CL2261.Contig1_All	gi|646708942|gb|KDR15057.1|/2.67226e-169/Ribonucleoside-diphosphate reductase subunit M2 [Zootermopsis nevadensis]	gi|513178912|ref|XM_004935755.1|/9e-40/PREDICTED: Gallus gallus ribonucleotide reductase M2 (RRM2), transcript variant X4, mRNA	sp|Q4KLN6|RIR2_RAT/1e-161/Ribonucleoside-diphosphate reductase subunit M2 OS=Rattus norvegicus GN=Rrm2 PE=2 SV=1	rno:100359539/2e-161/ribonucleotide reductase M2 polypeptide; K10808 ribonucleoside-diphosphate reductase subunit M2 [EC:1.17.4.1]	SPBC25D12.04/1e-125/---	PS00368/-/Ribonucleotide reductase small subunit signature.	biological_process:GO:0009263//deoxyribonucleotide biosynthetic process;GO:0000278//mitotic cell cycle;GO:0006260//DNA replication;GO:0051290//protein heterotetramerization;GO:0055114//oxidation-reduction process;GO:0009186//deoxyribonucleoside diphosphate metabolic process;GO:0006206//pyrimidine nucleobase metabolic process;GO:0008284//positive regulation of cell proliferation;cellular_component…
CL2261.Contig2_All	gi|646708942|gb|KDR15057.1|/1.88828e-170/Ribonucleoside-diphosphate reductase subunit M2 [Zootermopsis nevadensis]	gi|513178912|ref|XM_004935755.1|/1e-39/PREDICTED: Gallus gallus ribonucleotide reductase M2 (RRM2), transcript variant X4, mRNA	sp|Q4KLN6|RIR2_RAT/8e-163/Ribonucleoside-diphosphate reductase subunit M2 OS=Rattus norvegicus GN=Rrm2 PE=2 SV=1	rno:100359539/1e-162/ribonucleotide reductase M2 polypeptide; K10808 ribonucleoside-diphosphate reductase subunit M2 [EC:1.17.4.1]	SPBC25D12.04/2e-125/---	PS00368/-/Ribonucleotide reductase small subunit signature.	biological_process:GO:0009263//deoxyribonucleotide biosynthetic process;GO:0000278//mitotic cell cycle;GO:0006260//DNA replication;GO:0051290//protein heterotetramerization;GO:0055114//oxidation-reduction process;GO:0009186//deoxyribonucleoside diphosphate metabolic process;GO:0006206//pyrimidine nucleobase metabolic process;GO:0008284//positive regulation of cell proliferation;cellular_component…
CL2304.Contig1_All	gi|565341565|gb|AHC08062.1|/1.2997e-90/omega glutathione S-transferase [Locusta migratoria]	NA	sp|Q9Z339|GSTO1_RAT/4e-38/Glutathione S-transferase omega-1 OS=Rattus norvegicus GN=Gsto1 PE=1 SV=2	tca:659819/4e-49/similar to CG6776-PA; K00799 glutathione S-transferase [EC:2.5.1.18]	NMB1953/3e-11/---	PTHR11260/3.1E-73/--	NA
CL2304.Contig2_All	gi|565341565|gb|AHC08062.1|/2.86095e-90/omega glutathione S-transferase [Locusta migratoria]	NA	sp|Q9Z339|GSTO1_RAT/3e-38/Glutathione S-transferase omega-1 OS=Rattus norvegicus GN=Gsto1 PE=1 SV=2	tca:659819/4e-49/similar to CG6776-PA; K00799 glutathione S-transferase [EC:2.5.1.18]	NMB1953/3e-11/---	PS50405/15.585/Soluble glutathione S-transferase C-terminal domain profile.	NA
CL2307.Contig1_All	gi|307210584|gb|EFN87052.1|/5.40614e-136/Aminopeptidase N [Harpegnathos saltator]	gi|46395443|gb|AC139335.3|/1e-17/Mus musculus BAC clone RP23-376N11 from chromosome 10, complete sequence	sp|P79098|AMPN_BOVIN/5e-119/Aminopeptidase N OS=Bos taurus GN=ANPEP PE=2 SV=4	aga:AgaP_AGAP013001/8e-134/AGAP013001-PA; K11140 aminopeptidase N [EC:3.4.11.2]	YKL157w/6e-72/---	PF11838/5.2E-41/ERAP1-like C-terminal domain	NA
CL2344.Contig1_All	gi|646720208|gb|KDR22036.1|/3.94854e-06/hypothetical protein L798_03060 [Zootermopsis nevadensis]	NA	sp|Q91XR9|GPX42_MOUSE/5e-07/Phospholipid hydroperoxide glutathione peroxidase, nuclear OS=Mus musculus GN=Gpx4 PE=2 SV=3	mmu:625249/2e-06/Gpx4, 1700027O09Rik, MGC103187, MGC118087, PHGPx, mtPHGPx, snGPx; glutathione peroxidase 4 (EC:1.11.1.12); K05361 phospholipid-hydroperoxide glutathione peroxidase [EC:1.11.1.12]	DR1459/8e-06/---	NA	NA
CL2377.Contig1_All	gi|607361317|gb|EZA55609.1|/3.10114e-165/Putative aminopeptidase W07G4.4 [Cerapachys biroi]	gi|153919324|dbj|AK282799.1|/7e-07/Gryllus bimaculatus mRNA, GBcontig29660	sp|Q5R7G6|PEPL1_PONAB/5e-18/Probable aminopeptidase NPEPL1 OS=Pongo abelii GN=NPEPL1 PE=3 SV=2	nvi:100113828/6e-149/NV12644; uncharacterized LOC100113828; K01255 leucyl aminopeptidase [EC:3.4.11.1]	SA0803/3e-27/---	PTHR11963:SF9/1.2E-238/--	NA
CL2377.Contig2_All	gi|607361317|gb|EZA55609.1|/2.90925e-165/Putative aminopeptidase W07G4.4 [Cerapachys biroi]	gi|153919324|dbj|AK282799.1|/7e-07/Gryllus bimaculatus mRNA, GBcontig29660	sp|Q5R7G6|PEPL1_PONAB/5e-18/Probable aminopeptidase NPEPL1 OS=Pongo abelii GN=NPEPL1 PE=3 SV=2	nvi:100113828/6e-149/NV12644; uncharacterized LOC100113828; K01255 leucyl aminopeptidase [EC:3.4.11.1]	SA0803/3e-27/---	PTHR11963:SF9/4.9E-240/--	NA
CL2436.Contig1_All	gi|321471614|gb|EFX82586.1|/1.85204e-97/hypothetical protein DAPPUDRAFT_302347 [Daphnia pulex]	NA	sp|P31937|3HIDH_HUMAN/4e-93/3-hydroxyisobutyrate dehydrogenase, mitochondrial OS=Homo sapiens GN=HIBADH PE=1 SV=2	xla:431794/2e-96/hibadh, MGC84587; 3-hydroxyisobutyrate dehydrogenase (EC:1.1.1.31); K00020 3-hydroxyisobutyrate dehydrogenase [EC:1.1.1.31]	RSp0649/9e-76/---	PTHR22981/7.7E-137/--	biological_process:GO:0044238//primary metabolic process;GO:0044237//cellular metabolic process;GO:0055114//oxidation-reduction process;GO:0044281//small molecule metabolic process;GO:1901564//organonitrogen compound metabolic process;molecular_function:GO:0016616//oxidoreductase activity, acting on the CH-OH group of donors, NAD or NADP as acceptor;GO:0000166//nucleotide binding;GO:0050662//coen…
CL2436.Contig2_All	gi|321471614|gb|EFX82586.1|/9.03909e-19/hypothetical protein DAPPUDRAFT_302347 [Daphnia pulex]	NA	sp|Q54CX6|3HIDH_DICDI/6e-18/Probable 3-hydroxyisobutyrate dehydrogenase, mitochondrial OS=Dictyostelium discoideum GN=hibA PE=3 SV=1	cin:100178943/1e-17/similar to 3-hydroxyisobutyrate dehydrogenase, mitochondrial precursor (HIBADH); K00020 3-hydroxyisobutyrate dehydrogenase [EC:1.1.1.31]	RSp0649/2e-17/---	PS00895/-/3-hydroxyisobutyrate dehydrogenase signature.	molecular_function:GO:0016616//oxidoreductase activity, acting on the CH-OH group of donors, NAD or NADP as acceptor;GO:0005488//binding;
CL263.Contig1_All	gi|565341533|gb|AHC08046.1|/1.74699e-22/epsilon glutathione S-transferase [Locusta migratoria]	NA	NA	api:100167906/2e-06/glutathione S-transferase (EC:2.5.1.18); K00799 glutathione S-transferase [EC:2.5.1.18]	NA	NA	NA
CL263.Contig2_All	gi|565341533|gb|AHC08046.1|/2.64892e-26/epsilon glutathione S-transferase [Locusta migratoria]	NA	sp|O76483|GSTT7_ANOGA/2e-07/Glutathione S-transferase D7 OS=Anopheles gambiae GN=GstD7 PE=2 SV=1	api:100167906/5e-09/glutathione S-transferase (EC:2.5.1.18); K00799 glutathione S-transferase [EC:2.5.1.18]	NA	PF00043/1.4E-4/Glutathione S-transferase, C-terminal domain	NA
CL263.Contig3_All	gi|565341533|gb|AHC08046.1|/1.8948e-106/epsilon glutathione S-transferase [Locusta migratoria]	NA	sp|O76483|GSTT7_ANOGA/7e-46/Glutathione S-transferase D7 OS=Anopheles gambiae GN=GstD7 PE=2 SV=1	tca:663119/4e-50/similar to Glutathione S-transferase 1-1 (GST class-theta); K00799 glutathione S-transferase [EC:2.5.1.18]	SMb20005/1e-17/---	PF00043/1.3E-9/Glutathione S-transferase, C-terminal domain	NA
CL263.Contig4_All	gi|565341533|gb|AHC08046.1|/1.30527e-106/epsilon glutathione S-transferase [Locusta migratoria]	NA	sp|O76483|GSTT7_ANOGA/2e-45/Glutathione S-transferase D7 OS=Anopheles gambiae GN=GstD7 PE=2 SV=1	tca:663119/4e-49/similar to Glutathione S-transferase 1-1 (GST class-theta); K00799 glutathione S-transferase [EC:2.5.1.18]	SMb20005/5e-17/---	PS50404/20.231/Soluble glutathione S-transferase N-terminal domain profile.	NA
CL263.Contig5_All	gi|565341533|gb|AHC08046.1|/1.30028e-106/epsilon glutathione S-transferase [Locusta migratoria]	NA	sp|O76483|GSTT7_ANOGA/2e-45/Glutathione S-transferase D7 OS=Anopheles gambiae GN=GstD7 PE=2 SV=1	tca:663119/4e-49/similar to Glutathione S-transferase 1-1 (GST class-theta); K00799 glutathione S-transferase [EC:2.5.1.18]	SMb20005/5e-17/---	PF13417/3.6E-12/Glutathione S-transferase, N-terminal domain	NA
CL2878.Contig1_All	gi|345493669|ref|XP_001604390.2|/0/PREDICTED: ornithine decarboxylase 1-like [Nasonia vitripennis] &gt;gi|345493671|ref|XP_003427124.1| PREDICTED: ornithine decarboxylase 1-like [Nasonia vitripennis]	NA	sp|P27118|DCOR_CHICK/2e-111/Ornithine decarboxylase (Fragment) OS=Gallus gallus GN=ODC1 PE=2 SV=1	ame:410043/0.0/ornithine decarboxylase-like; K01581 ornithine decarboxylase [EC:4.1.1.17]	SPAC144.04c/3e-92/---	PS00878/-/Orn/DAP/Arg decarboxylases family 2 pyridoxal-P attachment site.	NA
CL2878.Contig2_All	gi|345493669|ref|XP_001604390.2|/0/PREDICTED: ornithine decarboxylase 1-like [Nasonia vitripennis] &gt;gi|345493671|ref|XP_003427124.1| PREDICTED: ornithine decarboxylase 1-like [Nasonia vitripennis]	NA	sp|P27118|DCOR_CHICK/2e-111/Ornithine decarboxylase (Fragment) OS=Gallus gallus GN=ODC1 PE=2 SV=1	ame:410043/0.0/ornithine decarboxylase-like; K01581 ornithine decarboxylase [EC:4.1.1.17]	SPAC144.04c/3e-92/---	PS00878/-/Orn/DAP/Arg decarboxylases family 2 pyridoxal-P attachment site.	NA
CL2878.Contig3_All	gi|345493669|ref|XP_001604390.2|/0/PREDICTED: ornithine decarboxylase 1-like [Nasonia vitripennis] &gt;gi|345493671|ref|XP_003427124.1| PREDICTED: ornithine decarboxylase 1-like [Nasonia vitripennis]	NA	sp|P27118|DCOR_CHICK/2e-111/Ornithine decarboxylase (Fragment) OS=Gallus gallus GN=ODC1 PE=2 SV=1	ame:410043/0.0/ornithine decarboxylase-like; K01581 ornithine decarboxylase [EC:4.1.1.17]	SPAC144.04c/3e-92/---	PS00878/-/Orn/DAP/Arg decarboxylases family 2 pyridoxal-P attachment site.	NA
CL2878.Contig4_All	gi|572264586|ref|XP_006610462.1|/4.40527e-26/PREDICTED: ornithine decarboxylase-like isoform X1 [Apis dorsata] &gt;gi|572264588|ref|XP_006610463.1| PREDICTED: ornithine decarboxylase-like isoform X2 [Apis dorsata]	gi|380013232|ref|XM_003690621.1|/1e-06/PREDICTED: Apis florea ornithine decarboxylase-like (LOC100870604), mRNA	sp|P27120|DCOR1_XENLA/3e-12/Ornithine decarboxylase 1 OS=Xenopus laevis GN=odc1-a PE=2 SV=1	ame:410043/2e-27/ornithine decarboxylase-like; K01581 ornithine decarboxylase [EC:4.1.1.17]	NA	PTHR11482/8.2E-18/--	NA
CL2899.Contig1_All	gi|329564873|gb|AEB91975.1|/1.08248e-93/glutathione S-transferase sigma 3 [Locusta migratoria]	gi|329564872|gb|HM131838.1|/1e-117/Locusta migratoria glutathione S-transferase sigma 3 mRNA, complete cds	sp|O18598|GST1_BLAGE/9e-63/Glutathione S-transferase OS=Blattella germanica PE=1 SV=3	tca:662754/2e-66/similar to CG8938-PA, isoform A; K00799 glutathione S-transferase [EC:2.5.1.18]	NA	PF02798/3.2E-18/Glutathione S-transferase, N-terminal domain	NA
CL2899.Contig2_All	gi|565341527|gb|AHC08043.1|/9.26295e-92/sigma glutathione S-transferase [Locusta migratoria]	gi|329564874|gb|HM131839.1|/1e-126/Locusta migratoria glutathione S-transferase sigma 4 mRNA, complete cds	sp|O18598|GST1_BLAGE/4e-62/Glutathione S-transferase OS=Blattella germanica PE=1 SV=3	tca:662754/5e-66/similar to CG8938-PA, isoform A; K00799 glutathione S-transferase [EC:2.5.1.18]	NA	PF00043/3.7E-9/Glutathione S-transferase, C-terminal domain	NA
CL2899.Contig3_All	gi|565341527|gb|AHC08043.1|/1.72323e-104/sigma glutathione S-transferase [Locusta migratoria]	gi|329564868|gb|HM131836.1|/1e-152/Locusta migratoria glutathione S-transferase sigma 1 mRNA, complete cds	sp|O18598|GST1_BLAGE/5e-71/Glutathione S-transferase OS=Blattella germanica PE=1 SV=3	tca:662754/1e-72/similar to CG8938-PA, isoform A; K00799 glutathione S-transferase [EC:2.5.1.18]	NA	PF00043/3.3E-11/Glutathione S-transferase, C-terminal domain	NA
CL542.Contig1_All	gi|646720175|gb|KDR22003.1|/4.13034e-85/Phospholipid hydroperoxide glutathione peroxidase, mitochondrial [Zootermopsis nevadensis]	gi|383864910|ref|XM_003707873.1|/4e-08/PREDICTED: Megachile rotundata phospholipid hydroperoxide glutathione peroxidase, mitochondrial-like (LOC100880021), mRNA	sp|Q32QL6|GPX4_CALJA/8e-51/Phospholipid hydroperoxide glutathione peroxidase, mitochondrial OS=Callithrix jacchus GN=GPX4 PE=2 SV=2	tca:658456/3e-69/glutathione peroxidase; K00432 glutathione peroxidase [EC:1.11.1.9]	CAC1570/6e-41/---	PS00460/-/Glutathione peroxidases active site.	molecular_function:GO:0004601//peroxidase activity;
CL542.Contig2_All	gi|646720175|gb|KDR22003.1|/7.63217e-75/Phospholipid hydroperoxide glutathione peroxidase, mitochondrial [Zootermopsis nevadensis]	gi|383864910|ref|XM_003707873.1|/3e-08/PREDICTED: Megachile rotundata phospholipid hydroperoxide glutathione peroxidase, mitochondrial-like (LOC100880021), mRNA	sp|Q32QL6|GPX4_CALJA/8e-50/Phospholipid hydroperoxide glutathione peroxidase, mitochondrial OS=Callithrix jacchus GN=GPX4 PE=2 SV=2	tca:658456/3e-69/glutathione peroxidase; K00432 glutathione peroxidase [EC:1.11.1.9]	CAC1570/5e-41/---	PTHR11592/9.9E-94/--	biological_process:GO:0006979//response to oxidative stress;GO:0055114//oxidation-reduction process;molecular_function:GO:0004602//glutathione peroxidase activity;
CL542.Contig3_All	gi|617458683|ref|XP_007571216.1|/1.34097e-06/PREDICTED: LOW QUALITY PROTEIN: phospholipid hydroperoxide glutathione peroxidase, mitochondrial-like [Poecilia formosa] &gt;gi|617458686|ref|XP_007571217.1| PREDICTED: LOW QUALITY PROTEIN: phospholipid hydroperoxide glutathione peroxidase, mitochondrial-like [Poecilia formosa]	NA	NA	ame:726269/5e-07/Gtpx2; glutathione peroxidase-like 2; K00432 glutathione peroxidase [EC:1.11.1.9]	NA	NA	NA
CL542.Contig4_All	gi|646720175|gb|KDR22003.1|/1.56342e-15/Phospholipid hydroperoxide glutathione peroxidase, mitochondrial [Zootermopsis nevadensis]	NA	sp|Q32QL6|GPX4_CALJA/9e-06/Phospholipid hydroperoxide glutathione peroxidase, mitochondrial OS=Callithrix jacchus GN=GPX4 PE=2 SV=2	ame:726269/5e-07/Gtpx2; glutathione peroxidase-like 2; K00432 glutathione peroxidase [EC:1.11.1.9]	NA	NA	NA
CL542.Contig5_All	gi|646720175|gb|KDR22003.1|/7.76887e-75/Phospholipid hydroperoxide glutathione peroxidase, mitochondrial [Zootermopsis nevadensis]	gi|383864910|ref|XM_003707873.1|/3e-08/PREDICTED: Megachile rotundata phospholipid hydroperoxide glutathione peroxidase, mitochondrial-like (LOC100880021), mRNA	sp|Q32QL6|GPX4_CALJA/8e-50/Phospholipid hydroperoxide glutathione peroxidase, mitochondrial OS=Callithrix jacchus GN=GPX4 PE=2 SV=2	tca:658456/3e-69/glutathione peroxidase; K00432 glutathione peroxidase [EC:1.11.1.9]	CAC1570/6e-41/---	PTHR11592/4.6E-94/--	biological_process:GO:0006979//response to oxidative stress;GO:0055114//oxidation-reduction process;molecular_function:GO:0004602//glutathione peroxidase activity;
CL542.Contig6_All	gi|646720175|gb|KDR22003.1|/4.40011e-85/Phospholipid hydroperoxide glutathione peroxidase, mitochondrial [Zootermopsis nevadensis]	gi|383864910|ref|XM_003707873.1|/4e-08/PREDICTED: Megachile rotundata phospholipid hydroperoxide glutathione peroxidase, mitochondrial-like (LOC100880021), mRNA	sp|Q32QL6|GPX4_CALJA/9e-51/Phospholipid hydroperoxide glutathione peroxidase, mitochondrial OS=Callithrix jacchus GN=GPX4 PE=2 SV=2	tca:658456/3e-69/glutathione peroxidase; K00432 glutathione peroxidase [EC:1.11.1.9]	CAC1570/7e-41/---	PS00460/-/Glutathione peroxidases active site.	molecular_function:GO:0004601//peroxidase activity;
CL658.Contig1_All	gi|312982517|gb|ADR30117.1|/5.59363e-105/glutathione S-transferase delta [Locusta migratoria] &gt;gi|329564865|gb|AEB91971.1| glutathione S-transferase delta 1 [Locusta migratoria]	gi|312982516|gb|GU266771.1|/0.0/Locusta migratoria glutathione S-transferase delta (GSTD1) gene, complete cds	sp|P30104|GSTT1_DROER/4e-74/Glutathione S-transferase 1-1 OS=Drosophila erecta GN=GstD1 PE=3 SV=2	tca:663119/5e-74/similar to Glutathione S-transferase 1-1 (GST class-theta); K00799 glutathione S-transferase [EC:2.5.1.18]	alr4570/9e-14/---	PTHR11260:SF162/1.6E-79/--	molecular_function:GO:0016740//transferase activity;
CL658.Contig2_All	gi|312982517|gb|ADR30117.1|/5.36191e-111/glutathione S-transferase delta [Locusta migratoria] &gt;gi|329564865|gb|AEB91971.1| glutathione S-transferase delta 1 [Locusta migratoria]	gi|312982516|gb|GU266771.1|/0.0/Locusta migratoria glutathione S-transferase delta (GSTD1) gene, complete cds	sp|P67805|GSTT1_DROSI/1e-74/Glutathione S-transferase 1-1 OS=Drosophila simulans GN=GstD1 PE=2 SV=2	tca:663119/2e-77/similar to Glutathione S-transferase 1-1 (GST class-theta); K00799 glutathione S-transferase [EC:2.5.1.18]	mll3731/5e-17/---	PS50404/22.363/Soluble glutathione S-transferase N-terminal domain profile.	molecular_function:GO:0016740//transferase activity;
CL779.Contig1_All	gi|646713196|gb|KDR17654.1|/3.18514e-59/Deoxynucleotidyltransferase terminal-interacting protein 2 [Zootermopsis nevadensis]	gi|37991665|dbj|AB094512.1|/3e-14/Pinctada fucata aspein mRNA for shell matrix protein, complete cds	sp|Q8R2M2|TDIF2_MOUSE/7e-52/Deoxynucleotidyltransferase terminal-interacting protein 2 OS=Mus musculus GN=Dnttip2 PE=1 SV=1	ptr:457034/4e-48/GCLM, DNTTIP2; glutamate-cysteine ligase, modifier subunit; K11205 glutamate--cysteine ligase regulatory subunit	YOR054c/8e-15/---	PF08698/4.9E-34/Fcf2 pre-rRNA processing	NA
CL879.Contig1_All	gi|383864911|ref|XP_003707921.1|/6.15603e-52/PREDICTED: phospholipid hydroperoxide glutathione peroxidase, mitochondrial-like [Megachile rotundata]	gi|440919616|gb|JX470528.1|/9e-09/Pelodiscus sinensis glutathione peroxidase 4 mRNA, complete cds	sp|Q32QL6|GPX4_CALJA/5e-38/Phospholipid hydroperoxide glutathione peroxidase, mitochondrial OS=Callithrix jacchus GN=GPX4 PE=2 SV=2	ame:494523/2e-51/Gtpx1, Gtpx-1; glutathione peroxidase-like 1; K00432 glutathione peroxidase [EC:1.11.1.9]	CAC1570/2e-36/---	PS00763/-/Glutathione peroxidases signature 2.	biological_process:GO:0006979//response to oxidative stress;GO:0055114//oxidation-reduction process;molecular_function:GO:0004602//glutathione peroxidase activity;
CL879.Contig2_All	gi|646720175|gb|KDR22003.1|/2.93648e-65/Phospholipid hydroperoxide glutathione peroxidase, mitochondrial [Zootermopsis nevadensis]	gi|542182628|ref|XM_005496685.1|/7e-09/PREDICTED: Zonotrichia albicollis glutathione peroxidase 4 (GPX4), partial mRNA	sp|Q00277|GPX1_SCHMA/2e-45/Glutathione peroxidase OS=Schistosoma mansoni GN=GPX1 PE=1 SV=2	ame:494523/1e-61/Gtpx1, Gtpx-1; glutathione peroxidase-like 1; K00432 glutathione peroxidase [EC:1.11.1.9]	CAC1570/2e-40/---	PS00460/-/Glutathione peroxidases active site.	biological_process:GO:0006979//response to oxidative stress;GO:0055114//oxidation-reduction process;molecular_function:GO:0004602//glutathione peroxidase activity;
Unigene10_All	gi|646688869|gb|KDR06435.1|/0/Aminopeptidase N [Zootermopsis nevadensis]	gi|194765052|ref|XM_001964606.1|/8e-27/Drosophila ananassae GF23291 (Dana\GF23291), mRNA	sp|P15145|AMPN_PIG/0.0/Aminopeptidase N OS=Sus scrofa GN=ANPEP PE=1 SV=4	nvi:100124286/0.0/NV10584; aminopeptidase N-like; K11140 aminopeptidase N [EC:3.4.11.2]	SPBC1921.05/2e-117/---	PR00756/6.7E-32/Membrane alanyl dipeptidase (M1) family signature	NA
Unigene10542_All	gi|565341533|gb|AHC08046.1|/2.69039e-31/epsilon glutathione S-transferase [Locusta migratoria]	NA	sp|P46430|GSTT1_MANSE/5e-20/Glutathione S-transferase 1 OS=Manduca sexta GN=GST1 PE=2 SV=1	tca:655580/6e-23/similar to glutathione S-transferase 6A; K00799 glutathione S-transferase [EC:2.5.1.18]	SMa2115/9e-06/---	PTHR11260:SF162/1.5E-32/--	NA
Unigene10543_All	gi|565341533|gb|AHC08046.1|/1.63407e-36/epsilon glutathione S-transferase [Locusta migratoria]	NA	sp|O76483|GSTT7_ANOGA/1e-17/Glutathione S-transferase D7 OS=Anopheles gambiae GN=GstD7 PE=2 SV=1	dwi:Dwil_GK22988/9e-20/GK22988 gene product from transcript GK22988-RA; K00799 glutathione S-transferase [EC:2.5.1.18]	mll3731/5e-07/---	PF13417/5.2E-7/Glutathione S-transferase, N-terminal domain	NA
Unigene10544_All	gi|565341533|gb|AHC08046.1|/2.29158e-31/epsilon glutathione S-transferase [Locusta migratoria]	NA	sp|O76483|GSTT7_ANOGA/6e-13/Glutathione S-transferase D7 OS=Anopheles gambiae GN=GstD7 PE=2 SV=1	tca:663147/6e-14/similar to Glutathione S-transferase 1-1 (GST class-theta); K00799 glutathione S-transferase [EC:2.5.1.18]	NA	PTHR11260:SF162/7.3E-16/--	NA
Unigene11864_All	gi|646710161|gb|KDR15762.1|/9.0044e-34/Gamma-glutamyltranspeptidase 1 [Zootermopsis nevadensis]	NA	sp|P07314|GGT1_RAT/2e-19/Gamma-glutamyltranspeptidase 1 OS=Rattus norvegicus GN=Ggt1 PE=1 SV=4	aga:AgaP_AGAP008915/1e-25/AGAP008915-PA; K00681 gamma-glutamyltranspeptidase [EC:2.3.2.2]	SPAC56E4.06c/4e-10/---	PTHR11686/9.2E-38/--	molecular_function:GO:0016740//transferase activity;
Unigene12245_All	gi|565341533|gb|AHC08046.1|/1.44979e-16/epsilon glutathione S-transferase [Locusta migratoria]	NA	sp|P46432|GSTT3_MUSDO/5e-07/Glutathione S-transferase 3 OS=Musca domestica GN=Gst3 PE=2 SV=1	dgr:Dgri_GH20396/1e-08/GH20396 gene product from transcript GH20396-RA; K00799 glutathione S-transferase [EC:2.5.1.18]	NA	NA	NA
Unigene12543_All	gi|300394166|gb|ADK11709.1|/8.97912e-08/aminopeptidase N [Leptinotarsa decemlineata]	NA	sp|P79143|AMPN_CANFA/1e-07/Aminopeptidase N (Fragment) OS=Canis familiaris GN=ANPEP PE=1 SV=1	xla:495476/2e-07/anpep; alanyl (membrane) aminopeptidase; K11140 aminopeptidase N [EC:3.4.11.2]	NA	PTHR11533/3.2E-14/--	NA
Unigene1441_All	gi|646720625|gb|KDR22286.1|/1.1227e-89/Glutamate--cysteine ligase regulatory subunit [Zootermopsis nevadensis]	NA	sp|P48508|GSH0_RAT/1e-33/Glutamate--cysteine ligase regulatory subunit OS=Rattus norvegicus GN=Gclm PE=1 SV=1	ame:413735/7e-62/Gclm; glutamate-cysteine ligase modifier subunit; K11205 glutamate--cysteine ligase regulatory subunit	SPCC737.06c/1e-13/---	PF00248/1.1E-8/Aldo/keto reductase family	molecular_function:GO:0016874//ligase activity;
Unigene15634_All	gi|565341533|gb|AHC08046.1|/1.45311e-16/epsilon glutathione S-transferase [Locusta migratoria]	NA	sp|P46432|GSTT3_MUSDO/2e-07/Glutathione S-transferase 3 OS=Musca domestica GN=Gst3 PE=2 SV=1	tca:663119/2e-09/similar to Glutathione S-transferase 1-1 (GST class-theta); K00799 glutathione S-transferase [EC:2.5.1.18]	NA	PTHR11260/1.1E-13/--	NA
Unigene1721_All	gi|66512450|ref|XP_396261.2|/2.55918e-81/PREDICTED: aminopeptidase N-like isoformX1 [Apis mellifera] &gt;gi|571539854|ref|XP_006565538.1| PREDICTED: aminopeptidase N-like isoform X3 [Apis mellifera]	gi|383862005|ref|XM_003706427.1|/2e-09/PREDICTED: Megachile rotundata aminopeptidase N-like (LOC100881688), mRNA	sp|P79098|AMPN_BOVIN/8e-54/Aminopeptidase N OS=Bos taurus GN=ANPEP PE=2 SV=4	ame:412808/1e-82/aminopeptidase N-like; K11140 aminopeptidase N [EC:3.4.11.2]	SPBC1921.05/2e-39/---	PTHR11533/2.2E-121/--	NA
Unigene1738_All	gi|390352584|ref|XP_003727927.1|/0/PREDICTED: 6-phosphogluconate dehydrogenase, decarboxylating isoform 1 [Strongylocentrotus purpuratus] &gt;gi|390352586|ref|XP_003727928.1| PREDICTED: 6-phosphogluconate dehydrogenase, decarboxylating isoform 2 [Strongylocentrotus purpuratus]	gi|514695826|ref|XM_004995427.1|/4e-56/Salpingoeca sp. ATCC 50818 6-phosphogluconate dehydrogenase (PTSG_03758) mRNA, complete cds	sp|P00349|6PGD_SHEEP/0.0/6-phosphogluconate dehydrogenase, decarboxylating OS=Ovis aries GN=PGD PE=1 SV=4	gga:419450/0.0/PGD; phosphogluconate dehydrogenase (EC:1.1.1.44); K00033 6-phosphogluconate dehydrogenase [EC:1.1.1.44]	YHR183w/0.0/---	PS00461/-/6-phosphogluconate dehydrogenase signature.	NA
Unigene19193_All	gi|646697102|gb|KDR08987.1|/8.64156e-37/Thioredoxin domain-containing protein 12 [Zootermopsis nevadensis]	NA	sp|Q5E936|TXD12_BOVIN/1e-34/Thioredoxin domain-containing protein 12 OS=Bos taurus GN=TXNDC12 PE=2 SV=1	gga:772208/1e-35/TXNDC12; thioredoxin domain containing 12 (endoplasmic reticulum); K05360 protein-disulfide reductase (glutathione) [EC:1.8.4.2]	XF1834/3e-06/---	PF13899/1.7E-15/Thioredoxin-like	NA
Unigene19648_All	gi|646721720|gb|KDR22970.1|/0/Ribonucleoside-diphosphate reductase large subunit [Zootermopsis nevadensis]	gi|488582819|ref|XM_004476758.1|/4e-38/PREDICTED: Dasypus novemcinctus ribonucleotide reductase M1 (RRM1), mRNA	sp|P07742|RIR1_MOUSE/0.0/Ribonucleoside-diphosphate reductase large subunit OS=Mus musculus GN=Rrm1 PE=1 SV=2	aga:AgaP_AGAP010198/0.0/AGAP010198-PA; K10807 ribonucleoside-diphosphate reductase subunit M1 [EC:1.17.4.1]	SPAC1F7.05/0.0/---	PTHR11573/0.0/--	biological_process:GO:0006260//DNA replication;GO:0055114//oxidation-reduction process;cellular_component:GO:0005971//ribonucleoside-diphosphate reductase complex;molecular_function:GO:0004748//ribonucleoside-diphosphate reductase activity, thioredoxin disulfide as acceptor;GO:0005524//ATP binding;
Unigene20116_All	gi|632943683|ref|XP_007887080.1|/3.85471e-06/PREDICTED: RING finger protein 222 [Callorhinchus milii]	NA	sp|Q91XR9|GPX42_MOUSE/5e-07/Phospholipid hydroperoxide glutathione peroxidase, nuclear OS=Mus musculus GN=Gpx4 PE=2 SV=3	mmu:625249/2e-06/Gpx4, 1700027O09Rik, MGC103187, MGC118087, PHGPx, mtPHGPx, snGPx; glutathione peroxidase 4 (EC:1.11.1.12); K05361 phospholipid-hydroperoxide glutathione peroxidase [EC:1.11.1.12]	DR1459/6e-06/---	NA	NA
Unigene20646_All	gi|646698609|gb|KDR09688.1|/7.58854e-40/Gamma-glutamyltransferase 7 [Zootermopsis nevadensis]	NA	sp|Q99MZ4|GGT7_RAT/2e-09/Gamma-glutamyltransferase 7 OS=Rattus norvegicus GN=Ggt7 PE=2 SV=2	dvi:Dvir_GJ15262/3e-10/GJ15262 gene product from transcript GJ15262-RA; K00681 gamma-glutamyltranspeptidase [EC:2.3.2.2]	SPAC664.09/2e-08/---	PTHR11686:SF18/5.6E-18/--	NA
Unigene20648_All	gi|646698609|gb|KDR09688.1|/2.0468e-50/Gamma-glutamyltransferase 7 [Zootermopsis nevadensis]	NA	sp|Q0V8L2|GGT7_BOVIN/1e-25/Gamma-glutamyltransferase 7 OS=Bos taurus GN=GGT7 PE=2 SV=1	xtr:100496833/2e-25/gamma-glutamyltransferase 7-like; K00681 gamma-glutamyltranspeptidase [EC:2.3.2.2]	SPAC56E4.06c/3e-15/---	PF01019/1.3E-23/Gamma-glutamyltranspeptidase	NA
Unigene20649_All	gi|646698609|gb|KDR09688.1|/9.86089e-36/Gamma-glutamyltransferase 7 [Zootermopsis nevadensis]	NA	sp|Q60928|GGT1_MOUSE/1e-22/Gamma-glutamyltranspeptidase 1 OS=Mus musculus GN=Ggt1 PE=1 SV=1	dre:569014/3e-23/gamma-glutamyltranspeptidase 1-like; K00681 gamma-glutamyltranspeptidase [EC:2.3.2.2]	BS_ggt/3e-18/---	PR01210/9.58E-20/Gamma-glutamyltranspeptidase signature	NA
Unigene20764_All	gi|565341533|gb|AHC08046.1|/1.27307e-25/epsilon glutathione S-transferase [Locusta migratoria]	NA	sp|P46430|GSTT1_MANSE/2e-07/Glutathione S-transferase 1 OS=Manduca sexta GN=GST1 PE=2 SV=1	tca:655739/1e-11/similar to Glutathione S transferase E5 CG17527-PA; K00799 glutathione S-transferase [EC:2.5.1.18]	NA	PS50405/12.857/Soluble glutathione S-transferase C-terminal domain profile.	NA
Unigene22583_All	gi|565341529|gb|AHC08044.1|/2.05942e-31/sigma glutathione S-transferase [Locusta migratoria]	NA	sp|O18598|GST1_BLAGE/4e-23/Glutathione S-transferase OS=Blattella germanica PE=1 SV=3	tca:662754/1e-20/similar to CG8938-PA, isoform A; K00799 glutathione S-transferase [EC:2.5.1.18]	NA	PS50405/16.371/Soluble glutathione S-transferase C-terminal domain profile.	NA
Unigene22584_All	gi|565341553|gb|AHC08056.1|/9.99367e-34/delta glutathione S-transferase [Locusta migratoria]	NA	sp|Q9VG95|GSTT5_DROME/4e-07/Glutathione S-transferase D5 OS=Drosophila melanogaster GN=GstD5 PE=3 SV=2	tca:659909/4e-08/similar to Glutathione S transferase E7 CG17531-PA; K00799 glutathione S-transferase [EC:2.5.1.18]	NA	PF00043/1.9E-9/Glutathione S-transferase, C-terminal domain	NA
Unigene237_All	gi|646718623|gb|KDR21035.1|/3.95204e-123/Required for meiotic nuclear division protein 1-like protein [Zootermopsis nevadensis]	NA	sp|Q9NWS8|RMND1_HUMAN/2e-64/Required for meiotic nuclear division protein 1 homolog OS=Homo sapiens GN=RMND1 PE=1 SV=2	ame:412610/1e-87/glutathione synthetase-like; K01920 glutathione synthase [EC:6.3.2.3]	RP463/2e-26/---	PTHR16255/3.6E-116/--	NA
Unigene2470_All	gi|565341559|gb|AHC08059.1|/2.41947e-121/delta glutathione S-transferase [Locusta migratoria]	NA	sp|Q93113|GST1D_ANOGA/2e-37/Glutathione S-transferase 1, isoform D OS=Anopheles gambiae GN=GstD1 PE=1 SV=1	tca:663927/3e-77/similar to CG33546-PC, isoform C; K00799 glutathione S-transferase [EC:2.5.1.18]	SMa2115/3e-14/---	PS50405/17.999/Soluble glutathione S-transferase C-terminal domain profile.	NA
Unigene2481_All	gi|501292852|dbj|BAN20527.1|/0/NADP-specific isocitrate dehydrogenase [Riptortus pedestris]	gi|501292851|dbj|AK417312.1|/5e-33/Riptortus pedestris mRNA for NADP-specific isocitrate dehydrogenase, complete cds, sequence id: Rped-0518	sp|P54071|IDHP_MOUSE/4e-177/Isocitrate dehydrogenase [NADP], mitochondrial OS=Mus musculus GN=Idh2 PE=1 SV=3	tca:659013/0.0/similar to isocitrate dehydrogenase 2 (NADP+), mitochondrial; K00031 isocitrate dehydrogenase [EC:1.1.1.42]	BMEI0791/4e-158/---	PTHR11822/0.0/--	biological_process:GO:0006099//tricarboxylic acid cycle;GO:0006102//isocitrate metabolic process;molecular_function:GO:0000287//magnesium ion binding;GO:0004450//isocitrate dehydrogenase (NADP+) activity;GO:0051287//NAD binding;
Unigene25183_All	gi|646698380|gb|KDR09587.1|/1.32048e-14/Aminopeptidase N, partial [Zootermopsis nevadensis]	gi|488556520|ref|XM_004468904.1|/3e-07/PREDICTED: Dasypus novemcinctus alanyl (membrane) aminopeptidase (ANPEP), mRNA	sp|Q10737|AMPN_HAECO/9e-12/Aminopeptidase N OS=Haemonchus contortus PE=2 SV=2	dmo:Dmoj_GI22778/2e-12/GI22778 gene product from transcript GI22778-RA; K11140 aminopeptidase N [EC:3.4.11.2]	SSO2154/2e-11/---	PF01433/2.9E-21/Peptidase family M1	NA
Unigene2589_All	gi|646701507|gb|KDR11197.1|/2.41295e-124/Spermine synthase [Zootermopsis nevadensis]	NA	sp|P97355|SPSY_MOUSE/2e-78/Spermine synthase OS=Mus musculus GN=Sms PE=1 SV=1	ame:410080/7e-116/spermine synthase-like; K00802 spermine synthase [EC:2.5.1.22]	APE0767/3e-15/---	PF01564/1.3E-39/Spermine/spermidine synthase	NA
Unigene2675_All	gi|565341533|gb|AHC08046.1|/8.75763e-79/epsilon glutathione S-transferase [Locusta migratoria]	NA	sp|O76483|GSTT7_ANOGA/1e-47/Glutathione S-transferase D7 OS=Anopheles gambiae GN=GstD7 PE=2 SV=1	dan:Dana_GF12161/2e-49/GF12161 gene product from transcript GF12161-RA; K00799 glutathione S-transferase [EC:2.5.1.18]	SMb20005/3e-18/---	PTHR11260:SF162/2.3E-77/--	NA
Unigene2694_All	gi|565341569|gb|AHC08064.1|/1.38603e-120/theta glutathione S-transferase [Locusta migratoria]	NA	sp|Q2NL00|GSTT1_BOVIN/1e-44/Glutathione S-transferase theta-1 OS=Bos taurus GN=GSTT1 PE=2 SV=3	nvi:100120033/4e-70/GstT3, NV12421; glutathione S-transferase T3; K00799 glutathione S-transferase [EC:2.5.1.18]	all1745/2e-16/---	PS50405/16.377/Soluble glutathione S-transferase C-terminal domain profile.	NA
Unigene2706_All	gi|565341561|gb|AHC08060.1|/2.42949e-122/omega glutathione S-transferase [Locusta migratoria]	NA	sp|P78417|GSTO1_HUMAN/6e-38/Glutathione S-transferase omega-1 OS=Homo sapiens GN=GSTO1 PE=1 SV=2	tca:659819/2e-53/similar to CG6776-PA; K00799 glutathione S-transferase [EC:2.5.1.18]	NMB1953/3e-10/---	PS50404/21.824/Soluble glutathione S-transferase N-terminal domain profile.	NA
Unigene2796_All	gi|646710161|gb|KDR15762.1|/4.49705e-26/Gamma-glutamyltranspeptidase 1 [Zootermopsis nevadensis]	NA	sp|P20735|GGT1_PIG/6e-11/Gamma-glutamyltranspeptidase 1 OS=Sus scrofa GN=GGT1 PE=2 SV=1	aga:AgaP_AGAP008915/6e-21/AGAP008915-PA; K00681 gamma-glutamyltranspeptidase [EC:2.3.2.2]	YLR299w/7e-10/---	PF01019/7.1E-21/Gamma-glutamyltranspeptidase	NA
Unigene2798_All	gi|565341533|gb|AHC08046.1|/6.66292e-51/epsilon glutathione S-transferase [Locusta migratoria]	NA	sp|O76483|GSTT7_ANOGA/2e-23/Glutathione S-transferase D7 OS=Anopheles gambiae GN=GstD7 PE=2 SV=1	tca:663119/2e-25/similar to Glutathione S-transferase 1-1 (GST class-theta); K00799 glutathione S-transferase [EC:2.5.1.18]	NA	PTHR11260/6.1E-20/--	molecular_function:GO:0016740//transferase activity;
Unigene2799_All	gi|565341533|gb|AHC08046.1|/4.38197e-56/epsilon glutathione S-transferase [Locusta migratoria]	NA	sp|O76483|GSTT7_ANOGA/4e-28/Glutathione S-transferase D7 OS=Anopheles gambiae GN=GstD7 PE=2 SV=1	tca:663119/2e-30/similar to Glutathione S-transferase 1-1 (GST class-theta); K00799 glutathione S-transferase [EC:2.5.1.18]	mll3731/3e-07/---	PS50405/8.231/Soluble glutathione S-transferase C-terminal domain profile.	molecular_function:GO:0016740//transferase activity;
Unigene29022_All	gi|329564867|gb|AEB91972.1|/6.73618e-35/glutathione S-transferase [Locusta migratoria]	NA	sp|O76483|GSTT7_ANOGA/3e-22/Glutathione S-transferase D7 OS=Anopheles gambiae GN=GstD7 PE=2 SV=1	nvi:100114423/2e-25/GstD1, NV12288; glutathione S-transferase D1; K00799 glutathione S-transferase [EC:2.5.1.18]	SMa2115/1e-09/---	PTHR11260/3.4E-34/--	NA
Unigene3062_All	gi|565341557|gb|AHC08058.1|/3.33459e-108/delta glutathione S-transferase [Locusta migratoria]	NA	sp|P30108|GSTT1_DROYA/3e-45/Glutathione S-transferase 1-1 OS=Drosophila yakuba GN=GstD1 PE=3 SV=2	nvi:100114423/3e-49/GstD1, NV12288; glutathione S-transferase D1; K00799 glutathione S-transferase [EC:2.5.1.18]	SMb20005/2e-17/---	PS50404/19.776/Soluble glutathione S-transferase N-terminal domain profile.	NA
Unigene3180_All	gi|557018090|ref|XP_006009434.1|/2.05698e-22/PREDICTED: lens epithelium-derived growth factor isoform X2 [Latimeria chalumnae]	NA	sp|Q32N87|HDGR2_XENLA/3e-22/Hepatoma-derived growth factor-related protein 2 OS=Xenopus laevis GN=hdgfrp2 PE=2 SV=1	mdo:100019201/3e-08/GLYR1; glyoxylate reductase 1 homolog (Arabidopsis); K00020 3-hydroxyisobutyrate dehydrogenase [EC:1.1.1.31]	NA	PTHR12550:SF40/5.0E-14/--	NA
Unigene3194_All	gi|170040752|ref|XP_001848152.1|/0/glucose-6-phosphate 1-dehydrogenase [Culex quinquefasciatus] &gt;gi|167864363|gb|EDS27746.1| glucose-6-phosphate 1-dehydrogenase [Culex quinquefasciatus]	gi|425869026|gb|KC178092.1|/3e-26/Lonchoptera uniseta glucose-6-phosphate 1-dehydrogenase (G6PD) gene, partial cds	sp|P12646|G6PD_DROME/0.0/Glucose-6-phosphate 1-dehydrogenase OS=Drosophila melanogaster GN=Zw PE=1 SV=2	cqu:CpipJ_CPIJ006761/0.0/glucose-6-phosphate 1-dehydrogenase; K00036 glucose-6-phosphate 1-dehydrogenase [EC:1.1.1.49]	YNL241c/1e-129/---	PF00479/1.3E-61/Glucose-6-phosphate dehydrogenase, NAD binding domain	biological_process:GO:0006098//pentose-phosphate shunt;molecular_function:GO:0050661//NADP binding;GO:0004345//glucose-6-phosphate dehydrogenase activity;
Unigene33151_All	gi|565341533|gb|AHC08046.1|/1.09511e-69/epsilon glutathione S-transferase [Locusta migratoria]	NA	sp|O76483|GSTT7_ANOGA/1e-34/Glutathione S-transferase D7 OS=Anopheles gambiae GN=GstD7 PE=2 SV=1	cqu:CpipJ_CPIJ002661/6e-36/glutathione S-transferase 1-6; K00799 glutathione S-transferase [EC:2.5.1.18]	AGc1530/2e-12/---	PTHR11260:SF162/1.9E-51/--	NA
Unigene33152_All	gi|565341533|gb|AHC08046.1|/5.29548e-79/epsilon glutathione S-transferase [Locusta migratoria]	NA	sp|O76483|GSTT7_ANOGA/2e-38/Glutathione S-transferase D7 OS=Anopheles gambiae GN=GstD7 PE=2 SV=1	tca:663119/4e-40/similar to Glutathione S-transferase 1-1 (GST class-theta); K00799 glutathione S-transferase [EC:2.5.1.18]	SMb20005/7e-14/---	PS50404/14.519/Soluble glutathione S-transferase N-terminal domain profile.	NA
Unigene33570_All	gi|241754416|ref|XP_002401221.1|/8.63738e-06/phospholipid-hydroperoxide glutathione peroxidase, putative [Ixodes scapularis] &gt;gi|215508381|gb|EEC17835.1| phospholipid-hydroperoxide glutathione peroxidase, putative [Ixodes scapularis]	NA	sp|Q00277|GPX1_SCHMA/2e-06/Glutathione peroxidase OS=Schistosoma mansoni GN=GPX1 PE=1 SV=2	aga:AgaP_AGAP004247/2e-06/GPXH1; AGAP004247-PB; K00432 glutathione peroxidase [EC:1.11.1.9]	NA	NA	NA
Unigene33614_All	gi|572264586|ref|XP_006610462.1|/6.28854e-28/PREDICTED: ornithine decarboxylase-like isoform X1 [Apis dorsata] &gt;gi|572264588|ref|XP_006610463.1| PREDICTED: ornithine decarboxylase-like isoform X2 [Apis dorsata]	gi|556986413|ref|XM_005998681.1|/1e-09/PREDICTED: Latimeria chalumnae ornithine decarboxylase 1 (ODC1), mRNA	sp|P27118|DCOR_CHICK/1e-10/Ornithine decarboxylase (Fragment) OS=Gallus gallus GN=ODC1 PE=2 SV=1	ame:410043/3e-29/ornithine decarboxylase-like; K01581 ornithine decarboxylase [EC:4.1.1.17]	NA	PF00278/6.1E-10/Pyridoxal-dependent decarboxylase, C-terminal sheet domain	NA
Unigene33747_All	gi|28571535|ref|NP_731093.2|/5.18188e-22/PFTAIRE-interacting factor 2 [Drosophila melanogaster] &gt;gi|17104826|gb|AAL35411.1|AF273708_1 PFTAIRE-interacting factor 2 [Drosophila melanogaster] &gt;gi|28381164|gb|AAF54113.3| PFTAIRE-interacting factor 2 [Drosophila melanogaster]	NA	sp|Q01645|MS84D_DROME/2e-21/Male-specific sperm protein Mst84Dd OS=Drosophila melanogaster GN=Mst84Dd PE=2 SV=2	dan:Dana_GF18621/2e-07/GF18621 gene product from transcript GF18621-RA; K01255 leucyl aminopeptidase [EC:3.4.11.1]	NA	NA	molecular_function:GO:0005515//protein binding;
Unigene3400_All	gi|646708449|gb|KDR14761.1|/0/Glutamate--cysteine ligase catalytic subunit [Zootermopsis nevadensis]	gi|380023759|ref|XM_003695632.1|/3e-26/PREDICTED: Apis florea glutamate-cysteine ligase, catalytic subunit, transcript variant 2 (Gclc), mRNA	sp|P48506|GSH1_HUMAN/0.0/Glutamate--cysteine ligase catalytic subunit OS=Homo sapiens GN=GCLC PE=1 SV=2	tca:656567/0.0/similar to glutamate cysteine ligase; K11204 glutamate--cysteine ligase catalytic subunit [EC:6.3.2.2]	NA	PTHR11164/0.0/--	biological_process:GO:0006750//glutathione biosynthetic process;molecular_function:GO:0004357//glutamate-cysteine ligase activity;
Unigene34002_All	gi|646697732|gb|KDR09258.1|/2.58689e-32/Endoplasmic reticulum aminopeptidase 2 [Zootermopsis nevadensis]	NA	sp|Q07075|AMPE_HUMAN/1e-16/Glutamyl aminopeptidase OS=Homo sapiens GN=ENPEP PE=1 SV=3	aag:AaeL_AAEL012217/2e-22/protease m1 zinc metalloprotease; K11140 aminopeptidase N [EC:3.4.11.2]	SPBC1921.05/5e-08/---	PF01433/2.4E-31/Peptidase family M1	NA
Unigene34004_All	gi|646697732|gb|KDR09258.1|/6.39804e-17/Endoplasmic reticulum aminopeptidase 2 [Zootermopsis nevadensis]	NA	sp|P79098|AMPN_BOVIN/1e-05/Aminopeptidase N OS=Bos taurus GN=ANPEP PE=2 SV=4	nvi:100124286/9e-11/NV10584; aminopeptidase N-like; K11140 aminopeptidase N [EC:3.4.11.2]	NA	PTHR11533/9.3E-14/--	NA
Unigene34007_All	gi|568254279|gb|ETN63260.1|/3.19886e-25/protease m1 zinc metalloprotease [Anopheles darlingi]	NA	sp|Q9UKU6|TRHDE_HUMAN/2e-11/Thyrotropin-releasing hormone-degrading ectoenzyme OS=Homo sapiens GN=TRHDE PE=2 SV=1	nvi:100124286/2e-13/NV10584; aminopeptidase N-like; K11140 aminopeptidase N [EC:3.4.11.2]	NA	PF11838/4.1E-6/ERAP1-like C-terminal domain	NA
Unigene34444_All	gi|565341553|gb|AHC08056.1|/6.76573e-27/delta glutathione S-transferase [Locusta migratoria]	NA	sp|Q9VG96|GSTT4_DROME/1e-16/Glutathione S-transferase D4 OS=Drosophila melanogaster GN=GstD4 PE=1 SV=1	dya:Dyak_GE26177/9e-17/GE26177 gene product from transcript GE26177-RA; K00799 glutathione S-transferase [EC:2.5.1.18]	NA	PTHR11260/1.6E-22/--	NA
Unigene4055_All	gi|565341555|gb|AHC08057.1|/6.50811e-90/delta glutathione S-transferase [Locusta migratoria]	NA	sp|Q93112|GST1C_ANOGA/1e-36/Glutathione S-transferase 1, isoform C OS=Anopheles gambiae GN=GstD1 PE=1 SV=2	nvi:100114423/2e-40/GstD1, NV12288; glutathione S-transferase D1; K00799 glutathione S-transferase [EC:2.5.1.18]	PA1655/4e-11/---	PF13417/2.3E-11/Glutathione S-transferase, N-terminal domain	NA
Unigene4408_All	gi|565341541|gb|AHC08050.1|/5.48297e-83/epsilon glutathione S-transferase [Locusta migratoria]	NA	sp|Q93113|GST1D_ANOGA/4e-46/Glutathione S-transferase 1, isoform D OS=Anopheles gambiae GN=GstD1 PE=1 SV=1	tca:663119/3e-52/similar to Glutathione S-transferase 1-1 (GST class-theta); K00799 glutathione S-transferase [EC:2.5.1.18]	PA1655/2e-18/---	PS50405/16.973/Soluble glutathione S-transferase C-terminal domain profile.	NA
Unigene5384_All	gi|642915135|ref|XP_008190425.1|/2.15999e-113/PREDICTED: importin-11-like [Tribolium castaneum]	NA	sp|Q10836|TRHDE_RAT/1e-40/Thyrotropin-releasing hormone-degrading ectoenzyme OS=Rattus norvegicus GN=Trhde PE=1 SV=1	tca:657312/4e-54/similar to CG11956-PA, isoform A; K11140 aminopeptidase N [EC:3.4.11.2]	YKL157w/1e-15/---	PF11838/8.0E-6/ERAP1-like C-terminal domain	NA
Unigene5655_All	gi|329564883|gb|AEB91980.1|/1.13359e-121/glutathione S-transferase theta 1 [Locusta migratoria]	gi|329564882|gb|HM131843.1|/0.0/Locusta migratoria glutathione S-transferase theta 1 mRNA, complete cds	sp|P30711|GSTT1_HUMAN/1e-50/Glutathione S-transferase theta-1 OS=Homo sapiens GN=GSTT1 PE=1 SV=4	nvi:100120033/1e-65/GstT3, NV12421; glutathione S-transferase T3; K00799 glutathione S-transferase [EC:2.5.1.18]	SMb20420/1e-13/---	PTHR11260:SF179/1.7E-82/--	NA
Unigene5709_All	gi|312982517|gb|ADR30117.1|/8.11037e-78/glutathione S-transferase delta [Locusta migratoria] &gt;gi|329564865|gb|AEB91971.1| glutathione S-transferase delta 1 [Locusta migratoria]	gi|329564864|gb|HM131834.1|/2e-08/Locusta migratoria glutathione S-transferase delta 1 mRNA, complete cds	sp|P30108|GSTT1_DROYA/6e-63/Glutathione S-transferase 1-1 OS=Drosophila yakuba GN=GstD1 PE=3 SV=2	dgr:Dgri_GH13103/4e-63/GH13103 gene product from transcript GH13103-RA; K00799 glutathione S-transferase [EC:2.5.1.18]	BMEI1316/8e-13/---	PS50404/21.248/Soluble glutathione S-transferase N-terminal domain profile.	NA
Unigene5899_All	gi|359843242|gb|AEV89756.1|/1.42499e-90/Glutathione S-transferase [Schistocerca gregaria]	gi|359843241|gb|HQ851378.1|/1e-139/Schistocerca gregaria Glutathione S-transferase mRNA, complete cds	sp|O18598|GST1_BLAGE/7e-64/Glutathione S-transferase OS=Blattella germanica PE=1 SV=3	tca:662754/1e-65/similar to CG8938-PA, isoform A; K00799 glutathione S-transferase [EC:2.5.1.18]	NA	PF00043/7.5E-9/Glutathione S-transferase, C-terminal domain	NA
Unigene6411_All	gi|565341531|gb|AHC08045.1|/2.34427e-74/sigma glutathione S-transferase [Locusta migratoria]	NA	sp|O18598|GST1_BLAGE/7e-52/Glutathione S-transferase OS=Blattella germanica PE=1 SV=3	nvi:100115049/1e-48/GstS3, NV14977; glutathione S-transferase S3; K00799 glutathione S-transferase [EC:2.5.1.18]	NA	PS50404/23.599/Soluble glutathione S-transferase N-terminal domain profile.	NA
Unigene6418_All	gi|662198521|ref|XP_008472386.1|/8.67411e-44/PREDICTED: PC4 and SFRS1-interacting protein-like [Diaphorina citri] &gt;gi|662198523|ref|XP_008472387.1| PREDICTED: PC4 and SFRS1-interacting protein-like [Diaphorina citri]	NA	sp|O75475|PSIP1_HUMAN/1e-24/PC4 and SFRS1-interacting protein OS=Homo sapiens GN=PSIP1 PE=1 SV=1	mcc:706933/2e-07/N-PAC; cytokine-like nuclear factor n-pac; K00020 3-hydroxyisobutyrate dehydrogenase [EC:1.1.1.31]	NA	PS50812/10.912/PWWP domain profile.	NA
Unigene6632_All	gi|501295271|dbj|BAN20850.1|/1.2553e-52/conserved hypothetical protein [Riptortus pedestris]	gi|350398138|ref|XM_003485051.1|/9e-11/PREDICTED: Bombus impatiens gamma-glutamylcyclotransferase-like, transcript variant 1 (LOC100745685), mRNA	sp|Q9D7X8|GGCT_MOUSE/3e-34/Gamma-glutamylcyclotransferase OS=Mus musculus GN=Ggct PE=1 SV=1	bta:533374/1e-33/GGCT, C7orf24, MGC133989; gamma-glutamylcyclotransferase (EC:2.3.2.4); K00682 gamma-glutamylcyclotransferase [EC:2.3.2.4]	NA	PF13772/1.8E-26/AIG2-like family	NA
Unigene6703_All	gi|389608947|dbj|BAM18085.1|/0/isocitrate dehydrogenase [Papilio xuthus]	gi|389608946|dbj|AK401463.1|/6e-69/Papilio xuthus mRNA for isocitrate dehydrogenase, complete cds, sequence id: Px-0626	sp|P41562|IDHC_RAT/0.0/Isocitrate dehydrogenase [NADP] cytoplasmic OS=Rattus norvegicus GN=Idh1 PE=1 SV=1	tca:657289/0.0/similar to CG7176-PC, isoform C; K00031 isocitrate dehydrogenase [EC:1.1.1.42]	BMEI0791/5e-165/---	PF00180/1.9E-73/Isocitrate/isopropylmalate dehydrogenase	biological_process:GO:0006099//tricarboxylic acid cycle;GO:0006102//isocitrate metabolic process;molecular_function:GO:0000287//magnesium ion binding;GO:0004450//isocitrate dehydrogenase (NADP+) activity;GO:0051287//NAD binding;
Unigene6828_All	gi|565341543|gb|AHC08051.1|/9.53695e-70/micorsomal glutathione S-transferase [Locusta migratoria]	gi|242247666|ref|NM_001162701.1|/1e-06/Acyrthosiphon pisum microsomal glutathione S-transferase 1-like (LOC100163775), mRNA gi|239789160|dbj|AK340653.1| Acyrthosiphon pisum ACYPI004835 mRNA, clone: 425M11, complete cds, full-insert cDNA sequence based on the ESTs (5'-EST:FF310584, 3'-EST:FF313200)	sp|P10620|MGST1_HUMAN/6e-23/Microsomal glutathione S-transferase 1 OS=Homo sapiens GN=MGST1 PE=1 SV=1	dpe:Dper_GL16397/3e-40/GL16397 gene product from transcript GL16397-RA; K00799 glutathione S-transferase [EC:2.5.1.18]	NA	PTHR10689/1.3E-66/--	NA
Unigene7176_All	gi|642932825|ref|XP_008197001.1|/0/PREDICTED: gamma-glutamyltranspeptidase 1-like isoform X2 [Tribolium castaneum]	NA	sp|P07314|GGT1_RAT/1e-124/Gamma-glutamyltranspeptidase 1 OS=Rattus norvegicus GN=Ggt1 PE=1 SV=4	tca:663258/0.0/similar to gamma glutamyl transpeptidase; K00681 gamma-glutamyltranspeptidase [EC:2.3.2.2]	SPAC56E4.06c/5e-87/---	PTHR11686:SF15/1.1E-293/--	NA
Unigene7368_All	gi|646701507|gb|KDR11197.1|/2.35875e-149/Spermine synthase [Zootermopsis nevadensis]	gi|383856562|ref|XM_003703729.1|/7e-11/PREDICTED: Megachile rotundata spermine synthase-like (LOC100879635), mRNA	sp|P97355|SPSY_MOUSE/7e-84/Spermine synthase OS=Mus musculus GN=Sms PE=1 SV=1	nvi:100116075/1e-128/NV11021; spermine synthase-like; K00802 spermine synthase [EC:2.5.1.22]	APE0767/1e-14/---	PTHR11558/3.0E-143/--	NA
Unigene7373_All	gi|646710161|gb|KDR15762.1|/3.77018e-108/Gamma-glutamyltranspeptidase 1 [Zootermopsis nevadensis]	NA	sp|P19440|GGT1_HUMAN/2e-70/Gamma-glutamyltranspeptidase 1 OS=Homo sapiens GN=GGT1 PE=1 SV=2	nvi:100117584/2e-93/NV17856; gamma-glutamyltranspeptidase 1-like; K00681 gamma-glutamyltranspeptidase [EC:2.3.2.2]	SPAC56E4.06c/2e-47/---	PTHR11686:SF15/4.7E-157/--	NA
Unigene7577_All	gi|646697732|gb|KDR09258.1|/0/Endoplasmic reticulum aminopeptidase 2 [Zootermopsis nevadensis]	gi|507553720|ref|XM_004660591.1|/5e-06/PREDICTED: Jaculus jaculus POU class 3 homeobox 2 (Pou3f2), mRNA	sp|P15684|AMPN_RAT/3e-62/Aminopeptidase N OS=Rattus norvegicus GN=Anpep PE=1 SV=2	api:100569721/4e-84/aminopeptidase N-like; K11140 aminopeptidase N [EC:3.4.11.2]	SPBC1921.05/2e-39/---	PR00756/1.8E-10/Membrane alanyl dipeptidase (M1) family signature	NA
Unigene7781_All	gi|387913742|gb|AFK10494.1|/5.70338e-138/GSTO1 [Locusta migratoria] &gt;gi|565341563|gb|AHC08061.1| omega glutathione S-transferase [Locusta migratoria]	gi|387913741|gb|JQ750592.1|/0.0/Locusta migratoria GSTO1 mRNA, complete cds	sp|P78417|GSTO1_HUMAN/3e-40/Glutathione S-transferase omega-1 OS=Homo sapiens GN=GSTO1 PE=1 SV=2	nvi:100116224/2e-86/GstO1, NV12102; glutathione S-transferase O1; K00799 glutathione S-transferase [EC:2.5.1.18]	NMB1953/6e-10/---	PS50405/14.989/Soluble glutathione S-transferase C-terminal domain profile.	NA
Unigene7981_All	gi|565341565|gb|AHC08062.1|/3.24977e-101/omega glutathione S-transferase [Locusta migratoria]	NA	sp|O09131|GSTO1_MOUSE/2e-37/Glutathione S-transferase omega-1 OS=Mus musculus GN=Gsto1 PE=2 SV=2	tca:659819/2e-48/similar to CG6776-PA; K00799 glutathione S-transferase [EC:2.5.1.18]	NMB1953/1e-13/---	PTHR11260/6.0E-75/--	NA
Unigene8343_All	gi|646723741|gb|KDR24254.1|/0/5-oxoprolinase [Zootermopsis nevadensis]	gi|529430929|ref|XM_005235212.1|/2e-21/PREDICTED: Falco peregrinus 5-oxoprolinase (ATP-hydrolysing) (OPLAH), mRNA	sp|O14841|OPLA_HUMAN/0.0/5-oxoprolinase OS=Homo sapiens GN=OPLAH PE=1 SV=3	ame:725665/0.0/5-oxoprolinase-like; K01469 5-oxoprolinase (ATP-hydrolysing) [EC:3.5.2.9]	SPAC11D3.15_1/0.0/---	PF02538/1.9E-189/Hydantoinase B/oxoprolinase	NA
Unigene8631_All	gi|350415548|ref|XP_003490677.1|/0/PREDICTED: putative oxidoreductase GLYR1 homolog [Bombus impatiens]	gi|350415547|ref|XM_003490629.1|/6e-17/PREDICTED: Bombus impatiens putative oxidoreductase GLYR1 homolog (LOC100743948), mRNA	sp|P29266|3HIDH_RAT/9e-28/3-hydroxyisobutyrate dehydrogenase, mitochondrial OS=Rattus norvegicus GN=Hibadh PE=1 SV=3	aag:AaeL_AAEL006684/5e-164/3-hydroxyisobutyrate dehydrogenase; K00020 3-hydroxyisobutyrate dehydrogenase [EC:1.1.1.31]	aq_038/6e-37/---	PS50812/15.331/PWWP domain profile.	NA
Unigene8982_All	gi|565341529|gb|AHC08044.1|/3.88268e-108/sigma glutathione S-transferase [Locusta migratoria]	gi|329564868|gb|HM131836.1|/3e-20/Locusta migratoria glutathione S-transferase sigma 1 mRNA, complete cds	sp|O18598|GST1_BLAGE/7e-71/Glutathione S-transferase OS=Blattella germanica PE=1 SV=3	tca:662754/3e-71/similar to CG8938-PA, isoform A; K00799 glutathione S-transferase [EC:2.5.1.18]	NA	PF02798/1.0E-13/Glutathione S-transferase, N-terminal domain	NA
Unigene9_All	gi|668459107|gb|KFB46929.1|/0/AGAP000885-PA-like protein [Anopheles sinensis]	gi|158296457|ref|XM_316862.4|/5e-24/Anopheles gambiae str. PEST AGAP000885-PA (AgaP_AGAP000885) mRNA, complete cds	sp|O57579|AMPN_CHICK/1e-160/Aminopeptidase N OS=Gallus gallus GN=ANPEP PE=1 SV=1	aga:AgaP_AGAP000885/0.0/AGAP000885-PA; K11140 aminopeptidase N [EC:3.4.11.2]	SPBC1921.05/1e-105/---	PF01433/2.2E-132/Peptidase family M1	NA
Unigene904_All	gi|329564867|gb|AEB91972.1|/6.56936e-80/glutathione S-transferase [Locusta migratoria]	gi|329564866|gb|HM131835.1|/4e-07/Locusta migratoria glutathione S-transferase mRNA, complete cds	sp|Q9VG95|GSTT5_DROME/1e-35/Glutathione S-transferase D5 OS=Drosophila melanogaster GN=GstD5 PE=3 SV=2	nvi:100114423/9e-42/GstD1, NV12288; glutathione S-transferase D1; K00799 glutathione S-transferase [EC:2.5.1.18]	SMb20005/1e-16/---	PS50404/21.27/Soluble glutathione S-transferase N-terminal domain profile.	NA
Unigene9138_All	gi|329564867|gb|AEB91972.1|/1.0108e-59/glutathione S-transferase [Locusta migratoria]	NA	sp|Q9VG93|GSTT7_DROME/1e-33/Glutathione S-transferase D7 OS=Drosophila melanogaster GN=GstD7 PE=2 SV=1	nvi:100114423/3e-36/GstD1, NV12288; glutathione S-transferase D1; K00799 glutathione S-transferase [EC:2.5.1.18]	mll2536/3e-09/---	PF00043/7.4E-9/Glutathione S-transferase, C-terminal domain	NA
Unigene9740_All	gi|66500639|ref|XP_624711.1|/5.68607e-82/PREDICTED: hepatoma-derived growth factor-related protein 2-like isoform 2 [Apis mellifera]	gi|498925383|ref|XM_004517595.1|/6e-08/PREDICTED: Ceratitis capitata helicase ARIP4-like (LOC101454074), mRNA	sp|Q99JF8|PSIP1_MOUSE/3e-32/PC4 and SFRS1-interacting protein OS=Mus musculus GN=Psip1 PE=1 SV=1	mcc:706933/4e-07/N-PAC; cytokine-like nuclear factor n-pac; K00020 3-hydroxyisobutyrate dehydrogenase [EC:1.1.1.31]	NA	PF11467/1.6E-23/Lens epithelium-derived growth factor (LEDGF)	NA
Unigene9765_All	gi|383862055|ref|XP_003706499.1|/2.91025e-93/PREDICTED: aminopeptidase N-like [Megachile rotundata]	gi|197313420|emb|CU633204.17|/5e-31/Zebrafish DNA sequence from clone CH73-80E16 in linkage group 19, complete sequence	sp|P79171|AMPN_FELCA/9e-76/Aminopeptidase N OS=Felis catus GN=ANPEP PE=1 SV=3	dmo:Dmoj_GI22778/5e-89/GI22778 gene product from transcript GI22778-RA; K11140 aminopeptidase N [EC:3.4.11.2]	SPBC1921.05/5e-62/---	PTHR11533/1.5E-176/--	NA
Unigene9961_All	gi|565341545|gb|AHC08052.1|/6.4025e-77/micorsomal glutathione S-transferase [Locusta migratoria]	NA	sp|Q91VS7|MGST1_MOUSE/5e-20/Microsomal glutathione S-transferase 1 OS=Mus musculus GN=Mgst1 PE=1 SV=3	dgr:Dgri_GH12207/3e-33/GH12207 gene product from transcript GH12207-RA; K00799 glutathione S-transferase [EC:2.5.1.18]	NA	PTHR10689/1.0E-54/--	NA
