# Supplementary material for: De Novo Assembly and Characterization of the Xenocatantops brachycerus Transcriptome
Source: Int J Mol Sci. 2018 Feb 8;19(2):520. doi: 10.3390/ijms19020520 (PMC5855742; doi:10.3390/ijms19020520)
Supplement: Supplementary file 1 [file ijms-19-00520-s001.zip › supplementary file/Table S14.xls]

## Sheet:  amino acid
Unigene	Nr	Nt	Swissprot	KEGG	COG	Interpro	GO
CL1002.Contig3_All	NA	gi|34368593|gb|AC126071.5|/1e-15/Rattus norvegicus 10 BAC CH230-209B21 (Children's Hospital Oakland Research Institute) complete sequence	sp|Q555V7|VID27_DICDI/5e-06/VID27-like protein OS=Dictyostelium discoideum GN=DDB_G0274813 PE=3 SV=1	mdo:100031345/2e-06/transcription elongation factor SPT5-like; K15172 transcription elongation factor SPT5	NA	NA	NA
CL1015.Contig2_All	gi|345481647|ref|XP_001605811.2|/7.05625e-101/PREDICTED: nose resistant to fluoxetine protein 6-like [Nasonia vitripennis]	gi|511996517|ref|XM_004815795.1|/6e-06/PREDICTED: Mustela putorius furo ubiquitin specific peptidase 47 (USP47), transcript variant X4, mRNA	sp|Q09225|NRF6_CAEEL/2e-45/Nose resistant to fluoxetine protein 6 OS=Caenorhabditis elegans GN=nrf-6 PE=1 SV=3	dme:Dmel_CG33337/1e-53/CG33337 gene product from transcript CG33337-RB (EC:2.3.1.-); K00680 [EC:2.3.1.-]	DR2133/3e-09/---	PTHR11161/8.1E-155/--	NA
CL1019.Contig1_All	gi|195170677|ref|XP_002026138.1|/1.09777e-131/GL16175 [Drosophila persimilis] &gt;gi|194111018|gb|EDW33061.1| GL16175 [Drosophila persimilis]	gi|529420829|ref|XM_005230216.1|/2e-06/PREDICTED: Falco peregrinus acetyl-CoA acetyltransferase 2 (ACAT2), mRNA gi|541982028|ref|XM_005443092.1| PREDICTED: Falco cherrug acetyl-CoA acetyltransferase 2 (ACAT2), mRNA	sp|Q5XI22|THIC_RAT/1e-120/Acetyl-CoA acetyltransferase, cytosolic OS=Rattus norvegicus GN=Acat2 PE=1 SV=1	dpe:Dper_GL16175/5e-133/GL16175 gene product from transcript GL16175-RA; K00626 acetyl-CoA C-acetyltransferase [EC:2.3.1.9]	CC0510/3e-121/---	PF02803/1.1E-46/Thiolase, C-terminal domain	biological_process:GO:0008152//metabolic process;molecular_function:GO:0016747//transferase activity, transferring acyl groups other than amino-acyl groups;
CL1019.Contig2_All	gi|148670085|gb|EDL02032.1|/2.20223e-96/mCG16687, isoform CRA_d [Mus musculus]	gi|340371106|ref|XM_003384039.1|/4e-08/PREDICTED: Amphimedon queenslandica acetyl-CoA acetyltransferase, cytosolic-like (LOC100640482), mRNA	sp|Q9BWD1|THIC_HUMAN/2e-72/Acetyl-CoA acetyltransferase, cytosolic OS=Homo sapiens GN=ACAT2 PE=1 SV=2	dpe:Dper_GL16175/2e-77/GL16175 gene product from transcript GL16175-RA; K00626 acetyl-CoA C-acetyltransferase [EC:2.3.1.9]	CC0510/2e-73/---	PF02803/1.6E-48/Thiolase, C-terminal domain	NA
CL105.Contig3_All	gi|390337625|ref|XP_003724604.1|/1.39129e-11/PREDICTED:Uncharacterized protein LOC100888195 [Strongylocentrotus purpuratus]	gi|153928408|dbj|AK284012.1|/1e-09/Gryllus bimaculatus mRNA, GBcontig30873	sp|P21260|YPRO_OWEFU/2e-12/Uncharacterized proline-rich protein (Fragment) OS=Owenia fusiformis PE=4 SV=1	acs:100561474/8e-12/lysine-specific demethylase 6B-like; K11448 histone demethylase JMJD3 [EC:1.14.11.-]	CC3494_1/2e-07/---	PR01217/9.4E-13/Proline rich extensin signature	NA
CL1050.Contig1_All	gi|256368120|gb|ACU78070.1|/7.12352e-56/hexamerin-like protein 3 [Locusta migratoria]	gi|256368119|gb|FJ609740.1|/9e-46/Locusta migratoria hexamerin-like protein 3 mRNA, partial cds	sp|Q17127|HEXA_BLADI/5e-31/Hexamerin OS=Blaberus discoidalis PE=2 SV=1	dya:Dyak_GE14257/7e-14/GE14257 gene product from transcript GE14257-RA; K00505 tyrosinase [EC:1.14.18.1]	NA	PS00210/-/Arthropod hemocyanins / insect LSPs signature 2.	NA
CL1050.Contig3_All	gi|256368118|gb|ACU78069.1|/0/hexamerin-like protein 2 [Locusta migratoria]	gi|256368117|gb|FJ609739.1|/0.0/Locusta migratoria hexamerin-like protein 2 mRNA, complete cds	sp|Q17127|HEXA_BLADI/2e-137/Hexamerin OS=Blaberus discoidalis PE=2 SV=1	dme:Dmel_CG42640/2e-56/CG42640 gene product from transcript CG42640-RA (EC:1.14.18.1); K00505 tyrosinase [EC:1.14.18.1]	YGL028c/7e-06/---	PR00187/6.6E-18/Arthropod haemocyanin signature	NA
CL1050.Contig4_All	gi|256368118|gb|ACU78069.1|/0/hexamerin-like protein 2 [Locusta migratoria]	gi|256368117|gb|FJ609739.1|/0.0/Locusta migratoria hexamerin-like protein 2 mRNA, complete cds	sp|Q17127|HEXA_BLADI/6e-109/Hexamerin OS=Blaberus discoidalis PE=2 SV=1	dya:Dyak_GE14257/1e-45/GE14257 gene product from transcript GE14257-RA; K00505 tyrosinase [EC:1.14.18.1]	YGL028c/2e-07/---	PF03723/1.3E-70/Hemocyanin, ig-like domain	NA
CL1050.Contig5_All	gi|60256959|gb|AAX14951.1|/0/arylphorin hexamerin-like protein 2 [Romalea microptera]	gi|256368117|gb|FJ609739.1|/1e-151/Locusta migratoria hexamerin-like protein 2 mRNA, complete cds	sp|Q17127|HEXA_BLADI/4e-143/Hexamerin OS=Blaberus discoidalis PE=2 SV=1	dya:Dyak_GE14257/4e-59/GE14257 gene product from transcript GE14257-RA; K00505 tyrosinase [EC:1.14.18.1]	DRA0210/7e-06/---	PTHR11511/3.1E-178/--	NA
CL1072.Contig1_All	NA	NA	NA	dvi:Dvir_GJ23421/9e-06/GJ23421 gene product from transcript GJ23421-RA; K00658 2-oxoglutarate dehydrogenase E2 component (dihydrolipoamide succinyltransferase) [EC:2.3.1.61]	NA	NA	NA
CL1072.Contig2_All	NA	NA	NA	dvi:Dvir_GJ23421/9e-06/GJ23421 gene product from transcript GJ23421-RA; K00658 2-oxoglutarate dehydrogenase E2 component (dihydrolipoamide succinyltransferase) [EC:2.3.1.61]	NA	NA	NA
CL1091.Contig1_All	gi|512915111|ref|XP_004928309.1|/1.35389e-06/PREDICTED: SET-binding protein-like [Bombyx mori]	gi|198477642|ref|XM_002136478.1|/1e-09/Drosophila pseudoobscura pseudoobscura GA29156 (Dpse\GA29156), mRNA	sp|P21260|YPRO_OWEFU/1e-07/Uncharacterized proline-rich protein (Fragment) OS=Owenia fusiformis PE=4 SV=1	mcc:719150/9e-08/cyclic AMP-dependent transcription factor ATF-5-like; K09044 activating transcription factor 5	CC3494_1/6e-06/---	NA	NA
CL1127.Contig2_All	gi|457875679|ref|XP_004224388.1|/8.83586e-14/lipase [Plasmodium cynomolgi strain B] &gt;gi|389585711|dbj|GAB68441.1| lipase [Plasmodium cynomolgi strain B]	NA	sp|P49455|TPM4_DROME/2e-08/Tropomyosin-1, isoforms 33/34 OS=Drosophila melanogaster GN=Tm1 PE=1 SV=2	dan:Dana_GF21951/2e-08/GF21951 gene product from transcript GF21951-RA; K07515 enoyl-CoA hydratase / long-chain 3-hydroxyacyl-CoA dehydrogenase [EC:4.2.1.17 1.1.1.211]	SPBC2D10.10c/5e-06/---	NA	NA
CL1132.Contig3_All	gi|281339115|gb|EFB14699.1|/1.05777e-06/hypothetical protein PANDA_004153 [Ailuropoda melanoleuca]	gi|11546045|emb|AL035419.12|/4e-06/Human DNA sequence fromCLone RP5-1100H13 on chromosome 20q11.2, complete sequence	sp|Q6ZQ93|UBP34_MOUSE/1e-07/Ubiquitin carboxyl-terminal hydrolase 34 OS=Mus musculus GN=Usp34 PE=1 SV=3	xtr:100490033/4e-07/ubiquitin carboxyl-terminal hydrolase 34-like; K11853 ubiquitin carboxyl-terminal hydrolase 34 [EC:3.1.2.15]	PA1297/5e-06/---	NA	NA
CL1181.Contig1_All	gi|646705844|gb|KDR13354.1|/8.5422e-09/hypothetical protein L798_12614 [Zootermopsis nevadensis]	NA	sp|O95948|ONEC2_HUMAN/6e-07/One cut domain family member 2 OS=Homo sapiens GN=ONECUT2 PE=2 SV=2	dvi:Dvir_GJ23421/2e-07/GJ23421 gene product from transcript GJ23421-RA; K00658 2-oxoglutarate dehydrogenase E2 component (dihydrolipoamide succinyltransferase) [EC:2.3.1.61]	NA	NA	NA
CL1218.Contig1_All	gi|332026093|gb|EGI66241.1|/1.93001e-28/Heat shock protein 67B2 [Acromyrmex echinatior]	NA	sp|Q9D0B5|TSTD3_MOUSE/8e-20/Thiosulfate sulfurtransferase/rhodanese-like domain-containing protein 3 OS=Mus musculus GN=Tstd3 PE=1 SV=1	dme:Dmel_CG12279/9e-18/CG12279 gene product from transcript CG12279-RA (EC:2.8.1.1); K01011 thiosulfate/3-mercaptopyruvate sulfurtransferase [EC:2.8.1.1 2.8.1.2]	SPAC4H3.07c/2e-14/---	SM00450/1.5E-19/Rhodanese Homology Domain	NA
CL1218.Contig2_All	gi|646704152|gb|KDR12490.1|/6.33866e-26/Heat shock protein 67B2 [Zootermopsis nevadensis]	NA	sp|Q9D0B5|TSTD3_MOUSE/6e-20/Thiosulfate sulfurtransferase/rhodanese-like domain-containing protein 3 OS=Mus musculus GN=Tstd3 PE=1 SV=1	dme:Dmel_CG12279/6e-18/CG12279 gene product from transcript CG12279-RA (EC:2.8.1.1); K01011 thiosulfate/3-mercaptopyruvate sulfurtransferase [EC:2.8.1.1 2.8.1.2]	SPAC4H3.07c/2e-14/---	PTHR13253/1.6E-34/--	NA
CL1218.Contig3_All	gi|646704152|gb|KDR12490.1|/2.47964e-26/Heat shock protein 67B2 [Zootermopsis nevadensis]	NA	sp|Q9D0B5|TSTD3_MOUSE/3e-20/Thiosulfate sulfurtransferase/rhodanese-like domain-containing protein 3 OS=Mus musculus GN=Tstd3 PE=1 SV=1	dme:Dmel_CG12279/3e-18/CG12279 gene product from transcript CG12279-RA (EC:2.8.1.1); K01011 thiosulfate/3-mercaptopyruvate sulfurtransferase [EC:2.8.1.1 2.8.1.2]	SPAC4H3.07c/8e-15/---	PS50206/18.448/Rhodanese domain profile.	NA
CL1220.Contig1_All	NA	NA	NA	dpo:Dpse_GA20671/7e-06/GA20671 gene product from transcript GA20671-RA; K01426 amidase [EC:3.5.1.4]	NA	NA	NA
CL1220.Contig2_All	gi|119627579|gb|EAX07174.1|/4.57196e-07/hCG1793893, partial [Homo sapiens]	gi|19934317|gb|BC026721.1|/1e-05/Mus musculus cDNACLone IMAGE:3991160,				WARNING: chimericCLone
CL1226.Contig1_All	gi|657406185|emb|CDO39388.1|/0/ornithine-delta-transaminase [Blattella germanica]	gi|170036268|ref|XM_001845935.1|/6e-41/Culex quinquefasciatus ornithine aminotransferase, mitochondrial, mRNA	sp|Q9VW26|OAT_DROME/0.0/Ornithine aminotransferase, mitochondrial OS=Drosophila melanogaster GN=Oat PE=2 SV=1	cqu:CpipJ_CPIJ004401/0.0/ornithine aminotransferase, mitochondrial; K00819 ornithine--oxo-acid transaminase [EC:2.6.1.13]	SPBC21C3.08c/3e-124/---	PF00202/3.1E-116/AminotransferaseCLass-III	biological_process:GO:0008152//metabolic process;molecular_function:GO:0008483//transaminase activity;GO:0030170//pyridoxal phosphate binding;
CL1226.Contig2_All	gi|646706601|gb|KDR13737.1|/0/Ornithine aminotransferase, mitochondrial [Zootermopsis nevadensis]	gi|170036268|ref|XM_001845935.1|/2e-43/Culex quinquefasciatus ornithine aminotransferase, mitochondrial, mRNA	sp|Q9VW26|OAT_DROME/0.0/Ornithine aminotransferase, mitochondrial OS=Drosophila melanogaster GN=Oat PE=2 SV=1	cqu:CpipJ_CPIJ004401/0.0/ornithine aminotransferase, mitochondrial; K00819 ornithine--oxo-acid transaminase [EC:2.6.1.13]	SPBC21C3.08c/6e-125/---	PTHR11986/1.0E-278/--	biological_process:GO:0008152//metabolic process;molecular_function:GO:0008483//transaminase activity;GO:0030170//pyridoxal phosphate binding;
CL128.Contig1_All	gi|156543010|ref|XP_001603572.1|/3.73937e-161/PREDICTED: tyrosine aminotransferase isoform X1 [Nasonia vitripennis]	NA	sp|P04694|ATTY_RAT/6e-137/Tyrosine aminotransferase OS=Rattus norvegicus GN=Tat PE=1 SV=1	nvi:100119866/2e-162/NV11108; tyrosine aminotransferase-like; K00815 tyrosine aminotransferase [EC:2.6.1.5]	PM0052/7e-45/---	PF00155/1.4E-72/AminotransferaseCLass I and II	NA
CL128.Contig2_All	gi|156543010|ref|XP_001603572.1|/9.00051e-156/PREDICTED: tyrosine aminotransferase isoform X1 [Nasonia vitripennis]	NA	sp|P04694|ATTY_RAT/1e-132/Tyrosine aminotransferase OS=Rattus norvegicus GN=Tat PE=1 SV=1	nvi:100119866/4e-157/NV11108; tyrosine aminotransferase-like; K00815 tyrosine aminotransferase [EC:2.6.1.5]	PAB1810/2e-42/---	PF00155/1.1E-64/AminotransferaseCLass I and II	NA
CL1324.Contig1_All	gi|34915939|dbj|BAC87874.1|/6.79685e-45/arylalkylamine N-acetyltransferase [Periplaneta americana]	NA	sp|Q94521|DNAT_DROME/2e-27/Dopamine N-acetyltransferase OS=Drosophila melanogaster GN=Dat PE=1 SV=1	dme:Dmel_CG3318/6e-27/Dat; Dopamine N acetyltransferase (EC:2.3.1.- 2.3.1.5 2.3.1.87); K00669 arylalkylamine N-acetyltransferase [EC:2.3.1.87]	NA	PF00583/9.0E-6/Acetyltransferase (GNAT) family	NA
CL1324.Contig2_All	gi|34915939|dbj|BAC87874.1|/4.16199e-32/arylalkylamine N-acetyltransferase [Periplaneta americana]	NA	sp|Q94521|DNAT_DROME/2e-09/Dopamine N-acetyltransferase OS=Drosophila melanogaster GN=Dat PE=1 SV=1	dme:Dmel_CG3318/6e-09/Dat; Dopamine N acetyltransferase (EC:2.3.1.- 2.3.1.5 2.3.1.87); K00669 arylalkylamine N-acetyltransferase [EC:2.3.1.87]	NA	NA	NA
CL1344.Contig1_All	gi|646719986|gb|KDR21877.1|/3.91086e-40/Spermidine synthase [Zootermopsis nevadensis]	NA	sp|P19623|SPEE_HUMAN/3e-24/Spermidine synthase OS=Homo sapiens GN=SRM PE=1 SV=1	ame:725099/2e-36/SpdS; spermidine synthase; K00797 spermidine synthase [EC:2.5.1.16]	YPR069c/8e-20/---	PF01564/9.9E-14/Spermine/spermidine synthase	NA
CL1344.Contig2_All	gi|646719986|gb|KDR21877.1|/1.78024e-125/Spermidine synthase [Zootermopsis nevadensis]	gi|402766641|ref|NM_001162757.2|/1e-07/Acyrthosiphon pisum spermidine synthase-like (LOC100166082), mRNA	sp|Q64674|SPEE_MOUSE/1e-93/Spermidine synthase OS=Mus musculus GN=Srm PE=2 SV=1	ame:725099/2e-115/SpdS; spermidine synthase; K00797 spermidine synthase [EC:2.5.1.16]	SPBC12C2.07c/2e-80/---	PF01564/3.8E-82/Spermine/spermidine synthase	NA
CL1348.Contig2_All	gi|359843258|gb|AEV89764.1|/0/catalase, partial [Schistocerca gregaria]	gi|359843257|gb|HQ851386.1|/0.0/Schistocerca gregaria catalase mRNA, partial cds	sp|P00432|CATA_BOVIN/0.0/Catalase OS=Bos taurus GN=CAT PE=1 SV=3	ame:443552/0.0/Cat; catalase (EC:1.11.1.6); K03781 catalase [EC:1.11.1.6]	BS_katA/8e-152/---	PF00199/3.9E-189/Catalase	NA
CL1383.Contig1_All	gi|646701495|gb|KDR11185.1|/0/2-oxoglutarate dehydrogenase E1 component, mitochondrial [Zootermopsis nevadensis]	gi|380017766|ref|XM_003692769.1|/1e-155/PREDICTED: Apis florea 2-oxoglutarate dehydrogenase, mitochondrial-like (LOC100871183), mRNA	sp|Q60HE2|ODO1_MACFA/0.0/2-oxoglutarate dehydrogenase, mitochondrial OS=Macaca fascicularis GN=OGDH PE=2 SV=1	ame:408286/0.0/2-oxoglutarate dehydrogenase, mitochondrial-like; K00164 2-oxoglutarate dehydrogenase E1 component [EC:1.2.4.2]	SPBC3H7.03c/0.0/---	PTHR23152:SF6/0.0/--	NA
CL1383.Contig10_All	gi|646701495|gb|KDR11185.1|/1.15204e-21/2-oxoglutarate dehydrogenase E1 component, mitochondrial [Zootermopsis nevadensis]	gi|242024793|ref|XM_002432766.1|/1e-10/Pediculus humanus corporis 2-oxoglutarate dehydrogenase, putative, mRNA	sp|Q5RCB8|ODO1_PONAB/8e-08/2-oxoglutarate dehydrogenase, mitochondrial OS=Pongo abelii GN=OGDH PE=2 SV=1	ame:408286/1e-17/2-oxoglutarate dehydrogenase, mitochondrial-like; K00164 2-oxoglutarate dehydrogenase E1 component [EC:1.2.4.2]	NA	PTHR23152/1.3E-12/--	NA
CL1383.Contig2_All	gi|646701495|gb|KDR11185.1|/0/2-oxoglutarate dehydrogenase E1 component, mitochondrial [Zootermopsis nevadensis]	gi|380017766|ref|XM_003692769.1|/1e-155/PREDICTED: Apis florea 2-oxoglutarate dehydrogenase, mitochondrial-like (LOC100871183), mRNA	sp|Q60HE2|ODO1_MACFA/0.0/2-oxoglutarate dehydrogenase, mitochondrial OS=Macaca fascicularis GN=OGDH PE=2 SV=1	nvi:100123494/0.0/Ogdh, NV12821, Nc73EF; oxoglutarate (alpha-ketoglutarate) dehydrogenase (lipoamide) (EC:1.2.4.2); K00164 2-oxoglutarate dehydrogenase E1 component [EC:1.2.4.2]	SPBC3H7.03c/0.0/---	PF02779/1.6E-67/Transketolase, pyrimidine binding domain	biological_process:GO:0006099//tricarboxylic acid cycle;molecular_function:GO:0004591//oxoglutarate dehydrogenase (succinyl-transferring) activity;GO:0030976//thiamine pyrophosphate binding;
CL1383.Contig3_All	gi|646701495|gb|KDR11185.1|/2.45631e-48/2-oxoglutarate dehydrogenase E1 component, mitochondrial [Zootermopsis nevadensis]	gi|380017766|ref|XM_003692769.1|/3e-32/PREDICTED: Apis florea 2-oxoglutarate dehydrogenase, mitochondrial-like (LOC100871183), mRNA	sp|Q5XI78|ODO1_RAT/6e-45/2-oxoglutarate dehydrogenase, mitochondrial OS=Rattus norvegicus GN=Ogdh PE=1 SV=1	api:100168068/2e-49/2-oxoglutarate dehydrogenase, mitochondrial-like; K00164 2-oxoglutarate dehydrogenase E1 component [EC:1.2.4.2]	SPBC3H7.03c/2e-32/---	PTHR23152/1.5E-74/--	NA
CL1383.Contig4_All	gi|646701495|gb|KDR11185.1|/0/2-oxoglutarate dehydrogenase E1 component, mitochondrial [Zootermopsis nevadensis]	gi|380017766|ref|XM_003692769.1|/1e-155/PREDICTED: Apis florea 2-oxoglutarate dehydrogenase, mitochondrial-like (LOC100871183), mRNA	sp|Q60HE2|ODO1_MACFA/0.0/2-oxoglutarate dehydrogenase, mitochondrial OS=Macaca fascicularis GN=OGDH PE=2 SV=1	nvi:100123494/0.0/Ogdh, NV12821, Nc73EF; oxoglutarate (alpha-ketoglutarate) dehydrogenase (lipoamide) (EC:1.2.4.2); K00164 2-oxoglutarate dehydrogenase E1 component [EC:1.2.4.2]	SPBC3H7.03c/0.0/---	PF02779/1.6E-67/Transketolase, pyrimidine binding domain	NA
CL1383.Contig5_All	gi|646701495|gb|KDR11185.1|/0/2-oxoglutarate dehydrogenase E1 component, mitochondrial [Zootermopsis nevadensis]	gi|380017766|ref|XM_003692769.1|/1e-155/PREDICTED: Apis florea 2-oxoglutarate dehydrogenase, mitochondrial-like (LOC100871183), mRNA	sp|Q60HE2|ODO1_MACFA/0.0/2-oxoglutarate dehydrogenase, mitochondrial OS=Macaca fascicularis GN=OGDH PE=2 SV=1	ame:408286/0.0/2-oxoglutarate dehydrogenase, mitochondrial-like; K00164 2-oxoglutarate dehydrogenase E1 component [EC:1.2.4.2]	SPBC3H7.03c/0.0/---	PTHR23152:SF6/0.0/--	NA
CL1383.Contig6_All	gi|646701495|gb|KDR11185.1|/0/2-oxoglutarate dehydrogenase E1 component, mitochondrial [Zootermopsis nevadensis]	gi|380017766|ref|XM_003692769.1|/1e-152/PREDICTED: Apis florea 2-oxoglutarate dehydrogenase, mitochondrial-like (LOC100871183), mRNA	sp|Q60HE2|ODO1_MACFA/0.0/2-oxoglutarate dehydrogenase, mitochondrial OS=Macaca fascicularis GN=OGDH PE=2 SV=1	ame:408286/0.0/2-oxoglutarate dehydrogenase, mitochondrial-like; K00164 2-oxoglutarate dehydrogenase E1 component [EC:1.2.4.2]	SPBC3H7.03c/0.0/---	SM00861/1.3E-52/Transketolase, pyrimidine binding domain	NA
CL1383.Contig7_All	gi|646701495|gb|KDR11185.1|/0/2-oxoglutarate dehydrogenase E1 component, mitochondrial [Zootermopsis nevadensis]	gi|380017766|ref|XM_003692769.1|/1e-152/PREDICTED: Apis florea 2-oxoglutarate dehydrogenase, mitochondrial-like (LOC100871183), mRNA	sp|Q60HE2|ODO1_MACFA/0.0/2-oxoglutarate dehydrogenase, mitochondrial OS=Macaca fascicularis GN=OGDH PE=2 SV=1	ame:408286/0.0/2-oxoglutarate dehydrogenase, mitochondrial-like; K00164 2-oxoglutarate dehydrogenase E1 component [EC:1.2.4.2]	SPBC3H7.03c/0.0/---	SM00861/1.3E-52/Transketolase, pyrimidine binding domain	NA
CL1383.Contig8_All	gi|646701495|gb|KDR11185.1|/2.94223e-166/2-oxoglutarate dehydrogenase E1 component, mitochondrial [Zootermopsis nevadensis]	gi|380017766|ref|XM_003692769.1|/3e-20/PREDICTED: Apis florea 2-oxoglutarate dehydrogenase, mitochondrial-like (LOC100871183), mRNA	sp|Q623T0|ODO1_CAEBR/2e-124/2-oxoglutarate dehydrogenase, mitochondrial OS=Caenorhabditis briggsae GN=CBG01737 PE=3 SV=1	ame:408286/8e-166/2-oxoglutarate dehydrogenase, mitochondrial-like; K00164 2-oxoglutarate dehydrogenase E1 component [EC:1.2.4.2]	SPBC3H7.03c/4e-89/---	PF00676/3.4E-27/Dehydrogenase E1 component	biological_process:GO:0006099//tricarboxylic acid cycle;molecular_function:GO:0004591//oxoglutarate dehydrogenase (succinyl-transferring) activity;GO:0030976//thiamine pyrophosphate binding;
CL1383.Contig9_All	gi|193704554|ref|XP_001950262.1|/6.97775e-48/PREDICTED: 2-oxoglutarate dehydrogenase, mitochondrial isoform X2 [Acyrthosiphon pisum]	gi|557750444|ref|XM_005174929.1|/1e-16/PREDICTED: Musca domestica 2-oxoglutarate dehydrogenase, mitochondrial-like (LOC101896673), mRNA	sp|O61199|ODO1_CAEEL/2e-41/2-oxoglutarate dehydrogenase, mitochondrial OS=Caenorhabditis elegans GN=ogdh-1 PE=1 SV=2	api:100168068/3e-49/2-oxoglutarate dehydrogenase, mitochondrial-like; K00164 2-oxoglutarate dehydrogenase E1 component [EC:1.2.4.2]	SPBC3H7.03c/4e-27/---	PTHR23152/1.7E-69/--	NA
CL1389.Contig2_All	gi|646708440|gb|KDR14752.1|/0/Tubulin polyglutamylase TTLL4 [Zootermopsis nevadensis]	NA	sp|Q14679|TTLL4_HUMAN/1e-159/Tubulin polyglutamylase TTLL4 OS=Homo sapiens GN=TTLL4 PE=1 SV=2	ame:551507/2e-52/tubulin polyglutamylase TTLL13-like; K00273 D-amino-acid oxidase [EC:1.4.3.3]	NA	PS51221/53.325/TTL domain profile.	NA
CL1395.Contig1_All	gi|646696363|gb|KDR08704.1|/5.08152e-34/Trans-Golgi network integral membrane protein 2 [Zootermopsis nevadensis]	gi|283131797|dbj|AB490772.1|/3e-25/Paralichthys olivaceus DNA, contains MHCCLass Ia chain,CLone: BAC-52L18	sp|O43493|TGON2_HUMAN/2e-18/Trans-Golgi network integral membrane protein 2 OS=Homo sapiens GN=TGOLN2 PE=1 SV=2	aga:AgaP_AGAP003331/6e-13/ENOPH_ANOGA; AGAP003331-PA; K09880 enolase-phosphatase E1 [EC:3.1.3.77]	NA	PTHR23211/1.5E-18/--	NA
CL1395.Contig2_All	gi|646696363|gb|KDR08704.1|/2.82757e-35/Trans-Golgi network integral membrane protein 2 [Zootermopsis nevadensis]	gi|283131797|dbj|AB490772.1|/3e-25/Paralichthys olivaceus DNA, contains MHCCLass Ia chain,CLone: BAC-52L18	sp|O43493|TGON2_HUMAN/2e-17/Trans-Golgi network integral membrane protein 2 OS=Homo sapiens GN=TGOLN2 PE=1 SV=2	aga:AgaP_AGAP003331/4e-12/ENOPH_ANOGA; AGAP003331-PA; K09880 enolase-phosphatase E1 [EC:3.1.3.77]	NA	PTHR23211/4.7E-18/--	NA
CL140.Contig1_All	gi|646717006|gb|KDR20017.1|/1.48233e-13/hypothetical protein L798_05252 [Zootermopsis nevadensis]	NA	sp|Q95JC9|PRP_PIG/1e-11/Basic proline-rich protein OS=Sus scrofa PE=1 SV=2	ame:409155/9e-11/dihydrolipoyllysine-residue succinyltransferase component of 2-oxoglutarate dehydrogenase complex, mitochondrial-like; K00658 2-oxoglutarate dehydrogenase E2 component (dihydrolipoamide succinyltransferase) [EC:2.3.1.61]	XF0818/2e-09/---	NA	NA
CL140.Contig2_All	gi|281204033|gb|EFA78229.1|/1.02953e-12/hypothetical protein PPL_08880 [Polysphondylium pallidum PN500]	NA	sp|Q95JC9|PRP_PIG/6e-11/Basic proline-rich protein OS=Sus scrofa PE=1 SV=2	ame:409155/3e-10/dihydrolipoyllysine-residue succinyltransferase component of 2-oxoglutarate dehydrogenase complex, mitochondrial-like; K00658 2-oxoglutarate dehydrogenase E2 component (dihydrolipoamide succinyltransferase) [EC:2.3.1.61]	XF0818/3e-09/---	NA	NA
CL1410.Contig1_All	gi|607303032|gb|EZA44924.1|/1.2839e-50/nose resistant to fluoxetine protein 6-like protein-2 [Microplitis demolitor]	NA	sp|Q09225|NRF6_CAEEL/6e-19/Nose resistant to fluoxetine protein 6 OS=Caenorhabditis elegans GN=nrf-6 PE=1 SV=3	dme:Dmel_CG33337/8e-20/CG33337 gene product from transcript CG33337-RB (EC:2.3.1.-); K00680 [EC:2.3.1.-]	NA	PTHR11161/3.8E-62/--	NA
CL1410.Contig2_All	gi|607303032|gb|EZA44924.1|/6.46782e-51/nose resistant to fluoxetine protein 6-like protein-2 [Microplitis demolitor]	NA	sp|Q09225|NRF6_CAEEL/3e-19/Nose resistant to fluoxetine protein 6 OS=Caenorhabditis elegans GN=nrf-6 PE=1 SV=3	dme:Dmel_CG33337/4e-20/CG33337 gene product from transcript CG33337-RB (EC:2.3.1.-); K00680 [EC:2.3.1.-]	NA	PTHR11161/3.8E-62/--	NA
CL1448.Contig2_All	gi|646723324|gb|KDR23965.1|/0/Atlastin [Zootermopsis nevadensis]	gi|498951263|ref|XM_004523091.1|/2e-11/PREDICTED: Ceratitis capitata atlastin-like (LOC101460120), transcript variant X3, mRNA	sp|Q9VC57|ATLAS_DROME/0.0/Atlastin OS=Drosophila melanogaster GN=atl PE=1 SV=1	dan:Dana_GF21951/7e-10/GF21951 gene product from transcript GF21951-RA; K07515 enoyl-CoA hydratase / long-chain 3-hydroxyacyl-CoA dehydrogenase [EC:4.2.1.17 1.1.1.211]	Rv1566c/7e-06/---	PTHR10751:SF42/2.5E-272/--	biological_process:GO:0006184//GTP catabolic process;molecular_function:GO:0005525//GTP binding;GO:0003924//GTPase activity;
CL1463.Contig1_All	gi|557294586|ref|XP_006029730.1|/7.33021e-50/PREDICTED: histone-lysine N-methyltransferase SETMAR-like [Alligator sinensis]	NA	sp|Q7JQ07|MOS1T_DROMA/4e-20/Mariner Mos1 transposase OS=Drosophila mauritiana GN=mariner\T PE=1 SV=1	hmg:100199829/1e-15/similar to SET domain and mariner transposase fusion; K11433 histone-lysine N-methyltransferase SETMAR [EC:2.1.1.43]	NA	PF01359/1.3E-11/Transposase (partial DDE domain)	NA
CL1463.Contig2_All	gi|557294586|ref|XP_006029730.1|/1.5642e-58/PREDICTED: histone-lysine N-methyltransferase SETMAR-like [Alligator sinensis]	NA	sp|Q7JQ07|MOS1T_DROMA/7e-26/Mariner Mos1 transposase OS=Drosophila mauritiana GN=mariner\T PE=1 SV=1	ptr:470738/3e-25/SETMAR; SET domain and mariner transposase fusion gene; K11433 histone-lysine N-methyltransferase SETMAR [EC:2.1.1.43]	NA	PF01359/6.2E-15/Transposase (partial DDE domain)	NA
CL1523.Contig1_All	gi|543260223|ref|XP_005420996.1|/1.00793e-09/PREDICTED: neural Wiskott-Aldrich syndrome protein [Geospiza fortis]	NA	sp|Q91YD9|WASL_MOUSE/4e-09/Neural Wiskott-Aldrich syndrome protein OS=Mus musculus GN=Wasl PE=1 SV=1	acs:100551675/1e-10/neural Wiskott-Aldrich syndrome protein-like; K05747 Wiskott-Aldrich syndrome protein	CC3494_1/7e-07/---	NA	NA
CL1523.Contig2_All	gi|646717008|gb|KDR20019.1|/1.02639e-06/hypothetical protein L798_05254 [Zootermopsis nevadensis]	NA	sp|P80232|CU70_LOCMI/2e-07/Cuticle protein 70, isoforms A and B OS=Locusta migratoria PE=1 SV=1	gga:417750/7e-06/WASL; Wiskott-Aldrich syndrome-like; K05747 Wiskott-Aldrich syndrome protein	NA	NA	NA
CL1550.Contig1_All	gi|99867354|gb|ABF68036.1|/8.00367e-52/arginine kinase [Locusta migratoria manilensis]	gi|99867353|gb|DQ513322.1|/1e-152/Locusta migratoria manilensis arginine kinase (AK) mRNA, complete cds	sp|P91798|KARG_SCHAM/4e-52/Arginine kinase OS=Schistocerca americana GN=ARGK PE=2 SV=1	ame:550932/2e-49/Argk; arginine kinase (EC:2.7.3.3); K00933 creatine kinase [EC:2.7.3.2]	CAC3190/2e-14/---	PTHR11547/5.1E-64/--	NA
CL1550.Contig2_All	gi|99867354|gb|ABF68036.1|/0/arginine kinase [Locusta migratoria manilensis]	gi|1688218|gb|U77580.1|SAU77580/0.0/Schistocerca americana arginine kinase (argK) mRNA, complete cds	sp|P91798|KARG_SCHAM/0.0/Arginine kinase OS=Schistocerca americana GN=ARGK PE=2 SV=1	tca:660479/0.0/similar to CG32031-PA, isoform A; K00933 creatine kinase [EC:2.7.3.2]	CAC3190/5e-25/---	PTHR11547/3.4E-223/--	biological_process:GO:0016310//phosphorylation;molecular_function:GO:0005524//ATP binding;GO:0016301//kinase activity;
CL1563.Contig1_All	gi|115551756|dbj|BAF34360.1|/3.35269e-57/Luciferase [Rhagophthalmus ohbai]	NA	sp|Q54P77|4CL1_DICDI/2e-45/Probable 4-coumarate--CoA ligase 1 OS=Dictyostelium discoideum GN=4cl1 PE=3 SV=1	mmu:233799/9e-28/Acsm2, AI315615, BC031140, MGC37245; acyl-CoA synthetase medium-chain family member 2 (EC:6.2.1.2); K01896 medium-chain acyl-CoA synthetase [EC:6.2.1.2]	BS_lcfA/2e-35/---	PF13193/2.4E-10/AMP-binding enzyme C-terminal domain	NA
CL1563.Contig2_All	gi|642915003|ref|XP_008190478.1|/1.85545e-58/PREDICTED: 4-coumarate--CoA ligase 1-like [Tribolium castaneum] &gt;gi|642915005|ref|XP_008190479.1| PREDICTED: 4-coumarate--CoA ligase 1-like [Tribolium castaneum] &gt;gi|642915007|ref|XP_008190480.1| PREDICTED: 4-coumarate--CoA ligase 1-like [Tribolium castaneum] &gt;gi|270002347|gb|EEZ98794.1| hypothetical protein TcasGA2_TC001358 [Tribolium castane…	NA	sp|P08659|LUCI_PHOPY/1e-44/Luciferin 4-monooxygenase OS=Photinus pyralis PE=1 SV=1	mmu:233799/4e-26/Acsm2, AI315615, BC031140, MGC37245; acyl-CoA synthetase medium-chain family member 2 (EC:6.2.1.2); K01896 medium-chain acyl-CoA synthetase [EC:6.2.1.2]	BS_lcfA/4e-35/---	PF13193/2.9E-10/AMP-binding enzyme C-terminal domain	NA
CL1563.Contig3_All	gi|642915003|ref|XP_008190478.1|/2.78158e-49/PREDICTED: 4-coumarate--CoA ligase 1-like [Tribolium castaneum] &gt;gi|642915005|ref|XP_008190479.1| PREDICTED: 4-coumarate--CoA ligase 1-like [Tribolium castaneum] &gt;gi|642915007|ref|XP_008190480.1| PREDICTED: 4-coumarate--CoA ligase 1-like [Tribolium castaneum] &gt;gi|270002347|gb|EEZ98794.1| hypothetical protein TcasGA2_TC001358 [Tribolium castane…	NA	sp|Q54P77|4CL1_DICDI/2e-40/Probable 4-coumarate--CoA ligase 1 OS=Dictyostelium discoideum GN=4cl1 PE=3 SV=1	mmu:233799/3e-24/Acsm2, AI315615, BC031140, MGC37245; acyl-CoA synthetase medium-chain family member 2 (EC:6.2.1.2); K01896 medium-chain acyl-CoA synthetase [EC:6.2.1.2]	BS_lcfA/5e-33/---	PF00501/1.6E-66/AMP-binding enzyme	NA
CL1574.Contig1_All	gi|571510343|ref|XP_006571721.1|/1.81286e-63/PREDICTED: short spindle protein 4 isoform X12 [Apis mellifera]	NA	sp|A1ZAU8|PTRO_DROME/3e-21/Patronin OS=Drosophila melanogaster GN=Patronin PE=1 SV=1	spu:575350/6e-09/similar to aryl hydrocarbon receptor; K09093 aryl hydrocarbon receptor	NA	PTHR21595/3.7E-20/--	NA
CL1574.Contig2_All	gi|646710838|gb|KDR16256.1|/6.90697e-92/Short spindle protein 4 [Zootermopsis nevadensis]	NA	sp|Q08AD1|CAMP2_HUMAN/3e-23/Calmodulin-regulated spectrin-associated protein 2 OS=Homo sapiens GN=CAMSAP2 PE=1 SV=3	dmo:Dmoj_GI21761/4e-07/GI21761 gene product from transcript GI21761-RA; K09188 histone-lysine N-methyltransferase MLL3 [EC:2.1.1.43]	NA	PTHR21595/1.0E-19/--	NA
CL158.Contig1_All	gi|646718054|gb|KDR20677.1|/3.40218e-08/Pyrroline-5-carboxylate reductase 3 [Zootermopsis nevadensis]	NA	NA	ame:412234/4e-09/pyrroline-5-carboxylate reductase; K00286 pyrroline-5-carboxylate reductase [EC:1.5.1.2]	NA	PF03807/3.3E-5/NADP oxidoreductase coenzyme F420-dependent	NA
CL158.Contig2_All	gi|91077326|ref|XP_974776.1|/1.8483e-83/PREDICTED: pyrroline-5-carboxylate reductase 3 [Tribolium castaneum] &gt;gi|270001668|gb|EEZ98115.1| hypothetical protein TcasGA2_TC000533 [Tribolium castaneum]	NA	sp|A1L2Q8|P5CR3_XENLA/3e-60/Pyrroline-5-carboxylate reductase 3 OS=Xenopus laevis GN=pycrl PE=2 SV=2	tca:663647/9e-85/similar to CG6009-PA; K00286 pyrroline-5-carboxylate reductase [EC:1.5.1.2]	MA4102/1e-54/---	PTHR11645:SF18/1.9E-121/--	biological_process:GO:0044710//single-organism metabolic process;molecular_function:GO:0016491//oxidoreductase activity;
CL1606.Contig1_All	gi|646701317|gb|KDR11107.1|/0/Histone-lysine N-methyltransferase eggless, partial [Zootermopsis nevadensis]	gi|557011078|ref|XM_006006087.1|/3e-07/PREDICTED: Latimeria chalumnae SET domain, bifurcated 1 (SETDB1), mRNA	sp|Q28Z18|SETB1_DROPS/0.0/Histone-lysine N-methyltransferase eggless OS=Drosophila pseudoobscura pseudoobscura GN=egg PE=3 SV=2	ame:409098/0.0/egg; eggless; K11421 histone-lysine N-methyltransferase SETDB [EC:2.1.1.43]	SPBC428.08c/2e-18/---	SM00333/2.5/Tudor domain	NA
CL1606.Contig2_All	gi|646701317|gb|KDR11107.1|/0/Histone-lysine N-methyltransferase eggless, partial [Zootermopsis nevadensis]	gi|557011078|ref|XM_006006087.1|/3e-07/PREDICTED: Latimeria chalumnae SET domain, bifurcated 1 (SETDB1), mRNA	sp|Q28Z18|SETB1_DROPS/0.0/Histone-lysine N-methyltransferase eggless OS=Drosophila pseudoobscura pseudoobscura GN=egg PE=3 SV=2	ame:409098/0.0/egg; eggless; K11421 histone-lysine N-methyltransferase SETDB [EC:2.1.1.43]	SPBC428.08c/2e-18/---	PTHR22884:SF286/1.1E-199/--	NA
CL1611.Contig1_All	gi|646722104|gb|KDR23207.1|/5.54975e-149/Chromodomain Y-like protein 2 [Zootermopsis nevadensis]	gi|556720177|ref|XM_005955901.1|/8e-11/PREDICTED: Pantholops hodgsonii ATPase family, AAA domain containing 2 (ATAD2), mRNA	sp|Q9DBD5|PELP1_MOUSE/8e-12/Proline-, glutamic acid- and leucine-rich protein 1 OS=Mus musculus GN=Pelp1 PE=1 SV=2	hsa:23524/5e-08/SRRM2, 300-KD, CWF21, Cwc21, DKFZp667L0421, DKFZp686O15166, FLJ21926, FLJ22250, KIAA0324, MGC40295, SRL300, SRm300; serine/arginine repetitive matrix 2; K13172 serine/arginine repetitive matrix protein 2	YLR106c/8e-07/---	NA	NA
CL1611.Contig2_All	gi|646722104|gb|KDR23207.1|/4.36694e-149/Chromodomain Y-like protein 2 [Zootermopsis nevadensis]	gi|556720177|ref|XM_005955901.1|/8e-11/PREDICTED: Pantholops hodgsonii ATPase family, AAA domain containing 2 (ATAD2), mRNA	sp|Q9DBD5|PELP1_MOUSE/2e-10/Proline-, glutamic acid- and leucine-rich protein 1 OS=Mus musculus GN=Pelp1 PE=1 SV=2	hsa:23524/5e-08/SRRM2, 300-KD, CWF21, Cwc21, DKFZp667L0421, DKFZp686O15166, FLJ21926, FLJ22250, KIAA0324, MGC40295, SRL300, SRm300; serine/arginine repetitive matrix 2; K13172 serine/arginine repetitive matrix protein 2	YLR106c/5e-07/---	NA	NA
CL1652.Contig1_All	gi|607367291|gb|EZA61438.1|/0/S-adenosylmethionine synthase [Cerapachys biroi]	gi|340729975|ref|XM_003403220.1|/2e-31/PREDICTED: Bombus terrestris s-adenosylmethionine synthase-like, transcript variant 2 (LOC100652183), mRNA	sp|P40320|METK_DROME/8e-144/S-adenosylmethionine synthase OS=Drosophila melanogaster GN=Sam-S PE=2 SV=2	ame:551102/0.0/s-adenosylmethionine synthase-like; K00789 S-adenosylmethionine synthetase [EC:2.5.1.6]	SPBC14F5.05c/1e-115/---	PS00376/-/S-adenosylmethionine synthase signature 1.	NA
CL1652.Contig2_All	gi|383852563|ref|XP_003701796.1|/0/PREDICTED: S-adenosylmethionine synthase-like isoform 1 [Megachile rotundata]	gi|340729975|ref|XM_003403220.1|/2e-31/PREDICTED: Bombus terrestris s-adenosylmethionine synthase-like, transcript variant 2 (LOC100652183), mRNA	sp|P40320|METK_DROME/0.0/S-adenosylmethionine synthase OS=Drosophila melanogaster GN=Sam-S PE=2 SV=2	nvi:100121895/0.0/NV16492; S-adenosylmethionine synthase-like; K00789 S-adenosylmethionine synthetase [EC:2.5.1.6]	SPBC14F5.05c/3e-154/---	PS00376/-/S-adenosylmethionine synthase signature 1.	NA
CL1652.Contig3_All	gi|156554747|ref|XP_001601797.1|/0/PREDICTED: S-adenosylmethionine synthase isoform X1 [Nasonia vitripennis] &gt;gi|645031042|ref|XP_008210035.1| PREDICTED: S-adenosylmethionine synthase isoform X1 [Nasonia vitripennis]	gi|340729975|ref|XM_003403220.1|/2e-31/PREDICTED: Bombus terrestris s-adenosylmethionine synthase-like, transcript variant 2 (LOC100652183), mRNA	sp|P40320|METK_DROME/0.0/S-adenosylmethionine synthase OS=Drosophila melanogaster GN=Sam-S PE=2 SV=2	nvi:100121895/0.0/NV16492; S-adenosylmethionine synthase-like; K00789 S-adenosylmethionine synthetase [EC:2.5.1.6]	SPBC14F5.05c/1e-153/---	PS00377/-/S-adenosylmethionine synthase signature 2.	biological_process:GO:0006730//one-carbon metabolic process;GO:0006556//S-adenosylmethionine biosynthetic process;molecular_function:GO:0046872//metal ion binding;GO:0005524//ATP binding;GO:0004478//methionine adenosyltransferase activity;
CL1683.Contig3_All	gi|646722933|gb|KDR23727.1|/6.62475e-46/hypothetical protein L798_06013 [Zootermopsis nevadensis]	NA	sp|O15047|SET1A_HUMAN/5e-06/Histone-lysine N-methyltransferase SETD1A OS=Homo sapiens GN=SETD1A PE=1 SV=3	tgu:100231590/2e-06/enabled homolog; K05746 enabled	NA	NA	NA
CL1745.Contig1_All	gi|646711641|gb|KDR16732.1|/0/Glucose dehydrogenase [acceptor] [Zootermopsis nevadensis]	gi|512891783|ref|XM_004922711.1|/5e-24/PREDICTED: Bombyx mori glucose dehydrogenase [acceptor]-like (LOC101736123), mRNA	sp|P18172|DHGL_DROPS/0.0/Glucose dehydrogenase [FAD, quinone] OS=Drosophila pseudoobscura pseudoobscura GN=Gld PE=3 SV=4	dme:Dmel_CG1152/0.0/Gld; Glucose dehydrogenase (EC:1.1.-.- 1.1.99.10); K00108 choline dehydrogenase [EC:1.1.99.1]	CC0945/3e-91/---	PTHR11552/0.0/--	biological_process:GO:0006066//alcohol metabolic process;GO:0055114//oxidation-reduction process;molecular_function:GO:0004344//glucose dehydrogenase activity;GO:0008812//choline dehydrogenase activity;GO:0050660//flavin adenine dinucleotide binding;
CL1745.Contig2_All	gi|193713741|ref|XP_001944712.1|/0/PREDICTED: glucose dehydrogenase [FAD, quinone] isoform X1 [Acyrthosiphon pisum]	gi|512891783|ref|XM_004922711.1|/1e-24/PREDICTED: Bombyx mori glucose dehydrogenase [acceptor]-like (LOC101736123), mRNA	sp|P18173|DHGL_DROME/0.0/Glucose dehydrogenase [FAD, quinone] OS=Drosophila melanogaster GN=Gld PE=3 SV=3	dme:Dmel_CG1152/0.0/Gld; Glucose dehydrogenase (EC:1.1.-.- 1.1.99.10); K00108 choline dehydrogenase [EC:1.1.99.1]	DR0965/9e-95/---	NA	NA
CL1765.Contig1_All	gi|646713878|gb|KDR18054.1|/1.52333e-71/Peroxisomal acyl-coenzyme A oxidase 3 [Zootermopsis nevadensis]	NA	sp|Q9EPL9|ACOX3_MOUSE/5e-58/Peroxisomal acyl-coenzyme A oxidase 3 OS=Mus musculus GN=Acox3 PE=1 SV=2	nvi:100122596/7e-63/Acox3, NV11208; acyl-Coenzyme A oxidase 3, pristanoyl (EC:1.3.3.6); K00232 acyl-CoA oxidase [EC:1.3.3.6]	YGL205w/4e-29/---	PF02770/5.4E-10/Acyl-CoA dehydrogenase, middle domain	biological_process:GO:0006635//fatty acid beta-oxidation;cellular_component:GO:0005777//peroxisome;molecular_function:GO:0003997//acyl-CoA oxidase activity;GO:0050660//flavin adenine dinucleotide binding;GO:0003995//acyl-CoA dehydrogenase activity;
CL1765.Contig2_All	gi|646713878|gb|KDR18054.1|/0/Peroxisomal acyl-coenzyme A oxidase 3 [Zootermopsis nevadensis]	NA	sp|O15254|ACOX3_HUMAN/3e-166/Peroxisomal acyl-coenzyme A oxidase 3 OS=Homo sapiens GN=ACOX3 PE=1 SV=2	api:100163509/0.0/peroxisomal acyl-coenzyme A oxidase 3-like; K00232 acyl-CoA oxidase [EC:1.3.3.6]	YGL205w/2e-54/---	PF02770/2.1E-8/Acyl-CoA dehydrogenase, middle domain	biological_process:GO:0044710//single-organism metabolic process;molecular_function:GO:0016627//oxidoreductase activity, acting on the CH-CH group of donors;
CL1787.Contig2_All	gi|657754897|ref|XP_008312997.1|/1.20763e-15/PREDICTED:Uncharacterized protein DDB_G0271670-like [Cynoglossus semilaevis]	NA	sp|Q75JC9|Y8484_DICDI/2e-15/Uncharacterized protein DDB_G0271670 OS=Dictyostelium discoideum GN=DDB_G0271670 PE=4 SV=1	cfa:448784/1e-06/MUC1; mucin 1, cell surface associated; K06568 mucin 1, transmembrane	NA	NA	NA
CL1811.Contig1_All	gi|646712355|gb|KDR17137.1|/1.92167e-56/Diamine acetyltransferase 2 [Zootermopsis nevadensis]	NA	sp|Q7PCJ8|SAT2_BOVIN/1e-38/Diamine acetyltransferase 2 OS=Bos taurus GN=SAT2 PE=2 SV=1	ecb:100073008/2e-38/diamine acetyltransferase 2-like; K00657 diamine N-acetyltransferase [EC:2.3.1.57]	MA1792/1e-20/---	PTHR10545/1.3E-72/--	NA
CL1811.Contig2_All	gi|646712355|gb|KDR17137.1|/1.78927e-56/Diamine acetyltransferase 2 [Zootermopsis nevadensis]	NA	sp|Q7PCJ8|SAT2_BOVIN/1e-38/Diamine acetyltransferase 2 OS=Bos taurus GN=SAT2 PE=2 SV=1	ecb:100073008/2e-38/diamine acetyltransferase 2-like; K00657 diamine N-acetyltransferase [EC:2.3.1.57]	MA1792/1e-20/---	PTHR10545/1.3E-72/--	NA
CL1811.Contig3_All	gi|646712355|gb|KDR17137.1|/1.60358e-56/Diamine acetyltransferase 2 [Zootermopsis nevadensis]	NA	sp|Q7PCJ8|SAT2_BOVIN/1e-38/Diamine acetyltransferase 2 OS=Bos taurus GN=SAT2 PE=2 SV=1	ecb:100073008/1e-38/diamine acetyltransferase 2-like; K00657 diamine N-acetyltransferase [EC:2.3.1.57]	MA1792/1e-20/---	PTHR10545/1.3E-72/--	NA
CL1816.Contig1_All	gi|646712868|gb|KDR17437.1|/1.91718e-97/hypothetical protein L798_08565 [Zootermopsis nevadensis]	NA	sp|Q9UMS6|SYNP2_HUMAN/5e-09/Synaptopodin-2 OS=Homo sapiens GN=SYNPO2 PE=1 SV=2	nvi:100120205/4e-06/Trr, NV15493; trithorax-related; K09188 histone-lysine N-methyltransferase MLL3 [EC:2.1.1.43]	NA	PTHR24217:SF0/1.5E-55/--	NA
CL1816.Contig3_All	gi|646712868|gb|KDR17437.1|/3.23859e-98/hypothetical protein L798_08565 [Zootermopsis nevadensis]	NA	sp|Q8WXI7|MUC16_HUMAN/3e-08/Mucin-16 OS=Homo sapiens GN=MUC16 PE=1 SV=2	nvi:100120205/3e-06/Trr, NV15493; trithorax-related; K09188 histone-lysine N-methyltransferase MLL3 [EC:2.1.1.43]	NA	PTHR24217:SF0/1.6E-20/--	NA
CL1818.Contig2_All	gi|557230845|emb|CDJ68493.1|/4.69898e-07/hypothetical protein, conserved [Eimeria necatrix]	NA	sp|Q6SPE9|SAMD1_RABIT/3e-08/Atherin OS=Oryctolagus cuniculus GN=SAMD1 PE=2 SV=1	dpe:Dper_GL13095/5e-07/GL13095 gene product from transcript GL13095-RA; K00161 pyruvate dehydrogenase E1 component subunit alpha [EC:1.2.4.1]	NA	NA	NA
CL1851.Contig3_All	gi|645021901|ref|XP_008207690.1|/1.00067e-43/PREDICTED: MOXD1 homolog 1 [Nasonia vitripennis]	NA	sp|Q5TZ24|MOXD1_DANRE/9e-32/DBH-like monooxygenase protein 1 homolog OS=Danio rerio GN=moxd1 PE=2 SV=2	mmu:13166/2e-20/Dbh; dopamine beta hydroxylase (EC:1.14.17.1); K00503 dopamine beta-monooxygenase [EC:1.14.17.1]	NA	PS50836/9.61/DOMON domain profile.	molecular_function:GO:0003824//catalytic activity;
CL1861.Contig1_All	gi|557204318|emb|CDJ34253.1|/1.25389e-10/nuclease, putative [Eimeria mitis]	gi|37651867|gb|AC127294.4|/2e-11/Mus musculus BACCLone RP23-386L1 from chromosome 3, complete sequence	sp|Q6SPE9|SAMD1_RABIT/1e-08/Atherin OS=Oryctolagus cuniculus GN=SAMD1 PE=2 SV=1	dpo:Dpse_GA26154/3e-10/GA26154 gene product from transcript GA26154-RA; K00658 2-oxoglutarate dehydrogenase E2 component (dihydrolipoamide succinyltransferase) [EC:2.3.1.61]	RSc1191/1e-06/---	NA	NA
CL1861.Contig2_All	gi|557204318|emb|CDJ34253.1|/1.57007e-10/nuclease, putative [Eimeria mitis]	gi|37651867|gb|AC127294.4|/2e-11/Mus musculus BACCLone RP23-386L1 from chromosome 3, complete sequence	sp|Q6SPE9|SAMD1_RABIT/1e-08/Atherin OS=Oryctolagus cuniculus GN=SAMD1 PE=2 SV=1	dpo:Dpse_GA26154/4e-11/GA26154 gene product from transcript GA26154-RA; K00658 2-oxoglutarate dehydrogenase E2 component (dihydrolipoamide succinyltransferase) [EC:2.3.1.61]	RSc1191/1e-06/---	NA	NA
CL1867.Contig1_All	gi|646713068|gb|KDR17569.1|/2.26078e-71/Methionine adenosyltransferase 2 subunit beta [Zootermopsis nevadensis]	gi|22748539|gb|AC122411.4|/4e-07/Mus musculus BACCLone RP24-143P19 from chromosome 1, complete sequence	sp|Q4QQZ4|MAT2B_XENLA/1e-48/Methionine adenosyltransferase 2 subunit beta OS=Xenopus laevis GN=mat2b PE=2 SV=1	xla:734577/4e-48/mat2b, MGC115498; methionine adenosyltransferase II, beta (EC:2.5.1.6); K00789 S-adenosylmethionine synthetase [EC:2.5.1.6]	alr3336/2e-13/---	PTHR10491/1.3E-78/--	NA
CL1867.Contig2_All	gi|646713068|gb|KDR17569.1|/2.07533e-98/Methionine adenosyltransferase 2 subunit beta [Zootermopsis nevadensis]	gi|22748539|gb|AC122411.4|/4e-07/Mus musculus BACCLone RP24-143P19 from chromosome 1, complete sequence	sp|Q4QQZ4|MAT2B_XENLA/4e-74/Methionine adenosyltransferase 2 subunit beta OS=Xenopus laevis GN=mat2b PE=2 SV=1	xla:734577/1e-73/mat2b, MGC115498; methionine adenosyltransferase II, beta (EC:2.5.1.6); K00789 S-adenosylmethionine synthetase [EC:2.5.1.6]	alr3336/9e-31/---	PF04321/1.8E-66/RmlD substrate binding domain	NA
CL1871.Contig1_All	gi|646706695|gb|KDR13802.1|/0/Histone-lysine N-methyltransferase, H3 lysine-79 specific [Zootermopsis nevadensis]	gi|18642383|emb|AL603766.4|/6e-06/Human DNA sequence fromCLone RP11-365H23 on chromosome 6, complete sequence	sp|Q8INR6|DOT1L_DROME/2e-14/Histone-lysine N-methyltransferase, H3 lysine-79 specific OS=Drosophila melanogaster GN=gpp PE=1 SV=2	tca:660658/2e-32/similar to DOT1-like, histone H3 methyltransferase; K11427 histone-lysine N-methyltransferase, H3 lysine-79 specific [EC:2.1.1.43]	NA	NA	NA
CL1871.Contig2_All	gi|646706695|gb|KDR13802.1|/0/Histone-lysine N-methyltransferase, H3 lysine-79 specific [Zootermopsis nevadensis]	gi|18642383|emb|AL603766.4|/6e-06/Human DNA sequence fromCLone RP11-365H23 on chromosome 6, complete sequence	sp|Q8INR6|DOT1L_DROME/2e-14/Histone-lysine N-methyltransferase, H3 lysine-79 specific OS=Drosophila melanogaster GN=gpp PE=1 SV=2	tca:660658/6e-31/similar to DOT1-like, histone H3 methyltransferase; K11427 histone-lysine N-methyltransferase, H3 lysine-79 specific [EC:2.1.1.43]	NA	NA	molecular_function:GO:0016740//transferase activity;
CL1874.Contig1_All	gi|307180800|gb|EFN68664.1|/1.66813e-70/Aspartate aminotransferase, cytoplasmic [Camponotus floridanus]	NA	sp|P05201|AATC_MOUSE/1e-64/Aspartate aminotransferase, cytoplasmic OS=Mus musculus GN=Got1 PE=1 SV=3	nvi:100120655/3e-66/NV16345; aspartate aminotransferase, cytoplasmic-like; K14454 aspartate aminotransferase, cytoplasmic [EC:2.6.1.1]	SPAC10F6.13c/6e-52/---	PF00155/3.2E-38/AminotransferaseCLass I and II	NA
CL1874.Contig2_All	gi|307180800|gb|EFN68664.1|/9.14033e-141/Aspartate aminotransferase, cytoplasmic [Camponotus floridanus]	NA	sp|P00503|AATC_PIG/5e-126/Aspartate aminotransferase, cytoplasmic OS=Sus scrofa GN=GOT1 PE=1 SV=3	nvi:100120655/2e-137/NV16345; aspartate aminotransferase, cytoplasmic-like; K14454 aspartate aminotransferase, cytoplasmic [EC:2.6.1.1]	SPAC10F6.13c/1e-95/---	PR00799/8.8E-30/Aspartate aminotransferase signature	NA
CL1902.Contig1_All	gi|242013379|ref|XP_002427385.1|/0/proline oxidase, putative [Pediculus humanus corporis] &gt;gi|212511759|gb|EEB14647.1| proline oxidase, putative [Pediculus humanus corporis]	gi|194897625|ref|XM_001978656.1|/2e-26/Drosophila erecta GG19728 (Dere\GG19728), mRNA	sp|Q04499|PROD_DROME/0.0/Proline dehydrogenase 1, mitochondrial OS=Drosophila melanogaster GN=slgA PE=1 SV=2	tca:659689/0.0/similar to sluggish A CG1417-PE; K00318 proline dehydrogenase [EC:1.5.99.8]	SPCC70.03c/4e-31/---	PTHR13914:SF0/1.2E-264/--	biological_process:GO:0006562//proline catabolic process;GO:0006537//glutamate biosynthetic process;GO:0055114//oxidation-reduction process;molecular_function:GO:0004657//proline dehydrogenase activity;
CL1902.Contig2_All	gi|242013379|ref|XP_002427385.1|/0/proline oxidase, putative [Pediculus humanus corporis] &gt;gi|212511759|gb|EEB14647.1| proline oxidase, putative [Pediculus humanus corporis]	gi|194897625|ref|XM_001978656.1|/2e-26/Drosophila erecta GG19728 (Dere\GG19728), mRNA	sp|Q04499|PROD_DROME/0.0/Proline dehydrogenase 1, mitochondrial OS=Drosophila melanogaster GN=slgA PE=1 SV=2	tca:659689/0.0/similar to sluggish A CG1417-PE; K00318 proline dehydrogenase [EC:1.5.99.8]	SPCC70.03c/5e-31/---	PF01619/5.9E-101/Proline dehydrogenase	biological_process:GO:0006562//proline catabolic process;GO:0006537//glutamate biosynthetic process;GO:0055114//oxidation-reduction process;molecular_function:GO:0004657//proline dehydrogenase activity;
CL1922.Contig1_All	gi|332373706|gb|AEE61994.1|/4.8392e-80/unknown [Dendroctonus ponderosae] &gt;gi|478257753|gb|ENN77896.1| hypothetical protein YQE_05573, partial [Dendroctonus ponderosae] &gt;gi|546677665|gb|ERL88459.1| hypothetical protein D910_05845 [Dendroctonus ponderosae]	gi|512892651|ref|XM_004922927.1|/5e-17/PREDICTED: Bombyx mori protein canopy homolog 3-like (LOC101740906), mRNA	sp|Q6GN40|CNPY3_XENLA/5e-53/Protein canopy homolog 3 OS=Xenopus laevis GN=cnpy3 PE=2 SV=2	mgp:100540940/2e-45/glycine N-methyltransferase-like; K00552 glycine N-methyltransferase [EC:2.1.1.20]	NA	PTHR15382/3.0E-109/--	NA
CL1922.Contig2_All	gi|332373706|gb|AEE61994.1|/2.51686e-80/unknown [Dendroctonus ponderosae] &gt;gi|478257753|gb|ENN77896.1| hypothetical protein YQE_05573, partial [Dendroctonus ponderosae] &gt;gi|546677665|gb|ERL88459.1| hypothetical protein D910_05845 [Dendroctonus ponderosae]	gi|512892651|ref|XM_004922927.1|/3e-17/PREDICTED: Bombyx mori protein canopy homolog 3-like (LOC101740906), mRNA	sp|Q6GN40|CNPY3_XENLA/3e-53/Protein canopy homolog 3 OS=Xenopus laevis GN=cnpy3 PE=2 SV=2	mgp:100540940/1e-45/glycine N-methyltransferase-like; K00552 glycine N-methyltransferase [EC:2.1.1.20]	NA	PTHR15382/3.0E-109/--	NA
CL1939.Contig1_All	gi|646695031|gb|KDR08205.1|/3.05119e-69/putative enoyl-CoA hydratase [Zootermopsis nevadensis]	NA	sp|Q1ZXF1|ECHM_DICDI/1e-19/Probable enoyl-CoA hydratase, mitochondrial OS=Dictyostelium discoideum GN=echs1 PE=3 SV=1	hmg:100204825/9e-21/similar to enoyl Coenzyme A hydratase, short chain, 1, mitochondrial; K07511 enoyl-CoA hydratase [EC:4.2.1.17]	Rv0675/5e-46/---	PTHR11941/1.4E-99/--	biological_process:GO:0008152//metabolic process;molecular_function:GO:0003824//catalytic activity;
CL1939.Contig2_All	gi|646695031|gb|KDR08205.1|/1.67922e-47/putative enoyl-CoA hydratase [Zootermopsis nevadensis]	NA	sp|Q1ZXF1|ECHM_DICDI/2e-06/Probable enoyl-CoA hydratase, mitochondrial OS=Dictyostelium discoideum GN=echs1 PE=3 SV=1	nvi:100121569/2e-09/NV18054; probable enoyl-CoA hydratase, mitochondrial-like; K07511 enoyl-CoA hydratase [EC:4.2.1.17]	Rv0675/5e-21/---	NA	biological_process:GO:0008152//metabolic process;molecular_function:GO:0003824//catalytic activity;
CL1939.Contig3_All	gi|646695031|gb|KDR08205.1|/4.83526e-98/putative enoyl-CoA hydratase [Zootermopsis nevadensis]	NA	sp|Q1ZXF1|ECHM_DICDI/1e-23/Probable enoyl-CoA hydratase, mitochondrial OS=Dictyostelium discoideum GN=echs1 PE=3 SV=1	hmg:100204825/1e-23/similar to enoyl Coenzyme A hydratase, short chain, 1, mitochondrial; K07511 enoyl-CoA hydratase [EC:4.2.1.17]	Rv0675/3e-56/---	PTHR11941:SF18/3.8E-124/--	biological_process:GO:0008152//metabolic process;molecular_function:GO:0003824//catalytic activity;
CL1947.Contig1_All	gi|646699970|gb|KDR10336.1|/0/Retinal dehydrogenase 2 [Zootermopsis nevadensis]	gi|449667992|ref|XM_002170163.2|/2e-07/PREDICTED: Hydra magnipapillata aldehyde dehydrogenase, mitochondrial-like (LOC100205406), mRNA	sp|O94788|AL1A2_HUMAN/9e-179/Retinal dehydrogenase 2 OS=Homo sapiens GN=ALDH1A2 PE=1 SV=3	ame:408559/0.0/retinal dehydrogenase 1-like; K00128 aldehyde dehydrogenase (NAD+) [EC:1.2.1.3]	BS_dhaS/1e-143/---	PTHR11699:SF145/0.0/--	NA
CL1947.Contig2_All	gi|307178537|gb|EFN67226.1|/3.84187e-64/Retinal dehydrogenase 1 [Camponotus floridanus]	gi|350425486|ref|XM_003494089.1|/3e-06/PREDICTED: Bombus impatiens aldehyde dehydrogenase X, mitochondrial-like (LOC100743044), mRNA	sp|P27463|AL1A1_CHICK/5e-63/Retinal dehydrogenase 1 OS=Gallus gallus GN=ALDH1A1 PE=2 SV=1	dwi:Dwil_GK12053/1e-63/GK12053 gene product from transcript GK12053-RA; K00128 aldehyde dehydrogenase (NAD+) [EC:1.2.1.3]	SPAC9E9.09c/1e-50/---	PTHR11699/1.2E-110/--	biological_process:GO:0055114//oxidation-reduction process;molecular_function:GO:0001758//retinal dehydrogenase activity;
CL1980.Contig2_All	gi|154415943|ref|XP_001580995.1|/2.93747e-09/hypothetical protein [Trichomonas vaginalis G3] &gt;gi|121915218|gb|EAY20009.1| conserved hypothetical protein [Trichomonas vaginalis G3]	NA	sp|D3YXK1|SAMD1_MOUSE/4e-08/Atherin OS=Mus musculus GN=Samd1 PE=1 SV=1	dya:Dyak_GE10492/2e-07/GE10492 gene product from transcript GE10492-RA; K05747 Wiskott-Aldrich syndrome protein	RSc2303/9e-08/---	NA	NA
CL1991.Contig3_All	gi|646705842|gb|KDR13352.1|/6.2911e-38/hypothetical protein L798_12612, partial [Zootermopsis nevadensis]	gi|153921832|dbj|AK271902.1|/9e-13/Gryllus bimaculatus mRNA, GBcontig18763	sp|Q9V7U0|RESIL_DROME/7e-24/Pro-resilin OS=Drosophila melanogaster GN=resilin PE=1 SV=1	aml:100469094/8e-09/histone-lysine N-methyltransferase MLL4-like; K14959 histone-lysine N-methyltransferase MLL4 [EC:2.1.1.43]	NA	PS51155/13.596/Chitin-binding type R&R domain profile.	NA
CL1993.Contig2_All	gi|571530366|ref|XP_006567925.1|/2.60052e-08/PREDICTED: dihydrolipoyllysine-residue succinyltransferase component of 2-oxoglutarate dehydrogenase complex, mitochondrial-like isoform X1 [Apis mellifera]	gi|71651853|ref|XM_809502.1|/2e-09/Trypanosoma cruzi strainCL Brener dispersed gene family protein 1 (DGF-1) partial mRNA	sp|Q9Z0G8|WIPF3_RAT/4e-08/WAS/WASL-interacting protein family member 3 OS=Rattus norvegicus GN=Wipf3 PE=1 SV=1	ame:409155/1e-09/dihydrolipoyllysine-residue succinyltransferase component of 2-oxoglutarate dehydrogenase complex, mitochondrial-like; K00658 2-oxoglutarate dehydrogenase E2 component (dihydrolipoamide succinyltransferase) [EC:2.3.1.61]	CC3494_1/2e-06/---	NA	NA
CL204.Contig1_All	gi|189310188|emb|CAP20051.1|/6.0092e-81/transposase [Portunus pelagicus]	gi|62868235|emb|AJ865321.1|/9e-60/Pholidoptera griseoaptera microsatellite DNA,CLone WPG 1-27	sp|Q7JQ07|MOS1T_DROMA/6e-43/Mariner Mos1 transposase OS=Drosophila mauritiana GN=mariner\T PE=1 SV=1	ptr:470738/4e-41/SETMAR; SET domain and mariner transposase fusion gene; K11433 histone-lysine N-methyltransferase SETMAR [EC:2.1.1.43]	NA	PTHR23016/3.0E-21/--	NA
CL204.Contig3_All	gi|646700605|gb|KDR10706.1|/4.53595e-68/hypothetical protein L798_15468 [Zootermopsis nevadensis]	NA	sp|Q53H47|SETMR_HUMAN/6e-39/Histone-lysine N-methyltransferase SETMAR OS=Homo sapiens GN=SETMAR PE=1 SV=2	ptr:470738/2e-38/SETMAR; SET domain and mariner transposase fusion gene; K11433 histone-lysine N-methyltransferase SETMAR [EC:2.1.1.43]	NA	PF13565/1.8E-6/Homeodomain-like domain	NA
CL2043.Contig1_All	gi|256368116|gb|ACU78068.1|/0/hexamerin-like protein 1 [Locusta migratoria]	gi|256368115|gb|FJ609738.1|/0.0/Locusta migratoria hexamerin-like protein 1 mRNA, complete cds	sp|Q25641|CRPI_PERAM/2e-114/Allergen Cr-PI OS=Periplaneta americana PE=1 SV=1	dya:Dyak_GE14257/8e-55/GE14257 gene product from transcript GE14257-RA; K00505 tyrosinase [EC:1.14.18.1]	NA	PTHR11511:SF5/6.2E-137/--	NA
CL2043.Contig2_All	gi|256368116|gb|ACU78068.1|/0/hexamerin-like protein 1 [Locusta migratoria]	gi|256368115|gb|FJ609738.1|/0.0/Locusta migratoria hexamerin-like protein 1 mRNA, complete cds	sp|Q25641|CRPI_PERAM/3e-114/Allergen Cr-PI OS=Periplaneta americana PE=1 SV=1	dya:Dyak_GE14257/4e-56/GE14257 gene product from transcript GE14257-RA; K00505 tyrosinase [EC:1.14.18.1]	YGR189c/7e-08/---	PR00187/1.8E-10/Arthropod haemocyanin signature	NA
CL2043.Contig3_All	gi|256368116|gb|ACU78068.1|/0/hexamerin-like protein 1 [Locusta migratoria]	gi|256368115|gb|FJ609738.1|/0.0/Locusta migratoria hexamerin-like protein 1 mRNA, complete cds	sp|Q25641|CRPI_PERAM/1e-109/Allergen Cr-PI OS=Periplaneta americana PE=1 SV=1	dya:Dyak_GE14257/2e-53/GE14257 gene product from transcript GE14257-RA; K00505 tyrosinase [EC:1.14.18.1]	YGR189c/2e-07/---	PTHR11511:SF5/1.1E-144/--	NA
CL2049.Contig1_All	gi|572315585|ref|XP_006623441.1|/3.7303e-90/PREDICTED: luciferin 4-monooxygenase-like [Apis dorsata]	NA	sp|P08659|LUCI_PHOPY/1e-70/Luciferin 4-monooxygenase OS=Photinus pyralis PE=1 SV=1	tgu:100226082/8e-36/similar to acyl-CoA synthetase medium-chain family member 3; K01896 medium-chain acyl-CoA synthetase [EC:6.2.1.2]	PAE1379/4e-57/---	PTHR24096/4.6E-149/--	NA
CL2049.Contig2_All	gi|572315585|ref|XP_006623441.1|/1.7008e-90/PREDICTED: luciferin 4-monooxygenase-like [Apis dorsata]	NA	sp|P13129|LUCI_LUCCR/3e-70/Luciferin 4-monooxygenase OS=Luciola cruciata PE=1 SV=1	mmu:264895/3e-35/Acsf2, MGC25878; acyl-CoA synthetase family member 2 (EC:6.2.1.-); K00666 fatty-acyl-CoA synthase [EC:6.2.1.-]	PAE1379/7e-54/---	PS00455/-/Putative AMP-binding domain signature.	NA
CL2096.Contig1_All	gi|646718099|gb|KDR20701.1|/0/Glucose dehydrogenase [acceptor] [Zootermopsis nevadensis]	gi|513005881|ref|XM_004864343.1|/2e-07/PREDICTED: Heterocephalus glaber choline dehydrogenase (Chdh), transcript variant X3, mRNA	sp|P18173|DHGL_DROME/1e-149/Glucose dehydrogenase [FAD, quinone] OS=Drosophila melanogaster GN=Gld PE=3 SV=3	dme:Dmel_CG1152/4e-149/Gld; Glucose dehydrogenase (EC:1.1.-.- 1.1.99.10); K00108 choline dehydrogenase [EC:1.1.99.1]	DR0965/1e-93/---	PS00623/-/GMC oxidoreductases signature 1.	NA
CL2096.Contig2_All	gi|646718099|gb|KDR20701.1|/0/Glucose dehydrogenase [acceptor] [Zootermopsis nevadensis]	gi|513005881|ref|XM_004864343.1|/2e-07/PREDICTED: Heterocephalus glaber choline dehydrogenase (Chdh), transcript variant X3, mRNA	sp|P18173|DHGL_DROME/6e-151/Glucose dehydrogenase [FAD, quinone] OS=Drosophila melanogaster GN=Gld PE=3 SV=3	dme:Dmel_CG1152/2e-150/Gld; Glucose dehydrogenase (EC:1.1.-.- 1.1.99.10); K00108 choline dehydrogenase [EC:1.1.99.1]	DR0965/1e-91/---	PS00623/-/GMC oxidoreductases signature 1.	NA
CL214.Contig1_All	gi|322780891|gb|EFZ10120.1|/2.83608e-17/hypothetical protein SINV_80889 [Solenopsis invicta]	NA	sp|Q6SPE9|SAMD1_RABIT/1e-08/Atherin OS=Oryctolagus cuniculus GN=SAMD1 PE=2 SV=1	dwi:Dwil_GK10059/2e-06/GK10059 gene product from transcript GK10059-RA; K02891 large subunit ribosomal protein L22e	XF0818/1e-06/---	SM00360/1.6E-7/RNA recognition motif	NA
CL214.Contig2_All	gi|322780891|gb|EFZ10120.1|/2.71128e-17/hypothetical protein SINV_80889 [Solenopsis invicta]	NA	sp|Q6SPE9|SAMD1_RABIT/1e-08/Atherin OS=Oryctolagus cuniculus GN=SAMD1 PE=2 SV=1	dwi:Dwil_GK10059/1e-06/GK10059 gene product from transcript GK10059-RA; K02891 large subunit ribosomal protein L22e	XF0818/1e-06/---	SM00360/1.6E-7/RNA recognition motif	NA
CL2170.Contig1_All	gi|646716824|gb|KDR19910.1|/9.09173e-125/Aminomethyltransferase, mitochondrial [Zootermopsis nevadensis]	gi|45382156|ref|NM_204788.1|/8e-13/Gallus gallus aminomethyltransferase (AMT), mRNA gi|222867|dbj|D11162.1|CHKTP Gallus gallus mRNA for T-protein, complete cds	sp|P25285|GCST_BOVIN/1e-97/Aminomethyltransferase, mitochondrial OS=Bos taurus GN=AMT PE=1 SV=1	tca:663354/1e-101/similar to CG31116-PD, isoform D; K00605 aminomethyltransferase [EC:2.1.2.10]	SPAC31G5.14/1e-76/---	PF08669/9.3E-23/GlycineCLeavage T-protein C-terminal barrel domain	molecular_function:GO:0016740//transferase activity;
CL2170.Contig2_All	gi|646716824|gb|KDR19910.1|/4.76152e-70/Aminomethyltransferase, mitochondrial [Zootermopsis nevadensis]	NA	sp|P28337|GCST_CHICK/3e-62/Aminomethyltransferase, mitochondrial OS=Gallus gallus GN=AMT PE=2 SV=2	tca:663354/2e-62/similar to CG31116-PD, isoform D; K00605 aminomethyltransferase [EC:2.1.2.10]	SPAC31G5.14/9e-50/---	PF01571/2.0E-32/Aminomethyltransferase folate-binding domain	molecular_function:GO:0016740//transferase activity;
CL2171.Contig1_All	gi|657580152|ref|XP_008294028.1|/6.87859e-39/PREDICTED: histone-lysine N-methyltransferase SETMAR-like isoform X1 [Stegastes partitus]	gi|47270699|gb|AC072048.4|/3e-22/Mus musculus strain C57BL6/J chromosome 6CLone RP23-189E15, complete sequence	sp|Q7JQ07|MOS1T_DROMA/4e-09/Mariner Mos1 transposase OS=Drosophila mauritiana GN=mariner\T PE=1 SV=1	hmg:100199829/8e-10/similar to SET domain and mariner transposase fusion; K11433 histone-lysine N-methyltransferase SETMAR [EC:2.1.1.43]	NA	PF01359/9.3E-16/Transposase (partial DDE domain)	NA
CL2171.Contig2_All	gi|156618|gb|AAA28265.1|/4.79155e-20/mariner transposase [Chrysoperla plorabunda] &gt;gi|600837|gb|AAC46947.1| mariner transposase [Chrysoperla plorabunda]	NA	sp|Q53H47|SETMR_HUMAN/3e-06/Histone-lysine N-methyltransferase SETMAR OS=Homo sapiens GN=SETMAR PE=1 SV=2	hmg:100199829/2e-08/similar to SET domain and mariner transposase fusion; K11433 histone-lysine N-methyltransferase SETMAR [EC:2.1.1.43]	NA	PF01359/9.1E-12/Transposase (partial DDE domain)	NA
CL2184.Contig1_All	gi|589058106|dbj|BAO51999.1|/0/tyrosine decarboxylase 1 [Gryllus bimaculatus]	gi|195474160|ref|XM_002089324.1|/2e-26/Drosophila yakuba GE24598 (Dyak\GE24598), mRNA	sp|O88533|DDC_MOUSE/4e-160/Aromatic-L-amino-acid decarboxylase OS=Mus musculus GN=Ddc PE=2 SV=1	tca:661480/0.0/similar to CG30446-PA; K01593 aromatic-L-amino-acid decarboxylase [EC:4.1.1.28]	YPO1193/3e-83/---	PR00800/8.4E-82/Aromatic-L-amino-acid decarboxylase signature	NA
CL2184.Contig2_All	gi|589058106|dbj|BAO51999.1|/2.10698e-20/tyrosine decarboxylase 1 [Gryllus bimaculatus]	NA	NA	tca:661480/3e-10/similar to CG30446-PA; K01593 aromatic-L-amino-acid decarboxylase [EC:4.1.1.28]	NA	NA	NA
CL2187.Contig1_All	gi|321464650|gb|EFX75656.1|/5.53411e-151/hypothetical protein DAPPUDRAFT_226211 [Daphnia pulex]	NA	sp|Q91ZW6|TMLH_RAT/8e-43/Trimethyllysine dioxygenase, mitochondrial OS=Rattus norvegicus GN=Tmlhe PE=1 SV=2	dmo:Dmoj_GI14867/5e-48/GI14867 gene product from transcript GI14867-RA; K00471 gamma-butyrobetaine dioxygenase [EC:1.14.11.1]	mll1440/3e-37/---	PF02668/1.0E-43/Taurine catabolism dioxygenase TauD, TfdA family	NA
CL2187.Contig2_All	gi|321464650|gb|EFX75656.1|/2.80483e-127/hypothetical protein DAPPUDRAFT_226211 [Daphnia pulex]	NA	sp|Q924Y0|BODG_MOUSE/3e-34/Gamma-butyrobetaine dioxygenase OS=Mus musculus GN=Bbox1 PE=2 SV=1	dmo:Dmoj_GI14867/2e-36/GI14867 gene product from transcript GI14867-RA; K00471 gamma-butyrobetaine dioxygenase [EC:1.14.11.1]	mll1440/3e-36/---	PF02668/6.3E-44/Taurine catabolism dioxygenase TauD, TfdA family	NA
CL2204.Contig1_All	gi|270015247|gb|EFA11695.1|/3.7131e-90/hypothetical protein TcasGA2_TC002152 [Tribolium castaneum]	NA	sp|P34257|TC3A_CAEEL/8e-07/Transposable element Tc3 transposase OS=Caenorhabditis elegans GN=tc3a PE=1 SV=1	mcc:703880/5e-06/SETMAR; SET domain and mariner transposase fusion gene; K11433 histone-lysine N-methyltransferase SETMAR [EC:2.1.1.43]	NA	PTHR23022:SF53/5.4E-61/--	NA
CL2207.Contig2_All	gi|646703684|gb|KDR12237.1|/0/hypothetical protein L798_13845, partial [Zootermopsis nevadensis]	gi|195401582|ref|XM_002059356.1|/5e-10/Drosophila virilis GJ18475 (Dvir\GJ18475), mRNA	sp|Q765P7|MTSSL_HUMAN/2e-113/MTSS1-like protein OS=Homo sapiens GN=MTSS1L PE=1 SV=1	xtr:100158528/4e-11/baiap2; BAI1-associated protein 2; K05627 BAI1-associated protein 2	NA	PS51082/7.778/WH2 domain profile.	NA
CL2207.Contig3_All	gi|646703684|gb|KDR12237.1|/0/hypothetical protein L798_13845, partial [Zootermopsis nevadensis]	gi|195401582|ref|XM_002059356.1|/5e-10/Drosophila virilis GJ18475 (Dvir\GJ18475), mRNA	sp|Q765P7|MTSSL_HUMAN/3e-113/MTSS1-like protein OS=Homo sapiens GN=MTSS1L PE=1 SV=1	xtr:100158528/5e-11/baiap2; BAI1-associated protein 2; K05627 BAI1-associated protein 2	NA	PS51338/63.261/IMD domain profile.	NA
CL222.Contig1_All	gi|478257589|gb|ENN77743.1|/1.75215e-105/hypothetical protein YQE_05813, partial [Dendroctonus ponderosae] &gt;gi|546677142|gb|ERL88039.1| hypothetical protein D910_05428 [Dendroctonus ponderosae]	NA	sp|Q91Z53|GRHPR_MOUSE/8e-89/Glyoxylate reductase/hydroxypyruvate reductase OS=Mus musculus GN=Grhpr PE=1 SV=1	tca:662063/4e-103/similar to CG1236-PA; K00049 glyoxylate/hydroxypyruvate reductase [EC:1.1.1.79 1.1.1.81]	BH3314/9e-62/---	PF00389/2.2E-34/D-isomer specific 2-hydroxyacid dehydrogenase, catalytic domain	biological_process:GO:0008152//metabolic process;molecular_function:GO:0016616//oxidoreductase activity, acting on the CH-OH group of donors, NAD or NADP as acceptor;GO:0000166//nucleotide binding;GO:0048037//cofactor binding;
CL222.Contig2_All	gi|260837447|ref|XP_002613715.1|/3.0317e-22/hypothetical protein BRAFLDRAFT_104160 [Branchiostoma floridae] &gt;gi|229299104|gb|EEN69724.1| hypothetical protein BRAFLDRAFT_104160 [Branchiostoma floridae]	NA	sp|Q91Z53|GRHPR_MOUSE/3e-20/Glyoxylate reductase/hydroxypyruvate reductase OS=Mus musculus GN=Grhpr PE=1 SV=1	mgp:100549242/3e-22/glyoxylate reductase/hydroxypyruvate reductase-like; K00049 glyoxylate/hydroxypyruvate reductase [EC:1.1.1.79 1.1.1.81]	SA0791/2e-13/---	PTHR10996/2.0E-35/--	NA
CL2243.Contig2_All	gi|637343793|ref|XP_008116993.1|/2.96838e-117/PREDICTED:Uncharacterized protein LOC100557975 [Anolis carolinensis] &gt;gi|637343797|ref|XP_008116994.1| PREDICTED:Uncharacterized protein LOC100557975 [Anolis carolinensis]	NA	sp|Q53H47|SETMR_HUMAN/5e-07/Histone-lysine N-methyltransferase SETMAR OS=Homo sapiens GN=SETMAR PE=1 SV=2	hmg:100197916/8e-08/similar to Usp22 protein; K11366 ubiquitin carboxyl-terminal hydrolase 22/27/51 [EC:3.1.2.15]	NA	PTHR23022:SF53/1.6E-71/--	NA
CL2265.Contig2_All	gi|557294586|ref|XP_006029730.1|/1.36681e-37/PREDICTED: histone-lysine N-methyltransferase SETMAR-like [Alligator sinensis]	NA	sp|Q7JQ07|MOS1T_DROMA/2e-24/Mariner Mos1 transposase OS=Drosophila mauritiana GN=mariner\T PE=1 SV=1	hmg:100199829/3e-26/similar to SET domain and mariner transposase fusion; K11433 histone-lysine N-methyltransferase SETMAR [EC:2.1.1.43]	NA	NA	NA
CL2302.Contig1_All	gi|91077418|ref|XP_975403.1|/5.68144e-58/PREDICTED: acylpyruvase FAHD1, mitochondrial [Tribolium castaneum]	NA	sp|Q2HJ98|FAHD1_BOVIN/3e-47/Acylpyruvase FAHD1, mitochondrial OS=Bos taurus GN=FAHD1 PE=2 SV=1	tca:664303/3e-59/similar to CG5793-PA; K01557 acylpyruvate hydrolase [EC:3.7.1.5]	PH0643/1e-35/---	PTHR11820/9.5E-86/--	molecular_function:GO:0016829//lyase activity;GO:0016853//isomerase activity;
CL2302.Contig2_All	gi|91077418|ref|XP_975403.1|/5.52046e-48/PREDICTED: acylpyruvase FAHD1, mitochondrial [Tribolium castaneum]	NA	sp|Q2HJ98|FAHD1_BOVIN/2e-41/Acylpyruvase FAHD1, mitochondrial OS=Bos taurus GN=FAHD1 PE=2 SV=1	tca:664303/3e-49/similar to CG5793-PA; K01557 acylpyruvate hydrolase [EC:3.7.1.5]	PH0643/3e-30/---	PF01557/1.3E-41/Fumarylacetoacetate (FAA) hydrolase family	molecular_function:GO:0016829//lyase activity;GO:0016853//isomerase activity;
CL2302.Contig3_All	gi|91077418|ref|XP_975403.1|/1.03529e-63/PREDICTED: acylpyruvase FAHD1, mitochondrial [Tribolium castaneum]	NA	sp|Q2HJ98|FAHD1_BOVIN/5e-51/Acylpyruvase FAHD1, mitochondrial OS=Bos taurus GN=FAHD1 PE=2 SV=1	tca:664303/5e-65/similar to CG5793-PA; K01557 acylpyruvate hydrolase [EC:3.7.1.5]	PH0643/2e-37/---	PTHR11820:SF7/1.2E-91/--	molecular_function:GO:0016829//lyase activity;GO:0016853//isomerase activity;
CL2302.Contig4_All	gi|91077418|ref|XP_975403.1|/1.09925e-56/PREDICTED: acylpyruvase FAHD1, mitochondrial [Tribolium castaneum]	NA	sp|Q2HJ98|FAHD1_BOVIN/6e-47/Acylpyruvase FAHD1, mitochondrial OS=Bos taurus GN=FAHD1 PE=2 SV=1	tca:664303/6e-58/similar to CG5793-PA; K01557 acylpyruvate hydrolase [EC:3.7.1.5]	PH0643/2e-35/---	PTHR11820:SF7/9.5E-86/--	molecular_function:GO:0016829//lyase activity;GO:0016853//isomerase activity;
CL232.Contig1_All	gi|546682308|gb|ERL92261.1|/4.11086e-54/hypothetical protein D910_09578, partial [Dendroctonus ponderosae]	NA	sp|Q9Y530|OARD1_HUMAN/8e-39/O-acetyl-ADP-ribose deacetylase 1 OS=Homo sapiens GN=OARD1 PE=1 SV=2	aag:AaeL_AAEL000109/1e-06/enolase-phosphatase e-1; K09880 enolase-phosphatase E1 [EC:3.1.3.77]	NA	PS51154/12.019/Macro domain profile.	NA
CL2327.Contig1_All	gi|646689999|gb|KDR06747.1|/3.11891e-82/1,2-dihydroxy-3-keto-5-methylthiopentene dioxygenase [Zootermopsis nevadensis]	gi|383860946|ref|XM_003705900.1|/9e-10/PREDICTED: Megachile rotundata 1,2-dihydroxy-3-keto-5-methylthiopentene dioxygenase-like (LOC100877295), mRNA	sp|E0W481|MTND_PEDHC/4e-76/1,2-dihydroxy-3-keto-5-methylthiopentene dioxygenase OS=Pediculus humanus subsp. corporis GN=Phum_PHUM616140 PE=3 SV=1	tca:658827/5e-79/similar to 1,2-dihydroxy-3-keto-5-methylthiopentene dioxygenase (Aci-reductone dioxygenase) (ARD) (Androgen-responsive ARD-like protein 1); K08967 1,2-dihydroxy-3-keto-5-methylthiopentene dioxygenase [EC:1.13.11.53 1.13.11.54]	SPBC887.01/1e-26/---	PF03079/3.7E-51/ARD/ARD' family	NA
CL2327.Contig2_All	gi|646689999|gb|KDR06747.1|/3.08805e-82/1,2-dihydroxy-3-keto-5-methylthiopentene dioxygenase [Zootermopsis nevadensis]	gi|383860946|ref|XM_003705900.1|/9e-10/PREDICTED: Megachile rotundata 1,2-dihydroxy-3-keto-5-methylthiopentene dioxygenase-like (LOC100877295), mRNA	sp|E0W481|MTND_PEDHC/4e-76/1,2-dihydroxy-3-keto-5-methylthiopentene dioxygenase OS=Pediculus humanus subsp. corporis GN=Phum_PHUM616140 PE=3 SV=1	tca:658827/5e-79/similar to 1,2-dihydroxy-3-keto-5-methylthiopentene dioxygenase (Aci-reductone dioxygenase) (ARD) (Androgen-responsive ARD-like protein 1); K08967 1,2-dihydroxy-3-keto-5-methylthiopentene dioxygenase [EC:1.13.11.53 1.13.11.54]	SPBC887.01/1e-26/---	PF03079/3.7E-51/ARD/ARD' family	NA
CL234.Contig1_All	gi|166998042|emb|CAP78908.1|/0/succinic semialdehyde dehydrogenase [Ctenocephalides felis]	gi|62392168|emb|BX957335.12|/3e-17/Zebrafish DNA sequence fromCLone CH211-119A10 in linkage group 11 Contains the pax7 gene for paired box gene 7 and three CpG islands, complete sequence	sp|P51649|SSDH_HUMAN/1e-152/Succinate-semialdehyde dehydrogenase, mitochondrial OS=Homo sapiens GN=ALDH5A1 PE=1 SV=2	dpo:Dpse_GA18355/1e-172/GA18355 gene product from transcript GA18355-RA; K00139 succinate-semialdehyde dehydrogenase [EC:1.2.1.24]	PM1536/2e-135/---	PTHR11699:SF49/5.0E-274/--	NA
CL234.Contig2_All	gi|166998042|emb|CAP78908.1|/0/succinic semialdehyde dehydrogenase [Ctenocephalides felis]	gi|62392168|emb|BX957335.12|/3e-17/Zebrafish DNA sequence fromCLone CH211-119A10 in linkage group 11 Contains the pax7 gene for paired box gene 7 and three CpG islands, complete sequence	sp|P51649|SSDH_HUMAN/1e-152/Succinate-semialdehyde dehydrogenase, mitochondrial OS=Homo sapiens GN=ALDH5A1 PE=1 SV=2	dpo:Dpse_GA18355/1e-172/GA18355 gene product from transcript GA18355-RA; K00139 succinate-semialdehyde dehydrogenase [EC:1.2.1.24]	PM1536/2e-135/---	PTHR11699:SF49/5.0E-274/--	NA
CL235.Contig1_All	gi|501291136|dbj|BAN20305.1|/2.00451e-10/cuticle protein, putative [Riptortus pedestris]	gi|289517803|gb|GQ176607.1|/3e-07/Homo sapiensCLone 578 ataxin 3 variant a (ATXN3) mRNA, complete sequence, alternatively spliced	sp|P81225|CU21_LOCMI/9e-12/Cuticle protein 21 OS=Locusta migratoria GN=ACP21 PE=1 SV=1	hsa:5144/5e-07/PDE4D, ACRDYS2, DKFZp686M11213, DPDE3, FLJ97311, HSPDE4D, PDE43, PDE4DN2, STRK1; phosphodiesterase 4D, cAMP-specific (EC:3.1.4.17); K01120 3',5'-cyclic-nucleotide phosphodiesterase [EC:3.1.4.17]	NA	NA	NA
CL235.Contig2_All	gi|501291136|dbj|BAN20305.1|/1.1806e-10/cuticle protein, putative [Riptortus pedestris]	gi|289517803|gb|GQ176607.1|/3e-07/Homo sapiensCLone 578 ataxin 3 variant a (ATXN3) mRNA, complete sequence, alternatively spliced	sp|P83994|CU18A_LOCMI/3e-11/Cuticle protein 18.6, isoform A OS=Locusta migratoria PE=1 SV=1	api:100159606/7e-08/retinal homeobox protein Rx-like; K09332 retina and anterior neural fold homeobox protein	CC3494_1/3e-07/---	NA	NA
CL2364.Contig1_All	gi|340721384|ref|XP_003399101.1|/1.01369e-17/PREDICTED: glycine N-methyltransferase-like [Bombus terrestris]	NA	sp|Q14749|GNMT_HUMAN/9e-07/Glycine N-methyltransferase OS=Homo sapiens GN=GNMT PE=1 SV=3	tca:662005/7e-19/similar to CG6188-PA; K00552 glycine N-methyltransferase [EC:2.1.1.20]	NA	NA	NA
CL2364.Contig2_All	gi|607362790|gb|EZA57035.1|/1.64436e-51/Glycine N-methyltransferase [Cerapachys biroi]	NA	sp|P13255|GNMT_RAT/6e-34/Glycine N-methyltransferase OS=Rattus norvegicus GN=Gnmt PE=1 SV=2	tca:662005/3e-52/similar to CG6188-PA; K00552 glycine N-methyltransferase [EC:2.1.1.20]	NA	PTHR16458/4.0E-20/--	molecular_function:GO:0017174//glycine N-methyltransferase activity;
CL2364.Contig3_All	gi|91080561|ref|XP_973224.1|/5.37403e-120/PREDICTED: glycine N-methyltransferase [Tribolium castaneum] &gt;gi|642919340|ref|XP_008191831.1| PREDICTED: glycine N-methyltransferase [Tribolium castaneum] &gt;gi|270005800|gb|EFA02248.1| hypothetical protein TcasGA2_TC007911 [Tribolium castaneum]	gi|354792557|gb|JN957058.1|/1e-19/Mus musculus targeted KO-first, conditional ready, lacZ-tagged mutant allele Casp7:tm1a(KOMP)Wtsi; transgenic	sp|P13255|GNMT_RAT/1e-93/Glycine N-methyltransferase OS=Rattus norvegicus GN=Gnmt PE=1 SV=2	tca:662005/3e-121/similar to CG6188-PA; K00552 glycine N-methyltransferase [EC:2.1.1.20]	BS_yqeM/1e-08/---	PF12847/2.0E-14/Methyltransferase domain	molecular_function:GO:0017174//glycine N-methyltransferase activity;
CL2432.Contig2_All	gi|528499886|ref|XP_685212.4|/3.91203e-06/PREDICTED: shootin-1 [Danio rerio]	gi|524969848|ref|XM_005084737.1|/5e-06/PREDICTED: Mesocricetus auratus proline rich 12 (Prr12), transcript variant X2, mRNA	sp|P58544|BTBD1_MOUSE/1e-06/BTB/POZ domain-containing protein 1 OS=Mus musculus GN=Btbd1 PE=2 SV=3	cfa:479491/2e-06/VAMP2; vesicle-associated membrane protein 2 (synaptobrevin 2); K13504 vesicle-associated membrane protein 2	NA	NA	NA
CL2436.Contig1_All	gi|321471614|gb|EFX82586.1|/1.85204e-97/hypothetical protein DAPPUDRAFT_302347 [Daphnia pulex]	NA	sp|P31937|3HIDH_HUMAN/4e-93/3-hydroxyisobutyrate dehydrogenase, mitochondrial OS=Homo sapiens GN=HIBADH PE=1 SV=2	xla:431794/2e-96/hibadh, MGC84587; 3-hydroxyisobutyrate dehydrogenase (EC:1.1.1.31); K00020 3-hydroxyisobutyrate dehydrogenase [EC:1.1.1.31]	RSp0649/9e-76/---	PTHR22981/7.7E-137/--	biological_process:GO:0044238//primary metabolic process;GO:0044237//cellular metabolic process;GO:0055114//oxidation-reduction process;GO:0044281//small molecule metabolic process;GO:1901564//organonitrogen compound metabolic process;molecular_function:GO:0016616//oxidoreductase activity, acting on the CH-OH group of donors, NAD or NADP as acceptor;GO:0000166//nucleotide binding;GO:0050662//coen…
CL2436.Contig2_All	gi|321471614|gb|EFX82586.1|/9.03909e-19/hypothetical protein DAPPUDRAFT_302347 [Daphnia pulex]	NA	sp|Q54CX6|3HIDH_DICDI/6e-18/Probable 3-hydroxyisobutyrate dehydrogenase, mitochondrial OS=Dictyostelium discoideum GN=hibA PE=3 SV=1	cin:100178943/1e-17/similar to 3-hydroxyisobutyrate dehydrogenase, mitochondrial precursor (HIBADH); K00020 3-hydroxyisobutyrate dehydrogenase [EC:1.1.1.31]	RSp0649/2e-17/---	PS00895/-/3-hydroxyisobutyrate dehydrogenase signature.	molecular_function:GO:0016616//oxidoreductase activity, acting on the CH-OH group of donors, NAD or NADP as acceptor;GO:0005488//binding;
CL2450.Contig1_All	gi|242019327|ref|XP_002430113.1|/8.11276e-30/protein EMSY, putative [Pediculus humanus corporis] &gt;gi|212515194|gb|EEB17375.1| protein EMSY, putative [Pediculus humanus corporis]	gi|514688409|ref|XM_004991724.1|/7e-23/Salpingoeca sp. ATCC 50818 mbre TPR repeat protein (PTSG_07975) mRNA, complete cds	sp|Q8BMB0|EMSY_MOUSE/8e-19/Protein EMSY OS=Mus musculus GN=Emsy PE=1 SV=2	dmo:Dmoj_GI21761/2e-18/GI21761 gene product from transcript GI21761-RA; K09188 histone-lysine N-methyltransferase MLL3 [EC:2.1.1.43]	YBR112c/9e-10/---	NA	NA
CL2450.Contig2_All	gi|242019327|ref|XP_002430113.1|/6.74636e-30/protein EMSY, putative [Pediculus humanus corporis] &gt;gi|212515194|gb|EEB17375.1| protein EMSY, putative [Pediculus humanus corporis]	gi|514688409|ref|XM_004991724.1|/6e-23/Salpingoeca sp. ATCC 50818 mbre TPR repeat protein (PTSG_07975) mRNA, complete cds	sp|Q8BMB0|EMSY_MOUSE/7e-19/Protein EMSY OS=Mus musculus GN=Emsy PE=1 SV=2	dmo:Dmoj_GI21761/2e-18/GI21761 gene product from transcript GI21761-RA; K09188 histone-lysine N-methyltransferase MLL3 [EC:2.1.1.43]	YBR112c/7e-10/---	NA	NA
CL2456.Contig1_All	gi|332031049|gb|EGI70645.1|/4.02379e-41/FLJ37770-like protein [Acromyrmex echinatior]	NA	sp|Q53H47|SETMR_HUMAN/3e-16/Histone-lysine N-methyltransferase SETMAR OS=Homo sapiens GN=SETMAR PE=1 SV=2	mcc:703880/1e-15/SETMAR; SET domain and mariner transposase fusion gene; K11433 histone-lysine N-methyltransferase SETMAR [EC:2.1.1.43]	NA	NA	NA
CL2456.Contig2_All	gi|383854146|ref|XP_003702583.1|/1.52724e-42/PREDICTED: histone-lysine N-methyltransferase SETMAR-like [Megachile rotundata]	NA	sp|Q7JQ07|MOS1T_DROMA/3e-24/Mariner Mos1 transposase OS=Drosophila mauritiana GN=mariner\T PE=1 SV=1	pon:100447656/4e-19/SETMAR; SET domain and mariner transposase fusion gene; K11433 histone-lysine N-methyltransferase SETMAR [EC:2.1.1.43]	NA	NA	NA
CL2483.Contig1_All	gi|646721093|gb|KDR22563.1|/5.31507e-63/hypothetical protein L798_12691 [Zootermopsis nevadensis]	NA	sp|Q94521|DNAT_DROME/9e-12/Dopamine N-acetyltransferase OS=Drosophila melanogaster GN=Dat PE=1 SV=1	dme:Dmel_CG3318/3e-11/Dat; Dopamine N acetyltransferase (EC:2.3.1.- 2.3.1.5 2.3.1.87); K00669 arylalkylamine N-acetyltransferase [EC:2.3.1.87]	DRA0212/8e-06/---	NA	NA
CL2485.Contig4_All	gi|646722890|gb|KDR23715.1|/1.63774e-49/hypothetical protein L798_13875 [Zootermopsis nevadensis]	gi|354793819|gb|JN958320.1|/1e-13/Mus musculus targeted KO-first, conditional ready, lacZ-tagged mutant allele Krtdap:tm1a(EUCOMM)Wtsi; transgenic	sp|Q9DBD5|PELP1_MOUSE/2e-06/Proline-, glutamic acid- and leucine-rich protein 1 OS=Mus musculus GN=Pelp1 PE=1 SV=2	mcc:703717/4e-06/histone-lysine N-methyltransferase SETD1B-like; K11422 histone-lysine N-methyltransferase SETD1 [EC:2.1.1.43]	NA	NA	NA
CL2508.Contig1_All	gi|646722197|gb|KDR23277.1|/5.18791e-168/Short/branched chain specific acyl-CoA dehydrogenase, mitochondrial [Zootermopsis nevadensis]	gi|383866176|ref|XM_003708499.1|/2e-11/PREDICTED: Megachile rotundata short/branched chain specific acyl-CoA dehydrogenase, mitochondrial-like (LOC100883305), mRNA	sp|P45954|ACDSB_HUMAN/7e-143/Short/branched chain specific acyl-CoA dehydrogenase, mitochondrial OS=Homo sapiens GN=ACADSB PE=1 SV=1	ame:409712/3e-163/short/branched chain specific acyl-CoA dehydrogenase, mitochondrial-like; K09478 short/branched chain acyl-CoA dehydrogenase [EC:1.3.99.12]	BH3798/1e-86/---	PF02770/2.6E-18/Acyl-CoA dehydrogenase, middle domain	NA
CL2508.Contig2_All	gi|646722197|gb|KDR23277.1|/4.97194e-168/Short/branched chain specific acyl-CoA dehydrogenase, mitochondrial [Zootermopsis nevadensis]	gi|383866176|ref|XM_003708499.1|/2e-11/PREDICTED: Megachile rotundata short/branched chain specific acyl-CoA dehydrogenase, mitochondrial-like (LOC100883305), mRNA	sp|P45954|ACDSB_HUMAN/7e-143/Short/branched chain specific acyl-CoA dehydrogenase, mitochondrial OS=Homo sapiens GN=ACADSB PE=1 SV=1	ame:409712/3e-163/short/branched chain specific acyl-CoA dehydrogenase, mitochondrial-like; K09478 short/branched chain acyl-CoA dehydrogenase [EC:1.3.99.12]	BH3798/1e-86/---	PF02770/2.6E-18/Acyl-CoA dehydrogenase, middle domain	NA
CL2508.Contig3_All	gi|646722197|gb|KDR23277.1|/5.3364e-168/Short/branched chain specific acyl-CoA dehydrogenase, mitochondrial [Zootermopsis nevadensis]	gi|383866176|ref|XM_003708499.1|/2e-11/PREDICTED: Megachile rotundata short/branched chain specific acyl-CoA dehydrogenase, mitochondrial-like (LOC100883305), mRNA	sp|P45954|ACDSB_HUMAN/7e-143/Short/branched chain specific acyl-CoA dehydrogenase, mitochondrial OS=Homo sapiens GN=ACADSB PE=1 SV=1	ame:409712/3e-163/short/branched chain specific acyl-CoA dehydrogenase, mitochondrial-like; K09478 short/branched chain acyl-CoA dehydrogenase [EC:1.3.99.12]	BH3798/1e-86/---	PF02770/2.6E-18/Acyl-CoA dehydrogenase, middle domain	NA
CL251.Contig1_All	gi|657580152|ref|XP_008294028.1|/8.52022e-67/PREDICTED: histone-lysine N-methyltransferase SETMAR-like isoform X1 [Stegastes partitus]	NA	sp|Q7JQ07|MOS1T_DROMA/4e-21/Mariner Mos1 transposase OS=Drosophila mauritiana GN=mariner\T PE=1 SV=1	hmg:100199829/1e-20/similar to SET domain and mariner transposase fusion; K11433 histone-lysine N-methyltransferase SETMAR [EC:2.1.1.43]	NA	PF01359/1.2E-16/Transposase (partial DDE domain)	NA
CL2534.Contig1_All	gi|189310188|emb|CAP20051.1|/1.25821e-44/transposase [Portunus pelagicus]	NA	sp|Q7JQ07|MOS1T_DROMA/9e-28/Mariner Mos1 transposase OS=Drosophila mauritiana GN=mariner\T PE=1 SV=1	mcc:703880/5e-22/SETMAR; SET domain and mariner transposase fusion gene; K11433 histone-lysine N-methyltransferase SETMAR [EC:2.1.1.43]	NA	PTHR23022:SF54/1.1E-30/--	NA
CL2534.Contig3_All	gi|557294586|ref|XP_006029730.1|/4.74879e-78/PREDICTED: histone-lysine N-methyltransferase SETMAR-like [Alligator sinensis]	NA	sp|Q7JQ07|MOS1T_DROMA/1e-38/Mariner Mos1 transposase OS=Drosophila mauritiana GN=mariner\T PE=1 SV=1	mcc:703880/2e-33/SETMAR; SET domain and mariner transposase fusion gene; K11433 histone-lysine N-methyltransferase SETMAR [EC:2.1.1.43]	NA	PTHR23022/5.9E-41/--	NA
CL258.Contig4_All	gi|524891955|ref|XP_005102509.1|/2.18494e-30/PREDICTED:Uncharacterized protein LOC101859112 [Aplysia californica]	NA	sp|Q7JQ07|MOS1T_DROMA/3e-12/Mariner Mos1 transposase OS=Drosophila mauritiana GN=mariner\T PE=1 SV=1	mcc:703880/1e-11/SETMAR; SET domain and mariner transposase fusion gene; K11433 histone-lysine N-methyltransferase SETMAR [EC:2.1.1.43]	NA	PF13565/8.1E-7/Homeodomain-like domain	NA
CL2588.Contig2_All	gi|281204033|gb|EFA78229.1|/3.95903e-14/hypothetical protein PPL_08880 [Polysphondylium pallidum PN500]	gi|153917621|dbj|AK282516.1|/5e-07/Gryllus bimaculatus mRNA, GBcontig29377	sp|P21260|YPRO_OWEFU/2e-13/Uncharacterized proline-rich protein (Fragment) OS=Owenia fusiformis PE=4 SV=1	gga:374180/1e-11/ENAH; enabled homolog (Drosophila); K05746 enabled	PAE3650/5e-11/---	NA	NA
CL2615.Contig1_All	gi|24414608|gb|AAL40890.1|/3.26832e-157/kynurenine 3-monooxygenase [Anopheles stephensi]	gi|145413768|gb|EF519416.1|/5e-26/Anopheles quadriannulatus isolate Quadriannulatus ENSANGG00000008286-like gene, partial cds	sp|Q7Q6A7|KMO_ANOGA/1e-155/Kynurenine 3-monooxygenase OS=Anopheles gambiae GN=kh PE=3 SV=2	aga:AgaP_AGAP005948/5e-155/KMO_ANOGA; AGAP005948-PA; K00486 kynurenine 3-monooxygenase [EC:1.14.13.9]	YBL098w/1e-71/---	PR00420/1.1E-17/Aromatic-ring hydroxylase (flavoprotein monooxygenase) signature	biological_process:GO:0019363//pyridine nucleotide biosynthetic process;GO:0019674//NAD metabolic process;cellular_component:GO:0005741//mitochondrial outer membrane;molecular_function:GO:0004502//kynurenine 3-monooxygenase activity;
CL2615.Contig2_All	gi|668459348|gb|KFB47145.1|/4.01797e-95/kynurenine 3-monooxygenase [Anopheles sinensis]	gi|170172431|dbj|AB428570.1|/3e-10/Haemaphysalis longicornis HlK3H mRNA for kynurenine 3 hydroxylase, complete cds	sp|Q7Q6A7|KMO_ANOGA/7e-96/Kynurenine 3-monooxygenase OS=Anopheles gambiae GN=kh PE=3 SV=2	aga:AgaP_AGAP005948/2e-95/KMO_ANOGA; AGAP005948-PA; K00486 kynurenine 3-monooxygenase [EC:1.14.13.9]	YBL098w/8e-39/---	PR00420/9.3E-9/Aromatic-ring hydroxylase (flavoprotein monooxygenase) signature	biological_process:GO:0019363//pyridine nucleotide biosynthetic process;GO:0019674//NAD metabolic process;cellular_component:GO:0005741//mitochondrial outer membrane;molecular_function:GO:0004502//kynurenine 3-monooxygenase activity;
CL2616.Contig1_All	gi|646719659|gb|KDR21699.1|/2.68385e-12/hypothetical protein L798_03824 [Zootermopsis nevadensis]	gi|344276074|ref|XM_003409787.1|/5e-07/PREDICTED: Loxodonta africana forkhead box protein P1-like, transcript variant 2 (LOC100667781), mRNA	sp|Q95ZG3|SPC97_DICDI/8e-06/Spindle pole body component 97 OS=Dictyostelium discoideum GN=spc97 PE=2 SV=2	dgr:Dgri_GH16923/9e-10/GH16923 gene product from transcript GH16923-RA; K14972 PAX-interacting protein 1	NA	NA	NA
CL267.Contig1_All	gi|383854146|ref|XP_003702583.1|/7.21964e-28/PREDICTED: histone-lysine N-methyltransferase SETMAR-like [Megachile rotundata]	NA	sp|Q7JQ07|MOS1T_DROMA/3e-10/Mariner Mos1 transposase OS=Drosophila mauritiana GN=mariner\T PE=1 SV=1	hmg:100199829/2e-08/similar to SET domain and mariner transposase fusion; K11433 histone-lysine N-methyltransferase SETMAR [EC:2.1.1.43]	NA	PF01359/3.4E-9/Transposase (partial DDE domain)	NA
CL2675.Contig1_All	gi|270004795|gb|EFA01243.1|/0/peroxidasin [Tribolium castaneum]	gi|555954534|ref|XM_005889372.1|/1e-34/PREDICTED: Bos mutus peroxidasin homolog (Drosophila) (PXDN), mRNA	sp|Q3UQ28|PXDN_MOUSE/0.0/Peroxidasin homolog OS=Mus musculus GN=Pxdn PE=2 SV=2	cin:100183311/3e-158/tpo; thyroid peroxidase; K00431 thyroid peroxidase [EC:1.11.1.8]	SPy1798/1e-12/---	SM00408/2.9E-11/Immunoglobulin C-2 Type	molecular_function:GO:0004601//peroxidase activity;
CL2675.Contig2_All	gi|270004795|gb|EFA01243.1|/0/peroxidasin [Tribolium castaneum]	gi|555954534|ref|XM_005889372.1|/2e-34/PREDICTED: Bos mutus peroxidasin homolog (Drosophila) (PXDN), mRNA	sp|Q3UQ28|PXDN_MOUSE/0.0/Peroxidasin homolog OS=Mus musculus GN=Pxdn PE=2 SV=2	cin:100183311/2e-158/tpo; thyroid peroxidase; K00431 thyroid peroxidase [EC:1.11.1.8]	SPy1798/2e-12/---	PS50835/15.018/Ig-like domain profile.	molecular_function:GO:0004601//peroxidase activity;
CL2698.Contig1_All	gi|658903811|ref|XP_008434649.1|/1.59515e-21/PREDICTED: keratin-associated protein 5-1-like [Poecilia reticulata]	NA	sp|Q55F68|CYAD_DICDI/1e-15/Adenylate cyclase, terminal-differentiation specific OS=Dictyostelium discoideum GN=acrA PE=1 SV=1	dgr:Dgri_GH17848/2e-14/GH17848 gene product from transcript GH17848-RA; K09188 histone-lysine N-methyltransferase MLL3 [EC:2.1.1.43]	YBR112c/4e-06/---	NA	NA
CL2698.Contig2_All	gi|658903811|ref|XP_008434649.1|/1.3136e-21/PREDICTED: keratin-associated protein 5-1-like [Poecilia reticulata]	NA	sp|Q55F68|CYAD_DICDI/1e-15/Adenylate cyclase, terminal-differentiation specific OS=Dictyostelium discoideum GN=acrA PE=1 SV=1	dgr:Dgri_GH17848/2e-14/GH17848 gene product from transcript GH17848-RA; K09188 histone-lysine N-methyltransferase MLL3 [EC:2.1.1.43]	YBR112c/4e-06/---	NA	NA
CL2715.Contig1_All	gi|557294586|ref|XP_006029730.1|/1.93196e-55/PREDICTED: histone-lysine N-methyltransferase SETMAR-like [Alligator sinensis]	gi|295855138|gb|GQ267825.1|/1e-09/Rammeacris kiangsuCLone WJ628 microsatellite sequence	sp|Q7JQ07|MOS1T_DROMA/4e-32/Mariner Mos1 transposase OS=Drosophila mauritiana GN=mariner\T PE=1 SV=1	ptr:470738/2e-26/SETMAR; SET domain and mariner transposase fusion gene; K11433 histone-lysine N-methyltransferase SETMAR [EC:2.1.1.43]	NA	PF01359/4.6E-17/Transposase (partial DDE domain)	NA
CL2715.Contig2_All	gi|557294586|ref|XP_006029730.1|/2.78681e-117/PREDICTED: histone-lysine N-methyltransferase SETMAR-like [Alligator sinensis]	gi|558213194|ref|XM_006134097.1|/2e-06/PREDICTED: Pelodiscus sinensis histone-lysine N-methyltransferase SETMAR-like (LOC102451781), mRNA	sp|Q53H47|SETMR_HUMAN/2e-51/Histone-lysine N-methyltransferase SETMAR OS=Homo sapiens GN=SETMAR PE=1 SV=2	ptr:470738/7e-51/SETMAR; SET domain and mariner transposase fusion gene; K11433 histone-lysine N-methyltransferase SETMAR [EC:2.1.1.43]	NA	PF01359/6.0E-18/Transposase (partial DDE domain)	NA
CL2729.Contig1_All	gi|646718493|gb|KDR20933.1|/0/Tubulin polyglutamylase TTLL5, partial [Zootermopsis nevadensis]	gi|242105472|emb|FN410910.1|/7e-12/Equus caballus microsatellite DNA, locus ABGe6229	sp|Q6EMB2|TTLL5_HUMAN/7e-156/Tubulin polyglutamylase TTLL5 OS=Homo sapiens GN=TTLL5 PE=1 SV=3	ame:551507/1e-54/tubulin polyglutamylase TTLL13-like; K00273 D-amino-acid oxidase [EC:1.4.3.3]	NA	PS51221/55.644/TTL domain profile.	NA
CL2729.Contig2_All	gi|646718493|gb|KDR20933.1|/0/Tubulin polyglutamylase TTLL5, partial [Zootermopsis nevadensis]	gi|242105472|emb|FN410910.1|/7e-12/Equus caballus microsatellite DNA, locus ABGe6229	sp|Q6EMB2|TTLL5_HUMAN/6e-156/Tubulin polyglutamylase TTLL5 OS=Homo sapiens GN=TTLL5 PE=1 SV=3	ame:551507/1e-54/tubulin polyglutamylase TTLL13-like; K00273 D-amino-acid oxidase [EC:1.4.3.3]	NA	PS51221/55.644/TTL domain profile.	NA
CL2729.Contig3_All	gi|646718493|gb|KDR20933.1|/0/Tubulin polyglutamylase TTLL5, partial [Zootermopsis nevadensis]	gi|242105472|emb|FN410910.1|/7e-12/Equus caballus microsatellite DNA, locus ABGe6229	sp|Q6EMB2|TTLL5_HUMAN/6e-156/Tubulin polyglutamylase TTLL5 OS=Homo sapiens GN=TTLL5 PE=1 SV=3	ame:551507/1e-54/tubulin polyglutamylase TTLL13-like; K00273 D-amino-acid oxidase [EC:1.4.3.3]	NA	PS51221/55.644/TTL domain profile.	NA
CL2805.Contig1_All	gi|283993139|gb|ADB57045.1|/0/fatty acid beta-oxidation complex subunit beta [Heliothis virescens]	gi|170591409|ref|XM_001900428.1|/5e-11/Brugia malayi Hypothetical 47.9 kDa protein B0303.3 in chromosome III partial mRNA	sp|Q99JY0|ECHB_MOUSE/7e-173/Trifunctional enzyme subunit beta, mitochondrial OS=Mus musculus GN=Hadhb PE=1 SV=1	tca:664130/0.0/similar to trifunctional enzyme beta subunit (tp-beta); K07509 acetyl-CoA acyltransferase [EC:2.3.1.16]	YPO2746/2e-94/---	PTHR18919:SF5/9.2E-247/--	NA
CL2805.Contig2_All	gi|283993139|gb|ADB57045.1|/4.53479e-180/fatty acid beta-oxidation complex subunit beta [Heliothis virescens]	gi|194754278|ref|XM_001959387.1|/2e-09/Drosophila ananassae GF12060 (Dana\GF12060), mRNA	sp|Q99JY0|ECHB_MOUSE/9e-157/Trifunctional enzyme subunit beta, mitochondrial OS=Mus musculus GN=Hadhb PE=1 SV=1	tca:664130/1e-178/similar to trifunctional enzyme beta subunit (tp-beta); K07509 acetyl-CoA acyltransferase [EC:2.3.1.16]	YPO2746/8e-89/---	PS00099/-/Thiolases active site.	NA
CL2855.Contig2_All	gi|1169134|sp|P45588.1|CU76_LOCMI/7.16003e-16/RecName: Full=Cuticle protein 76; AltName: Full=LM-ACP 76; Short=LM-76 &gt;gi|300323|gb|AAB26590.1| Lm-76=14 kda cuticle structural protein [Locusta migratoria=migratory locusts, cuticle, Peptide, 139 aa]	gi|153937878|dbj|AK272828.1|/6e-07/Gryllus bimaculatus mRNA, GBcontig19689	sp|P45588|CU76_LOCMI/1e-17/Cuticle protein 76 OS=Locusta migratoria PE=1 SV=1	mcc:717428/9e-07/SF1; splicing factor 1-like; K13095 splicing factor 1	PAE3650/8e-06/---	NA	NA
CL2878.Contig1_All	gi|345493669|ref|XP_001604390.2|/0/PREDICTED: ornithine decarboxylase 1-like [Nasonia vitripennis] &gt;gi|345493671|ref|XP_003427124.1| PREDICTED: ornithine decarboxylase 1-like [Nasonia vitripennis]	NA	sp|P27118|DCOR_CHICK/2e-111/Ornithine decarboxylase (Fragment) OS=Gallus gallus GN=ODC1 PE=2 SV=1	ame:410043/0.0/ornithine decarboxylase-like; K01581 ornithine decarboxylase [EC:4.1.1.17]	SPAC144.04c/3e-92/---	PS00878/-/Orn/DAP/Arg decarboxylases family 2 pyridoxal-P attachment site.	NA
CL2878.Contig2_All	gi|345493669|ref|XP_001604390.2|/0/PREDICTED: ornithine decarboxylase 1-like [Nasonia vitripennis] &gt;gi|345493671|ref|XP_003427124.1| PREDICTED: ornithine decarboxylase 1-like [Nasonia vitripennis]	NA	sp|P27118|DCOR_CHICK/2e-111/Ornithine decarboxylase (Fragment) OS=Gallus gallus GN=ODC1 PE=2 SV=1	ame:410043/0.0/ornithine decarboxylase-like; K01581 ornithine decarboxylase [EC:4.1.1.17]	SPAC144.04c/3e-92/---	PS00878/-/Orn/DAP/Arg decarboxylases family 2 pyridoxal-P attachment site.	NA
CL2878.Contig3_All	gi|345493669|ref|XP_001604390.2|/0/PREDICTED: ornithine decarboxylase 1-like [Nasonia vitripennis] &gt;gi|345493671|ref|XP_003427124.1| PREDICTED: ornithine decarboxylase 1-like [Nasonia vitripennis]	NA	sp|P27118|DCOR_CHICK/2e-111/Ornithine decarboxylase (Fragment) OS=Gallus gallus GN=ODC1 PE=2 SV=1	ame:410043/0.0/ornithine decarboxylase-like; K01581 ornithine decarboxylase [EC:4.1.1.17]	SPAC144.04c/3e-92/---	PS00878/-/Orn/DAP/Arg decarboxylases family 2 pyridoxal-P attachment site.	NA
CL2878.Contig4_All	gi|572264586|ref|XP_006610462.1|/4.40527e-26/PREDICTED: ornithine decarboxylase-like isoform X1 [Apis dorsata] &gt;gi|572264588|ref|XP_006610463.1| PREDICTED: ornithine decarboxylase-like isoform X2 [Apis dorsata]	gi|380013232|ref|XM_003690621.1|/1e-06/PREDICTED: Apis florea ornithine decarboxylase-like (LOC100870604), mRNA	sp|P27120|DCOR1_XENLA/3e-12/Ornithine decarboxylase 1 OS=Xenopus laevis GN=odc1-a PE=2 SV=1	ame:410043/2e-27/ornithine decarboxylase-like; K01581 ornithine decarboxylase [EC:4.1.1.17]	NA	PTHR11482/8.2E-18/--	NA
CL2885.Contig1_All	gi|646717782|gb|KDR20512.1|/8.91924e-178/Isovaleryl-CoA dehydrogenase, mitochondrial [Zootermopsis nevadensis]	gi|153929421|dbj|AK256934.1|/9e-11/Gryllus bimaculatus mRNA, GBcontig03795	sp|P12007|IVD_RAT/6e-162/Isovaleryl-CoA dehydrogenase, mitochondrial OS=Rattus norvegicus GN=Ivd PE=1 SV=2	nvi:100123480/3e-176/NV12819; isovaleryl-CoA dehydrogenase, mitochondrial-like; K00253 isovaleryl-CoA dehydrogenase [EC:1.3.8.4]	BMEI1923/2e-143/---	PTHR24210/4.1E-39/--	biological_process:GO:0055114//oxidation-reduction process;molecular_function:GO:0050660//flavin adenine dinucleotide binding;GO:0008470//isovaleryl-CoA dehydrogenase activity;
CL2885.Contig2_All	gi|646717782|gb|KDR20512.1|/1.62439e-113/Isovaleryl-CoA dehydrogenase, mitochondrial [Zootermopsis nevadensis]	gi|153929421|dbj|AK256934.1|/6e-11/Gryllus bimaculatus mRNA, GBcontig03795	sp|Q3SZI8|IVD_BOVIN/1e-104/Isovaleryl-CoA dehydrogenase, mitochondrial OS=Bos taurus GN=IVD PE=2 SV=1	nvi:100123480/8e-112/NV12819; isovaleryl-CoA dehydrogenase, mitochondrial-like; K00253 isovaleryl-CoA dehydrogenase [EC:1.3.8.4]	BMEI1923/6e-96/---	PF00441/2.7E-41/Acyl-CoA dehydrogenase, C-terminal domain	NA
CL289.Contig2_All	gi|641647871|ref|XP_008179957.1|/1.80428e-35/PREDICTED: putativeUncharacterized protein FLJ37770 [Acyrthosiphon pisum]	NA	sp|Q53H47|SETMR_HUMAN/4e-08/Histone-lysine N-methyltransferase SETMAR OS=Homo sapiens GN=SETMAR PE=1 SV=2	hmg:100209042/1e-07/uncharacterized LOC100209042; K10380 ankyrin	NA	PF13551/2.6E-8/Winged helix-turn helix	NA
CL289.Contig4_All	gi|383854146|ref|XP_003702583.1|/2.05311e-69/PREDICTED: histone-lysine N-methyltransferase SETMAR-like [Megachile rotundata]	NA	sp|Q7JQ07|MOS1T_DROMA/7e-17/Mariner Mos1 transposase OS=Drosophila mauritiana GN=mariner\T PE=1 SV=1	hmg:100199829/5e-16/similar to SET domain and mariner transposase fusion; K11433 histone-lysine N-methyltransferase SETMAR [EC:2.1.1.43]	NA	PF13358/2.4E-12/DDE superfamily endonuclease	NA
CL2900.Contig1_All	gi|646722825|gb|KDR23678.1|/0/Aromatic-L-amino-acid decarboxylase [Zootermopsis nevadensis]	gi|325302236|dbj|AB618097.1|/2e-51/Gryllus bimaculatus AADC mRNA for aromatic L-amino-acid decarboxylase, complete cds	sp|P48861|DDC_MANSE/0.0/Aromatic-L-amino-acid decarboxylase OS=Manduca sexta GN=Ddc PE=2 SV=1	tca:662962/0.0/Ddc; dopa decarboxylase (EC:4.1.1.28); K01593 aromatic-L-amino-acid decarboxylase [EC:4.1.1.28]	YPO1193/2e-79/---	PR00800/3.9E-87/Aromatic-L-amino-acid decarboxylase signature	biological_process:GO:0006520//cellular amino acid metabolic process;molecular_function:GO:0004058//aromatic-L-amino-acid decarboxylase activity;GO:0030170//pyridoxal phosphate binding;
CL2900.Contig2_All	gi|646722825|gb|KDR23678.1|/0/Aromatic-L-amino-acid decarboxylase [Zootermopsis nevadensis]	gi|325302236|dbj|AB618097.1|/2e-51/Gryllus bimaculatus AADC mRNA for aromatic L-amino-acid decarboxylase, complete cds	sp|P48861|DDC_MANSE/0.0/Aromatic-L-amino-acid decarboxylase OS=Manduca sexta GN=Ddc PE=2 SV=1	tca:662962/0.0/Ddc; dopa decarboxylase (EC:4.1.1.28); K01593 aromatic-L-amino-acid decarboxylase [EC:4.1.1.28]	YPO1193/1e-79/---	PTHR11999/2.0E-291/--	biological_process:GO:0006520//cellular amino acid metabolic process;molecular_function:GO:0004058//aromatic-L-amino-acid decarboxylase activity;GO:0030170//pyridoxal phosphate binding;
CL2916.Contig1_All	gi|321463158|gb|EFX74176.1|/3.63075e-120/hypothetical protein DAPPUDRAFT_307444 [Daphnia pulex]	gi|310616730|ref|NG_027839.1|/3e-27/Homo sapiens endoplasmic reticulum aminopeptidase 1 (ERAP1), RefSeqGene on chromosome 5	sp|Q29448|HMGCL_BOVIN/1e-117/Hydroxymethylglutaryl-CoA lyase, mitochondrial OS=Bos taurus GN=HMGCL PE=2 SV=2	acs:100564221/4e-121/hydroxymethylglutaryl-CoA lyase, mitochondrial-like; K01640 hydroxymethylglutaryl-CoA lyase [EC:4.1.3.4]	AGl2702/9e-92/---	PS50991/37.501/Pyruvate carboxyltransferase domain.	NA
CL2916.Contig2_All	gi|321463158|gb|EFX74176.1|/3.90533e-120/hypothetical protein DAPPUDRAFT_307444 [Daphnia pulex]	gi|310616730|ref|NG_027839.1|/4e-27/Homo sapiens endoplasmic reticulum aminopeptidase 1 (ERAP1), RefSeqGene on chromosome 5	sp|Q29448|HMGCL_BOVIN/3e-117/Hydroxymethylglutaryl-CoA lyase, mitochondrial OS=Bos taurus GN=HMGCL PE=2 SV=2	acs:100564221/9e-121/hydroxymethylglutaryl-CoA lyase, mitochondrial-like; K01640 hydroxymethylglutaryl-CoA lyase [EC:4.1.3.4]	AGl2702/1e-91/---	PF00682/1.0E-61/HMGL-like	NA
CL2928.Contig1_All	gi|528523292|ref|XP_005174495.1|/4.34573e-33/PREDICTED: protein TsetseEP-like [Danio rerio]	NA	sp|Q8N693|ESX1_HUMAN/1e-21/Homeobox protein ESX1 OS=Homo sapiens GN=ESX1 PE=1 SV=3	ssc:100513150/4e-29/histone-lysine N-methyltransferase MLL2-like; K09187 histone-lysine N-methyltransferase MLL2 [EC:2.1.1.43]	slr0599/2e-07/---	PR01217/6.1E-10/Proline rich extensin signature	NA
CL2928.Contig2_All	gi|545545632|ref|XP_005636941.1|/1.04175e-46/PREDICTED: histone-lysine N-methyltransferase 2D isoform X4 [Canis lupus familiaris]	NA	sp|O14686|KMT2D_HUMAN/5e-35/Histone-lysine N-methyltransferase 2D OS=Homo sapiens GN=KMT2D PE=1 SV=2	ssc:100513150/2e-41/histone-lysine N-methyltransferase MLL2-like; K09187 histone-lysine N-methyltransferase MLL2 [EC:2.1.1.43]	slr0599/2e-11/---	PR01217/1.4E-10/Proline rich extensin signature	NA
CL294.Contig2_All	gi|646722863|gb|KDR23705.1|/3.44678e-161/YLP motif-containing protein 1 [Zootermopsis nevadensis]	gi|46402423|gb|AC145606.3|/2e-32/Mus musculus BACCLone RP24-310H14 from chromosome Y, complete sequence	sp|Q9R0I7|YLPM1_MOUSE/4e-108/YLP motif-containing protein 1 OS=Mus musculus GN=Ylpm1 PE=2 SV=2	aga:AgaP_AGAP002246/6e-24/AGAP002246-PA; K11422 histone-lysine N-methyltransferase SETD1 [EC:2.1.1.43]	AGl2640gl/6e-08/---	PTHR13413:SF0/5.6E-128/--	NA
CL2986.Contig1_All	gi|646722311|gb|KDR23324.1|/0/Kynurenine--oxoglutarate transaminase 3 [Zootermopsis nevadensis]	gi|380013737|ref|XM_003690858.1|/2e-16/PREDICTED: Apis florea kynurenine--oxoglutarate transaminase 3-like (LOC100872878), mRNA	sp|Q6YP21|KAT3_HUMAN/8e-138/Kynurenine--oxoglutarate transaminase 3 OS=Homo sapiens GN=CCBL2 PE=1 SV=1	tca:655252/0.0/similar to CG6950-PB, isoform B; K00816 kynurenine---oxoglutarate transaminase / cysteine-S-conjugate beta-lyase / glutamine---phenylpyruvate transaminase [EC:2.6.1.7 4.4.1.13 2.6.1.64]	SPAC6B12.04c/6e-71/---	PF00155/3.4E-53/AminotransferaseCLass I and II	biological_process:GO:0009058//biosynthetic process;molecular_function:GO:0047316//glutamine-phenylpyruvate transaminase activity;GO:0030170//pyridoxal phosphate binding;GO:0047804//cysteine-S-conjugate beta-lyase activity;
CL2986.Contig2_All	gi|646722311|gb|KDR23324.1|/0/Kynurenine--oxoglutarate transaminase 3 [Zootermopsis nevadensis]	gi|380013737|ref|XM_003690858.1|/2e-16/PREDICTED: Apis florea kynurenine--oxoglutarate transaminase 3-like (LOC100872878), mRNA	sp|Q6YP21|KAT3_HUMAN/8e-138/Kynurenine--oxoglutarate transaminase 3 OS=Homo sapiens GN=CCBL2 PE=1 SV=1	tca:655252/0.0/similar to CG6950-PB, isoform B; K00816 kynurenine---oxoglutarate transaminase / cysteine-S-conjugate beta-lyase / glutamine---phenylpyruvate transaminase [EC:2.6.1.7 4.4.1.13 2.6.1.64]	SPAC6B12.04c/7e-71/---	PF00155/3.6E-53/AminotransferaseCLass I and II	biological_process:GO:0009058//biosynthetic process;molecular_function:GO:0047316//glutamine-phenylpyruvate transaminase activity;GO:0030170//pyridoxal phosphate binding;GO:0047804//cysteine-S-conjugate beta-lyase activity;
CL2990.Contig1_All	gi|383854146|ref|XP_003702583.1|/1.94087e-73/PREDICTED: histone-lysine N-methyltransferase SETMAR-like [Megachile rotundata]	NA	sp|Q53H47|SETMR_HUMAN/4e-29/Histone-lysine N-methyltransferase SETMAR OS=Homo sapiens GN=SETMAR PE=1 SV=2	pon:100447656/1e-28/SETMAR; SET domain and mariner transposase fusion gene; K11433 histone-lysine N-methyltransferase SETMAR [EC:2.1.1.43]	NA	NA	NA
CL3015.Contig1_All	gi|514677764|ref|XP_004987705.1|/5.07383e-14/hypothetical protein PTSG_13172 [Salpingoeca rosetta] &gt;gi|326435739|gb|EGD81309.1| hypothetical protein PTSG_13172 [Salpingoeca rosetta]	gi|153928408|dbj|AK284012.1|/3e-07/Gryllus bimaculatus mRNA, GBcontig30873	sp|P45588|CU76_LOCMI/3e-14/Cuticle protein 76 OS=Locusta migratoria PE=1 SV=1	ame:409155/3e-11/dihydrolipoyllysine-residue succinyltransferase component of 2-oxoglutarate dehydrogenase complex, mitochondrial-like; K00658 2-oxoglutarate dehydrogenase E2 component (dihydrolipoamide succinyltransferase) [EC:2.3.1.61]	Rv3876/1e-08/---	PR01217/2.3E-11/Proline rich extensin signature	NA
CL3037.Contig1_All	gi|646704151|gb|KDR12489.1|/4.6878e-111/hypothetical protein L798_13733 [Zootermopsis nevadensis]	gi|350399467|ref|XM_003485486.1|/3e-37/PREDICTED: Bombus impatiens UPF0396 protein CG6066-like (LOC100747476), mRNA	sp|Q9VB74|U396_DROME/2e-75/UPF0396 protein CG6066 OS=Drosophila melanogaster GN=CG6066 PE=1 SV=1	dme:Dmel_CG12279/1e-19/CG12279 gene product from transcript CG12279-RA (EC:2.8.1.1); K01011 thiosulfate/3-mercaptopyruvate sulfurtransferase [EC:2.8.1.1 2.8.1.2]	SPAC4H3.07c/4e-12/---	PF06047/3.9E-53/Ras-induced vulval development antagonist	NA
CL3039.Contig2_All	gi|426236727|ref|XP_004012319.1|/1.39737e-11/PREDICTED: WD repeat and FYVE domain-containing protein 2 [Ovis aries]	NA	sp|Q9UMN6|KMT2B_HUMAN/2e-09/Histone-lysine N-methyltransferase 2B OS=Homo sapiens GN=KMT2B PE=1 SV=1	pon:100442005/6e-09/histone-lysine N-methyltransferase MLL4-like; K14959 histone-lysine N-methyltransferase MLL4 [EC:2.1.1.43]	Cgl1939/8e-08/---	NA	NA
CL3053.Contig1_All	gi|557774818|ref|XP_005187056.1|/1.67886e-09/PREDICTED: cuticle protein 16.5, isoform B-like [Musca domestica]	gi|153919318|dbj|AK282793.1|/2e-10/Gryllus bimaculatus mRNA, GBcontig29654	sp|P83993|CU16B_LOCMI/2e-06/Cuticle protein 16.5, isoform B OS=Locusta migratoria PE=1 SV=1	ame:409155/6e-07/dihydrolipoyllysine-residue succinyltransferase component of 2-oxoglutarate dehydrogenase complex, mitochondrial-like; K00658 2-oxoglutarate dehydrogenase E2 component (dihydrolipoamide succinyltransferase) [EC:2.3.1.61]	PAE0061/2e-06/---	NA	NA
CL306.Contig1_All	gi|67043751|gb|AAY63974.1|/3.3806e-26/aldehyde dehydrogenase isoform A [Lysiphlebus testaceipes]	gi|558212709|ref|XM_006133994.1|/3e-07/PREDICTED: Pelodiscus sinensis aldehyde dehydrogenase 5 family, member A1 (ALDH5A1), mRNA	sp|Q27640|ALDH_ENCBU/2e-24/Aldehyde dehydrogenase OS=Enchytraeus buchholzi GN=ALDH PE=2 SV=1	ame:408559/1e-26/retinal dehydrogenase 1-like; K00128 aldehyde dehydrogenase (NAD+) [EC:1.2.1.3]	BS_dhaS/2e-26/---	PF00171/1.4E-31/Aldehyde dehydrogenase family	NA
CL306.Contig2_All	gi|260794489|ref|XP_002592241.1|/9.28903e-24/hypothetical protein BRAFLDRAFT_261794 [Branchiostoma floridae] &gt;gi|229277457|gb|EEN48252.1| hypothetical protein BRAFLDRAFT_261794 [Branchiostoma floridae]	gi|50416528|gb|BC077256.1|/4e-06/Xenopus laevis aldehyde dehydrogenaseCLass I, mRNA (cDNACLone MGC:79911 IMAGE:3399386), complete cds	sp|Q63639|AL1A2_RAT/1e-22/Retinal dehydrogenase 2 OS=Rattus norvegicus GN=Aldh1a2 PE=1 SV=2	api:100162800/7e-24/aldehyde dehydrogenase X, mitochondrial-like; K00128 aldehyde dehydrogenase (NAD+) [EC:1.2.1.3]	BS_dhaS/9e-21/---	PTHR11699/1.8E-35/--	biological_process:GO:0055114//oxidation-reduction process;molecular_function:GO:0016620//oxidoreductase activity, acting on the aldehyde or oxo group of donors, NAD or NADP as acceptor;
CL306.Contig3_All	gi|646699970|gb|KDR10336.1|/0/Retinal dehydrogenase 2 [Zootermopsis nevadensis]	gi|556986587|ref|XM_005998737.1|/1e-11/PREDICTED: Latimeria chalumnae aldehyde dehydrogenase 1 family, member A2 (ALDH1A2), transcript variant X4, mRNA	sp|P27463|AL1A1_CHICK/1e-180/Retinal dehydrogenase 1 OS=Gallus gallus GN=ALDH1A1 PE=2 SV=1	ame:408559/0.0/retinal dehydrogenase 1-like; K00128 aldehyde dehydrogenase (NAD+) [EC:1.2.1.3]	SPAC9E9.09c/3e-146/---	PS00687/-/Aldehyde dehydrogenases glutamic acid active site.	NA
CL306.Contig4_All	gi|646699970|gb|KDR10336.1|/8.32909e-147/Retinal dehydrogenase 2 [Zootermopsis nevadensis]	gi|556986587|ref|XM_005998737.1|/3e-17/PREDICTED: Latimeria chalumnae aldehyde dehydrogenase 1 family, member A2 (ALDH1A2), transcript variant X4, mRNA	sp|P86886|AL1A1_MESAU/1e-126/Retinal dehydrogenase 1 OS=Mesocricetus auratus GN=ALDH1A1 PE=1 SV=1	dmo:Dmoj_GI23295/2e-137/GI23295 gene product from transcript GI23295-RA; K00128 aldehyde dehydrogenase (NAD+) [EC:1.2.1.3]	SPAC9E9.09c/2e-114/---	PS00687/-/Aldehyde dehydrogenases glutamic acid active site.	NA
CL3069.Contig1_All	gi|646703522|gb|KDR12170.1|/6.12147e-136/Glucose dehydrogenase [acceptor] [Zootermopsis nevadensis]	gi|354797262|gb|JN961763.1|/4e-16/Mus musculus targeted non-conditional, lacZ-tagged mutant allele Tbce:tm1e(EUCOMM)Hmgu; transgenic	sp|P18173|DHGL_DROME/4e-129/Glucose dehydrogenase [FAD, quinone] OS=Drosophila melanogaster GN=Gld PE=3 SV=3	dme:Dmel_CG1152/1e-128/Gld; Glucose dehydrogenase (EC:1.1.-.- 1.1.99.10); K00108 choline dehydrogenase [EC:1.1.99.1]	RSc0123/2e-79/---	PTHR11552/6.1E-183/--	NA
CL3069.Contig2_All	gi|646703522|gb|KDR12170.1|/6.09172e-136/Glucose dehydrogenase [acceptor] [Zootermopsis nevadensis]	gi|354797262|gb|JN961763.1|/2e-18/Mus musculus targeted non-conditional, lacZ-tagged mutant allele Tbce:tm1e(EUCOMM)Hmgu; transgenic	sp|P18173|DHGL_DROME/4e-129/Glucose dehydrogenase [FAD, quinone] OS=Drosophila melanogaster GN=Gld PE=3 SV=3	dme:Dmel_CG1152/1e-128/Gld; Glucose dehydrogenase (EC:1.1.-.- 1.1.99.10); K00108 choline dehydrogenase [EC:1.1.99.1]	RSc0123/2e-79/---	PTHR11552/6.1E-183/--	NA
CL3079.Contig1_All	gi|414079973|gb|AFW97761.1|/0/pro-phenoloxidase 1 [Diabolocatantops pinguis]	gi|414079972|gb|JQ845951.1|/0.0/Diabolocatantops pinguis pro-phenoloxidase 1 mRNA, complete cds	sp|Q9V521|PRPA3_DROME/0.0/Phenoloxidase subunit A3 OS=Drosophila melanogaster GN=proPo-A3 PE=1 SV=1	der:Dere_GG22822/0.0/Dere_Dox-A3; GG22822 gene product from transcript GG22822-RA; K00505 tyrosinase [EC:1.14.18.1]	NA	PTHR11511/1.1E-289/--	NA
CL3079.Contig2_All	gi|414079973|gb|AFW97761.1|/0/pro-phenoloxidase 1 [Diabolocatantops pinguis]	gi|414079972|gb|JQ845951.1|/0.0/Diabolocatantops pinguis pro-phenoloxidase 1 mRNA, complete cds	sp|Q9V521|PRPA3_DROME/0.0/Phenoloxidase subunit A3 OS=Drosophila melanogaster GN=proPo-A3 PE=1 SV=1	dme:Dmel_CG42640/0.0/CG42640 gene product from transcript CG42640-RA (EC:1.14.18.1); K00505 tyrosinase [EC:1.14.18.1]	NA	PR00187/1.2E-18/Arthropod haemocyanin signature	NA
CL3087.Contig2_All	gi|332026936|gb|EGI67035.1|/9.11209e-27/Mariner Mos1 transposase [Acromyrmex echinatior]	gi|511996|emb|X73313.1|/5e-75/M.ruginodis mariner-like element DNA	sp|Q7JQ07|MOS1T_DROMA/2e-24/Mariner Mos1 transposase OS=Drosophila mauritiana GN=mariner\T PE=1 SV=1	mcc:703880/4e-08/SETMAR; SET domain and mariner transposase fusion gene; K11433 histone-lysine N-methyltransferase SETMAR [EC:2.1.1.43]	NA	NA	biological_process:GO:0015074//DNA integration;GO:0090305//nucleic acid phosphodiester bond hydrolysis;GO:0006310//DNA recombination;cellular_component:GO:0005634//nucleus;molecular_function:GO:0003677//DNA binding;GO:0046872//metal ion binding;GO:0004519//endonuclease activity;
CL3092.Contig1_All	gi|359843246|gb|AEV89758.1|/0/glutamine synthetase [Schistocerca gregaria]	gi|359843245|gb|HQ851380.1|/0.0/Schistocerca gregaria glutamine synthetase mRNA, complete cds	sp|P20478|GLNA2_DROME/9e-160/Glutamine synthetase 2 cytoplasmic OS=Drosophila melanogaster GN=Gs2 PE=2 SV=3	tca:656087/4e-170/similar to CG1743-PB, isoform B; K01915 glutamine synthetase [EC:6.3.1.2]	YPR035w/1e-113/---	PS00181/-/Glutamine synthetase putative ATP-binding region signature.	biological_process:GO:0006542//glutamine biosynthetic process;molecular_function:GO:0005524//ATP binding;GO:0004356//glutamate-ammonia ligase activity;
CL3092.Contig2_All	gi|359843246|gb|AEV89758.1|/0/glutamine synthetase [Schistocerca gregaria]	gi|359843245|gb|HQ851380.1|/0.0/Schistocerca gregaria glutamine synthetase mRNA, complete cds	sp|P20478|GLNA2_DROME/1e-159/Glutamine synthetase 2 cytoplasmic OS=Drosophila melanogaster GN=Gs2 PE=2 SV=3	tca:656087/4e-170/similar to CG1743-PB, isoform B; K01915 glutamine synthetase [EC:6.3.1.2]	YPR035w/1e-113/---	PTHR20852:SF44/2.6E-221/--	biological_process:GO:0006542//glutamine biosynthetic process;molecular_function:GO:0005524//ATP binding;GO:0004356//glutamate-ammonia ligase activity;
CL310.Contig1_All	gi|644999478|ref|XP_008215583.1|/1.97474e-17/PREDICTED: probable GPI-anchored adhesin-like protein PGA55 isoform X1 [Nasonia vitripennis]	gi|5912599|emb|AL096701.14|/4e-06/Human DNA sequence fromCLone RP11-247I13 on chromosome 22, complete sequence	sp|Q9ULL5|PRR12_HUMAN/2e-06/Proline-rich protein 12 OS=Homo sapiens GN=PRR12 PE=1 SV=2	ptr:473295/9e-06/uncharacterized LOC473295; K11422 histone-lysine N-methyltransferase SETD1 [EC:2.1.1.43]	NA	SM00248/950.0/ankyrin repeats	NA
CL3103.Contig1_All	gi|222083619|gb|ACM41728.1|/0/pro-phenoloxidase 2 [Diabolocatantops pinguis]	gi|222083618|gb|FJ598047.1|/0.0/Diabolocatantops pinguis pro-phenoloxidase 2 mRNA, complete cds	sp|Q9V521|PRPA3_DROME/0.0/Phenoloxidase subunit A3 OS=Drosophila melanogaster GN=proPo-A3 PE=1 SV=1	dme:Dmel_CG42640/0.0/CG42640 gene product from transcript CG42640-RA (EC:1.14.18.1); K00505 tyrosinase [EC:1.14.18.1]	NA	PF03722/1.1E-16/Hemocyanin, all-alpha domain	NA
CL3103.Contig2_All	gi|225194719|gb|ACN81829.1|/6.56527e-30/pro-phenoloxidase 2 [Locusta migratoria]	gi|222083618|gb|FJ598047.1|/1e-104/Diabolocatantops pinguis pro-phenoloxidase 2 mRNA, complete cds	sp|Q9V521|PRPA3_DROME/1e-12/Phenoloxidase subunit A3 OS=Drosophila melanogaster GN=proPo-A3 PE=1 SV=1	dme:Dmel_CG42640/2e-08/CG42640 gene product from transcript CG42640-RA (EC:1.14.18.1); K00505 tyrosinase [EC:1.14.18.1]	NA	NA	biological_process:GO:0008152//metabolic process;
CL3120.Contig1_All	gi|345496546|ref|XP_001603144.2|/4.1817e-29/PREDICTED:Uncharacterized protein C1orf50 homolog [Nasonia vitripennis]	NA	sp|Q5PQ76|CA050_XENLA/3e-24/Uncharacterized protein C1orf50 homolog OS=Xenopus laevis PE=2 SV=1	mmu:228980/3e-07/Taf4a, 135kDa, AI450312, TAFII130, TAFII135, Taf2c1; TAF4A RNA polymerase II, TATA box binding protein (TBP)-associated factor; K03129 transcription initiation factor TFIID subunit 4	RSc2303/2e-06/---	NA	NA
CL3123.Contig1_All	gi|568258563|gb|ETN66676.1|/7.19582e-11/glutaminase [Anopheles darlingi]	NA	sp|P13264|GLSK_RAT/3e-07/Glutaminase kidney isoform, mitochondrial OS=Rattus norvegicus GN=Gls PE=1 SV=2	tca:655577/1e-11/similar to glutaminase; K01425 glutaminase [EC:3.5.1.2]	NA	PTHR12544/2.3E-14/--	NA
CL3123.Contig2_All	gi|568258563|gb|ETN66676.1|/9.75177e-17/glutaminase [Anopheles darlingi]	NA	sp|P13264|GLSK_RAT/4e-12/Glutaminase kidney isoform, mitochondrial OS=Rattus norvegicus GN=Gls PE=1 SV=2	aag:AaeL_AAEL008559/3e-17/glutaminase; K01425 glutaminase [EC:3.5.1.2]	NA	PTHR12544/1.3E-23/--	NA
CL3129.Contig1_All	gi|167387355|ref|XP_001738125.1|/7.37975e-13/actin [Entamoeba dispar SAW760]	gi|123416642|ref|XM_001304937.1|/1e-08/Trichomonas vaginalis G3 hypothetical protein (TVAG_398490) partial mRNA	sp|Q75JC9|Y8484_DICDI/3e-10/Uncharacterized protein DDB_G0271670 OS=Dictyostelium discoideum GN=DDB_G0271670 PE=4 SV=1	dwi:Dwil_GK14511/3e-09/GK14511 gene product from transcript GK14511-RA; K10297 F-box protein 11	XF1267/1e-11/---	NA	NA
CL3134.Contig1_All	gi|565341567|gb|AHC08063.1|/1.94887e-79/zeta glutathione S-transferase [Locusta migratoria]	gi|114326259|ref|NM_001043953.2|/8e-16/Bombyx mori glutathione S-transferase zeta 1 (GSTz1), mRNA gi|95102879|gb|DQ443292.1| Bombyx mori glutathione-S-transferase mRNA, complete cds	sp|Q9VHD2|MAAI2_DROME/6e-72/Probable maleylacetoacetate isomerase 2 OS=Drosophila melanogaster GN=GstZ2 PE=1 SV=1	tca:662347/1e-73/similar to Probable maleylacetoacetate isomerase 2 (MAAI 2); K01800 maleylacetoacetate isomerase [EC:5.2.1.2]	VC1347/1e-31/---	PF00043/8.6E-8/Glutathione S-transferase, C-terminal domain	biological_process:GO:0009072//aromatic amino acid family metabolic process;cellular_component:GO:0005737//cytoplasm;molecular_function:GO:0016740//transferase activity;GO:0016034//maleylacetoacetate isomerase activity;
CL3134.Contig2_All	gi|565341567|gb|AHC08063.1|/9.82052e-125/zeta glutathione S-transferase [Locusta migratoria]	gi|387413742|gb|JQ917484.1|/3e-31/Sogatella furcifera glutathione s-transferase Z1 (gstz1) mRNA, complete cds	sp|Q9VHD2|MAAI2_DROME/4e-112/Probable maleylacetoacetate isomerase 2 OS=Drosophila melanogaster GN=GstZ2 PE=1 SV=1	aga:AgaP_AGAP002898/9e-114/GSTZ1; AGAP002898-PD; K01800 maleylacetoacetate isomerase [EC:5.2.1.2]	VC1347/6e-47/---	PTHR11260:SF176/2.3E-111/--	biological_process:GO:0009072//aromatic amino acid family metabolic process;cellular_component:GO:0005737//cytoplasm;molecular_function:GO:0016740//transferase activity;GO:0016034//maleylacetoacetate isomerase activity;
CL3144.Contig2_All	gi|345481647|ref|XP_001605811.2|/4.03097e-102/PREDICTED: nose resistant to fluoxetine protein 6-like [Nasonia vitripennis]	NA	sp|Q09225|NRF6_CAEEL/7e-59/Nose resistant to fluoxetine protein 6 OS=Caenorhabditis elegans GN=nrf-6 PE=1 SV=3	dme:Dmel_CG33337/4e-66/CG33337 gene product from transcript CG33337-RB (EC:2.3.1.-); K00680 [EC:2.3.1.-]	SMb21188/3e-09/---	SM00703/2.1E-7/N-terminal domain in C. elegans NRF-6 (Nose Resistant to Fluoxetine-4) and NDG-4 (resistant to nordihydroguaiaretic acid-4).	NA
CL3148.Contig1_All	gi|646723534|gb|KDR24108.1|/0/Peroxidase [Zootermopsis nevadensis]	gi|470599319|ref|XM_004311847.1|/2e-08/PREDICTED: Tursiops truncatus thyroid peroxidase, transcript variant 3 (TPO), mRNA	sp|Q01603|PERO_DROME/4e-112/Peroxidase OS=Drosophila melanogaster GN=Pxd PE=2 SV=2	dwi:Dwil_GK22572/3e-85/GK22572 gene product from transcript GK22572-RA; K14971 nuclear receptor coactivator 6	NA	PTHR11475/5.8E-240/--	NA
CL3148.Contig2_All	gi|646723534|gb|KDR24108.1|/0/Peroxidase [Zootermopsis nevadensis]	gi|470599319|ref|XM_004311847.1|/2e-08/PREDICTED: Tursiops truncatus thyroid peroxidase, transcript variant 3 (TPO), mRNA	sp|Q01603|PERO_DROME/2e-112/Peroxidase OS=Drosophila melanogaster GN=Pxd PE=2 SV=2	dwi:Dwil_GK22572/1e-85/GK22572 gene product from transcript GK22572-RA; K14971 nuclear receptor coactivator 6	NA	PF03098/1.1E-152/Animal haem peroxidase	NA
CL3160.Contig1_All	gi|646718211|gb|KDR20772.1|/1.69186e-76/hypothetical protein L798_05015, partial [Zootermopsis nevadensis]	NA	sp|Q8VBT2|SDHL_MOUSE/1e-73/L-serine dehydratase/L-threonine deaminase OS=Mus musculus GN=Sds PE=1 SV=3	rno:25044/7e-74/Sds, RATSDHE1, SDH2, Sdh, Sdhe1, TDH; serine dehydratase (EC:4.3.1.17 4.3.1.19); K01752 L-serine dehydratase [EC:4.3.1.17]	YCL064c/1e-52/---	PF00291/1.1E-59/Pyridoxal-phosphate dependent enzyme	NA
CL3160.Contig2_All	gi|646718211|gb|KDR20772.1|/1.57713e-76/hypothetical protein L798_05015, partial [Zootermopsis nevadensis]	NA	sp|Q8VBT2|SDHL_MOUSE/1e-73/L-serine dehydratase/L-threonine deaminase OS=Mus musculus GN=Sds PE=1 SV=3	rno:25044/7e-74/Sds, RATSDHE1, SDH2, Sdh, Sdhe1, TDH; serine dehydratase (EC:4.3.1.17 4.3.1.19); K01752 L-serine dehydratase [EC:4.3.1.17]	YCL064c/9e-53/---	PF00291/1.1E-59/Pyridoxal-phosphate dependent enzyme	NA
CL3186.Contig2_All	gi|501291136|dbj|BAN20305.1|/5.95377e-10/cuticle protein, putative [Riptortus pedestris]	NA	sp|P21260|YPRO_OWEFU/7e-10/Uncharacterized proline-rich protein (Fragment) OS=Owenia fusiformis PE=4 SV=1	bta:785776/1e-08/histone-lysine N-methyltransferase MLL4-like; K14959 histone-lysine N-methyltransferase MLL4 [EC:2.1.1.43]	XF0818/4e-08/---	NA	NA
CL321.Contig5_All	gi|307209594|gb|EFN86498.1|/2.54143e-21/LimulusCLotting factor C [Harpegnathos saltator]	NA	sp|P28175|LFC_TACTR/3e-11/LimulusCLotting factor C OS=Tachypleus tridentatus PE=1 SV=1	xla:100049721/2e-11/f9; coagulation factor 9 (EC:3.4.21.22); K01321 coagulation factor IX (Christmas factor) [EC:3.4.21.22]	NA	PS50240/11.716/Serine proteases, trypsin domain profile.	NA
CL3210.Contig1_All	gi|646709821|gb|KDR15510.1|/6.86837e-91/Gamma-butyrobetaine dioxygenase [Zootermopsis nevadensis]	NA	sp|Q9QZU7|BODG_RAT/7e-43/Gamma-butyrobetaine dioxygenase OS=Rattus norvegicus GN=Bbox1 PE=1 SV=1	aag:AaeL_AAEL001707/2e-82/epsilon-trimethyllysine 2-oxoglutarate dioxygenase; K00471 gamma-butyrobetaine dioxygenase [EC:1.14.11.1]	mll1440/2e-25/---	PTHR10696:SF20/1.8E-106/--	NA
CL3224.Contig1_All	gi|675373687|gb|KFM66589.1|/4.37435e-84/hypothetical protein X975_14119, partial [Stegodyphus mimosarum]	NA	sp|Q53H47|SETMR_HUMAN/3e-07/Histone-lysine N-methyltransferase SETMAR OS=Homo sapiens GN=SETMAR PE=1 SV=2	hmg:100199756/8e-11/similar to elongation factor RNA polymerase II; K15183 RNA polymerase II elongation factor ELL	NA	PF13358/1.2E-17/DDE superfamily endonuclease	NA
CL327.Contig1_All	gi|242014046|ref|XP_002427709.1|/5.07385e-30/Dihydrolipoyl dehydrogenase, putative [Pediculus humanus corporis] &gt;gi|212512144|gb|EEB14971.1| Dihydrolipoyl dehydrogenase, putative [Pediculus humanus corporis]	NA	sp|O08749|DLDH_MOUSE/7e-22/Dihydrolipoyl dehydrogenase, mitochondrial OS=Mus musculus GN=Dld PE=1 SV=2	nvi:100118709/3e-29/NV17106; dihydrolipoyl dehydrogenase, mitochondrial-like; K00382 dihydrolipoamide dehydrogenase [EC:1.8.1.4]	YFL018c/3e-15/---	PR00368/4.9E-8/FAD-dependent pyridine nucleotide reductase signature	biological_process:GO:0055114//oxidation-reduction process;GO:0045454//cell redox homeostasis;cellular_component:GO:0005737//cytoplasm;molecular_function:GO:0004148//dihydrolipoyl dehydrogenase activity;GO:0050660//flavin adenine dinucleotide binding;
CL327.Contig2_All	gi|646711477|gb|KDR16622.1|/0/Dihydrolipoyl dehydrogenase, mitochondrial [Zootermopsis nevadensis]	gi|543267442|ref|XM_005423547.1|/4e-19/PREDICTED: Geospiza fortis dihydrolipoamide dehydrogenase (DLD), mRNA	sp|P09622|DLDH_HUMAN/0.0/Dihydrolipoyl dehydrogenase, mitochondrial OS=Homo sapiens GN=DLD PE=1 SV=2	api:100162429/0.0/dihydrolipoyl dehydrogenase, mitochondrial-like; K00382 dihydrolipoamide dehydrogenase [EC:1.8.1.4]	SPAC1002.09c/3e-162/---	PTHR22912:SF20/2.8E-254/--	NA
CL327.Contig3_All	gi|646711477|gb|KDR16622.1|/0/Dihydrolipoyl dehydrogenase, mitochondrial [Zootermopsis nevadensis]	gi|543267442|ref|XM_005423547.1|/3e-19/PREDICTED: Geospiza fortis dihydrolipoamide dehydrogenase (DLD), mRNA	sp|P09622|DLDH_HUMAN/0.0/Dihydrolipoyl dehydrogenase, mitochondrial OS=Homo sapiens GN=DLD PE=1 SV=2	api:100162429/0.0/dihydrolipoyl dehydrogenase, mitochondrial-like; K00382 dihydrolipoamide dehydrogenase [EC:1.8.1.4]	SPAC1002.09c/2e-162/---	PTHR22912:SF20/2.8E-254/--	NA
CL3282.Contig1_All	gi|642938551|ref|XP_008199839.1|/0/PREDICTED: LOW QUALITY PROTEIN: putative adenosylhomocysteinase 2 [Tribolium castaneum]	gi|534293302|gb|KC579453.1|/4e-55/Leptinotarsa decemlineata S-adenosyl- L-homocysteine hydrolase mRNA, complete cds	sp|P51893|SAHHA_XENLA/1e-127/Adenosylhomocysteinase A OS=Xenopus laevis GN=ahcy-a PE=2 SV=1	dgr:Dgri_GH15177/0.0/GH15177 gene product from transcript GH15177-RA; K01251 adenosylhomocysteinase [EC:3.3.1.1]	AGc46/3e-124/---	PF05221/1.8E-125/S-adenosyl-L-homocysteine hydrolase	biological_process:GO:0006730//one-carbon metabolic process;molecular_function:GO:0004013//adenosylhomocysteinase activity;
CL3282.Contig2_All	gi|642938551|ref|XP_008199839.1|/0/PREDICTED: LOW QUALITY PROTEIN: putative adenosylhomocysteinase 2 [Tribolium castaneum]	gi|534293302|gb|KC579453.1|/4e-55/Leptinotarsa decemlineata S-adenosyl- L-homocysteine hydrolase mRNA, complete cds	sp|P51893|SAHHA_XENLA/1e-127/Adenosylhomocysteinase A OS=Xenopus laevis GN=ahcy-a PE=2 SV=1	dgr:Dgri_GH15177/0.0/GH15177 gene product from transcript GH15177-RA; K01251 adenosylhomocysteinase [EC:3.3.1.1]	AGc46/3e-124/---	PS00738/-/S-adenosyl-L-homocysteine hydrolase signature 1.	biological_process:GO:0006730//one-carbon metabolic process;molecular_function:GO:0004013//adenosylhomocysteinase activity;
CL3290.Contig2_All	gi|91076836|ref|XP_974707.1|/1.68609e-154/PREDICTED: 2-oxoisovalerate dehydrogenase subunit beta, mitochondrial [Tribolium castaneum] &gt;gi|270001821|gb|EEZ98268.1| hypothetical protein TcasGA2_TC000711 [Tribolium castaneum]	gi|312074662|ref|XM_003140023.1|/3e-21/Loa loa 2-oxoisovalerate dehydrogenase subunit beta (LOAG_04489) mRNA, complete cds	sp|Q6P3A8|ODBB_MOUSE/1e-143/2-oxoisovalerate dehydrogenase subunit beta, mitochondrial OS=Mus musculus GN=Bckdhb PE=1 SV=2	tca:663575/8e-156/similar to CG17691-PA.3; K00167 2-oxoisovalerate dehydrogenase E1 component, beta subunit [EC:1.2.4.4]	SMc03202/1e-86/---	PF02779/1.7E-42/Transketolase, pyrimidine binding domain	biological_process:GO:0008152//metabolic process;molecular_function:GO:0003824//catalytic activity;
CL3330.Contig2_All	gi|572302825|ref|XP_006617419.1|/5.38461e-48/PREDICTED:Uncharacterized protein LOC102675277 [Apis dorsata]	NA	sp|Q9H7T3|CJ095_HUMAN/9e-08/Uncharacterized protein C10orf95 OS=Homo sapiens GN=C10orf95 PE=1 SV=1	cfa:100855618/9e-10/bone morphogenetic protein 8B-like; K04663 bone morphogenetic protein 5/6/7/8	DR2565/7e-06/---	PF02958/9.1E-50/Ecdysteroid kinase	NA
CL3364.Contig2_All	gi|189234109|ref|XP_001813540.1|/3.09867e-98/PREDICTED: methyltransferase-like protein 6 [Tribolium castaneum] &gt;gi|642912138|ref|XP_008200823.1| PREDICTED: methyltransferase-like protein 6 [Tribolium castaneum] &gt;gi|270002521|gb|EEZ98968.1| hypothetical protein TcasGA2_TC004823 [Tribolium castaneum]	NA	sp|Q8BVH9|METL6_MOUSE/6e-83/Methyltransferase-like protein 6 OS=Mus musculus GN=Mettl6 PE=2 SV=2	dre:791999/1e-86/mettl6, zgc:56175, zgc:76943; methyltransferase like 6 (EC:2.1.1.-); K00599 [EC:2.1.1.-]	YLL039c/1e-19/---	PF13489/1.7E-19/Methyltransferase domain	NA
CL3373.Contig1_All	gi|60256954|gb|AAX14950.1|/0/methionine-rich hexamerin-like protein 1 [Romalea microptera]	gi|60256953|gb|AY923851.1|/1e-85/Romalea microptera methionine-rich hexamerin-like protein 1 mRNA, complete cds	sp|Q25641|CRPI_PERAM/8e-89/Allergen Cr-PI OS=Periplaneta americana PE=1 SV=1	dya:Dyak_GE14257/1e-42/GE14257 gene product from transcript GE14257-RA; K00505 tyrosinase [EC:1.14.18.1]	NA	PS00210/-/Arthropod hemocyanins / insect LSPs signature 2.	NA
CL3373.Contig2_All	gi|60256954|gb|AAX14950.1|/0/methionine-rich hexamerin-like protein 1 [Romalea microptera]	gi|60256953|gb|AY923851.1|/0.0/Romalea microptera methionine-rich hexamerin-like protein 1 mRNA, complete cds	sp|Q25641|CRPI_PERAM/8e-98/Allergen Cr-PI OS=Periplaneta americana PE=1 SV=1	dya:Dyak_GE14257/4e-43/GE14257 gene product from transcript GE14257-RA; K00505 tyrosinase [EC:1.14.18.1]	NA	PTHR11511/1.6E-117/--	NA
CL3379.Contig1_All	gi|665817730|ref|XP_008557649.1|/3.04494e-109/PREDICTED: fatty-acid amide hydrolase 2-A isoform X2 [Microplitis demolitor]	NA	sp|Q6DH69|FAH2A_DANRE/2e-90/Fatty-acid amide hydrolase 2-A OS=Danio rerio GN=faah2a PE=2 SV=1	dpo:Dpse_GA20678/9e-102/GA20678 gene product from transcript GA20678-RA; K01426 amidase [EC:3.5.1.4]	TP1020/1e-36/---	PTHR11895/3.0E-168/--	NA
CL3379.Contig2_All	gi|668455888|gb|KFB44114.1|/9.68111e-29/AGAP013161-PA-like protein [Anopheles sinensis]	NA	sp|Q6GMR7|FAAH2_HUMAN/5e-20/Fatty-acid amide hydrolase 2 OS=Homo sapiens GN=FAAH2 PE=2 SV=1	dpo:Dpse_GA20678/3e-18/GA20678 gene product from transcript GA20678-RA; K01426 amidase [EC:3.5.1.4]	AF2329/3e-10/---	PF01425/8.1E-20/Amidase	NA
CL340.Contig1_All	gi|195432695|ref|XP_002064352.1|/0/GK19744 [Drosophila willistoni] &gt;gi|194160437|gb|EDW75338.1| GK19744 [Drosophila willistoni]	gi|195130097|ref|XM_002009455.1|/7e-24/Drosophila mojavensis GI15381 (Dmoj\GI15381), mRNA	sp|P18173|DHGL_DROME/2e-124/Glucose dehydrogenase [FAD, quinone] OS=Drosophila melanogaster GN=Gld PE=3 SV=3	dpo:Dpse_GA21849/0.0/GA21849 gene product from transcript GA21849-RA; K00108 choline dehydrogenase [EC:1.1.99.1]	mll1008/8e-91/---	PS00624/-/GMC oxidoreductases signature 2.	biological_process:GO:0006066//alcohol metabolic process;GO:0055114//oxidation-reduction process;molecular_function:GO:0008812//choline dehydrogenase activity;GO:0050660//flavin adenine dinucleotide binding;
CL340.Contig2_All	gi|242018480|ref|XP_002429703.1|/7.36876e-80/glucose dehydrogenase precursor, putative [Pediculus humanus corporis] &gt;gi|212514706|gb|EEB16965.1| glucose dehydrogenase precursor, putative [Pediculus humanus corporis]	gi|347970620|ref|XM_310332.7|/4e-18/Anopheles gambiae str. PEST AGAP003783-PA (AgaP_AGAP003783) mRNA, complete cds	sp|P18172|DHGL_DROPS/9e-54/Glucose dehydrogenase [FAD, quinone] OS=Drosophila pseudoobscura pseudoobscura GN=Gld PE=3 SV=4	dpo:Dpse_GA21847/7e-77/GA21847 gene product from transcript GA21847-RA; K00108 choline dehydrogenase [EC:1.1.99.1]	DR0965/3e-38/---	PF00732/4.3E-45/GMC oxidoreductase	biological_process:GO:0006066//alcohol metabolic process;GO:0055114//oxidation-reduction process;molecular_function:GO:0004344//glucose dehydrogenase activity;GO:0008812//choline dehydrogenase activity;GO:0050660//flavin adenine dinucleotide binding;
CL340.Contig3_All	gi|572265056|ref|XP_006610672.1|/2.59264e-136/PREDICTED: glucose dehydrogenase [FAD, quinone]-like [Apis dorsata]	gi|198471151|ref|XM_001355478.2|/3e-13/Drosophila pseudoobscura pseudoobscura GA21849 (Dpse\GA21849), mRNA	sp|P18173|DHGL_DROME/7e-101/Glucose dehydrogenase [FAD, quinone] OS=Drosophila melanogaster GN=Gld PE=3 SV=3	dme:Dmel_CG9518/1e-129/CG9518 gene product from transcript CG9518-RA (EC:1.1.99.1); K00108 choline dehydrogenase [EC:1.1.99.1]	DR0965/1e-86/---	PTHR11552/7.3E-213/--	NA
CL3414.Contig1_All	gi|646710440|gb|KDR15959.1|/1.71652e-151/Glucose dehydrogenase [acceptor], partial [Zootermopsis nevadensis]	gi|198471149|ref|XM_001355480.2|/2e-12/Drosophila pseudoobscura pseudoobscura GA21850 (Dpse\GA21850), mRNA	sp|P18172|DHGL_DROPS/5e-119/Glucose dehydrogenase [FAD, quinone] OS=Drosophila pseudoobscura pseudoobscura GN=Gld PE=3 SV=4	dme:Dmel_CG9518/7e-122/CG9518 gene product from transcript CG9518-RA (EC:1.1.99.1); K00108 choline dehydrogenase [EC:1.1.99.1]	DR0965/1e-93/---	PS00624/-/GMC oxidoreductases signature 2.	NA
CL3419.Contig1_All	gi|646710548|gb|KDR16028.1|/0/Histidine ammonia-lyase [Zootermopsis nevadensis]	gi|153922548|dbj|AK283237.1|/4e-15/Gryllus bimaculatus mRNA, GBcontig30098	sp|P21213|HUTH_RAT/0.0/Histidine ammonia-lyase OS=Rattus norvegicus GN=Hal PE=1 SV=1	tca:664601/0.0/HAL; histidine ammonia-lyase; K01745 histidine ammonia-lyase [EC:4.3.1.3]	DRA0147/3e-114/---	PF12053/9.9E-8/Domain ofUnknown function (DUF3534)	biological_process:GO:0009058//biosynthetic process;GO:0019557//histidine catabolic process to glutamate and formate;GO:0019556//histidine catabolic process to glutamate and formamide;cellular_component:GO:0005737//cytoplasm;molecular_function:GO:0004397//histidine ammonia-lyase activity;
CL3419.Contig2_All	gi|646710548|gb|KDR16028.1|/4.0969e-112/Histidine ammonia-lyase [Zootermopsis nevadensis]	gi|153922548|dbj|AK283237.1|/2e-15/Gryllus bimaculatus mRNA, GBcontig30098	sp|P42357|HUTH_HUMAN/1e-86/Histidine ammonia-lyase OS=Homo sapiens GN=HAL PE=1 SV=1	tca:664601/6e-99/HAL; histidine ammonia-lyase; K01745 histidine ammonia-lyase [EC:4.3.1.3]	VC1202/8e-49/---	PF00221/1.9E-61/Aromatic amino acid lyase	biological_process:GO:0009058//biosynthetic process;GO:0019557//histidine catabolic process to glutamate and formate;GO:0019556//histidine catabolic process to glutamate and formamide;cellular_component:GO:0005737//cytoplasm;molecular_function:GO:0004397//histidine ammonia-lyase activity;
CL3420.Contig1_All	gi|646705483|gb|KDR13181.1|/2.35574e-149/Otopetrin-3 [Zootermopsis nevadensis]	gi|383853460|ref|XM_003702193.1|/2e-15/PREDICTED: Megachile rotundataUncharacterized LOC100876160 (LOC100876160), mRNA	sp|Q80SX5|OTOP2_MOUSE/7e-31/Otopetrin-2 OS=Mus musculus GN=Otop2 PE=2 SV=1	ame:409155/2e-09/dihydrolipoyllysine-residue succinyltransferase component of 2-oxoglutarate dehydrogenase complex, mitochondrial-like; K00658 2-oxoglutarate dehydrogenase E2 component (dihydrolipoamide succinyltransferase) [EC:2.3.1.61]	CC3494_1/2e-09/---	PTHR21522/2.3E-301/--	NA
CL3420.Contig2_All	gi|646705483|gb|KDR13181.1|/1.10956e-149/Otopetrin-3 [Zootermopsis nevadensis]	gi|383853460|ref|XM_003702193.1|/1e-15/PREDICTED: Megachile rotundataUncharacterized LOC100876160 (LOC100876160), mRNA	sp|Q80SX5|OTOP2_MOUSE/3e-31/Otopetrin-2 OS=Mus musculus GN=Otop2 PE=2 SV=1	ame:409155/1e-08/dihydrolipoyllysine-residue succinyltransferase component of 2-oxoglutarate dehydrogenase complex, mitochondrial-like; K00658 2-oxoglutarate dehydrogenase E2 component (dihydrolipoamide succinyltransferase) [EC:2.3.1.61]	CC3494_1/8e-09/---	PTHR21522:SF39/2.3E-301/--	NA
CL3423.Contig3_All	gi|3287770|sp|P81225.1|CU21_LOCMI/1.49678e-29/RecName: Full=Cuticle protein 21; AltName: Full=LM-ACP 21 [Locusta migratoria]	gi|153903101|dbj|AK281172.1|/5e-09/Gryllus bimaculatus mRNA, GBcontig28033	sp|P81225|CU21_LOCMI/2e-31/Cuticle protein 21 OS=Locusta migratoria GN=ACP21 PE=1 SV=1	pon:100442005/2e-13/histone-lysine N-methyltransferase MLL4-like; K14959 histone-lysine N-methyltransferase MLL4 [EC:2.1.1.43]	XF0818/2e-12/---	NA	NA
CL380.Contig6_All	gi|662217373|ref|XP_008482666.1|/3.61452e-14/PREDICTED:Uncharacterized protein LOC103519356 [Diaphorina citri]	NA	sp|P37709|TRHY_RABIT/8e-06/Trichohyalin OS=Oryctolagus cuniculus GN=TCHH PE=2 SV=1	dpo:Dpse_GA26260/4e-07/GA26260 gene product from transcript GA26260-RA; K11422 histone-lysine N-methyltransferase SETD1 [EC:2.1.1.43]	NA	NA	NA
CL381.Contig1_All	gi|646722044|gb|KDR23169.1|/0/Urocanate hydratase [Zootermopsis nevadensis]	gi|56319788|emb|CR638582.2|/8e-38/Tetraodon nigroviridis full-length cDNA	sp|Q96N76|HUTU_HUMAN/0.0/Urocanate hydratase OS=Homo sapiens GN=UROC1 PE=1 SV=1	tgu:100229777/0.0/similar to urocanase domain containing 1; K01712 urocanate hydratase [EC:4.2.1.49]	SPy2082/1e-157/---	PS01233/-/Urocanase signature.	NA
CL465.Contig2_All	gi|1168722|sp|P45587.1|CU79B_LOCMI/5.25113e-19/RecName: Full=Cuticle protein 79, isoform B; AltName: Full=LM-ACP 79B; Short=LM-79B [Locusta migratoria]	NA	sp|P45587|CU79B_LOCMI/6e-21/Cuticle protein 79, isoform B OS=Locusta migratoria PE=1 SV=1	ame:409155/3e-07/dihydrolipoyllysine-residue succinyltransferase component of 2-oxoglutarate dehydrogenase complex, mitochondrial-like; K00658 2-oxoglutarate dehydrogenase E2 component (dihydrolipoamide succinyltransferase) [EC:2.3.1.61]	CC3494_1/4e-07/---	NA	NA				sp|Q9JL26|FMNL_MOUSE/2e-06/Formin-like protein 1 OS=Mus musculus GN=Fmnl1 PE=1 SV=1	pon:100461920/4e-07/FMN1; formin 1; K10367 formin 1	NA	NA	NA
CL529.Contig1_All	gi|675390430|gb|KFM83327.1|/7.5764e-138/Mariner Mos1 transposase, partial [Stegodyphus mimosarum]	gi|392507262|gb|JN604094.1|/0.0/Eyprepocnemis ploransCLone EploMar20 transposon Mariner, partial sequence	sp|Q53H47|SETMR_HUMAN/3e-44/Histone-lysine N-methyltransferase SETMAR OS=Homo sapiens GN=SETMAR PE=1 SV=2	pon:100447656/6e-44/SETMAR; SET domain and mariner transposase fusion gene; K11433 histone-lysine N-methyltransferase SETMAR [EC:2.1.1.43]	NA	PTHR23022/1.4E-41/--	NA
CL55.Contig2_All	gi|512855754|ref|XP_002934674.2|/3.11384e-27/PREDICTED: protein PFC0760c-like isoform X1 [Xenopus (Silurana) tropicalis]	gi|358640268|dbj|AB685319.1|/4e-25/Pinctada maxima aspein mRNA for shell matrix protein, complete cds	sp|Q8MP30|Y7791_DICDI/4e-23/Uncharacterized histidine-rich protein DDB_G0274557 OS=Dictyostelium discoideum GN=DDB_G0274557 PE=4 SV=1	dpe:Dper_GL13360/6e-23/GL13360 gene product from transcript GL13360-RA; K11429 histone-lysine N-methyltransferase SUV420H [EC:2.1.1.43]	YOR054c/6e-25/---	NA	NA
CL55.Contig4_All	gi|684412222|ref|XP_009176675.1|/2.25554e-39/hypothetical protein T265_11692 [Opisthorchis viverrini] &gt;gi|663043140|gb|KER19585.1| hypothetical protein T265_11692 [Opisthorchis viverrini]	gi|385682841|gb|JQ580935.1|/1e-59/Chorthippus parallelus parallelus isolate AU36 locus CB2 genomic sequence	sp|Q75JC9|Y8484_DICDI/5e-36/Uncharacterized protein DDB_G0271670 OS=Dictyostelium discoideum GN=DDB_G0271670 PE=4 SV=1	dpe:Dper_GL13360/5e-25/GL13360 gene product from transcript GL13360-RA; K11429 histone-lysine N-methyltransferase SUV420H [EC:2.1.1.43]	YOR054c/6e-25/---	NA	NA
CL55.Contig5_All	gi|646720066|gb|KDR21933.1|/3.66139e-25/Replicase polyprotein 1ab [Zootermopsis nevadensis]	gi|444297235|gb|JX019995.1|/1e-44/Bellamya aeruginosaCLone ATG158 microsatellite sequence	sp|Q8MP30|Y7791_DICDI/5e-24/Uncharacterized histidine-rich protein DDB_G0274557 OS=Dictyostelium discoideum GN=DDB_G0274557 PE=4 SV=1	dpe:Dper_GL13360/4e-23/GL13360 gene product from transcript GL13360-RA; K11429 histone-lysine N-methyltransferase SUV420H [EC:2.1.1.43]	YOR054c/6e-25/---	NA	NA
CL55.Contig6_All	gi|557242971|emb|CDJ53810.1|/4.8041e-20/hypothetical protein, conserved [Eimeria brunetti]	gi|49615107|gb|AC136645.2|/7e-30/Rattus norvegicus 7 BAC CH230-156H17 (Children's Hospital Oakland Research Institute) complete sequence	sp|P31231|CASQ1_RANES/3e-19/Calsequestrin-1 OS=Rana esculenta PE=1 SV=1	dwi:Dwil_GK10511/3e-18/GK10511 gene product from transcript GK10511-RA; K08818 cell division cycle 2-like [EC:2.7.11.22]	YOR054c/2e-19/---	NA	NA
CL552.Contig1_All	gi|641675924|ref|XP_008187221.1|/2.93148e-16/PREDICTED: AP2/ERF domain-containing protein PFD0985w-like [Acyrthosiphon pisum]	NA	sp|Q54KX0|GTAN_DICDI/1e-15/GATA zinc finger domain-containing protein 14 OS=Dictyostelium discoideum GN=gtaN PE=4 SV=1	der:Dere_GG21085/2e-09/GG21085 gene product from transcript GG21085-RA; K10421 CAP-Gly domain-containing linker protein 1	AF1032/1e-07/---	NA	NA
CL575.Contig1_All	gi|572265056|ref|XP_006610672.1|/4.59046e-146/PREDICTED: glucose dehydrogenase [FAD, quinone]-like [Apis dorsata]	gi|198471168|ref|XM_001355484.2|/3e-12/Drosophila pseudoobscura pseudoobscura GA11607 (Dpse\GA11607), mRNA	sp|P18173|DHGL_DROME/5e-117/Glucose dehydrogenase [FAD, quinone] OS=Drosophila melanogaster GN=Gld PE=3 SV=3	dme:Dmel_CG9518/6e-140/CG9518 gene product from transcript CG9518-RA (EC:1.1.99.1); K00108 choline dehydrogenase [EC:1.1.99.1]	DR0965/5e-91/---	NA	NA
CL618.Contig1_All	gi|675366016|gb|KFM58918.1|/9.61342e-41/Histone-lysine N-methyltransferase SETMAR, partial [Stegodyphus mimosarum]	gi|183238682|gb|EU436740.1|/2e-12/Chortoicetes terminiferaCLone Ct318 microsatellite sequence	sp|Q53H47|SETMR_HUMAN/1e-26/Histone-lysine N-methyltransferase SETMAR OS=Homo sapiens GN=SETMAR PE=1 SV=2	hsa:6419/5e-26/SETMAR, METNASE; SET domain and mariner transposase fusion gene (EC:2.1.1.43); K11433 histone-lysine N-methyltransferase SETMAR [EC:2.1.1.43]	AF0679/4e-06/---	PTHR23016/2.5E-41/--	NA
CL618.Contig3_All	gi|675366016|gb|KFM58918.1|/3.28253e-14/Histone-lysine N-methyltransferase SETMAR, partial [Stegodyphus mimosarum]	NA	sp|Q53H47|SETMR_HUMAN/6e-07/Histone-lysine N-methyltransferase SETMAR OS=Homo sapiens GN=SETMAR PE=1 SV=2	hsa:6419/2e-06/SETMAR, METNASE; SET domain and mariner transposase fusion gene (EC:2.1.1.43); K11433 histone-lysine N-methyltransferase SETMAR [EC:2.1.1.43]	NA	NA	NA
CL655.Contig1_All	gi|646700030|gb|KDR10377.1|/4.28775e-98/Peroxiredoxin-6 [Zootermopsis nevadensis]	gi|359843251|gb|HQ851383.1|/1e-176/Schistocerca gregaria peroxiredoxin mRNA, partial cds	sp|Q5ZJF4|PRDX6_CHICK/7e-60/Peroxiredoxin-6 OS=Gallus gallus GN=PRDX6 PE=2 SV=3	aga:AgaP_AGAP011824/2e-94/TPX4; AGAP011824-PA; K00430 peroxidase [EC:1.11.1.7]	alr4404/5e-50/---	PF00578/2.3E-28/AhpC/TSA family	biological_process:GO:0055114//oxidation-reduction process;molecular_function:GO:0016209//antioxidant activity;GO:0051920//peroxiredoxin activity;
CL655.Contig2_All	gi|646700030|gb|KDR10377.1|/1.51937e-98/Peroxiredoxin-6 [Zootermopsis nevadensis]	gi|359843251|gb|HQ851383.1|/0.0/Schistocerca gregaria peroxiredoxin mRNA, partial cds	sp|Q5ZJF4|PRDX6_CHICK/5e-60/Peroxiredoxin-6 OS=Gallus gallus GN=PRDX6 PE=2 SV=3	aga:AgaP_AGAP011824/2e-94/TPX4; AGAP011824-PA; K00430 peroxidase [EC:1.11.1.7]	alr4404/1e-50/---	PF10417/7.5E-11/C-terminal domain of 1-Cys peroxiredoxin	biological_process:GO:0055114//oxidation-reduction process;molecular_function:GO:0016209//antioxidant activity;GO:0051920//peroxiredoxin activity;
CL655.Contig3_All	gi|646700030|gb|KDR10377.1|/1.90025e-98/Peroxiredoxin-6 [Zootermopsis nevadensis]	gi|359843251|gb|HQ851383.1|/0.0/Schistocerca gregaria peroxiredoxin mRNA, partial cds	sp|Q5ZJF4|PRDX6_CHICK/1e-60/Peroxiredoxin-6 OS=Gallus gallus GN=PRDX6 PE=2 SV=3	aga:AgaP_AGAP011824/2e-95/TPX4; AGAP011824-PA; K00430 peroxidase [EC:1.11.1.7]	alr4404/1e-50/---	PS51352/14.984/Thioredoxin domain profile.	biological_process:GO:0055114//oxidation-reduction process;molecular_function:GO:0016209//antioxidant activity;GO:0051920//peroxiredoxin activity;
CL655.Contig4_All	gi|646700030|gb|KDR10377.1|/1.38719e-73/Peroxiredoxin-6 [Zootermopsis nevadensis]	gi|359843251|gb|HQ851383.1|/1e-124/Schistocerca gregaria peroxiredoxin mRNA, partial cds	sp|Q5ZJF4|PRDX6_CHICK/2e-41/Peroxiredoxin-6 OS=Gallus gallus GN=PRDX6 PE=2 SV=3	aga:AgaP_AGAP011824/9e-67/TPX4; AGAP011824-PA; K00430 peroxidase [EC:1.11.1.7]	alr4404/1e-28/---	PF10417/4.7E-11/C-terminal domain of 1-Cys peroxiredoxin	NA
CL655.Contig5_All	gi|646700030|gb|KDR10377.1|/1.34965e-98/Peroxiredoxin-6 [Zootermopsis nevadensis]	gi|359843251|gb|HQ851383.1|/0.0/Schistocerca gregaria peroxiredoxin mRNA, partial cds	sp|Q5ZJF4|PRDX6_CHICK/5e-59/Peroxiredoxin-6 OS=Gallus gallus GN=PRDX6 PE=2 SV=3	aga:AgaP_AGAP011824/5e-94/TPX4; AGAP011824-PA; K00430 peroxidase [EC:1.11.1.7]	alr4404/9e-50/---	PF00578/2.0E-28/AhpC/TSA family	NA
CL662.Contig2_All	gi|514485907|gb|EFW45444.2|/9.02222e-14/hypothetical protein CAOG_03450 [Capsaspora owczarzaki ATCC 30864]	NA	sp|P04928|SANT_PLAFN/7e-11/S-antigen protein OS=Plasmodium falciparum (isolate NF7 / Ghana) PE=4 SV=1	cqu:CpipJ_CPIJ009638/5e-10/enolase-phosphatase e-1; K09880 enolase-phosphatase E1 [EC:3.1.3.77]	L0372/6e-07/---	NA	NA
CL676.Contig1_All	gi|646710440|gb|KDR15959.1|/2.56977e-139/Glucose dehydrogenase [acceptor], partial [Zootermopsis nevadensis]	gi|198471149|ref|XM_001355480.2|/3e-13/Drosophila pseudoobscura pseudoobscura GA21850 (Dpse\GA21850), mRNA	sp|P18172|DHGL_DROPS/4e-114/Glucose dehydrogenase [FAD, quinone] OS=Drosophila pseudoobscura pseudoobscura GN=Gld PE=3 SV=4	dme:Dmel_CG9518/1e-117/CG9518 gene product from transcript CG9518-RA (EC:1.1.99.1); K00108 choline dehydrogenase [EC:1.1.99.1]	DR0965/8e-84/---	PF05199/3.4E-33/GMC oxidoreductase	NA
CL688.Contig1_All	gi|646709821|gb|KDR15510.1|/2.59811e-119/Gamma-butyrobetaine dioxygenase [Zootermopsis nevadensis]	NA	sp|Q9QZU7|BODG_RAT/2e-62/Gamma-butyrobetaine dioxygenase OS=Rattus norvegicus GN=Bbox1 PE=1 SV=1	aag:AaeL_AAEL001707/5e-100/epsilon-trimethyllysine 2-oxoglutarate dioxygenase; K00471 gamma-butyrobetaine dioxygenase [EC:1.14.11.1]	mll1440/2e-32/---	PTHR10696/1.6E-141/--	NA
CL688.Contig2_All	gi|646709821|gb|KDR15510.1|/1.62451e-20/Gamma-butyrobetaine dioxygenase [Zootermopsis nevadensis]	NA	sp|Q9QZU7|BODG_RAT/2e-11/Gamma-butyrobetaine dioxygenase OS=Rattus norvegicus GN=Bbox1 PE=1 SV=1	aag:AaeL_AAEL001707/8e-17/epsilon-trimethyllysine 2-oxoglutarate dioxygenase; K00471 gamma-butyrobetaine dioxygenase [EC:1.14.11.1]	NA	PTHR10696/1.3E-24/--	NA
CL708.Contig3_All	gi|675366016|gb|KFM58918.1|/1.51193e-25/Histone-lysine N-methyltransferase SETMAR, partial [Stegodyphus mimosarum]	gi|332294856|gb|JF427913.1|/2e-17/Chorthippus pullus microsatellite CP60.6b sequence	sp|Q53H47|SETMR_HUMAN/2e-15/Histone-lysine N-methyltransferase SETMAR OS=Homo sapiens GN=SETMAR PE=1 SV=2	ptr:470738/2e-15/SETMAR; SET domain and mariner transposase fusion gene; K11433 histone-lysine N-methyltransferase SETMAR [EC:2.1.1.43]	NA	PF13358/1.2E-6/DDE superfamily endonuclease	NA
CL708.Contig4_All	gi|646719777|gb|KDR21771.1|/2.00822e-24/hypothetical protein L798_03388, partial [Zootermopsis nevadensis]	gi|332294856|gb|JF427913.1|/3e-20/Chorthippus pullus microsatellite CP60.6b sequence	sp|Q53H47|SETMR_HUMAN/2e-13/Histone-lysine N-methyltransferase SETMAR OS=Homo sapiens GN=SETMAR PE=1 SV=2	ptr:470738/4e-13/SETMAR; SET domain and mariner transposase fusion gene; K11433 histone-lysine N-methyltransferase SETMAR [EC:2.1.1.43]	NA	NA	NA
CL717.Contig1_All	gi|607358706|gb|EZA53094.1|/0/Glucosamine--fructose-6-phosphate aminotransferase [isomerizing] [Cerapachys biroi]	gi|512899482|ref|XM_004924599.1|/1e-34/PREDICTED: Bombyx mori glutamine--fructose-6-phosphate aminotransferase [isomerizing] 1-like (LOC101743496), mRNA	sp|P47856|GFPT1_MOUSE/0.0/Glutamine--fructose-6-phosphate aminotransferase [isomerizing] 1 OS=Mus musculus GN=Gfpt1 PE=1 SV=3	nvi:100122547/0.0/Gfat1, NV14676; Glutamine:fructose-6-phosphate aminotransferase 1; K00820 glucosamine--fructose-6-phosphate aminotransferase (isomerizing) [EC:2.6.1.16]	YKL104c/0.0/---	PS51464/21.88/SIS domain profile.	NA
CL717.Contig2_All	gi|383856847|ref|XP_003703918.1|/0/PREDICTED: glucosamine--fructose-6-phosphate aminotransferase [isomerizing] 2-like [Megachile rotundata]	gi|512899482|ref|XM_004924599.1|/9e-35/PREDICTED: Bombyx mori glutamine--fructose-6-phosphate aminotransferase [isomerizing] 1-like (LOC101743496), mRNA	sp|P82808|GFPT1_RAT/0.0/Glutamine--fructose-6-phosphate aminotransferase [isomerizing] 1 OS=Rattus norvegicus GN=Gfpt1 PE=1 SV=3	nvi:100122547/0.0/Gfat1, NV14676; Glutamine:fructose-6-phosphate aminotransferase 1; K00820 glucosamine--fructose-6-phosphate aminotransferase (isomerizing) [EC:2.6.1.16]	YKL104c/0.0/---	PF13522/1.8E-19/Glutamine amidotransferase domain	NA
CL717.Contig3_All	gi|607358706|gb|EZA53094.1|/0/Glucosamine--fructose-6-phosphate aminotransferase [isomerizing] [Cerapachys biroi]	gi|512899482|ref|XM_004924599.1|/1e-34/PREDICTED: Bombyx mori glutamine--fructose-6-phosphate aminotransferase [isomerizing] 1-like (LOC101743496), mRNA	sp|Q06210|GFPT1_HUMAN/0.0/Glutamine--fructose-6-phosphate aminotransferase [isomerizing] 1 OS=Homo sapiens GN=GFPT1 PE=1 SV=3	nvi:100122547/0.0/Gfat1, NV14676; Glutamine:fructose-6-phosphate aminotransferase 1; K00820 glucosamine--fructose-6-phosphate aminotransferase (isomerizing) [EC:2.6.1.16]	YKL104c/0.0/---	PS51464/27.947/SIS domain profile.	NA
CL734.Contig1_All	gi|242011020|ref|XP_002426255.1|/3.62344e-44/protein MLP1, putative [Pediculus humanus corporis] &gt;gi|212510318|gb|EEB13517.1| protein MLP1, putative [Pediculus humanus corporis]	gi|193810592|emb|AM910995.1|/1e-12/Plasmodium knowlesi strain H chromosome 13, complete genome	sp|Q99MY8|ASH1L_MOUSE/2e-27/Histone-lysine N-methyltransferase ASH1L OS=Mus musculus GN=Ash1l PE=1 SV=3	tca:660094/5e-37/similar to CG8887-PA; K06101 histone-lysine N-methyltransferase ASH1L [EC:2.1.1.43]	NA	NA	biological_process:GO:0032259//methylation;molecular_function:GO:0046872//metal ion binding;GO:0008168//methyltransferase activity;
CL734.Contig2_All	gi|242011020|ref|XP_002426255.1|/5.73885e-41/protein MLP1, putative [Pediculus humanus corporis] &gt;gi|212510318|gb|EEB13517.1| protein MLP1, putative [Pediculus humanus corporis]	gi|193810592|emb|AM910995.1|/9e-13/Plasmodium knowlesi strain H chromosome 13, complete genome	sp|Q99MY8|ASH1L_MOUSE/2e-27/Histone-lysine N-methyltransferase ASH1L OS=Mus musculus GN=Ash1l PE=1 SV=3	tca:660094/1e-37/similar to CG8887-PA; K06101 histone-lysine N-methyltransferase ASH1L [EC:2.1.1.43]	NA	NA	biological_process:GO:0032259//methylation;molecular_function:GO:0046872//metal ion binding;GO:0008168//methyltransferase activity;
CL735.Contig1_All	gi|242020019|ref|XP_002430455.1|/5.70846e-80/conserved hypothetical protein [Pediculus humanus corporis] &gt;gi|212515593|gb|EEB17717.1| conserved hypothetical protein [Pediculus humanus corporis]	NA	sp|Q09225|NRF6_CAEEL/1e-52/Nose resistant to fluoxetine protein 6 OS=Caenorhabditis elegans GN=nrf-6 PE=1 SV=3	dme:Dmel_CG33337/5e-65/CG33337 gene product from transcript CG33337-RB (EC:2.3.1.-); K00680 [EC:2.3.1.-]	Rv0111/3e-09/---	PTHR11161/9.3E-161/--	NA
CL735.Contig2_All	gi|332023987|gb|EGI64205.1|/9.71935e-80/Nose resistant to fluoxetine protein 6 [Acromyrmex echinatior]	NA	sp|Q09225|NRF6_CAEEL/2e-54/Nose resistant to fluoxetine protein 6 OS=Caenorhabditis elegans GN=nrf-6 PE=1 SV=3	dme:Dmel_CG33337/4e-61/CG33337 gene product from transcript CG33337-RB (EC:2.3.1.-); K00680 [EC:2.3.1.-]	Cgl2797/5e-09/---	PF01757/2.0E-17/Acyltransferase family	NA
CL735.Contig3_All	gi|345481647|ref|XP_001605811.2|/4.55122e-69/PREDICTED: nose resistant to fluoxetine protein 6-like [Nasonia vitripennis]	NA	sp|Q09225|NRF6_CAEEL/4e-40/Nose resistant to fluoxetine protein 6 OS=Caenorhabditis elegans GN=nrf-6 PE=1 SV=3	dme:Dmel_CG33337/2e-35/CG33337 gene product from transcript CG33337-RB (EC:2.3.1.-); K00680 [EC:2.3.1.-]	SMa1016/2e-08/---	PTHR11161/1.1E-118/--	NA
CL735.Contig4_All	gi|332023987|gb|EGI64205.1|/1.74174e-67/Nose resistant to fluoxetine protein 6 [Acromyrmex echinatior]	NA	sp|Q09225|NRF6_CAEEL/1e-42/Nose resistant to fluoxetine protein 6 OS=Caenorhabditis elegans GN=nrf-6 PE=1 SV=3	dme:Dmel_CG33337/2e-33/CG33337 gene product from transcript CG33337-RB (EC:2.3.1.-); K00680 [EC:2.3.1.-]	SMa1016/4e-09/---	PF01757/1.7E-18/Acyltransferase family	NA
CL740.Contig1_All	gi|478304688|gb|AGI96738.1|/0/aldehyde dehydrogenase 3-1 variant A [Aedes aegypti]	NA	sp|P11883|AL3A1_RAT/7e-135/Aldehyde dehydrogenase, dimeric NADP-preferring OS=Rattus norvegicus GN=Aldh3a1 PE=1 SV=3	rno:25375/2e-134/Aldh3a1, AHDC, Ahd-c, Aldh, Aldh3; aldehyde dehydrogenase 3 family, member A1 (EC:1.2.1.5); K00129 aldehyde dehydrogenase (NAD(P)+) [EC:1.2.1.5]	alr3672/1e-121/---	PTHR11699/1.8E-251/--	biological_process:GO:0006081//cellular aldehyde metabolic process;GO:0055114//oxidation-reduction process;molecular_function:GO:0004030//aldehyde dehydrogenase [NAD(P)+] activity;
CL740.Contig2_All	gi|478304688|gb|AGI96738.1|/0/aldehyde dehydrogenase 3-1 variant A [Aedes aegypti]	NA	sp|P11883|AL3A1_RAT/6e-135/Aldehyde dehydrogenase, dimeric NADP-preferring OS=Rattus norvegicus GN=Aldh3a1 PE=1 SV=3	rno:25375/2e-134/Aldh3a1, AHDC, Ahd-c, Aldh, Aldh3; aldehyde dehydrogenase 3 family, member A1 (EC:1.2.1.5); K00129 aldehyde dehydrogenase (NAD(P)+) [EC:1.2.1.5]	alr3672/1e-121/---	PF00171/2.1E-86/Aldehyde dehydrogenase family	biological_process:GO:0006081//cellular aldehyde metabolic process;GO:0055114//oxidation-reduction process;molecular_function:GO:0004030//aldehyde dehydrogenase [NAD(P)+] activity;
CL740.Contig3_All	gi|478304688|gb|AGI96738.1|/0/aldehyde dehydrogenase 3-1 variant A [Aedes aegypti]	NA	sp|P11883|AL3A1_RAT/6e-135/Aldehyde dehydrogenase, dimeric NADP-preferring OS=Rattus norvegicus GN=Aldh3a1 PE=1 SV=3	rno:25375/2e-134/Aldh3a1, AHDC, Ahd-c, Aldh, Aldh3; aldehyde dehydrogenase 3 family, member A1 (EC:1.2.1.5); K00129 aldehyde dehydrogenase (NAD(P)+) [EC:1.2.1.5]	alr3672/1e-121/---	PTHR11699:SF15/1.7E-251/--	biological_process:GO:0006081//cellular aldehyde metabolic process;GO:0055114//oxidation-reduction process;molecular_function:GO:0004030//aldehyde dehydrogenase [NAD(P)+] activity;
CL740.Contig4_All	gi|478304688|gb|AGI96738.1|/0/aldehyde dehydrogenase 3-1 variant A [Aedes aegypti]	NA	sp|P11883|AL3A1_RAT/7e-135/Aldehyde dehydrogenase, dimeric NADP-preferring OS=Rattus norvegicus GN=Aldh3a1 PE=1 SV=3	rno:25375/2e-134/Aldh3a1, AHDC, Ahd-c, Aldh, Aldh3; aldehyde dehydrogenase 3 family, member A1 (EC:1.2.1.5); K00129 aldehyde dehydrogenase (NAD(P)+) [EC:1.2.1.5]	alr3672/1e-121/---	PF00171/2.0E-86/Aldehyde dehydrogenase family	biological_process:GO:0006081//cellular aldehyde metabolic process;GO:0055114//oxidation-reduction process;molecular_function:GO:0004030//aldehyde dehydrogenase [NAD(P)+] activity;
CL740.Contig5_All	gi|478304688|gb|AGI96738.1|/0/aldehyde dehydrogenase 3-1 variant A [Aedes aegypti]	NA	sp|P11883|AL3A1_RAT/6e-135/Aldehyde dehydrogenase, dimeric NADP-preferring OS=Rattus norvegicus GN=Aldh3a1 PE=1 SV=3	rno:25375/2e-134/Aldh3a1, AHDC, Ahd-c, Aldh, Aldh3; aldehyde dehydrogenase 3 family, member A1 (EC:1.2.1.5); K00129 aldehyde dehydrogenase (NAD(P)+) [EC:1.2.1.5]	alr3672/1e-121/---	PS00687/-/Aldehyde dehydrogenases glutamic acid active site.	biological_process:GO:0006081//cellular aldehyde metabolic process;GO:0055114//oxidation-reduction process;molecular_function:GO:0004030//aldehyde dehydrogenase [NAD(P)+] activity;
CL740.Contig6_All	gi|478304688|gb|AGI96738.1|/0/aldehyde dehydrogenase 3-1 variant A [Aedes aegypti]	NA	sp|P11883|AL3A1_RAT/6e-135/Aldehyde dehydrogenase, dimeric NADP-preferring OS=Rattus norvegicus GN=Aldh3a1 PE=1 SV=3	rno:25375/2e-134/Aldh3a1, AHDC, Ahd-c, Aldh, Aldh3; aldehyde dehydrogenase 3 family, member A1 (EC:1.2.1.5); K00129 aldehyde dehydrogenase (NAD(P)+) [EC:1.2.1.5]	alr3672/1e-121/---	PS00687/-/Aldehyde dehydrogenases glutamic acid active site.	biological_process:GO:0006081//cellular aldehyde metabolic process;GO:0055114//oxidation-reduction process;molecular_function:GO:0004030//aldehyde dehydrogenase [NAD(P)+] activity;
CL76.Contig2_All	gi|657580154|ref|XP_008294029.1|/5.00742e-86/PREDICTED: histone-lysine N-methyltransferase SETMAR-like isoform X2 [Stegastes partitus]	NA	sp|Q7JQ07|MOS1T_DROMA/1e-37/Mariner Mos1 transposase OS=Drosophila mauritiana GN=mariner\T PE=1 SV=1	hsa:6419/2e-29/SETMAR, METNASE; SET domain and mariner transposase fusion gene (EC:2.1.1.43); K11433 histone-lysine N-methyltransferase SETMAR [EC:2.1.1.43]	NA	PF01359/1.2E-20/Transposase (partial DDE domain)	NA
CL768.Contig1_All	gi|646712386|gb|KDR17168.1|/6.73042e-37/hypothetical protein L798_08429, partial [Zootermopsis nevadensis]	NA	sp|Q53H47|SETMR_HUMAN/2e-21/Histone-lysine N-methyltransferase SETMAR OS=Homo sapiens GN=SETMAR PE=1 SV=2	ptr:470738/5e-21/SETMAR; SET domain and mariner transposase fusion gene; K11433 histone-lysine N-methyltransferase SETMAR [EC:2.1.1.43]	NA	NA	NA
CL768.Contig4_All	gi|189310188|emb|CAP20051.1|/6.18715e-79/transposase [Portunus pelagicus]	NA	sp|Q53H47|SETMR_HUMAN/3e-30/Histone-lysine N-methyltransferase SETMAR OS=Homo sapiens GN=SETMAR PE=1 SV=2	ptr:470738/8e-30/SETMAR; SET domain and mariner transposase fusion gene; K11433 histone-lysine N-methyltransferase SETMAR [EC:2.1.1.43]	DR2417m/1e-06/---	PTHR11012/1.4E-66/--	NA
CL775.Contig1_All	gi|542161414|ref|XP_005489389.1|/1.32312e-06/PREDICTED: myosin-1-like [Zonotrichia albicollis]	NA	NA	phu:Phum_PHUM514810/1e-06/Dihydrolipoyllysine-residue succinyltransferase component of 2-oxoglutarate dehydrogenase, putative (EC:2.3.1.12 2.3.1.61); K00658 2-oxoglutarate dehydrogenase E2 component (dihydrolipoamide succinyltransferase) [EC:2.3.1.61]	NA	NA	NA
CL797.Contig4_All	gi|145501258|ref|XP_001436611.1|/7.21303e-08/hypothetical protein [Paramecium tetraurelia strain d4-2] &gt;gi|124403752|emb|CAK69214.1|Unnamed protein product [Paramecium tetraurelia]	NA	sp|Q54UG3|Y1095_DICDI/8e-08/UPF0746 protein DDB_G0281095 OS=Dictyostelium discoideum GN=DDB_G0281095 PE=3 SV=1	pon:100441715/3e-08/MLL2; myeloid/lymphoid or mixed-lineage leukemia 2; K09187 histone-lysine N-methyltransferase MLL2 [EC:2.1.1.43]	NA	NA	NA
CL80.Contig1_All	gi|646699624|gb|KDR10168.1|/1.81823e-149/L-lactate dehydrogenase [Zootermopsis nevadensis]	gi|395543336|ref|XM_003773527.1|/8e-12/PREDICTED: Sarcophilus harrisii L-lactate dehydrogenase A chain-like (LOC100914404), mRNA	sp|Q95028|LDH_DROME/1e-135/L-lactate dehydrogenase OS=Drosophila melanogaster GN=ImpL3 PE=2 SV=1	nvi:100118743/1e-145/NV16814; L-lactate dehydrogenase-like; K00016 L-lactate dehydrogenase [EC:1.1.1.27]	CAC0267/3e-71/---	PTHR11540:SF8/3.8E-214/--	NA
CL80.Contig2_All	gi|646699624|gb|KDR10168.1|/3.23507e-149/L-lactate dehydrogenase [Zootermopsis nevadensis]	gi|526305102|gb|KC536076.1|/6e-10/Daphnia pulex isolate DP169_1_2 lactate dehydrogenase A (Ldha) gene, complete cds	sp|Q95028|LDH_DROME/2e-135/L-lactate dehydrogenase OS=Drosophila melanogaster GN=ImpL3 PE=2 SV=1	nvi:100118743/2e-145/NV16814; L-lactate dehydrogenase-like; K00016 L-lactate dehydrogenase [EC:1.1.1.27]	CAC0267/5e-71/---	PR00086/5.1E-57/L-lactate dehydrogenase signature	NA
CL80.Contig3_All	gi|646699624|gb|KDR10168.1|/3.65737e-149/L-lactate dehydrogenase [Zootermopsis nevadensis]	gi|526305102|gb|KC536076.1|/7e-10/Daphnia pulex isolate DP169_1_2 lactate dehydrogenase A (Ldha) gene, complete cds	sp|Q95028|LDH_DROME/2e-135/L-lactate dehydrogenase OS=Drosophila melanogaster GN=ImpL3 PE=2 SV=1	nvi:100118743/2e-145/NV16814; L-lactate dehydrogenase-like; K00016 L-lactate dehydrogenase [EC:1.1.1.27]	CAC0267/5e-71/---	PTHR11540:SF8/3.8E-216/--	NA
CL80.Contig4_All	gi|646699624|gb|KDR10168.1|/2.43947e-149/L-lactate dehydrogenase [Zootermopsis nevadensis]	gi|526305102|gb|KC536076.1|/6e-10/Daphnia pulex isolate DP169_1_2 lactate dehydrogenase A (Ldha) gene, complete cds	sp|Q95028|LDH_DROME/1e-135/L-lactate dehydrogenase OS=Drosophila melanogaster GN=ImpL3 PE=2 SV=1	nvi:100118743/1e-145/NV16814; L-lactate dehydrogenase-like; K00016 L-lactate dehydrogenase [EC:1.1.1.27]	CAC0267/3e-71/---	PS00064/-/L-lactate dehydrogenase active site.	NA
CL80.Contig5_All	gi|646699624|gb|KDR10168.1|/1.94471e-149/L-lactate dehydrogenase [Zootermopsis nevadensis]	gi|526305102|gb|KC536076.1|/5e-10/Daphnia pulex isolate DP169_1_2 lactate dehydrogenase A (Ldha) gene, complete cds	sp|Q95028|LDH_DROME/1e-135/L-lactate dehydrogenase OS=Drosophila melanogaster GN=ImpL3 PE=2 SV=1	nvi:100118743/1e-145/NV16814; L-lactate dehydrogenase-like; K00016 L-lactate dehydrogenase [EC:1.1.1.27]	CAC0267/3e-71/---	PR00086/5.0E-57/L-lactate dehydrogenase signature	NA
CL80.Contig6_All	gi|646699624|gb|KDR10168.1|/1.89372e-149/L-lactate dehydrogenase [Zootermopsis nevadensis]	gi|526305102|gb|KC536076.1|/5e-10/Daphnia pulex isolate DP169_1_2 lactate dehydrogenase A (Ldha) gene, complete cds	sp|Q95028|LDH_DROME/1e-135/L-lactate dehydrogenase OS=Drosophila melanogaster GN=ImpL3 PE=2 SV=1	nvi:100118743/1e-145/NV16814; L-lactate dehydrogenase-like; K00016 L-lactate dehydrogenase [EC:1.1.1.27]	CAC0267/3e-71/---	PS00064/-/L-lactate dehydrogenase active site.	NA
CL80.Contig7_All	gi|646699624|gb|KDR10168.1|/2.477e-149/L-lactate dehydrogenase [Zootermopsis nevadensis]	gi|526305102|gb|KC536076.1|/6e-10/Daphnia pulex isolate DP169_1_2 lactate dehydrogenase A (Ldha) gene, complete cds	sp|Q95028|LDH_DROME/2e-135/L-lactate dehydrogenase OS=Drosophila melanogaster GN=ImpL3 PE=2 SV=1	nvi:100118743/2e-145/NV16814; L-lactate dehydrogenase-like; K00016 L-lactate dehydrogenase [EC:1.1.1.27]	CAC0267/3e-71/---	PR00086/5.0E-57/L-lactate dehydrogenase signature	NA
CL811.Contig1_All	gi|675370958|gb|KFM63860.1|/2.2522e-48/Histone-lysine N-methyltransferase SETMAR, partial [Stegodyphus mimosarum]	NA	sp|Q53H47|SETMR_HUMAN/3e-16/Histone-lysine N-methyltransferase SETMAR OS=Homo sapiens GN=SETMAR PE=1 SV=2	hmg:100199829/5e-16/similar to SET domain and mariner transposase fusion; K11433 histone-lysine N-methyltransferase SETMAR [EC:2.1.1.43]	NA	NA	NA
CL811.Contig3_All	gi|675366016|gb|KFM58918.1|/1.30689e-25/Histone-lysine N-methyltransferase SETMAR, partial [Stegodyphus mimosarum]	NA	sp|Q53H47|SETMR_HUMAN/3e-21/Histone-lysine N-methyltransferase SETMAR OS=Homo sapiens GN=SETMAR PE=1 SV=2	hsa:6419/8e-21/SETMAR, METNASE; SET domain and mariner transposase fusion gene (EC:2.1.1.43); K11433 histone-lysine N-methyltransferase SETMAR [EC:2.1.1.43]	NA	PTHR23016/3.4E-23/--	NA
CL827.Contig1_All	gi|646715697|gb|KDR19201.1|/0/Nose resistant to fluoxetine protein 6 [Zootermopsis nevadensis]	gi|557755610|ref|XM_005177487.1|/1e-06/PREDICTED: Musca domestica nose resistant to fluoxetine protein 6-like (LOC101890985), mRNA	sp|Q09225|NRF6_CAEEL/9e-35/Nose resistant to fluoxetine protein 6 OS=Caenorhabditis elegans GN=nrf-6 PE=1 SV=3	dme:Dmel_CG33337/2e-45/CG33337 gene product from transcript CG33337-RB (EC:2.3.1.-); K00680 [EC:2.3.1.-]	L158566/5e-12/---	PF01757/4.1E-16/Acyltransferase family	NA
CL827.Contig2_All	gi|646715697|gb|KDR19201.1|/0/Nose resistant to fluoxetine protein 6 [Zootermopsis nevadensis]	gi|557755610|ref|XM_005177487.1|/1e-06/PREDICTED: Musca domestica nose resistant to fluoxetine protein 6-like (LOC101890985), mRNA	sp|Q09225|NRF6_CAEEL/6e-36/Nose resistant to fluoxetine protein 6 OS=Caenorhabditis elegans GN=nrf-6 PE=1 SV=3	dme:Dmel_CG33337/5e-48/CG33337 gene product from transcript CG33337-RB (EC:2.3.1.-); K00680 [EC:2.3.1.-]	L158566/5e-12/---	PTHR11161:SF4/2.0E-236/--	NA
CL839.Contig1_All	gi|646700388|gb|KDR10549.1|/1.22719e-103/S-methyl-5&apos;-thioadenosine phosphorylase [Zootermopsis nevadensis]	NA	sp|Q7Q9N9|MTAP_ANOGA/5e-96/S-methyl-5'-thioadenosine phosphorylase OS=Anopheles gambiae GN=AGAP005129 PE=3 SV=4	aag:AaeL_AAEL012172/2e-95/methylthioadenosine phosphorylase; K00772 5'-methylthioadenosine phosphorylase [EC:2.4.2.28]	PH0125/4e-57/---	PTHR11904:SF1/1.4E-140/--	NA
CL839.Contig2_All	gi|646700388|gb|KDR10549.1|/3.1652e-104/S-methyl-5&apos;-thioadenosine phosphorylase [Zootermopsis nevadensis]	NA	sp|Q7Q9N9|MTAP_ANOGA/1e-96/S-methyl-5'-thioadenosine phosphorylase OS=Anopheles gambiae GN=AGAP005129 PE=3 SV=4	aag:AaeL_AAEL012172/5e-96/methylthioadenosine phosphorylase; K00772 5'-methylthioadenosine phosphorylase [EC:2.4.2.28]	TVN0438/4e-57/---	PF01048/8.4E-43/Phosphorylase superfamily	NA
CL873.Contig1_All	gi|646720121|gb|KDR21968.1|/0/Protein henna [Zootermopsis nevadensis]	gi|158294631|ref|XM_315721.4|/2e-43/Anopheles gambiae str. PEST AGAP005712-PC (AgaP_AGAP005712) mRNA, complete cds	sp|P17276|PH4H_DROME/0.0/Protein henna OS=Drosophila melanogaster GN=Hn PE=2 SV=3	ame:408622/0.0/phenylalanine hydroxylase; K00500 phenylalanine-4-hydroxylase [EC:1.14.16.1]	PA0872/2e-28/---	PS51410/148.006/Biopterin-dependent aromatic amino acid hydroxylase family profile.	biological_process:GO:0055114//oxidation-reduction process;GO:0006559//L-phenylalanine catabolic process;molecular_function:GO:0004505//phenylalanine 4-monooxygenase activity;GO:0016597//amino acid binding;GO:0004510//tryptophan 5-monooxygenase activity;GO:0005506//iron ion binding;
CL873.Contig2_All	gi|646720121|gb|KDR21968.1|/0/Protein henna [Zootermopsis nevadensis]	gi|158294631|ref|XM_315721.4|/2e-43/Anopheles gambiae str. PEST AGAP005712-PC (AgaP_AGAP005712) mRNA, complete cds	sp|P17276|PH4H_DROME/0.0/Protein henna OS=Drosophila melanogaster GN=Hn PE=2 SV=3	ame:408622/0.0/phenylalanine hydroxylase; K00500 phenylalanine-4-hydroxylase [EC:1.14.16.1]	PA0872/2e-28/---	PTHR11473/0.0/--	biological_process:GO:0055114//oxidation-reduction process;GO:0006559//L-phenylalanine catabolic process;molecular_function:GO:0004505//phenylalanine 4-monooxygenase activity;GO:0016597//amino acid binding;GO:0004510//tryptophan 5-monooxygenase activity;GO:0005506//iron ion binding;
CL873.Contig3_All	gi|646720121|gb|KDR21968.1|/0/Protein henna [Zootermopsis nevadensis]	gi|158294631|ref|XM_315721.4|/3e-43/Anopheles gambiae str. PEST AGAP005712-PC (AgaP_AGAP005712) mRNA, complete cds	sp|P17276|PH4H_DROME/0.0/Protein henna OS=Drosophila melanogaster GN=Hn PE=2 SV=3	ame:408622/0.0/phenylalanine hydroxylase; K00500 phenylalanine-4-hydroxylase [EC:1.14.16.1]	PA0872/2e-28/---	PR00372/2.1E-70/Biopterin-dependent aromatic amino acid hydroxylase signature	biological_process:GO:0055114//oxidation-reduction process;GO:0006559//L-phenylalanine catabolic process;molecular_function:GO:0004505//phenylalanine 4-monooxygenase activity;GO:0016597//amino acid binding;GO:0004510//tryptophan 5-monooxygenase activity;GO:0005506//iron ion binding;
CL873.Contig4_All	gi|325302235|dbj|BAJ83477.1|/0/phenylalanine-tryptophan hydroxylase [Gryllus bimaculatus]	gi|294846056|gb|GU953223.1|/1e-38/Biston betularia phenylalanine hydroxylase (PAH) mRNA, partial cds	sp|P17276|PH4H_DROME/0.0/Protein henna OS=Drosophila melanogaster GN=Hn PE=2 SV=3	ame:408622/0.0/phenylalanine hydroxylase; K00500 phenylalanine-4-hydroxylase [EC:1.14.16.1]	PA0872/2e-28/---	PTHR11473/0.0/--	biological_process:GO:0055114//oxidation-reduction process;GO:0006559//L-phenylalanine catabolic process;molecular_function:GO:0004505//phenylalanine 4-monooxygenase activity;GO:0016597//amino acid binding;GO:0004510//tryptophan 5-monooxygenase activity;GO:0005506//iron ion binding;
CL892.Contig1_All	gi|34915939|dbj|BAC87874.1|/4.23224e-24/arylalkylamine N-acetyltransferase [Periplaneta americana]	gi|510934369|emb|CT573103.22|/3e-14/Zebrafish DNA sequence fromCLone CH211-160E1 in linkage group 5, complete sequence	sp|Q94521|DNAT_DROME/6e-07/Dopamine N-acetyltransferase OS=Drosophila melanogaster GN=Dat PE=1 SV=1	dme:Dmel_CG3318/2e-06/Dat; Dopamine N acetyltransferase (EC:2.3.1.- 2.3.1.5 2.3.1.87); K00669 arylalkylamine N-acetyltransferase [EC:2.3.1.87]	NA	NA	NA
CL892.Contig2_All	gi|34915939|dbj|BAC87874.1|/1.18855e-32/arylalkylamine N-acetyltransferase [Periplaneta americana]	gi|510934369|emb|CT573103.22|/4e-14/Zebrafish DNA sequence fromCLone CH211-160E1 in linkage group 5, complete sequence	sp|Q94521|DNAT_DROME/1e-17/Dopamine N-acetyltransferase OS=Drosophila melanogaster GN=Dat PE=1 SV=1	dme:Dmel_CG3318/4e-17/Dat; Dopamine N acetyltransferase (EC:2.3.1.- 2.3.1.5 2.3.1.87); K00669 arylalkylamine N-acetyltransferase [EC:2.3.1.87]	NA	PTHR20905/2.7E-30/--	NA
CL976.Contig1_All	gi|256368122|gb|ACU78071.1|/0/hexamerin-like protein 4 [Locusta migratoria]	gi|256368121|gb|FJ609741.1|/0.0/Locusta migratoria hexamerin-like protein 4 mRNA, complete cds	sp|Q17127|HEXA_BLADI/2e-82/Hexamerin OS=Blaberus discoidalis PE=2 SV=1	dya:Dyak_GE14257/2e-41/GE14257 gene product from transcript GE14257-RA; K00505 tyrosinase [EC:1.14.18.1]	NA	PF03723/6.0E-76/Hemocyanin, ig-like domain	NA
CL976.Contig2_All	gi|256368122|gb|ACU78071.1|/0/hexamerin-like protein 4 [Locusta migratoria]	gi|256368121|gb|FJ609741.1|/0.0/Locusta migratoria hexamerin-like protein 4 mRNA, complete cds	sp|Q17127|HEXA_BLADI/1e-119/Hexamerin OS=Blaberus discoidalis PE=2 SV=1	dya:Dyak_GE14257/8e-50/GE14257 gene product from transcript GE14257-RA; K00505 tyrosinase [EC:1.14.18.1]	NA	PF00372/2.5E-50/Hemocyanin, copper containing domain	NA
CL976.Contig4_All	gi|256368122|gb|ACU78071.1|/7.22417e-121/hexamerin-like protein 4 [Locusta migratoria]	gi|256368121|gb|FJ609741.1|/1e-128/Locusta migratoria hexamerin-like protein 4 mRNA, complete cds	sp|Q17127|HEXA_BLADI/4e-54/Hexamerin OS=Blaberus discoidalis PE=2 SV=1	dya:Dyak_GE14257/3e-24/GE14257 gene product from transcript GE14257-RA; K00505 tyrosinase [EC:1.14.18.1]	NA	PTHR11511:SF5/1.4E-63/--	NA
CL981.Contig1_All	gi|568250342|gb|ETN60047.1|/1.35278e-09/F-box protein 11 [Anopheles darlingi]	NA	sp|Q8IWN7|RP1L1_HUMAN/5e-07/Retinitis pigmentosa 1-like 1 protein OS=Homo sapiens GN=RP1L1 PE=1 SV=4	tgu:751981/2e-07/NF-M; K04573 neurofilament medium polypeptide (neurofilament 3)	NA	NA	NA
CL995.Contig2_All	gi|646706699|gb|KDR13806.1|/1.43229e-110/BAT4-like protein, partial [Zootermopsis nevadensis]	NA	sp|Q9V7A7|GPAN1_DROME/4e-49/G patch domain and ankyrin repeat-containing protein 1 homolog OS=Drosophila melanogaster GN=CG8152 PE=2 SV=1	api:100169435/2e-09/serine/threonine-protein phosphatase 6 regulatory ankyrin repeat subunit A-like; K15502 serine/threonine-protein phosphatase 6 regulatory ankyrin repeat subunit A	NA	PF01585/4.2E-9/G-patch domain	NA
CL997.Contig1_All	gi|571526378|ref|XP_006569434.1|/6.78557e-103/PREDICTED: dentin sialophosphoprotein-like isoform X1 [Apis mellifera]	gi|442618344|ref|NM_141694.3|/3e-07/Drosophila melanogaster CG8516 (CG8516), mRNA	NA	aga:AgaP_AGAP011192/2e-06/AGAP011192-PA; K09188 histone-lysine N-methyltransferase MLL3 [EC:2.1.1.43]	NA	NA	NA
CL997.Contig2_All	gi|307212323|gb|EFN88127.1|/2.17344e-113/hypothetical protein EAI_03739 [Harpegnathos saltator]	gi|442618344|ref|NM_141694.3|/3e-07/Drosophila melanogaster CG8516 (CG8516), mRNA	sp|P98088|MUC5A_HUMAN/2e-06/Mucin-5AC (Fragments) OS=Homo sapiens GN=MUC5AC PE=1 SV=3	aga:AgaP_AGAP011192/2e-06/AGAP011192-PA; K09188 histone-lysine N-methyltransferase MLL3 [EC:2.1.1.43]	NA	NA	NA
Unigene10025_All	gi|646689190|gb|KDR06498.1|/1.76638e-65/39S ribosomal protein L46, mitochondrial [Zootermopsis nevadensis]	NA	sp|Q5RK00|RM46_RAT/2e-46/39S ribosomal protein L46, mitochondrial OS=Rattus norvegicus GN=Mrpl46 PE=2 SV=1	nvi:100120665/7e-24/NV12444; eukaryotic translation initiation factor 2-alpha kinase-like; K08860 eukaryotic translation initiation factor 2-alpha kinase [EC:2.7.11.1]	NA	PF00293/5.3E-8/NUDIX domain	NA
Unigene10076_All	gi|91079744|ref|XP_970506.1|/0/PREDICTED: probable medium-chain specific acyl-CoA dehydrogenase, mitochondrial [Tribolium castaneum] &gt;gi|270003324|gb|EEZ99771.1| hypothetical protein TcasGA2_TC002547 [Tribolium castaneum]	gi|242019870|ref|XM_002430337.1|/3e-49/Pediculus humanus corporis ATP-binding cassette subfamily E, member 1, mRNA	sp|Q9VSA3|ACADM_DROME/0.0/Probable medium-chain specific acyl-CoA dehydrogenase, mitochondrial OS=Drosophila melanogaster GN=CG12262 PE=1 SV=1	tca:659081/0.0/similar to CG12262 CG12262-PA; K00249 acyl-CoA dehydrogenase [EC:1.3.99.3]	DR1318/6e-111/---	PS00072/-/Acyl-CoA dehydrogenases signature 1.	biological_process:GO:0006635//fatty acid beta-oxidation;cellular_component:GO:0005759//mitochondrial matrix;GO:0005875//microtubule associated complex;GO:0005811//lipid particle;molecular_function:GO:0050660//flavin adenine dinucleotide binding;GO:0003995//acyl-CoA dehydrogenase activity;
Unigene10090_All	gi|646713003|gb|KDR17523.1|/1.0102e-166/Luciferin 4-monooxygenase [Zootermopsis nevadensis]	NA	sp|Q01158|LUCI_LUCLA/8e-131/Luciferin 4-monooxygenase OS=Luciola lateralis PE=2 SV=1	dwi:Dwil_GK15099/2e-41/GK15099 gene product from transcript GK15099-RA; K00666 fatty-acyl-CoA synthase [EC:6.2.1.-]	BH3104/1e-68/---	PTHR24096/7.8E-221/--	NA
Unigene10159_All	gi|607364332|gb|EZA58544.1|/1.53974e-116/Histone-lysine N-methyltransferase trr [Cerapachys biroi]	gi|543377790|ref|XM_005532042.1|/2e-18/PREDICTED: Pseudopodoces humilis lysine (K)-specific methyltransferase 2D (KMT2D), mRNA	sp|Q8NEZ4|KMT2C_HUMAN/1e-44/Histone-lysine N-methyltransferase 2C OS=Homo sapiens GN=KMT2C PE=1 SV=3	api:100159693/6e-87/uncharacterized LOC100159693; K09188 histone-lysine N-methyltransferase MLL3 [EC:2.1.1.43]	NA	PF00628/2.8E-7/PHD-finger	NA
Unigene1027_All	gi|646710843|gb|KDR16261.1|/6.03187e-89/Enoyl-CoA hydratase domain-containing protein 2, mitochondrial [Zootermopsis nevadensis]	NA	sp|Q9JLZ3|AUHM_MOUSE/4e-81/Methylglutaconyl-CoA hydratase, mitochondrial OS=Mus musculus GN=Auh PE=1 SV=1	dwi:Dwil_GK15915/1e-89/GK15915 gene product from transcript GK15915-RA; K05607 methylglutaconyl-CoA hydratase [EC:4.2.1.18]	BH1135/9e-55/---	PS00166/-/Enoyl-CoA hydratase/isomerase signature.	NA
Unigene10270_All	gi|674043369|ref|XP_008827596.1|/4.24082e-08/PREDICTED: E3 ubiquitin-protein ligase Hakai-like [Nannospalax galili]	NA	sp|Q6E2N3|TRI33_DANRE/4e-06/E3 ubiquitin-protein ligase TRIM33 OS=Danio rerio GN=trim33 PE=2 SV=1	cfa:479491/2e-07/VAMP2; vesicle-associated membrane protein 2 (synaptobrevin 2); K13504 vesicle-associated membrane protein 2	NA	NA	NA
Unigene10271_All	gi|60256959|gb|AAX14951.1|/0/arylphorin hexamerin-like protein 2 [Romalea microptera]	gi|60256958|gb|AY923852.1|/4e-24/Romalea microptera arylphorin hexamerin-like protein 2 mRNA, complete cds	sp|Q17127|HEXA_BLADI/3e-132/Hexamerin OS=Blaberus discoidalis PE=2 SV=1	dya:Dyak_GE14257/6e-60/GE14257 gene product from transcript GE14257-RA; K00505 tyrosinase [EC:1.14.18.1]	NA	PS00209/-/Arthropod hemocyanins / insect LSPs signature 1.	NA
Unigene10326_All	gi|686726728|ref|XP_009241601.1|/6.95406e-19/PREDICTED:Uncharacterized protein LOC100939869 [Pongo abelii]	gi|392996990|gb|AC246784.2|/1e-158/Homo sapiens BACCLone CH17-70N6 from chromosome 1, complete sequence	sp|Q8BRH4|KMT2C_MOUSE/7e-17/Histone-lysine N-methyltransferase 2C OS=Mus musculus GN=Kmt2c PE=1 SV=2	ecb:100064812/2e-16/histone-lysine N-methyltransferase MLL3-like; K09188 histone-lysine N-methyltransferase MLL3 [EC:2.1.1.43]	NA	NA	NA
Unigene10351_All	gi|634874142|ref|XP_007948343.1|/4.63193e-31/PREDICTED: histone-lysine N-methyltransferase 2C-like [Orycteropus afer afer]	gi|4753283|gb|AC006475.3|/1e-159/Homo sapiens PACCLone RP4-727L20 from 7q36, complete sequence	sp|Q8BRH4|KMT2C_MOUSE/1e-32/Histone-lysine N-methyltransferase 2C OS=Mus musculus GN=Kmt2c PE=1 SV=2	ecb:100064812/4e-32/histone-lysine N-methyltransferase MLL3-like; K09188 histone-lysine N-methyltransferase MLL3 [EC:2.1.1.43]	NA	PS50089/8.55/Zinc finger RING-type profile.	NA
Unigene10449_All	gi|74778856|sp|P82166.1|CU198_LOCMI/1.45014e-32/RecName: Full=Cuticle protein 19.8; AltName: Full=LmNCP19.8 [Locusta migratoria]	gi|268607723|ref|NM_001167847.1|/2e-09/Nasonia vitripennis cuticular protein RR-2 family member 9 (CPR9), mRNA	sp|P82166|CU198_LOCMI/2e-34/Cuticle protein 19.8 OS=Locusta migratoria PE=1 SV=1	dre:555805/3e-07/vasp; zgc:162320; K06274 vasodilator-stimulated phosphoprotein	Rv2264c/5e-06/---	PTHR12236:SF2/1.4E-27/--	NA
Unigene10524_All	gi|156541156|ref|XP_001602364.1|/7.5428e-18/PREDICTED: glucose dehydrogenase [FAD, quinone] [Nasonia vitripennis]	gi|557778764|ref|XM_005188954.1|/7e-06/PREDICTED: Musca domestica glucose dehydrogenase [acceptor]-like (LOC101890854), mRNA	sp|P18172|DHGL_DROPS/4e-14/Glucose dehydrogenase [FAD, quinone] OS=Drosophila pseudoobscura pseudoobscura GN=Gld PE=3 SV=4	dme:Dmel_CG9514/3e-12/CG9514 gene product from transcript CG9514-RA (EC:1.1.99.1); K00108 choline dehydrogenase [EC:1.1.99.1]	BMEI0388/2e-15/---	PTHR11552/8.0E-22/--	NA
Unigene10525_All	gi|641661577|ref|XP_008181935.1|/3.74662e-09/PREDICTED: glucose dehydrogenase [FAD, quinone]-like [Acyrthosiphon pisum]	NA	sp|P18173|DHGL_DROME/1e-07/Glucose dehydrogenase [FAD, quinone] OS=Drosophila melanogaster GN=Gld PE=3 SV=3	dme:Dmel_CG12398/3e-07/CG12398 gene product from transcript CG12398-RA (EC:1.1.-.- 1.1.99.10); K00115 glucose dehydrogenase (acceptor) [EC:1.1.99.10]	mll1008/2e-08/---	PTHR11552/1.2E-12/--	NA
Unigene1055_All	gi|557294586|ref|XP_006029730.1|/2.43337e-115/PREDICTED: histone-lysine N-methyltransferase SETMAR-like [Alligator sinensis]	gi|156767191|gb|EU122194.1|/6e-07/Eptatretus burgeriCLone BAC 7-H10, complete sequence	sp|Q7JQ07|MOS1T_DROMA/6e-48/Mariner Mos1 transposase OS=Drosophila mauritiana GN=mariner\T PE=1 SV=1	mcc:703880/8e-46/SETMAR; SET domain and mariner transposase fusion gene; K11433 histone-lysine N-methyltransferase SETMAR [EC:2.1.1.43]	NA	PTHR23022/9.5E-40/--	NA
Unigene10625_All	gi|641650596|ref|XP_008189794.1|/1.41923e-16/PREDICTED: protein yellow-like isoform X1 [Acyrthosiphon pisum]	NA	sp|Q9BI18|YELL_DROPS/1e-12/Protein yellow OS=Drosophila pseudoobscura pseudoobscura GN=y PE=3 SV=2	gga:373886/2e-06/FZD9; frizzled family receptor 9; K02842 frizzled 9/10	RSc1191/3e-07/---	PTHR10009:SF11/1.2E-20/--	NA
Unigene10629_All	gi|154412515|ref|XP_001579290.1|/8.45577e-13/dentin sialophosphoprotein precursor [Trichomonas vaginalis G3]	NA	sp|P97399|DSPP_MOUSE/2e-09/Dentin sialophosphoprotein OS=Mus musculus GN=Dspp PE=1 SV=2	aga:AgaP_AGAP003331/1e-07/ENOPH_ANOGA; AGAP003331-PA; K09880 enolase-phosphatase E1 [EC:3.1.3.77]	NA	NA	NA
Unigene10653_All	gi|189236750|ref|XP_975130.2|/6.65285e-40/PREDICTED: nose resistant to fluoxetine protein 6-like [Tribolium castaneum]	NA	sp|Q09225|NRF6_CAEEL/7e-14/Nose resistant to fluoxetine protein 6 OS=Caenorhabditis elegans GN=nrf-6 PE=1 SV=3	dme:Dmel_CG33337/6e-14/CG33337 gene product from transcript CG33337-RB (EC:2.3.1.-); K00680 [EC:2.3.1.-]	NA	PTHR11161/2.8E-52/--	NA
Unigene10669_All	gi|675390430|gb|KFM83327.1|/6.15206e-60/Mariner Mos1 transposase, partial [Stegodyphus mimosarum]	gi|392507262|gb|JN604094.1|/0.0/Eyprepocnemis ploransCLone EploMar20 transposon Mariner, partial sequence	sp|Q53H47|SETMR_HUMAN/5e-14/Histone-lysine N-methyltransferase SETMAR OS=Homo sapiens GN=SETMAR PE=1 SV=2	hmg:100199829/2e-14/similar to SET domain and mariner transposase fusion; K11433 histone-lysine N-methyltransferase SETMAR [EC:2.1.1.43]	NA	PF13358/2.7E-9/DDE superfamily endonuclease	NA
Unigene10675_All	gi|242014046|ref|XP_002427709.1|/1.05089e-27/Dihydrolipoyl dehydrogenase, putative [Pediculus humanus corporis] &gt;gi|212512144|gb|EEB14971.1| Dihydrolipoyl dehydrogenase, putative [Pediculus humanus corporis]	gi|449480843|ref|XM_004177188.1|/7e-11/PREDICTED: Taeniopygia guttata dihydrolipoamide dehydrogenase (DLD), mRNA	sp|O17953|DLDH_CAEEL/5e-25/Dihydrolipoyl dehydrogenase, mitochondrial OS=Caenorhabditis elegans GN=dld-1 PE=3 SV=2	dmo:Dmoj_GI11696/1e-27/GI11696 gene product from transcript GI11696-RA; K00382 dihydrolipoamide dehydrogenase [EC:1.8.1.4]	YFL018c/1e-22/---	PF02852/3.8E-21/Pyridine nucleotide-disulphide oxidoreductase, dimerisation domain	biological_process:GO:0055114//oxidation-reduction process;GO:0045454//cell redox homeostasis;cellular_component:GO:0005737//cytoplasm;molecular_function:GO:0004148//dihydrolipoyl dehydrogenase activity;GO:0050660//flavin adenine dinucleotide binding;
Unigene1078_All	gi|646711058|gb|KDR16391.1|/0/Pyruvate dehydrogenase phosphatase regulatory subunit, mitochondrial [Zootermopsis nevadensis]	gi|462310707|gb|APGK01047231.1|/1e-09/Dendroctonus ponderosae Seq01047241, whole genome shotgun sequence	sp|Q7TSQ8|PDPR_MOUSE/0.0/Pyruvate dehydrogenase phosphatase regulatory subunit, mitochondrial OS=Mus musculus GN=Pdpr PE=2 SV=1	mdo:100018850/1e-100/SARDH; sarcosine dehydrogenase; K00314 sarcosine dehydrogenase [EC:1.5.8.3]	SMb21534_2/3e-69/---	PTHR13847:SF150/5.9E-160/--	NA
Unigene10823_All	gi|359375169|gb|AEV43133.1|/4.21811e-24/carbamoyl-phosphate synthetase-aspartate transcarbamoylase dihydroorotase [Snellenius sp. BJS-2011]	gi|302123199|gb|HM062735.1|/2e-11/Conicera dauci CAD gene, partial cds	sp|P27708|PYR1_HUMAN/2e-21/CAD protein OS=Homo sapiens GN=CAD PE=1 SV=3	ame:410408/2e-23/Cad; conserved ATPase domain protein; K11540 carbamoyl-phosphate synthase / aspartate carbamoyltransferase / dihydroorotase [EC:6.3.5.5 2.1.3.2 3.5.2.3]	XF1106/3e-12/---	PTHR11405/5.2E-32/--	NA
Unigene10981_All	gi|642923529|ref|XP_969549.2|/2.31698e-35/PREDICTED: aspartate aminotransferase, cytoplasmic [Tribolium castaneum]	NA	sp|Q5R691|AATC_PONAB/1e-30/Aspartate aminotransferase, cytoplasmic OS=Pongo abelii GN=GOT1 PE=2 SV=1	tca:658043/1e-36/similar to Aspartate aminotransferase, cytoplasmic (Transaminase A) (Glutamate oxaloacetate transaminase 1); K14454 aspartate aminotransferase, cytoplasmic [EC:2.6.1.1]	SPBC725.01/2e-25/---	PF00155/1.2E-19/AminotransferaseCLass I and II	NA
Unigene11097_All	gi|646712446|gb|KDR17207.1|/2.68667e-66/putative imidazolonepropionase [Zootermopsis nevadensis]	gi|524983987|ref|XM_005039926.1|/7e-08/PREDICTED: Ficedula albicollis amidohydrolase domain containing 1 (AMDHD1), partial mRNA	sp|Q96NU7|HUTI_HUMAN/4e-61/Probable imidazolonepropionase OS=Homo sapiens GN=AMDHD1 PE=2 SV=2	ptr:467099/6e-61/AMDHD1; amidohydrolase domain containing 1; K01468 imidazolonepropionase [EC:3.5.2.7]	VNG1211G/2e-35/---	PTHR22642:SF1/1.3E-84/--	NA
Unigene11144_All	gi|283765096|gb|ADB28039.1|/2.24589e-42/transposase [Agrilus planipennis]	gi|462306061|gb|APGK01048940.1|/2e-78/Dendroctonus ponderosae Seq01048950, whole genome shotgun sequence	sp|Q53H47|SETMR_HUMAN/4e-22/Histone-lysine N-methyltransferase SETMAR OS=Homo sapiens GN=SETMAR PE=1 SV=2	hsa:6419/1e-21/SETMAR, METNASE; SET domain and mariner transposase fusion gene (EC:2.1.1.43); K11433 histone-lysine N-methyltransferase SETMAR [EC:2.1.1.43]	NA	PTHR23016/1.6E-21/--	NA
Unigene1118_All	gi|646708824|gb|KDR14971.1|/9.47362e-169/putative pyruvate dehydrogenase E1 component subunit alpha, mitochondrial [Zootermopsis nevadensis]	gi|527266932|ref|XM_005151559.1|/5e-15/PREDICTED: MelopsittacusUndulatus pyruvate dehydrogenase E1 component subunit alpha, mitochondrial-like (LOC101871408), mRNA	sp|P52899|ODPA_CAEEL/1e-136/Probable pyruvate dehydrogenase E1 component subunit alpha, mitochondrial OS=Caenorhabditis elegans GN=T05H10.6 PE=3 SV=1	ame:551103/5e-167/probable pyruvate dehydrogenase E1 component subunit alpha, mitochondrial-like; K00161 pyruvate dehydrogenase E1 component subunit alpha [EC:1.2.4.1]	YER178w/2e-104/---	PTHR11516/1.1E-230/--	NA
Unigene11298_All	gi|675375955|gb|KFM68857.1|/2.98197e-53/hypothetical protein X975_23571, partial [Stegodyphus mimosarum]	NA	sp|Q53H47|SETMR_HUMAN/1e-15/Histone-lysine N-methyltransferase SETMAR OS=Homo sapiens GN=SETMAR PE=1 SV=2	hsa:6419/5e-15/SETMAR, METNASE; SET domain and mariner transposase fusion gene (EC:2.1.1.43); K11433 histone-lysine N-methyltransferase SETMAR [EC:2.1.1.43]	NA	PTHR23016/8.3E-17/--	NA
Unigene11450_All	gi|557238798|emb|CDJ69958.1|/3.48444e-15/hypothetical protein ENH_00076330 [Eimeria necatrix]	gi|527242368|ref|XM_005139485.1|/6e-16/PREDICTED: MelopsittacusUndulatus myocyte enhancer factor 2D (MEF2D), mRNA	sp|Q7ZVN7|MED15_DANRE/4e-08/Mediator of RNA polymerase II transcription subunit 15 OS=Danio rerio GN=med15 PE=2 SV=1	tca:664556/4e-13/similar to CG11970-PA; K11671 nuclear factor related to kappa-B-binding protein	YBR112c/1e-06/---	NA	NA
Unigene11580_All	gi|221136346|dbj|BAH14964.1|/0/nitric oxide synthase [Gryllus bimaculatus]	gi|221136345|dbj|AB477987.1|/3e-27/Gryllus bimaculatus NOS mRNA for nitric oxide synthase, complete cds	sp|Q26240|NOS_RHOPR/0.0/Nitric oxide synthase, salivary gland OS=Rhodnius prolixus PE=2 SV=1	ame:503861/0.0/NOS; nitric oxide synthase (EC:1.14.13.39); K13253 nitric-oxide synthase, invertebrate [EC:1.14.13.39]	BH0823/3e-95/---	PF00175/3.2E-18/Oxidoreductase NAD-binding domain	NA
Unigene11629_All	gi|557232476|emb|CDJ69205.1|/3.90626e-29/hypothetical protein, conserved [Eimeria necatrix]	gi|195376158|ref|XM_002046828.1|/6e-15/Drosophila virilis GJ13121 (Dvir\GJ13121), mRNA	sp|Q62220|KRA54_MOUSE/8e-20/Keratin-associated protein 5-4 OS=Mus musculus GN=Krtap5-4 PE=2 SV=1	dmo:Dmoj_GI21761/5e-18/GI21761 gene product from transcript GI21761-RA; K09188 histone-lysine N-methyltransferase MLL3 [EC:2.1.1.43]	YBR112c/5e-12/---	NA	NA
Unigene11643_All	gi|307199377|gb|EFN80002.1|/4.03725e-66/Supporter of activation of yellow protein [Harpegnathos saltator]	NA	sp|Q9VWF2|SAYP_DROME/2e-29/Supporter of activation of yellow protein OS=Drosophila melanogaster GN=e(y)3 PE=2 SV=3	spu:591084/2e-29/uncharacterized LOC591084; K09188 histone-lysine N-methyltransferase MLL3 [EC:2.1.1.43]	NA	PTHR10615/2.7E-25/--	NA
Unigene11778_All	gi|646719163|gb|KDR21371.1|/2.92353e-89/Arginase, non-hepatic 1 [Zootermopsis nevadensis]	NA	sp|P49900|ARGI_LITCT/2e-71/Arginase, hepatic OS=Lithobates catesbeiana PE=2 SV=1	tca:655366/2e-86/similar to arginase, type II; K01476 arginase [EC:3.5.3.1]	YPL111w/3e-55/---	PTHR11358/1.6E-128/--	molecular_function:GO:0016787//hydrolase activity;
Unigene11820_All	gi|242008457|ref|XP_002425020.1|/1.40419e-19/glucose dehydrogenase precursor, putative [Pediculus humanus corporis] &gt;gi|212508669|gb|EEB12282.1| glucose dehydrogenase precursor, putative [Pediculus humanus corporis]	NA	sp|P18173|DHGL_DROME/7e-14/Glucose dehydrogenase [FAD, quinone] OS=Drosophila melanogaster GN=Gld PE=3 SV=3	dme:Dmel_CG9517/4e-14/CG9517 gene product from transcript CG9517-RA (EC:1.1.-.- 1.1.99.10); K00108 choline dehydrogenase [EC:1.1.99.1]	NA	PF05199/9.5E-8/GMC oxidoreductase	biological_process:GO:0044710//single-organism metabolic process;molecular_function:GO:0016614//oxidoreductase activity, acting on CH-OH group of donors;
Unigene11829_All	gi|646710440|gb|KDR15959.1|/1.64129e-153/Glucose dehydrogenase [acceptor], partial [Zootermopsis nevadensis]	gi|556756620|ref|XM_005973598.1|/1e-13/PREDICTED: Pantholops hodgsonii choline dehydrogenase, mitochondrial-like (LOC102334184), mRNA	sp|P18172|DHGL_DROPS/7e-122/Glucose dehydrogenase [FAD, quinone] OS=Drosophila pseudoobscura pseudoobscura GN=Gld PE=3 SV=4	dpo:Dpse_GA21849/1e-127/GA21849 gene product from transcript GA21849-RA; K00108 choline dehydrogenase [EC:1.1.99.1]	CC0945/2e-85/---	PF05199/2.1E-38/GMC oxidoreductase	NA
Unigene11939_All	gi|557184772|emb|CDJ57892.1|/1.49681e-06/FIK kinase (incomplete catalytic triad), putative [Eimeria maxima]	NA	NA	nvi:100120205/5e-07/Trr, NV15493; trithorax-related; K09188 histone-lysine N-methyltransferase MLL3 [EC:2.1.1.43]	NA	NA	NA
Unigene12211_All	gi|646720384|gb|KDR22142.1|/1.52532e-68/Methylcrotonoyl-CoA carboxylase subunit alpha, mitochondrial [Zootermopsis nevadensis]	gi|548451068|ref|XM_005675266.1|/2e-07/PREDICTED: Capra hircus methylcrotonoyl-CoA carboxylase 1 (alpha) (MCCC1), mRNA	sp|Q96RQ3|MCCA_HUMAN/5e-65/Methylcrotonoyl-CoA carboxylase subunit alpha, mitochondrial OS=Homo sapiens GN=MCCC1 PE=1 SV=3	nvi:100117061/4e-67/NV18346; methylcrotonoyl-CoA carboxylase subunit alpha, mitochondrial-like; K01968 3-methylcrotonyl-CoA carboxylase alpha subunit [EC:6.4.1.4]	AGl2704/6e-53/---	PTHR18866/7.6E-115/--	biological_process:GO:0008152//metabolic process;molecular_function:GO:0004075//biotin carboxylase activity;GO:0046872//metal ion binding;GO:0005524//ATP binding;
Unigene12288_All	gi|557294586|ref|XP_006029730.1|/2.79181e-08/PREDICTED: histone-lysine N-methyltransferase SETMAR-like [Alligator sinensis]	gi|289600675|gb|FJ939902.1|/1e-06/Azteca instabilis carbomoylphosphate synthase (CAD) gene, partial cds	sp|Q53H47|SETMR_HUMAN/2e-06/Histone-lysine N-methyltransferase SETMAR OS=Homo sapiens GN=SETMAR PE=1 SV=2	bta:534913/1e-06/SETMAR, MGC151518; SET domain and mariner transposase fusion gene (EC:2.1.1.43); K11433 histone-lysine N-methyltransferase SETMAR [EC:2.1.1.43]	NA	NA	NA
Unigene12308_All	gi|646700030|gb|KDR10377.1|/9.02571e-06/Peroxiredoxin-6 [Zootermopsis nevadensis]	gi|359843251|gb|HQ851383.1|/1e-12/Schistocerca gregaria peroxiredoxin mRNA, partial cds	NA	dan:Dana_GF12795/4e-06/GF12795 gene product from transcript GF12795-RA; K00430 peroxidase [EC:1.11.1.7]	NA	NA	NA
Unigene12360_All	gi|557243934|emb|CDJ62158.1|/1.50134e-13/hypothetical protein ENH_00006700 [Eimeria necatrix]	NA	sp|Q6SPF0|SAMD1_HUMAN/1e-10/Atherin OS=Homo sapiens GN=SAMD1 PE=1 SV=1	dgr:Dgri_GH18803/1e-11/GH18803 gene product from transcript GH18803-RA; K00658 2-oxoglutarate dehydrogenase E2 component (dihydrolipoamide succinyltransferase) [EC:2.3.1.61]	PA3115/1e-09/---	NA	NA
Unigene124_All	gi|646714791|gb|KDR18645.1|/4.3308e-33/hypothetical protein L798_06626 [Zootermopsis nevadensis]	gi|78214454|gb|AC163452.12|/1e-15/Mus musculus chromosome 19,CLone RP23-405C7, complete sequence	sp|Q55CW2|SAMKC_DICDI/3e-07/Probable serine/threonine-protein kinase samkC OS=Dictyostelium discoideum GN=samkC PE=3 SV=2	dmo:Dmoj_GI21761/4e-06/GI21761 gene product from transcript GI21761-RA; K09188 histone-lysine N-methyltransferase MLL3 [EC:2.1.1.43]	NA	NA	NA
Unigene1241_All	gi|646713878|gb|KDR18054.1|/1.99666e-161/Peroxisomal acyl-coenzyme A oxidase 3 [Zootermopsis nevadensis]	NA	sp|O15254|ACOX3_HUMAN/1e-127/Peroxisomal acyl-coenzyme A oxidase 3 OS=Homo sapiens GN=ACOX3 PE=1 SV=2	tca:658001/2e-141/similar to pristanoyl acyl-Coenzyme A oxidase 3; K00232 acyl-CoA oxidase [EC:1.3.3.6]	YGL205w/2e-35/---	PF00441/1.1E-6/Acyl-CoA dehydrogenase, C-terminal domain	biological_process:GO:0008152//metabolic process;molecular_function:GO:0016491//oxidoreductase activity;
Unigene12417_All	gi|675373226|gb|KFM66128.1|/1.51296e-56/Histone-lysine N-methyltransferase SETMAR, partial [Stegodyphus mimosarum]	NA	sp|Q7JQ07|MOS1T_DROMA/7e-23/Mariner Mos1 transposase OS=Drosophila mauritiana GN=mariner\T PE=1 SV=1	hmg:100199829/2e-24/similar to SET domain and mariner transposase fusion; K11433 histone-lysine N-methyltransferase SETMAR [EC:2.1.1.43]	NA	PF01359/3.9E-18/Transposase (partial DDE domain)	NA
Unigene1243_All	gi|646712870|gb|KDR17439.1|/5.51328e-137/3-hydroxyisobutyryl-CoA hydrolase, mitochondrial [Zootermopsis nevadensis]	gi|514710962|ref|XM_005011426.1|/6e-13/PREDICTED: Anas platyrhynchos 3-hydroxyisobutyryl-CoA hydrolase (HIBCH), mRNA	sp|Q28FR6|HIBCH_XENTR/5e-113/3-hydroxyisobutyryl-CoA hydrolase, mitochondrial OS=Xenopus tropicalis GN=hibch PE=2 SV=1	tca:657314/5e-121/similar to CG5044-PA, isoform A; K05605 3-hydroxyisobutyryl-CoA hydrolase [EC:3.1.2.4]	CC1352/6e-75/---	PTHR11941:SF53/5.7E-151/--	NA
Unigene12503_All	gi|332025910|gb|EGI66066.1|/2.07699e-08/Histone-lysine N-methyltransferase trithorax [Acromyrmex echinatior]	gi|76666445|emb|CR318604.12|/2e-06/Zebrafish DNA sequence fromCLone CH211-222E24 in linkage group 11, complete sequence	sp|Q96PY5|FMNL2_HUMAN/3e-07/Formin-like protein 2 OS=Homo sapiens GN=FMNL2 PE=1 SV=3	oaa:100079719/5e-09/H/ACA ribonucleoprotein complex non-core subunit NAF1-like; K14763 H/ACA ribonucleoprotein complex non-core subunit NAF1	Rv3876/2e-06/---	NA	NA
Unigene12783_All	gi|646720855|gb|KDR22438.1|/1.28463e-25/Histone-lysine N-methyltransferase SETD1B [Zootermopsis nevadensis]	NA	sp|Q08D57|SET1B_XENTR/3e-11/Histone-lysine N-methyltransferase SETD1B OS=Xenopus tropicalis GN=setd1b PE=2 SV=1	ame:411985/2e-23/uncharacterized LOC411985; K11422 histone-lysine N-methyltransferase SETD1 [EC:2.1.1.43]	NA	PTHR22884:SF281/1.6E-20/--	NA
Unigene12825_All	gi|390359608|ref|XP_003729519.1|/6.22417e-06/PREDICTED:Uncharacterized protein LOC100889473 [Strongylocentrotus purpuratus]	NA	sp|Q9UPS6|SET1B_HUMAN/4e-06/Histone-lysine N-methyltransferase SETD1B OS=Homo sapiens GN=SETD1B PE=1 SV=3	bta:514102/8e-06/SETD1B; SET domain containing 1B; K11422 histone-lysine N-methyltransferase SETD1 [EC:2.1.1.43]	NA	NA	NA
Unigene13044_All	gi|347969965|ref|XP_560023.4|/4.9047e-17/AGAP003482-PA [Anopheles gambiae str. PEST] &gt;gi|333466678|gb|EAL41501.4| AGAP003482-PA [Anopheles gambiae str. PEST]	NA	sp|P08659|LUCI_PHOPY/1e-12/Luciferin 4-monooxygenase OS=Photinus pyralis PE=1 SV=1	api:100160541/2e-08/acyl-CoA synthetase family member 2, mitochondrial-like; K00666 fatty-acyl-CoA synthase [EC:6.2.1.-]	DR0336/4e-10/---	NA	NA
Unigene1308_All	gi|646689678|gb|KDR06667.1|/1.87882e-86/AT-rich interactive domain-containing protein 4B [Zootermopsis nevadensis]	gi|37951449|gb|AC135633.3|/3e-24/Mus musculus BACCLone RP24-84O13 from chromosome 19, complete sequence	sp|Q4LE39|ARI4B_HUMAN/2e-16/AT-rich interactive domain-containing protein 4B OS=Homo sapiens GN=ARID4B PE=1 SV=2	ame:409456/4e-61/uncharacterized LOC409456; K07874 Ras-related protein Rab-1A	YJL115w/2e-07/---	PTHR13964/6.6E-24/--	NA
Unigene13118_All	gi|646722534|gb|KDR23492.1|/1.2662e-36/Glycerate kinase [Zootermopsis nevadensis]	NA	sp|Q0VGK3|GLCTK_RAT/7e-25/Glycerate kinase OS=Rattus norvegicus GN=Glyctk PE=2 SV=1	api:100167150/9e-32/glycerate kinase-like; K15788 glycerate kinase [EC:2.7.1.31]	PAE1309/3e-22/---	PF05161/2.1E-34/MOFRL family	biological_process:GO:0008152//metabolic process;molecular_function:GO:0016491//oxidoreductase activity;
Unigene13120_All	gi|646722534|gb|KDR23492.1|/3.21606e-50/Glycerate kinase [Zootermopsis nevadensis]	NA	sp|Q0VGK3|GLCTK_RAT/1e-48/Glycerate kinase OS=Rattus norvegicus GN=Glyctk PE=2 SV=1	rno:684314/4e-48/Glyctk; glycerate kinase (EC:2.7.1.31); K15788 glycerate kinase [EC:2.7.1.31]	mlr5146/5e-31/---	PTHR12227/7.4E-74/--	biological_process:GO:0006468//protein phosphorylation;cellular_component:GO:0005794//Golgi apparatus;GO:0005739//mitochondrion;molecular_function:GO:0008887//glycerate kinase activity;
Unigene13121_All	gi|646722534|gb|KDR23492.1|/4.64445e-23/Glycerate kinase [Zootermopsis nevadensis]	NA	sp|Q08BL7|GLCTK_DANRE/5e-23/Glycerate kinase OS=Danio rerio GN=glyctk PE=2 SV=1	dre:570678/2e-22/glyctk; zgc:153346 (EC:2.7.1.31); K15788 glycerate kinase [EC:2.7.1.31]	PAB1021/2e-06/---	PTHR12227/7.7E-37/--	NA
Unigene1332_All	gi|646710897|gb|KDR16287.1|/0/Glucose dehydrogenase [acceptor] [Zootermopsis nevadensis]	gi|195567948|ref|XM_002107483.1|/3e-10/Drosophila simulans GD15510 (Dsim\GD15510), mRNA	sp|P18173|DHGL_DROME/8e-116/Glucose dehydrogenase [FAD, quinone] OS=Drosophila melanogaster GN=Gld PE=3 SV=3	dme:Dmel_CG9519/2e-166/CG9519 gene product from transcript CG9519-RA (EC:1.1.99.1); K00108 choline dehydrogenase [EC:1.1.99.1]	mll1008/8e-90/---	PF05199/5.0E-41/GMC oxidoreductase	biological_process:GO:0044710//single-organism metabolic process;molecular_function:GO:0016614//oxidoreductase activity, acting on CH-OH group of donors;
Unigene13406_All	gi|383848022|ref|XP_003699651.1|/8.62817e-54/PREDICTED:Uncharacterized protein LOC100881339 [Megachile rotundata]	NA	sp|Q8NEZ4|KMT2C_HUMAN/1e-30/Histone-lysine N-methyltransferase 2C OS=Homo sapiens GN=KMT2C PE=1 SV=3	api:100159693/1e-37/uncharacterized LOC100159693; K09188 histone-lysine N-methyltransferase MLL3 [EC:2.1.1.43]	NA	PS01359/-/Zinc finger PHD-type signature.	NA
Unigene13407_All	gi|383848022|ref|XP_003699651.1|/3.55161e-131/PREDICTED:Uncharacterized protein LOC100881339 [Megachile rotundata]	NA	sp|Q8BRH4|KMT2C_MOUSE/3e-35/Histone-lysine N-methyltransferase 2C OS=Mus musculus GN=Kmt2c PE=1 SV=2	api:100159693/3e-88/uncharacterized LOC100159693; K09188 histone-lysine N-methyltransferase MLL3 [EC:2.1.1.43]	NA	PTHR22884:SF324/9.7E-23/--	NA
Unigene13408_All	gi|642913492|ref|XP_008201034.1|/9.68308e-34/PREDICTED: histone-lysine N-methyltransferase 2C-like isoform X5 [Tribolium castaneum]	gi|462307322|gb|APGK01048496.1|/3e-07/Dendroctonus ponderosae Seq01048506, whole genome shotgun sequence	sp|Q8BRH4|KMT2C_MOUSE/2e-13/Histone-lysine N-methyltransferase 2C OS=Mus musculus GN=Kmt2c PE=1 SV=2	nvi:100120205/3e-16/Trr, NV15493; trithorax-related; K09188 histone-lysine N-methyltransferase MLL3 [EC:2.1.1.43]	mlr2363/1e-06/---	NA	NA
Unigene1346_All	gi|646709058|gb|KDR15106.1|/3.17271e-101/Peroxiredoxin-6 [Zootermopsis nevadensis]	gi|306846414|gb|HQ199304.1|/9e-06/Cristaria plicata peroxiredoxin 6 mRNA, complete cds	sp|Q5ZJF4|PRDX6_CHICK/3e-84/Peroxiredoxin-6 OS=Gallus gallus GN=PRDX6 PE=2 SV=3	dpo:Dpse_GA15914/7e-84/GA15914 gene product from transcript GA15914-RA; K11188 peroxiredoxin 6, 1-Cys peroxiredoxin [EC:1.11.1.7 1.11.1.15 3.1.1.-]	slr1198/2e-59/---	PTHR10681/1.0E-100/--	NA
Unigene13465_All	gi|645037811|ref|XP_008206042.1|/7.59634e-16/PREDICTED: histone-lysine N-methyltransferase 2C [Nasonia vitripennis]	gi|488531430|ref|XM_004457413.1|/2e-07/PREDICTED: Dasypus novemcinctus SWI/SNF related, matrix associated, actin dependent regulator of chromatin, subfamily a, member 2 (SMARCA2), mRNA	NA	nvi:100120205/5e-17/Trr, NV15493; trithorax-related; K09188 histone-lysine N-methyltransferase MLL3 [EC:2.1.1.43]	NA	NA	NA
Unigene13516_All	gi|646713878|gb|KDR18054.1|/5.71689e-34/Peroxisomal acyl-coenzyme A oxidase 3 [Zootermopsis nevadensis]	NA	sp|Q9EPL9|ACOX3_MOUSE/1e-23/Peroxisomal acyl-coenzyme A oxidase 3 OS=Mus musculus GN=Acox3 PE=1 SV=2	tca:658001/7e-32/similar to pristanoyl acyl-Coenzyme A oxidase 3; K00232 acyl-CoA oxidase [EC:1.3.3.6]	NA	PTHR10909/1.7E-34/--	biological_process:GO:0006631//fatty acid metabolic process;GO:0055114//oxidation-reduction process;molecular_function:GO:0016627//oxidoreductase activity, acting on the CH-CH group of donors;
Unigene13663_All	gi|383852983|ref|XP_003702004.1|/0/PREDICTED: DNA (cytosine-5)-methyltransferase PliMCI-like [Megachile rotundata]	gi|472397248|emb|FR850041.1|/0.0/Locusta migratoria partial Dnmt 1 gene for DNA methyltransferase 1, isoform 2	sp|Q27746|DNMT1_PARLI/0.0/DNA (cytosine-5)-methyltransferase PliMCI OS=Paracentrotus lividus GN=DNMT PE=2 SV=1	ame:726540/0.0/Dnmt1.1, Dnmt1b; DNA methyltransferase 1.1; K00558 DNA (cytosine-5-)-methyltransferase [EC:2.1.1.37]	HP0051/2e-29/---	PS00094/-/C-5 cytosine-specific DNA methylases active site.	NA
Unigene1372_All	gi|646703060|gb|KDR11928.1|/0/putative medium-chain specific acyl-CoA dehydrogenase, mitochondrial [Zootermopsis nevadensis]	gi|392883259|gb|JX212148.1|/4e-29/Callorhinchus miliiCLone P20I18.Liver.lv16 medium-chain specific acyl-CoA dehydrogenase, mitochondrial mRNA, complete cds; nuclear gene for mitochondrial product	sp|Q9VSA3|ACADM_DROME/5e-175/Probable medium-chain specific acyl-CoA dehydrogenase, mitochondrial OS=Drosophila melanogaster GN=CG12262 PE=1 SV=1	tca:659081/0.0/similar to CG12262 CG12262-PA; K00249 acyl-CoA dehydrogenase [EC:1.3.99.3]	DR1318/7e-106/---	PTHR10909:SF240/2.0E-242/--	biological_process:GO:0055114//oxidation-reduction process;molecular_function:GO:0050660//flavin adenine dinucleotide binding;GO:0003995//acyl-CoA dehydrogenase activity;
Unigene13738_All	gi|686727115|ref|XP_009241733.1|/3.07824e-27/PREDICTED: histone-lysine N-methyltransferase 2C-like isoform X1 [Pongo abelii]	gi|16877541|gb|BC017024.1|/1e-109/Homo sapiens B melanoma antigen, mRNA (cDNACLone IMAGE:3916415),				WARNING: chimericCLone
Unigene13740_All	gi|543736629|ref|XP_005509259.1|/4.5593e-07/PREDICTED: LOW QUALITY PROTEIN: zinc finger homeobox protein 4 [Columba livia]	NA	sp|O73590|ZFHX4_CHICK/3e-08/Zinc finger homeobox protein 4 OS=Gallus gallus GN=ZFHX4 PE=2 SV=2	gga:395904/9e-08/ZFHX4, ZAX, ZFH-4; zinc finger homeobox 4; K09380 zinc finger homeobox protein 4	NA	NA	NA
Unigene13803_All	gi|512839747|ref|XP_002940215.2|/1.71909e-28/PREDICTED: mucin-5AC-like [Xenopus (Silurana) tropicalis]	NA	sp|P97399|DSPP_MOUSE/5e-18/Dentin sialophosphoprotein OS=Mus musculus GN=Dspp PE=1 SV=2	xtr:100492810/1e-11/histone-lysine N-methyltransferase SETD2-like; K11423 histone-lysine N-methyltransferase SETD2 [EC:2.1.1.43]	YPMT1.87/1e-07/---	NA	NA
Unigene1392_All	gi|657785188|ref|XP_008319820.1|/3.96574e-36/PREDICTED: LOW QUALITY PROTEIN: keratin-associated protein 4-3-like [Cynoglossus semilaevis]	gi|242104140|emb|FN404205.1|/8e-13/Equus caballus microsatellite DNA, locus ABGe2103	sp|Q62220|KRA54_MOUSE/2e-23/Keratin-associated protein 5-4 OS=Mus musculus GN=Krtap5-4 PE=2 SV=1	pon:100441715/6e-21/MLL2; myeloid/lymphoid or mixed-lineage leukemia 2; K09187 histone-lysine N-methyltransferase MLL2 [EC:2.1.1.43]	YBR112c/7e-14/---	NA	NA
Unigene1394_All	gi|646718717|gb|KDR21086.1|/2.63023e-134/TraB domain-containing protein, partial [Zootermopsis nevadensis]	NA	sp|Q99JY4|TRABD_MOUSE/9e-86/TraB domain-containing protein OS=Mus musculus GN=Trabd PE=2 SV=1	oaa:100075708/1e-55/histone-lysine N-methyltransferase SETMAR-like; K11433 histone-lysine N-methyltransferase SETMAR [EC:2.1.1.43]	BB0416/4e-26/---	PTHR21530:SF0/1.4E-145/--	NA
Unigene13941_All	gi|348507595|ref|XP_003441341.1|/3.75301e-41/PREDICTED: selenocysteine-specific elongation factor [Oreochromis niloticus]	gi|23575647|dbj|AK112496.1|/8e-06/Ciona intestinalis cDNA,CLone:cicl002j07, full insert sequence	sp|Q9JHW4|SELB_MOUSE/1e-37/Selenocysteine-specific elongation factor OS=Mus musculus GN=Eefsec PE=2 SV=2	tad:TRIADDRAFT_37737/5e-09/eukaryotic translation initiation factor 2 gamma; K03242 translation initiation factor 2 subunit 3	MK0148/5e-17/---	PTHR23115:SF106/3.5E-55/--	NA
Unigene1397_All	gi|195124961|ref|XP_002006951.1|/7.48659e-10/GI12664 [Drosophila mojavensis] &gt;gi|193918560|gb|EDW17427.1| GI12664 [Drosophila mojavensis]	NA	sp|Q8TEK3|DOT1L_HUMAN/3e-08/Histone-lysine N-methyltransferase, H3 lysine-79 specific OS=Homo sapiens GN=DOT1L PE=1 SV=2	pon:100457429/4e-08/mucin-7-like; K13909 mucin-7	DR0479/6e-06/---	NA	NA
Unigene14090_All	gi|646706379|gb|KDR13644.1|/0/Hydroxymethylglutaryl-CoA synthase 1 [Zootermopsis nevadensis]	gi|407027840|dbj|AB733008.2|/7e-11/Nasutitermes takasagoensis HMGS mRNA for 3-hydroxy-3-methylglutaryl coenzyme A synthase, complete cds	sp|P54961|HMCS1_BLAGE/0.0/Hydroxymethylglutaryl-CoA synthase 1 OS=Blattella germanica GN=HMGCS-1 PE=2 SV=1	tca:662232/1e-176/similar to CG4311-PA, isoform A; K01641 hydroxymethylglutaryl-CoA synthase [EC:2.3.3.10]	YML126c/7e-123/---	PTHR11877/3.3E-266/--	biological_process:GO:0008299//isoprenoid biosynthetic process;molecular_function:GO:0004421//hydroxymethylglutaryl-CoA synthase activity;
Unigene14219_All	gi|646701317|gb|KDR11107.1|/6.812e-56/Histone-lysine N-methyltransferase eggless, partial [Zootermopsis nevadensis]	NA	sp|Q28Z18|SETB1_DROPS/6e-53/Histone-lysine N-methyltransferase eggless OS=Drosophila pseudoobscura pseudoobscura GN=egg PE=3 SV=2	tca:658295/6e-54/similar to CG30426-PA; K11421 histone-lysine N-methyltransferase SETDB [EC:2.1.1.43]	SPBC428.08c/2e-14/---	PTHR22884:SF286/3.7E-60/--	biological_process:GO:0032259//methylation;cellular_component:GO:0043229//intracellular organelle;molecular_function:GO:0008168//methyltransferase activity;GO:0005488//binding;
Unigene14436_All	gi|607354939|gb|EZA49535.1|/4.94837e-09/Histone-lysine N-methyltransferase eggless [Cerapachys biroi]	NA	sp|Q28Z18|SETB1_DROPS/4e-07/Histone-lysine N-methyltransferase eggless OS=Drosophila pseudoobscura pseudoobscura GN=egg PE=3 SV=2	nvi:100120014/6e-10/Setdb1, NV10069; SET domain, bifurcated 1; K11421 histone-lysine N-methyltransferase SETDB [EC:2.1.1.43]	NA	NA	NA
Unigene14539_All	gi|242006354|ref|XP_002424016.1|/1.31678e-17/conserved hypothetical protein [Pediculus humanus corporis] &gt;gi|212507308|gb|EEB11278.1| conserved hypothetical protein [Pediculus humanus corporis]	NA	sp|Q29BB3|MTNA_DROPS/2e-19/Methylthioribose-1-phosphate isomerase OS=Drosophila pseudoobscura pseudoobscura GN=GA10928 PE=3 SV=1	dpe:Dper_GL27236/5e-19/GL27236 gene product from transcript GL27236-RA; K08963 methylthioribose-1-phosphate isomerase [EC:5.3.1.23]	MJ0454/4e-12/---	NA	biological_process:GO:0019284//L-methionine biosynthetic process from S-adenosylmethionine;GO:0019509//L-methionine biosynthetic process from methylthioadenosine;cellular_component:GO:0005634//nucleus;GO:0005737//cytoplasm;molecular_function:GO:0046523//S-methyl-5-thioribose-1-phosphate isomerase activity;
Unigene1474_All	gi|426358564|ref|XP_004046577.1|/1.35765e-110/PREDICTED: histone-lysine N-methyltransferase MLL3 [Gorilla gorilla gorilla]	gi|4753283|gb|AC006475.3|/0.0/Homo sapiens PACCLone RP4-727L20 from 7q36, complete sequence	sp|Q8NEZ4|KMT2C_HUMAN/1e-110/Histone-lysine N-methyltransferase 2C OS=Homo sapiens GN=KMT2C PE=1 SV=3	ptr:463875/3e-110/MLL3; myeloid/lymphoid or mixed-lineage leukemia 3; K09188 histone-lysine N-methyltransferase MLL3 [EC:2.1.1.43]	NA	NA	NA
Unigene14818_All	gi|242002146|ref|XP_002435716.1|/3.31873e-13/histone-lysine N-methyltransferase, setb1, putative [Ixodes scapularis] &gt;gi|215499052|gb|EEC08546.1| histone-lysine N-methyltransferase, setb1, putative [Ixodes scapularis]	NA	sp|Q28Z18|SETB1_DROPS/1e-12/Histone-lysine N-methyltransferase eggless OS=Drosophila pseudoobscura pseudoobscura GN=egg PE=3 SV=2	ame:409098/3e-14/egg; eggless; K11421 histone-lysine N-methyltransferase SETDB [EC:2.1.1.43]	NA	NA	NA
Unigene1482_All	gi|646719798|gb|KDR21784.1|/3.70983e-158/Zinc-type alcohol dehydrogenase-like protein [Zootermopsis nevadensis]	NA	sp|Q52KI8|SRRM1_MOUSE/6e-06/Serine/arginine repetitive matrix protein 1 OS=Mus musculus GN=Srrm1 PE=1 SV=2	cin:100187292/2e-33/similar to ZK829.7; K13953 alcohol dehydrogenase, propanol-preferring [EC:1.1.1.1]	SSO2334/8e-11/---	SM00829/6.8E-5/Enoylreductase	NA
Unigene14993_All	gi|646720588|gb|KDR22249.1|/4.1724e-32/hypothetical protein L798_02354 [Zootermopsis nevadensis]	gi|462344103|gb|APGK01035160.1|/2e-06/Dendroctonus ponderosae Seq01035170, whole genome shotgun sequence	sp|P41044|CAB32_DROME/2e-21/Calbindin-32 OS=Drosophila melanogaster GN=Cbp53E PE=2 SV=1	xla:399307/1e-07/calb1-b, calb, calb1b, calbindin; calbindin 1, 28kDa; K14757 calbindin D28	NA	PF13202/0.0028/EF hand	molecular_function:GO:0005509//calcium ion binding;
Unigene1510_All	gi|646710440|gb|KDR15959.1|/8.34451e-137/Glucose dehydrogenase [acceptor], partial [Zootermopsis nevadensis]	NA	sp|P18172|DHGL_DROPS/9e-99/Glucose dehydrogenase [FAD, quinone] OS=Drosophila pseudoobscura pseudoobscura GN=Gld PE=3 SV=4	dpo:Dpse_GA21849/7e-113/GA21849 gene product from transcript GA21849-RA; K00108 choline dehydrogenase [EC:1.1.99.1]	mll1008/3e-80/---	PF00732/5.5E-64/GMC oxidoreductase	NA
Unigene15379_All	gi|259015991|gb|ACV89278.1|/1.1504e-80/putative CAD trifunctional protein [Blattella germanica]	gi|440200716|gb|JQ784355.1|/7e-41/Brachycentrus nigrisoma voucher Bni2 carbamoylphosphate synthetase/aspartate transcarbamylase/dihydroorotase mRNA, partial cds	sp|Q91437|PYR1_SQUAC/7e-65/CAD protein OS=Squalus acanthias GN=CAD PE=2 SV=1	tca:660900/1e-77/similar to CG18572-PA, isoform A; K11540 carbamoyl-phosphate synthase / aspartate carbamoyltransferase / dihydroorotase [EC:6.3.5.5 2.1.3.2 3.5.2.3]	SPAC22G7.06c_2/8e-49/---	PF02787/1.2E-28/Carbamoyl-phosphate synthetase large chain, oligomerisation domain	NA
Unigene1544_All	gi|332025910|gb|EGI66066.1|/1.54922e-10/Histone-lysine N-methyltransferase trithorax [Acromyrmex echinatior]	NA	sp|O73590|ZFHX4_CHICK/5e-09/Zinc finger homeobox protein 4 OS=Gallus gallus GN=ZFHX4 PE=2 SV=2	ssc:100533540/9e-11/BRD4; bromodomain containing 4 (EC:3.1.1.31); K11722 bromodomain-containing protein 4	PA0197/1e-07/---	NA	NA
Unigene15481_All	gi|646709789|gb|KDR15495.1|/1.50199e-113/Methyltransferase-like protein 2-A [Zootermopsis nevadensis]	gi|557264961|ref|XM_006017872.1|/3e-11/PREDICTED: Alligator sinensis methyltransferase-like protein 2-like (LOC102384007), partial mRNA	sp|A8KBL7|MEL2A_DANRE/4e-104/Methyltransferase-like protein 2-A OS=Danio rerio GN=mettl2a PE=2 SV=1	gga:419948/2e-103/METTL2A, METTL2, METTL2B; methyltransferase like 2A; K00599 [EC:2.1.1.-]	NA	PTHR22809/1.3E-178/--	NA
Unigene1560_All	gi|646703292|gb|KDR12053.1|/0/Serine hydroxymethyltransferase, mitochondrial [Zootermopsis nevadensis]	gi|471390413|ref|XM_004379894.1|/1e-14/PREDICTED: Trichechus manatus latirostris serine hydroxymethyltransferase 2 (mitochondrial), transcript variant 3 (SHMT2), mRNA	sp|P34897|GLYM_HUMAN/0.0/Serine hydroxymethyltransferase, mitochondrial OS=Homo sapiens GN=SHMT2 PE=1 SV=3	ecb:100050119/0.0/SHMT2; serine hydroxymethyltransferase 2 (mitochondrial); K00600 glycine hydroxymethyltransferase [EC:2.1.2.1]	SPAC18G6.04c/3e-156/---	PS00096/-/Serine hydroxymethyltransferase pyridoxal-phosphate attachment site.	NA
Unigene15681_All	gi|646715167|gb|KDR18871.1|/6.44554e-57/TRAF3-interacting protein 1 [Zootermopsis nevadensis]	NA	sp|Q6PGZ3|MIPT3_DANRE/5e-39/TRAF3-interacting protein 1 OS=Danio rerio GN=traf3ip1 PE=2 SV=1	dan:Dana_GF22650/4e-10/GF22650 gene product from transcript GF22650-RA; K10750 chromatin assembly factor 1 subunit A	NA	PF10243/6.8E-62/Microtubule-binding protein MIP-T3	NA
Unigene15847_All	gi|646693419|gb|KDR07691.1|/2.25253e-65/hypothetical protein L798_02745, partial [Zootermopsis nevadensis]	gi|545198924|ref|XM_005604116.1|/7e-17/PREDICTED: Equus caballus collagen beta(1-O)galactosyltransferase 1 (COLGALT1), transcript variant X5, mRNA	sp|Q17FB8|GLT25_AEDAE/8e-59/Glycosyltransferase 25 family member OS=Aedes aegypti GN=AAEL003481 PE=3 SV=1	tca:658855/5e-65/similar to CG31915-PA; K11703 collagen beta-1,O-galactosyltransferase [EC:2.4.1.50]	jhp0741/5e-06/---	PTHR10730/6.3E-98/--	biological_process:GO:0009103//lipopolysaccharide biosynthetic process;
Unigene15854_All	gi|646703563|gb|KDR12183.1|/7.92083e-31/Glucose dehydrogenase [acceptor] [Zootermopsis nevadensis]	NA	NA	dme:Dmel_CG9517/2e-17/CG9517 gene product from transcript CG9517-RA (EC:1.1.-.- 1.1.99.10); K00108 choline dehydrogenase [EC:1.1.99.1]	NA	PTHR11552/2.6E-22/--	NA
Unigene15855_All	gi|646703563|gb|KDR12183.1|/2.07515e-39/Glucose dehydrogenase [acceptor] [Zootermopsis nevadensis]	NA	sp|P18173|DHGL_DROME/9e-23/Glucose dehydrogenase [FAD, quinone] OS=Drosophila melanogaster GN=Gld PE=3 SV=3	dme:Dmel_CG9517/4e-25/CG9517 gene product from transcript CG9517-RA (EC:1.1.-.- 1.1.99.10); K00108 choline dehydrogenase [EC:1.1.99.1]	RSc0123/3e-15/---	PTHR11552/9.6E-47/--	molecular_function:GO:0016614//oxidoreductase activity, acting on CH-OH group of donors;
Unigene15904_All	gi|646705143|gb|KDR13022.1|/1.32325e-70/hypothetical protein L798_13230, partial [Zootermopsis nevadensis]	gi|195020545|ref|XM_001985180.1|/4e-08/Drosophila grimshawi GH14625 (Dgri\GH14625), mRNA	sp|Q9NR48|ASH1L_HUMAN/3e-40/Histone-lysine N-methyltransferase ASH1L OS=Homo sapiens GN=ASH1L PE=1 SV=2	ame:727238/6e-48/ash1; histone-lysine N-methyltransferase ash1; K06101 histone-lysine N-methyltransferase ASH1L [EC:2.1.1.43]	SPAC22E12.11c/4e-11/---	PF00628/5.5E-7/PHD-finger	biological_process:GO:0034968//histone lysine methylation;cellular_component:GO:0005634//nucleus;molecular_function:GO:0003677//DNA binding;GO:0008270//zinc ion binding;GO:0018024//histone-lysine N-methyltransferase activity;
Unigene15905_All	gi|646705143|gb|KDR13022.1|/3.94301e-43/hypothetical protein L798_13230, partial [Zootermopsis nevadensis]	NA	sp|Q9NR48|ASH1L_HUMAN/3e-21/Histone-lysine N-methyltransferase ASH1L OS=Homo sapiens GN=ASH1L PE=1 SV=2	tca:660094/3e-28/similar to CG8887-PA; K06101 histone-lysine N-methyltransferase ASH1L [EC:2.1.1.43]	NA	PS50014/10.774/Bromodomain profile.	biological_process:GO:0034968//histone lysine methylation;cellular_component:GO:0005634//nucleus;molecular_function:GO:0003677//DNA binding;GO:0008270//zinc ion binding;GO:0018024//histone-lysine N-methyltransferase activity;
Unigene16038_All	gi|646723933|gb|KDR24367.1|/1.82134e-19/putative histone-lysine N-methyltransferase [Zootermopsis nevadensis]	gi|380019004|ref|XM_003693360.1|/1e-19/PREDICTED: Apis floreaUncharacterized LOC100869667 (LOC100869667), mRNA	sp|Q9VYD1|C1716_DROME/2e-09/Probable histone-lysine N-methyltransferase CG1716 OS=Drosophila melanogaster GN=Set2 PE=1 SV=2	nvi:100123115/5e-14/Set2, NV11717; probable histone-lysine N-methyltransferase Set2; K11423 histone-lysine N-methyltransferase SETD2 [EC:2.1.1.43]	NA	NA	NA
Unigene16039_All	gi|646723933|gb|KDR24367.1|/3.43341e-61/putative histone-lysine N-methyltransferase [Zootermopsis nevadensis]	NA	sp|P23246|SFPQ_HUMAN/2e-10/Splicing factor, proline- and glutamine-rich OS=Homo sapiens GN=SFPQ PE=1 SV=2	nvi:100123115/3e-29/Set2, NV11717; probable histone-lysine N-methyltransferase Set2; K11423 histone-lysine N-methyltransferase SETD2 [EC:2.1.1.43]	Rv3876/1e-07/---	NA	NA
Unigene16223_All	gi|557736381|gb|ESS32376.1|/6.90822e-09/hypothetical protein TGVEG_223725 [Toxoplasma gondii VEG]	NA	sp|B9EKE5|CATIP_MOUSE/2e-08/Ciliogenesis-associated TTC17-interacting protein OS=Mus musculus GN=Catip PE=2 SV=1	dpe:Dper_GL13360/4e-07/GL13360 gene product from transcript GL13360-RA; K11429 histone-lysine N-methyltransferase SUV420H [EC:2.1.1.43]	YOR054c/5e-06/---	PS50157/8.725/Zinc finger C2H2 type domain profile.	NA
Unigene16225_All	gi|307202491|gb|EFN81878.1|/3.60729e-93/G2/M phase-specific E3 ubiquitin-protein ligase [Harpegnathos saltator]	NA	sp|Q7L622|G2E3_HUMAN/8e-68/G2/M phase-specific E3 ubiquitin-protein ligase OS=Homo sapiens GN=G2E3 PE=1 SV=1	mcc:706277/4e-10/SETDB2; SET domain, bifurcated 2; K11421 histone-lysine N-methyltransferase SETDB [EC:2.1.1.43]	NA	PS50089/9.553/Zinc finger RING-type profile.	NA
Unigene1648_All	gi|443419070|gb|AGC84407.1|/3.95223e-122/phosphoserine phosphatase [Locusta migratoria]	gi|443419069|gb|KC118985.1|/0.0/Locusta migratoria phosphoserine phosphatase mRNA, complete cds	sp|Q2KHU0|SERB_BOVIN/9e-74/Phosphoserine phosphatase OS=Bos taurus GN=PSPH PE=2 SV=1	api:100158884/4e-85/phosphoserine phosphatase-like; K01079 phosphoserine phosphatase [EC:3.1.3.3]	AF2138_2/1e-18/---	PTHR10000/7.3E-89/--	biological_process:GO:0006564//L-serine biosynthetic process;GO:0016311//dephosphorylation;molecular_function:GO:0004647//phosphoserine phosphatase activity;
Unigene1649_All	gi|321478929|gb|EFX89885.1|/4.56386e-111/hypothetical protein DAPPUDRAFT_299789 [Daphnia pulex]	gi|340374287|ref|XM_003385622.1|/1e-10/PREDICTED: Amphimedon queenslandica 3-hydroxyacyl-CoA dehydrogenase type-2-like (LOC100642054), mRNA	sp|O18404|HCD2_DROME/1e-105/3-hydroxyacyl-CoA dehydrogenase type-2 OS=Drosophila melanogaster GN=scu PE=1 SV=1	aag:AaeL_AAEL009324/3e-108/hydroxyacyl dehydrogenase; K08683 3-hydroxyacyl-CoA dehydrogenase / 3-hydroxy-2-methylbutyryl-CoA dehydrogenase [EC:1.1.1.35 1.1.1.178]	CC0124/2e-62/---	PTHR24316/3.9E-144/--	biological_process:GO:0055114//oxidation-reduction process;molecular_function:GO:0000166//nucleotide binding;GO:0016491//oxidoreductase activity;
Unigene16562_All	gi|646721268|gb|KDR22718.1|/5.95803e-23/Aldehyde dehydrogenase family 16 member A1 [Zootermopsis nevadensis]	NA	sp|Q3T1L0|A16A1_RAT/2e-09/Aldehyde dehydrogenase family 16 member A1 OS=Rattus norvegicus GN=Aldh16a1 PE=2 SV=1	xla:734715/9e-16/aldh16a1, MGC114846; aldehyde dehydrogenase 16 family, member A1; K00128 aldehyde dehydrogenase (NAD+) [EC:1.2.1.3]	aq_186/2e-12/---	PF00171/4.6E-23/Aldehyde dehydrogenase family	NA
Unigene16563_All	gi|646721268|gb|KDR22718.1|/7.21922e-47/Aldehyde dehydrogenase family 16 member A1 [Zootermopsis nevadensis]	NA	sp|Q8R0Y6|AL1L1_MOUSE/4e-29/Cytosolic 10-formyltetrahydrofolate dehydrogenase OS=Mus musculus GN=Aldh1l1 PE=1 SV=1	xla:734715/2e-45/aldh16a1, MGC114846; aldehyde dehydrogenase 16 family, member A1; K00128 aldehyde dehydrogenase (NAD+) [EC:1.2.1.3]	BH0539/2e-34/---	PTHR11699:SF98/6.6E-62/--	NA
Unigene16582_All	gi|646711850|gb|KDR16880.1|/1.49269e-143/Histone-lysine N-methyltransferase trithorax [Zootermopsis nevadensis]	gi|513222295|ref|XM_004948060.1|/4e-12/PREDICTED: Gallus gallus myeloid/lymphoid or mixed-lineage leukemia (trithorax homolog, Drosophila) (MLL), transcript variant X17, mRNA	sp|Q24742|TRX_DROVI/8e-110/Histone-lysine N-methyltransferase trithorax OS=Drosophila virilis GN=trx PE=3 SV=1	ame:408716/1e-116/trx; histone-lysine N-methyltransferase trithorax; K09186 histone-lysine N-methyltransferase MLL1 [EC:2.1.1.43]	SPCC306.04c/8e-41/---	PTHR22884/6.7E-161/--	NA
Unigene16661_All	gi|646713878|gb|KDR18054.1|/9.57056e-13/Peroxisomal acyl-coenzyme A oxidase 3 [Zootermopsis nevadensis]	NA	sp|Q5RAU0|ACOX3_PONAB/7e-09/Peroxisomal acyl-coenzyme A oxidase 3 OS=Pongo abelii GN=ACOX3 PE=2 SV=1	xtr:100380064/4e-10/acox3; acyl-CoA oxidase 3, pristanoyl; K00232 acyl-CoA oxidase [EC:1.3.3.6]	NA	PF01756/2.8E-7/Acyl-CoA oxidase	NA
Unigene16686_All	gi|383863436|ref|XP_003707187.1|/8.02069e-28/PREDICTED: histone-lysine N-methyltransferase SETMAR-like [Megachile rotundata]	NA	sp|Q53H47|SETMR_HUMAN/2e-09/Histone-lysine N-methyltransferase SETMAR OS=Homo sapiens GN=SETMAR PE=1 SV=2	mcc:703880/7e-09/SETMAR; SET domain and mariner transposase fusion gene; K11433 histone-lysine N-methyltransferase SETMAR [EC:2.1.1.43]	NA	PTHR23016/4.4E-17/--	NA
Unigene16688_All	gi|383863436|ref|XP_003707187.1|/4.71756e-20/PREDICTED: histone-lysine N-methyltransferase SETMAR-like [Megachile rotundata]	NA	sp|Q7JQ07|MOS1T_DROMA/1e-07/Mariner Mos1 transposase OS=Drosophila mauritiana GN=mariner\T PE=1 SV=1	hmg:100199829/1e-06/similar to SET domain and mariner transposase fusion; K11433 histone-lysine N-methyltransferase SETMAR [EC:2.1.1.43]	NA	PF13358/1.8E-9/DDE superfamily endonuclease	NA
Unigene1676_All	gi|646702782|gb|KDR11809.1|/0/Glutamate synthase [NADH], amyloplastic [Zootermopsis nevadensis]	gi|153909166|dbj|AK274219.1|/4e-23/Gryllus bimaculatus mRNA, GBcontig21080	NA	tca:658584/3e-162/similar to CG9674-PA, isoform A; K00264 glutamate synthase (NADPH/NADH) [EC:1.4.1.13 1.4.1.14]	YDL171c_1/6e-96/---	PTHR11938/2.4E-220/--	biological_process:GO:0006537//glutamate biosynthetic process;GO:0055114//oxidation-reduction process;molecular_function:GO:0016040//glutamate synthase (NADH) activity;GO:0010181//FMN binding;GO:0005506//iron ion binding;GO:0050660//flavin adenine dinucleotide binding;GO:0051536//iron-sulfurCLuster binding;
Unigene1682_All	gi|646717596|gb|KDR20387.1|/3.67239e-123/Phosphoglycerate mutase 2 [Zootermopsis nevadensis]	gi|299885568|emb|FP926584.1|/4e-23/Acyrthosiphon pisum mRNA,CLone: ACI0AAE7YG02, full-insert cDNA sequence based on ESTs (5'-EST:ACI0AAE7YG02AAM1, 3'-EST ACI2AAE1YO13BBM1)	sp|Q32KV0|PGAM2_BOVIN/5e-98/Phosphoglycerate mutase 2 OS=Bos taurus GN=PGAM2 PE=2 SV=1	nvi:100118752/1e-121/NV12651; phosphoglycerate mutase 2-like; K01834 2,3-bisphosphoglycerate-dependent phosphoglycerate mutase [EC:5.4.2.1]	BB0658/5e-80/---	PS00175/-/Phosphoglycerate mutase family phosphohistidine signature.	NA
Unigene16860_All	gi|557244117|emb|CDJ62297.1|/1.02432e-14/hypothetical protein ENH_00011030 [Eimeria necatrix]	gi|195397314|ref|XM_002057238.1|/1e-14/Drosophila virilis GJ16438 (Dvir\GJ16438), mRNA	sp|Q86HG9|Y9871_DICDI/7e-10/Probable serine/threonine-protein kinase DDB_G0271682 OS=Dictyostelium discoideum GN=DDB_G0271682 PE=3 SV=2	rno:303259/2e-09/Mink1, MEKKK_6; misshapen-like kinase 1; K04413 misshapen/NIK-related kinase [EC:2.7.11.1]	YBR112c/1e-07/---	NA	NA
Unigene16879_All	gi|195478668|ref|XP_002100604.1|/3.17885e-08/GE16090 [Drosophila yakuba] &gt;gi|194188128|gb|EDX01712.1| GE16090 [Drosophila yakuba]	NA	sp|P18173|DHGL_DROME/5e-07/Glucose dehydrogenase [FAD, quinone] OS=Drosophila melanogaster GN=Gld PE=3 SV=3	dme:Dmel_CG9517/4e-09/CG9517 gene product from transcript CG9517-RA (EC:1.1.-.- 1.1.99.10); K00108 choline dehydrogenase [EC:1.1.99.1]	NA	PF00732/6.9E-9/GMC oxidoreductase	molecular_function:GO:0016614//oxidoreductase activity, acting on CH-OH group of donors;
Unigene16984_All	gi|557199610|emb|CDJ48570.1|/9.90951e-09/hypothetical protein EBH_0079420 [Eimeria brunetti]	NA	sp|Q99PP7|TRI33_MOUSE/2e-07/E3 ubiquitin-protein ligase TRIM33 OS=Mus musculus GN=Trim33 PE=1 SV=2	mmu:94093/2e-07/Trim33, 8030451N04Rik, AI413936, DKFZp586K1123, Ecto, Tif1g, ectodermin, mKIAA1113; tripartite motif-containing 33; K08883 tripartite motif-containing protein 33 [EC:6.3.2.19]	RSc2303/1e-06/---	NA	NA
Unigene17025_All	gi|646710948|gb|KDR16326.1|/6.21685e-20/Histone-lysine N-methyltransferase MLL5 [Zootermopsis nevadensis]	NA	NA	phu:Phum_PHUM494030/2e-12/mixed-lineage leukemia 5, mll5, putative; K09189 histone-lysine N-methyltransferase MLL5 [EC:2.1.1.43]	NA	NA	NA
Unigene17083_All	gi|589058108|dbj|BAO52000.1|/3.78893e-25/tyrosine decarboxylase 2 [Gryllus bimaculatus]	gi|195331886|ref|XM_002032594.1|/2e-06/Drosophila sechellia GM20861 (Dsec\GM20861), mRNA	NA	aag:AaeL_AAEL003475/2e-09/aromatic amino acid decarboxylase; K01593 aromatic-L-amino-acid decarboxylase [EC:4.1.1.28]	NA	NA	biological_process:GO:0006520//cellular amino acid metabolic process;molecular_function:GO:0004058//aromatic-L-amino-acid decarboxylase activity;GO:0030170//pyridoxal phosphate binding;
Unigene1720_All	gi|646699971|gb|KDR10337.1|/0/Retinal dehydrogenase 1 [Zootermopsis nevadensis]	gi|67043752|gb|DQ062220.1|/3e-09/Lysiphlebus testaceipes aldehyde dehydrogenase isoform B mRNA, partial cds	sp|Q2XQV4|ALDH2_PIG/0.0/Aldehyde dehydrogenase, mitochondrial OS=Sus scrofa GN=ALDH2 PE=2 SV=1	ame:408559/0.0/retinal dehydrogenase 1-like; K00128 aldehyde dehydrogenase (NAD+) [EC:1.2.1.3]	SPAC9E9.09c/1e-146/---	PTHR11699/0.0/--	NA
Unigene17304_All	gi|646689937|gb|KDR06730.1|/2.58378e-13/Thyrotropin receptor [Zootermopsis nevadensis]	NA	sp|Q6P5Q4|LMOD2_HUMAN/2e-07/Leiomodin-2 OS=Homo sapiens GN=LMOD2 PE=2 SV=2	mcc:709786/7e-08/class E basic helix-loop-helix protein 41-like; K03730CLass B basic helix-loop-helix protein 3	mlr6506/3e-06/---	NA	molecular_function:GO:0004871//signal transducer activity;
Unigene1738_All	gi|390352584|ref|XP_003727927.1|/0/PREDICTED: 6-phosphogluconate dehydrogenase, decarboxylating isoform 1 [Strongylocentrotus purpuratus] &gt;gi|390352586|ref|XP_003727928.1| PREDICTED: 6-phosphogluconate dehydrogenase, decarboxylating isoform 2 [Strongylocentrotus purpuratus]	gi|514695826|ref|XM_004995427.1|/4e-56/Salpingoeca sp. ATCC 50818 6-phosphogluconate dehydrogenase (PTSG_03758) mRNA, complete cds	sp|P00349|6PGD_SHEEP/0.0/6-phosphogluconate dehydrogenase, decarboxylating OS=Ovis aries GN=PGD PE=1 SV=4	gga:419450/0.0/PGD; phosphogluconate dehydrogenase (EC:1.1.1.44); K00033 6-phosphogluconate dehydrogenase [EC:1.1.1.44]	YHR183w/0.0/---	PS00461/-/6-phosphogluconate dehydrogenase signature.	NA
Unigene17380_All	gi|123431636|ref|XP_001308251.1|/2.28091e-26/flocculin [Trichomonas vaginalis G3]	NA	sp|Q9NZW4|DSPP_HUMAN/2e-23/Dentin sialophosphoprotein OS=Homo sapiens GN=DSPP PE=1 SV=2	aag:AaeL_AAEL000109/5e-11/enolase-phosphatase e-1; K09880 enolase-phosphatase E1 [EC:3.1.3.77]	YLR106c/1e-07/---	NA	NA
Unigene174_All	gi|194744881|ref|XP_001954921.1|/1.22237e-57/GF16501 [Drosophila ananassae] &gt;gi|190627958|gb|EDV43482.1| GF16501 [Drosophila ananassae]	NA	sp|Q5ZIH9|CC174_CHICK/2e-30/Coiled-coil domain-containing protein 174 OS=Gallus gallus GN=CCDC174 PE=2 SV=1	oaa:100077333/1e-07/uncharacterized LOC100077333; K04573 neurofilament medium polypeptide (neurofilament 3)	YLR106c/3e-07/---	PF13300/5.6E-17/Domain ofUnknown function (DUF4078)	NA
Unigene17426_All	gi|512909903|ref|XP_004927035.1|/3.76659e-10/PREDICTED:Uncharacterized protein LOC101745476 isoform X1 [Bombyx mori] &gt;gi|512909907|ref|XP_004927036.1| PREDICTED:Uncharacterized protein LOC101745476 isoform X2 [Bombyx mori]	NA	NA	dwi:Dwil_GK23311/2e-07/GK23311 gene product from transcript GK23311-RA; K00314 sarcosine dehydrogenase [EC:1.5.8.3]	NA	PF08234/6.9E-9/Chromosome segregation protein Spc25	NA
Unigene1759_All	gi|525015626|ref|XP_005055391.1|/2.00046e-11/PREDICTED: rab-like protein 6 [Ficedula albicollis]	gi|344298783|ref|XM_003421023.1|/9e-07/PREDICTED: Loxodonta africana ankyrin repeat and sterile alpha motif domain containing 1A, transcript variant 1 (ANKS1A), mRNA	sp|Q9Z0G8|WIPF3_RAT/2e-10/WAS/WASL-interacting protein family member 3 OS=Rattus norvegicus GN=Wipf3 PE=1 SV=1	ame:409155/7e-12/dihydrolipoyllysine-residue succinyltransferase component of 2-oxoglutarate dehydrogenase complex, mitochondrial-like; K00658 2-oxoglutarate dehydrogenase E2 component (dihydrolipoamide succinyltransferase) [EC:2.3.1.61]	CC3494_1/2e-07/---	NA	NA
Unigene17867_All	gi|156543848|ref|XP_001606772.1|/5.75113e-34/PREDICTED: D-aspartate oxidase-like [Nasonia vitripennis]	NA	sp|P00371|OXDA_PIG/3e-22/D-amino-acid oxidase OS=Sus scrofa GN=DAO PE=1 SV=2	nvi:100123164/4e-35/NV11539; D-aspartate oxidase-like; K00272 D-aspartate oxidase [EC:1.4.3.1]	Rv1905c/3e-19/---	PTHR11530/2.3E-45/--	molecular_function:GO:0016491//oxidoreductase activity;
Unigene17964_All	gi|542157811|ref|XP_005487671.1|/4.24169e-08/PREDICTED: transcription initiation factor TFIID subunit 4-like [Zonotrichia albicollis]	NA	sp|A6NKL6|T200C_HUMAN/4e-06/Transmembrane protein 200C OS=Homo sapiens GN=TMEM200C PE=2 SV=2	dpe:Dper_GL13095/2e-06/GL13095 gene product from transcript GL13095-RA; K00161 pyruvate dehydrogenase E1 component subunit alpha [EC:1.2.4.1]	NA	NA	NA
Unigene17969_All	gi|48096956|ref|XP_392553.1|/1.04616e-27/PREDICTED: methylthioribose-1-phosphate isomerase-like isoform X4 [Apis mellifera]	gi|548472136|ref|XM_005682318.1|/5e-06/PREDICTED: Capra hircus methylthioribose-1-phosphate isomerase 1 (MRI1), mRNA	sp|B4JRX2|MTNA_DROGR/4e-28/Methylthioribose-1-phosphate isomerase OS=Drosophila grimshawi GN=GH21593 PE=3 SV=1	ame:409023/4e-29/methylthioribose-1-phosphate isomerase-like; K08963 methylthioribose-1-phosphate isomerase [EC:5.3.1.23]	all3566/8e-20/---	PF01008/5.3E-25/Initiation factor 2 subunit family	NA
Unigene17970_All	gi|642940477|ref|XP_008191221.1|/9.42506e-45/PREDICTED: LOW QUALITY PROTEIN: histone-lysine N-methyltransferase SETMAR-like, partial [Tribolium castaneum]	gi|449665190|ref|XM_004206039.1|/8e-06/PREDICTED: Hydra magnipapillata histone-lysine N-methyltransferase SETMAR-like (LOC101235081), partial mRNA	sp|Q53H47|SETMR_HUMAN/3e-19/Histone-lysine N-methyltransferase SETMAR OS=Homo sapiens GN=SETMAR PE=1 SV=2	hmg:100199829/1e-19/similar to SET domain and mariner transposase fusion; K11433 histone-lysine N-methyltransferase SETMAR [EC:2.1.1.43]	NA	PTHR23016:SF3/3.6E-17/--	NA
Unigene18036_All	gi|568254832|gb|ETN63742.1|/1.12023e-66/alanine aminotransferase [Anopheles darlingi]	gi|241855778|ref|XM_002415998.1|/8e-07/Ixodes scapularis tyrosine aminotransferase, putative, mRNA	sp|Q6GM82|ALAT2_XENLA/6e-55/Alanine aminotransferase 2 OS=Xenopus laevis GN=gpt2 PE=2 SV=1	api:100164899/8e-66/alanine aminotransferase 2-like; K00814 alanine transaminase [EC:2.6.1.2]	YDR111c/2e-42/---	PTHR11751/7.7E-86/--	NA
Unigene18038_All	gi|646704557|gb|KDR12685.1|/1.37115e-123/Alanine aminotransferase 2 [Zootermopsis nevadensis]	gi|195478265|ref|XM_002100426.1|/1e-07/Drosophila yakuba GE17071 (Dyak\GE17071), mRNA	sp|A4IFH5|ALAT1_BOVIN/2e-97/Alanine aminotransferase 1 OS=Bos taurus GN=GPT PE=1 SV=1	api:100164899/6e-113/alanine aminotransferase 2-like; K00814 alanine transaminase [EC:2.6.1.2]	YLR089c/5e-55/---	PTHR11751/3.9E-152/--	biological_process:GO:0009058//biosynthetic process;molecular_function:GO:0004021//L-alanine:2-oxoglutarate aminotransferase activity;GO:0030170//pyridoxal phosphate binding;
Unigene18200_All	gi|646707956|gb|KDR14469.1|/2.70148e-15/Neurabin-1 [Zootermopsis nevadensis]	NA	sp|P17437|XP2_XENLA/8e-08/Skin secretory protein xP2 OS=Xenopus laevis GN=p2 PE=1 SV=2	cfa:100684979/8e-07/uncharacterized LOC100684979; K09211 krueppel-like factor 17	ML1556/8e-06/---	NA	NA
Unigene18318_All	gi|646707763|gb|KDR14381.1|/2.79978e-14/hypothetical protein L798_10415 [Zootermopsis nevadensis]	NA	NA	dpe:Dper_GL13095/9e-06/GL13095 gene product from transcript GL13095-RA; K00161 pyruvate dehydrogenase E1 component subunit alpha [EC:1.2.4.1]	NA	PTHR11012/4.9E-29/--	NA
Unigene1847_All	gi|256368118|gb|ACU78069.1|/3.56905e-44/hexamerin-like protein 2 [Locusta migratoria]	gi|256368117|gb|FJ609739.1|/1e-113/Locusta migratoria hexamerin-like protein 2 mRNA, complete cds	sp|Q25641|CRPI_PERAM/5e-18/Allergen Cr-PI OS=Periplaneta americana PE=1 SV=1	der:Dere_GG22822/3e-09/Dere_Dox-A3; GG22822 gene product from transcript GG22822-RA; K00505 tyrosinase [EC:1.14.18.1]	NA	PS00210/-/Arthropod hemocyanins / insect LSPs signature 2.	NA
Unigene18637_All	gi|645037811|ref|XP_008206042.1|/5.96461e-38/PREDICTED: histone-lysine N-methyltransferase 2C [Nasonia vitripennis]	NA	sp|O14686|KMT2D_HUMAN/4e-22/Histone-lysine N-methyltransferase 2D OS=Homo sapiens GN=KMT2D PE=1 SV=2	nvi:100120205/4e-39/Trr, NV15493; trithorax-related; K09188 histone-lysine N-methyltransferase MLL3 [EC:2.1.1.43]	PA3115/9e-06/---	PTHR22884:SF324/4.7E-20/--	NA
Unigene18638_All	NA	NA	NA	cqu:CpipJ_CPIJ011192/5e-06/mixed-lineage leukemia protein; K09188 histone-lysine N-methyltransferase MLL3 [EC:2.1.1.43]	NA	NA	NA
Unigene18647_All	gi|528205715|gb|EPY15199.1|/4.1241e-08/proteophosphoglycan ppg4 [Strigomonas culicis]	NA	sp|Q86VE0|MYPOP_HUMAN/4e-06/Myb-related transcription factor, partner of profilin OS=Homo sapiens GN=MYPOP PE=2 SV=2	oaa:100078424/6e-07/uncharacterized LOC100078424; K13171 serine/arginine repetitive matrix protein 1	DR2133/8e-07/---	NA	NA
Unigene18757_All	gi|646717971|gb|KDR20626.1|/7.25841e-13/Homocysteine S-methyltransferase 2 [Zootermopsis nevadensis]	NA	NA	tca:662176/4e-13/similar to CG10621-PA; K00547 homocysteine S-methyltransferase [EC:2.1.1.10]	yagD/4e-06/---	PF02574/1.0E-9/Homocysteine S-methyltransferase	NA
Unigene18781_All	gi|557203319|emb|CDJ33977.1|/2.29345e-06/hypothetical protein EMH_0018260 [Eimeria mitis]	gi|545679403|emb|HG326982.1|/3e-07/Capreolus capreolus SOX3 gene for SRY-box 3	sp|Q52KI8|SRRM1_MOUSE/9e-07/Serine/arginine repetitive matrix protein 1 OS=Mus musculus GN=Srrm1 PE=1 SV=2	rno:313620/1e-06/Srrm1; serine/arginine repetitive matrix 1; K13171 serine/arginine repetitive matrix protein 1	NA	NA	NA
Unigene18798_All	gi|557237122|emb|CDJ60753.1|/1.78857e-06/hypothetical protein EMWEY_00034500 [Eimeria maxima]	NA	NA	gga:423748/1e-06/EIF3F, EIF3S5; eukaryotic translation initiation factor 3, subunit F; K03249 translation initiation factor 3 subunit F	NA	NA	NA
Unigene190_All	gi|646697726|gb|KDR09252.1|/0/Histone-lysine N-methyltransferase trr [Zootermopsis nevadensis]	gi|194767855|ref|XM_001965994.1|/2e-49/Drosophila ananassae GF19475 (Dana\GF19475), mRNA	sp|Q8IRW8|TRR_DROME/0.0/Histone-lysine N-methyltransferase trr OS=Drosophila melanogaster GN=trr PE=1 SV=2	nvi:100120205/0.0/Trr, NV15493; trithorax-related; K09188 histone-lysine N-methyltransferase MLL3 [EC:2.1.1.43]	SPCC306.04c/7e-35/---	PF05965/4.0E-25/F/Y rich C-terminus	NA
Unigene19027_All	gi|724927349|ref|XP_010382358.1|/1.13814e-13/PREDICTED: histone-lysine N-methyltransferase 2C [Rhinopithecus roxellana]	gi|10179393|gb|AC027612.6|/1e-105/Homo sapiens BACCLone RP11-165D20 from 2, complete sequence	sp|Q8NEZ4|KMT2C_HUMAN/1e-15/Histone-lysine N-methyltransferase 2C OS=Homo sapiens GN=KMT2C PE=1 SV=3	mcc:716753/5e-15/MLL3; myeloid/lymphoid or mixed-lineage leukemia 3; K09188 histone-lysine N-methyltransferase MLL3 [EC:2.1.1.43]	NA	NA	NA
Unigene19361_All	gi|646723449|gb|KDR24046.1|/0/Fatty-acid amide hydrolase 2 [Zootermopsis nevadensis]	NA	sp|Q6DH69|FAH2A_DANRE/3e-134/Fatty-acid amide hydrolase 2-A OS=Danio rerio GN=faah2a PE=2 SV=1	dpo:Dpse_GA20678/4e-83/GA20678 gene product from transcript GA20678-RA; K01426 amidase [EC:3.5.1.4]	AF1954/2e-31/---	PTHR11895:SF66/1.8E-234/--	NA
Unigene19373_All	gi|119640054|gb|ABL85461.1|/3.55433e-07/Wiskott-Aldrich syndrome protein, partial [Suberites domuncula]	NA	sp|Q9Y6W5|WASF2_HUMAN/1e-06/Wiskott-Aldrich syndrome protein family member 2 OS=Homo sapiens GN=WASF2 PE=1 SV=3	dre:556029/2e-07/diaph2, dia2, sb:eu1025, si:dkeyp-11a1.1; diaphanous homolog 2 (Drosophila); K05741 diaphanous 2	NA	NA	NA
Unigene19383_All	gi|225194721|gb|ACN81830.1|/1.88518e-53/pro-phenoloxidase 1 [Locusta migratoria]	gi|5579387|gb|AF161260.1|AF161260/8e-09/Sarcophaga bullata prophenoloxidase (Ppo1) mRNA, complete cds	sp|Q9W1V6|PRPD3_DROME/9e-33/Diphenoloxidase subunit A3 OS=Drosophila melanogaster GN=proPO59 PE=1 SV=1	dme:Dmel_CG42640/3e-32/CG42640 gene product from transcript CG42640-RA (EC:1.14.18.1); K00505 tyrosinase [EC:1.14.18.1]	NA	PTHR11511/1.5E-44/--	NA
Unigene194_All	gi|332027532|gb|EGI67609.1|/6.21854e-127/Uncharacterized aminotransferase [Acromyrmex echinatior]	NA	sp|Q64602|AADAT_RAT/2e-16/Kynurenine/alpha-aminoadipate aminotransferase, mitochondrial OS=Rattus norvegicus GN=Aadat PE=1 SV=1	cin:100175167/1e-18/similar to alpha-aminoadipate aminotransferase; K00825 kynurenine/2-aminoadipate aminotransferase [EC:2.6.1.7 2.6.1.39]	DR1030/1e-46/---	PF00155/7.1E-22/AminotransferaseCLass I and II	NA
Unigene19527_All	gi|646708167|gb|KDR14580.1|/9.92354e-141/MOXD1-like protein 1 [Zootermopsis nevadensis]	NA	sp|Q9VUY0|MOX11_DROME/8e-85/MOXD1 homolog 1 OS=Drosophila melanogaster GN=CG5235 PE=2 SV=2	xtr:100492247/7e-43/dopamine beta-hydroxylase-like; K00503 dopamine beta-monooxygenase [EC:1.14.17.1]	NA	PF01082/1.7E-4/Copper type II ascorbate-dependent monooxygenase, N-terminal domain	molecular_function:GO:0004497//monooxygenase activity;
Unigene1954_All	gi|646699970|gb|KDR10336.1|/4.56592e-69/Retinal dehydrogenase 2 [Zootermopsis nevadensis]	gi|237688247|gb|FJ516380.1|/2e-15/Oryzias latipes retinaldehyde dehydrogenase 2 (aldh1a2) mRNA, complete cds	sp|P27463|AL1A1_CHICK/2e-63/Retinal dehydrogenase 1 OS=Gallus gallus GN=ALDH1A1 PE=2 SV=1	dwi:Dwil_GK12053/2e-66/GK12053 gene product from transcript GK12053-RA; K00128 aldehyde dehydrogenase (NAD+) [EC:1.2.1.3]	SPAC9E9.09c/2e-55/---	PTHR11699/4.2E-119/--	biological_process:GO:0055114//oxidation-reduction process;molecular_function:GO:0016620//oxidoreductase activity, acting on the aldehyde or oxo group of donors, NAD or NADP as acceptor;
Unigene19579_All	gi|165909923|gb|ABY73874.1|/8.05167e-76/kynurenine 3-monooxygenase [Bombyx mori]	gi|170172431|dbj|AB428570.1|/3e-10/Haemaphysalis longicornis HlK3H mRNA for kynurenine 3 hydroxylase, complete cds	sp|Q7Q6A7|KMO_ANOGA/6e-77/Kynurenine 3-monooxygenase OS=Anopheles gambiae GN=kh PE=3 SV=2	cqu:CpipJ_CPIJ017147/2e-76/kynurenine 3-monooxygenase; K00486 kynurenine 3-monooxygenase [EC:1.14.13.9]	YBL098w/3e-28/---	PTHR13789:SF3/8.2E-67/--	NA
Unigene196_All	gi|646693982|gb|KDR07860.1|/4.31807e-174/Argininosuccinate synthase [Zootermopsis nevadensis]	gi|554839432|ref|XM_005930096.1|/6e-16/PREDICTED: Haplochromis burtoni argininosuccinate synthase-like (LOC102307129), mRNA	sp|Q66I24|ASSY_DANRE/1e-148/Argininosuccinate synthase OS=Danio rerio GN=ass1 PE=2 SV=1	tca:655659/7e-155/similar to argininosuccinate synthetase; K01940 argininosuccinate synthase [EC:6.3.4.5]	TM1780/1e-127/---	PF00764/2.3E-147/Arginosuccinate synthase	NA
Unigene19826_All	gi|198437919|ref|XP_002124160.1|/1.74715e-06/PREDICTED: WAS protein family homolog 1-like [Ciona intestinalis]	NA	sp|Q9UMN6|KMT2B_HUMAN/2e-07/Histone-lysine N-methyltransferase 2B OS=Homo sapiens GN=KMT2B PE=1 SV=1	hsa:9757/8e-07/MLL4, HRX2, KIAA0304, MLL2, TRX2, WBP7; myeloid/lymphoid or mixed-lineage leukemia 4 (EC:2.1.1.43); K14959 histone-lysine N-methyltransferase MLL4 [EC:2.1.1.43]	NA	NA	NA
Unigene20119_All	gi|646710613|gb|KDR16080.1|/2.19012e-49/hypothetical protein L798_10094 [Zootermopsis nevadensis]	gi|242014936|ref|XM_002428090.1|/7e-09/Pediculus humanus corporis protein FAM11A, putative, mRNA	sp|Q9H7F4|T185B_HUMAN/5e-35/Transmembrane protein 185B OS=Homo sapiens GN=TMEM185B PE=1 SV=2	smm:Smp_147610/9e-08/hypothetical protein; K00547 homocysteine S-methyltransferase [EC:2.1.1.10]	NA	PTHR13568/6.4E-57/--	NA
Unigene20150_All	gi|557777807|ref|XP_005188537.1|/2.6156e-101/PREDICTED:Uncharacterized protein R102.4-like isoform X1 [Musca domestica] &gt;gi|557777809|ref|XP_005188538.1| PREDICTED:Uncharacterized protein R102.4-like isoform X2 [Musca domestica]	NA	sp|Q21890|YF64_CAEEL/5e-80/Uncharacterized protein R102.4 OS=Caenorhabditis elegans GN=R102.4 PE=3 SV=3	aag:AaeL_AAEL005819/2e-102/l-allo-threonine aldolase; K01620 threonine aldolase [EC:4.1.2.5]	TM1744/7e-72/---	PF01212/2.0E-89/Beta-eliminating lyase	NA
Unigene2020_All	gi|646719249|gb|KDR21429.1|/6.15306e-85/Nitric oxide synthase, salivary gland [Zootermopsis nevadensis]	gi|387308610|gb|JQ793785.1|/5e-09/Fenneropenaeus chinensis NOS mRNA, complete cds	sp|Q26240|NOS_RHOPR/8e-72/Nitric oxide synthase, salivary gland OS=Rhodnius prolixus PE=2 SV=1	ame:503861/4e-70/NOS; nitric oxide synthase (EC:1.14.13.39); K13253 nitric-oxide synthase, invertebrate [EC:1.14.13.39]	AGc238/1e-22/---	PTHR19384/2.0E-83/--	NA
Unigene2036_All	gi|156541785|ref|XP_001599590.1|/2.0852e-07/PREDICTED: histidine-rich glycoprotein-like [Nasonia vitripennis]	NA	NA	cfa:608385/3e-06/FOXB2; forkhead box B2; K09395 forkhead box protein B	NA	NA	NA
Unigene20542_All	gi|557159920|emb|CDJ27226.1|/6.47814e-09/hypothetical protein EMH_0029860 [Eimeria mitis]	NA	sp|Q96PY5|FMNL2_HUMAN/2e-08/Formin-like protein 2 OS=Homo sapiens GN=FMNL2 PE=1 SV=3	aag:AaeL_AAEL002764/7e-08/dihydrolipoamide succinyltransferase component of 2-oxoglutarate dehydrogenase; K00658 2-oxoglutarate dehydrogenase E2 component (dihydrolipoamide succinyltransferase) [EC:2.3.1.61]	XF0818/7e-06/---	NA	NA
Unigene20668_All	gi|646720865|gb|KDR22448.1|/3.64335e-12/putative proline dehydrogenase 2 [Zootermopsis nevadensis]	NA	sp|Q148G5|PROD_BOVIN/3e-06/Proline dehydrogenase 1, mitochondrial OS=Bos taurus GN=PRODH PE=2 SV=1	tca:659689/9e-09/similar to sluggish A CG1417-PE; K00318 proline dehydrogenase [EC:1.5.99.8]	NA	PTHR13914/3.3E-16/--	NA
Unigene2072_All	gi|307209190|gb|EFN86301.1|/1.09736e-08/hypothetical protein EAI_03498 [Harpegnathos saltator]	NA	sp|P21260|YPRO_OWEFU/9e-09/Uncharacterized proline-rich protein (Fragment) OS=Owenia fusiformis PE=4 SV=1	acs:100561474/7e-08/lysine-specific demethylase 6B-like; K11448 histone demethylase JMJD3 [EC:1.14.11.-]	Rv3876/1e-06/---	NA	NA
Unigene20901_All	gi|642922325|ref|XP_008193113.1|/1.74739e-30/PREDICTED: 2-oxoglutarate dehydrogenase, mitochondrial-like isoform X5 [Tribolium castaneum]	NA	sp|Q6P6Z8|ODO1_XENLA/1e-23/2-oxoglutarate dehydrogenase, mitochondrial OS=Xenopus laevis GN=ogdh PE=2 SV=1	nvi:100123494/3e-29/Ogdh, NV12821, Nc73EF; oxoglutarate (alpha-ketoglutarate) dehydrogenase (lipoamide) (EC:1.2.4.2); K00164 2-oxoglutarate dehydrogenase E1 component [EC:1.2.4.2]	NMB0955/2e-15/---	PTHR23152:SF6/5.9E-41/--	biological_process:GO:0055114//oxidation-reduction process;molecular_function:GO:0016624//oxidoreductase activity, acting on the aldehyde or oxo group of donors, disulfide as acceptor;
Unigene20978_All	gi|646706695|gb|KDR13802.1|/0/Histone-lysine N-methyltransferase, H3 lysine-79 specific [Zootermopsis nevadensis]	NA	sp|Q8INR6|DOT1L_DROME/4e-83/Histone-lysine N-methyltransferase, H3 lysine-79 specific OS=Drosophila melanogaster GN=gpp PE=1 SV=2	tca:660658/4e-136/similar to DOT1-like, histone H3 methyltransferase; K11427 histone-lysine N-methyltransferase, H3 lysine-79 specific [EC:2.1.1.43]	NA	PTHR21451:SF0/9.7E-67/--	molecular_function:GO:0016740//transferase activity;
Unigene20979_All	gi|646706695|gb|KDR13802.1|/6.13831e-65/Histone-lysine N-methyltransferase, H3 lysine-79 specific [Zootermopsis nevadensis]	gi|153922501|dbj|AK283190.1|/1e-10/Gryllus bimaculatus mRNA, GBcontig30051	sp|Q8INR6|DOT1L_DROME/2e-27/Histone-lysine N-methyltransferase, H3 lysine-79 specific OS=Drosophila melanogaster GN=gpp PE=1 SV=2	tca:660658/1e-37/similar to DOT1-like, histone H3 methyltransferase; K11427 histone-lysine N-methyltransferase, H3 lysine-79 specific [EC:2.1.1.43]	NA	NA	NA
Unigene20980_All	gi|642910868|ref|XP_008193440.1|/5.99961e-104/PREDICTED: histone-lysine N-methyltransferase, H3 lysine-79 specific isoform X2 [Tribolium castaneum]	gi|350421143|ref|XM_003492700.1|/5e-12/PREDICTED: Bombus impatiens histone-lysine N-methyltransferase, H3 lysine-79 specific-like, transcript variant 2 (LOC100744223), mRNA	sp|Q8TEK3|DOT1L_HUMAN/4e-78/Histone-lysine N-methyltransferase, H3 lysine-79 specific OS=Homo sapiens GN=DOT1L PE=1 SV=2	tca:660658/3e-105/similar to DOT1-like, histone H3 methyltransferase; K11427 histone-lysine N-methyltransferase, H3 lysine-79 specific [EC:2.1.1.43]	NA	PF08123/4.1E-34/Histone methylation protein DOT1	biological_process:GO:0034968//histone lysine methylation;cellular_component:GO:0005634//nucleus;molecular_function:GO:0018024//histone-lysine N-methyltransferase activity;
Unigene21012_All	gi|86450137|gb|ABC96257.1|/3.8361e-118/carbamoylphosphate synthetase [Ocydromia sp. JKM-2006]	gi|86450072|gb|DQ369269.1|/1e-36/Brachystoma sp. JKM-2006 carbamoylphosphate synthetase gene, partial cds	sp|P05990|PYR1_DROME/2e-116/CAD protein OS=Drosophila melanogaster GN=r PE=1 SV=3	aag:AaeL_AAEL009490/1e-118/carbamoyl-phosphate synthase large chain; K11540 carbamoyl-phosphate synthase / aspartate carbamoyltransferase / dihydroorotase [EC:6.3.5.5 2.1.3.2 3.5.2.3]	SPBC215.08c/3e-88/---	PF00289/4.6E-20/Carbamoyl-phosphate synthase L chain, N-terminal domain	biological_process:GO:0006543//glutamine catabolic process;GO:0070409//carbamoyl phosphate biosynthetic process;molecular_function:GO:0046872//metal ion binding;GO:0005524//ATP binding;GO:0003824//catalytic activity;
Unigene21125_All	gi|646706010|gb|KDR13435.1|/1.21286e-42/Histone-lysine N-methyltransferase Suv4-20 [Zootermopsis nevadensis]	gi|219521937|gb|AC171127.2|/4e-12/Helobdella robustaCLone CH306-1A1, complete sequence	sp|Q9W5E0|SUV42_DROME/1e-11/Histone-lysine N-methyltransferase Suv4-20 OS=Drosophila melanogaster GN=Hmt4-20 PE=1 SV=1	tca:663776/3e-28/similar to CG13363-PA; K11429 histone-lysine N-methyltransferase SUV420H [EC:2.1.1.43]	NA	NA	NA
Unigene21130_All	gi|646706010|gb|KDR13435.1|/8.48044e-54/Histone-lysine N-methyltransferase Suv4-20 [Zootermopsis nevadensis]	gi|383852110|ref|XM_003701524.1|/9e-37/PREDICTED: Megachile rotundataUncharacterized LOC100875180 (LOC100875180), mRNA	sp|Q9W5E0|SUV42_DROME/1e-35/Histone-lysine N-methyltransferase Suv4-20 OS=Drosophila melanogaster GN=Hmt4-20 PE=1 SV=1	tca:663776/4e-46/similar to CG13363-PA; K11429 histone-lysine N-methyltransferase SUV420H [EC:2.1.1.43]	NA	PTHR12977/4.7E-38/--	NA
Unigene21157_All	gi|669313562|gb|KFD57019.1|/7.76523e-31/hypothetical protein M513_02276 [Trichuris suis]	NA	sp|Q7JQ07|MOS1T_DROMA/2e-20/Mariner Mos1 transposase OS=Drosophila mauritiana GN=mariner\T PE=1 SV=1	hmg:100199829/5e-28/similar to SET domain and mariner transposase fusion; K11433 histone-lysine N-methyltransferase SETMAR [EC:2.1.1.43]	NA	NA	NA
Unigene21263_All	gi|646709821|gb|KDR15510.1|/1.36775e-44/Gamma-butyrobetaine dioxygenase [Zootermopsis nevadensis]	NA	sp|Q19000|BODG_CAEEL/3e-22/Probable gamma-butyrobetaine dioxygenase OS=Caenorhabditis elegans GN=gbh-1 PE=3 SV=1	aag:AaeL_AAEL001707/2e-44/epsilon-trimethyllysine 2-oxoglutarate dioxygenase; K00471 gamma-butyrobetaine dioxygenase [EC:1.14.11.1]	mll1440/7e-10/---	PF06155/5.7E-9/Protein ofUnknown function (DUF971)	NA
Unigene21264_All	gi|170064333|ref|XP_001867482.1|/1.9371e-45/gamma-butyrobetaine dioxygenase [Culex quinquefasciatus] &gt;gi|167881772|gb|EDS45155.1| gamma-butyrobetaine dioxygenase [Culex quinquefasciatus]	NA	sp|Q5R5D8|BODG_PONAB/6e-21/Gamma-butyrobetaine dioxygenase OS=Pongo abelii GN=BBOX1 PE=2 SV=1	cqu:CpipJ_CPIJ017091/1e-46/gamma-butyrobetaine dioxygenase; K00471 gamma-butyrobetaine dioxygenase [EC:1.14.11.1]	mll1440/3e-13/---	PF02668/1.3E-17/Taurine catabolism dioxygenase TauD, TfdA family	molecular_function:GO:0016491//oxidoreductase activity;
Unigene21265_All	gi|668457160|gb|KFB45216.1|/2.10863e-12/AGAP012477-PA-like protein [Anopheles sinensis]	NA	sp|Q9QZU7|BODG_RAT/1e-09/Gamma-butyrobetaine dioxygenase OS=Rattus norvegicus GN=Bbox1 PE=1 SV=1	dvi:Dvir_GJ21194/2e-13/GJ21194 gene product from transcript GJ21194-RA; K00471 gamma-butyrobetaine dioxygenase [EC:1.14.11.1]	NA	PF02668/9.1E-7/Taurine catabolism dioxygenase TauD, TfdA family	molecular_function:GO:0016491//oxidoreductase activity;
Unigene21282_All	gi|646703157|gb|KDR11973.1|/0/Histone-lysine N-methyltransferase, H3 lysine-9 specific 5 [Zootermopsis nevadensis]	NA	sp|Q9H9B1|EHMT1_HUMAN/2e-156/Histone-lysine N-methyltransferase EHMT1 OS=Homo sapiens GN=EHMT1 PE=1 SV=4	ame:413388/0.0/histone-lysine N-methyltransferase EHMT1-like; K11420 euchromatic histone-lysine N-methyltransferase [EC:2.1.1.43]	SPBC428.08c/1e-30/---	PS50088/9.858/Ankyrin repeat profile.	NA
Unigene21283_All	gi|242018433|ref|XP_002429680.1|/6.07794e-23/histone-lysine N-methyltransferase, H3 lysine-9 specific, putative [Pediculus humanus corporis] &gt;gi|212514678|gb|EEB16942.1| histone-lysine N-methyltransferase, H3 lysine-9 specific, putative [Pediculus humanus corporis]	NA	sp|Q5DW34|EHMT1_MOUSE/7e-12/Histone-lysine N-methyltransferase EHMT1 OS=Mus musculus GN=Ehmt1 PE=1 SV=2	nvi:100121084/4e-22/Ehmt1, G9a, NV11612; euchromatic histone-lysine N-methyltransferase 1; K11420 euchromatic histone-lysine N-methyltransferase [EC:2.1.1.43]	NA	NA	molecular_function:GO:0016740//transferase activity;
Unigene21286_All	gi|646703157|gb|KDR11973.1|/4.09746e-19/Histone-lysine N-methyltransferase, H3 lysine-9 specific 5 [Zootermopsis nevadensis]	NA	NA	ame:413388/4e-11/histone-lysine N-methyltransferase EHMT1-like; K11420 euchromatic histone-lysine N-methyltransferase [EC:2.1.1.43]	NA	NA	molecular_function:GO:0003824//catalytic activity;
Unigene21319_All	gi|607364332|gb|EZA58544.1|/3.4168e-36/Histone-lysine N-methyltransferase trr [Cerapachys biroi]	NA	sp|Q9Z0G8|WIPF3_RAT/3e-08/WAS/WASL-interacting protein family member 3 OS=Rattus norvegicus GN=Wipf3 PE=1 SV=1	nvi:100120205/2e-34/Trr, NV15493; trithorax-related; K09188 histone-lysine N-methyltransferase MLL3 [EC:2.1.1.43]	PA5037_2/2e-06/---	NA	NA
Unigene2140_All	gi|242023785|ref|XP_002432311.1|/0/Chorion peroxidase precursor, putative [Pediculus humanus corporis] &gt;gi|212517734|gb|EEB19573.1| Chorion peroxidase precursor, putative [Pediculus humanus corporis]	gi|347963063|ref|XM_311106.5|/6e-74/Anopheles gambiae str. PEST AGAP000051-PA (HPX5) mRNA, complete cds	sp|Q9VEG6|PERC_DROME/7e-104/Chorion peroxidase OS=Drosophila melanogaster GN=Pxt PE=2 SV=3	dwi:Dwil_GK22572/5e-106/GK22572 gene product from transcript GK22572-RA; K14971 nuclear receptor coactivator 6	NA	PS50292/143.905/Animal heme peroxidase superfamily profile.	biological_process:GO:0006979//response to oxidative stress;GO:0055114//oxidation-reduction process;molecular_function:GO:0020037//heme binding;GO:0004601//peroxidase activity;
Unigene2149_All	gi|156548364|ref|XP_001603808.1|/0/PREDICTED:Uncharacterized protein C05D11.1-like [Nasonia vitripennis]	gi|380012143|ref|XM_003690099.1|/6e-15/PREDICTED: Apis floreaUncharacterized LOC100871838 (LOC100871838), mRNA	sp|P48053|YPD1_CAEEL/9e-151/Uncharacterized protein C05D11.1 OS=Caenorhabditis elegans GN=C05D11.1 PE=1 SV=2	spu:584034/3e-78/similar to argininosuccinate synthetase; K01940 argininosuccinate synthase [EC:6.3.4.5]	SPAC3H1.02c/8e-114/---	PF05193/6.4E-11/Peptidase M16 inactive domain	NA
Unigene21565_All	gi|189237479|ref|XP_970444.2|/3.95705e-22/PREDICTED: golgi-associated PDZ and coiled-coil motif-containing protein-like isoform X1 [Tribolium castaneum]	NA	sp|Q8BH60|GOPC_MOUSE/2e-15/Golgi-associated PDZ and coiled-coil motif-containing protein OS=Mus musculus GN=Gopc PE=1 SV=1	tca:659954/6e-07/similar to dihydrolipoamide succinyltransferase component of 2-oxoglutarate dehydrogenase; K00658 2-oxoglutarate dehydrogenase E2 component (dihydrolipoamide succinyltransferase) [EC:2.3.1.61]	NA	PTHR16528/2.9E-26/--	NA
Unigene21581_All	gi|225194721|gb|ACN81830.1|/6.28874e-20/pro-phenoloxidase 1 [Locusta migratoria]	NA	sp|P85046|PRP1_SIMDA/3e-17/Phenoloxidase subunit 1 (Fragment) OS=Simulium damnosum PE=2 SV=1	der:Dere_GG22822/1e-14/Dere_Dox-A3; GG22822 gene product from transcript GG22822-RA; K00505 tyrosinase [EC:1.14.18.1]	NA	PTHR11511/9.9E-23/--	NA
Unigene21842_All	gi|646713878|gb|KDR18054.1|/3.66982e-20/Peroxisomal acyl-coenzyme A oxidase 3 [Zootermopsis nevadensis]	NA	sp|Q5RAU0|ACOX3_PONAB/3e-10/Peroxisomal acyl-coenzyme A oxidase 3 OS=Pongo abelii GN=ACOX3 PE=2 SV=1	api:100163509/3e-18/peroxisomal acyl-coenzyme A oxidase 3-like; K00232 acyl-CoA oxidase [EC:1.3.3.6]	NA	PTHR10909/1.6E-16/--	biological_process:GO:0044710//single-organism metabolic process;molecular_function:GO:0016627//oxidoreductase activity, acting on the CH-CH group of donors;
Unigene21858_All	gi|674048332|ref|XP_008830288.1|/4.67939e-28/PREDICTED: probable imidazolonepropionase [Nannospalax galili]	NA	sp|A7RX26|HUTI_NEMVE/3e-29/Probable imidazolonepropionase OS=Nematostella vectensis GN=amdhd1 PE=3 SV=1	rno:299735/4e-29/Amdhd1, RGD1308879; amidohydrolase domain containing 1 (EC:3.5.2.7); K01468 imidazolonepropionase [EC:3.5.2.7]	VNG1211G/4e-14/---	PTHR22642/1.1E-36/--	NA
Unigene21895_All	gi|350405219|ref|XP_003487363.1|/3.26445e-28/PREDICTED: hypothetical protein LOC100745609 [Bombus impatiens]	NA	NA	mmu:228980/1e-09/Taf4a, 135kDa, AI450312, TAFII130, TAFII135, Taf2c1; TAF4A RNA polymerase II, TATA box binding protein (TBP)-associated factor; K03129 transcription initiation factor TFIID subunit 4	NA	NA	NA
Unigene2205_All	gi|321473470|gb|EFX84437.1|/1.67222e-162/hypothetical protein DAPPUDRAFT_301077 [Daphnia pulex]	gi|462309008|gb|APGK01047849.1|/2e-07/Dendroctonus ponderosae Seq01047859, whole genome shotgun sequence	sp|A5A6H9|ODBA_PANTR/3e-147/2-oxoisovalerate dehydrogenase subunit alpha, mitochondrial OS=Pan troglodytes GN=BCKDHA PE=2 SV=1	aag:AaeL_AAEL008366/1e-155/pyruvate dehydrogenase; K00166 2-oxoisovalerate dehydrogenase E1 component, alpha subunit [EC:1.2.4.4]	TVN0102/7e-67/---	PF00676/3.9E-98/Dehydrogenase E1 component	biological_process:GO:0008152//metabolic process;molecular_function:GO:0016624//oxidoreductase activity, acting on the aldehyde or oxo group of donors, disulfide as acceptor;
Unigene2211_All	gi|646708347|gb|KDR14694.1|/0/Protein WWC2, partial [Zootermopsis nevadensis]	gi|395516905|ref|XM_003762576.1|/7e-14/PREDICTED: Sarcophilus harrisii guanine nucleotide binding protein-like 3 (nucleolar) (GNL3), mRNA	sp|B3LWS4|KIBRA_DROAN/1e-109/Protein kibra OS=Drosophila ananassae GN=Kibra PE=3 SV=1	mdo:100013387/4e-09/SETD1A; SET domain containing 1A; K11422 histone-lysine N-methyltransferase SETD1 [EC:2.1.1.43]	YJL115w/2e-07/---	PTHR14791:SF24/2.6E-187/--	NA
Unigene2218_All	gi|157132966|ref|XP_001662725.1|/1.60256e-47/aspartate aminotransferase [Aedes aegypti] &gt;gi|108871030|gb|EAT35255.1| AAEL012579-PA [Aedes aegypti]	gi|551500129|ref|XM_005801558.1|/8e-07/PREDICTED: Xiphophorus maculatus aspartate aminotransferase, cytoplasmic-like (LOC102228200), transcript variant X2, mRNA	sp|Q22067|AATC_CAEEL/5e-41/Probable aspartate aminotransferase, cytoplasmic OS=Caenorhabditis elegans GN=got-1.2 PE=3 SV=1	aag:AaeL_AAEL012579/1e-48/aspartate aminotransferase; K14454 aspartate aminotransferase, cytoplasmic [EC:2.6.1.1]	YLR027c/6e-32/---	PTHR11879/5.7E-69/--	biological_process:GO:0008152//metabolic process;molecular_function:GO:0008483//transaminase activity;
Unigene2219_All	gi|557782505|ref|XP_005190865.1|/5.18059e-96/PREDICTED: aspartate aminotransferase, cytoplasmic-like [Musca domestica]	NA	sp|P33097|AATC_BOVIN/7e-94/Aspartate aminotransferase, cytoplasmic OS=Bos taurus GN=GOT1 PE=1 SV=3	tca:658043/2e-95/similar to Aspartate aminotransferase, cytoplasmic (Transaminase A) (Glutamate oxaloacetate transaminase 1); K14454 aspartate aminotransferase, cytoplasmic [EC:2.6.1.1]	SPAC10F6.13c/6e-69/---	PTHR11879/6.9E-166/--	NA
Unigene22277_All	gi|110611262|gb|ABG77980.1|/2.39678e-48/alanine-glyoxylate transaminase 1 [Glossina morsitans morsitans]	NA	sp|Q17QF0|AGT2_BOVIN/8e-43/Alanine--glyoxylate aminotransferase 2, mitochondrial OS=Bos taurus GN=AGXT2 PE=2 SV=1	aag:AaeL_AAEL000640/1e-47/alanine-glyoxylate aminotransferase; K00827 alanine-glyoxylate transaminase / (R)-3-amino-2-methylpropionate-pyruvate transaminase [EC:2.6.1.44 2.6.1.40]	SMb20973_3/6e-23/---	PTHR11986:SF58/1.0E-74/--	biological_process:GO:0008152//metabolic process;molecular_function:GO:0008483//transaminase activity;GO:0030170//pyridoxal phosphate binding;
Unigene22278_All	gi|221125639|ref|XP_002162248.1|/1.16427e-10/PREDICTED: alanine--glyoxylate aminotransferase 2, mitochondrial-like [Hydra vulgaris]	NA	sp|Q5RFA3|AGT2_PONAB/3e-10/Alanine--glyoxylate aminotransferase 2, mitochondrial OS=Pongo abelii GN=AGXT2 PE=2 SV=1	hmg:100197706/5e-12/similar to CG11241 CG11241-PA; K00827 alanine-glyoxylate transaminase / (R)-3-amino-2-methylpropionate-pyruvate transaminase [EC:2.6.1.44 2.6.1.40]	NA	PTHR11986/7.2E-13/--	NA
Unigene2231_All	gi|646718947|gb|KDR21235.1|/9.90578e-114/Nose resistant to fluoxetine protein 6 [Zootermopsis nevadensis]	NA	sp|Q09225|NRF6_CAEEL/4e-29/Nose resistant to fluoxetine protein 6 OS=Caenorhabditis elegans GN=nrf-6 PE=1 SV=3	dme:Dmel_CG33337/8e-30/CG33337 gene product from transcript CG33337-RB (EC:2.3.1.-); K00680 [EC:2.3.1.-]	NA	PF01757/1.9E-15/Acyltransferase family	NA
Unigene22318_All	gi|443428886|gb|AGC92242.1|/7.99449e-23/putative glutaminase, partial [Laodelphax striatella]	NA	sp|P13264|GLSK_RAT/5e-19/Glutaminase kidney isoform, mitochondrial OS=Rattus norvegicus GN=Gls PE=1 SV=2	nvi:100117430/1e-22/NV10018; glutaminase kidney isoform, mitochondrial-like; K01425 glutaminase [EC:3.5.1.2]	BS_ylaM/1e-06/---	PF04960/1.0E-19/Glutaminase	NA
Unigene2251_All	gi|646704557|gb|KDR12685.1|/0/Alanine aminotransferase 2 [Zootermopsis nevadensis]	gi|23556658|emb|AL772323.8|/2e-23/Mouse DNA sequence fromCLone RP23-370F9 on chromosome 2, complete sequence	sp|Q28DB5|ALAT2_XENTR/8e-171/Alanine aminotransferase 2 OS=Xenopus tropicalis GN=gpt2 PE=2 SV=1	api:100164899/0.0/alanine aminotransferase 2-like; K00814 alanine transaminase [EC:2.6.1.2]	YLR089c/1e-110/---	PTHR11751/1.3E-268/--	NA
Unigene2255_All	gi|646699624|gb|KDR10168.1|/3.81949e-149/L-lactate dehydrogenase [Zootermopsis nevadensis]	gi|526305102|gb|KC536076.1|/9e-10/Daphnia pulex isolate DP169_1_2 lactate dehydrogenase A (Ldha) gene, complete cds	sp|Q95028|LDH_DROME/2e-135/L-lactate dehydrogenase OS=Drosophila melanogaster GN=ImpL3 PE=2 SV=1	nvi:100118743/2e-145/NV16814; L-lactate dehydrogenase-like; K00016 L-lactate dehydrogenase [EC:1.1.1.27]	CAC0267/5e-71/---	PR00086/4.6E-57/L-lactate dehydrogenase signature	NA
Unigene23060_All	gi|646706010|gb|KDR13435.1|/3.74103e-57/Histone-lysine N-methyltransferase Suv4-20 [Zootermopsis nevadensis]	gi|380026292|ref|XM_003696838.1|/8e-07/PREDICTED: Apis floreaUncharacterized LOC100864139 (LOC100864139), mRNA	sp|Q9W5E0|SUV42_DROME/7e-37/Histone-lysine N-methyltransferase Suv4-20 OS=Drosophila melanogaster GN=Hmt4-20 PE=1 SV=1	tca:663776/9e-47/similar to CG13363-PA; K11429 histone-lysine N-methyltransferase SUV420H [EC:2.1.1.43]	NA	PTHR12977/2.2E-53/--	biological_process:GO:0034773//histone H4-K20 trimethylation;molecular_function:GO:0042799//histone methyltransferase activity (H4-K20 specific);
Unigene2308_All	gi|646713003|gb|KDR17523.1|/3.25686e-126/Luciferin 4-monooxygenase [Zootermopsis nevadensis]	gi|157112921|ref|XM_001657629.1|/7e-13/Aedes aegypti AMP dependent coa ligase partial mRNA	sp|Q26304|LUCI_LUCMI/6e-104/Luciferin 4-monooxygenase OS=Luciola mingrelica PE=1 SV=1	acs:100561027/5e-44/acyl-CoA synthetase family member 2, mitochondrial-like; K00666 fatty-acyl-CoA synthase [EC:6.2.1.-]	MTH657/1e-62/---	PF13193/2.5E-16/AMP-binding enzyme C-terminal domain	NA
Unigene23104_All	gi|646707589|gb|KDR14278.1|/3.48922e-15/Glucose dehydrogenase [acceptor], partial [Zootermopsis nevadensis]	NA	NA	dsi:Dsim_GD22251/2e-10/GD22251 gene product from transcript GD22251-RA; K10724 ecdysone oxidase [EC:1.1.3.16]	RSc0123/6e-06/---	PF00732/1.3E-6/GMC oxidoreductase	NA
Unigene23143_All	gi|414079973|gb|AFW97761.1|/1.63599e-20/pro-phenoloxidase 1 [Diabolocatantops pinguis]	NA	sp|Q9V521|PRPA3_DROME/2e-18/Phenoloxidase subunit A3 OS=Drosophila melanogaster GN=proPo-A3 PE=1 SV=1	der:Dere_GG22822/7e-17/Dere_Dox-A3; GG22822 gene product from transcript GG22822-RA; K00505 tyrosinase [EC:1.14.18.1]	NA	PF03723/7.0E-14/Hemocyanin, ig-like domain	biological_process:GO:0008152//metabolic process;
Unigene23439_All	gi|646697726|gb|KDR09252.1|/1.04876e-155/Histone-lysine N-methyltransferase trr [Zootermopsis nevadensis]	NA	sp|Q8IRW8|TRR_DROME/6e-20/Histone-lysine N-methyltransferase trr OS=Drosophila melanogaster GN=trr PE=1 SV=2	nvi:100120205/3e-129/Trr, NV15493; trithorax-related; K09188 histone-lysine N-methyltransferase MLL3 [EC:2.1.1.43]	NA	NA	NA
Unigene23463_All	gi|350398737|ref|XP_003485294.1|/7.99165e-36/PREDICTED: nitric oxide synthase, salivary gland-like [Bombus impatiens]	gi|221136345|dbj|AB477987.1|/3e-35/Gryllus bimaculatus NOS mRNA for nitric oxide synthase, complete cds	sp|B1B557|NOSL_BOMMO/1e-35/Nitric oxide synthase-like protein OS=Bombyx mori GN=NSL PE=2 SV=1	ame:503861/4e-37/NOS; nitric oxide synthase (EC:1.14.13.39); K13253 nitric-oxide synthase, invertebrate [EC:1.14.13.39]	BH0823/3e-14/---	PTHR19384/1.2E-54/--	biological_process:GO:0055114//oxidation-reduction process;GO:0006809//nitric oxide biosynthetic process;molecular_function:GO:0020037//heme binding;GO:0003723//RNA binding;GO:0005506//iron ion binding;GO:0050660//flavin adenine dinucleotide binding;GO:0004517//nitric-oxide synthase activity;GO:0050661//NADP binding;GO:0010181//FMN binding;GO:0008270//zinc ion binding;GO:0005516//calmodulin bindi…
Unigene23464_All	gi|345489547|ref|XP_001601759.2|/2.92998e-33/PREDICTED: aldehyde dehydrogenase X, mitochondrial [Nasonia vitripennis]	gi|383849598|ref|XM_003700384.1|/2e-06/PREDICTED: Megachile rotundata retinal dehydrogenase 1-like (LOC100876824), mRNA	sp|P86886|AL1A1_MESAU/1e-31/Retinal dehydrogenase 1 OS=Mesocricetus auratus GN=ALDH1A1 PE=1 SV=1	nvi:100119754/1e-34/NV15140; aldehyde dehydrogenase X, mitochondrial-like; K00128 aldehyde dehydrogenase (NAD+) [EC:1.2.1.3]	BS_dhaS/1e-22/---	PTHR11699:SF145/2.2E-48/--	biological_process:GO:0008152//metabolic process;molecular_function:GO:0016491//oxidoreductase activity;
Unigene23510_All	gi|221136346|dbj|BAH14964.1|/2.67794e-39/nitric oxide synthase [Gryllus bimaculatus]	gi|221136345|dbj|AB477987.1|/1e-28/Gryllus bimaculatus NOS mRNA for nitric oxide synthase, complete cds	sp|Q27571|NOS_DROME/1e-36/Nitric oxide synthase OS=Drosophila melanogaster GN=Nos PE=2 SV=3	tca:655549/1e-38/similar to CG6713-PA, isoform A; K13253 nitric-oxide synthase, invertebrate [EC:1.14.13.39]	NA	PTHR19384/3.9E-40/--	NA
Unigene23511_All	gi|221136346|dbj|BAH14964.1|/4.38336e-42/nitric oxide synthase [Gryllus bimaculatus]	gi|221136345|dbj|AB477987.1|/2e-36/Gryllus bimaculatus NOS mRNA for nitric oxide synthase, complete cds	sp|O61608|NOS_ANOST/2e-38/Nitric oxide synthase OS=Anopheles stephensi PE=2 SV=2	tca:655549/7e-41/similar to CG6713-PA, isoform A; K13253 nitric-oxide synthase, invertebrate [EC:1.14.13.39]	BH0823/8e-20/---	PF02898/8.9E-46/Nitric oxide synthase, oxygenase domain	NA
Unigene23628_All	gi|157124051|ref|XP_001660308.1|/1.62517e-12/epsilon-trimethyllysine 2-oxoglutarate dioxygenase [Aedes aegypti] &gt;gi|108874140|gb|EAT38365.1| AAEL009731-PA [Aedes aegypti]	NA	sp|Q91ZW6|TMLH_RAT/1e-09/Trimethyllysine dioxygenase, mitochondrial OS=Rattus norvegicus GN=Tmlhe PE=1 SV=2	aga:AgaP_AGAP005447/3e-12/AGAP005447-PA; K00474 trimethyllysine dioxygenase [EC:1.14.11.8]	NA	PTHR10696:SF3/3.7E-16/--	molecular_function:GO:0005488//binding;GO:0016491//oxidoreductase activity;
Unigene2370_All	gi|646713563|gb|KDR17867.1|/0/Alpha-aminoadipic semialdehyde synthase, mitochondrial [Zootermopsis nevadensis]	gi|195385933|ref|XM_002051623.1|/9e-39/Drosophila virilis GJ16772 (Dvir\GJ16772), mRNA	sp|A8E657|AASS_BOVIN/0.0/Alpha-aminoadipic semialdehyde synthase, mitochondrial OS=Bos taurus GN=AASS PE=2 SV=1	nvi:100123521/0.0/NV14067; alpha-aminoadipic semialdehyde synthase, mitochondrial-like; K14157 alpha-aminoadipic semialdehyde synthase [EC:1.5.1.8 1.5.1.9]	SPBC3B8.03/7e-85/---	PTHR11133:SF11/0.0/--	NA
Unigene23788_All	gi|572304156|ref|XP_006618049.1|/1.54395e-78/PREDICTED: dentin sialophosphoprotein-like isoform X2 [Apis dorsata]	gi|380023925|ref|XM_003695712.1|/4e-31/PREDICTED: Apis floreaUncharacterized LOC100872610 (LOC100872610), mRNA	sp|Q9C0H5|RHG39_HUMAN/4e-43/Rho GTPase-activating protein 39 OS=Homo sapiens GN=ARHGAP39 PE=1 SV=2	nvi:100121025/2e-07/Setd1a, NV15594; SET domain containing 1A; K11422 histone-lysine N-methyltransferase SETD1 [EC:2.1.1.43]	NA	PTHR23177/7.2E-79/--	NA
Unigene24230_All	gi|66805125|ref|XP_636295.1|/1.04213e-14/hypothetical protein DDB_G0289321 [Dictyostelium discoideum AX4] &gt;gi|60464650|gb|EAL62783.1| hypothetical protein DDB_G0289321 [Dictyostelium discoideum AX4]	gi|413965548|gb|AC254075.1|/7e-07/Bigelowiella natansCLone JGIFHCC-101I12, complete sequence	sp|Q54TE3|GTAJ_DICDI/9e-13/GATA zinc finger domain-containing protein 10 OS=Dictyostelium discoideum GN=gtaJ PE=4 SV=1	dpe:Dper_GL16371/3e-14/GL16371 gene product from transcript GL16371-RA; K09200 transcription factor Sp, invertebrate	YMR043w/3e-07/---	NA	NA
Unigene2452_All	gi|322798818|gb|EFZ20365.1|/4.41482e-81/hypothetical protein SINV_05417 [Solenopsis invicta]	NA	sp|Q66IH2|TBRG1_XENTR/5e-74/Transforming growth factor beta regulator 1 OS=Xenopus tropicalis GN=tbrg1 PE=2 SV=1	dse:Dsec_GM18944/2e-10/GM18944 gene product from transcript GM18944-RA; K09188 histone-lysine N-methyltransferase MLL3 [EC:2.1.1.43]	NA	PS51543/29.091/FYR domain FYRC motif profile.	NA
Unigene24654_All	gi|646722338|gb|KDR23351.1|/2.00879e-10/Trimethyllysine dioxygenase, mitochondrial [Zootermopsis nevadensis]	NA	sp|Q5F4B3|TMLH_CHICK/1e-11/Trimethyllysine dioxygenase, mitochondrial OS=Gallus gallus GN=TMLHE PE=2 SV=1	mgp:100544092/4e-11/trimethyllysine dioxygenase, mitochondrial-like; K00474 trimethyllysine dioxygenase [EC:1.14.11.8]	NA	NA	NA
Unigene24770_All	gi|671414584|emb|CDP93144.1|/6.16106e-13/Protein Bm9196, isoform a [Brugia malayi]	NA	sp|Q869E1|DNLI1_DICDI/6e-09/DNA ligase 1 OS=Dictyostelium discoideum GN=lig1 PE=3 SV=1	oaa:100079994/4e-09/microtubule-associated protein 9-like; K10434 microtubule-associated protein 9	aq_1732/4e-06/---	PF13904/2.3E-7/Domain ofUnknown function (DUF4207)	NA
Unigene24857_All	gi|66864646|gb|AAY57408.1|/7.00868e-51/v3 [Mayetiola destructor]	gi|462334740|gb|APGK01038476.1|/4e-09/Dendroctonus ponderosae Seq01038486, whole genome shotgun sequence	sp|Q7JQ07|MOS1T_DROMA/4e-39/Mariner Mos1 transposase OS=Drosophila mauritiana GN=mariner\T PE=1 SV=1	mcc:703880/2e-17/SETMAR; SET domain and mariner transposase fusion gene; K11433 histone-lysine N-methyltransferase SETMAR [EC:2.1.1.43]	NA	NA	NA
Unigene25002_All	NA	NA	sp|Q03173|ENAH_MOUSE/3e-06/Protein enabled homolog OS=Mus musculus GN=Enah PE=1 SV=2	acs:100566136/3e-06/ubiquitin carboxyl-terminal hydrolase 31-like; K11852 ubiquitin carboxyl-terminal hydrolase 31 [EC:3.1.2.15]	Rv3876/1e-06/---	NA	NA
Unigene25217_All	gi|91086973|ref|XP_973336.1|/5.37998e-24/PREDICTED: glucose dehydrogenase [FAD, quinone]-like [Tribolium castaneum]	NA	sp|P18173|DHGL_DROME/8e-21/Glucose dehydrogenase [FAD, quinone] OS=Drosophila melanogaster GN=Gld PE=3 SV=3	dme:Dmel_CG9514/8e-21/CG9514 gene product from transcript CG9514-RA (EC:1.1.99.1); K00108 choline dehydrogenase [EC:1.1.99.1]	SMa1414/3e-15/---	PF00732/3.2E-13/GMC oxidoreductase	NA
Unigene25311_All	gi|345493469|ref|XP_001605172.2|/1.75418e-29/PREDICTED: nose resistant to fluoxetine protein 6-like [Nasonia vitripennis]	NA	sp|E9PAV3|NACAM_HUMAN/2e-08/Nascent polypeptide-associated complex subunit alpha, muscle-specific form OS=Homo sapiens GN=NACA PE=1 SV=1	dme:Dmel_CG33337/2e-13/CG33337 gene product from transcript CG33337-RB (EC:2.3.1.-); K00680 [EC:2.3.1.-]	NA	PTHR11161/1.5E-28/--	NA
Unigene2544_All	gi|557199592|emb|CDJ48556.1|/8.60255e-11/hypothetical protein, conserved [Eimeria brunetti]	NA	sp|P50887|RL22_DROME/2e-08/60S ribosomal protein L22 OS=Drosophila melanogaster GN=RpL22 PE=1 SV=2	dpe:Dper_GL13095/5e-10/GL13095 gene product from transcript GL13095-RA; K00161 pyruvate dehydrogenase E1 component subunit alpha [EC:1.2.4.1]	Cgl1939/7e-08/---	NA	NA
Unigene25494_All	gi|74778855|sp|P82165.1|CU187_LOCMI/1.06845e-11/RecName: Full=Cuticle protein 18.7; AltName: Full=LmNCP18.7 [Locusta migratoria]	NA	sp|P82165|CU187_LOCMI/2e-13/Cuticle protein 18.7 OS=Locusta migratoria PE=1 SV=1	ame:409155/1e-11/dihydrolipoyllysine-residue succinyltransferase component of 2-oxoglutarate dehydrogenase complex, mitochondrial-like; K00658 2-oxoglutarate dehydrogenase E2 component (dihydrolipoamide succinyltransferase) [EC:2.3.1.61]	XF0818/9e-10/---	NA	NA
Unigene256_All	gi|270007674|gb|EFA04122.1|/3.31764e-142/hypothetical protein TcasGA2_TC014364 [Tribolium castaneum]	NA	sp|P05201|AATC_MOUSE/3e-129/Aspartate aminotransferase, cytoplasmic OS=Mus musculus GN=Got1 PE=1 SV=3	tca:658043/2e-143/similar to Aspartate aminotransferase, cytoplasmic (Transaminase A) (Glutamate oxaloacetate transaminase 1); K14454 aspartate aminotransferase, cytoplasmic [EC:2.6.1.1]	SPAC10F6.13c/9e-92/---	PR00799/8.8E-34/Aspartate aminotransferase signature	biological_process:GO:0008152//metabolic process;molecular_function:GO:0008483//transaminase activity;
Unigene25684_All	gi|646719100|gb|KDR21330.1|/1.30897e-41/U2 small nuclear ribonucleoprotein auxiliary factor 35 kDa subunit-related protein 1 [Zootermopsis nevadensis]	NA	sp|Q64707|U2AFL_MOUSE/3e-22/U2 small nuclear ribonucleoprotein auxiliary factor 35 kDa subunit-related protein 1 OS=Mus musculus GN=Zrsr1 PE=2 SV=1	ptr:737811/3e-20/SRP19; signal recognition particle 19kDa; K03105 signal recognition particle subunit SRP19	NA	PS50103/12.85/Zinc finger C3H1-type profile.	NA
Unigene257_All	gi|701347651|ref|XP_009982888.1|/4.04757e-11/PREDICTED: zona pellucida sperm-binding protein 1-like [Tauraco erythrolophus]	NA	sp|Q9BYR4|KRA43_HUMAN/7e-06/Keratin-associated protein 4-3 OS=Homo sapiens GN=KRTAP4-3 PE=2 SV=2	xtr:100486829/4e-06/mll3; myeloid/lymphoid or mixed-lineage leukemia 3; K09188 histone-lysine N-methyltransferase MLL3 [EC:2.1.1.43]	NA	NA	NA
Unigene25804_All	gi|646720855|gb|KDR22438.1|/0/Histone-lysine N-methyltransferase SETD1B [Zootermopsis nevadensis]	gi|380013031|ref|XM_003690526.1|/7e-27/PREDICTED: Apis floreaUncharacterized LOC100867676 (LOC100867676), mRNA	sp|Q5LJZ2|SET1_DROME/1e-118/Histone-lysine N-methyltransferase SETD1 OS=Drosophila melanogaster GN=Set1 PE=1 SV=1	ame:411985/0.0/uncharacterized LOC411985; K11422 histone-lysine N-methyltransferase SETD1 [EC:2.1.1.43]	SPCC306.04c/2e-54/---	PF00856/7.4E-23/SET domain	NA
Unigene25805_All	gi|646720855|gb|KDR22438.1|/4.16506e-96/Histone-lysine N-methyltransferase SETD1B [Zootermopsis nevadensis]	gi|380013031|ref|XM_003690526.1|/2e-06/PREDICTED: Apis floreaUncharacterized LOC100867676 (LOC100867676), mRNA	sp|Q8TEK3|DOT1L_HUMAN/5e-15/Histone-lysine N-methyltransferase, H3 lysine-79 specific OS=Homo sapiens GN=DOT1L PE=1 SV=2	ame:411985/1e-30/uncharacterized LOC411985; K11422 histone-lysine N-methyltransferase SETD1 [EC:2.1.1.43]	Rv3876/4e-11/---	PTHR22884/4.0E-29/--	NA
Unigene25854_All	gi|383854146|ref|XP_003702583.1|/4.95147e-28/PREDICTED: histone-lysine N-methyltransferase SETMAR-like [Megachile rotundata]	NA	sp|Q53H47|SETMR_HUMAN/2e-10/Histone-lysine N-methyltransferase SETMAR OS=Homo sapiens GN=SETMAR PE=1 SV=2	hsa:6419/8e-10/SETMAR, METNASE; SET domain and mariner transposase fusion gene (EC:2.1.1.43); K11433 histone-lysine N-methyltransferase SETMAR [EC:2.1.1.43]	NA	NA	NA
Unigene2589_All	gi|646701507|gb|KDR11197.1|/2.41295e-124/Spermine synthase [Zootermopsis nevadensis]	NA	sp|P97355|SPSY_MOUSE/2e-78/Spermine synthase OS=Mus musculus GN=Sms PE=1 SV=1	ame:410080/7e-116/spermine synthase-like; K00802 spermine synthase [EC:2.5.1.22]	APE0767/3e-15/---	PF01564/1.3E-39/Spermine/spermidine synthase	NA
Unigene26066_All	gi|195112710|ref|XP_002000915.1|/3.8819e-38/GI10501 [Drosophila mojavensis] &gt;gi|193917509|gb|EDW16376.1| GI10501 [Drosophila mojavensis]	NA	sp|Q14749|GNMT_HUMAN/1e-34/Glycine N-methyltransferase OS=Homo sapiens GN=GNMT PE=1 SV=3	dmo:Dmoj_GI10501/3e-39/GI10501 gene product from transcript GI10501-RA; K00552 glycine N-methyltransferase [EC:2.1.1.20]	NA	NA	molecular_function:GO:0017174//glycine N-methyltransferase activity;
Unigene26200_All	gi|557203319|emb|CDJ33977.1|/8.44352e-09/hypothetical protein EMH_0018260 [Eimeria mitis]	gi|552953758|ref|NM_001285967.1|/2e-10/Sus scrofa retinoblastoma 1 (RB1), mRNA gi|399571553|gb|JX099502.1| Sus scrofa retinoblastoma protein (RB1) mRNA, complete cds	sp|Q6SPE9|SAMD1_RABIT/8e-08/Atherin OS=Oryctolagus cuniculus GN=SAMD1 PE=2 SV=1	mmu:239985/8e-09/Arid1b, 8030481M12, 9330189K18Rik, AI836955, Ardi1b, B230217J03Rik, mKIAA1235; AT rich interactive domain 1B (SWI-like); K11653 AT-rich interactive domain-containing protein 1	NA	NA	NA
Unigene26202_All	gi|646697113|gb|KDR08998.1|/8.2508e-111/Nucleolar protein 9 [Zootermopsis nevadensis]	NA	sp|A1ZA92|NOL9_DROME/2e-55/Polynucleotide 5'-hydroxyl-kinase NOL9 OS=Drosophila melanogaster GN=CG8414 PE=2 SV=1	hmg:100197448/2e-06/similar to Pre-mRNACLeavage complex II proteinCLp1; K14399 polyribonucleotide 5'-hydroxyl-kinase [EC:2.7.1.78]	SPCC830.03/8e-25/---	PF06807/8.4E-28/Pre-mRNACLeavage complex II proteinCLp1	NA
Unigene26210_All	gi|646719113|gb|KDR21343.1|/4.71566e-16/Transcription factor Sp3 [Zootermopsis nevadensis]	NA	NA	dvi:Dvir_GJ19139/2e-06/GJ19139 gene product from transcript GJ19139-RA; K09188 histone-lysine N-methyltransferase MLL3 [EC:2.1.1.43]	NA	NA	NA
Unigene26221_All	gi|557155210|emb|CDJ45116.1|/1.4794e-21/hypothetical protein, conserved, partial [Eimeria tenella]	gi|354783074|gb|JN947575.1|/9e-25/Mus musculus targeted KO-first, conditional ready, lacZ-tagged mutant allele Cdh7:tm1a(KOMP)Wtsi; transgenic	sp|Q8NFD5|ARI1B_HUMAN/2e-14/AT-rich interactive domain-containing protein 1B OS=Homo sapiens GN=ARID1B PE=1 SV=2	dpe:Dper_GL20407/3e-18/GL20407 gene product from transcript GL20407-RA; K08041 adenylate cyclase 1 [EC:4.6.1.1]	PA1297/5e-10/---	NA	NA
Unigene26275_All	gi|359843252|gb|AEV89761.1|/1.48313e-13/peroxiredoxin, partial [Schistocerca gregaria]	gi|359843251|gb|HQ851383.1|/1e-31/Schistocerca gregaria peroxiredoxin mRNA, partial cds	NA	cqu:CpipJ_CPIJ011296/1e-12/peroxiredoxin 6; K00430 peroxidase [EC:1.11.1.7]	alr4404/3e-09/---	NA	biological_process:GO:0055114//oxidation-reduction process;molecular_function:GO:0016209//antioxidant activity;GO:0051920//peroxiredoxin activity;
Unigene26295_All	gi|345487293|ref|XP_001603559.2|/3.45288e-127/PREDICTED:Uncharacterized protein LOC100119851 [Nasonia vitripennis]	NA	sp|Q01603|PERO_DROME/3e-121/Peroxidase OS=Drosophila melanogaster GN=Pxd PE=2 SV=2	mgp:100547955/5e-77/myeloperoxidase-like; K10789 myeloperoxidase [EC:1.11.1.7]	NA	PR00457/2.1E-29/Animal haem peroxidase signature	NA
Unigene2632_All	gi|646709646|gb|KDR15405.1|/0/Fatty-acid amide hydrolase 2-A [Zootermopsis nevadensis]	gi|125630733|gb|AC192972.3|/1e-20/Pan troglodytes BACCLone CH251-664P14 from chromosome x, complete sequence	sp|Q6GMR7|FAAH2_HUMAN/3e-102/Fatty-acid amide hydrolase 2 OS=Homo sapiens GN=FAAH2 PE=2 SV=1	dpo:Dpse_GA20671/3e-118/GA20671 gene product from transcript GA20671-RA; K01426 amidase [EC:3.5.1.4]	all7525/9e-42/---	PF01425/2.8E-79/Amidase	NA
Unigene2634_All	gi|256368122|gb|ACU78071.1|/5.00326e-103/hexamerin-like protein 4 [Locusta migratoria]	gi|256368121|gb|FJ609741.1|/1e-114/Locusta migratoria hexamerin-like protein 4 mRNA, complete cds	sp|Q17127|HEXA_BLADI/6e-39/Hexamerin OS=Blaberus discoidalis PE=2 SV=1	dpo:Dpse_GA19121/3e-09/GA19121 gene product from transcript GA19121-RA; K00505 tyrosinase [EC:1.14.18.1]	NA	PTHR11511:SF5/1.9E-41/--	NA
Unigene26497_All	gi|665795428|ref|XP_008545461.1|/2.30167e-75/PREDICTED: CAD protein [Microplitis demolitor]	gi|218526189|gb|EU860117.1|/5e-23/Italochrysa insignis carbamoyl-phosphate synthase (CAD) gene, partial cds	sp|P05990|PYR1_DROME/2e-67/CAD protein OS=Drosophila melanogaster GN=r PE=1 SV=3	tca:660900/5e-73/similar to CG18572-PA, isoform A; K11540 carbamoyl-phosphate synthase / aspartate carbamoyltransferase / dihydroorotase [EC:6.3.5.5 2.1.3.2 3.5.2.3]	SPAC22G7.06c_2/6e-52/---	PTHR11405/2.6E-107/--	biological_process:GO:0006543//glutamine catabolic process;GO:0070409//carbamoyl phosphate biosynthetic process;GO:0006207//'de novo' pyrimidine nucleobase biosynthetic process;molecular_function:GO:0016597//amino acid binding;GO:0005524//ATP binding;GO:0004070//aspartate carbamoyltransferase activity;GO:0046872//metal ion binding;GO:0016812//hydrolase activity, acting on carbon-nitrogen (but not…
Unigene26675_All	gi|694895208|ref|XP_009441116.1|/6.50762e-25/PREDICTED: histone-lysine N-methyltransferase 2C-like [Pan troglodytes]	gi|392996990|gb|AC246784.2|/1e-123/Homo sapiens BACCLone CH17-70N6 from chromosome 1, complete sequence	NA	ptr:463875/1e-08/MLL3; myeloid/lymphoid or mixed-lineage leukemia 3; K09188 histone-lysine N-methyltransferase MLL3 [EC:2.1.1.43]	NA	NA	NA
Unigene26849_All	gi|532080589|ref|XP_005326052.1|/3.03892e-08/PREDICTED: formin-like protein 20-like, partial [Ictidomys tridecemlineatus]	NA	sp|Q95JC9|PRP_PIG/2e-08/Basic proline-rich protein OS=Sus scrofa PE=1 SV=2	oaa:100074411/4e-09/uncharacterized LOC100074411; K11422 histone-lysine N-methyltransferase SETD1 [EC:2.1.1.43]	Rv3876/7e-06/---	NA	NA
Unigene2687_All	gi|646703499|gb|KDR12147.1|/1.1351e-37/Macrophage migration inhibitory factor-like protein [Zootermopsis nevadensis]	NA	sp|P81748|MIFH_TRITR/3e-21/Macrophage migration inhibitory factor homolog OS=Trichuris trichiura PE=1 SV=2	tca:656105/4e-27/similar to Macrophage migration inhibitory factor (MIF) (Phenylpyruvate tautomerase) (Glutathione-binding 13 kDa protein); K07253 phenylpyruvate tautomerase [EC:5.3.2.1]	NA	NA	NA
Unigene26998_All	gi|646713765|gb|KDR17986.1|/5.1058e-36/PHD finger protein 13 [Zootermopsis nevadensis]	gi|29823228|emb|AL929038.13|/1e-06/Zebrafish DNA sequence fromCLone DKEY-34D20 in linkage group 20, complete sequence	sp|Q5HZN9|PF23A_XENLA/5e-23/PHD finger protein 23A OS=Xenopus laevis GN=phf23-a PE=2 SV=1	mgp:100542856/5e-17/ABCF3; ATP-binding cassette, sub-family F (GCN20), member 3; K06158 ATP-binding cassette, subfamily F, member 3	NA	PF00628/2.0E-9/PHD-finger	NA
Unigene2710_All	gi|646697353|gb|KDR09098.1|/1.67558e-72/putative arylformamidase [Zootermopsis nevadensis]	gi|76443734|gb|AC164954.3|/6e-09/Culex pipiens quinquefasciatus,CLone Culex pipiens quinquefasciatus-3940128D9, complete sequence	sp|Q566U4|KFA_DANRE/5e-53/Kynurenine formamidase OS=Danio rerio GN=afmid PE=2 SV=2	gga:769005/6e-57/AFMID; arylformamidase; K01432 arylformamidase [EC:3.5.1.9]	DRA0340/9e-27/---	PF07859/3.5E-14/alpha/beta hydrolase fold	NA
Unigene27116_All	gi|675370958|gb|KFM63860.1|/2.35689e-17/Histone-lysine N-methyltransferase SETMAR, partial [Stegodyphus mimosarum]	NA	sp|Q53H47|SETMR_HUMAN/3e-07/Histone-lysine N-methyltransferase SETMAR OS=Homo sapiens GN=SETMAR PE=1 SV=2	mcc:703880/6e-07/SETMAR; SET domain and mariner transposase fusion gene; K11433 histone-lysine N-methyltransferase SETMAR [EC:2.1.1.43]	NA	PF01359/3.0E-5/Transposase (partial DDE domain)	NA
Unigene27384_All	gi|642936015|ref|XP_008198269.1|/0/PREDICTED: histone-lysine N-methyltransferase NSD2 [Tribolium castaneum] &gt;gi|270014006|gb|EFA10454.1| hypothetical protein TcasGA2_TC012700 [Tribolium castaneum]	gi|504150095|ref|XM_004587386.1|/4e-13/PREDICTED: Ochotona princeps nuclear receptor binding SET domain protein 1 (NSD1), mRNA	sp|Q96L73|NSD1_HUMAN/8e-171/Histone-lysine N-methyltransferase, H3 lysine-36 and H4 lysine-20 specific OS=Homo sapiens GN=NSD1 PE=1 SV=1	tca:662527/0.0/similar to Histone-lysine N-methyltransferase, H3 lysine-36 and H4 lysine-20 specific (H3-K36-HMTase) (H4-K20-HMTase) (Nuclear receptor binding SET domain containing protein 1) (NR-binding SET domain containing protein); K11424 histone-lysine N-methyltransferase NSD2 [EC:2.1.1.43]	SPAC29B12.02c/5e-42/---	SM00293/1.7E-10/domain with conserved PWWP motif	molecular_function:GO:0016740//transferase activity;
Unigene27385_All	gi|572259128|ref|XP_006607919.1|/6.7628e-14/PREDICTED: LOW QUALITY PROTEIN: histone-lysine N-methyltransferase NSD2-like [Apis dorsata]	NA	sp|O96028|NSD2_HUMAN/2e-09/Histone-lysine N-methyltransferase NSD2 OS=Homo sapiens GN=WHSC1 PE=1 SV=1	ame:100577330/3e-15/probable histone-lysine N-methyltransferase NSD2-like; K11424 histone-lysine N-methyltransferase NSD2 [EC:2.1.1.43]	NA	PF00855/1.4E-15/PWWP domain	NA
Unigene27386_All	gi|646712713|gb|KDR17380.1|/8.29267e-28/Histone-lysine N-methyltransferase, H3 lysine-36 and H4 lysine-20 specific [Zootermopsis nevadensis]	NA	sp|Q8MT36|MES4_DROME/1e-16/Probable histone-lysine N-methyltransferase Mes-4 OS=Drosophila melanogaster GN=Mes-4 PE=1 SV=2	ame:100577330/1e-22/probable histone-lysine N-methyltransferase NSD2-like; K11424 histone-lysine N-methyltransferase NSD2 [EC:2.1.1.43]	NA	PTHR22884:SF308/5.5E-17/--	NA
Unigene27591_All	gi|68006507|ref|XP_670393.1|/5.18284e-10/hypothetical protein [Plasmodium berghei strain ANKA] &gt;gi|56485605|emb|CAI03585.1| hypothetical protein PB405280.00.0 [Plasmodium berghei]	NA	sp|Q95JC9|PRP_PIG/2e-08/Basic proline-rich protein OS=Sus scrofa PE=1 SV=2	ame:409155/4e-08/dihydrolipoyllysine-residue succinyltransferase component of 2-oxoglutarate dehydrogenase complex, mitochondrial-like; K00658 2-oxoglutarate dehydrogenase E2 component (dihydrolipoamide succinyltransferase) [EC:2.3.1.61]	NA	NA	NA
Unigene27824_All	gi|383854146|ref|XP_003702583.1|/2.22709e-62/PREDICTED: histone-lysine N-methyltransferase SETMAR-like [Megachile rotundata]	NA	sp|Q53H47|SETMR_HUMAN/2e-14/Histone-lysine N-methyltransferase SETMAR OS=Homo sapiens GN=SETMAR PE=1 SV=2	hmg:100199829/6e-17/similar to SET domain and mariner transposase fusion; K11433 histone-lysine N-methyltransferase SETMAR [EC:2.1.1.43]	NA	PF01359/2.0E-14/Transposase (partial DDE domain)	NA
Unigene2787_All	gi|501291504|dbj|BAN20370.1|/1.13975e-170/yippee interacting protein [Riptortus pedestris]	gi|501291503|dbj|AK417155.1|/4e-08/Riptortus pedestris mRNA for yippee interacting protein, complete cds, sequence id: Rped-0328	sp|Q3T0R7|THIM_BOVIN/5e-144/3-ketoacyl-CoA thiolase, mitochondrial OS=Bos taurus GN=ACAA2 PE=2 SV=1	api:100167180/2e-163/3-ketoacyl-CoA thiolase, mitochondrial-like; K07508 acetyl-CoA acyltransferase 2 [EC:2.3.1.16]	BH1997/3e-110/---	PF00108/1.5E-81/Thiolase, N-terminal domain	NA
Unigene28116_All	gi|512898085|ref|XP_004924312.1|/6.1062e-07/PREDICTED: leucine-rich repeat extensin-like protein 3-like [Bombyx mori]	gi|524967391|ref|XM_005083527.1|/6e-06/PREDICTED: Mesocricetus auratus K(lysine) acetyltransferase 6B (Kat6b), transcript variant X1, mRNA	sp|Q91Z58|CF132_MOUSE/2e-08/Uncharacterized protein C6orf132 homolog OS=Mus musculus PE=2 SV=2	acs:100564254/1e-07/WW domain-binding protein 11-like; K12866 WW domain-binding protein 11	CC3494_1/5e-06/---	NA	NA
Unigene28195_All	gi|291406979|ref|XP_002719798.1|/6.09131e-07/PREDICTED: disintegrin and metalloproteinase domain-containing protein 1-like [Oryctolagus cuniculus]	NA	sp|P48038|ACRO_RABIT/5e-07/Acrosin OS=Oryctolagus cuniculus GN=ACR PE=2 SV=1	dgr:Dgri_GH18803/5e-08/GH18803 gene product from transcript GH18803-RA; K00658 2-oxoglutarate dehydrogenase E2 component (dihydrolipoamide succinyltransferase) [EC:2.3.1.61]	NA	NA	NA
Unigene28207_All	gi|74855287|sp|Q54TE3.1|GTAJ_DICDI/1.78927e-06/RecName: Full=GATA zinc finger domain-containing protein 10 [Dictyostelium discoideum]	NA	sp|Q54TE3|GTAJ_DICDI/2e-08/GATA zinc finger domain-containing protein 10 OS=Dictyostelium discoideum GN=gtaJ PE=4 SV=1	dmo:Dmoj_GI15166/2e-06/GI15166 gene product from transcript GI15166-RA; K09185 nuclear receptor subfamily 6 group A	NA	NA	NA
Unigene2826_All	gi|167537010|ref|XP_001750175.1|/9.90769e-21/hypothetical protein [Monosiga brevicollis MX1] &gt;gi|163771337|gb|EDQ85005.1| predicted protein [Monosiga brevicollis MX1]	NA	sp|Q75JC9|Y8484_DICDI/4e-14/Uncharacterized protein DDB_G0271670 OS=Dictyostelium discoideum GN=DDB_G0271670 PE=4 SV=1	dan:Dana_GF21951/8e-13/GF21951 gene product from transcript GF21951-RA; K07515 enoyl-CoA hydratase / long-chain 3-hydroxyacyl-CoA dehydrogenase [EC:4.2.1.17 1.1.1.211]	tolA/2e-09/---	NA	NA
Unigene28306_All	gi|321466689|gb|EFX77683.1|/5.57589e-13/hypothetical protein DAPPUDRAFT_321229 [Daphnia pulex]	gi|391342543|ref|XM_003745530.1|/4e-08/PREDICTED: Metaseiulus occidentalis glucose dehydrogenase [acceptor]-like (LOC100905637), mRNA	sp|Q8BJ64|CHDH_MOUSE/7e-11/Choline dehydrogenase, mitochondrial OS=Mus musculus GN=Chdh PE=1 SV=1	dpo:Dpse_GA21849/2e-12/GA21849 gene product from transcript GA21849-RA; K00108 choline dehydrogenase [EC:1.1.99.1]	RSc0123/1e-12/---	PTHR11552/9.0E-27/--	biological_process:GO:0006066//alcohol metabolic process;GO:0055114//oxidation-reduction process;molecular_function:GO:0008812//choline dehydrogenase activity;GO:0050660//flavin adenine dinucleotide binding;
Unigene28422_All	gi|646706261|gb|KDR13589.1|/1.83451e-48/Transmembrane and coiled-coil domain-containing protein 4 [Zootermopsis nevadensis]	NA	sp|Q5TGY1|TMCO4_HUMAN/6e-39/Transmembrane and coiled-coil domain-containing protein 4 OS=Homo sapiens GN=TMCO4 PE=2 SV=1	dwi:Dwil_GK11289/2e-07/GK11289 gene product from transcript GK11289-RA; K00658 2-oxoglutarate dehydrogenase E2 component (dihydrolipoamide succinyltransferase) [EC:2.3.1.61]	NA	PTHR17920/1.6E-53/--	NA
Unigene2844_All	gi|646721268|gb|KDR22718.1|/1.71441e-13/Aldehyde dehydrogenase family 16 member A1 [Zootermopsis nevadensis]	NA	sp|Q3T1L0|A16A1_RAT/9e-09/Aldehyde dehydrogenase family 16 member A1 OS=Rattus norvegicus GN=Aldh16a1 PE=2 SV=1	xla:734715/1e-08/aldh16a1, MGC114846; aldehyde dehydrogenase 16 family, member A1; K00128 aldehyde dehydrogenase (NAD+) [EC:1.2.1.3]	ZaldH/1e-05/---	PF00171/1.6E-8/Aldehyde dehydrogenase family	NA
Unigene28565_All	gi|646704647|gb|KDR12726.1|/3.78887e-25/Golgi-associated PDZ and coiled-coil motif-containing protein [Zootermopsis nevadensis]	gi|548538463|ref|XM_005752589.1|/2e-12/PREDICTED: Pundamilia nyererei AT-rich interactive domain-containing protein 1A-like (LOC102210706), mRNA	sp|Q5RD32|GOPC_PONAB/1e-22/Golgi-associated PDZ and coiled-coil motif-containing protein OS=Pongo abelii GN=GOPC PE=2 SV=1	acs:100567099/6e-08/histone acetyltransferase MYST3-like; K11305 histone acetyltransferase MYST3 [EC:2.3.1.48]	NA	PTHR16528/4.2E-36/--	NA
Unigene28570_All	gi|646718443|gb|KDR20906.1|/0/P protein [Zootermopsis nevadensis]	gi|195035788|ref|XM_001989318.1|/1e-06/Drosophila grimshawi GH10104 (Dgri\GH10104), mRNA	sp|Q8MIQ9|P_PIG/6e-143/P protein OS=Sus scrofa GN=Oca2 PE=2 SV=3	ame:551871/0.0/P protein-like; K00274 monoamine oxidase [EC:1.4.3.4]	PH1912/6e-63/---	PTHR10283/3.3E-220/--	NA
Unigene28677_All	gi|307167102|gb|EFN60885.1|/5.61214e-69/Histone-lysine N-methyltransferase SETMAR [Camponotus floridanus]	gi|77744280|gb|DQ197023.1|/1e-165/Teleopsis quinqueguttata transposon mariner element 1.1 transposase gene, partial cds	sp|Q7JQ07|MOS1T_DROMA/7e-11/Mariner Mos1 transposase OS=Drosophila mauritiana GN=mariner\T PE=1 SV=1	hmg:100199829/4e-07/similar to SET domain and mariner transposase fusion; K11433 histone-lysine N-methyltransferase SETMAR [EC:2.1.1.43]	NA	PF01359/1.6E-12/Transposase (partial DDE domain)	NA
Unigene28678_All	gi|153791160|ref|NP_001093282.1|/2.59364e-42/mariner transposase [Bombyx mori] &gt;gi|95103114|gb|ABF51498.1| mariner transposase [Bombyx mori]	gi|77744285|gb|DQ197027.1|/1e-78/Teleopsis quinqueguttata transposon mariner element 1.5 transposase pseudogene, partial sequence	sp|Q53H47|SETMR_HUMAN/3e-15/Histone-lysine N-methyltransferase SETMAR OS=Homo sapiens GN=SETMAR PE=1 SV=2	ptr:470738/7e-15/SETMAR; SET domain and mariner transposase fusion gene; K11433 histone-lysine N-methyltransferase SETMAR [EC:2.1.1.43]	NA	PTHR23022/9.0E-19/--	NA
Unigene28852_All	gi|646693419|gb|KDR07691.1|/1.9953e-58/hypothetical protein L798_02745, partial [Zootermopsis nevadensis]	NA	sp|Q7Q021|GLT25_ANOGA/5e-44/Glycosyltransferase 25 family member OS=Anopheles gambiae GN=AGAP012208 PE=3 SV=4	ame:413713/1e-54/glycosyltransferase 25 family member; K11703 collagen beta-1,O-galactosyltransferase [EC:2.4.1.50]	NA	PTHR10730:SF2/4.4E-72/--	NA
Unigene29281_All	gi|607357504|gb|EZA51961.1|/4.86243e-90/G2/M phase-specific E3 ubiquitin-protein ligase [Cerapachys biroi]	gi|55792359|gb|AC101719.10|/8e-23/Mus musculus chromosome 7,CLone RP23-294K15, complete sequence	sp|Q7L622|G2E3_HUMAN/3e-66/G2/M phase-specific E3 ubiquitin-protein ligase OS=Homo sapiens GN=G2E3 PE=1 SV=1	acs:100556055/2e-08/histone-lysine N-methyltransferase MLL3-like; K09188 histone-lysine N-methyltransferase MLL3 [EC:2.1.1.43]	NA	PTHR12420/5.8E-112/--	NA
Unigene2951_All	gi|646720384|gb|KDR22142.1|/0/Methylcrotonoyl-CoA carboxylase subunit alpha, mitochondrial [Zootermopsis nevadensis]	gi|449682941|ref|XM_004210175.1|/2e-19/PREDICTED: Hydra magnipapillata methylcrotonoyl-CoA carboxylase subunit alpha, mitochondrial-like (LOC100198617), mRNA	sp|Q96RQ3|MCCA_HUMAN/1e-158/Methylcrotonoyl-CoA carboxylase subunit alpha, mitochondrial OS=Homo sapiens GN=MCCC1 PE=1 SV=3	dre:792190/4e-163/similar to methylcrotonoyl-CoA carboxylase subunit alpha, mitochondrial precursor; K01968 3-methylcrotonyl-CoA carboxylase alpha subunit [EC:6.4.1.4]	RSc0265/3e-109/---	PF02786/2.4E-62/Carbamoyl-phosphate synthase L chain, ATP binding domain	NA
Unigene2953_All	gi|506968289|gb|AGM32488.1|/1.40246e-80/N-alpha-acetyltransferase 40 [Coptotermes formosanus]	NA	sp|Q6NUH2|NAA40_XENLA/3e-56/N-alpha-acetyltransferase 40 OS=Xenopus laevis GN=naa40 PE=2 SV=1	dre:550325/2e-54/naa40, fc45d01, nat11, wu:fc45d01, zgc:110241; N(alpha)-acetyltransferase 40, NatD catalytic subunit, homolog (S. cerevisiae) (EC:2.3.1.-); K00680 [EC:2.3.1.-]	NA	PF00583/5.4E-7/Acetyltransferase (GNAT) family	NA
Unigene29807_All	gi|646723183|gb|KDR23885.1|/1.53126e-18/Arginine-glutamic acid dipeptide repeats protein [Zootermopsis nevadensis]	NA	sp|Q0KHT7|DAPKR_DROME/3e-06/Death-associated protein kinase related OS=Drosophila melanogaster GN=Drak PE=1 SV=2	dre:559945/6e-07/dot1l, si:dkey-211f22.1; DOT1-like, histone H3 methyltransferase (S. cerevisiae); K11427 histone-lysine N-methyltransferase, H3 lysine-79 specific [EC:2.1.1.43]	NA	NA	NA
Unigene299_All	gi|383856116|ref|XP_003703556.1|/7.1756e-119/PREDICTED: peroxidase-like [Megachile rotundata]	NA	sp|Q01603|PERO_DROME/3e-96/Peroxidase OS=Drosophila melanogaster GN=Pxd PE=2 SV=2	tgu:100228147/4e-60/similar to myeloperoxidase; K10789 myeloperoxidase [EC:1.11.1.7]	NA	PR00457/1.9E-26/Animal haem peroxidase signature	NA
Unigene29988_All	gi|221136346|dbj|BAH14964.1|/7.7551e-63/nitric oxide synthase [Gryllus bimaculatus]	NA	sp|Q26240|NOS_RHOPR/5e-47/Nitric oxide synthase, salivary gland OS=Rhodnius prolixus PE=2 SV=1	tca:655549/7e-53/similar to CG6713-PA, isoform A; K13253 nitric-oxide synthase, invertebrate [EC:1.14.13.39]	NA	PTHR19384:SF53/1.2E-57/--	NA
Unigene30196_All	gi|646719249|gb|KDR21429.1|/2.03139e-39/Nitric oxide synthase, salivary gland [Zootermopsis nevadensis]	gi|221136345|dbj|AB477987.1|/1e-25/Gryllus bimaculatus NOS mRNA for nitric oxide synthase, complete cds	sp|Q26240|NOS_RHOPR/3e-35/Nitric oxide synthase, salivary gland OS=Rhodnius prolixus PE=2 SV=1	nvi:100313941/7e-37/Nos; nitric oxide synthase (EC:1.14.13.39); K13253 nitric-oxide synthase, invertebrate [EC:1.14.13.39]	NA	PS50902/11.258/Flavodoxin-like domain profile.	NA
Unigene30360_All	gi|675384584|gb|KFM77481.1|/1.10498e-16/Histone-lysine N-methyltransferase SETMAR, partial [Stegodyphus mimosarum]	NA	sp|Q7JQ07|MOS1T_DROMA/2e-09/Mariner Mos1 transposase OS=Drosophila mauritiana GN=mariner\T PE=1 SV=1	hmg:100199829/1e-06/similar to SET domain and mariner transposase fusion; K11433 histone-lysine N-methyltransferase SETMAR [EC:2.1.1.43]	NA	NA	NA
Unigene30363_All	gi|256368116|gb|ACU78068.1|/2.23276e-41/hexamerin-like protein 1 [Locusta migratoria]	gi|256368115|gb|FJ609738.1|/3e-20/Locusta migratoria hexamerin-like protein 1 mRNA, complete cds	sp|Q17127|HEXA_BLADI/4e-19/Hexamerin OS=Blaberus discoidalis PE=2 SV=1	der:Dere_GG22822/9e-06/Dere_Dox-A3; GG22822 gene product from transcript GG22822-RA; K00505 tyrosinase [EC:1.14.18.1]	NA	PF03723/2.1E-23/Hemocyanin, ig-like domain	NA
Unigene30466_All	gi|59799333|sp|P83995.1|CU18B_LOCMI/7.95528e-15/RecName: Full=Cuticle protein 18.6, isoform B; AltName: Full=LM-ACP 18.6B; Short=LM-18.6B [Locusta migratoria]	NA	sp|P83995|CU18B_LOCMI/9e-17/Cuticle protein 18.6, isoform B OS=Locusta migratoria PE=1 SV=1	oaa:100074411/1e-07/uncharacterized LOC100074411; K11422 histone-lysine N-methyltransferase SETD1 [EC:2.1.1.43]	NA	NA	NA
Unigene30512_All	gi|646711641|gb|KDR16732.1|/9.19435e-24/Glucose dehydrogenase [acceptor] [Zootermopsis nevadensis]	gi|2655172|gb|AF025811.1|AF025811/5e-16/Drosophila subobscura glucose dehydrogenase (Gld) mRNA, partial cds	sp|P18173|DHGL_DROME/1e-23/Glucose dehydrogenase [FAD, quinone] OS=Drosophila melanogaster GN=Gld PE=3 SV=3	dme:Dmel_CG1152/4e-23/Gld; Glucose dehydrogenase (EC:1.1.-.- 1.1.99.10); K00108 choline dehydrogenase [EC:1.1.99.1]	NA	NA	biological_process:GO:0006066//alcohol metabolic process;GO:0055114//oxidation-reduction process;molecular_function:GO:0008812//choline dehydrogenase activity;GO:0050660//flavin adenine dinucleotide binding;
Unigene30516_All	gi|345479903|ref|XP_003424053.1|/5.46944e-67/PREDICTED: nose resistant to fluoxetine protein 6-like isoform X2 [Nasonia vitripennis]	NA	sp|Q09225|NRF6_CAEEL/2e-20/Nose resistant to fluoxetine protein 6 OS=Caenorhabditis elegans GN=nrf-6 PE=1 SV=3	dme:Dmel_CG33337/2e-11/CG33337 gene product from transcript CG33337-RB (EC:2.3.1.-); K00680 [EC:2.3.1.-]	NA	PTHR11161:SF0/1.8E-55/--	NA
Unigene30518_All	gi|194864276|ref|XP_001970858.1|/3.59988e-07/GG10874 [Drosophila erecta] &gt;gi|190662725|gb|EDV59917.1| GG10874 [Drosophila erecta]	NA	sp|O15047|SET1A_HUMAN/3e-06/Histone-lysine N-methyltransferase SETD1A OS=Homo sapiens GN=SETD1A PE=1 SV=3	bta:782887/9e-06/SETD1A; SET domain containing 1A (EC:2.1.1.43); K11422 histone-lysine N-methyltransferase SETD1 [EC:2.1.1.43]	NA	NA	NA
Unigene30540_All	gi|117627|sp|P04375.1|CU38_LOCMI/2.86629e-09/RecName: Full=Cuticle protein 38; AltName: Full=LM-ACP 38; Short=LM-38	gi|153928408|dbj|AK284012.1|/3e-09/Gryllus bimaculatus mRNA, GBcontig30873	sp|P04375|CU38_LOCMI/6e-11/Cuticle protein 38 OS=Locusta migratoria PE=1 SV=1	ame:409155/3e-08/dihydrolipoyllysine-residue succinyltransferase component of 2-oxoglutarate dehydrogenase complex, mitochondrial-like; K00658 2-oxoglutarate dehydrogenase E2 component (dihydrolipoamide succinyltransferase) [EC:2.3.1.61]	NA	NA	NA
Unigene30567_All	gi|557294586|ref|XP_006029730.1|/1.24147e-33/PREDICTED: histone-lysine N-methyltransferase SETMAR-like [Alligator sinensis]	gi|390517063|emb|HE650713.1|/2e-06/Caridina multidentata mRNA for hemocyanin alpha subunit 2 (HcA2 gene)	sp|Q53H47|SETMR_HUMAN/6e-09/Histone-lysine N-methyltransferase SETMAR OS=Homo sapiens GN=SETMAR PE=1 SV=2	mcc:703880/9e-19/SETMAR; SET domain and mariner transposase fusion gene; K11433 histone-lysine N-methyltransferase SETMAR [EC:2.1.1.43]	NA	PF01359/1.4E-6/Transposase (partial DDE domain)	NA
Unigene30568_All	gi|449675601|ref|XP_004208449.1|/5.21165e-40/PREDICTED: histone-lysine N-methyltransferase SETMAR-like, partial [Hydra vulgaris]	gi|34098978|gb|AC137644.3|/1e-124/Artibeus jamaicensisCLone 25B10, complete sequence	sp|Q53H47|SETMR_HUMAN/2e-29/Histone-lysine N-methyltransferase SETMAR OS=Homo sapiens GN=SETMAR PE=1 SV=2	hmg:100199829/9e-35/similar to SET domain and mariner transposase fusion; K11433 histone-lysine N-methyltransferase SETMAR [EC:2.1.1.43]	NA	PF01359/2.2E-11/Transposase (partial DDE domain)	NA
Unigene30669_All	gi|108872665|gb|EAT36890.1|/2.90791e-09/AAEL011068-PA [Aedes aegypti]	gi|170036417|ref|XM_001846009.1|/3e-10/Culex quinquefasciatus conserved hypothetical protein, mRNA	sp|P45588|CU76_LOCMI/2e-07/Cuticle protein 76 OS=Locusta migratoria PE=1 SV=1	gga:416851/7e-06/SETD1B; SET domain containing 1B (EC:2.1.1.43); K11422 histone-lysine N-methyltransferase SETD1 [EC:2.1.1.43]	NA	NA	NA
Unigene30689_All	gi|607354101|gb|EZA48764.1|/5.38751e-11/Cuticle protein [Cerapachys biroi]	gi|324983870|gb|HQ889775.1|/6e-09/Plutella xylostella chitin-binding protein mRNA, complete cds	sp|P80684|CUC1B_TENMO/3e-08/Pupal cuticle protein C1B OS=Tenebrio molitor PE=1 SV=1	ame:409155/2e-07/dihydrolipoyllysine-residue succinyltransferase component of 2-oxoglutarate dehydrogenase complex, mitochondrial-like; K00658 2-oxoglutarate dehydrogenase E2 component (dihydrolipoamide succinyltransferase) [EC:2.3.1.61]	NA	NA	NA
Unigene30693_All	gi|642920558|ref|XP_001816520.2|/4.59976e-15/PREDICTED: elastin [Tribolium castaneum]	NA	sp|P21260|YPRO_OWEFU/2e-10/Uncharacterized proline-rich protein (Fragment) OS=Owenia fusiformis PE=4 SV=1	acs:100561474/1e-09/lysine-specific demethylase 6B-like; K11448 histone demethylase JMJD3 [EC:1.14.11.-]	CC0747_1/2e-07/---	NA	NA
Unigene30702_All	gi|108872665|gb|EAT36890.1|/8.17588e-12/AAEL011068-PA [Aedes aegypti]	gi|153905479|dbj|AK281370.1|/5e-06/Gryllus bimaculatus mRNA, GBcontig28231	sp|P80684|CUC1B_TENMO/2e-08/Pupal cuticle protein C1B OS=Tenebrio molitor PE=1 SV=1	aga:AgaP_AGAP004055/1e-06/AGAP004055-PB; K00658 2-oxoglutarate dehydrogenase E2 component (dihydrolipoamide succinyltransferase) [EC:2.3.1.61]	CC3494_1/6e-06/---	NA	NA
Unigene30751_All	gi|193664531|ref|XP_001948787.1|/1.11034e-37/PREDICTED: glucose dehydrogenase [FAD, quinone] [Acyrthosiphon pisum] &gt;gi|641674954|ref|XP_008186873.1| PREDICTED: glucose dehydrogenase [FAD, quinone] [Acyrthosiphon pisum]	gi|195396650|ref|XM_002056908.1|/8e-06/Drosophila virilis GJ16801 (Dvir\GJ16801), mRNA	sp|P18172|DHGL_DROPS/1e-29/Glucose dehydrogenase [FAD, quinone] OS=Drosophila pseudoobscura pseudoobscura GN=Gld PE=3 SV=4	dme:Dmel_CG9517/3e-32/CG9517 gene product from transcript CG9517-RA (EC:1.1.-.- 1.1.99.10); K00108 choline dehydrogenase [EC:1.1.99.1]	CC2642/4e-16/---	PTHR11552/8.2E-54/--	NA
Unigene30760_All	gi|401430149|ref|XP_003886486.1|/2.73053e-07/unnamed protein product, partial [Leishmania mexicana MHOM/GT/2001/U1103] &gt;gi|356491245|emb|CBZ41040.1|Unnamed protein product, partial [Leishmania mexicana MHOM/GT/2001/U1103]	gi|511831453|ref|XM_004740344.1|/6e-10/PREDICTED: Mustela putorius furo laminin, alpha 2 (LAMA2), mRNA	sp|P39881|CUX1_CANFA/4e-07/Homeobox protein cut-like 1 (Fragment) OS=Canis familiaris GN=CUX1 PE=2 SV=1	ssc:100512773/7e-07/PPL; periplakin; K10386 periplakin	NA	PTHR11161/3.3E-13/--	NA
Unigene30765_All	gi|74778856|sp|P82166.1|CU198_LOCMI/5.7155e-13/RecName: Full=Cuticle protein 19.8; AltName: Full=LmNCP19.8 [Locusta migratoria]	NA	sp|P82166|CU198_LOCMI/7e-15/Cuticle protein 19.8 OS=Locusta migratoria PE=1 SV=1	mcc:707153/6e-07/mucin-7-like; K13909 mucin-7	NA	NA	NA
Unigene30855_All	gi|307206061|gb|EFN84154.1|/1.67844e-129/Glucose dehydrogenase [acceptor] [Harpegnathos saltator]	gi|194767911|ref|XM_001966022.1|/1e-10/Drosophila ananassae GF19433 (Dana\GF19433), mRNA	sp|P18173|DHGL_DROME/4e-80/Glucose dehydrogenase [FAD, quinone] OS=Drosophila melanogaster GN=Gld PE=3 SV=3	dme:Dmel_CG9518/2e-122/CG9518 gene product from transcript CG9518-RA (EC:1.1.99.1); K00108 choline dehydrogenase [EC:1.1.99.1]	mll1008/1e-68/---	PTHR11552:SF77/7.0E-184/--	NA
Unigene30943_All	gi|532080589|ref|XP_005326052.1|/5.5982e-13/PREDICTED: formin-like protein 20-like, partial [Ictidomys tridecemlineatus]	gi|47903282|gb|AC146373.5|/2e-08/Pan troglodytes BACCLone RP43-60G24 from chromosome 7, complete sequence	sp|P48038|ACRO_RABIT/2e-11/Acrosin OS=Oryctolagus cuniculus GN=ACR PE=2 SV=1	ame:409155/1e-09/dihydrolipoyllysine-residue succinyltransferase component of 2-oxoglutarate dehydrogenase complex, mitochondrial-like; K00658 2-oxoglutarate dehydrogenase E2 component (dihydrolipoamide succinyltransferase) [EC:2.3.1.61]	CC3494_1/3e-09/---	PR01217/1.97E-10/Proline rich extensin signature	NA
Unigene31193_All	gi|507970208|ref|XP_004690292.1|/3.15703e-24/PREDICTED:Uncharacterized protein LOC101619398 [Condylura cristata]	NA	sp|O18740|K1C9_CANFA/4e-15/Keratin, type I cytoskeletal 9 OS=Canis familiaris GN=KRT9 PE=3 SV=1	dan:Dana_GF21951/2e-18/GF21951 gene product from transcript GF21951-RA; K07515 enoyl-CoA hydratase / long-chain 3-hydroxyacyl-CoA dehydrogenase [EC:4.2.1.17 1.1.1.211]	SPBC2D10.10c/4e-13/---	PR01217/5.7E-10/Proline rich extensin signature	NA
Unigene31208_All	gi|48094611|ref|XP_394224.1|/1.33834e-22/PREDICTED: glucose dehydrogenase [FAD, quinone] isoform X2 [Apis mellifera] &gt;gi|571502523|ref|XP_006565041.1| PREDICTED: glucose dehydrogenase [FAD, quinone] isoform X1 [Apis mellifera]	NA	sp|Q8NE62|CHDH_HUMAN/4e-16/Choline dehydrogenase, mitochondrial OS=Homo sapiens GN=CHDH PE=2 SV=2	dpo:Dpse_GA21849/1e-22/GA21849 gene product from transcript GA21849-RA; K00108 choline dehydrogenase [EC:1.1.99.1]	RSc0123/2e-17/---	PTHR11552/2.1E-33/--	NA
Unigene31258_All	gi|307215252|gb|EFN90006.1|/1.66695e-20/Nose resistant to fluoxetine protein 6 [Harpegnathos saltator]	NA	sp|Q09225|NRF6_CAEEL/6e-08/Nose resistant to fluoxetine protein 6 OS=Caenorhabditis elegans GN=nrf-6 PE=1 SV=3	dme:Dmel_CG33337/6e-08/CG33337 gene product from transcript CG33337-RB (EC:2.3.1.-); K00680 [EC:2.3.1.-]	NA	PTHR11161/6.4E-29/--	NA
Unigene3131_All	gi|646695734|gb|KDR08456.1|/0/5-aminolevulinate synthase, erythroid-specific, mitochondrial [Zootermopsis nevadensis]	gi|354797305|gb|JN961806.1|/4e-22/Mus musculus targeted non-conditional, lacZ-tagged mutant allele Grap:tm1e(KOMP)Wtsi; transgenic	sp|Q3ZC31|HEM0_BOVIN/7e-160/5-aminolevulinate synthase, erythroid-specific, mitochondrial OS=Bos taurus GN=ALAS2 PE=2 SV=1	tca:655127/0.0/similar to CG3017-PA; K00643 5-aminolevulinate synthase [EC:2.3.1.37]	SPAC2F3.09/1e-112/---	PF00155/9.0E-75/AminotransferaseCLass I and II	biological_process:GO:0009058//biosynthetic process;molecular_function:GO:0003824//catalytic activity;
Unigene31483_All	gi|642932918|ref|XP_008197187.1|/2.1898e-76/PREDICTED:Uncharacterized protein LOC656619 [Tribolium castaneum]	NA	sp|A1KZ92|PXDNL_HUMAN/9e-38/Peroxidasin-like protein OS=Homo sapiens GN=PXDNL PE=1 SV=3	mdo:100032350/1e-31/TPO; thyroid peroxidase; K00431 thyroid peroxidase [EC:1.11.1.8]	NA	PTHR11475/1.8E-67/--	NA
Unigene31592_All	gi|242021349|ref|XP_002431107.1|/7.29505e-13/Pupal cuticle protein C1B, putative [Pediculus humanus corporis] &gt;gi|212516356|gb|EEB18369.1| Pupal cuticle protein C1B, putative [Pediculus humanus corporis]	gi|324983870|gb|HQ889775.1|/7e-08/Plutella xylostella chitin-binding protein mRNA, complete cds	sp|P21260|YPRO_OWEFU/5e-11/Uncharacterized proline-rich protein (Fragment) OS=Owenia fusiformis PE=4 SV=1	dpe:Dper_GL23278/3e-08/GL23278 gene product from transcript GL23278-RA; K09182 GATA-binding protein 1/2/3	DR1616/3e-07/---	PF11018/3.6E-8/Pupal cuticle protein C1	NA
Unigene31603_All	NA	gi|524915079|ref|XM_005112290.1|/1e-07/PREDICTED: Aplysia californica mucin-19-like (LOC101859294), partial mRNA	NA	aag:AaeL_AAEL002764/9e-06/dihydrolipoamide succinyltransferase component of 2-oxoglutarate dehydrogenase; K00658 2-oxoglutarate dehydrogenase E2 component (dihydrolipoamide succinyltransferase) [EC:2.3.1.61]	NA	NA	NA
Unigene3180_All	gi|557018090|ref|XP_006009434.1|/2.05698e-22/PREDICTED: lens epithelium-derived growth factor isoform X2 [Latimeria chalumnae]	NA	sp|Q32N87|HDGR2_XENLA/3e-22/Hepatoma-derived growth factor-related protein 2 OS=Xenopus laevis GN=hdgfrp2 PE=2 SV=1	mdo:100019201/3e-08/GLYR1; glyoxylate reductase 1 homolog (Arabidopsis); K00020 3-hydroxyisobutyrate dehydrogenase [EC:1.1.1.31]	NA	PTHR12550:SF40/5.0E-14/--	NA
Unigene31880_All	gi|557179963|emb|CDJ30550.1|/6.96916e-11/hypothetical protein EMH_0059250 [Eimeria mitis]	NA	sp|Q0GNC1|INF2_MOUSE/5e-08/Inverted formin-2 OS=Mus musculus GN=Inf2 PE=1 SV=1	gga:395752/5e-08/NKX-6.1; homeodomain protein; K08030 homeobox protein Nkx-6.1	NA	NA	cellular_component:GO:0005856//cytoskeleton;molecular_function:GO:0000166//nucleotide binding;
Unigene31927_All	gi|646713177|gb|KDR17635.1|/1.07414e-56/Nose resistant to fluoxetine protein 6 [Zootermopsis nevadensis]	NA	sp|Q09225|NRF6_CAEEL/1e-24/Nose resistant to fluoxetine protein 6 OS=Caenorhabditis elegans GN=nrf-6 PE=1 SV=3	dme:Dmel_CG33337/1e-14/CG33337 gene product from transcript CG33337-RB (EC:2.3.1.-); K00680 [EC:2.3.1.-]	NA	PTHR11161/2.1E-63/--	molecular_function:GO:0016746//transferase activity, transferring acyl groups;
Unigene31949_All	NA	NA	NA	aag:AaeL_AAEL014238/7e-06/aromatic amino acid decarboxylase; K01593 aromatic-L-amino-acid decarboxylase [EC:4.1.1.28]	NA	NA	NA
Unigene32052_All	gi|646721136|gb|KDR22606.1|/2.45819e-14/hypothetical protein L798_12736, partial [Zootermopsis nevadensis]	NA	sp|P21260|YPRO_OWEFU/4e-08/Uncharacterized proline-rich protein (Fragment) OS=Owenia fusiformis PE=4 SV=1	cfa:490390/2e-07/uncharacterized LOC490390; K05746 enabled	DRA0212/9e-06/---	PF05335/2.1E-6/Protein ofUnknown function (DUF745)	NA
Unigene32124_All	gi|675370958|gb|KFM63860.1|/2.82474e-15/Histone-lysine N-methyltransferase SETMAR, partial [Stegodyphus mimosarum]	NA	sp|Q53H47|SETMR_HUMAN/8e-09/Histone-lysine N-methyltransferase SETMAR OS=Homo sapiens GN=SETMAR PE=1 SV=2	mcc:703880/2e-08/SETMAR; SET domain and mariner transposase fusion gene; K11433 histone-lysine N-methyltransferase SETMAR [EC:2.1.1.43]	NA	NA	NA
Unigene32126_All	gi|658903811|ref|XP_008434649.1|/2.01243e-20/PREDICTED: keratin-associated protein 5-1-like [Poecilia reticulata]	gi|21213370|emb|AL670195.10|/7e-11/Mouse DNA sequence fromCLone RP23-313O9 on chromosome 4, complete sequence	sp|Q64507|KRA51_MOUSE/1e-15/Keratin-associated protein 5-1 OS=Mus musculus GN=Krtap5-1 PE=2 SV=1	dvi:Dvir_GJ16786/2e-14/GJ16786 gene product from transcript GJ16786-RA; K11308 histone acetyltransferase MYST1 [EC:2.3.1.48]	tolA/4e-09/---	NA	NA
Unigene32138_All	gi|170042258|ref|XP_001848849.1|/8.9857e-55/glucose dehydrogenase [Culex quinquefasciatus] &gt;gi|167865778|gb|EDS29161.1| glucose dehydrogenase [Culex quinquefasciatus]	gi|194767919|ref|XM_001966026.1|/2e-07/Drosophila ananassae GF19429 (Dana\GF19429), mRNA	sp|P18173|DHGL_DROME/2e-23/Glucose dehydrogenase [FAD, quinone] OS=Drosophila melanogaster GN=Gld PE=3 SV=3	dme:Dmel_CG9514/6e-55/CG9514 gene product from transcript CG9514-RA (EC:1.1.99.1); K00108 choline dehydrogenase [EC:1.1.99.1]	YPO1165/2e-14/---	NA	biological_process:GO:0006066//alcohol metabolic process;GO:0055114//oxidation-reduction process;molecular_function:GO:0008812//choline dehydrogenase activity;GO:0050660//flavin adenine dinucleotide binding;
Unigene32211_All	gi|675384584|gb|KFM77481.1|/9.74693e-13/Histone-lysine N-methyltransferase SETMAR, partial [Stegodyphus mimosarum]	NA	sp|Q7JQ07|MOS1T_DROMA/4e-06/Mariner Mos1 transposase OS=Drosophila mauritiana GN=mariner\T PE=1 SV=1	hmg:100199829/9e-06/similar to SET domain and mariner transposase fusion; K11433 histone-lysine N-methyltransferase SETMAR [EC:2.1.1.43]	NA	NA	NA
Unigene32270_All	gi|645012941|ref|XP_008216535.1|/2.29805e-70/PREDICTED: nose resistant to fluoxetine protein 6-like isoform X1 [Nasonia vitripennis]	NA	sp|Q09225|NRF6_CAEEL/2e-23/Nose resistant to fluoxetine protein 6 OS=Caenorhabditis elegans GN=nrf-6 PE=1 SV=3	dme:Dmel_CG33337/8e-11/CG33337 gene product from transcript CG33337-RB (EC:2.3.1.-); K00680 [EC:2.3.1.-]	NA	PTHR11161/3.9E-57/--	NA
Unigene3229_All	gi|646722952|gb|KDR23746.1|/1.07396e-54/hypothetical protein L798_06032 [Zootermopsis nevadensis]	gi|374722808|gb|JQ514278.1|/2e-22/Osmerus mordax LUC7La-like protein gene, partial cds; EPS8L1a-like protein gene, complete cds; LRRC18-like gene, LRRC18-like protein gene, complete cds; ARHGAP22-like protein gene, complete cds; MAPK8-like protein gene, complete cds; FRMPD2-like protein, type II antifreeze protein, GDF10-like protein, GDF2-like protein, RBP3-like protein-1, RBP3-like protein-2, A…	sp|Q94521|DNAT_DROME/1e-34/Dopamine N-acetyltransferase OS=Drosophila melanogaster GN=Dat PE=1 SV=1	dme:Dmel_CG3318/1e-33/Dat; Dopamine N acetyltransferase (EC:2.3.1.- 2.3.1.5 2.3.1.87); K00669 arylalkylamine N-acetyltransferase [EC:2.3.1.87]	Cgl1939/9e-10/---	PS51186/11.518/Gcn5-related N-acetyltransferase (GNAT) domain profile.	NA
Unigene32311_All	gi|675377904|gb|KFM70806.1|/4.37061e-62/Mariner Mos1 transposase, partial [Stegodyphus mimosarum]	gi|62131662|gb|AY883028.1|/5e-18/Locusta migratoriaCLone LM3-omega microsatellite sequence	sp|Q7JQ07|MOS1T_DROMA/6e-18/Mariner Mos1 transposase OS=Drosophila mauritiana GN=mariner\T PE=1 SV=1	hmg:100199829/2e-17/similar to SET domain and mariner transposase fusion; K11433 histone-lysine N-methyltransferase SETMAR [EC:2.1.1.43]	NA	NA	NA
Unigene32318_All	gi|646697358|gb|KDR09103.1|/0/Nose resistant to fluoxetine protein 6 [Zootermopsis nevadensis]	gi|157115639|ref|XM_001652587.1|/5e-08/Aedes aegypti hypothetical protein partial mRNA	sp|Q09225|NRF6_CAEEL/5e-52/Nose resistant to fluoxetine protein 6 OS=Caenorhabditis elegans GN=nrf-6 PE=1 SV=3	dme:Dmel_CG33337/9e-35/CG33337 gene product from transcript CG33337-RB (EC:2.3.1.-); K00680 [EC:2.3.1.-]	SMb21188/6e-06/---	PTHR11161/1.5E-202/--	NA
Unigene32439_All	gi|557772759|ref|XP_005186034.1|/1.34133e-22/PREDICTED: glucose dehydrogenase [acceptor]-like [Musca domestica]	gi|194767933|ref|XM_001966033.1|/4e-09/Drosophila ananassae GF19422 (Dana\GF19422), mRNA	NA	dsi:Dsim_GD22251/2e-23/GD22251 gene product from transcript GD22251-RA; K10724 ecdysone oxidase [EC:1.1.3.16]	NA	PTHR11552/5.2E-21/--	biological_process:GO:0006066//alcohol metabolic process;GO:0055114//oxidation-reduction process;molecular_function:GO:0008812//choline dehydrogenase activity;GO:0050660//flavin adenine dinucleotide binding;
Unigene3249_All	gi|646723933|gb|KDR24367.1|/0/putative histone-lysine N-methyltransferase [Zootermopsis nevadensis]	gi|383860107|ref|XM_003705485.1|/2e-39/PREDICTED: Megachile rotundataUncharacterized LOC100883855 (LOC100883855), mRNA	sp|E9Q5F9|SETD2_MOUSE/7e-105/Histone-lysine N-methyltransferase SETD2 OS=Mus musculus GN=Setd2 PE=1 SV=1	nvi:100123115/5e-174/Set2, NV11717; probable histone-lysine N-methyltransferase Set2; K11423 histone-lysine N-methyltransferase SETD2 [EC:2.1.1.43]	YJL168c/6e-54/---	PTHR22884:SF319/3.4E-123/--	NA
Unigene32557_All	gi|355745378|gb|EHH50003.1|/4.92632e-09/hypothetical protein EGM_00760, partial [Macaca fascicularis]	gi|545537979|ref|XM_005634080.1|/7e-08/PREDICTED: Canis lupus familiaris basic proline-rich protein-like (LOC102153036), mRNA	sp|Q5NCY0|KDM6B_MOUSE/8e-08/Lysine-specific demethylase 6B OS=Mus musculus GN=Kdm6b PE=1 SV=1	mmu:216850/3e-07/Kdm6b, 1700064E03Rik, BC038313, Jmjd3, KIAA0346, mKIAA0346; KDM1 lysine (K)-specific demethylase 6B; K11448 histone demethylase JMJD3 [EC:1.14.11.-]	NA	NA	NA
Unigene32571_All	gi|607360743|gb|EZA55067.1|/1.27892e-17/hypothetical protein X777_04533 [Cerapachys biroi]	gi|511857824|ref|XM_004752194.1|/1e-06/PREDICTED: Mustela putorius furo zinc finger and BTB domain containing 7C (ZBTB7C), transcript variant X5, mRNA gi|511990051|ref|XM_004812679.1| PREDICTED: Mustela putorius furo zinc finger and BTB domain containing 7C (ZBTB7C), transcript variant X4, mRNA	sp|O15417|TNC18_HUMAN/5e-11/Trinucleotide repeat-containing gene 18 protein OS=Homo sapiens GN=TNRC18 PE=1 SV=3	xla:379922/1e-09/rangap1-a, MGC53291, fug1, rangap1, rangap1a, rna1p; Ran GTPase activating protein 1; K14319 Ran GTPase-activating protein 1	YOR054c/3e-10/---	NA	NA
Unigene32662_All	gi|156551752|ref|XP_001602133.1|/1.12665e-12/PREDICTED: glucose dehydrogenase [FAD, quinone] [Nasonia vitripennis]	gi|347970620|ref|XM_310332.7|/1e-17/Anopheles gambiae str. PEST AGAP003783-PA (AgaP_AGAP003783) mRNA, complete cds	sp|Q6UPE0|CHDH_RAT/1e-07/Choline dehydrogenase, mitochondrial OS=Rattus norvegicus GN=Chdh PE=1 SV=1	dme:Dmel_CG9517/2e-12/CG9517 gene product from transcript CG9517-RA (EC:1.1.-.- 1.1.99.10); K00108 choline dehydrogenase [EC:1.1.99.1]	mll1008/4e-09/---	NA	biological_process:GO:0006066//alcohol metabolic process;GO:0055114//oxidation-reduction process;molecular_function:GO:0008812//choline dehydrogenase activity;GO:0050660//flavin adenine dinucleotide binding;
Unigene32680_All	gi|12407954|gb|AAG53669.1|AF316149_1/1.25879e-12/ribosomal protein L19-like protein [Trypanosoma cruzi]	NA	sp|Q6SPF0|SAMD1_HUMAN/1e-10/Atherin OS=Homo sapiens GN=SAMD1 PE=1 SV=1	dgr:Dgri_GH15902/1e-10/GH15902 gene product from transcript GH15902-RA; K00933 creatine kinase [EC:2.7.3.2]	RSc1191/7e-11/---	NA	NA
Unigene32733_All	gi|641674971|ref|XP_008186880.1|/8.54629e-130/PREDICTED:Uncharacterized protein LOC100160682 [Acyrthosiphon pisum]	gi|198471143|ref|XM_001355477.2|/3e-09/Drosophila pseudoobscura pseudoobscura GA21853 (Dpse\GA21853), mRNA	sp|P18172|DHGL_DROPS/2e-53/Glucose dehydrogenase [FAD, quinone] OS=Drosophila pseudoobscura pseudoobscura GN=Gld PE=3 SV=4	dme:Dmel_CG9514/8e-122/CG9514 gene product from transcript CG9514-RA (EC:1.1.99.1); K00108 choline dehydrogenase [EC:1.1.99.1]	DR0965/4e-44/---	NA	NA
Unigene32943_All	gi|646712386|gb|KDR17168.1|/9.50887e-20/hypothetical protein L798_08429, partial [Zootermopsis nevadensis]	NA	sp|Q7JQ07|MOS1T_DROMA/4e-09/Mariner Mos1 transposase OS=Drosophila mauritiana GN=mariner\T PE=1 SV=1	hmg:100199829/1e-07/similar to SET domain and mariner transposase fusion; K11433 histone-lysine N-methyltransferase SETMAR [EC:2.1.1.43]	NA	NA	NA
Unigene330_All	gi|506968887|gb|AGM32787.1|/2.20856e-106/hydroxyacyl dehydrogenase [Coptotermes formosanus]	NA	sp|O18404|HCD2_DROME/4e-102/3-hydroxyacyl-CoA dehydrogenase type-2 OS=Drosophila melanogaster GN=scu PE=1 SV=1	aag:AaeL_AAEL009324/3e-104/hydroxyacyl dehydrogenase; K08683 3-hydroxyacyl-CoA dehydrogenase / 3-hydroxy-2-methylbutyryl-CoA dehydrogenase [EC:1.1.1.35 1.1.1.178]	CC0124/5e-58/---	PF00106/4.0E-29/short chain dehydrogenase	biological_process:GO:0055114//oxidation-reduction process;molecular_function:GO:0000166//nucleotide binding;GO:0016491//oxidoreductase activity;
Unigene33129_All	gi|321459636|gb|EFX70687.1|/1.32955e-06/hypothetical protein DAPPUDRAFT_3267 [Daphnia pulex]	gi|347964003|ref|XM_310550.5|/1e-06/Anopheles gambiae str. PEST AGAP000535-PA (AgaP_AGAP000535) mRNA, complete cds	NA	dme:Dmel_CG33337/5e-06/CG33337 gene product from transcript CG33337-RB (EC:2.3.1.-); K00680 [EC:2.3.1.-]	NA	PTHR11161/6.4E-13/--	NA
Unigene33195_All	gi|557294586|ref|XP_006029730.1|/2.48164e-35/PREDICTED: histone-lysine N-methyltransferase SETMAR-like [Alligator sinensis]	gi|23331087|gb|BC036745.1|/2e-16/Homo sapiens basal cell adhesion molecule (Lutheran blood group), mRNA (cDNACLone IMAGE:5177140)	sp|Q53H47|SETMR_HUMAN/2e-09/Histone-lysine N-methyltransferase SETMAR OS=Homo sapiens GN=SETMAR PE=1 SV=2	bta:534913/1e-10/SETMAR, MGC151518; SET domain and mariner transposase fusion gene (EC:2.1.1.43); K11433 histone-lysine N-methyltransferase SETMAR [EC:2.1.1.43]	NA	NA	NA
Unigene33207_All	gi|665810174|ref|XP_008553493.1|/0/PREDICTED: aromatic-L-amino-acid decarboxylase [Microplitis demolitor]	gi|187234718|gb|EU479168.1|/2e-19/Euproserpinus phaeton isolate AToL-Lep-ID DR-05-9000 dopa decarboxylase (DDC) mRNA, partial cds	sp|O96567|DDC_DROSI/6e-161/Aromatic-L-amino-acid decarboxylase OS=Drosophila simulans GN=Ddc PE=3 SV=2	api:100160466/5e-168/aromatic-L-amino-acid decarboxylase-like; K01593 aromatic-L-amino-acid decarboxylase [EC:4.1.1.28]	YPO1193/5e-82/---	PR00800/5.09E-81/Aromatic-L-amino-acid decarboxylase signature	biological_process:GO:0019752//carboxylic acid metabolic process;molecular_function:GO:0016829//lyase activity;
Unigene33293_All	gi|646722511|gb|KDR23469.1|/5.05548e-14/hypothetical protein L798_08671 [Zootermopsis nevadensis]	gi|525457811|gb|KF318021.1|/6e-07/Lethenteron camtschaticum homeobox protein Hox-epsilon7 (Hox-epsilon7) gene, complete cds, complete sequence	sp|P21260|YPRO_OWEFU/2e-08/Uncharacterized proline-rich protein (Fragment) OS=Owenia fusiformis PE=4 SV=1	cfa:485116/2e-07/MAML2; mastermind-like 2 (Drosophila); K06061 mastermind	NA	NA	NA
Unigene33302_All	gi|307207075|gb|EFN84884.1|/6.19995e-20/Protein diaphanous [Harpegnathos saltator]	gi|47903282|gb|AC146373.5|/1e-11/Pan troglodytes BACCLone RP43-60G24 from chromosome 7, complete sequence	sp|P21260|YPRO_OWEFU/2e-19/Uncharacterized proline-rich protein (Fragment) OS=Owenia fusiformis PE=4 SV=1	ame:409155/6e-17/dihydrolipoyllysine-residue succinyltransferase component of 2-oxoglutarate dehydrogenase complex, mitochondrial-like; K00658 2-oxoglutarate dehydrogenase E2 component (dihydrolipoamide succinyltransferase) [EC:2.3.1.61]	XF0818/7e-13/---	NA	NA
Unigene33311_All	gi|328703747|ref|XP_001949206.2|/1.00171e-09/PREDICTED: organic solute transporter alpha-like protein [Acyrthosiphon pisum]	NA	sp|Q0PHV7|DACT3_MOUSE/1e-07/Dapper homolog 3 OS=Mus musculus GN=Dact3 PE=1 SV=1	tca:659084/7e-09/similar to AGAP001974-PA; K14360 organic solute transporter subunit alpha	DR2133/3e-06/---	NA	NA
Unigene3341_All	gi|646721169|gb|KDR22639.1|/4.69102e-130/Histone-lysine N-methyltransferase SUV39H2 [Zootermopsis nevadensis]	NA	sp|Q32PH7|SUV92_BOVIN/9e-86/Histone-lysine N-methyltransferase SUV39H2 OS=Bos taurus GN=SUV39H2 PE=2 SV=1	nvi:100116736/9e-104/SUV39H1, NV17813; suppressor of variegation 3-9 homolog 1; K11419 histone-lysine N-methyltransferase SUV39H [EC:2.1.1.43]	SPBC428.08c/2e-52/---	PS00598/-/Chromo domain signature.	NA
Unigene33520_All	gi|674064541|ref|XP_008839133.1|/4.54757e-07/PREDICTED: LOW QUALITY PROTEIN: protein piccolo [Nannospalax galili]	gi|22857811|gb|AC125129.5|/2e-09/Mus musculus BACCLone RP24-308H8 from chromosome 9, complete sequence	sp|P21260|YPRO_OWEFU/8e-07/Uncharacterized proline-rich protein (Fragment) OS=Owenia fusiformis PE=4 SV=1	xtr:448766/3e-06/srsf1, MGC89508, asf, sf2, sf2p33, sfrs1, srp30a; serine/arginine-rich splicing factor 1; K12890 splicing factor, arginine/serine-rich 1/9	CC3494_1/3e-06/---	NA	NA
Unigene33614_All	gi|572264586|ref|XP_006610462.1|/6.28854e-28/PREDICTED: ornithine decarboxylase-like isoform X1 [Apis dorsata] &gt;gi|572264588|ref|XP_006610463.1| PREDICTED: ornithine decarboxylase-like isoform X2 [Apis dorsata]	gi|556986413|ref|XM_005998681.1|/1e-09/PREDICTED: Latimeria chalumnae ornithine decarboxylase 1 (ODC1), mRNA	sp|P27118|DCOR_CHICK/1e-10/Ornithine decarboxylase (Fragment) OS=Gallus gallus GN=ODC1 PE=2 SV=1	ame:410043/3e-29/ornithine decarboxylase-like; K01581 ornithine decarboxylase [EC:4.1.1.17]	NA	PF00278/6.1E-10/Pyridoxal-dependent decarboxylase, C-terminal sheet domain	NA
Unigene3404_All	gi|383854146|ref|XP_003702583.1|/3.23207e-118/PREDICTED: histone-lysine N-methyltransferase SETMAR-like [Megachile rotundata]	gi|225544240|gb|FJ710598.1|/1e-120/Bactrocera dorsalisCLone gt.bactrocera_dorsalis.FCCB.scaffold_0 tko and gt genes, partial sequence	sp|Q53H47|SETMR_HUMAN/2e-38/Histone-lysine N-methyltransferase SETMAR OS=Homo sapiens GN=SETMAR PE=1 SV=2	mcc:703880/2e-38/SETMAR; SET domain and mariner transposase fusion gene; K11433 histone-lysine N-methyltransferase SETMAR [EC:2.1.1.43]	NA	PTHR23016:SF2/2.8E-37/--	NA
Unigene34090_All	gi|357622782|gb|EHJ74177.1|/2.61049e-18/hypothetical protein KGM_07427 [Danaus plexippus]	NA	sp|Q6GMR7|FAAH2_HUMAN/2e-14/Fatty-acid amide hydrolase 2 OS=Homo sapiens GN=FAAH2 PE=2 SV=1	dpo:Dpse_GA20678/2e-13/GA20678 gene product from transcript GA20678-RA; K01426 amidase [EC:3.5.1.4]	NA	PTHR11895/1.8E-21/--	NA
Unigene34091_All	gi|646709645|gb|KDR15404.1|/8.63438e-06/Fatty-acid amide hydrolase 2 [Zootermopsis nevadensis]	NA	NA	dpo:Dpse_GA26154/5e-06/GA26154 gene product from transcript GA26154-RA; K00658 2-oxoglutarate dehydrogenase E2 component (dihydrolipoamide succinyltransferase) [EC:2.3.1.61]	NA	NA	NA
Unigene34154_All	gi|675373226|gb|KFM66128.1|/4.74871e-28/Histone-lysine N-methyltransferase SETMAR, partial [Stegodyphus mimosarum]	NA	sp|Q7JQ07|MOS1T_DROMA/5e-18/Mariner Mos1 transposase OS=Drosophila mauritiana GN=mariner\T PE=1 SV=1	hmg:100199829/5e-13/similar to SET domain and mariner transposase fusion; K11433 histone-lysine N-methyltransferase SETMAR [EC:2.1.1.43]	NA	PF01359/1.3E-15/Transposase (partial DDE domain)	NA
Unigene34214_All	gi|156541156|ref|XP_001602364.1|/6.54471e-22/PREDICTED: glucose dehydrogenase [FAD, quinone] [Nasonia vitripennis]	NA	sp|P18173|DHGL_DROME/6e-14/Glucose dehydrogenase [FAD, quinone] OS=Drosophila melanogaster GN=Gld PE=3 SV=3	dme:Dmel_CG9514/5e-19/CG9514 gene product from transcript CG9514-RA (EC:1.1.99.1); K00108 choline dehydrogenase [EC:1.1.99.1]	SMc04390/2e-13/---	PTHR11552/1.8E-32/--	NA
Unigene34221_All	gi|644995384|ref|XP_008208818.1|/7.60624e-22/PREDICTED: nose resistant to fluoxetine protein 6-like isoform X1 [Nasonia vitripennis]	NA	sp|Q09225|NRF6_CAEEL/5e-08/Nose resistant to fluoxetine protein 6 OS=Caenorhabditis elegans GN=nrf-6 PE=1 SV=3	dme:Dmel_CG33337/5e-12/CG33337 gene product from transcript CG33337-RB (EC:2.3.1.-); K00680 [EC:2.3.1.-]	NA	SM00703/4.6E-6/N-terminal domain in C. elegans NRF-6 (Nose Resistant to Fluoxetine-4) and NDG-4 (resistant to nordihydroguaiaretic acid-4).	NA
Unigene34319_All	gi|514686088|ref|XP_004990622.1|/1.45213e-16/PEK protein kinase [Salpingoeca rosetta] &gt;gi|326431708|gb|EGD77278.1| PEK protein kinase [Salpingoeca rosetta]	gi|295855221|gb|HM191417.1|/4e-17/Macropus eugeniiCLone BAC MEB1052D08, complete sequence	sp|P31231|CASQ1_RANES/6e-12/Calsequestrin-1 OS=Rana esculenta PE=1 SV=1	dpe:Dper_GL13360/4e-12/GL13360 gene product from transcript GL13360-RA; K11429 histone-lysine N-methyltransferase SUV420H [EC:2.1.1.43]	YOR054c/1e-12/---	NA	biological_process:GO:0016310//phosphorylation;molecular_function:GO:0004672//protein kinase activity;
Unigene34320_All	gi|557242971|emb|CDJ53810.1|/2.14166e-12/hypothetical protein, conserved [Eimeria brunetti]	gi|194440663|ref|NG_008289.1|/7e-11/Homo sapiens parkin RBR E3 ubiquitin protein ligase (PARK2), RefSeqGene on chromosome 6	sp|Q8MP30|Y7791_DICDI/1e-09/Uncharacterized histidine-rich protein DDB_G0274557 OS=Dictyostelium discoideum GN=DDB_G0274557 PE=4 SV=1	cel:K08E4.1/1e-08/spt-5; SPT transcription factor family member (spt-5); K15172 transcription elongation factor SPT5	YOR054c/2e-08/---	NA	NA
Unigene3440_All	gi|646700254|gb|KDR10473.1|/0/Glucose dehydrogenase [acceptor] [Zootermopsis nevadensis]	gi|347968075|ref|XM_312382.4|/5e-12/Anopheles gambiae str. PEST AGAP002557-PA (AgaP_AGAP002557) mRNA, complete cds	sp|P18172|DHGL_DROPS/0.0/Glucose dehydrogenase [FAD, quinone] OS=Drosophila pseudoobscura pseudoobscura GN=Gld PE=3 SV=4	dme:Dmel_CG1152/0.0/Gld; Glucose dehydrogenase (EC:1.1.-.- 1.1.99.10); K00108 choline dehydrogenase [EC:1.1.99.1]	CC0945/3e-92/---	PF05199/5.3E-39/GMC oxidoreductase	NA
Unigene3505_All	gi|91085783|ref|XP_974443.1|/2.03865e-178/PREDICTED: fumarylacetoacetase [Tribolium castaneum] &gt;gi|270009995|gb|EFA06443.1| hypothetical protein TcasGA2_TC009325 [Tribolium castaneum]	gi|484354800|gb|JX962771.1|/3e-15/Rhinolophus ferrumequinum fumarylacetoacetase (FAH) mRNA, partial cds	sp|A5PKH3|FAAA_BOVIN/3e-163/Fumarylacetoacetase OS=Bos taurus GN=FAH PE=2 SV=1	tca:663294/1e-179/similar to Fumarylacetoacetase (Fumarylacetoacetate hydrolase) (Beta-diketonase) (FAA); K01555 fumarylacetoacetase [EC:3.7.1.2]	RSp0690/1e-129/---	PTHR11820/1.3E-207/--	biological_process:GO:0009072//aromatic amino acid family metabolic process;molecular_function:GO:0004334//fumarylacetoacetase activity;
Unigene3659_All	gi|91083819|ref|XP_973530.1|/0/PREDICTED: trifunctional enzyme subunit alpha, mitochondrial [Tribolium castaneum]	gi|153922578|dbj|AK283267.1|/3e-13/Gryllus bimaculatus mRNA, GBcontig30128	sp|P40939|ECHA_HUMAN/0.0/Trifunctional enzyme subunit alpha, mitochondrial OS=Homo sapiens GN=HADHA PE=1 SV=2	tca:662336/0.0/similar to CG4389-PA, isoform A; K07515 enoyl-CoA hydratase / long-chain 3-hydroxyacyl-CoA dehydrogenase [EC:4.2.1.17 1.1.1.211]	YPO2747_2/1e-81/---	PF00378/1.7E-60/Enoyl-CoA hydratase/isomerase family	NA
Unigene3678_All	gi|645011109|ref|XP_001607694.2|/1.5549e-175/PREDICTED: acetyl-CoA acetyltransferase, mitochondrial [Nasonia vitripennis]	gi|383864962|ref|XM_003707899.1|/2e-10/PREDICTED: Megachile rotundata acetyl-CoA acetyltransferase, mitochondrial-like (LOC100882937), mRNA	sp|P17764|THIL_RAT/8e-158/Acetyl-CoA acetyltransferase, mitochondrial OS=Rattus norvegicus GN=Acat1 PE=1 SV=1	nvi:100117970/7e-177/NV12039; acetyl-CoA acetyltransferase B, mitochondrial-like; K00626 acetyl-CoA C-acetyltransferase [EC:2.3.1.9]	SPBC215.09c/5e-112/---	PF00108/2.7E-101/Thiolase, N-terminal domain	NA
Unigene3687_All	gi|646710440|gb|KDR15959.1|/1.57384e-153/Glucose dehydrogenase [acceptor], partial [Zootermopsis nevadensis]	gi|556756620|ref|XM_005973598.1|/1e-13/PREDICTED: Pantholops hodgsonii choline dehydrogenase, mitochondrial-like (LOC102334184), mRNA	sp|P18172|DHGL_DROPS/7e-122/Glucose dehydrogenase [FAD, quinone] OS=Drosophila pseudoobscura pseudoobscura GN=Gld PE=3 SV=4	dpo:Dpse_GA21849/1e-127/GA21849 gene product from transcript GA21849-RA; K00108 choline dehydrogenase [EC:1.1.99.1]	CC0945/2e-85/---	PF05199/2.1E-38/GMC oxidoreductase	NA
Unigene3700_All	gi|646700412|gb|KDR10573.1|/0/Adenylosuccinate synthetase [Zootermopsis nevadensis]	gi|299884892|emb|FP926225.1|/3e-26/Acyrthosiphon pisum mRNA,CLone: ACI0AAF22YH10, full-insert cDNA sequence based on ESTs (5'-EST:ACI0AAF22YH10AAM1, 3'-EST ACI2AAF4YE06BBM1)	sp|Q17G75|PURA_AEDAE/0.0/Adenylosuccinate synthetase OS=Aedes aegypti GN=AAEL003161 PE=3 SV=1	ame:409299/0.0/adenylosuccinate synthetase; K01939 adenylosuccinate synthase [EC:6.3.4.4]	YNL220w/1e-143/---	PS01266/-/Adenylosuccinate synthetase GTP-binding site.	NA
Unigene372_All	gi|380013674|ref|XP_003690875.1|/4.61412e-76/PREDICTED: nucleoside diphosphate-linked moiety X motif 19, mitochondrial-like [Apis florea]	gi|41152242|ref|NM_200741.1|/7e-24/Danio rerio cysteine dioxygenase, type I (cdo1), mRNA gi|37748496|gb|BC059531.1| Danio rerio cysteine dioxygenase, type I, mRNA (cDNACLone MGC:73181 IMAGE:4786482), complete cds	sp|Q6NWZ9|CDO1_DANRE/3e-69/Cysteine dioxygenase type 1 OS=Danio rerio GN=cdo1 PE=2 SV=1	ame:726371/5e-77/cysteine dioxygenase type 1-like; K00456 cysteine dioxygenase [EC:1.13.11.20]	NA	PF05995/7.1E-58/Cysteine dioxygenase type I	NA
Unigene3765_All	gi|389611259|dbj|BAM19241.1|/1.66461e-106/5-methyltetrahydrofolate [Papilio polytes]	NA	sp|Q8BTI8|SRRM2_MOUSE/2e-13/Serine/arginine repetitive matrix protein 2 OS=Mus musculus GN=Srrm2 PE=1 SV=3	tca:662176/6e-95/similar to CG10621-PA; K00547 homocysteine S-methyltransferase [EC:2.1.1.10]	BS_ybgG/2e-59/---	PS50970/43.975/Homocysteine-binding domain profile.	NA
Unigene3791_All	gi|646710837|gb|KDR16255.1|/7.20047e-142/putative 4-coumarate--CoA ligase 3 [Zootermopsis nevadensis]	gi|153912809|dbj|AK281642.1|/1e-11/Gryllus bimaculatus mRNA, GBcontig28503	sp|Q54P79|4CL3_DICDI/2e-91/Probable 4-coumarate--CoA ligase 3 OS=Dictyostelium discoideum GN=4cl3 PE=3 SV=2	acs:100561027/2e-48/acyl-CoA synthetase family member 2, mitochondrial-like; K00666 fatty-acyl-CoA synthase [EC:6.2.1.-]	PAE1379/8e-79/---	PF00501/8.1E-96/AMP-binding enzyme	NA
Unigene3857_All	gi|646711758|gb|KDR16811.1|/5.5997e-177/hypothetical protein L798_09476, partial [Zootermopsis nevadensis]	gi|62361846|gb|AY879098.1|/0.0/Schistocerca americana vermilion-like mRNA, partial cds	sp|Q95NN1|T23O_TRICA/3e-158/Tryptophan 2,3-dioxygenase OS=Tribolium castaneum PE=2 SV=1	tca:654844/1e-157/V, TDO, TO, TRPO, Tcv; tryptophan oxygenase (EC:1.13.11.11); K00453 tryptophan 2,3-dioxygenase [EC:1.13.11.11]	RSp0694/1e-34/---	PTHR10138/1.7E-211/--	biological_process:GO:0055114//oxidation-reduction process;GO:0019441//tryptophan catabolic process to kynurenine;molecular_function:GO:0020037//heme binding;GO:0005506//iron ion binding;GO:0004833//tryptophan 2,3-dioxygenase activity;
Unigene386_All	gi|646713607|gb|KDR17898.1|/4.05116e-169/D-3-phosphoglycerate dehydrogenase [Zootermopsis nevadensis]	gi|158299466|ref|XM_319591.4|/1e-10/Anopheles gambiae str. PEST AGAP008849-PA (AgaP_AGAP008849) mRNA, complete cds	sp|O08651|SERA_RAT/2e-115/D-3-phosphoglycerate dehydrogenase OS=Rattus norvegicus GN=Phgdh PE=1 SV=3	ame:725967/6e-143/d-3-phosphoglycerate dehydrogenase-like; K00058 D-3-phosphoglycerate dehydrogenase [EC:1.1.1.95]	MA0592/5e-87/---	NA	NA
Unigene3901_All	gi|642932918|ref|XP_008197187.1|/0/PREDICTED:Uncharacterized protein LOC656619 [Tribolium castaneum]	gi|195437667|ref|XM_002066726.1|/6e-09/Drosophila willistoni GK24383 (Dwil\GK24383), mRNA	sp|Q3UQ28|PXDN_MOUSE/1e-105/Peroxidasin homolog OS=Mus musculus GN=Pxdn PE=2 SV=2	gga:417467/4e-94/MPO; myeloperoxidase; K10789 myeloperoxidase [EC:1.11.1.7]	NA	PTHR11475/0.0/--	NA
Unigene3920_All	gi|646713878|gb|KDR18054.1|/2.6824e-53/Peroxisomal acyl-coenzyme A oxidase 3 [Zootermopsis nevadensis]	NA	sp|Q9EPL9|ACOX3_MOUSE/3e-38/Peroxisomal acyl-coenzyme A oxidase 3 OS=Mus musculus GN=Acox3 PE=1 SV=2	api:100163509/6e-47/peroxisomal acyl-coenzyme A oxidase 3-like; K00232 acyl-CoA oxidase [EC:1.3.3.6]	YGL205w/4e-07/---	PTHR10909:SF11/2.0E-54/--	biological_process:GO:0044710//single-organism metabolic process;molecular_function:GO:0016627//oxidoreductase activity, acting on the CH-CH group of donors;
Unigene3933_All	gi|332025910|gb|EGI66066.1|/2.0136e-10/Histone-lysine N-methyltransferase trithorax [Acromyrmex echinatior]	NA	sp|P21260|YPRO_OWEFU/3e-11/Uncharacterized proline-rich protein (Fragment) OS=Owenia fusiformis PE=4 SV=1	cfa:100683464/3e-10/KAT6A; K(lysine) acetyltransferase 6A; K11305 histone acetyltransferase MYST3 [EC:2.3.1.48]	Rv3876/5e-08/---	NA	NA
Unigene4068_All	gi|642935823|ref|XP_008198190.1|/9.28147e-137/PREDICTED: serine--pyruvate aminotransferase, mitochondrial [Tribolium castaneum] &gt;gi|270013276|gb|EFA09724.1| hypothetical protein TcasGA2_TC011857 [Tribolium castaneum]	NA	sp|P31029|SPYA_CALJA/1e-119/Serine--pyruvate aminotransferase, mitochondrial OS=Callithrix jacchus GN=AGXT PE=2 SV=1	tca:657046/4e-138/similar to CG3926-PA; K00830 alanine-glyoxylate transaminase / serine-glyoxylate transaminase / serine-pyruvate transaminase [EC:2.6.1.44 2.6.1.45 2.6.1.51]	alr1004/4e-95/---	PF00266/1.9E-44/AminotransferaseCLass-V	NA
Unigene4095_All	gi|557206211|emb|CDJ36865.1|/1.0965e-08/hypothetical protein EMH_0097720 [Eimeria mitis]	NA	sp|Q6SPE9|SAMD1_RABIT/2e-10/Atherin OS=Oryctolagus cuniculus GN=SAMD1 PE=2 SV=1	dpe:Dper_GL13062/4e-07/GL13062 gene product from transcript GL13062-RA; K02891 large subunit ribosomal protein L22e	CC3441/8e-06/---	NA	NA
Unigene4162_All	gi|646700026|gb|KDR10373.1|/0/Centrosome-associated zinc finger protein CP190 [Zootermopsis nevadensis]	gi|195342295|ref|XM_002037701.1|/6e-06/Drosophila sechellia GM18136 (Dsec\GM18136), mRNA	sp|Q24478|CP190_DROME/2e-31/Centrosome-associated zinc finger protein CP190 OS=Drosophila melanogaster GN=Cp190 PE=1 SV=2	dmo:Dmoj_GI21761/3e-27/GI21761 gene product from transcript GI21761-RA; K09188 histone-lysine N-methyltransferase MLL3 [EC:2.1.1.43]	YBR112c/4e-12/---	PF00096/3.3E-5/Zinc finger, C2H2 type	NA
Unigene4199_All	gi|256368118|gb|ACU78069.1|/3.78509e-86/hexamerin-like protein 2 [Locusta migratoria]	gi|256368117|gb|FJ609739.1|/1e-146/Locusta migratoria hexamerin-like protein 2 mRNA, complete cds	sp|Q25641|CRPI_PERAM/1e-33/Allergen Cr-PI OS=Periplaneta americana PE=1 SV=1	dme:Dmel_CG42640/4e-14/CG42640 gene product from transcript CG42640-RA (EC:1.14.18.1); K00505 tyrosinase [EC:1.14.18.1]	NA	PF00372/1.5E-35/Hemocyanin, copper containing domain	NA
Unigene4229_All	gi|646652496|gb|KDQ78911.1|/0/putative methylmalonate-semialdehyde dehydrogenase [acylating], mitochondrial [Zootermopsis nevadensis]	gi|262305422|gb|GQ887731.1|/3e-32/Plathemis lydia voucher LlyODONAT methylmalonate semialdehyde dehydrogenase mRNA, partial cds	sp|Q7QC84|MMSA_ANOGA/0.0/Probable methylmalonate-semialdehyde dehydrogenase [acylating], mitochondrial OS=Anopheles gambiae GN=AGAP002499 PE=3 SV=2	aga:AgaP_AGAP002499/0.0/MMSA_ANOGA; AGAP002499-PA; K00140 malonate-semialdehyde dehydrogenase (acetylating) / methylmalonate-semialdehyde dehydrogenase [EC:1.2.1.18 1.2.1.27]	PA0747/8e-148/---	PTHR11699/0.0/--	biological_process:GO:0019859//thymine metabolic process;GO:0055114//oxidation-reduction process;GO:0006573//valine metabolic process;cellular_component:GO:0005739//mitochondrion;molecular_function:GO:0018478//malonate-semialdehyde dehydrogenase (acetylating) activity;GO:0004491//methylmalonate-semialdehyde dehydrogenase (acylating) activity;
Unigene4236_All	gi|218749864|ref|NP_001136342.1|/1.22499e-176/short-chain acyl-CoA dehydrogenase [Nasonia vitripennis]	gi|380026294|ref|XM_003696839.1|/9e-10/PREDICTED: Apis florea short-chain specific acyl-CoA dehydrogenase, mitochondrial-like (LOC100864255), mRNA	sp|P15651|ACADS_RAT/7e-164/Short-chain specific acyl-CoA dehydrogenase, mitochondrial OS=Rattus norvegicus GN=Acads PE=1 SV=2	nvi:100123507/6e-178/Acads, NV12056; acyl-Coenzyme A dehydrogenase, C-2 to C-3 short chain (EC:1.3.99.2); K00248 butyryl-CoA dehydrogenase [EC:1.3.8.1]	FN0783/6e-104/---	PF02770/4.9E-18/Acyl-CoA dehydrogenase, middle domain	NA
Unigene4269_All	gi|557294586|ref|XP_006029730.1|/4.45847e-84/PREDICTED: histone-lysine N-methyltransferase SETMAR-like [Alligator sinensis]	NA	sp|Q53H47|SETMR_HUMAN/1e-51/Histone-lysine N-methyltransferase SETMAR OS=Homo sapiens GN=SETMAR PE=1 SV=2	ptr:470738/1e-51/SETMAR; SET domain and mariner transposase fusion gene; K11433 histone-lysine N-methyltransferase SETMAR [EC:2.1.1.43]	NA	PF01359/8.0E-20/Transposase (partial DDE domain)	NA
Unigene4298_All	gi|646723933|gb|KDR24367.1|/3.23982e-140/putative histone-lysine N-methyltransferase [Zootermopsis nevadensis]	gi|532080369|ref|XM_005325887.1|/3e-13/PREDICTED: Spermophilus tridecemlineatus K(lysine) acetyltransferase 6B (Kat6b), transcript variant X3, mRNA	sp|E9Q5F9|SETD2_MOUSE/7e-38/Histone-lysine N-methyltransferase SETD2 OS=Mus musculus GN=Setd2 PE=1 SV=1	nvi:100123115/3e-80/Set2, NV11717; probable histone-lysine N-methyltransferase Set2; K11423 histone-lysine N-methyltransferase SETD2 [EC:2.1.1.43]	YPO2725/4e-17/---	PS01159/-/WW/rsp5/WWP domain signature.	NA
Unigene4337_All	gi|646722366|gb|KDR23379.1|/1.29952e-96/APAF1-interacting protein-like protein [Zootermopsis nevadensis]	NA	sp|B4M1W5|MTNB_DROVI/8e-85/Probable methylthioribulose-1-phosphate dehydratase OS=Drosophila virilis GN=GJ19387 PE=3 SV=1	nvi:100169980/1e-91/Apip; APAF1 interacting protein (EC:4.2.1.109); K08964 methylthioribulose-1-phosphate dehydratase [EC:4.2.1.109]	YJR024c/1e-43/---	PTHR10640/3.1E-131/--	NA
Unigene4355_All	gi|646722663|gb|KDR23594.1|/0/putative peroxisomal acyl-coenzyme A oxidase 1 [Zootermopsis nevadensis]	gi|557764955|ref|XM_005182127.1|/5e-09/PREDICTED: Musca domestica probable peroxisomal acyl-coenzyme A oxidase 1-like (LOC101896818), transcript variant X2, mRNA	sp|Q7KML2|ACOX1_DROME/0.0/Probable peroxisomal acyl-coenzyme A oxidase 1 OS=Drosophila melanogaster GN=CG5009 PE=1 SV=1	tca:662475/0.0/similar to CG5009-PA; K00232 acyl-CoA oxidase [EC:1.3.3.6]	YGL205w/8e-63/---	PTHR10909/1.5E-234/--	NA
Unigene4406_All	gi|646700891|gb|KDR10844.1|/2.3242e-72/Ankyrin repeat domain-containing protein 40 [Zootermopsis nevadensis]	NA	sp|Q6AI12|ANR40_HUMAN/4e-25/Ankyrin repeat domain-containing protein 40 OS=Homo sapiens GN=ANKRD40 PE=1 SV=2	dya:Dyak_GE14529/3e-09/GE14529 gene product from transcript GE14529-RA; K10380 ankyrin	FN0178/2e-06/---	PS50297/15.698/Ankyrin repeat region circular profile.	NA
Unigene4439_All	gi|557769298|ref|XP_005184323.1|/1.26153e-147/PREDICTED: L-threonine 3-dehydrogenase, mitochondrial-like [Musca domestica]	gi|557769297|ref|XM_005184266.1|/7e-18/PREDICTED: Musca domestica L-threonine 3-dehydrogenase, mitochondrial-like (LOC101892730), mRNA	sp|Q2KIR8|TDH_BOVIN/3e-115/L-threonine 3-dehydrogenase, mitochondrial OS=Bos taurus GN=TDH PE=2 SV=1	cqu:CpipJ_CPIJ008256/1e-148/threonine dehydrogenase; K15789 threonine 3-dehydrogenase [EC:1.1.1.103]	Ta1111/2e-74/---	PF01370/1.1E-19/NAD dependent epimerase/dehydratase family	biological_process:GO:0044237//cellular metabolic process;molecular_function:GO:0000166//nucleotide binding;GO:0003824//catalytic activity;GO:0050662//coenzyme binding;
Unigene4477_All	gi|501291504|dbj|BAN20370.1|/3.26075e-165/yippee interacting protein [Riptortus pedestris]	gi|501291503|dbj|AK417155.1|/2e-07/Riptortus pedestris mRNA for yippee interacting protein, complete cds, sequence id: Rped-0328	sp|P42765|THIM_HUMAN/1e-139/3-ketoacyl-CoA thiolase, mitochondrial OS=Homo sapiens GN=ACAA2 PE=1 SV=2	api:100167180/1e-160/3-ketoacyl-CoA thiolase, mitochondrial-like; K07508 acetyl-CoA acyltransferase 2 [EC:2.3.1.16]	BH1997/3e-114/---	PS00099/-/Thiolases active site.	NA
Unigene4493_All	gi|641660654|ref|XP_008181566.1|/4.95741e-110/PREDICTED: peroxidase [Acyrthosiphon pisum]	NA	sp|Q01603|PERO_DROME/2e-93/Peroxidase OS=Drosophila melanogaster GN=Pxd PE=2 SV=2	tgu:100228147/1e-64/similar to myeloperoxidase; K10789 myeloperoxidase [EC:1.11.1.7]	NA	PF03098/5.8E-123/Animal haem peroxidase	NA
Unigene4506_All	gi|646719413|gb|KDR21525.1|/1.53699e-123/Protein winged eye [Zootermopsis nevadensis]	gi|557756981|ref|XM_005178168.1|/3e-09/PREDICTED: Musca domestica protein winged eye-like (LOC101891914), transcript variant X2, mRNA	sp|Q3LHL9|WGE_DROME/3e-69/Protein winged eye OS=Drosophila melanogaster GN=wge PE=1 SV=1	bfo:BRAFLDRAFT_204680/3e-06/hypothetical protein; K00558 DNA (cytosine-5-)-methyltransferase [EC:2.1.1.37]	NA	PTHR12505:SF1/1.2E-85/--	NA
Unigene4601_All	gi|657406189|emb|CDO39390.1|/5.85421e-136/phosphoserine transaminase [Blattella germanica]	gi|545803482|ref|XM_005660174.1|/1e-05/PREDICTED: Sus scrofa phosphoserine aminotransferase 1 (PSAT1), mRNA	sp|Q9Y617|SERC_HUMAN/2e-123/Phosphoserine aminotransferase OS=Homo sapiens GN=PSAT1 PE=1 SV=2	cqu:CpipJ_CPIJ008287/8e-132/phosphoserine aminotransferase; K00831 phosphoserine aminotransferase [EC:2.6.1.52]	PA3167/6e-103/---	PF00266/6.3E-50/AminotransferaseCLass-V	biological_process:GO:0006564//L-serine biosynthetic process;molecular_function:GO:0004648//O-phospho-L-serine:2-oxoglutarate aminotransferase activity;GO:0030170//pyridoxal phosphate binding;
Unigene4661_All	gi|51965700|emb|CAG29672.1|/0/translation initiation factor 2 gamma subunit [Locusta migratoria]	gi|51965699|emb|AJ715866.1|/0.0/Locusta migratoria mRNA for eukaryotic translation initiation factor 2 gamma subunit (eIF2g gene)	sp|Q24208|IF2G_DROME/0.0/Eukaryotic translation initiation factor 2 subunit 3 OS=Drosophila melanogaster GN=eIF-2gamma PE=2 SV=1	nvi:100123987/0.0/NV10344; eukaryotic translation initiation factor 2 subunit 3, Y-linked-like; K03242 translation initiation factor 2 subunit 3	SPBC17G9.09/0.0/---	PTHR23115/6.7E-274/--	NA
Unigene4678_All	gi|646722930|gb|KDR23724.1|/3.19394e-159/Branched-chain-amino-acid aminotransferase [Zootermopsis nevadensis]	gi|507561483|ref|XM_004664384.1|/9e-07/PREDICTED: Jaculus jaculus branched chain amino-acid transaminase 1, cytosolic (Bcat1), mRNA	sp|P24288|BCAT1_MOUSE/4e-117/Branched-chain-amino-acid aminotransferase, cytosolic OS=Mus musculus GN=Bcat1 PE=2 SV=2	tca:662431/9e-145/similar to CG1673-PA; K00826 branched-chain amino acid aminotransferase [EC:2.6.1.42]	SPBC428.02c/3e-89/---	PTHR11825/4.2E-201/--	biological_process:GO:0009082//branched-chain amino acid biosynthetic process;molecular_function:GO:0052654//L-leucine transaminase activity;GO:0052656//L-isoleucine transaminase activity;GO:0052655//L-valine transaminase activity;
Unigene4682_All	gi|557174280|emb|CDI85090.1|/7.20159e-16/hypothetical protein EPH_0061210 [Eimeria praecox]	gi|218157837|gb|FJ477878.1|/2e-07/Naupactus xanthographusCLone H1xan2 microsatellite sequence	sp|Q8BI66|ZN526_MOUSE/2e-13/Zinc finger protein 526 OS=Mus musculus GN=Znf526 PE=2 SV=1	ecb:100058928/5e-10/MLL5; myeloid/lymphoid or mixed-lineage leukemia 5 (trithorax homolog, Drosophila); K09189 histone-lysine N-methyltransferase MLL5 [EC:2.1.1.43]	Rv3876/1e-06/---	PF07776/5.7E-14/Zinc-finger associated domain (zf-AD)	NA
Unigene469_All	gi|340721914|ref|XP_003399358.1|/0/PREDICTED: adenosylhomocysteinase-like isoform 1 [Bombus terrestris]	gi|148230512|ref|NM_001095558.1|/4e-27/Xenopus laevis adenosylhomocysteinase (ahcy-a), mRNA gi|49256003|gb|BC073400.1| Xenopus laevis adenosylhomocysteinase, mRNA (cDNACLone MGC:80855 IMAGE:5514637), complete cds	sp|O76757|SAHH_ANOGA/0.0/Adenosylhomocysteinase OS=Anopheles gambiae GN=Ahcy13 PE=2 SV=2	tca:656766/0.0/similar to CG11654-PA; K01251 adenosylhomocysteinase [EC:3.3.1.1]	SPBC8D2.18c/0.0/---	PF05221/2.2E-144/S-adenosyl-L-homocysteine hydrolase	biological_process:GO:0006730//one-carbon metabolic process;molecular_function:GO:0004013//adenosylhomocysteinase activity;GO:0000166//nucleotide binding;
Unigene4699_All	gi|724927349|ref|XP_010382358.1|/3.57344e-15/PREDICTED: histone-lysine N-methyltransferase 2C [Rhinopithecus roxellana]	gi|392996990|gb|AC246784.2|/0.0/Homo sapiens BACCLone CH17-70N6 from chromosome 1, complete sequence	sp|Q8NEZ4|KMT2C_HUMAN/4e-17/Histone-lysine N-methyltransferase 2C OS=Homo sapiens GN=KMT2C PE=1 SV=3	ecb:100064812/1e-16/histone-lysine N-methyltransferase MLL3-like; K09188 histone-lysine N-methyltransferase MLL3 [EC:2.1.1.43]	NA	NA	NA
Unigene4733_All	gi|646712364|gb|KDR17146.1|/5.93976e-172/Amine oxidase [flavin-containing] A [Zootermopsis nevadensis]	NA	sp|P49253|AOF_ONCMY/5e-118/Amine oxidase [flavin-containing] OS=Oncorhynchus mykiss GN=mao PE=2 SV=2	tgu:100223232/3e-118/monoamine oxidase B; K00274 monoamine oxidase [EC:1.4.3.4]	Rv3170/2e-67/---	PF01593/2.0E-57/Flavin containing amine oxidoreductase	NA
Unigene4787_All	gi|383854146|ref|XP_003702583.1|/6.46891e-95/PREDICTED: histone-lysine N-methyltransferase SETMAR-like [Megachile rotundata]	gi|383863490|ref|XM_003707166.1|/5e-06/PREDICTED: Megachile rotundata histone-lysine N-methyltransferase SETMAR-like (LOC100882934), mRNA	sp|Q7JQ07|MOS1T_DROMA/8e-32/Mariner Mos1 transposase OS=Drosophila mauritiana GN=mariner\T PE=1 SV=1	ptr:470738/2e-27/SETMAR; SET domain and mariner transposase fusion gene; K11433 histone-lysine N-methyltransferase SETMAR [EC:2.1.1.43]	NA	PF01359/9.8E-21/Transposase (partial DDE domain)	NA
Unigene486_All	gi|646723788|gb|KDR24282.1|/0/Serine hydroxymethyltransferase, cytosolic [Zootermopsis nevadensis]	gi|170052864|ref|XM_001862381.1|/3e-16/Culex quinquefasciatus serine hydroxymethyltransferase, mRNA	sp|P34896|GLYC_HUMAN/1e-179/Serine hydroxymethyltransferase, cytosolic OS=Homo sapiens GN=SHMT1 PE=1 SV=1	cqu:CpipJ_CPIJ012332/0.0/serine hydroxymethyltransferase; K00600 glycine hydroxymethyltransferase [EC:2.1.2.1]	SPAC24C9.12c/1e-153/---	PF00464/1.2E-198/Serine hydroxymethyltransferase	biological_process:GO:0006544//glycine metabolic process;GO:0035999//tetrahydrofolate interconversion;GO:0032259//methylation;GO:0006563//L-serine metabolic process;molecular_function:GO:0004372//glycine hydroxymethyltransferase activity;GO:0008168//methyltransferase activity;GO:0030170//pyridoxal phosphate binding;
Unigene4866_All	gi|646695051|gb|KDR08225.1|/0/Homogentisate 1,2-dioxygenase [Zootermopsis nevadensis]	gi|195434069|ref|XM_002064990.1|/1e-17/Drosophila willistoni GK14896 (Dwil\GK14896), mRNA	sp|Q9VKJ0|HGD_DROME/0.0/Homogentisate 1,2-dioxygenase OS=Drosophila melanogaster GN=hgo PE=1 SV=3	cqu:CpipJ_CPIJ000377/0.0/homogentisate 1,2-dioxygenase; K00451 homogentisate 1,2-dioxygenase [EC:1.13.11.5]	RSp0691/6e-138/---	PTHR11056/0.0/--	biological_process:GO:0006570//tyrosine metabolic process;GO:0055114//oxidation-reduction process;GO:0006559//L-phenylalanine catabolic process;molecular_function:GO:0004411//homogentisate 1,2-dioxygenase activity;
Unigene4892_All	gi|644996207|ref|XP_008210902.1|/0/PREDICTED: cytosolic non-specific dipeptidase [Nasonia vitripennis]	gi|383858588|ref|XM_003704735.1|/2e-07/PREDICTED: Megachile rotundata CNDP dipeptidase 2 (metallopeptidase M20 family) (Cndp2), mRNA	sp|Q96KP4|CNDP2_HUMAN/0.0/Cytosolic non-specific dipeptidase OS=Homo sapiens GN=CNDP2 PE=1 SV=2	tca:660098/0.0/similar to CG17337-PA; K08660 cytosolic nonspecific dipeptidase [EC:3.4.13.18]	SPBC1198.08/7e-143/---	PTHR11014:SF51/2.4E-270/--	biological_process:GO:0006508//proteolysis;molecular_function:GO:0008237//metallopeptidase activity;GO:0034701//tripeptidase activity;GO:0016805//dipeptidase activity;
Unigene4902_All	gi|478304706|gb|AGI96739.1|/0/aldehyde dehydrogenase 3-1 variant B [Aedes aegypti]	NA	sp|Q5XI42|AL3B1_RAT/8e-138/Aldehyde dehydrogenase family 3 member B1 OS=Rattus norvegicus GN=Aldh3b1 PE=2 SV=1	tgu:100230924/3e-137/aldehyde dehydrogenase 3 A2; K00128 aldehyde dehydrogenase (NAD+) [EC:1.2.1.3]	alr3672/7e-129/---	PTHR11699/8.3E-249/--	biological_process:GO:0044710//single-organism metabolic process;molecular_function:GO:0016620//oxidoreductase activity, acting on the aldehyde or oxo group of donors, NAD or NADP as acceptor;
Unigene4940_All	gi|646714138|gb|KDR18231.1|/1.33619e-134/Hydroxyacyl-coenzyme A dehydrogenase, mitochondrial [Zootermopsis nevadensis]	gi|532112315|ref|XM_005340789.1|/4e-11/PREDICTED: Spermophilus tridecemlineatus hydroxyacyl-CoA dehydrogenase (Hadh), transcript variant X2, mRNA	sp|Q9WVK7|HCDH_RAT/5e-107/Hydroxyacyl-coenzyme A dehydrogenase, mitochondrial OS=Rattus norvegicus GN=Hadh PE=2 SV=1	tca:661810/1e-123/similar to 3-hydroxyacyl-coa dehyrogenase; K00022 3-hydroxyacyl-CoA dehydrogenase [EC:1.1.1.35]	BH3800/1e-63/---	PF00725/1.9E-35/3-hydroxyacyl-CoA dehydrogenase, C-terminal domain	biological_process:GO:0006631//fatty acid metabolic process;GO:0055114//oxidation-reduction process;molecular_function:GO:0070403//NAD+ binding;GO:0003857//3-hydroxyacyl-CoA dehydrogenase activity;
Unigene5008_All	gi|557881845|gb|AHA42531.1|/1.8187e-51/Met protein [Locusta migratoria]	gi|557881844|gb|KF471131.1|/2e-96/Locusta migratoria Met protein (Met) mRNA, complete cds	sp|P21260|YPRO_OWEFU/6e-11/Uncharacterized proline-rich protein (Fragment) OS=Owenia fusiformis PE=4 SV=1	cfa:611746/7e-11/CAPNS1; calpain, small subunit 1; K08583 calpain, small subunit 1	CC3494_1/9e-11/---	NA	NA
Unigene506_All	gi|383858321|ref|XP_003704650.1|/0/PREDICTED: tyrosine 3-monooxygenase-like [Megachile rotundata]	gi|387762403|dbj|AB720738.1|/0.0/Gryllus bimaculatus TH mRNA for tyrosine hydroxylase short variant, partial cds	sp|P18459|TY3H_DROME/0.0/Tyrosine 3-monooxygenase OS=Drosophila melanogaster GN=ple PE=2 SV=2	dpo:Dpse_GA10085/0.0/GA10085 gene product from transcript GA10085-RA; K00501 tyrosine 3-monooxygenase [EC:1.14.16.2]	VCA0828/1e-29/---	PTHR11473:SF22/0.0/--	NA
Unigene5127_All	gi|646690809|gb|KDR06958.1|/1.95284e-118/2-aminoethylphosphonate--pyruvate transaminase [Zootermopsis nevadensis]	NA	sp|P31029|SPYA_CALJA/3e-14/Serine--pyruvate aminotransferase, mitochondrial OS=Callithrix jacchus GN=AGXT PE=2 SV=1	cqu:CpipJ_CPIJ002835/3e-17/serine-pyruvate aminotransferase; K00830 alanine-glyoxylate transaminase / serine-glyoxylate transaminase / serine-pyruvate transaminase [EC:2.6.1.44 2.6.1.45 2.6.1.51]	STM0431/2e-71/---	PF00266/2.3E-17/AminotransferaseCLass-V	NA
Unigene5193_All	gi|470629703|ref|XP_004321544.1|/4.53287e-31/PREDICTED: LOW QUALITY PROTEIN: histone-lysine N-methyltransferase MLL3, partial [Tursiops truncatus]	gi|386685469|gb|AC244111.3|/1e-174/Homo sapiens BACCLone CH17-44K22 from chromosome 21, complete sequence	sp|Q8BRH4|KMT2C_MOUSE/2e-32/Histone-lysine N-methyltransferase 2C OS=Mus musculus GN=Kmt2c PE=1 SV=2	oaa:100074286/6e-32/histone-lysine N-methyltransferase MLL3-like; K09188 histone-lysine N-methyltransferase MLL3 [EC:2.1.1.43]	NA	PTHR22884/2.5E-44/--	NA
Unigene5202_All	gi|675370958|gb|KFM63860.1|/4.11143e-21/Histone-lysine N-methyltransferase SETMAR, partial [Stegodyphus mimosarum]	NA	sp|Q53H47|SETMR_HUMAN/9e-09/Histone-lysine N-methyltransferase SETMAR OS=Homo sapiens GN=SETMAR PE=1 SV=2	hmg:100199829/2e-09/similar to SET domain and mariner transposase fusion; K11433 histone-lysine N-methyltransferase SETMAR [EC:2.1.1.43]	NA	NA	NA
Unigene5205_All	gi|256368116|gb|ACU78068.1|/6.44937e-33/hexamerin-like protein 1 [Locusta migratoria]	gi|256368115|gb|FJ609738.1|/2e-06/Locusta migratoria hexamerin-like protein 1 mRNA, complete cds	sp|Q6KF82|PHCY1_HOMAM/4e-14/Pseudohemocyanin-1 (Fragment) OS=Homarus americanus GN=phc-1 PE=1 SV=1	dme:Dmel_CG42639/1e-08/proPO-A1; prophenol oxidase A1 (EC:1.10.3.1 1.14.18.1); K00505 tyrosinase [EC:1.14.18.1]	NA	PF00372/6.5E-14/Hemocyanin, copper containing domain	NA
Unigene5252_All	gi|642932585|ref|XP_008196912.1|/2.63842e-140/PREDICTED: S-adenosylmethionine decarboxylase proenzyme isoform X1 [Tribolium castaneum]	gi|153915973|dbj|AK255384.1|/8e-20/Gryllus bimaculatus mRNA, GBcontig02245	sp|P91931|DCAM_DROME/4e-98/S-adenosylmethionine decarboxylase proenzyme OS=Drosophila melanogaster GN=SamDC PE=2 SV=1	aag:AaeL_AAEL001176/9e-119/s-adenosylmethionine decarboxylase; K01611 S-adenosylmethionine decarboxylase [EC:4.1.1.50]	NA	PTHR11570/5.3E-163/--	biological_process:GO:0006597//spermine biosynthetic process;GO:0006557//S-adenosylmethioninamine biosynthetic process;GO:0008295//spermidine biosynthetic process;molecular_function:GO:0004014//adenosylmethionine decarboxylase activity;
Unigene5282_All	gi|646702782|gb|KDR11809.1|/0/Glutamate synthase [NADH], amyloplastic [Zootermopsis nevadensis]	gi|557771654|ref|XM_005185430.1|/1e-69/PREDICTED: Musca domestica glutamate synthase 1 [NADH], chloroplastic-like (LOC101893373), transcript variant X3, mRNA	sp|Q18164|DPYD_CAEEL/3e-25/Dihydropyrimidine dehydrogenase [NADP(+)] OS=Caenorhabditis elegans GN=dpyd-1 PE=3 SV=2	tca:658584/0.0/similar to CG9674-PA, isoform A; K00264 glutamate synthase (NADPH/NADH) [EC:1.4.1.13 1.4.1.14]	SPAPB1E7.07_2/0.0/---	PF01493/5.8E-64/GXGXG motif	NA
Unigene529_All	gi|321463379|gb|EFX74395.1|/2.92158e-09/hypothetical protein DAPPUDRAFT_226734 [Daphnia pulex]	gi|371920833|dbj|AK399449.1|/2e-07/Sus scrofa mRNA,CLone: AMP010057E04, expressed in alveolar macrophage	sp|Q25055|HOL3_HOLDI/1e-07/Holotricin-3 OS=Holotrichia diomphalia PE=1 SV=2	api:100162322/2e-07/eukaryotic translation initiation factor 3 subunit C-like; K03252 translation initiation factor 3 subunit C	CC3494_1/8e-06/---	NA	NA
Unigene5298_All	gi|646716148|gb|KDR19518.1|/3.72707e-137/Peptidyl-prolyl cis-trans isomerase SDCCAG10, partial [Zootermopsis nevadensis]	NA	sp|Q6SPF0|SAMD1_HUMAN/1e-06/Atherin OS=Homo sapiens GN=SAMD1 PE=1 SV=1	ame:725211/2e-135/uncharacterized LOC725211; K12737 peptidyl-prolyl cis-trans isomerase SDCCAG10 [EC:5.2.1.8]	NA	NA	NA
Unigene5311_All	gi|383856116|ref|XP_003703556.1|/1.60207e-114/PREDICTED: peroxidase-like [Megachile rotundata]	NA	sp|Q01603|PERO_DROME/9e-94/Peroxidase OS=Drosophila melanogaster GN=Pxd PE=2 SV=2	dwi:Dwil_GK22572/3e-59/GK22572 gene product from transcript GK22572-RA; K14971 nuclear receptor coactivator 6	NA	PR00457/4.3E-29/Animal haem peroxidase signature	NA
Unigene5322_All	gi|91091178|ref|XP_971714.1|/0/PREDICTED: peroxisomal acyl-coenzyme A oxidase 3 [Tribolium castaneum] &gt;gi|642936379|ref|XP_008198413.1| PREDICTED: peroxisomal acyl-coenzyme A oxidase 3 [Tribolium castaneum] &gt;gi|642936381|ref|XP_008198414.1| PREDICTED: peroxisomal acyl-coenzyme A oxidase 3 [Tribolium castaneum] &gt;gi|642936384|ref|XP_008198415.1| PREDICTED: peroxisomal acyl-coenzyme A oxida…	NA	sp|Q63448|ACOX3_RAT/1e-165/Peroxisomal acyl-coenzyme A oxidase 3 OS=Rattus norvegicus GN=Acox3 PE=1 SV=1	tca:660385/0.0/similar to CG17544-PA, isoform A; K00232 acyl-CoA oxidase [EC:1.3.3.6]	YGL205w/1e-57/---	PTHR10909:SF223/4.6E-218/--	biological_process:GO:0006631//fatty acid metabolic process;GO:0055114//oxidation-reduction process;molecular_function:GO:0016627//oxidoreductase activity, acting on the CH-CH group of donors;
Unigene5375_All	gi|646722938|gb|KDR23732.1|/0/hypothetical protein L798_06018 [Zootermopsis nevadensis]	gi|380020223|ref|XM_003693943.1|/4e-07/PREDICTED: Apis florea transmembrane protein 131-like (LOC100869472), mRNA	sp|Q92545|TM131_HUMAN/7e-49/Transmembrane protein 131 OS=Homo sapiens GN=TMEM131 PE=1 SV=3	nvi:100123609/1e-10/NV14080;Uncharacterized LOC100123609; K15076 transcription elongation factor B, polypeptide 3	SPAC140.02/1e-06/---	PTHR22050/3.9E-97/--	NA
Unigene5390_All	gi|646718099|gb|KDR20701.1|/1.07033e-178/Glucose dehydrogenase [acceptor] [Zootermopsis nevadensis]	gi|507625781|ref|XM_004626455.1|/4e-06/PREDICTED: Octodon degus Sp8 transcription factor (Sp8), transcript variant X2, mRNA	sp|P18173|DHGL_DROME/5e-140/Glucose dehydrogenase [FAD, quinone] OS=Drosophila melanogaster GN=Gld PE=3 SV=3	dme:Dmel_CG1152/2e-139/Gld; Glucose dehydrogenase (EC:1.1.-.- 1.1.99.10); K00108 choline dehydrogenase [EC:1.1.99.1]	DR0965/2e-87/---	PF00732/4.2E-68/GMC oxidoreductase	NA
Unigene5407_All	gi|646714598|gb|KDR18511.1|/4.7452e-104/Histone-lysine N-methyltransferase pr-set7 [Zootermopsis nevadensis]	NA	sp|Q297V5|SETD8_DROPS/1e-66/Histone-lysine N-methyltransferase pr-set7 OS=Drosophila pseudoobscura pseudoobscura GN=pr-set7 PE=3 SV=2	tca:657891/6e-71/similar to CG3307-PA, isoform A; K11428 histone-lysine N-methyltransferase SETD8 [EC:2.1.1.43]	ECU09g1750/1e-09/---	PF00856/6.7E-21/SET domain	biological_process:GO:0034968//histone lysine methylation;molecular_function:GO:0018024//histone-lysine N-methyltransferase activity;
Unigene5419_All	gi|646723533|gb|KDR24107.1|/0/Peroxidase [Zootermopsis nevadensis]	gi|336093018|gb|JF912440.1|/5e-15/Exopalaemon carinicaudaCLone Pot21 microsatellite sequence	sp|Q01603|PERO_DROME/7e-175/Peroxidase OS=Drosophila melanogaster GN=Pxd PE=2 SV=2	mdo:100012375/2e-80/lactoperoxidase-like; K12550 lactoperoxidase [EC:1.11.1.7]	Cgl1939/2e-06/---	PTHR11475:SF41/3.0E-273/--	NA
Unigene5426_All	gi|321470678|gb|EFX81653.1|/0/hypothetical protein DAPPUDRAFT_303340 [Daphnia pulex]	gi|557284240|ref|XM_006024904.1|/3e-28/PREDICTED: Alligator sinensis methylcrotonoyl-CoA carboxylase 2 (beta) (MCCC2), mRNA	sp|Q5XIT9|MCCB_RAT/0.0/Methylcrotonoyl-CoA carboxylase beta chain, mitochondrial OS=Rattus norvegicus GN=Mccc2 PE=2 SV=1	acs:100552644/0.0/methylcrotonoyl-CoA carboxylase beta chain, mitochondrial-like; K01969 3-methylcrotonyl-CoA carboxylase beta subunit [EC:6.4.1.4]	AGl2706/0.0/---	PTHR22855/0.0/--	molecular_function:GO:0016874//ligase activity;
Unigene543_All	gi|646722519|gb|KDR23477.1|/0/Aldehyde dehydrogenase, mitochondrial [Zootermopsis nevadensis]	gi|359843247|gb|HQ851381.1|/0.0/Schistocerca gregaria aldehyde dehydrogenase mRNA, partial cds	sp|P20000|ALDH2_BOVIN/0.0/Aldehyde dehydrogenase, mitochondrial OS=Bos taurus GN=ALDH2 PE=1 SV=2	dpe:Dper_GL26145/0.0/GL26145 gene product from transcript GL26145-RA; K00128 aldehyde dehydrogenase (NAD+) [EC:1.2.1.3]	BH0539/2e-147/---	PF00171/2.2E-186/Aldehyde dehydrogenase family	biological_process:GO:0055114//oxidation-reduction process;molecular_function:GO:0016620//oxidoreductase activity, acting on the aldehyde or oxo group of donors, NAD or NADP as acceptor;
Unigene5468_All	gi|532079873|ref|XP_005325699.1|/9.08228e-113/PREDICTED: alanine--glyoxylate aminotransferase 2, mitochondrial isoform X2 [Ictidomys tridecemlineatus]	gi|554841787|ref|XM_005931242.1|/1e-09/PREDICTED: Haplochromis burtoni alanine--glyoxylate aminotransferase 2, mitochondrial-like (LOC102311500), mRNA	sp|Q17QF0|AGT2_BOVIN/1e-109/Alanine--glyoxylate aminotransferase 2, mitochondrial OS=Bos taurus GN=AGXT2 PE=2 SV=1	tgu:100230972/4e-111/similar to alanine-glyoxylate aminotransferase 2; K00827 alanine-glyoxylate transaminase / (R)-3-amino-2-methylpropionate-pyruvate transaminase [EC:2.6.1.44 2.6.1.40]	SMc00677_3/2e-53/---	PS00600/-/AminotransferasesCLass-III pyridoxal-phosphate attachment site.	NA
Unigene5518_All	gi|646699587|gb|KDR10141.1|/0/Glutamyl-tRNA(Gln) amidotransferase subunit A-like protein [Zootermopsis nevadensis]	gi|389611864|dbj|AK402976.1|/2e-07/Papilio xuthus mRNA for glutamyl-tRNA amidotransferase subunit A, partial cds, sequence id: Px-0860, expressed in epidermis	sp|Q17H91|GATA_AEDAE/6e-168/Glutamyl-tRNA(Gln) amidotransferase subunit A, mitochondrial OS=Aedes aegypti GN=gatA PE=3 SV=1	mdo:100023944/8e-16/fatty-acid amide hydrolase 1-like; K15528 fatty acid amide hydrolase [EC:3.5.1.99]	BH0666/1e-93/---	PTHR11895:SF7/8.8E-231/--	NA
Unigene5566_All	gi|646714281|gb|KDR18312.1|/2.92381e-38/Enoyl-CoA hydratase domain-containing protein 1 [Zootermopsis nevadensis]	NA	sp|Q5R4W0|ECHD1_PONAB/4e-26/Ethylmalonyl-CoA decarboxylase OS=Pongo abelii GN=ECHDC1 PE=2 SV=1	cfa:476348/7e-10/AUH; AU RNA binding protein/enoyl-CoA hydratase; K05607 methylglutaconyl-CoA hydratase [EC:4.2.1.18]	AF0963/3e-13/---	PTHR11941:SF27/9.3E-52/--	molecular_function:GO:0003824//catalytic activity;
Unigene5593_All	gi|156386800|ref|XP_001634099.1|/2.37491e-13/predicted protein [Nematostella vectensis] &gt;gi|156221178|gb|EDO42036.1| predicted protein [Nematostella vectensis]	NA	sp|Q5R7A8|MYCBP_PONAB/6e-14/C-Myc-binding protein OS=Pongo abelii GN=MYCBP PE=3 SV=3	dme:Dmel_CG4546/2e-07/CG4546 gene product from transcript CG4546-RA (EC:2.7.3.3); K00934 arginine kinase [EC:2.7.3.3]	NA	PTHR13168:SF0/5.5E-24/--	NA
Unigene5615_All	gi|646707733|gb|KDR14351.1|/0/Glutaminase kidney isoform, mitochondrial [Zootermopsis nevadensis]	gi|340718861|ref|XM_003397834.1|/1e-27/PREDICTED: Bombus terrestris glutaminase kidney isoform, mitochondrial-like, transcript variant 2 (LOC100647031), mRNA	sp|P13264|GLSK_RAT/1e-169/Glutaminase kidney isoform, mitochondrial OS=Rattus norvegicus GN=Gls PE=1 SV=2	nvi:100117430/0.0/NV10018; glutaminase kidney isoform, mitochondrial-like; K01425 glutaminase [EC:3.5.1.2]	all2934/7e-72/---	PTHR12544/0.0/--	NA
Unigene5642_All	gi|646714127|gb|KDR18220.1|/3.75656e-113/Glyoxylate reductase/hydroxypyruvate reductase [Zootermopsis nevadensis]	NA	sp|Q9UBQ7|GRHPR_HUMAN/1e-77/Glyoxylate reductase/hydroxypyruvate reductase OS=Homo sapiens GN=GRHPR PE=1 SV=1	api:100160394/1e-80/glyoxylate/hydroxypyruvate reductase-like; K00049 glyoxylate/hydroxypyruvate reductase [EC:1.1.1.79 1.1.1.81]	PAB2374/2e-66/---	PTHR10996:SF94/4.7E-146/--	NA
Unigene5692_All	gi|675371899|gb|KFM64801.1|/5.14408e-105/Histone-lysine N-methyltransferase SETMAR, partial [Stegodyphus mimosarum]	NA	sp|Q7JQ07|MOS1T_DROMA/7e-49/Mariner Mos1 transposase OS=Drosophila mauritiana GN=mariner\T PE=1 SV=1	mcc:703880/2e-45/SETMAR; SET domain and mariner transposase fusion gene; K11433 histone-lysine N-methyltransferase SETMAR [EC:2.1.1.43]	NA	PTHR23022:SF54/4.4E-12/--	NA
Unigene5705_All	gi|646717885|gb|KDR20565.1|/2.42213e-170/Glutaryl-CoA dehydrogenase, mitochondrial [Zootermopsis nevadensis]	gi|459178207|ref|XM_002130191.2|/2e-16/PREDICTED: Ciona intestinalis glutaryl-CoA dehydrogenase, mitochondrial (LOC100184635), mRNA	sp|Q2KHZ9|GCDH_BOVIN/1e-168/Glutaryl-CoA dehydrogenase, mitochondrial OS=Bos taurus GN=GCDH PE=2 SV=1	bta:506310/5e-168/GCDH, MGC137369; glutaryl-CoA dehydrogenase (EC:1.3.99.7); K00252 glutaryl-CoA dehydrogenase [EC:1.3.99.7]	PA0447/1e-139/---	PTHR10909:SF152/7.8E-268/--	NA
Unigene573_All	gi|256368116|gb|ACU78068.1|/9.98233e-112/hexamerin-like protein 1 [Locusta migratoria]	NA	sp|Q25641|CRPI_PERAM/2e-74/Allergen Cr-PI OS=Periplaneta americana PE=1 SV=1	dya:Dyak_GE14257/3e-48/GE14257 gene product from transcript GE14257-RA; K00505 tyrosinase [EC:1.14.18.1]	Rv2839c/6e-07/---	PS00210/-/Arthropod hemocyanins / insect LSPs signature 2.	NA
Unigene5730_All	gi|307178049|gb|EFN66894.1|/6.66948e-169/Pyruvate dehydrogenase E1 component subunit beta, mitochondrial [Camponotus floridanus]	gi|380026446|ref|XM_003696915.1|/3e-49/PREDICTED: Apis florea pyruvate dehydrogenase E1 component subunit beta, mitochondrial-like (LOC100863907), mRNA	sp|P11966|ODPB_BOVIN/3e-144/Pyruvate dehydrogenase E1 component subunit beta, mitochondrial OS=Bos taurus GN=PDHB PE=1 SV=2	ame:408654/9e-168/PDHB; pyruvate dehydrogenase (lipoamide) beta (EC:1.2.4.1); K00162 pyruvate dehydrogenase E1 component subunit beta [EC:1.2.4.1]	SPBC30D10.13c/6e-121/---	PTHR11624:SF56/1.7E-234/--	NA
Unigene5775_All	gi|198455422|ref|XP_002138069.1|/3.23181e-09/GA26154 [Drosophila pseudoobscura pseudoobscura] &gt;gi|198133237|gb|EDY68627.1| GA26154 [Drosophila pseudoobscura pseudoobscura]	NA	sp|Q6SPE9|SAMD1_RABIT/8e-10/Atherin OS=Oryctolagus cuniculus GN=SAMD1 PE=2 SV=1	dpo:Dpse_GA26154/2e-10/GA26154 gene product from transcript GA26154-RA; K00658 2-oxoglutarate dehydrogenase E2 component (dihydrolipoamide succinyltransferase) [EC:2.3.1.61]	RSc2303/9e-09/---	NA	NA
Unigene5876_All	gi|646720527|gb|KDR22207.1|/5.36115e-74/Peroxiredoxin-6 [Zootermopsis nevadensis]	gi|299892749|gb|GU561990.1|/3e-11/Psetta maximaCLone DB66 peroxiredoxin 6 (Prx6) mRNA, complete cds	sp|Q5ZJF4|PRDX6_CHICK/4e-55/Peroxiredoxin-6 OS=Gallus gallus GN=PRDX6 PE=2 SV=3	tca:656825/3e-62/similar to CG11765-PA; K00430 peroxidase [EC:1.11.1.7]	mll2432/9e-48/---	PS51352/15.335/Thioredoxin domain profile.	NA
Unigene590_All	gi|646707346|gb|KDR14152.1|/0/Alcohol dehydrogenaseCLass-3 [Zootermopsis nevadensis]	gi|527261027|ref|XM_005148705.1|/2e-09/PREDICTED: MelopsittacusUndulatus alcohol dehydrogenase 5 (class III), chi polypeptide (ADH5), mRNA	sp|P81431|ADHX_OCTVU/4e-176/Alcohol dehydrogenaseCLass-3 OS=Octopus vulgaris PE=1 SV=1	nvi:100118368/0.0/NV16308; alcohol dehydrogenaseCLass-3-like; K00121 S-(hydroxymethyl)glutathione dehydrogenase / alcohol dehydrogenase [EC:1.1.1.284 1.1.1.1]	YPO1502/7e-147/---	PTHR11695:SF401/5.3E-236/--	NA
Unigene6114_All	gi|557162253|emb|CDJ65137.1|/5.62283e-13/hypothetical protein ENH_00000920 [Eimeria necatrix]	gi|61353790|gb|AY842303.1|/4e-19/Macrobrachium rosenbergiiCLock mRNA, complete cds	sp|Q55F68|CYAD_DICDI/1e-09/Adenylate cyclase, terminal-differentiation specific OS=Dictyostelium discoideum GN=acrA PE=1 SV=1	api:100571907/4e-09/uncharacterized LOC100571907; K09188 histone-lysine N-methyltransferase MLL3 [EC:2.1.1.43]	YBR112c/2e-07/---	NA	NA
Unigene6157_All	gi|646702620|gb|KDR11729.1|/0/4-hydroxyphenylpyruvate dioxygenase [Zootermopsis nevadensis]	gi|380014040|ref|XM_003691004.1|/7e-28/PREDICTED: Apis florea 4-hydroxyphenylpyruvate dioxygenase-like (LOC100871841), mRNA	sp|P32755|HPPD_RAT/1e-156/4-hydroxyphenylpyruvate dioxygenase OS=Rattus norvegicus GN=Hpd PE=1 SV=3	aag:AaeL_AAEL014600/4e-178/4-hydroxyphenylpyruvate dioxygenase; K00457 4-hydroxyphenylpyruvate dioxygenase [EC:1.13.11.27]	all0771/3e-51/---	PTHR11959/8.3E-251/--	biological_process:GO:0009072//aromatic amino acid family metabolic process;GO:0055114//oxidation-reduction process;molecular_function:GO:0046872//metal ion binding;GO:0003868//4-hydroxyphenylpyruvate dioxygenase activity;
Unigene6216_All	gi|59799332|sp|P83994.1|CU18A_LOCMI/1.67542e-57/RecName: Full=Cuticle protein 18.6, isoform A; AltName: Full=LM-ACP 18.6A; Short=LM-18.6A [Locusta migratoria]	gi|289684240|ref|NM_001172798.1|/7e-16/Nasonia vitripennis cuticular protein RR-2 family member 4 (CPR4), mRNA	sp|P83994|CU18A_LOCMI/3e-59/Cuticle protein 18.6, isoform A OS=Locusta migratoria PE=1 SV=1	pon:100442005/6e-16/histone-lysine N-methyltransferase MLL4-like; K14959 histone-lysine N-methyltransferase MLL4 [EC:2.1.1.43]	YPO2725/3e-12/---	PF00379/5.3E-13/Insect cuticle protein	NA
Unigene6271_All	gi|646712386|gb|KDR17168.1|/7.9504e-38/hypothetical protein L798_08429, partial [Zootermopsis nevadensis]	NA	sp|Q53H47|SETMR_HUMAN/2e-22/Histone-lysine N-methyltransferase SETMAR OS=Homo sapiens GN=SETMAR PE=1 SV=2	ptr:470738/6e-22/SETMAR; SET domain and mariner transposase fusion gene; K11433 histone-lysine N-methyltransferase SETMAR [EC:2.1.1.43]	NA	NA	NA
Unigene6286_All	gi|646699271|gb|KDR09977.1|/0/4-aminobutyrate aminotransferase, mitochondrial [Zootermopsis nevadensis]	gi|195129678|ref|XM_002009247.1|/1e-16/Drosophila mojavensis GI13950 (Dmoj\GI13950), mRNA	sp|P80147|GABT_PIG/4e-162/4-aminobutyrate aminotransferase, mitochondrial OS=Sus scrofa GN=ABAT PE=1 SV=2	aag:AaeL_AAEL012609/0.0/4-aminobutyrate aminotransferase; K13524 4-aminobutyrate aminotransferase / (S)-3-amino-2-methylpropionate transaminase [EC:2.6.1.19 2.6.1.22]	YGR019w/9e-115/---	PTHR11986/1.2E-266/--	biological_process:GO:0009448//gamma-aminobutyric acid metabolic process;molecular_function:GO:0003867//4-aminobutyrate transaminase activity;GO:0030170//pyridoxal phosphate binding;
Unigene6344_All	gi|607352826|gb|EZA47715.1|/3.44318e-169/putative aspartate aminotransferase, cytoplasmic [Cerapachys biroi]	gi|37361063|gb|AC115117.5|/3e-26/Mus musculus BACCLone RP23-76J12 from chromosome 18, complete sequence	sp|Q22067|AATC_CAEEL/6e-138/Probable aspartate aminotransferase, cytoplasmic OS=Caenorhabditis elegans GN=got-1.2 PE=3 SV=1	nvi:100120655/1e-164/NV16345; aspartate aminotransferase, cytoplasmic-like; K14454 aspartate aminotransferase, cytoplasmic [EC:2.6.1.1]	YLR027c/5e-99/---	PS00105/-/AminotransferasesCLass-I pyridoxal-phosphate attachment site.	NA
Unigene6349_All	gi|665815214|ref|XP_008556252.1|/8.40465e-83/PREDICTED: protein lunapark-A [Microplitis demolitor]	gi|551515286|ref|XM_005809093.1|/6e-11/PREDICTED: Xiphophorus maculatus circadian locomoter output cycles protein kaput-like (LOC102219340), mRNA	sp|Q7TQ95|LNP_MOUSE/6e-68/Protein lunapark OS=Mus musculus GN=Lnp PE=1 SV=1	rno:307829/4e-08/Zfhx3, Atbf1, RGD1560268; zinc finger homeobox 3; K09378 AT-binding transcription factor 1	ECU09g0710/2e-07/---	PF10058/6.5E-20/Predicted integral membrane metal-binding protein (DUF2296)	NA
Unigene6407_All	gi|646723017|gb|KDR23789.1|/3.32852e-131/hypothetical protein L798_11365 [Zootermopsis nevadensis]	NA	sp|Q2T9N1|F1142_BOVIN/2e-65/Protein FAM114A2 OS=Bos taurus GN=FAM114A1 PE=2 SV=1	cqu:CpipJ_CPIJ009638/5e-06/enolase-phosphatase e-1; K09880 enolase-phosphatase E1 [EC:3.1.3.77]	NA	PTHR12842:SF5/2.4E-130/--	NA
Unigene6418_All	gi|662198521|ref|XP_008472386.1|/8.67411e-44/PREDICTED: PC4 and SFRS1-interacting protein-like [Diaphorina citri] &gt;gi|662198523|ref|XP_008472387.1| PREDICTED: PC4 and SFRS1-interacting protein-like [Diaphorina citri]	NA	sp|O75475|PSIP1_HUMAN/1e-24/PC4 and SFRS1-interacting protein OS=Homo sapiens GN=PSIP1 PE=1 SV=1	mcc:706933/2e-07/N-PAC; cytokine-like nuclear factor n-pac; K00020 3-hydroxyisobutyrate dehydrogenase [EC:1.1.1.31]	NA	PS50812/10.912/PWWP domain profile.	NA
Unigene6425_All	gi|646698221|gb|KDR09499.1|/0/Cysteine sulfinic acid decarboxylase, partial [Zootermopsis nevadensis]	gi|195472710|ref|XM_002088607.1|/2e-13/Drosophila yakuba GE18686 (Dyak\GE18686), mRNA	sp|Q9Y600|CSAD_HUMAN/9e-157/Cysteine sulfinic acid decarboxylase OS=Homo sapiens GN=CSAD PE=1 SV=2	tca:100124592/0.0/aspartate 1-decarboxylase (EC:4.1.1.11); K01580 glutamate decarboxylase [EC:4.1.1.15]	SMa2402/5e-49/---	PTHR11999:SF72/4.9E-270/--	biological_process:GO:0019752//carboxylic acid metabolic process;molecular_function:GO:0004068//aspartate 1-decarboxylase activity;GO:0030170//pyridoxal phosphate binding;
Unigene6473_All	gi|646693502|gb|KDR07725.1|/0/PWWP domain-containing protein 2A [Zootermopsis nevadensis]	gi|350405259|ref|XM_003487329.1|/1e-06/PREDICTED: Bombus impatiens hypothetical protein LOC100747282 (LOC100747282), mRNA	sp|Q96N64|PWP2A_HUMAN/2e-35/PWWP domain-containing protein 2A OS=Homo sapiens GN=PWWP2A PE=1 SV=2	bta:100848415/9e-08/DNA (cytosine-5)-methyltransferase 3B-like; K00558 DNA (cytosine-5-)-methyltransferase [EC:2.1.1.37]	mlr6506/8e-06/---	PTHR16112/9.0E-52/--	NA
Unigene6539_All	gi|646711470|gb|KDR16615.1|/0/Threonine dehydratase catabolic [Zootermopsis nevadensis]	gi|499009310|ref|XM_004536478.1|/4e-11/PREDICTED: Ceratitis capitata L-threonine dehydratase catabolic TdcB-like (LOC101456362), transcript variant X2, mRNA	sp|Q9GZT4|SRR_HUMAN/2e-43/Serine racemase OS=Homo sapiens GN=SRR PE=1 SV=1	ame:552523/1e-174/threonine dehydratase catabolic-like; K01754 threonine dehydratase [EC:4.3.1.19]	TM0356/1e-79/---	PF01842/5.6E-8/ACT domain	NA
Unigene654_All	gi|189238660|ref|XP_972432.2|/4.77377e-127/PREDICTED: ribosome biogenesis methyltransferase WBSCR22 [Tribolium castaneum] &gt;gi|270008360|gb|EFA04808.1| hypothetical protein TcasGA2_TC014857 [Tribolium castaneum]	gi|410909843|ref|XM_003968351.1|/5e-06/PREDICTED: Takifugu rubripesUncharacterized LOC101070595 (LOC101070595), mRNA	sp|Q9CY21|WBS22_MOUSE/1e-100/Ribosome biogenesis methyltransferase WBSCR22 OS=Mus musculus GN=Wbscr22 PE=2 SV=1	mdo:100018676/3e-107/uncharacterized methyltransferase WBSCR22-like; K00599 [EC:2.1.1.-]	YCR047c/1e-70/---	PTHR12734/1.8E-191/--	biological_process:GO:0032259//methylation;molecular_function:GO:0008168//methyltransferase activity;
Unigene6548_All	gi|646714016|gb|KDR18133.1|/3.7693e-117/Omega-amidase NIT2 [Zootermopsis nevadensis]	gi|507928106|ref|XM_004675251.1|/2e-06/PREDICTED: Condylura cristata nitrilase family, member 2 (NIT2), mRNA	sp|Q497B0|NIT2_RAT/1e-98/Omega-amidase NIT2 OS=Rattus norvegicus GN=Nit2 PE=1 SV=1	tca:656225/4e-98/similar to CG8132-PA; K13566 omega-amidase [EC:3.5.1.3]	SPAC26A3.11/5e-82/---	PTHR23088/1.3E-169/--	NA
Unigene6554_All	gi|646723473|gb|KDR24070.1|/0/Fatty-acid amide hydrolase 2 [Zootermopsis nevadensis]	gi|383858863|ref|XM_003704871.1|/3e-06/PREDICTED: Megachile rotundata fatty-acid amide hydrolase 2-like (LOC100878456), mRNA	sp|Q6GMR7|FAAH2_HUMAN/8e-106/Fatty-acid amide hydrolase 2 OS=Homo sapiens GN=FAAH2 PE=2 SV=1	dpo:Dpse_GA20678/1e-83/GA20678 gene product from transcript GA20678-RA; K01426 amidase [EC:3.5.1.4]	all7525/5e-39/---	PTHR11895:SF59/2.0E-191/--	molecular_function:GO:0016787//hydrolase activity;
Unigene66_All	gi|644994290|ref|XP_008215204.1|/0/PREDICTED: procollagen-lysine,2-oxoglutarate 5-dioxygenase 3 isoform X4 [Nasonia vitripennis]	gi|347966055|ref|XM_321614.4|/7e-27/Anopheles gambiae str. PEST AGAP001507-PA (AgaP_AGAP001507) mRNA, complete cds	sp|Q5U367|PLOD3_RAT/0.0/Procollagen-lysine,2-oxoglutarate 5-dioxygenase 3 OS=Rattus norvegicus GN=Plod3 PE=2 SV=1	nvi:100117467/0.0/NV13234; procollagen-lysine,2-oxoglutarate 5-dioxygenase 3-like; K13647 procollagen-lysine,2-oxoglutarate 5-dioxygenase, invertebrate [EC:1.14.11.4]	NA	SM00702/1.8E-24/Prolyl 4-hydroxylase alpha subunit homologues.	NA
Unigene6621_All	gi|328700364|ref|XP_001946672.2|/0/PREDICTED: chorion peroxidase-like [Acyrthosiphon pisum]	gi|513211567|ref|XM_003642246.2|/1e-09/PREDICTED: Gallus gallusCLass I histocompatibility antigen, F10 alpha chain-like (LOC417083), transcript variant X1, mRNA	sp|Q9VEG6|PERC_DROME/2e-128/Chorion peroxidase OS=Drosophila melanogaster GN=Pxt PE=2 SV=3	dwi:Dwil_GK22572/2e-110/GK22572 gene product from transcript GK22572-RA; K14971 nuclear receptor coactivator 6	CC3441/5e-13/---	PF03098/2.5E-173/Animal haem peroxidase	molecular_function:GO:0016491//oxidoreductase activity;
Unigene6622_All	gi|646714757|gb|KDR18611.1|/0/Pyruvate dehydrogenase phosphatase regulatory subunit, mitochondrial [Zootermopsis nevadensis]	gi|350406372|ref|XM_003487701.1|/4e-16/PREDICTED: Bombus impatiens pyruvate dehydrogenase phosphatase regulatory subunit, mitochondrial-like (LOC100741735), mRNA	sp|O46504|PDPR_BOVIN/0.0/Pyruvate dehydrogenase phosphatase regulatory subunit, mitochondrial OS=Bos taurus GN=PDPR PE=1 SV=1	rno:114123/2e-127/Sardh; sarcosine dehydrogenase (EC:1.5.99.1); K00314 sarcosine dehydrogenase [EC:1.5.8.3]	SMb21534_2/6e-79/---	PTHR13847:SF164/5.7E-239/--	NA
Unigene663_All	gi|242018398|ref|XP_002429664.1|/6.56936e-80/Pyrroline-5-carboxylate reductase, putative [Pediculus humanus corporis] &gt;gi|212514649|gb|EEB16926.1| Pyrroline-5-carboxylate reductase, putative [Pediculus humanus corporis]	gi|374428416|emb|FQ310508.3|/2e-12/Dicentrarchus labrax chromosome sequence corresponding to linkage group 18, complete sequence	sp|Q922W5|P5CR1_MOUSE/8e-60/Pyrroline-5-carboxylate reductase 1, mitochondrial OS=Mus musculus GN=Pycr1 PE=2 SV=1	tca:664343/4e-79/similar to CG5840-PA, isoform A; K00286 pyrroline-5-carboxylate reductase [EC:1.5.1.2]	MA4102/4e-53/---	PTHR11645:SF18/2.4E-115/--	biological_process:GO:0006561//proline biosynthetic process;molecular_function:GO:0016491//oxidoreductase activity;
Unigene6750_All	gi|646720455|gb|KDR22178.1|/1.7212e-09/hypothetical protein L798_02666 [Zootermopsis nevadensis]	NA	sp|Q52KI8|SRRM1_MOUSE/2e-08/Serine/arginine repetitive matrix protein 1 OS=Mus musculus GN=Srrm1 PE=1 SV=2	mmu:51796/6e-08/Srrm1, AA407769, POP101, Srm160; serine/arginine repetitive matrix 1; K13171 serine/arginine repetitive matrix protein 1	NA	NA	NA
Unigene6784_All	gi|646710171|gb|KDR15772.1|/3.94146e-167/Argininosuccinate lyase [Zootermopsis nevadensis]	gi|513137513|gb|KC513736.1|/2e-07/Protopterus annectens argininosuccinate lyase mRNA, complete cds	sp|P51464|ARLY_LITCT/3e-152/Argininosuccinate lyase OS=Lithobates catesbeiana GN=ASL PE=3 SV=1	tca:656134/2e-159/similar to argininosuccinate lyase; K01755 argininosuccinate lyase [EC:4.3.2.1]	SPBC1539.03c/3e-144/---	PTHR11444:SF3/6.7E-256/--	molecular_function:GO:0003824//catalytic activity;
Unigene6955_All	gi|646708824|gb|KDR14971.1|/6.92006e-170/putative pyruvate dehydrogenase E1 component subunit alpha, mitochondrial [Zootermopsis nevadensis]	gi|195131188|ref|XM_002009997.1|/4e-51/Drosophila mojavensis GI14910 (Dmoj\GI14910), mRNA	sp|P35486|ODPA_MOUSE/7e-132/Pyruvate dehydrogenase E1 component subunit alpha, somatic form, mitochondrial OS=Mus musculus GN=Pdha1 PE=1 SV=1	tca:663379/8e-165/similar to CG7010-PD, isoform D; K00161 pyruvate dehydrogenase E1 component subunit alpha [EC:1.2.4.1]	SPAC26F1.03/6e-100/---	PTHR11516/6.1E-235/--	biological_process:GO:0006096//glycolytic process;GO:0055114//oxidation-reduction process;cellular_component:GO:0043231//intracellular membrane-bounded organelle;molecular_function:GO:0004739//pyruvate dehydrogenase (acetyl-transferring) activity;
Unigene7090_All	gi|646719718|gb|KDR21736.1|/8.84136e-14/hypothetical protein L798_02795 [Zootermopsis nevadensis]	NA	sp|P05790|FIBH_BOMMO/2e-09/Fibroin heavy chain OS=Bombyx mori GN=FIBH PE=1 SV=4	cfa:100684979/5e-10/uncharacterized LOC100684979; K09211 krueppel-like factor 17	CC3441/3e-08/---	NA	NA
Unigene7188_All	gi|383857632|ref|XP_003704308.1|/0/PREDICTED: CAD protein-like [Megachile rotundata]	gi|347963555|ref|XM_310823.5|/6e-52/Anopheles gambiae str. PEST AGAP000300-PA (AgaP_AGAP000300) mRNA, complete cds	sp|P05990|PYR1_DROME/0.0/CAD protein OS=Drosophila melanogaster GN=r PE=1 SV=3	ame:410408/0.0/Cad; conserved ATPase domain protein; K11540 carbamoyl-phosphate synthase / aspartate carbamoyltransferase / dihydroorotase [EC:6.3.5.5 2.1.3.2 3.5.2.3]	YJL130c_4/4e-79/---	PR00101/5.7E-36/Aspartate carbamoyltransferase signature	NA
Unigene7237_All	gi|546681130|gb|ERL91280.1|/8.23305e-41/hypothetical protein D910_08613 [Dendroctonus ponderosae]	gi|242007817|ref|XM_002424673.1|/4e-11/Pediculus humanus corporis Homocysteine S-methyltransferase, putative, mRNA	NA	ame:725816/6e-40/homocysteine S-methyltransferase ybgG-like; K00547 homocysteine S-methyltransferase [EC:2.1.1.10]	MT2533/2e-18/---	PTHR21091:SF9/8.8E-46/--	NA
Unigene7248_All	gi|1160355|gb|AAB00542.1|/6.78089e-08/UNC-89 [Caenorhabditis elegans]	NA	sp|O01761|UNC89_CAEEL/1e-09/Muscle M-line assembly proteinUnc-89 OS=Caenorhabditis elegans GN=unc-89 PE=1 SV=3	tgu:100222084/2e-06/caldesmon 1; K12327 caldesmon	NA	NA	biological_process:GO:0009653//anatomical structure morphogenesis;GO:0031034//myosin filament assembly;GO:0044767//single-organism developmental process;cellular_component:GO:0005622//intracellular;molecular_function:GO:0005488//binding;
Unigene7257_All	gi|3136134|gb|AAC16614.1|/5.87633e-84/transposase [Drosophila simulans]	gi|511996|emb|X73313.1|/2e-36/M.ruginodis mariner-like element DNA	sp|Q7JQ07|MOS1T_DROMA/1e-84/Mariner Mos1 transposase OS=Drosophila mauritiana GN=mariner\T PE=1 SV=1	ptr:470738/5e-28/SETMAR; SET domain and mariner transposase fusion gene; K11433 histone-lysine N-methyltransferase SETMAR [EC:2.1.1.43]	NA	PF13412/7.3E-6/Winged helix-turn-helix DNA-binding	biological_process:GO:0015074//DNA integration;GO:0090305//nucleic acid phosphodiester bond hydrolysis;GO:0006310//DNA recombination;cellular_component:GO:0005634//nucleus;molecular_function:GO:0003677//DNA binding;GO:0046872//metal ion binding;GO:0004519//endonuclease activity;
Unigene7266_All	gi|237838763|ref|XP_002368679.1|/1.1657e-12/voltage gated chloride channel domain-containing protein [Toxoplasma gondii ME49]	NA	sp|Q96JM3|CHAP1_HUMAN/1e-09/Chromosome alignment-maintaining phosphoprotein 1 OS=Homo sapiens GN=CHAMP1 PE=1 SV=2	ptr:455959/8e-10/histone-lysine N-methyltransferase MLL4-like; K14959 histone-lysine N-methyltransferase MLL4 [EC:2.1.1.43]	Rv3876/9e-10/---	PS50157/8.663/Zinc finger C2H2 type domain profile.	NA
Unigene7305_All	gi|478263612|gb|ENN81918.1|/0/hypothetical protein YQE_01630, partial [Dendroctonus ponderosae]	gi|344272249|ref|XR_133674.1|/6e-24/PREDICTED: Loxodonta africana succinyl-CoA:3-ketoacid-coenzyme A transferase 1, mitochondrial-like (LOC100669554), miscRNA	sp|P55809|SCOT1_HUMAN/0.0/Succinyl-CoA:3-ketoacid coenzyme A transferase 1, mitochondrial OS=Homo sapiens GN=OXCT1 PE=1 SV=1	aga:AgaP_AGAP006096/0.0/AGAP006096-PA; K01027 3-oxoacid CoA-transferase [EC:2.8.3.5]	jhp0637/9e-76/---	PTHR13707:SF23/0.0/--	NA
Unigene7347_All	gi|646718720|gb|KDR21089.1|/0/Glycine dehydrogenase [decarboxylating], mitochondrial [Zootermopsis nevadensis]	gi|558138035|ref|XM_006117848.1|/6e-21/PREDICTED: Pelodiscus sinensis glycine dehydrogenase (decarboxylating) (GLDC), mRNA	sp|P23378|GCSP_HUMAN/0.0/Glycine dehydrogenase (decarboxylating), mitochondrial OS=Homo sapiens GN=GLDC PE=1 SV=2	tca:658613/0.0/similar to CG3999-PA; K00281 glycine dehydrogenase [EC:1.4.4.2]	all4607_2/0.0/---	PTHR11773:SF1/0.0/--	biological_process:GO:0006546//glycine catabolic process;GO:0055114//oxidation-reduction process;molecular_function:GO:0032440//2-alkenal reductase [NAD(P)] activity;GO:0016829//lyase activity;GO:0030170//pyridoxal phosphate binding;GO:0004375//glycine dehydrogenase (decarboxylating) activity;
Unigene7368_All	gi|646701507|gb|KDR11197.1|/2.35875e-149/Spermine synthase [Zootermopsis nevadensis]	gi|383856562|ref|XM_003703729.1|/7e-11/PREDICTED: Megachile rotundata spermine synthase-like (LOC100879635), mRNA	sp|P97355|SPSY_MOUSE/7e-84/Spermine synthase OS=Mus musculus GN=Sms PE=1 SV=1	nvi:100116075/1e-128/NV11021; spermine synthase-like; K00802 spermine synthase [EC:2.5.1.22]	APE0767/1e-14/---	PTHR11558/3.0E-143/--	NA
Unigene741_All	gi|646706151|gb|KDR13529.1|/8.15571e-127/Fumarylacetoacetate hydrolase domain-containing protein 2 [Zootermopsis nevadensis]	NA	sp|Q6GLT8|FAHD2_XENLA/8e-87/Fumarylacetoacetate hydrolase domain-containing protein 2 OS=Xenopus laevis GN=fahd2 PE=2 SV=1	mgp:100548869/7e-35/fumarylacetoacetate hydrolase domain-containing protein 1-like; K01557 acylpyruvate hydrolase [EC:3.7.1.5]	PAE2688/4e-54/---	PTHR11820/1.8E-136/--	NA
Unigene7436_All	gi|657785188|ref|XP_008319820.1|/6.45698e-22/PREDICTED: LOW QUALITY PROTEIN: keratin-associated protein 4-3-like [Cynoglossus semilaevis]	gi|195045026|ref|XM_001991887.1|/2e-17/Drosophila grimshawi GH12924 (Dgri\GH12924), mRNA	sp|Q9Y0C9|RIP3_DICDI/3e-16/Ras-interacting protein RIP3 OS=Dictyostelium discoideum GN=ripA PE=1 SV=1	dmo:Dmoj_GI11173/2e-15/GI11173 gene product from transcript GI11173-RA; K02599 Notch	YBR112c/5e-11/---	NA	NA
Unigene7516_All	gi|704171511|ref|XP_010131967.1|/1.74866e-13/PREDICTED: histidine-rich glycoprotein [Buceros rhinoceros silvestris]	gi|390335915|ref|XM_789336.3|/2e-06/PREDICTED: Strongylocentrotus purpuratusUncharacterized LOC589701 (LOC589701), mRNA	sp|Q54QR1|LIMA_DICDI/1e-07/LIM domain-containing protein A OS=Dictyostelium discoideum GN=limA PE=2 SV=1	ame:408810/1e-08/rap guanine nucleotide exchange factor 2-like; K08018 Rap guanine nucleotide exchange factor (GEF) 2	NA	NA	NA
Unigene7528_All	gi|27465081|gb|AAO12864.1|/4.93115e-22/Ccmar2 transposase [Ceratitis capitata]	NA	sp|Q53H47|SETMR_HUMAN/3e-11/Histone-lysine N-methyltransferase SETMAR OS=Homo sapiens GN=SETMAR PE=1 SV=2	bta:534913/3e-11/SETMAR, MGC151518; SET domain and mariner transposase fusion gene (EC:2.1.1.43); K11433 histone-lysine N-methyltransferase SETMAR [EC:2.1.1.43]	NA	NA	NA
Unigene753_All	gi|498983255|ref|XP_004530069.1|/3.53683e-86/PREDICTED: methylthioribose-1-phosphate isomerase-like isoform X1 [Ceratitis capitata] &gt;gi|498983259|ref|XP_004530070.1| PREDICTED: methylthioribose-1-phosphate isomerase-like isoform X2 [Ceratitis capitata] &gt;gi|498983263|ref|XP_004530071.1| PREDICTED: methylthioribose-1-phosphate isomerase-like isoform X3 [Ceratitis capitata]	gi|195165859|ref|XM_002023720.1|/4e-09/Drosophila persimilis GL27236 (Dper\GL27236), mRNA	sp|Q16I17|MTNA_AEDAE/1e-85/Methylthioribose-1-phosphate isomerase OS=Aedes aegypti GN=AAEL013828 PE=3 SV=1	aag:AaeL_AAEL013828/4e-85/translation initiation factor eif-2b; K08963 methylthioribose-1-phosphate isomerase [EC:5.3.1.23]	SPBC23E6.10c/3e-52/---	PF01008/1.5E-29/Initiation factor 2 subunit family	biological_process:GO:0019284//L-methionine biosynthetic process from S-adenosylmethionine;GO:0019509//L-methionine biosynthetic process from methylthioadenosine;cellular_component:GO:0005634//nucleus;GO:0005737//cytoplasm;molecular_function:GO:0046523//S-methyl-5-thioribose-1-phosphate isomerase activity;
Unigene758_All	gi|646713878|gb|KDR18054.1|/2.86551e-33/Peroxisomal acyl-coenzyme A oxidase 3 [Zootermopsis nevadensis]	NA	sp|O15254|ACOX3_HUMAN/3e-26/Peroxisomal acyl-coenzyme A oxidase 3 OS=Homo sapiens GN=ACOX3 PE=1 SV=2	spu:580963/2e-30/similar to Acyl-Coenzyme A oxidase 3, pristanoyl; K00232 acyl-CoA oxidase [EC:1.3.3.6]	NA	PF01756/3.6E-30/Acyl-CoA oxidase	biological_process:GO:0044710//single-organism metabolic process;molecular_function:GO:0016627//oxidoreductase activity, acting on the CH-CH group of donors;
Unigene7596_All	gi|675370026|gb|KFM62928.1|/5.57741e-180/Formimidoyltransferase-cyclodeaminase, partial [Stegodyphus mimosarum]	NA	sp|Q9YH58|FTCD_CHICK/2e-166/Formimidoyltransferase-cyclodeaminase OS=Gallus gallus GN=FTCD PE=2 SV=1	xtr:448617/7e-171/ftcd, MGC89380; formiminotransferase cyclodeaminase; K13990 glutamate formiminotransferase / formiminotetrahydrofolate cyclodeaminase [EC:2.1.2.5 4.3.1.4]	SPy2083/2e-57/---	PTHR12234:SF0/2.4E-300/--	biological_process:GO:0008152//metabolic process;molecular_function:GO:0003824//catalytic activity;
Unigene7639_All	gi|332027123|gb|EGI67218.1|/6.8793e-36/FLJ37770-like protein [Acromyrmex echinatior]	NA	sp|Q7JQ07|MOS1T_DROMA/3e-14/Mariner Mos1 transposase OS=Drosophila mauritiana GN=mariner\T PE=1 SV=1	mcc:703880/4e-11/SETMAR; SET domain and mariner transposase fusion gene; K11433 histone-lysine N-methyltransferase SETMAR [EC:2.1.1.43]	NA	PTHR23016:SF2/5.6E-18/--	NA
Unigene7650_All	gi|389594451|ref|XP_003722448.1|/9.2197e-12/proteophosphoglycan ppg4 [Leishmania major strain Friedlin] &gt;gi|323363676|emb|CBZ12681.1| proteophosphoglycan ppg4 [Leishmania major strain Friedlin]	NA	sp|O95271|TNKS1_HUMAN/7e-07/Tankyrase-1 OS=Homo sapiens GN=TNKS PE=1 SV=2	mcc:707153/2e-07/mucin-7-like; K13909 mucin-7	NA	NA	NA
Unigene7655_All	gi|646723605|gb|KDR24152.1|/0/Prolyl 4-hydroxylase subunit alpha-2 [Zootermopsis nevadensis]	gi|549438552|gb|KC282408.1|/9e-19/Leptinotarsa decemlineataCLone 49-57889 4-hydroxylase alpha subunit mRNA, partial cds	sp|Q5RAG8|P4HA1_PONAB/7e-149/Prolyl 4-hydroxylase subunit alpha-1 OS=Pongo abelii GN=P4HA1 PE=2 SV=1	nvi:100116138/0.0/NV14681; prolyl 4-hydroxylase subunit alpha-2-like; K00472 prolyl 4-hydroxylase [EC:1.14.11.2]	NA	PF03171/1.2E-11/2OG-Fe(II) oxygenase superfamily	NA
Unigene7791_All	gi|505842409|ref|XP_004614710.1|/1.66892e-114/PREDICTED: lipoamide acyltransferase component of branched-chain alpha-keto acid dehydrogenase complex, mitochondrial [Sorex araneus]	gi|558147398|ref|XM_006119821.1|/4e-11/PREDICTED: Pelodiscus sinensis dihydrolipoamide branched chain transacylase E2 (DBT), transcript variant X7, mRNA	sp|P11181|ODB2_BOVIN/2e-114/Lipoamide acyltransferase component of branched-chain alpha-keto acid dehydrogenase complex, mitochondrial OS=Bos taurus GN=DBT PE=1 SV=2	tgu:100229215/2e-116/dihydrolipoamide branched chain transacylase E2; K09699 2-oxoisovalerate dehydrogenase E2 component (dihydrolipoyl transacylase) [EC:2.3.1.168]	BH2653/4e-74/---	PS50968/13.86/Biotinyl/lipoyl domain profile.	NA
Unigene7841_All	gi|1169132|sp|P45585.1|CU65_LOCMI/1.62295e-28/RecName: Full=Cuticle protein 65; AltName: Full=LM-ACP 65; Short=LM-65 [Locusta migratoria] &gt;gi|998755|gb|AAB34517.1| Lm-ACP65=wing cuticle protein [Locusta migratoria=migratory locusts, wings, Peptide, 145 aa]	gi|153916395|dbj|AK274881.1|/1e-07/Gryllus bimaculatus mRNA, GBcontig21742	sp|P45585|CU65_LOCMI/2e-30/Cuticle protein 65 OS=Locusta migratoria PE=1 SV=1	ame:409155/3e-09/dihydrolipoyllysine-residue succinyltransferase component of 2-oxoglutarate dehydrogenase complex, mitochondrial-like; K00658 2-oxoglutarate dehydrogenase E2 component (dihydrolipoamide succinyltransferase) [EC:2.3.1.61]	CC3494_1/4e-06/---	NA	NA
Unigene7849_All	gi|657406177|emb|CDO39384.1|/0/glutamate dehydrogenase, mitochondrial [Blattella germanica]	gi|380022071|ref|XM_003694831.1|/2e-91/PREDICTED: Apis florea glutamate dehydrogenase, mitochondrial-like (LOC100865204), mRNA	sp|P54385|DHE3_DROME/0.0/Glutamate dehydrogenase, mitochondrial OS=Drosophila melanogaster GN=Gdh PE=1 SV=2	ame:409253/0.0/Gdh; glutamate dehydrogenase; K00261 glutamate dehydrogenase (NAD(P)+) [EC:1.4.1.3]	TM1015/2e-79/---	PR00082/1.2E-32/Glutamate/leucine/phenylalanine/valine dehydrogenase signature	NA
Unigene7870_All	gi|645002197|ref|XP_001606634.2|/1.69794e-85/PREDICTED: glyoxylate/hydroxypyruvate reductase HPR3-like [Nasonia vitripennis]	NA	sp|Q9UBQ7|GRHPR_HUMAN/5e-16/Glyoxylate reductase/hydroxypyruvate reductase OS=Homo sapiens GN=GRHPR PE=1 SV=1	xla:414606/6e-16/grhpr.1, MGC82214, glxr, glyd; glyoxylate reductase/hydroxypyruvate reductase, gene 1; K00049 glyoxylate/hydroxypyruvate reductase [EC:1.1.1.79 1.1.1.81]	VC0267/2e-34/---	PTHR10996/6.9E-102/--	NA
Unigene7877_All	gi|359843262|gb|AEV89766.1|/1.3115e-143/enoyl-CoA hydratase, partial [Schistocerca gregaria]	gi|359843261|gb|HQ851388.1|/0.0/Schistocerca gregaria enoyl-CoA hydratase mRNA, partial cds	sp|P34559|ECHM_CAEEL/1e-97/Probable enoyl-CoA hydratase, mitochondrial OS=Caenorhabditis elegans GN=ech-6 PE=1 SV=1	dvi:Dvir_GJ20693/9e-112/GJ20693 gene product from transcript GJ20693-RA; K07511 enoyl-CoA hydratase [EC:4.2.1.17]	BMEI1945/8e-82/---	PS00166/-/Enoyl-CoA hydratase/isomerase signature.	biological_process:GO:0008152//metabolic process;molecular_function:GO:0003824//catalytic activity;
Unigene7894_All	gi|646693786|gb|KDR07801.1|/3.3412e-28/hypothetical protein L798_02431 [Zootermopsis nevadensis]	NA	NA	dwi:Dwil_GK11887/6e-23/GK11887 gene product from transcript GK11887-RA; K00162 pyruvate dehydrogenase E1 component subunit beta [EC:1.2.4.1]	NA	PF08213/1.2E-10/Mitochondrial domain ofUnknown function (DUF1713)	biological_process:GO:0006090//pyruvate metabolic process;GO:0031122//cytoplasmic microtubule organization;cellular_component:GO:0005875//microtubule associated complex;GO:0045254//pyruvate dehydrogenase complex;GO:0005811//lipid particle;GO:0005739//mitochondrion;molecular_function:GO:0004739//pyruvate dehydrogenase (acetyl-transferring) activity;
Unigene7919_All	gi|646715329|gb|KDR18971.1|/3.85677e-173/Asparagine synthetase [glutamine-hydrolyzing] [Zootermopsis nevadensis]	NA	sp|P19891|ASNS_CRIGR/3e-135/Asparagine synthetase [glutamine-hydrolyzing] OS=Cricetulus griseus GN=ASNS PE=2 SV=2	nvi:100113652/2e-153/NV10079; asparagine synthetase [glutamine-hydrolyzing]-like; K01953 asparagine synthase (glutamine-hydrolysing) [EC:6.3.5.4]	L00396/7e-82/---	PTHR11772/7.1E-210/--	NA
Unigene7957_All	gi|147900029|ref|NP_001083128.1|/2.02086e-67/probable proline dehydrogenase 2 [Xenopus laevis] &gt;gi|82186827|sp|Q6PAY6.1|PROD2_XENLA RecName: Full=Probable proline dehydrogenase 2; AltName: Full=Probable proline oxidase 2 [Xenopus laevis] &gt;gi|37805279|gb|AAH59998.1| MGC68483 protein [Xenopus laevis]	NA	sp|Q6PAY6|PROD2_XENLA/3e-69/Probable proline dehydrogenase 2 OS=Xenopus laevis GN=prodh2 PE=2 SV=1	xla:398760/1e-68/prodh2, MGC68483; proline dehydrogenase (oxidase) 2 (EC:1.5.99.8); K11394 hydroxyproline oxidase [EC:1.5.-.-]	SPCC70.03c/2e-18/---	PTHR13914/6.3E-99/--	biological_process:GO:0009064//glutamine family amino acid metabolic process;GO:1901605//alpha-amino acid metabolic process;
Unigene7959_All	gi|674043369|ref|XP_008827596.1|/1.93447e-11/PREDICTED: E3 ubiquitin-protein ligase Hakai-like [Nannospalax galili]	gi|393803285|gb|JQ405331.1|/6e-08/Tamandua tetradactyla isolate Tam1 runt-related transcription factor 2 (Runx2) gene, partial cds	sp|Q95JC9|PRP_PIG/1e-09/Basic proline-rich protein OS=Sus scrofa PE=1 SV=2	ame:409155/4e-10/dihydrolipoyllysine-residue succinyltransferase component of 2-oxoglutarate dehydrogenase complex, mitochondrial-like; K00658 2-oxoglutarate dehydrogenase E2 component (dihydrolipoamide succinyltransferase) [EC:2.3.1.61]	CC3494_1/1e-07/---	NA	NA
Unigene7985_All	gi|47212538|emb|CAF90554.1|/6.54301e-102/unnamed protein product, partial [Tetraodon nigroviridis]	NA	sp|P41689|SPYA_FELCA/8e-97/Serine--pyruvate aminotransferase, mitochondrial OS=Felis catus GN=AGXT PE=2 SV=1	tca:657046/3e-102/similar to CG3926-PA; K00830 alanine-glyoxylate transaminase / serine-glyoxylate transaminase / serine-pyruvate transaminase [EC:2.6.1.44 2.6.1.45 2.6.1.51]	alr1004/1e-70/---	PTHR21152/2.4E-127/--	NA
Unigene7990_All	gi|359843264|gb|AEV89767.1|/1.51236e-171/cystathionine beta-lyase, partial [Schistocerca gregaria]	gi|359843263|gb|HQ851389.1|/0.0/Schistocerca gregaria cystathionine beta-lyase mRNA, partial cds	sp|P32929|CGL_HUMAN/4e-137/Cystathionine gamma-lyase OS=Homo sapiens GN=CTH PE=1 SV=3	aag:AaeL_AAEL004059/4e-149/cystathionine beta-lyase; K01758 cystathionine gamma-lyase [EC:4.4.1.1]	APE1226/5e-116/---	PTHR11808/4.1E-232/--	biological_process:GO:0008152//metabolic process;molecular_function:GO:0016829//lyase activity;GO:0030170//pyridoxal phosphate binding;
Unigene8060_All	gi|646710949|gb|KDR16327.1|/5.50582e-117/Aminoacylase-1 [Zootermopsis nevadensis]	NA	sp|Q5RFB0|ACY1_PONAB/8e-103/Aminoacylase-1 OS=Pongo abelii GN=ACY1 PE=2 SV=2	tca:657672/4e-111/similar to CG6465-PA; K14677 aminoacylase [EC:3.5.1.14]	PH0265/9e-19/---	PF07687/4.8E-9/Peptidase dimerisation domain	biological_process:GO:0008152//metabolic process;molecular_function:GO:0016787//hydrolase activity;
Unigene8067_All	gi|242024944|ref|XP_002432886.1|/5.9447e-23/UDP-glucuronosyltransferase 2B7 precursor, putative [Pediculus humanus corporis] &gt;gi|212518395|gb|EEB20148.1| UDP-glucuronosyltransferase 2B7 precursor, putative [Pediculus humanus corporis]	NA	sp|O00268|TAF4_HUMAN/3e-09/Transcription initiation factor TFIID subunit 4 OS=Homo sapiens GN=TAF4 PE=1 SV=2	hsa:6874/1e-08/TAF4, FLJ41943, TAF2C, TAF2C1, TAF4A, TAFII130, TAFII135; TAF4 RNA polymerase II, TATA box binding protein (TBP)-associated factor, 135kDa; K03129 transcription initiation factor TFIID subunit 4	DR0400/5e-07/---	PTHR11926:SF120/2.4E-23/--	molecular_function:GO:0016757//transferase activity, transferring glycosyl groups;
Unigene81_All	gi|571557313|ref|XP_006558995.1|/1.87349e-132/PREDICTED: ankyrin repeat domain-containing protein SOWAHB-like isoform X1 [Apis mellifera]	gi|195019765|ref|XM_001985014.1|/1e-08/Drosophila grimshawi GH16838 (Dgri\GH16838), mRNA	sp|Q8BLS7|SWAHA_MOUSE/1e-38/Ankyrin repeat domain-containing protein SOWAHA OS=Mus musculus GN=Sowaha PE=2 SV=2	gga:374252/2e-10/TNKS, tankyrase-1; tankyrase, TRF1-interacting ankyrin-related ADP-ribose polymerase (EC:2.4.2.30); K10799 tankyrase [EC:2.4.2.30]	mlr6506/4e-06/---	PF12796/3.4E-14/Ankyrin repeats (3 copies)	NA
Unigene8112_All	gi|675370958|gb|KFM63860.1|/6.36075e-137/Histone-lysine N-methyltransferase SETMAR, partial [Stegodyphus mimosarum]	NA	sp|Q53H47|SETMR_HUMAN/4e-54/Histone-lysine N-methyltransferase SETMAR OS=Homo sapiens GN=SETMAR PE=1 SV=2	mcc:703880/8e-54/SETMAR; SET domain and mariner transposase fusion gene; K11433 histone-lysine N-methyltransferase SETMAR [EC:2.1.1.43]	NA	PTHR23016/2.6E-48/--	NA
Unigene8133_All	gi|675367037|gb|KFM59939.1|/1.36682e-14/Peroxisomal acyl-coenzyme A oxidase 3, partial [Stegodyphus mimosarum]	NA	sp|Q5RAU0|ACOX3_PONAB/1e-12/Peroxisomal acyl-coenzyme A oxidase 3 OS=Pongo abelii GN=ACOX3 PE=2 SV=1	api:100163509/3e-15/peroxisomal acyl-coenzyme A oxidase 3-like; K00232 acyl-CoA oxidase [EC:1.3.3.6]	NA	PF01756/2.5E-18/Acyl-CoA oxidase	biological_process:GO:0044710//single-organism metabolic process;molecular_function:GO:0016627//oxidoreductase activity, acting on the CH-CH group of donors;
Unigene8225_All	gi|557779344|ref|XP_005189299.1|/4.03181e-14/PREDICTED: WAS/WASL-interacting protein family member 1-like [Musca domestica]	NA	sp|O15743|SPNA_DICDI/2e-07/Protein spalten OS=Dictyostelium discoideum GN=spnA PE=1 SV=1	mdo:100029206/3e-08/PHD finger protein 2-like; K11445 JmjC domain-containing histone demethylation protein 1D/E/F	CC3494_1/2e-06/---	NA	NA
Unigene8256_All	gi|340385146|ref|XP_003391071.1|/1.00242e-24/PREDICTED: hypothetical protein LOC100641148, partial [Amphimedon queenslandica]	NA	sp|Q8C8R3|ANK2_MOUSE/3e-23/Ankyrin-2 OS=Mus musculus GN=Ank2 PE=1 SV=2	ecb:100058869/2e-23/EHMT1; euchromatic histone-lysine N-methyltransferase 1; K11420 euchromatic histone-lysine N-methyltransferase [EC:2.1.1.43]	all2748/2e-18/---	PS50088/8.736/Ankyrin repeat profile.	NA
Unigene8283_All	gi|548517321|ref|XP_005696492.1|/7.0726e-08/PREDICTED: basic proline-rich protein-like [Capra hircus]	NA	sp|P39881|CUX1_CANFA/4e-07/Homeobox protein cut-like 1 (Fragment) OS=Canis familiaris GN=CUX1 PE=2 SV=1	mdo:100018249/2e-07/uncharacterized LOC100018249; K13172 serine/arginine repetitive matrix protein 2	NA	NA	NA
Unigene8315_All	gi|108884182|gb|EAT48407.1|/1.71478e-09/AAEL000551-PA [Aedes aegypti]	NA	sp|O46162|SGP1_SCHGR/4e-09/Serine protease inhibitor I/II OS=Schistocerca gregaria PE=1 SV=1	der:Dere_GG18067/7e-07/GG18067 gene product from transcript GG18067-RA; K00658 2-oxoglutarate dehydrogenase E2 component (dihydrolipoamide succinyltransferase) [EC:2.3.1.61]	NA	NA	NA
Unigene8334_All	gi|307203440|gb|EFN82515.1|/2.86442e-08/Microtubule-associated protein futsch [Harpegnathos saltator]	NA	sp|Q9UMN6|KMT2B_HUMAN/4e-07/Histone-lysine N-methyltransferase 2B OS=Homo sapiens GN=KMT2B PE=1 SV=1	spu:575064/4e-07/similar to ENSANGP00000011015; K05760 paxillin	NA	NA	NA
Unigene8358_All	gi|675366016|gb|KFM58918.1|/2.86719e-23/Histone-lysine N-methyltransferase SETMAR, partial [Stegodyphus mimosarum]	NA	sp|Q7JQ07|MOS1T_DROMA/2e-11/Mariner Mos1 transposase OS=Drosophila mauritiana GN=mariner\T PE=1 SV=1	hmg:100199829/8e-11/similar to SET domain and mariner transposase fusion; K11433 histone-lysine N-methyltransferase SETMAR [EC:2.1.1.43]	NA	PF01359/4.5E-6/Transposase (partial DDE domain)	NA
Unigene8361_All	gi|383861648|ref|XP_003706297.1|/2.52751e-30/PREDICTED: protein toll-like [Megachile rotundata]	NA	sp|Q7JQ07|MOS1T_DROMA/2e-07/Mariner Mos1 transposase OS=Drosophila mauritiana GN=mariner\T PE=1 SV=1	hmg:100199829/1e-07/similar to SET domain and mariner transposase fusion; K11433 histone-lysine N-methyltransferase SETMAR [EC:2.1.1.43]	NA	NA	NA
Unigene8362_All	gi|307206052|gb|EFN84145.1|/2.03208e-18/Nesprin-1 [Harpegnathos saltator]	NA	sp|Q17Q32|ENOPH_AEDAE/4e-16/Enolase-phosphatase E1 OS=Aedes aegypti GN=AAEL000109 PE=3 SV=1	aag:AaeL_AAEL000109/1e-15/enolase-phosphatase e-1; K09880 enolase-phosphatase E1 [EC:3.1.3.77]	NA	NA	NA
Unigene8382_All	gi|156548948|ref|XP_001607032.1|/4.07992e-135/PREDICTED: acetyl-CoA acetyltransferase, cytosolic [Nasonia vitripennis]	gi|340371106|ref|XM_003384039.1|/4e-08/PREDICTED: Amphimedon queenslandica acetyl-CoA acetyltransferase, cytosolic-like (LOC100640482), mRNA	sp|Q8CAY6|THIC_MOUSE/1e-124/Acetyl-CoA acetyltransferase, cytosolic OS=Mus musculus GN=Acat2 PE=1 SV=2	nvi:100123392/2e-136/NV14052; acetyl-CoA acetyltransferase, cytosolic-like; K00626 acetyl-CoA C-acetyltransferase [EC:2.3.1.9]	CC0510/7e-122/---	PS00737/-/Thiolases signature 2.	biological_process:GO:0008152//metabolic process;molecular_function:GO:0016747//transferase activity, transferring acyl groups other than amino-acyl groups;
Unigene8388_All	gi|641661277|ref|XP_008181819.1|/4.33227e-161/PREDICTED: 4-coumarate--CoA ligase 3-like [Acyrthosiphon pisum]	gi|512915601|ref|XM_004928372.1|/2e-11/PREDICTED: Bombyx mori probable 4-coumarate--CoA ligase 1-like (LOC101736671), mRNA	sp|Q54P77|4CL1_DICDI/7e-95/Probable 4-coumarate--CoA ligase 1 OS=Dictyostelium discoideum GN=4cl1 PE=3 SV=1	ecb:100069942/6e-50/ACSF2; acyl-CoA synthetase family member 2; K00666 fatty-acyl-CoA synthase [EC:6.2.1.-]	PA3300/6e-74/---	PF13193/9.9E-16/AMP-binding enzyme C-terminal domain	NA
Unigene860_All	gi|668459351|gb|KFB47148.1|/1.72496e-14/AGAP005951-PA-like protein [Anopheles sinensis]	NA	sp|P21260|YPRO_OWEFU/8e-13/Uncharacterized proline-rich protein (Fragment) OS=Owenia fusiformis PE=4 SV=1	dvi:Dvir_GJ18793/5e-11/Dvir_nonA; GJ18793 gene product from transcript GJ18793-RA; K13219 splicing factor, proline- and glutamine-rich	XF0818/2e-09/---	NA	NA
Unigene8631_All	gi|350415548|ref|XP_003490677.1|/0/PREDICTED: putative oxidoreductase GLYR1 homolog [Bombus impatiens]	gi|350415547|ref|XM_003490629.1|/6e-17/PREDICTED: Bombus impatiens putative oxidoreductase GLYR1 homolog (LOC100743948), mRNA	sp|P29266|3HIDH_RAT/9e-28/3-hydroxyisobutyrate dehydrogenase, mitochondrial OS=Rattus norvegicus GN=Hibadh PE=1 SV=3	aag:AaeL_AAEL006684/5e-164/3-hydroxyisobutyrate dehydrogenase; K00020 3-hydroxyisobutyrate dehydrogenase [EC:1.1.1.31]	aq_038/6e-37/---	PS50812/15.331/PWWP domain profile.	NA
Unigene8644_All	gi|498998067|ref|XP_004533757.1|/7.25357e-166/PREDICTED: 2-amino-3-ketobutyrate coenzyme A ligase, mitochondrial-like [Ceratitis capitata]	gi|383856178|ref|XM_003703539.1|/4e-08/PREDICTED: Megachile rotundata nicalin-1-like (LOC100876582), mRNA	sp|O88986|KBL_MOUSE/2e-155/2-amino-3-ketobutyrate coenzyme A ligase, mitochondrial OS=Mus musculus GN=Gcat PE=1 SV=2	dse:Dsec_GM24709/1e-166/GM24709 gene product from transcript GM24709-RA; K00639 glycine C-acetyltransferase [EC:2.3.1.29]	VCA0886/3e-131/---	PF00155/1.3E-73/AminotransferaseCLass I and II	biological_process:GO:0009058//biosynthetic process;GO:0006520//cellular amino acid metabolic process;cellular_component:GO:0005739//mitochondrion;molecular_function:GO:0005509//calcium ion binding;GO:0008890//glycine C-acetyltransferase activity;GO:0030170//pyridoxal phosphate binding;
Unigene8725_All	gi|662217373|ref|XP_008482666.1|/2.00081e-14/PREDICTED:Uncharacterized protein LOC103519356 [Diaphorina citri]	NA	sp|Q75JC9|Y8484_DICDI/3e-06/Uncharacterized protein DDB_G0271670 OS=Dictyostelium discoideum GN=DDB_G0271670 PE=4 SV=1	oaa:100074411/2e-06/uncharacterized LOC100074411; K11422 histone-lysine N-methyltransferase SETD1 [EC:2.1.1.43]	NA	NA	NA
Unigene8743_All	gi|642912199|ref|XP_008200849.1|/0/PREDICTED: delta-1-pyrroline-5-carboxylate synthase [Tribolium castaneum]	gi|347968000|ref|XM_312421.5|/4e-68/Anopheles gambiae str. PEST AGAP002518-PA (AgaP_AGAP002518) mRNA, complete cds	sp|Q9Z110|P5CS_MOUSE/0.0/Delta-1-pyrroline-5-carboxylate synthase OS=Mus musculus GN=Aldh18a1 PE=1 SV=2	tca:658917/0.0/similar to CG7470-PA; K12657 delta-1-pyrroline-5-carboxylate synthetase [EC:2.7.2.11 1.2.1.41]	sll0373/2e-94/---	PR00474/1.0E-53/Glutamate 5-kinase family signature	biological_process:GO:0006561//proline biosynthetic process;GO:0055114//oxidation-reduction process;cellular_component:GO:0005737//cytoplasm;molecular_function:GO:0004350//glutamate-5-semialdehyde dehydrogenase activity;GO:0004349//glutamate 5-kinase activity;
Unigene8769_All	gi|646714577|gb|KDR18490.1|/2.4512e-19/Cytospin-A [Zootermopsis nevadensis]	gi|209980610|gb|EU796988.1|/4e-23/Pan troglodytes isolate ata15 ataxin 2 gene, partial cds	sp|Q9BYQ5|KRA46_HUMAN/4e-10/Keratin-associated protein 4-6 OS=Homo sapiens GN=KRTAP4-6 PE=2 SV=4	dvi:Dvir_GJ11425/4e-10/GJ11425 gene product from transcript GJ11425-RA; K09057 hepatic leukemia factor	YBR112c/5e-07/---	NA	NA
Unigene8787_All	gi|345493469|ref|XP_001605172.2|/2.30519e-103/PREDICTED: nose resistant to fluoxetine protein 6-like [Nasonia vitripennis]	NA	sp|Q09225|NRF6_CAEEL/2e-40/Nose resistant to fluoxetine protein 6 OS=Caenorhabditis elegans GN=nrf-6 PE=1 SV=3	dme:Dmel_CG33337/3e-37/CG33337 gene product from transcript CG33337-RB (EC:2.3.1.-); K00680 [EC:2.3.1.-]	NA	SM00703/1.2E-5/N-terminal domain in C. elegans NRF-6 (Nose Resistant to Fluoxetine-4) and NDG-4 (resistant to nordihydroguaiaretic acid-4).	NA
Unigene880_All	gi|585706213|ref|XP_006823779.1|/2.86863e-46/PREDICTED: retinal dehydrogenase 1-like [Saccoglossus kowalevskii]	gi|380014399|ref|XM_003691172.1|/1e-11/PREDICTED: Apis florea retinal dehydrogenase 1-like, transcript variant 2 (LOC100864187), mRNA	sp|P24549|AL1A1_MOUSE/3e-44/Retinal dehydrogenase 1 OS=Mus musculus GN=Aldh1a1 PE=1 SV=5	nvi:100119754/3e-45/NV15140; aldehyde dehydrogenase X, mitochondrial-like; K00128 aldehyde dehydrogenase (NAD+) [EC:1.2.1.3]	BS_dhaS/2e-27/---	PTHR11699/2.7E-73/--	biological_process:GO:0008152//metabolic process;molecular_function:GO:0016491//oxidoreductase activity;
Unigene8800_All	gi|545881759|ref|XP_005673162.1|/2.93397e-28/PREDICTED: histone-lysine N-methyltransferase 2C-like [Sus scrofa]	gi|392996990|gb|AC246784.2|/0.0/Homo sapiens BACCLone CH17-70N6 from chromosome 1, complete sequence	sp|Q8NEZ4|KMT2C_HUMAN/3e-24/Histone-lysine N-methyltransferase 2C OS=Homo sapiens GN=KMT2C PE=1 SV=3	aml:100465228/4e-24/histone-lysine N-methyltransferase MLL3-like; K09188 histone-lysine N-methyltransferase MLL3 [EC:2.1.1.43]	NA	PTHR22884/9.3E-21/--	NA
Unigene8804_All	gi|91084231|ref|XP_969408.1|/0/PREDICTED: delta-1-pyrroline-5-carboxylate dehydrogenase, mitochondrial [Tribolium castaneum] &gt;gi|270008791|gb|EFA05239.1| hypothetical protein TcasGA2_TC015385 [Tribolium castaneum]	gi|557775946|ref|XM_005187561.1|/1e-09/PREDICTED: Musca domestica delta-1-pyrroline-5-carboxylate dehydrogenase, mitochondrial-like (LOC101889545), transcript variant X2, mRNA	sp|Q8CHT0|AL4A1_MOUSE/2e-176/Delta-1-pyrroline-5-carboxylate dehydrogenase, mitochondrial OS=Mus musculus GN=Aldh4a1 PE=1 SV=3	api:100165747/0.0/delta-1-pyrroline-5-carboxylate dehydrogenase, mitochondrial-like; K00294 1-pyrroline-5-carboxylate dehydrogenase [EC:1.5.1.12]	APE0807/1e-144/---	PS00687/-/Aldehyde dehydrogenases glutamic acid active site.	biological_process:GO:0044710//single-organism metabolic process;molecular_function:GO:0016491//oxidoreductase activity;
Unigene8838_All	gi|531997318|ref|XP_005343218.1|/3.66928e-12/PREDICTED: fibrous sheath CABYR-binding protein [Microtus ochrogaster]	NA	sp|Q5H9T9|FSCB_HUMAN/1e-12/Fibrous sheath CABYR-binding protein OS=Homo sapiens GN=FSCB PE=2 SV=3	xla:444366/6e-12/MGC82852 protein; K14000 ribosome-binding protein 1	mlr3017_1/2e-08/---	NA	NA
Unigene8868_All	gi|646701112|gb|KDR10996.1|/0/Aspartate aminotransferase, mitochondrial [Zootermopsis nevadensis]	gi|429327080|gb|JX915903.1|/5e-54/Coptotermes formosanusCLone CFSNI1242 aspartate aminotransferase mRNA, complete cds	sp|P05202|AATM_MOUSE/2e-175/Aspartate aminotransferase, mitochondrial OS=Mus musculus GN=Got2 PE=1 SV=1	nvi:100122229/0.0/NV13853; aspartate aminotransferase, mitochondrial-like; K14455 aspartate aminotransferase, mitochondrial [EC:2.6.1.1]	SPBC725.01/1e-124/---	PTHR11879/5.4E-290/--	NA
Unigene8871_All	gi|256368116|gb|ACU78068.1|/7.18924e-56/hexamerin-like protein 1 [Locusta migratoria]	gi|256368115|gb|FJ609738.1|/2e-19/Locusta migratoria hexamerin-like protein 1 mRNA, complete cds	sp|Q06343|BJSB2_TRINI/4e-24/Basic juvenile hormone-suppressible protein 2 OS=Trichoplusia ni GN=BJSP-2 PE=1 SV=1	dme:Dmel_CG42640/5e-06/CG42640 gene product from transcript CG42640-RA (EC:1.14.18.1); K00505 tyrosinase [EC:1.14.18.1]	NA	PTHR11511/3.6E-30/--	NA
Unigene8876_All	gi|646710837|gb|KDR16255.1|/1.64798e-139/putative 4-coumarate--CoA ligase 3 [Zootermopsis nevadensis]	gi|62989834|emb|CR318645.2|/3e-22/Zebrafish DNA sequence fromCLone CH211-161F7 in linkage group 11, complete sequence	sp|Q54P77|4CL1_DICDI/6e-86/Probable 4-coumarate--CoA ligase 1 OS=Dictyostelium discoideum GN=4cl1 PE=3 SV=1	acs:100561027/4e-49/acyl-CoA synthetase family member 2, mitochondrial-like; K00666 fatty-acyl-CoA synthase [EC:6.2.1.-]	PAE1379/5e-74/---	PF13193/1.8E-15/AMP-binding enzyme C-terminal domain	NA
Unigene8917_All	gi|646715329|gb|KDR18971.1|/1.26384e-49/Asparagine synthetase [glutamine-hydrolyzing] [Zootermopsis nevadensis]	NA	sp|Q5ZJU3|ASNS_CHICK/2e-29/Asparagine synthetase [glutamine-hydrolyzing] OS=Gallus gallus GN=ASNS PE=2 SV=3	api:100160265/2e-36/asparagine synthetase [glutamine-hydrolyzing]-like; K01953 asparagine synthase (glutamine-hydrolysing) [EC:6.3.5.4]	BS_asnH/1e-07/---	PTHR11772/5.0E-48/--	biological_process:GO:0006529//asparagine biosynthetic process;molecular_function:GO:0000166//nucleotide binding;GO:0016874//ligase activity;
Unigene9122_All	gi|675365960|gb|KFM58862.1|/2.70066e-63/Histone-lysine N-methyltransferase SETMAR, partial [Stegodyphus mimosarum]	NA	sp|Q7JQ07|MOS1T_DROMA/2e-15/Mariner Mos1 transposase OS=Drosophila mauritiana GN=mariner\T PE=1 SV=1	hmg:100199829/4e-16/similar to SET domain and mariner transposase fusion; K11433 histone-lysine N-methyltransferase SETMAR [EC:2.1.1.43]	NA	PF01359/2.9E-19/Transposase (partial DDE domain)	NA
Unigene9159_All	gi|410913775|ref|XP_003970364.1|/1.41892e-08/PREDICTED:Uncharacterized protein LOC101061199 [Takifugu rubripes]	NA	sp|Q0GNC1|INF2_MOUSE/3e-08/Inverted formin-2 OS=Mus musculus GN=Inf2 PE=1 SV=1	gga:775973/3e-08/FMN2; formin 2; K02184 formin 2	NA	NA	NA
Unigene9202_All	gi|507711588|ref|XP_004647198.1|/2.79337e-10/PREDICTED: basic salivary proline-rich protein 1-like [Octodon degus]	gi|558173021|ref|XM_006099441.1|/4e-06/PREDICTED: Myotis lucifugus enhancer of mRNA decapping 4 (EDC4), transcript variant X2, mRNA	sp|Q3UMU9|HDGR2_MOUSE/4e-09/Hepatoma-derived growth factor-related protein 2 OS=Mus musculus GN=Hdgfrp2 PE=1 SV=1	bta:782887/1e-07/SETD1A; SET domain containing 1A (EC:2.1.1.43); K11422 histone-lysine N-methyltransferase SETD1 [EC:2.1.1.43]	NA	NA	NA
Unigene9203_All	gi|321471009|gb|EFX81983.1|/1.1235e-169/hypothetical protein DAPPUDRAFT_302871 [Daphnia pulex]	NA	sp|Q7ZVB2|A9A1A_DANRE/5e-153/Aldehyde dehydrogenase family 9 member A1-A OS=Danio rerio GN=aldh9a1a PE=2 SV=1	dre:100005587/2e-152/aldh9a1a, aldh9a1l, wu:fb64d09; aldehyde dehydrogenase 9 family, member A1a (EC:1.2.1.3); K00149 aldehyde dehydrogenase family 9 member A1 [EC:1.2.1.47 1.2.1.3]	AGc1515/2e-126/---	PF00171/9.3E-174/Aldehyde dehydrogenase family	biological_process:GO:0008152//metabolic process;molecular_function:GO:0016620//oxidoreductase activity, acting on the aldehyde or oxo group of donors, NAD or NADP as acceptor;
Unigene9374_All	gi|646713931|gb|KDR18080.1|/0/Sarcosine dehydrogenase, mitochondrial, partial [Zootermopsis nevadensis]	gi|340711627|ref|XM_003394327.1|/3e-08/PREDICTED: Bombus terrestris sarcosine dehydrogenase, mitochondrial-like (LOC100643113), mRNA	sp|Q99LB7|SARDH_MOUSE/0.0/Sarcosine dehydrogenase, mitochondrial OS=Mus musculus GN=Sardh PE=1 SV=1	aag:AaeL_AAEL010028/0.0/sarcosine dehydrogenase; K00314 sarcosine dehydrogenase [EC:1.5.8.3]	mll5369_2/3e-68/---	PTHR13847:SF18/2.2E-240/--	biological_process:GO:0044710//single-organism metabolic process;molecular_function:GO:0003824//catalytic activity;
Unigene9502_All	gi|646710949|gb|KDR16327.1|/6.54432e-177/Aminoacylase-1 [Zootermopsis nevadensis]	gi|227344612|gb|FJ886720.1|/3e-28/Haliotis discus hannaiCLone HLJBY16 microsatellite sequence	sp|Q99JW2|ACY1_MOUSE/2e-124/Aminoacylase-1 OS=Mus musculus GN=Acy1 PE=1 SV=1	tca:657672/1e-154/similar to CG6465-PA; K14677 aminoacylase [EC:3.5.1.14]	CC0736/6e-18/---	PF01546/4.1E-38/Peptidase family M20/M25/M40	biological_process:GO:0006508//proteolysis;GO:0006520//cellular amino acid metabolic process;cellular_component:GO:0005737//cytoplasm;molecular_function:GO:0008237//metallopeptidase activity;GO:0004046//aminoacylase activity;
Unigene9510_All	gi|646721965|gb|KDR23109.1|/0/Alpha-aminoadipic semialdehyde dehydrogenase [Zootermopsis nevadensis]	gi|466058678|ref|XM_004279857.1|/1e-19/PREDICTED: Orcinus orca aldehyde dehydrogenase 7 family, member A1, transcript variant 2 (ALDH7A1), mRNA	sp|P49419|AL7A1_HUMAN/0.0/Alpha-aminoadipic semialdehyde dehydrogenase OS=Homo sapiens GN=ALDH7A1 PE=1 SV=5	tca:658395/0.0/similar to aldehyde dehydrogenase 7 family, member A1; K14085 aldehyde dehydrogenase family 7 member A1 [EC:1.2.1.31 1.2.1.8 1.2.1.3]	TVN1054/7e-134/---	PS00687/-/Aldehyde dehydrogenases glutamic acid active site.	biological_process:GO:0055114//oxidation-reduction process;molecular_function:GO:0016620//oxidoreductase activity, acting on the aldehyde or oxo group of donors, NAD or NADP as acceptor;
Unigene9514_All	gi|646706693|gb|KDR13800.1|/0/Chorion peroxidase, partial [Zootermopsis nevadensis]	gi|512906804|ref|XM_004926228.1|/3e-10/PREDICTED: Bombyx mori thyroid peroxidase-like (LOC101746521), mRNA	sp|Q3UQ28|PXDN_MOUSE/4e-106/Peroxidasin homolog OS=Mus musculus GN=Pxdn PE=2 SV=2	dwi:Dwil_GK22572/5e-169/GK22572 gene product from transcript GK22572-RA; K14971 nuclear receptor coactivator 6	DR2133/1e-08/---	PTHR11475/1.2E-302/--	NA
Unigene9516_All	gi|646698986|gb|KDR09850.1|/0/Amidophosphoribosyltransferase [Zootermopsis nevadensis]	gi|383865358|ref|XM_003708093.1|/9e-27/PREDICTED: Megachile rotundata amidophosphoribosyltransferase-like (LOC100881036), mRNA	sp|Q27601|PUR1_DROME/0.0/Amidophosphoribosyltransferase OS=Drosophila melanogaster GN=Prat PE=1 SV=2	nvi:100122121/0.0/Prat, NV11181; phosphoribosylamidotransferase; K00764 amidophosphoribosyltransferase [EC:2.4.2.14]	all3651/2e-103/---	PS51278/38.147/Glutamine amidotransferase type 2 domain profile.	NA
Unigene953_All	gi|332023034|gb|EGI63299.1|/8.44417e-49/Histone-lysine N-methyltransferase trr [Acromyrmex echinatior]	NA	sp|Q8BRH4|KMT2C_MOUSE/8e-35/Histone-lysine N-methyltransferase 2C OS=Mus musculus GN=Kmt2c PE=1 SV=2	api:100159693/2e-46/uncharacterized LOC100159693; K09188 histone-lysine N-methyltransferase MLL3 [EC:2.1.1.43]	NA	PTHR22884/1.2E-16/--	NA
Unigene9587_All	gi|646718250|gb|KDR20794.1|/4.71593e-117/Enolase-phosphatase E1 [Zootermopsis nevadensis]	NA	sp|Q17Q32|ENOPH_AEDAE/1e-92/Enolase-phosphatase E1 OS=Aedes aegypti GN=AAEL000109 PE=3 SV=1	ame:411809/2e-103/uncharacterized LOC411809; K09880 enolase-phosphatase E1 [EC:3.1.3.77]	aq_1977/1e-44/---	PTHR20371/2.6E-125/--	NA
Unigene9631_All	gi|498946500|ref|XP_004522381.1|/0/PREDICTED: alanine--glyoxylate aminotransferase 2, mitochondrial-like isoform X2 [Ceratitis capitata]	gi|556998129|ref|XM_006002291.1|/4e-06/PREDICTED: Latimeria chalumnae alanine--glyoxylate aminotransferase 2 (AGXT2), transcript variant X2, mRNA	sp|Q17QF0|AGT2_BOVIN/1e-155/Alanine--glyoxylate aminotransferase 2, mitochondrial OS=Bos taurus GN=AGXT2 PE=2 SV=1	dmo:Dmoj_GI11871/0.0/GI11871 gene product from transcript GI11871-RA; K00827 alanine-glyoxylate transaminase / (R)-3-amino-2-methylpropionate-pyruvate transaminase [EC:2.6.1.44 2.6.1.40]	SMc00677_3/6e-78/---	PF00202/2.7E-79/AminotransferaseCLass-III	NA
Unigene9708_All	gi|350416925|ref|XP_003491171.1|/0/PREDICTED: adenylosuccinate lyase-like [Bombus impatiens]	gi|545824556|ref|XM_005655476.1|/5e-11/PREDICTED: Sus scrofa adenylosuccinate lyase (ADSL), transcript variant X2, mRNA	sp|P21265|PUR8_CHICK/0.0/Adenylosuccinate lyase OS=Gallus gallus GN=ADSL PE=2 SV=2	ame:410482/0.0/adenylosuccinate lyase-like; K01756 adenylosuccinate lyase [EC:4.3.2.2]	YLR359w/2e-160/---	PTHR11444:SF2/4.8E-244/--	NA
Unigene9727_All	gi|1710156|gb|AAC47391.1|/0/juvenile hormone binding protein [Locusta migratoria]	gi|1658156|gb|U74469.1|LMU74469/0.0/Locusta migratoria juvenile hormone binding protein mRNA, complete cds	sp|Q25641|CRPI_PERAM/5e-96/Allergen Cr-PI OS=Periplaneta americana PE=1 SV=1	dya:Dyak_GE14257/8e-56/GE14257 gene product from transcript GE14257-RA; K00505 tyrosinase [EC:1.14.18.1]	DR2417m/2e-06/---	PF03722/2.6E-37/Hemocyanin, all-alpha domain	NA
Unigene9740_All	gi|66500639|ref|XP_624711.1|/5.68607e-82/PREDICTED: hepatoma-derived growth factor-related protein 2-like isoform 2 [Apis mellifera]	gi|498925383|ref|XM_004517595.1|/6e-08/PREDICTED: Ceratitis capitata helicase ARIP4-like (LOC101454074), mRNA	sp|Q99JF8|PSIP1_MOUSE/3e-32/PC4 and SFRS1-interacting protein OS=Mus musculus GN=Psip1 PE=1 SV=1	mcc:706933/4e-07/N-PAC; cytokine-like nuclear factor n-pac; K00020 3-hydroxyisobutyrate dehydrogenase [EC:1.1.1.31]	NA	PF11467/1.6E-23/Lens epithelium-derived growth factor (LEDGF)	NA
Unigene9746_All	gi|724927349|ref|XP_010382358.1|/3.57626e-16/PREDICTED: histone-lysine N-methyltransferase 2C [Rhinopithecus roxellana]	gi|356582649|gb|AC244518.2|/0.0/Homo sapiens BACCLone CH17-15G5 from chromosome 21, complete sequence	sp|Q8BRH4|KMT2C_MOUSE/7e-18/Histone-lysine N-methyltransferase 2C OS=Mus musculus GN=Kmt2c PE=1 SV=2	oaa:100074286/3e-17/histone-lysine N-methyltransferase MLL3-like; K09188 histone-lysine N-methyltransferase MLL3 [EC:2.1.1.43]	NA	NA	NA
[truncated: 11 more rows]

## Sheet: vitamin
Unigene	Nr	Nt	Swissprot	KEGG	COG	Interpro	GO
[truncated: 299 more rows]

## Sheet: functional fatty acid
Unigene	Nr	Nt	Swissprot	KEGG	COG	Interpro	GO
[truncated: 275 more rows]

## Sheet: chitin
Unigene	Nr	Nt	Swissprot	KEGG	COG	Interpro	GO
[truncated: 118 more rows]
