# Supplementary material for: De Novo Assembly and Characterization of the Xenocatantops brachycerus Transcriptome
Source: Int J Mol Sci. 2018 Feb 8;19(2):520. doi: 10.3390/ijms19020520 (PMC5855742; doi:10.3390/ijms19020520)
Supplement: Supplementary file 1 [file ijms-19-00520-s001.zip › supplementary file/Table S15.xlsx]

## Sheet: Sheet1
Unigene	Primer sequence (5’-3’)
Unigene10080_All	S:	5’ GGTTTGCCCATGTAAATTCCT 3’
	A:	5’ GGTTCAGGTTGTCATTGATGC 3’
Unigene640_All	S:	5’ TGCTGTTAGAGGATTGGATGG 3’
	A:	5’ TCTGTCTCTTGAATCCGAACG 3’
Unigene8837_All	S:	5’ TGGTTGCAGCAGTTGACATTA 3’
	A:	5’ AGTATCCTTCTGCAGCCCATT 3’
Unigene13663_All	S:	5’ TGGAGCAGCAGCCAGTATTAT 3’
	A:	5’ TGCGACTATTATCGCCCTAGA 3’
CL2366.Contig2_All	S:	5’ TCACTGTTTCCTCAGGCAAGT 3’
	A	5’ GCTCAGCTGGCAATAAACAAC 3’
β-actin	F:	5’ TCTTGATCTTGATGGTTGATGG 3’
	R:	5’ TTCCTTCCTGGGTATGGAATC 3’
