# Supplementary material for: De Novo Assembly and Characterization of the Xenocatantops brachycerus Transcriptome
Source: Int J Mol Sci. 2018 Feb 8;19(2):520. doi: 10.3390/ijms19020520 (PMC5855742; doi:10.3390/ijms19020520)
Supplement: Supplementary file 1 [file ijms-19-00520-s001.zip › supplementary file/Table S2.xls]

## Sheet: Sheet1
Length (bp)	XN	XF	XM	All
200–499	14,396(59.91%)	20,051(49.48%)	11,878(58.87%)	21,658(50.15%)
500–999	5,096(21.21%)	7,993(19.73%)	4,304(21.33%)	8,494(19.67%)
1000–1999	2,919(12.15%)	6,860(16.93%)	2,712(13.44%)	7,166(16.59%)
2000–2999	981(4.08%)	3,210(7.92%)	826(4.09%)	3,300(7.64%)
≥3000	638(2.66%)	2,408(5.94%)	458(2.27%)	2,569(5.95%)
