# Supplementary material for: De Novo Assembly and Characterization of the Xenocatantops brachycerus Transcriptome
Source: Int J Mol Sci. 2018 Feb 8;19(2):520. doi: 10.3390/ijms19020520 (PMC5855742; doi:10.3390/ijms19020520)
Supplement: Supplementary file 1 [file ijms-19-00520-s001.zip › supplementary file/Table S3.xlsx]

## Sheet: Sheet1
# BUSCO version is: 3.0.2
# The lineage dataset is: arthropoda_odb9 (Creation date: 2017-02-07, number of species: 60, number of BUSCOs: 1066)
# To reproduce this run: python scripts/run_BUSCO.py -i /home/lenovo/zl/All_Unigene.fa -o XB -l arthropoda_odb9/ -m transcriptome -c 1
#
# Summarized benchmarking in BUSCO notation for file /home/lenovo/zl/All_Unigene.fa
# BUSCO was run in mode: transcriptome
	C:93.4%[S:81.3%,D:12.1%],F:3.8%,M:2.8%,n:1066
	996	Complete BUSCOs (C)
	867	Complete and single-copy BUSCOs (S)
	129	Complete and duplicated BUSCOs (D)
	41	Fragmented BUSCOs (F)
	29	Missing BUSCOs (M)
	1066	Total BUSCO groups searched
