# Supplementary material for: De Novo Assembly and Characterization of the Xenocatantops brachycerus Transcriptome
Source: Int J Mol Sci. 2018 Feb 8;19(2):520. doi: 10.3390/ijms19020520 (PMC5855742; doi:10.3390/ijms19020520)
Supplement: Supplementary file 1 [file ijms-19-00520-s001.zip › supplementary file/Table S4.xls]

Unigene	Nr	Nt	Swissprot	KEGG	COG	Interpro	GO
CL1.Contig1_All	gi|389594451|ref|XP_003722448.1|/1.00727e-29/proteophosphoglycan ppg4 [Leishmania major strain Friedlin] &gt;gi|323363676|emb|CBZ12681.1| proteophosphoglycan ppg4 [Leishmania major strain Friedlin]	NA	sp|Q95JC9|PRP_PIG/1e-28/Basic proline-rich protein OS=Sus scrofa PE=1 SV=2	gga:396544/2e-24/NACA, PTGES3, TEBP, cPGES; nascent polypeptide-associated complex alpha subunit; K03626 nascent polypeptide-associated complex subunit alpha	Rv3876/3e-10/---	PS00028/-/Zinc finger C2H2 type domain signature.	NA
CL1.Contig2_All	gi|401430395|ref|XP_003886575.1|/1.4833e-50/unnamed protein product, partial [Leishmania mexicana MHOM/GT/2001/U1103] &gt;gi|356491666|emb|CBZ40949.1| unnamed protein product, partial [Leishmania mexicana MHOM/GT/2001/U1103]	gi|374081753|emb|FP326691.14|/2e-10/Pig DNA sequence from clone CH242-282G14 on chromosome X, complete sequence	sp|Q6PZE0|MUC19_MOUSE/3e-31/Mucin-19 OS=Mus musculus GN=Muc19 PE=2 SV=2	gga:396544/3e-27/NACA, PTGES3, TEBP, cPGES; nascent polypeptide-associated complex alpha subunit; K03626 nascent polypeptide-associated complex subunit alpha	Rv3876/4e-08/---	PS00028/-/Zinc finger C2H2 type domain signature.	biological_process:GO:1901360//organic cyclic compound metabolic process;GO:0034641//cellular nitrogen compound metabolic process;GO:0046483//heterocycle metabolic process;GO:0006725//cellular aromatic compound metabolic process;GO:0044238//primary metabolic process;molecular_function:GO:0003824//catalytic activity;
CL1.Contig3_All	NA	NA	NA	NA	NA	NA	NA
CL2.Contig1_All	gi|646721987|gb|KDR23131.1|/2.01057e-79/Broad-complex core protein isoforms 1/2/3/4/5 [Zootermopsis nevadensis]	gi|383858001|ref|XM_003704444.1|/2e-06/PREDICTED: Megachile rotundata uncharacterized LOC100876401 (LOC100876401), mRNA	sp|Q24206|BRC4_DROME/8e-42/Broad-complex core protein isoform 6 OS=Drosophila melanogaster GN=br PE=1 SV=2	nvi:100115257/5e-45/Br-c, NV15002; broad-complex; K02174 broad	NA	PTHR23110:SF63/1.9E-70/--	NA
CL2.Contig2_All	gi|646721987|gb|KDR23131.1|/6.19656e-123/Broad-complex core protein isoforms 1/2/3/4/5 [Zootermopsis nevadensis]	gi|383858001|ref|XM_003704444.1|/2e-06/PREDICTED: Megachile rotundata uncharacterized LOC100876401 (LOC100876401), mRNA	sp|Q24206|BRC4_DROME/9e-42/Broad-complex core protein isoform 6 OS=Drosophila melanogaster GN=br PE=1 SV=2	ame:552255/4e-47/Br-c; broad-complex; K02174 broad	NA	PF13894/6.5E-4/C2H2-type zinc finger	NA
CL2.Contig3_All	gi|646721987|gb|KDR23131.1|/3.68438e-91/Broad-complex core protein isoforms 1/2/3/4/5 [Zootermopsis nevadensis]	gi|383858001|ref|XM_003704444.1|/2e-06/PREDICTED: Megachile rotundata uncharacterized LOC100876401 (LOC100876401), mRNA	sp|Q24206|BRC4_DROME/1e-41/Broad-complex core protein isoform 6 OS=Drosophila melanogaster GN=br PE=1 SV=2	ame:552255/4e-44/Br-c; broad-complex; K02174 broad	NA	PTHR23110:SF63/1.9E-70/--	NA
CL3.Contig1_All	gi|646707280|gb|KDR14123.1|/0/Coronin-2B [Zootermopsis nevadensis]	gi|512896850|ref|XM_004923953.1|/4e-32/PREDICTED: Bombyx mori coronin-2B-like (LOC101740491), mRNA	sp|Q8BH44|COR2B_MOUSE/3e-143/Coronin-2B OS=Mus musculus GN=Coro2b PE=2 SV=2	mdo:100014449/9e-134/coronin-1A-like; K13882 coronin-1A	slr0143_2/4e-10/---	PF00400/1.6E-9/WD domain, G-beta repeat	NA
CL3.Contig2_All	gi|646707280|gb|KDR14123.1|/0/Coronin-2B [Zootermopsis nevadensis]	gi|512896850|ref|XM_004923953.1|/2e-34/PREDICTED: Bombyx mori coronin-2B-like (LOC101740491), mRNA	sp|Q8BH44|COR2B_MOUSE/3e-143/Coronin-2B OS=Mus musculus GN=Coro2b PE=2 SV=2	mdo:100014449/9e-134/coronin-1A-like; K13882 coronin-1A	slr0143_2/4e-10/---	PF00400/1.6E-9/WD domain, G-beta repeat	NA
CL3.Contig3_All	gi|646707280|gb|KDR14123.1|/0/Coronin-2B [Zootermopsis nevadensis]	gi|512896850|ref|XM_004923953.1|/9e-35/PREDICTED: Bombyx mori coronin-2B-like (LOC101740491), mRNA	sp|Q8C0P5|COR2A_MOUSE/5e-143/Coronin-2A OS=Mus musculus GN=Coro2a PE=2 SV=1	rno:155151/5e-134/Coro1a; coronin, actin binding protein 1A; K13882 coronin-1A	slr0143_2/2e-10/---	PF08953/1.9E-32/Domain of unknown function (DUF1899)	NA
CL4.Contig1_All	gi|646707761|gb|KDR14379.1|/5.42485e-136/Magnesium transporter NIPA2 [Zootermopsis nevadensis]	gi|383847614|ref|XM_003699400.1|/1e-08/PREDICTED: Megachile rotundata magnesium transporter NIPA2-like (LOC100877528), mRNA	sp|Q3SWX0|NIPA2_BOVIN/2e-110/Magnesium transporter NIPA2 OS=Bos taurus GN=NIPA2 PE=2 SV=1	NA	NA	PTHR12570/3.3E-172/--	NA
CL4.Contig2_All	gi|646707761|gb|KDR14379.1|/1.80405e-136/Magnesium transporter NIPA2 [Zootermopsis nevadensis]	gi|383847614|ref|XM_003699400.1|/9e-09/PREDICTED: Megachile rotundata magnesium transporter NIPA2-like (LOC100877528), mRNA	sp|Q3SWX0|NIPA2_BOVIN/2e-110/Magnesium transporter NIPA2 OS=Bos taurus GN=NIPA2 PE=2 SV=1	NA	NA	PTHR12570/3.3E-172/--	NA
CL4.Contig3_All	gi|646707761|gb|KDR14379.1|/4.95136e-136/Magnesium transporter NIPA2 [Zootermopsis nevadensis]	gi|383847614|ref|XM_003699400.1|/9e-09/PREDICTED: Megachile rotundata magnesium transporter NIPA2-like (LOC100877528), mRNA	sp|Q3SWX0|NIPA2_BOVIN/2e-110/Magnesium transporter NIPA2 OS=Bos taurus GN=NIPA2 PE=2 SV=1	NA	NA	PTHR12570/3.3E-172/--	NA
CL5.Contig1_All	gi|646709554|gb|KDR15354.1|/4.26286e-74/putative phosphorylase b kinase regulatory subunit beta [Zootermopsis nevadensis]	NA	sp|Q9VLS1|KPBB_DROME/6e-51/Probable phosphorylase b kinase regulatory subunit beta OS=Drosophila melanogaster GN=CG8475 PE=2 SV=2	nvi:100116818/1e-54/NV15884; probable phosphorylase b kinase regulatory subunit beta-like; K07190 phosphorylase kinase alpha/beta subunit	NA	PTHR10749/1.9E-73/--	NA
CL5.Contig2_All	gi|646709554|gb|KDR15354.1|/4.48504e-74/putative phosphorylase b kinase regulatory subunit beta [Zootermopsis nevadensis]	NA	sp|Q9VLS1|KPBB_DROME/6e-51/Probable phosphorylase b kinase regulatory subunit beta OS=Drosophila melanogaster GN=CG8475 PE=2 SV=2	nvi:100116818/1e-54/NV15884; probable phosphorylase b kinase regulatory subunit beta-like; K07190 phosphorylase kinase alpha/beta subunit	NA	PTHR10749/1.9E-73/--	NA
CL5.Contig3_All	gi|646709554|gb|KDR15354.1|/0/putative phosphorylase b kinase regulatory subunit beta [Zootermopsis nevadensis]	gi|380013107|ref|XM_003690563.1|/4e-59/PREDICTED: Apis florea probable phosphorylase b kinase regulatory subunit beta-like (LOC100872834), mRNA	sp|Q9VLS1|KPBB_DROME/0.0/Probable phosphorylase b kinase regulatory subunit beta OS=Drosophila melanogaster GN=CG8475 PE=2 SV=2	nvi:100116818/0.0/NV15884; probable phosphorylase b kinase regulatory subunit beta-like; K07190 phosphorylase kinase alpha/beta subunit	NA	PTHR10749/0.0/--	NA
CL6.Contig1_All	gi|675389046|gb|KFM81943.1|/3.08454e-19/Retinol dehydrogenase 3, partial [Stegodyphus mimosarum]	NA	sp|P29147|BDH_RAT/3e-14/D-beta-hydroxybutyrate dehydrogenase, mitochondrial OS=Rattus norvegicus GN=Bdh1 PE=1 SV=2	mdo:100031815/5e-16/estradiol 17-beta-dehydrogenase 2-like; K13368 estradiol 17beta-dehydrogenase / testosterone 17beta-dehydrogenase [EC:1.1.1.62 1.1.1.63]	all1418/9e-08/---	PTHR24316/5.2E-30/--	NA
CL6.Contig2_All	gi|675385707|gb|KFM78604.1|/1.12079e-48/Estradiol 17-beta-dehydrogenase 2, partial [Stegodyphus mimosarum]	NA	sp|P51658|DHB2_MOUSE/2e-47/Estradiol 17-beta-dehydrogenase 2 OS=Mus musculus GN=Hsd17b2 PE=2 SV=2	mmu:15486/6e-47/Hsd17b2, AI194836, AI194967, AI255511; hydroxysteroid (17-beta) dehydrogenase 2 (EC:1.1.1.62 1.1.1.63); K13368 estradiol 17beta-dehydrogenase / testosterone 17beta-dehydrogenase [EC:1.1.1.62 1.1.1.63]	STM0505/2e-15/---	NA	NA
CL6.Contig3_All	gi|506968949|gb|AGM32818.1|/5.87266e-10/putative corticosteroid 11-beta-dehydrogenase, partial [Coptotermes formosanus]	gi|558200032|ref|XM_006131230.1|/6e-06/PREDICTED: Pelodiscus sinensis retinol dehydrogenase 5 (11-cis/9-cis) (RDH5), mRNA	sp|P50168|DHI2_SHEEP/3e-09/Corticosteroid 11-beta-dehydrogenase isozyme 2 OS=Ovis aries GN=HSD11B2 PE=2 SV=1	bfo:BRAFLDRAFT_225959/5e-09/retinol dehydrogenase, retinaldehyde reductase; K11154 retinol dehydrogenase 16 [EC:1.1.1.-]	NA	PTHR24316:SF215/4.7E-18/--	NA
CL7.Contig1_All	NA	NA	NA	NA	NA	NA	NA
CL7.Contig2_All	NA	NA	NA	NA	NA	NA	NA
CL8.Contig1_All	gi|321476614|gb|EFX87574.1|/5.40403e-20/hypothetical protein DAPPUDRAFT_306542 [Daphnia pulex]	gi|154426347|gb|AC204094.7|/8e-06/Macaca mulatta BAC CH250-504J6 (Children's Hospital Oakland Research Institute Rhesus macaque Adult Male BAC Library) complete sequence	NA	NA	NA	NA	NA
CL8.Contig2_All	gi|646721299|gb|KDR22731.1|/6.33979e-09/hypothetical protein L798_14977 [Zootermopsis nevadensis]	gi|154426347|gb|AC204094.7|/7e-06/Macaca mulatta BAC CH250-504J6 (Children's Hospital Oakland Research Institute Rhesus macaque Adult Male BAC Library) complete sequence	NA	NA	NA	NA	NA
CL8.Contig3_All	gi|321476614|gb|EFX87574.1|/5.88402e-20/hypothetical protein DAPPUDRAFT_306542 [Daphnia pulex]	gi|154426347|gb|AC204094.7|/9e-06/Macaca mulatta BAC CH250-504J6 (Children's Hospital Oakland Research Institute Rhesus macaque Adult Male BAC Library) complete sequence	NA	NA	NA	NA	NA
CL9.Contig1_All	NA	NA	NA	NA	NA	NA	NA
CL9.Contig2_All	NA	NA	NA	NA	NA	NA	NA
CL10.Contig1_All	gi|646697463|gb|KDR09166.1|/0/hypothetical protein L798_01283 [Zootermopsis nevadensis]	gi|462277128|gb|APGK01059119.1|/2e-16/Dendroctonus ponderosae Seq01059129, whole genome shotgun sequence	sp|P39087|GRIK2_MOUSE/9e-139/Glutamate receptor ionotropic, kainate 2 OS=Mus musculus GN=Grik2 PE=1 SV=4	tca:663783/8e-174/similar to CG3822-PA; K05202 glutamate receptor, ionotropic kainate 2	SMa0495/4e-06/---	PTHR18966:SF176/1.1E-261/--	cellular_component:GO:0016020//membrane;molecular_function:GO:0005216//ion channel activity;
CL10.Contig2_All	gi|645001853|ref|XP_008209708.1|/2.05512e-07/PREDICTED: glutamate receptor ionotropic, kainate 3-like [Nasonia vitripennis]	NA	sp|Q8BMF5|GRIK4_MOUSE/5e-08/Glutamate receptor ionotropic, kainate 4 OS=Mus musculus GN=Grik4 PE=2 SV=2	mgp:100548569/2e-07/glutamate receptor, ionotropic kainate 4-like; K05204 glutamate receptor, ionotropic kainate 4	NA	NA	NA
CL11.Contig1_All	gi|678207034|gb|KFV74015.1|/1.79558e-06/Neurofilament heavy polypeptide, partial [Picoides pubescens]	NA	NA	NA	NA	NA	NA
CL11.Contig2_All	NA	NA	NA	NA	NA	NA	NA
CL11.Contig3_All	gi|512831922|ref|XP_002937587.2|/1.04415e-27/PREDICTED: uncharacterized protein LOC100486046 [Xenopus (Silurana) tropicalis]	NA	sp|Q02817|MUC2_HUMAN/2e-08/Mucin-2 OS=Homo sapiens GN=MUC2 PE=1 SV=2	xtr:100487219/1e-30/uncharacterized LOC100487219; K03129 transcription initiation factor TFIID subunit 4	NA	NA	NA
CL11.Contig4_All	gi|512856533|ref|XP_004916525.1|/7.70284e-85/PREDICTED: uncharacterized protein LOC101733395 [Xenopus (Silurana) tropicalis]	NA	sp|Q02817|MUC2_HUMAN/3e-17/Mucin-2 OS=Homo sapiens GN=MUC2 PE=1 SV=2	xtr:100487219/2e-43/uncharacterized LOC100487219; K03129 transcription initiation factor TFIID subunit 4	NA	PF00078/6.3E-5/Reverse transcriptase (RNA-dependent DNA polymerase)	NA
CL11.Contig5_All	gi|390336260|ref|XP_003724311.1|/9.36281e-06/PREDICTED: RNA-directed DNA polymerase from mobile element jockey-like [Strongylocentrotus purpuratus]	NA	NA	NA	NA	NA	NA
CL12.Contig1_All	gi|668459351|gb|KFB47148.1|/1.03402e-27/AGAP005951-PA-like protein [Anopheles sinensis]	gi|30409926|gb|AC129310.6|/4e-07/Mus musculus BAC clone RP24-348D18 from chromosome 8, complete sequence	sp|Q8IYB3|SRRM1_HUMAN/3e-22/Serine/arginine repetitive matrix protein 1 OS=Homo sapiens GN=SRRM1 PE=1 SV=2	ptr:456632/1e-21/SRRM1; serine/arginine repetitive matrix 1; K13171 serine/arginine repetitive matrix protein 1	Cgl1939/2e-10/---	NA	NA
CL12.Contig2_All	gi|339899195|ref|XP_003392792.1|/5.12725e-27/putative proteophosphoglycan ppg3 [Leishmania infantum JPCM5] &gt;gi|321398711|emb|CBZ08992.1| putative proteophosphoglycan ppg3 [Leishmania infantum JPCM5]	gi|30409926|gb|AC129310.6|/4e-07/Mus musculus BAC clone RP24-348D18 from chromosome 8, complete sequence	sp|Q5R5Q2|SRRM1_PONAB/1e-21/Serine/arginine repetitive matrix protein 1 OS=Pongo abelii GN=SRRM1 PE=2 SV=1	bta:784123/1e-21/SRRM1; serine/arginine repetitive matrix 1; K13171 serine/arginine repetitive matrix protein 1	Cgl1939/2e-10/---	NA	NA
CL13.Contig1_All	gi|646694595|gb|KDR08043.1|/0/hypothetical protein L798_02197 [Zootermopsis nevadensis]	gi|380014354|ref|XM_003691152.1|/5e-41/PREDICTED: Apis florea uncharacterized LOC100871601 (LOC100871601), mRNA	NA	NA	NA	PTHR22255:SF2/2.5E-284/--	NA
CL13.Contig2_All	gi|646694595|gb|KDR08043.1|/0/hypothetical protein L798_02197 [Zootermopsis nevadensis]	gi|380014354|ref|XM_003691152.1|/2e-33/PREDICTED: Apis florea uncharacterized LOC100871601 (LOC100871601), mRNA	NA	nvi:100114326/5e-07/NV17817; uncharacterized LOC100114326; K12386 cystinosin	NA	PTHR22255:SF2/0.0/--	NA
CL14.Contig1_All	NA	NA	NA	NA	NA	NA	NA
CL14.Contig2_All	gi|646691507|gb|KDR07134.1|/5.16413e-108/hypothetical protein L798_02590 [Zootermopsis nevadensis]	NA	sp|Q9D1F4|AKTS1_MOUSE/8e-07/Proline-rich AKT1 substrate 1 OS=Mus musculus GN=Akt1s1 PE=1 SV=1	NA	NA	PTHR21844:SF1/4.4E-43/--	NA
CL15.Contig1_All	gi|646715436|gb|KDR19048.1|/2.50205e-48/Tyrosine-protein phosphatase 10D, partial [Zootermopsis nevadensis]	NA	sp|P35992|PTP10_DROME/5e-39/Tyrosine-protein phosphatase 10D OS=Drosophila melanogaster GN=Ptp10D PE=1 SV=3	dme:Dmel_CG1817/2e-38/Ptp10D; Protein tyrosine phosphatase 10D (EC:3.1.3.16 3.1.3.48); K01104 protein-tyrosine phosphatase [EC:3.1.3.48]	NA	NA	biological_process:GO:0006470//protein dephosphorylation;molecular_function:GO:0004721//phosphoprotein phosphatase activity;
CL15.Contig2_All	NA	NA	NA	NA	NA	NA	NA
CL16.Contig1_All	gi|557782205|ref|XP_005190717.1|/5.03158e-13/PREDICTED: protein cappuccino-like [Musca domestica]	NA	sp|Q9UL51|HCN2_HUMAN/6e-11/Potassium/sodium hyperpolarization-activated cyclic nucleotide-gated channel 2 OS=Homo sapiens GN=HCN2 PE=1 SV=3	dre:556029/2e-11/diaph2, dia2, sb:eu1025, si:dkeyp-11a1.1; diaphanous homolog 2 (Drosophila); K05741 diaphanous 2	CC3494_1/3e-08/---	NA	NA
CL16.Contig2_All	NA	NA	NA	NA	NA	NA	NA
CL17.Contig1_All	gi|77415596|emb|CAJ01467.1|/1.87323e-08/hypothetical protein [Locusta migratoria]	NA	NA	NA	NA	PF03392/5.5E-11/Insect pheromone-binding family, A10/OS-D	NA
CL17.Contig2_All	gi|77415598|emb|CAJ01468.1|/5.42048e-08/hypothetical protein [Locusta migratoria]	NA	NA	NA	NA	PF03392/5.7E-11/Insect pheromone-binding family, A10/OS-D	NA
CL17.Contig3_All	gi|47933944|gb|AAT39531.1|/1.3164e-09/antennal CSPSgre-III-1 [Schistocerca gregaria]	NA	NA	NA	NA	PF03392/1.4E-12/Insect pheromone-binding family, A10/OS-D	NA
CL18.Contig1_All	gi|665811564|ref|XP_008554253.1|/1.18683e-26/PREDICTED: uncharacterized protein LOC103576015 [Microplitis demolitor]	NA	NA	NA	NA	NA	NA
CL18.Contig2_All	gi|607355635|gb|EZA50197.1|/2.65507e-18/hypothetical protein X777_11336 [Cerapachys biroi]	NA	NA	NA	NA	NA	NA
CL19.Contig1_All	NA	NA	NA	NA	NA	NA	NA
CL19.Contig2_All	gi|309357260|emb|CAS00539.1|/9.10978e-17/Protein CBG26156 [Caenorhabditis briggsae]	NA	sp|Q09575|YRD6_CAEEL/3e-10/Uncharacterized protein K02A2.6 OS=Caenorhabditis elegans GN=K02A2.6 PE=4 SV=1	spu:576401/8e-07/similar to Brd8 protein; K11321 bromodomain-containing protein 8	NA	NA	NA
CL19.Contig3_All	NA	NA	NA	NA	NA	NA	NA
CL20.Contig1_All	gi|449690580|ref|XP_002167535.2|/1.06143e-18/PREDICTED: uncharacterized protein LOC100200212, partial [Hydra vulgaris]	NA	sp|O43422|P52K_HUMAN/7e-12/52 kDa repressor of the inhibitor of the protein kinase OS=Homo sapiens GN=PRKRIR PE=1 SV=2	NA	NA	NA	NA
CL20.Contig2_All	NA	NA	NA	NA	NA	NA	NA
CL21.Contig1_All	NA	NA	NA	NA	NA	NA	NA
CL21.Contig2_All	NA	NA	NA	NA	NA	NA	NA
CL22.Contig1_All	gi|642930000|ref|XP_008196060.1|/6.84341e-35/PREDICTED: calphotin [Tribolium castaneum]	gi|195128064|ref|XM_002008450.1|/5e-09/Drosophila mojavensis GI13522 (Dmoj\GI13522), mRNA	sp|Q17015|CU01_ANOGA/2e-25/Cuticle protein OS=Anopheles gambiae GN=Ccp84Ab PE=2 SV=3	hsa:4583/2e-19/MUC2, MLP, MUC-2, SMUC; mucin 2, oligomeric mucus/gel-forming; K10955 intestinal mucin-2	XF0818/1e-09/---	NA	NA
CL22.Contig2_All	gi|195481858|ref|XP_002101809.1|/4.1934e-19/GE15413 [Drosophila yakuba] &gt;gi|194189333|gb|EDX02917.1| GE15413 [Drosophila yakuba]	NA	sp|Q02817|MUC2_HUMAN/2e-19/Mucin-2 OS=Homo sapiens GN=MUC2 PE=1 SV=2	hsa:4583/8e-19/MUC2, MLP, MUC-2, SMUC; mucin 2, oligomeric mucus/gel-forming; K10955 intestinal mucin-2	XF0818/5e-11/---	NA	NA
CL22.Contig3_All	gi|662210365|ref|XP_008478819.1|/2.21825e-33/PREDICTED: cuticle protein 21-like, partial [Diaphorina citri]	gi|195128064|ref|XM_002008450.1|/3e-10/Drosophila mojavensis GI13522 (Dmoj\GI13522), mRNA	sp|P82166|CU198_LOCMI/2e-28/Cuticle protein 19.8 OS=Locusta migratoria PE=1 SV=1	hsa:4583/6e-21/MUC2, MLP, MUC-2, SMUC; mucin 2, oligomeric mucus/gel-forming; K10955 intestinal mucin-2	Rv3876/4e-08/---	NA	NA
CL22.Contig4_All	gi|641673088|ref|XP_008186183.1|/1.54739e-36/PREDICTED: cuticle protein 7-like [Acyrthosiphon pisum]	gi|195128064|ref|XM_002008450.1|/5e-09/Drosophila mojavensis GI13522 (Dmoj\GI13522), mRNA	sp|P82166|CU198_LOCMI/1e-27/Cuticle protein 19.8 OS=Locusta migratoria PE=1 SV=1	hsa:4583/2e-23/MUC2, MLP, MUC-2, SMUC; mucin 2, oligomeric mucus/gel-forming; K10955 intestinal mucin-2	XF0818/1e-13/---	NA	NA
CL22.Contig5_All	gi|642930000|ref|XP_008196060.1|/1.11721e-33/PREDICTED: calphotin [Tribolium castaneum]	gi|195128064|ref|XM_002008450.1|/3e-09/Drosophila mojavensis GI13522 (Dmoj\GI13522), mRNA	sp|P83994|CU18A_LOCMI/9e-27/Cuticle protein 18.6, isoform A OS=Locusta migratoria PE=1 SV=1	hsa:4583/1e-14/MUC2, MLP, MUC-2, SMUC; mucin 2, oligomeric mucus/gel-forming; K10955 intestinal mucin-2	DR2133/4e-07/---	PS00233/-/Chitin-binding type R&R domain signature.	NA
CL22.Contig6_All	gi|642930000|ref|XP_008196060.1|/5.24569e-36/PREDICTED: calphotin [Tribolium castaneum]	gi|195128064|ref|XM_002008450.1|/5e-09/Drosophila mojavensis GI13522 (Dmoj\GI13522), mRNA	sp|P82166|CU198_LOCMI/2e-27/Cuticle protein 19.8 OS=Locusta migratoria PE=1 SV=1	hsa:4583/1e-17/MUC2, MLP, MUC-2, SMUC; mucin 2, oligomeric mucus/gel-forming; K10955 intestinal mucin-2	DR0479/3e-07/---	NA	NA
CL23.Contig1_All	gi|328720060|ref|XP_001944766.2|/8.98717e-19/PREDICTED: DNA-directed RNA polymerase II subunit RPB1-like [Acyrthosiphon pisum]	gi|153924881|dbj|AK279325.1|/4e-12/Gryllus bimaculatus mRNA, GBcontig26186	sp|P83995|CU18B_LOCMI/2e-17/Cuticle protein 18.6, isoform B OS=Locusta migratoria PE=1 SV=1	gga:396441/2e-15/ELN; elastin (supravalvular aortic stenosis, Williams-Beuren syndrome); K14211 elastin	Cgl1939/6e-12/---	PTHR12236/2.4E-26/--	NA
CL23.Contig2_All	gi|118794326|ref|XP_001238481.1|/4.81351e-35/AGAP001668-PA [Anopheles gambiae str. PEST] &gt;gi|116116242|gb|EAU75650.1| AGAP001668-PA [Anopheles gambiae str. PEST]	gi|58430713|dbj|AB194730.1|/4e-06/Hodotermopsis sjoestedti HsjCP2 mRNA for hypothetical protein, partial cds	sp|Q17015|CU01_ANOGA/6e-36/Cuticle protein OS=Anopheles gambiae GN=Ccp84Ab PE=2 SV=3	ssc:100521629/8e-12/SRRM1; serine/arginine repetitive matrix 1; K13171 serine/arginine repetitive matrix protein 1	RSc2303/2e-07/---	PF00379/3.0E-13/Insect cuticle protein	NA
CL23.Contig3_All	gi|229576933|ref|NP_001153407.1|/1.64167e-20/cuticular protein RR-2 family member 13 precursor [Nasonia vitripennis]	gi|153924881|dbj|AK279325.1|/3e-12/Gryllus bimaculatus mRNA, GBcontig26186	sp|P81225|CU21_LOCMI/2e-18/Cuticle protein 21 OS=Locusta migratoria GN=ACP21 PE=1 SV=1	mmu:75956/2e-13/Srrm2, 5033413A03Rik, AA410130, SRm300, mKIAA0324; serine/arginine repetitive matrix 2; K13172 serine/arginine repetitive matrix protein 2	YPO2725/5e-10/---	PTHR12236:SF5/8.8E-31/--	NA
CL23.Contig4_All	gi|646706207|gb|KDR13560.1|/1.72624e-19/Larval cuticle protein A3A [Zootermopsis nevadensis]	gi|153924881|dbj|AK279325.1|/3e-12/Gryllus bimaculatus mRNA, GBcontig26186	sp|P81225|CU21_LOCMI/1e-18/Cuticle protein 21 OS=Locusta migratoria GN=ACP21 PE=1 SV=1	der:Dere_GG22964/4e-08/GG22964 gene product from transcript GG22964-RA; K08098 phosphatidylinositol glycan, class Z [EC:2.4.1.-]	Cgl1939/1e-07/---	PTHR12236/2.0E-26/--	NA
CL24.Contig1_All	gi|646710809|gb|KDR16227.1|/0/Spectrin beta chain [Zootermopsis nevadensis]	gi|158287922|ref|XM_309796.3|/7e-94/Anopheles gambiae str. PEST AGAP010895-PA (AgaP_AGAP010895) mRNA, complete cds	sp|Q00963|SPTCB_DROME/0.0/Spectrin beta chain OS=Drosophila melanogaster GN=beta-Spec PE=1 SV=2	ame:411744/0.0/beta-Spec; beta spectrin; K06115 spectrin beta	SPAC15A10.08/3e-16/---	PF15410/2.2E-21/Pleckstrin homology domain	NA
CL24.Contig2_All	gi|662194361|ref|XP_008470128.1|/0/PREDICTED: spectrin beta chain [Diaphorina citri]	gi|158287922|ref|XM_309796.3|/6e-94/Anopheles gambiae str. PEST AGAP010895-PA (AgaP_AGAP010895) mRNA, complete cds	sp|Q00963|SPTCB_DROME/0.0/Spectrin beta chain OS=Drosophila melanogaster GN=beta-Spec PE=1 SV=2	nvi:100114310/0.0/NV10758; spectrin beta chain-like; K06115 spectrin beta	SPAC15A10.08/3e-16/---	PF00435/7.0E-14/Spectrin repeat	NA
CL24.Contig3_All	gi|646710809|gb|KDR16227.1|/0/Spectrin beta chain [Zootermopsis nevadensis]	gi|158287922|ref|XM_309796.3|/1e-98/Anopheles gambiae str. PEST AGAP010895-PA (AgaP_AGAP010895) mRNA, complete cds	sp|Q00963|SPTCB_DROME/0.0/Spectrin beta chain OS=Drosophila melanogaster GN=beta-Spec PE=1 SV=2	ame:411744/0.0/beta-Spec; beta spectrin; K06115 spectrin beta	SPAC15A10.08/5e-69/---	PR00683/4.3E-27/Spectrin pleckstrin homology domain signature	NA
CL25.Contig1_All	NA	NA	NA	NA	NA	NA	NA
CL25.Contig2_All	NA	gi|261333891|emb|FN554974.1|/7e-06/Trypanosoma brucei gambiense DAL972 chromosome 11, complete sequence	NA	NA	NA	NA	NA
CL26.Contig1_All	NA	gi|298362228|gb|GU122664.1|/1e-17/Schistocerca americana isolate ScO34_01_S18_I30_D24_P190 cytochrome oxidase subunit I (COI) pseudogene, partial sequence; nuclear copy of mitochondrial gene	NA	NA	NA	NA	NA
CL26.Contig2_All	gi|357629367|gb|EHJ78180.1|/1.32358e-10/putative Tc1-like transporase [Danaus plexippus]	gi|298362228|gb|GU122664.1|/6e-39/Schistocerca americana isolate ScO34_01_S18_I30_D24_P190 cytochrome oxidase subunit I (COI) pseudogene, partial sequence; nuclear copy of mitochondrial gene	NA	NA	NA	NA	NA
CL26.Contig3_All	NA	NA	NA	NA	NA	NA	NA
CL26.Contig4_All	NA	gi|298362228|gb|GU122664.1|/4e-28/Schistocerca americana isolate ScO34_01_S18_I30_D24_P190 cytochrome oxidase subunit I (COI) pseudogene, partial sequence; nuclear copy of mitochondrial gene	NA	NA	NA	NA	NA
CL26.Contig5_All	NA	gi|298362228|gb|GU122664.1|/5e-18/Schistocerca americana isolate ScO34_01_S18_I30_D24_P190 cytochrome oxidase subunit I (COI) pseudogene, partial sequence; nuclear copy of mitochondrial gene	NA	NA	NA	NA	NA
CL27.Contig1_All	NA	NA	NA	NA	NA	NA	NA
CL27.Contig2_All	NA	NA	NA	NA	NA	NA	NA
CL27.Contig3_All	NA	NA	NA	NA	NA	NA	NA
CL28.Contig1_All	gi|572309497|ref|XP_006620536.1|/2.53756e-71/PREDICTED: serine/threonine-protein kinase D3-like isoform X2 [Apis dorsata]	gi|340727625|ref|XM_003402093.1|/1e-13/PREDICTED: Bombus terrestris serine/threonine-protein kinase D3-like (LOC100646081), mRNA	sp|Q8K1Y2|KPCD3_MOUSE/4e-49/Serine/threonine-protein kinase D3 OS=Mus musculus GN=Prkd3 PE=1 SV=1	ame:412608/3e-72/PKD; protein kinase D; K06070 protein kinase D [EC:2.7.11.13]	ECU01g1320/5e-07/---	PF00130/2.5E-13/Phorbol esters/diacylglycerol binding domain (C1 domain)	NA
CL28.Contig2_All	gi|572309497|ref|XP_006620536.1|/2.41953e-71/PREDICTED: serine/threonine-protein kinase D3-like isoform X2 [Apis dorsata]	gi|340727625|ref|XM_003402093.1|/1e-13/PREDICTED: Bombus terrestris serine/threonine-protein kinase D3-like (LOC100646081), mRNA	sp|Q8K1Y2|KPCD3_MOUSE/2e-48/Serine/threonine-protein kinase D3 OS=Mus musculus GN=Prkd3 PE=1 SV=1	ame:412608/3e-72/PKD; protein kinase D; K06070 protein kinase D [EC:2.7.11.13]	ECU01g1320/4e-07/---	PF00130/2.2E-13/Phorbol esters/diacylglycerol binding domain (C1 domain)	NA
CL28.Contig3_All	gi|572309497|ref|XP_006620536.1|/3.09797e-71/PREDICTED: serine/threonine-protein kinase D3-like isoform X2 [Apis dorsata]	gi|340727625|ref|XM_003402093.1|/1e-13/PREDICTED: Bombus terrestris serine/threonine-protein kinase D3-like (LOC100646081), mRNA	sp|Q8K1Y2|KPCD3_MOUSE/2e-48/Serine/threonine-protein kinase D3 OS=Mus musculus GN=Prkd3 PE=1 SV=1	ame:412608/3e-72/PKD; protein kinase D; K06070 protein kinase D [EC:2.7.11.13]	ECU01g1320/6e-07/---	SM00109/4.6E-13/Protein kinase C conserved region 1 (C1) domains (Cysteine-rich domains)	NA
CL29.Contig1_All	gi|332030738|gb|EGI70414.1|/5.52716e-112/Putative fatty acyl-CoA reductase [Acromyrmex echinatior]	NA	sp|Q7ZXF5|FACR1_XENLA/1e-85/Fatty acyl-CoA reductase 1 OS=Xenopus laevis GN=far1 PE=2 SV=1	tca:655283/4e-112/similar to CG1443-PA; K13356 fatty acyl-CoA reductase [EC:1.2.1.-]	alr5357_2/4e-09/---	PTHR11011:SF6/1.1E-191/--	NA
CL29.Contig2_All	gi|332030738|gb|EGI70414.1|/5.17024e-112/Putative fatty acyl-CoA reductase [Acromyrmex echinatior]	NA	sp|Q7ZXF5|FACR1_XENLA/1e-84/Fatty acyl-CoA reductase 1 OS=Xenopus laevis GN=far1 PE=2 SV=1	tca:655283/5e-111/similar to CG1443-PA; K13356 fatty acyl-CoA reductase [EC:1.2.1.-]	alr5357_2/8e-09/---	PF07993/4.7E-64/Male sterility protein	NA
CL29.Contig3_All	gi|112983380|ref|NP_001036967.1|/3.19111e-16/fatty-acyl reductase [Bombyx mori] &gt;gi|33146307|dbj|BAC79425.1| pheromone gland-specific fatty-acyl reductase [Bombyx mori]	NA	sp|Q922J9|FACR1_MOUSE/1e-14/Fatty acyl-CoA reductase 1 OS=Mus musculus GN=Far1 PE=1 SV=1	mgp:100548530/8e-15/fatty acyl-CoA reductase 1-like; K13356 fatty acyl-CoA reductase [EC:1.2.1.-]	NA	PF07993/3.6E-13/Male sterility protein	molecular_function:GO:0016491//oxidoreductase activity;
CL29.Contig4_All	gi|112983380|ref|NP_001036967.1|/3.24335e-16/fatty-acyl reductase [Bombyx mori] &gt;gi|33146307|dbj|BAC79425.1| pheromone gland-specific fatty-acyl reductase [Bombyx mori]	NA	sp|Q922J9|FACR1_MOUSE/1e-14/Fatty acyl-CoA reductase 1 OS=Mus musculus GN=Far1 PE=1 SV=1	mgp:100548530/8e-15/fatty acyl-CoA reductase 1-like; K13356 fatty acyl-CoA reductase [EC:1.2.1.-]	NA	PTHR11011/2.5E-29/--	molecular_function:GO:0016491//oxidoreductase activity;
CL29.Contig5_All	gi|332030738|gb|EGI70414.1|/3.28933e-109/Putative fatty acyl-CoA reductase [Acromyrmex echinatior]	NA	sp|Q7ZXF5|FACR1_XENLA/3e-85/Fatty acyl-CoA reductase 1 OS=Xenopus laevis GN=far1 PE=2 SV=1	tca:655283/3e-105/similar to CG1443-PA; K13356 fatty acyl-CoA reductase [EC:1.2.1.-]	alr5357_2/4e-09/---	PF03015/2.0E-23/Male sterility protein	NA
CL29.Contig6_All	gi|357619800|gb|EHJ72233.1|/5.13244e-06/fatty-acyl CoA reductase 5 [Danaus plexippus]	NA	sp|Q7ZXF5|FACR1_XENLA/1e-05/Fatty acyl-CoA reductase 1 OS=Xenopus laevis GN=far1 PE=2 SV=1	tca:655283/1e-06/similar to CG1443-PA; K13356 fatty acyl-CoA reductase [EC:1.2.1.-]	NA	NA	NA
CL30.Contig1_All	gi|156555408|ref|XP_001604331.1|/0/PREDICTED: uncharacterized protein LOC100121963 isoform X1 [Nasonia vitripennis]	gi|383853093|ref|XM_003702011.1|/4e-09/PREDICTED: Megachile rotundata uncharacterized LOC100884105 (LOC100884105), mRNA	sp|Q95JC9|PRP_PIG/3e-71/Basic proline-rich protein OS=Sus scrofa PE=1 SV=2	rno:502541/2e-62/Lor, RGD1559993; loricrin; K10385 loricrin	XF0818/3e-36/---	PTHR21698/2.4E-86/--	NA
CL30.Contig2_All	gi|646719702|gb|KDR21720.1|/9.37864e-64/hypothetical protein L798_02777, partial [Zootermopsis nevadensis]	gi|389608086|dbj|AK401033.1|/5e-07/Papilio xuthus mRNA for similar to CG12164, complete cds, sequence id: Px-0022	sp|Q5HZB6|CLASR_RAT/5e-11/CLK4-associating serine/arginine rich protein OS=Rattus norvegicus GN=Clasrp PE=2 SV=2	rno:499390/2e-10/Clasrp, Sfrs16, Srsf16; CLK4-associating serine/arginine rich protein; K13168 splicing factor, arginine/serine-rich 16	NA	PTHR21698/2.6E-35/--	NA
CL31.Contig1_All	gi|646699560|gb|KDR10122.1|/3.03605e-150/Angiopoietin-1 receptor [Zootermopsis nevadensis]	NA	sp|Q96KG7|MEG10_HUMAN/2e-24/Multiple epidermal growth factor-like domains protein 10 OS=Homo sapiens GN=MEGF10 PE=1 SV=1	dre:30746/1e-23/tie1, tie-1; endothelium-specific receptor tyrosine kinase 1; K05120 tyrosine kinase receptor 1 [EC:2.7.10.1]	NA	PS00022/-/EGF-like domain signature 1.	NA
CL31.Contig2_All	gi|646699560|gb|KDR10122.1|/3.24431e-149/Angiopoietin-1 receptor [Zootermopsis nevadensis]	NA	sp|Q96KG7|MEG10_HUMAN/9e-24/Multiple epidermal growth factor-like domains protein 10 OS=Homo sapiens GN=MEGF10 PE=1 SV=1	dre:30746/2e-23/tie1, tie-1; endothelium-specific receptor tyrosine kinase 1; K05120 tyrosine kinase receptor 1 [EC:2.7.10.1]	NA	PS50853/13.665/Fibronectin type-III domain profile.	NA
CL32.Contig1_All	gi|466089368|ref|XP_004286643.1|/8.41007e-89/PREDICTED: casein kinase II subunit beta isoform 1 [Orcinus orca] &gt;gi|470597213|ref|XP_004311254.1| PREDICTED: casein kinase II subunit beta isoform 1 [Tursiops truncatus]	gi|554852145|ref|XM_005936246.1|/8e-14/PREDICTED: Haplochromis burtoni casein kinase II subunit beta-like (LOC102310380), transcript variant X2, mRNA	sp|P28021|CSK2B_XENLA/4e-89/Casein kinase II subunit beta OS=Xenopus laevis GN=csnk2b PE=1 SV=1	aml:100469386/5e-90/casein kinase II subunit beta-like; K03115 casein kinase II subunit beta	SPAC1851.03/4e-62/---	PTHR11740/7.6E-121/--	NA
CL32.Contig2_All	gi|466089368|ref|XP_004286643.1|/7.05747e-24/PREDICTED: casein kinase II subunit beta isoform 1 [Orcinus orca] &gt;gi|470597213|ref|XP_004311254.1| PREDICTED: casein kinase II subunit beta isoform 1 [Tursiops truncatus]	gi|554852145|ref|XM_005936246.1|/8e-15/PREDICTED: Haplochromis burtoni casein kinase II subunit beta-like (LOC102310380), transcript variant X2, mRNA	sp|P28021|CSK2B_XENLA/3e-24/Casein kinase II subunit beta OS=Xenopus laevis GN=csnk2b PE=1 SV=1	aml:100469386/4e-25/casein kinase II subunit beta-like; K03115 casein kinase II subunit beta	SPAC1851.03/4e-14/---	PF01214/1.0E-19/Casein kinase II regulatory subunit	NA
CL33.Contig1_All	gi|193709272|ref|XP_001948220.1|/0/PREDICTED: homeobox protein extradenticle isoform X2 [Acyrthosiphon pisum]	gi|38490439|emb|AJ518944.1|/4e-82/Cupiennius salei mRNA for extradenticle 2 (exd2 gene)	sp|Q29CT2|EXD_DROPS/6e-166/Homeobox protein extradenticle OS=Drosophila pseudoobscura pseudoobscura GN=exd PE=3 SV=1	api:100168368/0.0/homeobox protein extradenticle-like; K09355 pre-B-cell leukemia transcription factor 1	NA	PS50071/17.329/'Homeobox' domain profile.	NA
CL33.Contig2_All	gi|646698996|gb|KDR09860.1|/5.62811e-164/Homeobox protein extradenticle, partial [Zootermopsis nevadensis]	gi|38490439|emb|AJ518944.1|/4e-82/Cupiennius salei mRNA for extradenticle 2 (exd2 gene)	sp|Q29CT2|EXD_DROPS/1e-135/Homeobox protein extradenticle OS=Drosophila pseudoobscura pseudoobscura GN=exd PE=3 SV=1	api:100168368/2e-155/homeobox protein extradenticle-like; K09355 pre-B-cell leukemia transcription factor 1	NA	PS00027/-/'Homeobox' domain signature.	biological_process:GO:0006355//regulation of transcription, DNA-templated;cellular_component:GO:0005634//nucleus;molecular_function:GO:0043565//sequence-specific DNA binding;GO:0003700//sequence-specific DNA binding transcription factor activity;
CL34.Contig1_All	NA	NA	NA	NA	NA	NA	NA
CL34.Contig2_All	NA	NA	NA	NA	NA	NA	NA
CL35.Contig1_All	NA	NA	NA	NA	NA	NA	NA
CL35.Contig2_All	gi|675381062|gb|KFM73964.1|/2.41538e-32/putative transposase-like protein, partial [Stegodyphus mimosarum]	NA	NA	NA	NA	PF12762/3.0E-10/ISXO2-like transposase domain	NA
CL36.Contig1_All	gi|646709150|gb|KDR15158.1|/0/RING finger protein nhl-1 [Zootermopsis nevadensis]	gi|153928662|dbj|AK283971.1|/4e-78/Gryllus bimaculatus mRNA, GBcontig30832	sp|Q03601|NHL1_CAEEL/4e-55/RING finger protein nhl-1 OS=Caenorhabditis elegans GN=nhl-1 PE=1 SV=2	aga:AgaP_AGAP007135/0.0/AGAP007135-PA; K12035 tripartite motif-containing protein 71	all0422/2e-32/---	PTHR24103/2.9E-158/--	NA
CL36.Contig2_All	gi|646709150|gb|KDR15158.1|/0/RING finger protein nhl-1 [Zootermopsis nevadensis]	gi|158286214|ref|XM_308626.4|/8e-83/Anopheles gambiae str. PEST AGAP007135-PA (AgaP_AGAP007135) mRNA, complete cds	sp|Q03601|NHL1_CAEEL/4e-64/RING finger protein nhl-1 OS=Caenorhabditis elegans GN=nhl-1 PE=1 SV=2	tca:656122/0.0/similar to CG15105-PA, isoform A; K12035 tripartite motif-containing protein 71	all0422/3e-32/---	PS50089/10.63/Zinc finger RING-type profile.	NA
CL36.Contig3_All	gi|646709150|gb|KDR15158.1|/0/RING finger protein nhl-1 [Zootermopsis nevadensis]	gi|158286214|ref|XM_308626.4|/8e-83/Anopheles gambiae str. PEST AGAP007135-PA (AgaP_AGAP007135) mRNA, complete cds	sp|Q03601|NHL1_CAEEL/6e-82/RING finger protein nhl-1 OS=Caenorhabditis elegans GN=nhl-1 PE=1 SV=2	tca:656122/0.0/similar to CG15105-PA, isoform A; K12035 tripartite motif-containing protein 71	all0422/1e-36/---	PS50089/10.63/Zinc finger RING-type profile.	NA
CL36.Contig4_All	gi|646709150|gb|KDR15158.1|/0/RING finger protein nhl-1 [Zootermopsis nevadensis]	gi|153928662|dbj|AK283971.1|/1e-80/Gryllus bimaculatus mRNA, GBcontig30832	sp|Q03601|NHL1_CAEEL/4e-55/RING finger protein nhl-1 OS=Caenorhabditis elegans GN=nhl-1 PE=1 SV=2	aga:AgaP_AGAP007135/0.0/AGAP007135-PA; K12035 tripartite motif-containing protein 71	all0422/2e-32/---	PS51125/14.721/NHL repeat profile.	NA
CL36.Contig5_All	gi|646709150|gb|KDR15158.1|/0/RING finger protein nhl-1 [Zootermopsis nevadensis]	gi|153928662|dbj|AK283971.1|/1e-80/Gryllus bimaculatus mRNA, GBcontig30832	sp|Q03601|NHL1_CAEEL/4e-82/RING finger protein nhl-1 OS=Caenorhabditis elegans GN=nhl-1 PE=1 SV=2	aga:AgaP_AGAP007135/0.0/AGAP007135-PA; K12035 tripartite motif-containing protein 71	all0422/8e-37/---	PS51125/14.721/NHL repeat profile.	NA
CL36.Contig6_All	gi|646709150|gb|KDR15158.1|/0/RING finger protein nhl-1 [Zootermopsis nevadensis]	gi|158286214|ref|XM_308626.4|/8e-83/Anopheles gambiae str. PEST AGAP007135-PA (AgaP_AGAP007135) mRNA, complete cds	sp|Q03601|NHL1_CAEEL/5e-82/RING finger protein nhl-1 OS=Caenorhabditis elegans GN=nhl-1 PE=1 SV=2	tca:656122/0.0/similar to CG15105-PA, isoform A; K12035 tripartite motif-containing protein 71	all0422/1e-36/---	PF01436/5.1E-8/NHL repeat	NA
CL36.Contig7_All	gi|646709150|gb|KDR15158.1|/0/RING finger protein nhl-1 [Zootermopsis nevadensis]	gi|158286214|ref|XM_308626.4|/8e-83/Anopheles gambiae str. PEST AGAP007135-PA (AgaP_AGAP007135) mRNA, complete cds	sp|Q03601|NHL1_CAEEL/2e-63/RING finger protein nhl-1 OS=Caenorhabditis elegans GN=nhl-1 PE=1 SV=2	tca:656122/0.0/similar to CG15105-PA, isoform A; K12035 tripartite motif-containing protein 71	all0422/3e-32/---	SM00184/7.7E-5/Ring finger	NA
CL37.Contig1_All	gi|723801740|emb|CDO33885.1|/1.36362e-51/Taiman-C [Blattella germanica]	gi|195131960|ref|XM_002010376.1|/2e-08/Drosophila mojavensis GI14696 (Dmoj\GI14696), mRNA	NA	api:100161757/7e-18/uncharacterized LOC100161757; K11255 nuclear receptor coactivator 2	NA	NA	NA
CL37.Contig2_All	gi|646722829|gb|KDR23682.1|/1.13611e-87/hypothetical protein L798_11156 [Zootermopsis nevadensis]	gi|195131960|ref|XM_002010376.1|/8e-09/Drosophila mojavensis GI14696 (Dmoj\GI14696), mRNA	sp|Q9Y566|SHAN1_HUMAN/1e-14/SH3 and multiple ankyrin repeat domains protein 1 OS=Homo sapiens GN=SHANK1 PE=1 SV=2	ame:410637/4e-35/uncharacterized LOC410637; K11255 nuclear receptor coactivator 2	STM0960/4e-06/---	NA	NA
CL37.Contig3_All	gi|723801740|emb|CDO33885.1|/9.88073e-60/Taiman-C [Blattella germanica]	gi|198476742|ref|XM_001357429.2|/2e-20/Drosophila pseudoobscura pseudoobscura GA17619 (Dpse\GA17619), mRNA	sp|Q8IZL2|MAML2_HUMAN/6e-13/Mastermind-like protein 2 OS=Homo sapiens GN=MAML2 PE=1 SV=2	api:100161757/3e-19/uncharacterized LOC100161757; K11255 nuclear receptor coactivator 2	YMR043w/4e-09/---	NA	NA
CL38.Contig1_All	gi|675368713|gb|KFM61615.1|/1.07107e-149/hypothetical protein X975_24243, partial [Stegodyphus mimosarum]	NA	sp|D3ZUU2|GZF1_RAT/5e-06/GDNF-inducible zinc finger protein 1 OS=Rattus norvegicus GN=Gzf1 PE=3 SV=1	NA	NA	PS00028/-/Zinc finger C2H2 type domain signature.	NA
CL38.Contig2_All	gi|642933601|ref|XP_008197489.1|/3.56675e-17/PREDICTED: uncharacterized protein LOC103314150 isoform X1 [Tribolium castaneum]	NA	NA	NA	NA	NA	NA
CL38.Contig3_All	gi|546674533|gb|ERL85893.1|/7.50121e-18/hypothetical protein D910_03308, partial [Dendroctonus ponderosae]	NA	NA	NA	NA	NA	NA
CL39.Contig1_All	gi|646715846|gb|KDR19314.1|/2.5049e-13/Nuclear RNA export factor 1 [Zootermopsis nevadensis]	NA	sp|Q1RMS5|NXF1_BOVIN/2e-09/Nuclear RNA export factor 1 OS=Bos taurus GN=NXF1 PE=2 SV=1	ame:413650/8e-12/nuclear RNA export factor 1-like; K14284 nuclear RNA export factor 1/2	NA	PTHR10662/5.6E-24/--	NA
CL39.Contig2_All	gi|646715846|gb|KDR19314.1|/2.87058e-83/Nuclear RNA export factor 1 [Zootermopsis nevadensis]	gi|3702154|emb|Y14843.1|/2e-14/Littorina striata DNA for Lstri1.152 microsatellite repeat	sp|P58797|NXF1_COTJA/2e-49/Nuclear RNA export factor 1 OS=Coturnix coturnix japonica GN=NXF1 PE=1 SV=1	tca:656618/1e-52/similar to small bristles CG1664-PA; K14284 nuclear RNA export factor 1/2	NA	PTHR10662/8.4E-96/--	NA
CL39.Contig3_All	gi|597767295|ref|XP_007247506.1|/1.61591e-07/PREDICTED: nuclear RNA export factor 1-like isoform X2 [Astyanax mexicanus]	NA	sp|Q99JX7|NXF1_MOUSE/8e-08/Nuclear RNA export factor 1 OS=Mus musculus GN=Nxf1 PE=1 SV=3	mmu:53319/3e-07/Nxf1, Mex67, Mvb1, Tap; nuclear RNA export factor 1 homolog (S. cerevisiae); K14284 nuclear RNA export factor 1/2	NA	PS51450/7.08/Leucine-rich repeat profile.	NA
CL40.Contig1_All	gi|426258717|ref|XP_004022954.1|/3.84132e-23/PREDICTED: zinc finger protein 729-like, partial [Ovis aries]	NA	sp|Q12901|ZN155_HUMAN/1e-23/Zinc finger protein 155 OS=Homo sapiens GN=ZNF155 PE=2 SV=4	mmu:212281/2e-23/A530054K11Rik, Rslcan3; RIKEN cDNA A530054K11 gene; K09228 KRAB domain-containing zinc finger protein	SPAC144.09c/6e-09/---	PF13465/4.1E-4/Zinc-finger double domain	NA
CL40.Contig2_All	gi|675363751|gb|KFM56653.1|/1.26331e-40/Zinc finger protein 658B, partial [Stegodyphus mimosarum]	NA	sp|Q6ZNA1|ZN836_HUMAN/1e-37/Zinc finger protein 836 OS=Homo sapiens GN=ZNF836 PE=2 SV=2	hsa:162962/4e-37/ZNF836, FLJ16287; zinc finger protein 836; K09228 KRAB domain-containing zinc finger protein	SPAC144.09c/5e-18/---	PS50157/10.679/Zinc finger C2H2 type domain profile.	NA
CL40.Contig3_All	gi|675363751|gb|KFM56653.1|/1.25715e-40/Zinc finger protein 658B, partial [Stegodyphus mimosarum]	NA	sp|Q6ZNA1|ZN836_HUMAN/1e-37/Zinc finger protein 836 OS=Homo sapiens GN=ZNF836 PE=2 SV=2	hsa:162962/4e-37/ZNF836, FLJ16287; zinc finger protein 836; K09228 KRAB domain-containing zinc finger protein	SPAC144.09c/5e-18/---	PS50157/10.679/Zinc finger C2H2 type domain profile.	NA
CL40.Contig4_All	gi|642044864|emb|CDQ93105.1|/1.27328e-12/unnamed protein product [Oncorhynchus mykiss]	NA	sp|Q9HAZ2|PRD16_HUMAN/5e-13/PR domain zinc finger protein 16 OS=Homo sapiens GN=PRDM16 PE=1 SV=3	dre:792456/1e-10/ovol1, sb:cb956, zgc:171804; ovo-like 1 (Drosophila); K09216 ovo	SPAC144.09c/4e-06/---	PF00096/1.1E-5/Zinc finger, C2H2 type	NA
CL41.Contig1_All	gi|646712840|gb|KDR17425.1|/4.22107e-174/CUG-BP- and ETR-3-like factor 2, partial [Zootermopsis nevadensis]	gi|556970708|ref|XM_005993826.1|/2e-12/PREDICTED: Latimeria chalumnae CUGBP, Elav-like family member 2 (CELF2), transcript variant X9, mRNA	sp|Q7ZXE2|CELF2_XENLA/5e-99/CUGBP Elav-like family member 2 OS=Xenopus laevis GN=celf2 PE=1 SV=1	nvi:100121536/6e-106/aret, NV13447; arrest; K02177 bruno	NA	PTHR24622/3.2E-150/--	NA
CL41.Contig2_All	gi|646712840|gb|KDR17425.1|/2.90098e-175/CUG-BP- and ETR-3-like factor 2, partial [Zootermopsis nevadensis]	gi|556970708|ref|XM_005993826.1|/2e-12/PREDICTED: Latimeria chalumnae CUGBP, Elav-like family member 2 (CELF2), transcript variant X9, mRNA	sp|Q7ZXE2|CELF2_XENLA/3e-98/CUGBP Elav-like family member 2 OS=Xenopus laevis GN=celf2 PE=1 SV=1	nvi:100121536/4e-107/aret, NV13447; arrest; K02177 bruno	NA	PTHR24622/4.7E-150/--	NA
CL41.Contig3_All	gi|646712840|gb|KDR17425.1|/3.54401e-116/CUG-BP- and ETR-3-like factor 2, partial [Zootermopsis nevadensis]	gi|558161958|ref|XM_006139632.1|/3e-07/PREDICTED: Pelodiscus sinensis CUGBP, Elav-like family member 4 (CELF4), mRNA	sp|Q7T2T1|CELF2_CHICK/4e-57/CUGBP Elav-like family member 2 OS=Gallus gallus GN=CELF2 PE=1 SV=2	nvi:100121536/5e-61/aret, NV13447; arrest; K02177 bruno	ECU02g0250/3e-06/---	PTHR24622:SF136/1.6E-79/--	NA
CL42.Contig1_All	gi|646700423|gb|KDR10584.1|/8.57156e-103/Proto-oncogene protein c-fos, partial [Zootermopsis nevadensis]	NA	sp|B3MTI9|FOSL_DROAN/7e-43/Transcription factor kayak OS=Drosophila ananassae GN=kay PE=3 SV=1	tca:655024/7e-83/kay, GLEAN_11870; kayak; K09031 fos-like antigen, invertebrate	NA	PTHR23351/2.4E-35/--	NA
CL42.Contig2_All	gi|646700423|gb|KDR10584.1|/4.13125e-103/Proto-oncogene protein c-fos, partial [Zootermopsis nevadensis]	NA	sp|P21525|FOSLA_DROME/5e-44/Transcription factor kayak, isoforms A/B/F OS=Drosophila melanogaster GN=kay PE=1 SV=4	tca:655024/4e-86/kay, GLEAN_11870; kayak; K09031 fos-like antigen, invertebrate	NA	PF07716/1.1E-6/Basic region leucine zipper	NA
CL42.Contig3_All	gi|646700423|gb|KDR10584.1|/8.93409e-103/Proto-oncogene protein c-fos, partial [Zootermopsis nevadensis]	NA	sp|P21525|FOSLA_DROME/5e-44/Transcription factor kayak, isoforms A/B/F OS=Drosophila melanogaster GN=kay PE=1 SV=4	tca:655024/4e-86/kay, GLEAN_11870; kayak; K09031 fos-like antigen, invertebrate	NA	PF07716/2.9E-7/Basic region leucine zipper	NA
CL42.Contig4_All	gi|646700423|gb|KDR10584.1|/1.05529e-102/Proto-oncogene protein c-fos, partial [Zootermopsis nevadensis]	NA	sp|B3MTI9|FOSL_DROAN/7e-43/Transcription factor kayak OS=Drosophila ananassae GN=kay PE=3 SV=1	tca:655024/8e-83/kay, GLEAN_11870; kayak; K09031 fos-like antigen, invertebrate	NA	PTHR23351/2.4E-35/--	NA
CL43.Contig1_All	gi|641673885|ref|XP_008186497.1|/5.35208e-27/PREDICTED: uncharacterized protein LOC103310331 [Acyrthosiphon pisum]	NA	NA	NA	NA	PTHR23022/2.0E-16/--	NA
CL43.Contig2_All	gi|637381565|ref|XP_008123890.1|/4.79281e-104/PREDICTED: uncharacterized protein LOC103282930 [Anolis carolinensis]	NA	sp|P34257|TC3A_CAEEL/7e-07/Transposable element Tc3 transposase OS=Caenorhabditis elegans GN=tc3a PE=1 SV=1	hmg:100203252/7e-06/similar to zinc finger protein Gli2; K06230 zinc finger protein GLI	NA	PF13358/1.2E-17/DDE superfamily endonuclease	NA
CL43.Contig3_All	gi|641673885|ref|XP_008186497.1|/4.0241e-18/PREDICTED: uncharacterized protein LOC103310331 [Acyrthosiphon pisum]	NA	NA	NA	NA	PTHR23022:SF55/6.0E-13/--	NA
CL44.Contig1_All	gi|646710678|gb|KDR16124.1|/7.90908e-53/Molybdenum cofactor synthesis protein 2B [Zootermopsis nevadensis]	NA	sp|A4FUY7|MOC2B_BOVIN/4e-48/Molybdopterin synthase catalytic subunit OS=Bos taurus GN=MOCS2 PE=2 SV=2	nvi:100118155/5e-49/NV11345; molybdopterin synthase catalytic subunit-like; K03635 molybdopterin synthase catalytic subunit [EC:2.-.-.-]	BS_moaE/8e-29/---	PTHR23404:SF2/4.7E-56/--	NA
CL44.Contig2_All	gi|383863903|ref|XP_003707419.1|/5.0077e-65/PREDICTED: molybdopterin synthase catalytic subunit-like [Megachile rotundata]	NA	sp|A4FUY7|MOC2B_BOVIN/6e-48/Molybdopterin synthase catalytic subunit OS=Bos taurus GN=MOCS2 PE=2 SV=2	spu:760753/3e-55/similar to molybdopterin synthase small subunit MOCS2A; K03635 molybdopterin synthase catalytic subunit [EC:2.-.-.-]	BS_moaE/1e-28/---	PTHR23404:SF2/4.7E-56/--	NA
CL45.Contig1_All	gi|401429142|ref|XP_003879053.1|/3.69429e-20/proteophosphoglycan ppg1 [Leishmania mexicana MHOM/GT/2001/U1103] &gt;gi|322495303|emb|CBZ30607.1| proteophosphoglycan ppg1 [Leishmania mexicana MHOM/GT/2001/U1103]	gi|401835791|gb|JX503154.1|/4e-07/Siniperca chuatsi microsatellite Trans513 sequence	sp|Q75JC9|Y8484_DICDI/8e-14/Uncharacterized protein DDB_G0271670 OS=Dictyostelium discoideum GN=DDB_G0271670 PE=4 SV=1	hsa:667/7e-13/DST, BP240, BPA, BPAG1, CATX-15, CATX15, D6S1101, DKFZp564B2416, DMH, DT, FLJ46791, KIAA0465, KIAA1470, MACF2; dystonin; K10382 dystonin	VNG0342G/3e-10/---	NA	NA
CL45.Contig2_All	gi|557232596|emb|CDJ69311.1|/5.75772e-21/hypothetical protein, conserved [Eimeria necatrix]	gi|195113672|ref|XM_002001356.1|/2e-21/Drosophila mojavensis GI10768 (Dmoj\GI10768), mRNA	sp|Q75JC9|Y8484_DICDI/2e-13/Uncharacterized protein DDB_G0271670 OS=Dictyostelium discoideum GN=DDB_G0271670 PE=4 SV=1	dgr:Dgri_GH24543/6e-14/GH24543 gene product from transcript GH24543-RA; K10592 E3 ubiquitin-protein ligase HUWE1 [EC:6.3.2.19]	VNG0342G/3e-10/---	NA	NA
CL46.Contig1_All	gi|557165583|emb|CDJ27391.1|/5.02755e-13/hypothetical protein EMH_0031400 [Eimeria mitis]	NA	sp|Q6PZE0|MUC19_MOUSE/5e-10/Mucin-19 OS=Mus musculus GN=Muc19 PE=2 SV=2	gga:396544/2e-07/NACA, PTGES3, TEBP, cPGES; nascent polypeptide-associated complex alpha subunit; K03626 nascent polypeptide-associated complex subunit alpha	NA	NA	NA
CL46.Contig2_All	gi|401430149|ref|XP_003886486.1|/1.3552e-09/unnamed protein product, partial [Leishmania mexicana MHOM/GT/2001/U1103] &gt;gi|356491245|emb|CBZ41040.1| unnamed protein product, partial [Leishmania mexicana MHOM/GT/2001/U1103]	NA	sp|Q96S59|RANB9_HUMAN/1e-06/Ran-binding protein 9 OS=Homo sapiens GN=RANBP9 PE=1 SV=1	nvi:100120365/4e-06/NV13195; probable E3 ubiquitin-protein ligase TRIP12-like; K10590 E3 ubiquitin-protein ligase TRIP12 [EC:6.3.2.19]	NA	NA	NA
CL46.Contig3_All	gi|401430149|ref|XP_003886486.1|/1.45531e-09/unnamed protein product, partial [Leishmania mexicana MHOM/GT/2001/U1103] &gt;gi|356491245|emb|CBZ41040.1| unnamed protein product, partial [Leishmania mexicana MHOM/GT/2001/U1103]	NA	sp|Q96S59|RANB9_HUMAN/1e-06/Ran-binding protein 9 OS=Homo sapiens GN=RANBP9 PE=1 SV=1	nvi:100120365/4e-06/NV13195; probable E3 ubiquitin-protein ligase TRIP12-like; K10590 E3 ubiquitin-protein ligase TRIP12 [EC:6.3.2.19]	NA	NA	NA
CL46.Contig4_All	gi|557165583|emb|CDJ27391.1|/5.22766e-13/hypothetical protein EMH_0031400 [Eimeria mitis]	NA	sp|Q6PZE0|MUC19_MOUSE/6e-10/Mucin-19 OS=Mus musculus GN=Muc19 PE=2 SV=2	gga:396544/2e-07/NACA, PTGES3, TEBP, cPGES; nascent polypeptide-associated complex alpha subunit; K03626 nascent polypeptide-associated complex subunit alpha	NA	NA	NA
CL47.Contig1_All	gi|646719563|gb|KDR21620.1|/4.53703e-15/hypothetical protein L798_01855 [Zootermopsis nevadensis]	NA	sp|Q5TB80|CE162_HUMAN/3e-10/Centrosomal protein of 162 kDa OS=Homo sapiens GN=CEP162 PE=1 SV=2	NA	NA	NA	NA
CL47.Contig2_All	gi|524907297|ref|XP_005108769.1|/3.28534e-13/PREDICTED: centrosomal protein of 162 kDa-like [Aplysia californica]	NA	sp|Q5TB80|CE162_HUMAN/1e-11/Centrosomal protein of 162 kDa OS=Homo sapiens GN=CEP162 PE=1 SV=2	cin:100185005/5e-06/tpr; translocated promoter region (to activated MET oncogene); K09291 nucleoprotein TPR	NA	NA	NA
CL48.Contig1_All	gi|499009231|ref|XP_004536515.1|/3.21059e-24/PREDICTED: fibroblast growth factor receptor homolog 2-like [Ceratitis capitata]	NA	sp|Q80W68|KIRR1_MOUSE/4e-09/Kin of IRRE-like protein 1 OS=Mus musculus GN=Kirrel PE=1 SV=1	dre:565429/8e-07/hspg2; heparan sulfate proteoglycan 2; K06255 heparan sulfate proteoglycan 2 (perlecan)	NA	SM00409/5.9E-7/Immunoglobulin	NA
CL48.Contig2_All	gi|347967237|ref|XP_003436038.1|/6.18715e-16/AGAP002135-PB [Anopheles gambiae str. PEST] &gt;gi|333466390|gb|EGK96223.1| AGAP002135-PB [Anopheles gambiae str. PEST]	NA	sp|Q8TD84|DSCL1_HUMAN/6e-13/Down syndrome cell adhesion molecule-like protein 1 OS=Homo sapiens GN=DSCAML1 PE=1 SV=2	mgp:100546175/6e-13/DSCAM; Down syndrome cell adhesion molecule; K06767 Down syndrome cell adhesion molecule	NA	SM00409/3.7E-7/Immunoglobulin	NA
CL48.Contig3_All	gi|645009080|ref|XP_008210347.1|/1.01088e-24/PREDICTED: hemicentin-2-like [Nasonia vitripennis]	NA	sp|O60469|DSCAM_HUMAN/3e-07/Down syndrome cell adhesion molecule OS=Homo sapiens GN=DSCAM PE=1 SV=2	xtr:100491996/2e-07/dscaml1; Down syndrome cell adhesion molecule like 1; K06768 Down syndrome cell adhesion molecule like 1	NA	PS50835/7.885/Ig-like domain profile.	NA
CL48.Contig4_All	gi|383855494|ref|XP_003703245.1|/7.19682e-24/PREDICTED: neurotrimin-like [Megachile rotundata]	NA	sp|Q8TD84|DSCL1_HUMAN/4e-16/Down syndrome cell adhesion molecule-like protein 1 OS=Homo sapiens GN=DSCAML1 PE=1 SV=2	pon:100462393/1e-15/DSCAML1; Down syndrome cell adhesion molecule like 1; K06768 Down syndrome cell adhesion molecule like 1	NA	SM00409/4.1E-5/Immunoglobulin	NA
CL49.Contig1_All	gi|646720347|gb|KDR22105.1|/6.28754e-151/6PF-2-K/Fru-2,6-P2ASE liver/muscle isozymes [Zootermopsis nevadensis]	gi|74013343|gb|AC153597.13|/2e-14/Mus musculus 6 BAC RP23-18K9 (Roswell Park Cancer Institute (C57BL/6J Female) Mouse BAC Library) complete sequence	sp|Q91348|F26L_CHICK/3e-92/6-phosphofructo-2-kinase/fructose-2,6-bisphosphatase OS=Gallus gallus PE=2 SV=2	api:100160559/5e-136/6-phosphofructo-2-kinase/fructose-2,6-biphosphatase-like; K01103 6-phosphofructo-2-kinase / fructose-2,6-bisphosphatase [EC:2.7.1.105 3.1.3.46]	YJL155c_2/2e-50/---	PF00300/2.0E-32/Histidine phosphatase superfamily (branch 1)	NA
CL49.Contig2_All	gi|646720347|gb|KDR22105.1|/0/6PF-2-K/Fru-2,6-P2ASE liver/muscle isozymes [Zootermopsis nevadensis]	gi|74013343|gb|AC153597.13|/2e-14/Mus musculus 6 BAC RP23-18K9 (Roswell Park Cancer Institute (C57BL/6J Female) Mouse BAC Library) complete sequence	sp|Q91309|F26_LITCT/6e-114/6-phosphofructo-2-kinase/fructose-2,6-bisphosphatase OS=Lithobates catesbeiana PE=2 SV=1	api:100160559/2e-166/6-phosphofructo-2-kinase/fructose-2,6-biphosphatase-like; K01103 6-phosphofructo-2-kinase / fructose-2,6-bisphosphatase [EC:2.7.1.105 3.1.3.46]	YJL155c_2/2e-50/---	PR00991/2.4E-31/6-phosphofructo-2-kinase family signature	biological_process:GO:0006796//phosphate-containing compound metabolic process;GO:0071704//organic substance metabolic process;molecular_function:GO:0016787//hydrolase activity;GO:0016301//kinase activity;
CL50.Contig1_All	gi|551491855|ref|XP_005797497.1|/3.51406e-160/PREDICTED: piggyBac transposable element-derived protein 2-like [Xiphophorus maculatus]	NA	sp|Q8N328|PGBD3_HUMAN/1e-56/PiggyBac transposable element-derived protein 3 OS=Homo sapiens GN=PGBD3 PE=2 SV=3	NA	NA	PF13843/2.0E-89/Transposase IS4	NA
CL50.Contig2_All	gi|551491855|ref|XP_005797497.1|/4.46757e-160/PREDICTED: piggyBac transposable element-derived protein 2-like [Xiphophorus maculatus]	NA	sp|Q8N328|PGBD3_HUMAN/1e-56/PiggyBac transposable element-derived protein 3 OS=Homo sapiens GN=PGBD3 PE=2 SV=3	NA	NA	PF13843/2.0E-89/Transposase IS4	NA
CL50.Contig3_All	gi|551491855|ref|XP_005797497.1|/4.7829e-160/PREDICTED: piggyBac transposable element-derived protein 2-like [Xiphophorus maculatus]	NA	sp|Q8N328|PGBD3_HUMAN/1e-56/PiggyBac transposable element-derived protein 3 OS=Homo sapiens GN=PGBD3 PE=2 SV=3	NA	NA	PF13843/2.0E-89/Transposase IS4	NA
CL51.Contig1_All	gi|646699930|gb|KDR10309.1|/3.42526e-39/hypothetical protein L798_14992 [Zootermopsis nevadensis]	gi|224048562|ref|XM_002192633.1|/5e-08/PREDICTED: Taeniopygia guttata chromosome 3 open reading frame, human C6orf57 (C3H6orf57), mRNA	sp|Q8BTE0|CF057_MOUSE/2e-15/UPF0369 protein C6orf57 homolog OS=Mus musculus PE=2 SV=2	NA	RC0209/2e-06/---	PF07896/8.7E-19/Protein of unknown function (DUF1674)	NA
CL51.Contig2_All	gi|646699930|gb|KDR10309.1|/5.3714e-39/hypothetical protein L798_14992 [Zootermopsis nevadensis]	gi|224048562|ref|XM_002192633.1|/5e-08/PREDICTED: Taeniopygia guttata chromosome 3 open reading frame, human C6orf57 (C3H6orf57), mRNA	sp|Q8BTE0|CF057_MOUSE/2e-15/UPF0369 protein C6orf57 homolog OS=Mus musculus PE=2 SV=2	NA	RC0209/3e-06/---	PF07896/1.3E-18/Protein of unknown function (DUF1674)	NA
CL52.Contig1_All	gi|501296249|dbj|BAN20962.1|/0/conserved hypothetical protein [Riptortus pedestris]	gi|442615837|ref|NM_167239.4|/3e-73/Drosophila melanogaster X11Lbeta (X11Lbeta), transcript variant A, mRNA	sp|O17583|LIN10_CAEEL/1e-160/Protein lin-10 OS=Caenorhabditis elegans GN=lin-10 PE=1 SV=1	ssc:100513711/6e-134/APBA1; amyloid beta (A4) precursor protein-binding, family A, member 1; K04531 amyloid beta (A4) precursor protein-binding, family A, member 1 (X11)	NA	PTHR12345:SF2/0.0/--	NA
CL52.Contig2_All	gi|501296249|dbj|BAN20962.1|/0/conserved hypothetical protein [Riptortus pedestris]	gi|442615837|ref|NM_167239.4|/3e-73/Drosophila melanogaster X11Lbeta (X11Lbeta), transcript variant A, mRNA	sp|O17583|LIN10_CAEEL/1e-160/Protein lin-10 OS=Caenorhabditis elegans GN=lin-10 PE=1 SV=1	ssc:100513711/6e-134/APBA1; amyloid beta (A4) precursor protein-binding, family A, member 1; K04531 amyloid beta (A4) precursor protein-binding, family A, member 1 (X11)	NA	PTHR12345:SF2/0.0/--	NA
CL53.Contig1_All	gi|514487178|gb|EFW40657.2|/2.015e-10/hypothetical protein CAOG_01182 [Capsaspora owczarzaki ATCC 30864]	NA	sp|Q5BL35|SPOLA_DANRE/3e-09/Speckle-type POZ protein-like A OS=Danio rerio GN=spopla PE=2 SV=1	aag:AaeL_AAEL005512/1e-10/speckle-type poz protein; K10523 speckle-type POZ protein	NA	PF00651/1.7E-15/BTB/POZ domain	NA
CL53.Contig2_All	NA	NA	NA	NA	NA	NA	NA
CL54.Contig1_All	gi|646717139|gb|KDR20120.1|/1.39454e-97/Golgi SNAP receptor complex member 1 [Zootermopsis nevadensis]	gi|78675906|gb|AC154102.15|/1e-21/Mus musculus chromosome 8, clone RP24-186O14, complete sequence	sp|Q2TBU3|GOSR1_BOVIN/2e-71/Golgi SNAP receptor complex member 1 OS=Bos taurus GN=GOSR1 PE=2 SV=1	spu:593134/3e-74/similar to p28; K08495 golgi SNAP receptor complex member 1	NA	PTHR21094/1.1E-103/--	NA
CL54.Contig2_All	gi|646717139|gb|KDR20120.1|/1.78937e-97/Golgi SNAP receptor complex member 1 [Zootermopsis nevadensis]	gi|58331731|emb|CR361569.11|/1e-21/Zebrafish DNA sequence from clone CH211-99I20 in linkage group 8, complete sequence	sp|Q2TBU3|GOSR1_BOVIN/2e-71/Golgi SNAP receptor complex member 1 OS=Bos taurus GN=GOSR1 PE=2 SV=1	spu:593134/9e-74/similar to p28; K08495 golgi SNAP receptor complex member 1	NA	PTHR21094/2.8E-103/--	NA
CL55.Contig1_All	gi|632992505|ref|XP_007885130.1|/3.29504e-35/PREDICTED: prostatic spermine-binding protein-like, partial [Callorhinchus milii]	gi|51968340|dbj|AB189967.1|/4e-32/Cyprinus carpio mRNA for aspartic acid-rich protein aspolin2-2, complete cds	sp|Q8MP30|Y7791_DICDI/2e-24/Uncharacterized histidine-rich protein DDB_G0274557 OS=Dictyostelium discoideum GN=DDB_G0274557 PE=4 SV=1	dpe:Dper_GL13360/3e-24/GL13360 gene product from transcript GL13360-RA; K11429 histone-lysine N-methyltransferase SUV420H [EC:2.1.1.43]	YOR054c/3e-27/---	NA	NA
CL55.Contig2_All	gi|512855754|ref|XP_002934674.2|/3.11384e-27/PREDICTED: protein PFC0760c-like isoform X1 [Xenopus (Silurana) tropicalis]	gi|358640268|dbj|AB685319.1|/4e-25/Pinctada maxima aspein mRNA for shell matrix protein, complete cds	sp|Q8MP30|Y7791_DICDI/4e-23/Uncharacterized histidine-rich protein DDB_G0274557 OS=Dictyostelium discoideum GN=DDB_G0274557 PE=4 SV=1	dpe:Dper_GL13360/6e-23/GL13360 gene product from transcript GL13360-RA; K11429 histone-lysine N-methyltransferase SUV420H [EC:2.1.1.43]	YOR054c/6e-25/---	NA	NA
CL55.Contig3_All	gi|684391897|ref|XP_009170119.1|/6.82708e-63/hypothetical protein T265_06559 [Opisthorchis viverrini] &gt;gi|663050121|gb|KER26146.1| hypothetical protein T265_06559 [Opisthorchis viverrini]	gi|444297235|gb|JX019995.1|/7e-33/Bellamya aeruginosa clone ATG158 microsatellite sequence	sp|P04929|HRPX_PLALO/7e-40/Histidine-rich glycoprotein OS=Plasmodium lophurae PE=4 SV=1	dre:571727/2e-23/baz1b, fi60d02, im:7137554, wu:fi60d02; bromodomain adjacent to zinc finger domain, 1B; K11658 bromodomain adjacent to zinc finger domain protein 1B	YOR054c/7e-27/---	NA	NA
CL55.Contig4_All	gi|684412222|ref|XP_009176675.1|/2.25554e-39/hypothetical protein T265_11692 [Opisthorchis viverrini] &gt;gi|663043140|gb|KER19585.1| hypothetical protein T265_11692 [Opisthorchis viverrini]	gi|385682841|gb|JQ580935.1|/1e-59/Chorthippus parallelus parallelus isolate AU36 locus CB2 genomic sequence	sp|Q75JC9|Y8484_DICDI/5e-36/Uncharacterized protein DDB_G0271670 OS=Dictyostelium discoideum GN=DDB_G0271670 PE=4 SV=1	dpe:Dper_GL13360/5e-25/GL13360 gene product from transcript GL13360-RA; K11429 histone-lysine N-methyltransferase SUV420H [EC:2.1.1.43]	YOR054c/6e-25/---	NA	NA
CL55.Contig5_All	gi|646720066|gb|KDR21933.1|/3.66139e-25/Replicase polyprotein 1ab [Zootermopsis nevadensis]	gi|444297235|gb|JX019995.1|/1e-44/Bellamya aeruginosa clone ATG158 microsatellite sequence	sp|Q8MP30|Y7791_DICDI/5e-24/Uncharacterized histidine-rich protein DDB_G0274557 OS=Dictyostelium discoideum GN=DDB_G0274557 PE=4 SV=1	dpe:Dper_GL13360/4e-23/GL13360 gene product from transcript GL13360-RA; K11429 histone-lysine N-methyltransferase SUV420H [EC:2.1.1.43]	YOR054c/6e-25/---	NA	NA
CL55.Contig6_All	gi|557242971|emb|CDJ53810.1|/4.8041e-20/hypothetical protein, conserved [Eimeria brunetti]	gi|49615107|gb|AC136645.2|/7e-30/Rattus norvegicus 7 BAC CH230-156H17 (Children's Hospital Oakland Research Institute) complete sequence	sp|P31231|CASQ1_RANES/3e-19/Calsequestrin-1 OS=Rana esculenta PE=1 SV=1	dwi:Dwil_GK10511/3e-18/GK10511 gene product from transcript GK10511-RA; K08818 cell division cycle 2-like [EC:2.7.11.22]	YOR054c/2e-19/---	NA	NA
CL55.Contig7_All	gi|665786853|ref|XP_008554448.1|/2.04083e-23/PREDICTED: nucleolin-like isoform X1 [Microplitis demolitor] &gt;gi|665786855|ref|XP_008554458.1| PREDICTED: nucleolin-like isoform X2 [Microplitis demolitor]	gi|482722686|gb|JX889228.1|/2e-30/Pecten maximus microsatellite PmRM031 sequence	sp|P31231|CASQ1_RANES/4e-20/Calsequestrin-1 OS=Rana esculenta PE=1 SV=1	dmo:Dmoj_GI16327/2e-19/GI16327 gene product from transcript GI16327-RA; K13201 nucleolysin TIA-1/TIAR	YOR054c/2e-22/---	NA	NA
CL56.Contig1_All	gi|662220831|ref|XP_008484571.1|/1.7819e-07/PREDICTED: uncharacterized protein LOC103521244 [Diaphorina citri]	gi|346710770|dbj|AK382655.1|/6e-06/Bombyx mori mRNA, clone: fdpe23O24	NA	NA	NA	PF01541/3.3E-8/GIY-YIG catalytic domain	NA
CL56.Contig2_All	gi|662220831|ref|XP_008484571.1|/2.67274e-07/PREDICTED: uncharacterized protein LOC103521244 [Diaphorina citri]	NA	NA	NA	NA	PF01541/3.3E-8/GIY-YIG catalytic domain	NA
CL56.Contig3_All	gi|390362280|ref|XP_003730115.1|/2.89038e-09/PREDICTED: uncharacterized protein LOC100893989 [Strongylocentrotus purpuratus]	NA	NA	NA	NA	PF01541/1.3E-7/GIY-YIG catalytic domain	NA
CL57.Contig1_All	gi|270017238|gb|EFA13684.1|/5.02686e-95/hypothetical protein TcasGA2_TC016048 [Tribolium castaneum]	NA	sp|P04323|POL3_DROME/5e-35/Retrovirus-related Pol polyprotein from transposon 17.6 OS=Drosophila melanogaster GN=pol PE=4 SV=1	dre:100151502/3e-38/uncharacterized LOC100151502; K04228 arginine vasopressin receptor 2	SPAC9.04/4e-46/---	PF00665/5.9E-17/Integrase core domain	NA
CL57.Contig2_All	gi|270017238|gb|EFA13684.1|/2.87884e-17/hypothetical protein TcasGA2_TC016048 [Tribolium castaneum]	NA	sp|P10394|POL4_DROME/4e-10/Retrovirus-related Pol polyprotein from transposon 412 OS=Drosophila melanogaster GN=POL PE=4 SV=1	hmg:100214305/2e-07/similar to vascular endothelial growth factor receptor; K05098 kinase insert domain protein receptor [EC:2.7.10.1]	YIL082w-a_2/2e-07/---	PF00665/5.6E-8/Integrase core domain	NA
CL57.Contig3_All	NA	NA	NA	NA	NA	NA	NA
CL57.Contig4_All	gi|270016119|gb|EFA12567.1|/1.44425e-154/hypothetical protein TcasGA2_TC004196 [Tribolium castaneum]	NA	sp|P04323|POL3_DROME/3e-77/Retrovirus-related Pol polyprotein from transposon 17.6 OS=Drosophila melanogaster GN=pol PE=4 SV=1	dre:100151502/7e-76/uncharacterized LOC100151502; K04228 arginine vasopressin receptor 2	SPAC9.04/6e-83/---	PTHR24559/8.4E-20/--	NA
CL57.Contig5_All	NA	NA	NA	NA	NA	NA	NA
CL57.Contig6_All	gi|270017236|gb|EFA13682.1|/4.55927e-56/hypothetical protein TcasGA2_TC016046 [Tribolium castaneum]	NA	sp|P10394|POL4_DROME/3e-23/Retrovirus-related Pol polyprotein from transposon 412 OS=Drosophila melanogaster GN=POL PE=4 SV=1	dre:100151502/2e-17/uncharacterized LOC100151502; K04228 arginine vasopressin receptor 2	SPAC9.04/5e-23/---	PF00665/4.3E-18/Integrase core domain	NA
CL57.Contig7_All	NA	NA	NA	NA	NA	NA	NA
CL57.Contig8_All	NA	NA	NA	NA	NA	NA	NA
CL58.Contig1_All	gi|607363792|gb|EZA58020.1|/2.35152e-16/High affinity copper uptake protein [Cerapachys biroi]	NA	sp|Q5RAS6|COPT1_PONAB/3e-08/High affinity copper uptake protein 1 OS=Pongo abelii GN=SLC31A1 PE=2 SV=1	cin:100185625/4e-11/similar to solute carrier family 31 (copper transporters), member 1; K14686 solute carrier family 31 (copper transporter), member 1	NA	PTHR12483/1.4E-22/--	NA
CL58.Contig2_All	gi|607363792|gb|EZA58020.1|/6.49165e-06/High affinity copper uptake protein [Cerapachys biroi]	NA	NA	NA	NA	PF04145/7.4E-7/Ctr copper transporter family	NA
CL59.Contig1_All	gi|657537682|ref|XP_008275255.1|/3.6172e-27/PREDICTED: LOW QUALITY PROTEIN: pogo transposable element with KRAB domain [Stegastes partitus]	NA	sp|Q9P215|POGK_HUMAN/2e-16/Pogo transposable element with KRAB domain OS=Homo sapiens GN=POGK PE=1 SV=2	NA	NA	NA	NA
CL59.Contig2_All	gi|512875260|ref|XP_002943925.2|/4.1136e-17/PREDICTED: pogo transposable element with KRAB domain-like [Xenopus (Silurana) tropicalis]	NA	sp|Q9P215|POGK_HUMAN/8e-08/Pogo transposable element with KRAB domain OS=Homo sapiens GN=POGK PE=1 SV=2	NA	NA	PTHR19303/2.3E-13/--	NA
CL59.Contig3_All	gi|512875260|ref|XP_002943925.2|/6.68568e-42/PREDICTED: pogo transposable element with KRAB domain-like [Xenopus (Silurana) tropicalis]	NA	sp|Q9P215|POGK_HUMAN/2e-25/Pogo transposable element with KRAB domain OS=Homo sapiens GN=POGK PE=1 SV=2	xtr:100496013/5e-08/stat4; signal transducer and activator of transcription 4; K11222 signal transducer and activator of transcription 4	NA	PTHR19303/1.6E-44/--	NA
CL60.Contig1_All	NA	NA	NA	NA	NA	NA	NA
CL60.Contig2_All	gi|501291136|dbj|BAN20305.1|/1.05077e-44/cuticle protein, putative [Riptortus pedestris]	gi|153942103|dbj|AK261570.1|/4e-09/Gryllus bimaculatus mRNA, GBcontig08431	sp|P81225|CU21_LOCMI/2e-46/Cuticle protein 21 OS=Locusta migratoria GN=ACP21 PE=1 SV=1	dmo:Dmoj_GI10525/4e-18/GI10525 gene product from transcript GI10525-RA; K05747 Wiskott-Aldrich syndrome protein	XF0818/3e-15/---	NA	NA
CL60.Contig3_All	gi|501291136|dbj|BAN20305.1|/1.25554e-12/cuticle protein, putative [Riptortus pedestris]	gi|153942103|dbj|AK261570.1|/3e-07/Gryllus bimaculatus mRNA, GBcontig08431	sp|P81225|CU21_LOCMI/5e-13/Cuticle protein 21 OS=Locusta migratoria GN=ACP21 PE=1 SV=1	gga:775973/1e-08/FMN2; formin 2; K02184 formin 2	CC3494_1/9e-06/---	NA	NA
CL61.Contig1_All	gi|40949987|gb|AAR97606.1|/1.89693e-106/cytochrome P450 9E1 [Diploptera punctata]	NA	sp|Q964T2|CP9E2_BLAGE/2e-102/Cytochrome P450 9e2 OS=Blattella germanica GN=CYP9E2 PE=2 SV=1	tca:664302/1e-84/Cyp9f2, CYP9Z5; cytochrome P450 isoform 9F2; K15003 cytochrome P450, family 9 [EC:1.14.-.-]	BH0579/5e-29/---	PR00463/2.8E-22/E-class P450 group I signature	molecular_function:GO:0005488//binding;GO:0016491//oxidoreductase activity;
CL61.Contig2_All	gi|40949987|gb|AAR97606.1|/3.9024e-146/cytochrome P450 9E1 [Diploptera punctata]	NA	sp|Q964T2|CP9E2_BLAGE/5e-137/Cytochrome P450 9e2 OS=Blattella germanica GN=CYP9E2 PE=2 SV=1	tca:664295/1e-113/CYP9Z4, GLEAN_06444; cytochrome P450 9Z4; K15003 cytochrome P450, family 9 [EC:1.14.-.-]	SMc02579/1e-30/---	PR00463/7.9E-19/E-class P450 group I signature	NA
CL62.Contig1_All	gi|646706359|gb|KDR13633.1|/1.53506e-90/Ubiquitin-conjugating enzyme E2 J1 [Zootermopsis nevadensis]	gi|395534621|ref|XM_003769291.1|/4e-14/PREDICTED: Sarcophilus harrisii ubiquitin-conjugating enzyme E2, J1 (UBE2J1), mRNA	sp|Q9Y385|UB2J1_HUMAN/3e-71/Ubiquitin-conjugating enzyme E2 J1 OS=Homo sapiens GN=UBE2J1 PE=1 SV=2	tca:655113/4e-84/similar to ubiquitin-conjugating enzyme E2, J1 (UBC6 homolog, yeast); K10578 ubiquitin-conjugating enzyme E2 J1 [EC:6.3.2.19]	SPAC10F6.05c/5e-30/---	PTHR24067/1.6E-100/--	NA
CL62.Contig2_All	gi|646706359|gb|KDR13633.1|/4.09635e-40/Ubiquitin-conjugating enzyme E2 J1 [Zootermopsis nevadensis]	gi|505790565|ref|XM_004605664.1|/1e-07/PREDICTED: Sorex araneus ubiquitin-conjugating enzyme E2, J1 (UBE2J1), mRNA	sp|Q9JJZ4|UB2J1_MOUSE/7e-35/Ubiquitin-conjugating enzyme E2 J1 OS=Mus musculus GN=Ube2j1 PE=1 SV=2	nvi:100115617/3e-37/NV14715; uncharacterized LOC100115617; K10578 ubiquitin-conjugating enzyme E2 J1 [EC:6.3.2.19]	SPAC10F6.05c/3e-17/---	PS50127/16.106/Ubiquitin-conjugating enzymes family profile.	NA
CL63.Contig1_All	gi|646717965|gb|KDR20620.1|/0/Neither inactivation nor afterpotential protein C [Zootermopsis nevadensis]	gi|157106154|ref|XM_001649142.1|/8e-15/Aedes aegypti myosin partial mRNA	sp|P10676|NINAC_DROME/0.0/Neither inactivation nor afterpotential protein C OS=Drosophila melanogaster GN=ninaC PE=1 SV=2	nvi:100119443/0.0/Myo21, NV18280; myosin 21; K08834 myosin III [EC:2.7.11.1]	YAL029c/4e-77/---	PS50096/6.943/IQ motif profile.	NA
CL63.Contig2_All	gi|646717965|gb|KDR20620.1|/0/Neither inactivation nor afterpotential protein C [Zootermopsis nevadensis]	gi|157106154|ref|XM_001649142.1|/3e-15/Aedes aegypti myosin partial mRNA	sp|P10676|NINAC_DROME/2e-142/Neither inactivation nor afterpotential protein C OS=Drosophila melanogaster GN=ninaC PE=1 SV=2	nvi:100119443/0.0/Myo21, NV18280; myosin 21; K08834 myosin III [EC:2.7.11.1]	YAR019c/1e-25/---	PTHR13140:SF323/1.2E-145/--	NA
CL63.Contig3_All	gi|645038592|ref|XP_008202414.1|/0/PREDICTED: neither inactivation nor afterpotential protein C isoform X1 [Nasonia vitripennis] &gt;gi|645038594|ref|XP_008202415.1| PREDICTED: neither inactivation nor afterpotential protein C isoform X1 [Nasonia vitripennis]	gi|157106154|ref|XM_001649142.1|/9e-15/Aedes aegypti myosin partial mRNA	sp|P10676|NINAC_DROME/0.0/Neither inactivation nor afterpotential protein C OS=Drosophila melanogaster GN=ninaC PE=1 SV=2	nvi:100119443/0.0/Myo21, NV18280; myosin 21; K08834 myosin III [EC:2.7.11.1]	YAL029c/4e-77/---	PS50096/6.943/IQ motif profile.	NA
CL64.Contig1_All	gi|646710411|gb|KDR15930.1|/1.12822e-87/Mediator of RNA polymerase II transcription subunit 28 [Zootermopsis nevadensis]	gi|149695326|emb|CU179646.5|/1e-21/Zebrafish DNA sequence from clone CH211-5G9, complete sequence	sp|Q17P98|MED28_AEDAE/3e-47/Mediator of RNA polymerase II transcription subunit 28 OS=Aedes aegypti GN=MED28 PE=3 SV=1	tca:663394/6e-63/similar to CG5862-PA; K15141 mediator of RNA polymerase II transcription subunit 28	YBR112c/9e-14/---	PTHR13512:SF2/3.7E-44/--	NA
CL64.Contig2_All	gi|646710411|gb|KDR15930.1|/4.79219e-87/Mediator of RNA polymerase II transcription subunit 28 [Zootermopsis nevadensis]	gi|149695326|emb|CU179646.5|/1e-21/Zebrafish DNA sequence from clone CH211-5G9, complete sequence	sp|Q17P98|MED28_AEDAE/3e-47/Mediator of RNA polymerase II transcription subunit 28 OS=Aedes aegypti GN=MED28 PE=3 SV=1	tca:663394/6e-63/similar to CG5862-PA; K15141 mediator of RNA polymerase II transcription subunit 28	YBR112c/1e-12/---	PTHR13512/2.4E-42/--	NA
CL65.Contig1_All	gi|242018558|ref|XP_002429741.1|/2.33787e-143/regulator of G protein signaling, putative [Pediculus humanus corporis] &gt;gi|212514753|gb|EEB17003.1| regulator of G protein signaling, putative [Pediculus humanus corporis]	NA	sp|Q9VCX1|RGS_DROME/2e-67/Regulator of G-protein signaling loco OS=Drosophila melanogaster GN=loco PE=1 SV=2	NA	NA	PTHR10845:SF150/6.2E-52/--	NA
CL65.Contig2_All	gi|242018558|ref|XP_002429741.1|/3.24019e-138/regulator of G protein signaling, putative [Pediculus humanus corporis] &gt;gi|212514753|gb|EEB17003.1| regulator of G protein signaling, putative [Pediculus humanus corporis]	NA	sp|Q9VCX1|RGS_DROME/2e-62/Regulator of G-protein signaling loco OS=Drosophila melanogaster GN=loco PE=1 SV=2	NA	NA	PTHR10845:SF150/6.2E-52/--	NA
CL66.Contig1_All	gi|646717854|gb|KDR20552.1|/1.86437e-163/Nucleobindin-1 [Zootermopsis nevadensis]	gi|195123660|ref|XM_002006286.1|/1e-13/Drosophila mojavensis GI20980 (Dmoj\GI20980), mRNA	sp|P81117|NUCB2_MOUSE/2e-85/Nucleobindin-2 OS=Mus musculus GN=Nucb2 PE=1 SV=2	ecb:100050371/6e-09/MYST3; K(lysine) acetyltransferase 6A; K11305 histone acetyltransferase MYST3 [EC:2.3.1.48]	PAB0812/9e-09/---	PTHR19237:SF20/3.6E-183/--	NA
CL66.Contig2_All	gi|646717854|gb|KDR20552.1|/1.89031e-175/Nucleobindin-1 [Zootermopsis nevadensis]	gi|153919334|dbj|AK282809.1|/4e-14/Gryllus bimaculatus mRNA, GBcontig29670	sp|P81117|NUCB2_MOUSE/4e-82/Nucleobindin-2 OS=Mus musculus GN=Nucb2 PE=1 SV=2	spu:582414/5e-12/uncharacterized LOC582414; K14400 pre-mRNA cleavage complex 2 protein Pcf11	PAB0812/1e-08/---	PF13499/8.1E-11/EF-hand domain pair	NA
CL66.Contig3_All	gi|646717854|gb|KDR20552.1|/1.11321e-174/Nucleobindin-1 [Zootermopsis nevadensis]	gi|153919334|dbj|AK282809.1|/4e-14/Gryllus bimaculatus mRNA, GBcontig29670	sp|P81117|NUCB2_MOUSE/4e-82/Nucleobindin-2 OS=Mus musculus GN=Nucb2 PE=1 SV=2	der:Dere_GG13223/3e-11/GG13223 gene product from transcript GG13223-RA; K08867 WNK lysine deficient protein kinase [EC:2.7.11.1]	PAB0812/1e-08/---	PTHR19237:SF20/6.5E-182/--	NA
CL67.Contig1_All	NA	NA	NA	NA	NA	NA	NA
CL67.Contig2_All	NA	NA	NA	NA	NA	NA	NA
CL68.Contig1_All	gi|242012545|ref|XP_002426993.1|/6.81917e-172/male sterility domain-containing protein, putative [Pediculus humanus corporis] &gt;gi|212511222|gb|EEB14255.1| male sterility domain-containing protein, putative [Pediculus humanus corporis]	NA	sp|Q7ZXF5|FACR1_XENLA/1e-94/Fatty acyl-CoA reductase 1 OS=Xenopus laevis GN=far1 PE=2 SV=1	dwi:Dwil_GK10652/2e-107/GK10652 gene product from transcript GK10652-RA; K13356 fatty acyl-CoA reductase [EC:1.2.1.-]	alr5357_2/3e-14/---	PF07993/9.7E-68/Male sterility protein	NA
CL68.Contig2_All	gi|242012545|ref|XP_002426993.1|/3.90922e-170/male sterility domain-containing protein, putative [Pediculus humanus corporis] &gt;gi|212511222|gb|EEB14255.1| male sterility domain-containing protein, putative [Pediculus humanus corporis]	NA	sp|Q7ZXF5|FACR1_XENLA/5e-95/Fatty acyl-CoA reductase 1 OS=Xenopus laevis GN=far1 PE=2 SV=1	dwi:Dwil_GK10652/9e-107/GK10652 gene product from transcript GK10652-RA; K13356 fatty acyl-CoA reductase [EC:1.2.1.-]	alr5357_2/3e-14/---	PF07993/9.7E-68/Male sterility protein	NA
CL69.Contig1_All	NA	NA	NA	NA	NA	NA	NA
CL69.Contig2_All	NA	NA	NA	NA	NA	NA	NA
CL69.Contig3_All	NA	NA	NA	NA	NA	NA	NA
CL70.Contig1_All	NA	NA	NA	NA	NA	NA	NA
CL70.Contig2_All	NA	NA	NA	NA	NA	NA	NA
CL71.Contig1_All	gi|646719006|gb|KDR21277.1|/0/Sarcolemmal membrane-associated protein [Zootermopsis nevadensis]	gi|462335977|gb|APGK01038051.1|/4e-06/Dendroctonus ponderosae Seq01038061, whole genome shotgun sequence	sp|Q3URD3|SLMAP_MOUSE/1e-134/Sarcolemmal membrane-associated protein OS=Mus musculus GN=Slmap PE=1 SV=2	bta:281681/2e-25/CENPE; centromere protein E, 312kDa; K11498 centromeric protein E	aq_1006/1e-21/---	SM00240/3.1E-12/Forkhead associated domain	NA
CL71.Contig2_All	gi|646719006|gb|KDR21277.1|/0/Sarcolemmal membrane-associated protein [Zootermopsis nevadensis]	gi|462335977|gb|APGK01038051.1|/4e-06/Dendroctonus ponderosae Seq01038061, whole genome shotgun sequence	sp|Q3URD3|SLMAP_MOUSE/1e-134/Sarcolemmal membrane-associated protein OS=Mus musculus GN=Slmap PE=1 SV=2	bta:281681/2e-25/CENPE; centromere protein E, 312kDa; K11498 centromeric protein E	aq_1006/9e-22/---	SM00240/3.1E-12/Forkhead associated domain	NA
CL72.Contig1_All	gi|646700399|gb|KDR10560.1|/2.88619e-66/hypothetical protein L798_15269 [Zootermopsis nevadensis]	NA	sp|Q9UQ35|SRRM2_HUMAN/3e-13/Serine/arginine repetitive matrix protein 2 OS=Homo sapiens GN=SRRM2 PE=1 SV=2	hsa:23524/1e-12/SRRM2, 300-KD, CWF21, Cwc21, DKFZp667L0421, DKFZp686O15166, FLJ21926, FLJ22250, KIAA0324, MGC40295, SRL300, SRm300; serine/arginine repetitive matrix 2; K13172 serine/arginine repetitive matrix protein 2	DR2417m/8e-08/---	NA	NA
CL72.Contig2_All	gi|646700399|gb|KDR10560.1|/6.74115e-40/hypothetical protein L798_15269 [Zootermopsis nevadensis]	NA	sp|P05143|PRP2_MOUSE/6e-10/Proline-rich protein 2 OS=Mus musculus GN=Prp2 PE=2 SV=2	xla:445881/2e-11/srrm1, pop101, srm160; serine/arginine repetitive matrix 1; K13171 serine/arginine repetitive matrix protein 1	NA	NA	NA
CL72.Contig3_All	gi|646700399|gb|KDR10560.1|/6.59899e-40/hypothetical protein L798_15269 [Zootermopsis nevadensis]	NA	sp|Q5R5Q2|SRRM1_PONAB/1e-09/Serine/arginine repetitive matrix protein 1 OS=Pongo abelii GN=SRRM1 PE=2 SV=1	xla:445881/2e-11/srrm1, pop101, srm160; serine/arginine repetitive matrix 1; K13171 serine/arginine repetitive matrix protein 1	NA	NA	NA
CL73.Contig1_All	gi|524886656|ref|XP_005099921.1|/2.23988e-62/PREDICTED: serine/threonine-protein kinase Nek8-like [Aplysia californica]	NA	sp|D3ZGQ5|NEK8_RAT/6e-58/Serine/threonine-protein kinase Nek8 OS=Rattus norvegicus GN=Nek8 PE=1 SV=1	ptr:455033/3e-58/NEK8; NIMA (never in mitosis gene a)- related kinase 8; K08857 NIMA (never in mitosis gene a)-related kinase [EC:2.7.11.1]	YAR019c/6e-25/---	PS50011/43.227/Protein kinase domain profile.	molecular_function:GO:0000166//nucleotide binding;GO:0004672//protein kinase activity;
CL73.Contig2_All	gi|524886656|ref|XP_005099921.1|/5.07794e-76/PREDICTED: serine/threonine-protein kinase Nek8-like [Aplysia californica]	NA	sp|D3ZGQ5|NEK8_RAT/1e-66/Serine/threonine-protein kinase Nek8 OS=Rattus norvegicus GN=Nek8 PE=1 SV=1	xtr:448753/1e-67/nek8, MGC88903, jck, nek12a, nphp9; NIMA (never in mitosis gene a)- related kinase 8 (EC:2.7.11.1); K08857 NIMA (never in mitosis gene a)-related kinase [EC:2.7.11.1]	YAR019c/4e-28/---	PS50011/47.877/Protein kinase domain profile.	molecular_function:GO:0016772//transferase activity, transferring phosphorus-containing groups;
CL74.Contig1_All	gi|514689506|ref|XP_004992328.1|/4.31904e-27/hypothetical protein PTSG_12510 [Salpingoeca rosetta] &gt;gi|326429705|gb|EGD75275.1| hypothetical protein PTSG_12510 [Salpingoeca rosetta]	NA	sp|P97399|DSPP_MOUSE/4e-27/Dentin sialophosphoprotein OS=Mus musculus GN=Dspp PE=1 SV=2	cin:778828/5e-21/zf(phd)-2; zinc finger protein; K11728 nucleosome-remodeling factor subunit BPTF	YGR189c/9e-16/---	NA	NA
CL74.Contig2_All	gi|17865460|sp|P97399.2|DSPP_MOUSE/5.79617e-26/RecName: Full=Dentin sialophosphoprotein; AltName: Full=Dentin matrix protein 3; Short=DMP-3; Contains: RecName: Full=Dentin phosphoprotein; AltName: Full=Dentin phosphophoryn; Short=DPP; Contains: RecName: Full=Dentin sialoprotein; Short=DSP; Flags: Precursor [Mus musculus] &gt;gi|2911243|gb|AAC12787.1| dentin sialophosphoprotein precursor [Mus musc…	NA	sp|P97399|DSPP_MOUSE/1e-27/Dentin sialophosphoprotein OS=Mus musculus GN=Dspp PE=1 SV=2	cin:778828/9e-21/zf(phd)-2; zinc finger protein; K11728 nucleosome-remodeling factor subunit BPTF	YGR189c/1e-15/---	NA	biological_process:GO:0071460//cellular response to cell-matrix adhesion;cellular_component:GO:0031012//extracellular matrix;GO:0005576//extracellular region;
CL75.Contig1_All	gi|646716581|gb|KDR19773.1|/3.05061e-53/Dual specificity protein phosphatase 14 [Zootermopsis nevadensis]	gi|153919707|dbj|AK260186.1|/6e-27/Gryllus bimaculatus mRNA, GBcontig07047	sp|Q9JLY7|DUS14_MOUSE/1e-28/Dual specificity protein phosphatase 14 OS=Mus musculus GN=Dusp14 PE=2 SV=2	dsi:Dsim_GD17377/2e-41/GD17377 gene product from transcript GD17377-RA; K04459 dual specificity phosphatase [EC:3.1.3.16 3.1.3.48]	DRA0212/3e-09/---	NA	biological_process:GO:0006470//protein dephosphorylation;molecular_function:GO:0008138//protein tyrosine/serine/threonine phosphatase activity;
CL75.Contig2_All	NA	NA	NA	NA	NA	NA	NA
CL76.Contig1_All	gi|83728483|gb|ABC41931.1|/5.25917e-11/transposase, partial [Sitodiplosis mosellana]	NA	NA	NA	NA	PF01359/2.7E-13/Transposase (partial DDE domain)	NA
CL76.Contig2_All	gi|657580154|ref|XP_008294029.1|/5.00742e-86/PREDICTED: histone-lysine N-methyltransferase SETMAR-like isoform X2 [Stegastes partitus]	NA	sp|Q7JQ07|MOS1T_DROMA/1e-37/Mariner Mos1 transposase OS=Drosophila mauritiana GN=mariner\T PE=1 SV=1	hsa:6419/2e-29/SETMAR, METNASE; SET domain and mariner transposase fusion gene (EC:2.1.1.43); K11433 histone-lysine N-methyltransferase SETMAR [EC:2.1.1.43]	NA	PF01359/1.2E-20/Transposase (partial DDE domain)	NA
CL76.Contig3_All	gi|307180535|gb|EFN68500.1|/1.27668e-15/Histone-lysine N-methyltransferase SETMAR [Camponotus floridanus]	NA	NA	NA	NA	NA	NA
CL76.Contig4_All	gi|332022604|gb|EGI62901.1|/1.92187e-17/Histone-lysine N-methyltransferase SETMAR [Acromyrmex echinatior]	NA	NA	NA	NA	NA	NA
CL76.Contig5_All	gi|449667339|ref|XP_002159060.2|/2.4997e-11/PREDICTED: uncharacterized protein LOC100202107 [Hydra vulgaris]	NA	NA	NA	NA	NA	NA
CL76.Contig6_All	NA	NA	NA	NA	NA	NA	NA
CL76.Contig7_All	gi|332024872|gb|EGI65060.1|/1.07198e-08/Mariner Mos1 transposase [Acromyrmex echinatior]	gi|68163616|gb|AC159335.10|/3e-07/Mus musculus 10 BAC RP24-447O4 (Roswell Park Cancer Institute (C57BL/6J Male) Mouse BAC Library) complete sequence	NA	NA	NA	NA	NA
CL76.Contig8_All	gi|83728483|gb|ABC41931.1|/5.40974e-16/transposase, partial [Sitodiplosis mosellana]	NA	NA	NA	NA	PF01359/9.0E-16/Transposase (partial DDE domain)	NA
CL77.Contig1_All	gi|675372401|gb|KFM65303.1|/8.84558e-12/Gamma-glutamylaminecyclotransferase, partial [Stegodyphus mimosarum]	NA	sp|Q9BVM4|GGACT_HUMAN/5e-07/Gamma-glutamylaminecyclotransferase OS=Homo sapiens GN=GGACT PE=1 SV=2	NA	MJ1514/6e-06/---	PTHR12510/4.3E-14/--	NA
CL77.Contig2_All	gi|675372401|gb|KFM65303.1|/5.84029e-11/Gamma-glutamylaminecyclotransferase, partial [Stegodyphus mimosarum]	NA	sp|Q9BVM4|GGACT_HUMAN/9e-07/Gamma-glutamylaminecyclotransferase OS=Homo sapiens GN=GGACT PE=1 SV=2	NA	MJ1514/3e-06/---	PTHR12510/4.3E-14/--	NA
CL77.Contig3_All	gi|498937519|ref|XP_004520669.1|/1.22477e-16/PREDICTED: putative gamma-glutamylcyclotransferase CG2811-like isoform X2 [Ceratitis capitata]	NA	sp|A3KNL6|GGACC_DANRE/2e-14/Gamma-glutamylaminecyclotransferase C OS=Danio rerio GN=ggact.3 PE=2 SV=1	NA	MJ1514/4e-06/---	PTHR12510/4.3E-14/--	NA
CL78.Contig1_All	NA	NA	NA	NA	NA	NA	NA
CL78.Contig2_All	gi|572310924|ref|XP_006621202.1|/4.19445e-176/PREDICTED: tropomodulin-like isoform X4 [Apis dorsata]	gi|478346215|gb|KC122909.1|/1e-30/Nilaparvata lugens tropomodulin mRNA, complete cds	sp|O01479|TMOD_CAEEL/3e-68/Tropomodulin OS=Caenorhabditis elegans GN=unc-94 PE=1 SV=2	ame:409024/1e-168/tmod; tropomodulin; K10370 tropomodulin	NA	PTHR10901/3.0E-189/--	NA
CL78.Contig3_All	gi|572310918|ref|XP_006621199.1|/1.93642e-170/PREDICTED: tropomodulin-like isoform X1 [Apis dorsata] &gt;gi|572310920|ref|XP_006621200.1| PREDICTED: tropomodulin-like isoform X2 [Apis dorsata]	gi|478346215|gb|KC122909.1|/1e-30/Nilaparvata lugens tropomodulin mRNA, complete cds	sp|O01479|TMOD_CAEEL/5e-70/Tropomodulin OS=Caenorhabditis elegans GN=unc-94 PE=1 SV=2	ame:409024/1e-170/tmod; tropomodulin; K10370 tropomodulin	NA	PTHR10901/2.9E-192/--	NA
CL78.Contig4_All	gi|572310918|ref|XP_006621199.1|/2.23988e-180/PREDICTED: tropomodulin-like isoform X1 [Apis dorsata] &gt;gi|572310920|ref|XP_006621200.1| PREDICTED: tropomodulin-like isoform X2 [Apis dorsata]	gi|478346215|gb|KC122909.1|/1e-30/Nilaparvata lugens tropomodulin mRNA, complete cds	sp|O01479|TMOD_CAEEL/7e-70/Tropomodulin OS=Caenorhabditis elegans GN=unc-94 PE=1 SV=2	ame:409024/2e-180/tmod; tropomodulin; K10370 tropomodulin	NA	PF03250/7.1E-50/Tropomodulin	NA
CL78.Contig5_All	gi|572310924|ref|XP_006621202.1|/0/PREDICTED: tropomodulin-like isoform X4 [Apis dorsata]	gi|478346215|gb|KC122909.1|/1e-30/Nilaparvata lugens tropomodulin mRNA, complete cds	sp|O01479|TMOD_CAEEL/4e-68/Tropomodulin OS=Caenorhabditis elegans GN=unc-94 PE=1 SV=2	ame:409024/1e-178/tmod; tropomodulin; K10370 tropomodulin	NA	PF03250/7.6E-50/Tropomodulin	NA
CL79.Contig1_All	gi|383863531|ref|XP_003707234.1|/9.86993e-09/PREDICTED: flexible cuticle protein 12-like [Megachile rotundata]	NA	sp|P45589|CU12_HYACE/4e-07/Flexible cuticle protein 12 OS=Hyalophora cecropia GN=CP12 PE=2 SV=1	NA	NA	NA	NA
CL79.Contig2_All	gi|383863531|ref|XP_003707234.1|/1.00427e-08/PREDICTED: flexible cuticle protein 12-like [Megachile rotundata]	NA	sp|P45589|CU12_HYACE/4e-07/Flexible cuticle protein 12 OS=Hyalophora cecropia GN=CP12 PE=2 SV=1	NA	NA	NA	NA
CL80.Contig1_All	gi|646699624|gb|KDR10168.1|/1.81823e-149/L-lactate dehydrogenase [Zootermopsis nevadensis]	gi|395543336|ref|XM_003773527.1|/8e-12/PREDICTED: Sarcophilus harrisii L-lactate dehydrogenase A chain-like (LOC100914404), mRNA	sp|Q95028|LDH_DROME/1e-135/L-lactate dehydrogenase OS=Drosophila melanogaster GN=ImpL3 PE=2 SV=1	nvi:100118743/1e-145/NV16814; L-lactate dehydrogenase-like; K00016 L-lactate dehydrogenase [EC:1.1.1.27]	CAC0267/3e-71/---	PTHR11540:SF8/3.8E-214/--	NA
CL80.Contig2_All	gi|646699624|gb|KDR10168.1|/3.23507e-149/L-lactate dehydrogenase [Zootermopsis nevadensis]	gi|526305102|gb|KC536076.1|/6e-10/Daphnia pulex isolate DP169_1_2 lactate dehydrogenase A (Ldha) gene, complete cds	sp|Q95028|LDH_DROME/2e-135/L-lactate dehydrogenase OS=Drosophila melanogaster GN=ImpL3 PE=2 SV=1	nvi:100118743/2e-145/NV16814; L-lactate dehydrogenase-like; K00016 L-lactate dehydrogenase [EC:1.1.1.27]	CAC0267/5e-71/---	PR00086/5.1E-57/L-lactate dehydrogenase signature	NA
CL80.Contig3_All	gi|646699624|gb|KDR10168.1|/3.65737e-149/L-lactate dehydrogenase [Zootermopsis nevadensis]	gi|526305102|gb|KC536076.1|/7e-10/Daphnia pulex isolate DP169_1_2 lactate dehydrogenase A (Ldha) gene, complete cds	sp|Q95028|LDH_DROME/2e-135/L-lactate dehydrogenase OS=Drosophila melanogaster GN=ImpL3 PE=2 SV=1	nvi:100118743/2e-145/NV16814; L-lactate dehydrogenase-like; K00016 L-lactate dehydrogenase [EC:1.1.1.27]	CAC0267/5e-71/---	PTHR11540:SF8/3.8E-216/--	NA
CL80.Contig4_All	gi|646699624|gb|KDR10168.1|/2.43947e-149/L-lactate dehydrogenase [Zootermopsis nevadensis]	gi|526305102|gb|KC536076.1|/6e-10/Daphnia pulex isolate DP169_1_2 lactate dehydrogenase A (Ldha) gene, complete cds	sp|Q95028|LDH_DROME/1e-135/L-lactate dehydrogenase OS=Drosophila melanogaster GN=ImpL3 PE=2 SV=1	nvi:100118743/1e-145/NV16814; L-lactate dehydrogenase-like; K00016 L-lactate dehydrogenase [EC:1.1.1.27]	CAC0267/3e-71/---	PS00064/-/L-lactate dehydrogenase active site.	NA
CL80.Contig5_All	gi|646699624|gb|KDR10168.1|/1.94471e-149/L-lactate dehydrogenase [Zootermopsis nevadensis]	gi|526305102|gb|KC536076.1|/5e-10/Daphnia pulex isolate DP169_1_2 lactate dehydrogenase A (Ldha) gene, complete cds	sp|Q95028|LDH_DROME/1e-135/L-lactate dehydrogenase OS=Drosophila melanogaster GN=ImpL3 PE=2 SV=1	nvi:100118743/1e-145/NV16814; L-lactate dehydrogenase-like; K00016 L-lactate dehydrogenase [EC:1.1.1.27]	CAC0267/3e-71/---	PR00086/5.0E-57/L-lactate dehydrogenase signature	NA
CL80.Contig6_All	gi|646699624|gb|KDR10168.1|/1.89372e-149/L-lactate dehydrogenase [Zootermopsis nevadensis]	gi|526305102|gb|KC536076.1|/5e-10/Daphnia pulex isolate DP169_1_2 lactate dehydrogenase A (Ldha) gene, complete cds	sp|Q95028|LDH_DROME/1e-135/L-lactate dehydrogenase OS=Drosophila melanogaster GN=ImpL3 PE=2 SV=1	nvi:100118743/1e-145/NV16814; L-lactate dehydrogenase-like; K00016 L-lactate dehydrogenase [EC:1.1.1.27]	CAC0267/3e-71/---	PS00064/-/L-lactate dehydrogenase active site.	NA
CL80.Contig7_All	gi|646699624|gb|KDR10168.1|/2.477e-149/L-lactate dehydrogenase [Zootermopsis nevadensis]	gi|526305102|gb|KC536076.1|/6e-10/Daphnia pulex isolate DP169_1_2 lactate dehydrogenase A (Ldha) gene, complete cds	sp|Q95028|LDH_DROME/2e-135/L-lactate dehydrogenase OS=Drosophila melanogaster GN=ImpL3 PE=2 SV=1	nvi:100118743/2e-145/NV16814; L-lactate dehydrogenase-like; K00016 L-lactate dehydrogenase [EC:1.1.1.27]	CAC0267/3e-71/---	PR00086/5.0E-57/L-lactate dehydrogenase signature	NA
CL81.Contig1_All	gi|380016292|ref|XP_003692121.1|/0/PREDICTED: multidrug resistance-associated protein 4-like [Apis florea]	gi|194909562|ref|XM_001981933.1|/5e-13/Drosophila erecta GG12337 (Dere\GG12337), mRNA	sp|O15439|MRP4_HUMAN/0.0/Multidrug resistance-associated protein 4 OS=Homo sapiens GN=ABCC4 PE=1 SV=3	nvi:100115935/0.0/NV12592; probable multidrug resistance-associated protein lethal(2)03659-like; K05673 ATP-binding cassette, subfamily C (CFTR/MRP), member 4	YDR135c/0.0/---	PTHR24223/0.0/--	NA
CL81.Contig2_All	gi|380016292|ref|XP_003692121.1|/0/PREDICTED: multidrug resistance-associated protein 4-like [Apis florea]	gi|170043443|ref|XM_001849345.1|/6e-12/Culex quinquefasciatus multidrug resistance-associated protein 1, mRNA	sp|P91660|L259_DROME/0.0/Probable multidrug resistance-associated protein lethal(2)03659 OS=Drosophila melanogaster GN=l(2)03659 PE=2 SV=3	nvi:100115935/0.0/NV12592; probable multidrug resistance-associated protein lethal(2)03659-like; K05673 ATP-binding cassette, subfamily C (CFTR/MRP), member 4	SPAC3F10.11c/1e-165/---	PTHR24223/0.0/--	molecular_function:GO:0017111//nucleoside-triphosphatase activity;
CL81.Contig3_All	gi|665792750|ref|XP_008543992.1|/5.4219e-16/PREDICTED: probable multidrug resistance-associated protein lethal(2)03659 [Microplitis demolitor]	NA	sp|O15439|MRP4_HUMAN/8e-13/Multidrug resistance-associated protein 4 OS=Homo sapiens GN=ABCC4 PE=1 SV=3	api:100164310/4e-15/multidrug resistance-associated protein 4-like; K05673 ATP-binding cassette, subfamily C (CFTR/MRP), member 4	NA	PTHR24223/1.9E-22/--	NA
CL81.Contig4_All	gi|307214744|gb|EFN89664.1|/0/Probable multidrug resistance-associated protein lethal(2)03659 [Harpegnathos saltator]	gi|170043443|ref|XM_001849345.1|/8e-14/Culex quinquefasciatus multidrug resistance-associated protein 1, mRNA	sp|P91660|L259_DROME/0.0/Probable multidrug resistance-associated protein lethal(2)03659 OS=Drosophila melanogaster GN=l(2)03659 PE=2 SV=3	nvi:100115935/0.0/NV12592; probable multidrug resistance-associated protein lethal(2)03659-like; K05673 ATP-binding cassette, subfamily C (CFTR/MRP), member 4	SPAC3F10.11c/4e-134/---	PS50893/16.407/ATP-binding cassette, ABC transporter-type domain profile.	NA
CL81.Contig5_All	gi|665790886|ref|XP_008561150.1|/4.16994e-24/PREDICTED: probable multidrug resistance-associated protein lethal(2)03659 [Microplitis demolitor]	gi|195111991|ref|XM_002000524.1|/2e-11/Drosophila mojavensis GI10292 (Dmoj\GI10292), mRNA	sp|O15439|MRP4_HUMAN/3e-18/Multidrug resistance-associated protein 4 OS=Homo sapiens GN=ABCC4 PE=1 SV=3	api:100164310/2e-22/multidrug resistance-associated protein 4-like; K05673 ATP-binding cassette, subfamily C (CFTR/MRP), member 4	YHL035c/4e-11/---	PTHR24223:SF171/3.1E-31/--	biological_process:GO:0055085//transmembrane transport;GO:0006200//ATP catabolic process;cellular_component:GO:0016021//integral component of membrane;molecular_function:GO:0005524//ATP binding;GO:0042626//ATPase activity, coupled to transmembrane movement of substances;
CL82.Contig1_All	NA	NA	NA	NA	NA	NA	NA
CL82.Contig2_All	NA	NA	NA	NA	NA	NA	NA
CL83.Contig1_All	gi|676491147|ref|XP_009065501.1|/1.33374e-17/hypothetical protein LOTGIDRAFT_168955, partial [Lottia gigantea] &gt;gi|556095058|gb|ESO83711.1| hypothetical protein LOTGIDRAFT_168955, partial [Lottia gigantea]	NA	sp|Q02817|MUC2_HUMAN/2e-12/Mucin-2 OS=Homo sapiens GN=MUC2 PE=1 SV=2	hsa:4583/2e-12/MUC2, MLP, MUC-2, SMUC; mucin 2, oligomeric mucus/gel-forming; K10955 intestinal mucin-2	NA	PR01217/7.7E-9/Proline rich extensin signature	NA
CL83.Contig2_All	gi|688535364|ref|XP_009294600.1|/2.40753e-14/PREDICTED: uncharacterized protein LOC100330916 isoform X7 [Danio rerio]	NA	sp|Q02817|MUC2_HUMAN/5e-14/Mucin-2 OS=Homo sapiens GN=MUC2 PE=1 SV=2	hsa:4583/1e-13/MUC2, MLP, MUC-2, SMUC; mucin 2, oligomeric mucus/gel-forming; K10955 intestinal mucin-2	NA	NA	NA
CL84.Contig1_All	gi|242017042|ref|XP_002429002.1|/8.35851e-111/DNA-directed RNA polymerase II 23 kDa polypeptide, putative [Pediculus humanus corporis] &gt;gi|212513848|gb|EEB16264.1| DNA-directed RNA polymerase II 23 kDa polypeptide, putative [Pediculus humanus corporis]	gi|340724887|ref|XM_003400762.1|/5e-65/PREDICTED: Bombus terrestris DNA-directed RNA polymerases I, II, and III subunit RPABC1-like (LOC100650619), mRNA	sp|Q5R587|RPAB1_PONAB/2e-103/DNA-directed RNA polymerases I, II, and III subunit RPABC1 OS=Pongo abelii GN=POLR2E PE=2 SV=1	ame:413110/4e-112/DNA-directed RNA polymerases I, II, and III subunit RPABC1-like; K03013 DNA-directed RNA polymerases I, II, and III subunit RPABC1	YBR154c/5e-47/---	PF01191/9.9E-35/RNA polymerase Rpb5, C-terminal domain	biological_process:GO:0006351//transcription, DNA-templated;cellular_component:GO:0005634//nucleus;molecular_function:GO:0003899//DNA-directed RNA polymerase activity;GO:0003677//DNA binding;
CL84.Contig2_All	gi|242017042|ref|XP_002429002.1|/5.43038e-113/DNA-directed RNA polymerase II 23 kDa polypeptide, putative [Pediculus humanus corporis] &gt;gi|212513848|gb|EEB16264.1| DNA-directed RNA polymerase II 23 kDa polypeptide, putative [Pediculus humanus corporis]	gi|328779417|ref|XM_396561.2|/3e-75/PREDICTED: Apis mellifera DNA-directed RNA polymerases I, II, and III subunit RPABC1-like (LOC413110), mRNA	sp|Q5R587|RPAB1_PONAB/8e-104/DNA-directed RNA polymerases I, II, and III subunit RPABC1 OS=Pongo abelii GN=POLR2E PE=2 SV=1	ame:413110/3e-114/DNA-directed RNA polymerases I, II, and III subunit RPABC1-like; K03013 DNA-directed RNA polymerases I, II, and III subunit RPABC1	YBR154c/7e-47/---	PS01110/-/RNA polymerases H / 23 Kd subunits signature.	biological_process:GO:0006351//transcription, DNA-templated;cellular_component:GO:0005634//nucleus;molecular_function:GO:0003899//DNA-directed RNA polymerase activity;GO:0003677//DNA binding;
CL85.Contig1_All	gi|607356581|gb|EZA51093.1|/1.96168e-104/4.1-like protein [Cerapachys biroi]	gi|383847586|ref|XM_003699386.1|/7e-28/PREDICTED: Megachile rotundata uncharacterized LOC100875886 (LOC100875886), mRNA	sp|Q9V8R9|41_DROME/3e-73/Protein 4.1 homolog OS=Drosophila melanogaster GN=cora PE=1 SV=1	tca:662229/4e-92/similar to Protein 4.1 homolog (Coracle protein); K06107 erythrocyte membrane protein band 4.1	NA	PTHR23280/7.8E-51/--	NA
CL85.Contig2_All	gi|607356581|gb|EZA51093.1|/0/4.1-like protein [Cerapachys biroi]	gi|444175740|emb|HE820058.1|/3e-72/Blattella germanica partial mRNA for coracle (cora gene)	sp|Q9V8R9|41_DROME/9e-171/Protein 4.1 homolog OS=Drosophila melanogaster GN=cora PE=1 SV=1	tca:662229/0.0/similar to Protein 4.1 homolog (Coracle protein); K06107 erythrocyte membrane protein band 4.1	aq_2032/4e-08/---	PTHR23280/4.6E-293/--	NA
CL85.Contig3_All	gi|645017262|ref|XP_008205514.1|/7.42004e-93/PREDICTED: protein 4.1 homolog isoform X5 [Nasonia vitripennis]	gi|383847586|ref|XM_003699386.1|/6e-28/PREDICTED: Megachile rotundata uncharacterized LOC100875886 (LOC100875886), mRNA	sp|Q9V8R9|41_DROME/4e-68/Protein 4.1 homolog OS=Drosophila melanogaster GN=cora PE=1 SV=1	tca:662229/1e-83/similar to Protein 4.1 homolog (Coracle protein); K06107 erythrocyte membrane protein band 4.1	NA	PF05902/4.4E-14/4.1 protein C-terminal domain (CTD)	NA
CL86.Contig1_All	gi|646718561|gb|KDR20973.1|/0/hypothetical protein L798_04485, partial [Zootermopsis nevadensis]	gi|557763492|ref|XM_005181401.1|/1e-109/PREDICTED: Musca domestica 26S protease regulatory subunit 8-like (LOC101889234), mRNA	sp|P54814|PRS8_MANSE/0.0/26S protease regulatory subunit 8 OS=Manduca sexta PE=2 SV=1	ame:550794/0.0/26S protease regulatory subunit 8; K03066 26S proteasome regulatory subunit T6	SPBC23G7.12c/5e-177/---	PTHR23073/0.0/--	NA
CL86.Contig2_All	gi|646718561|gb|KDR20973.1|/0/hypothetical protein L798_04485, partial [Zootermopsis nevadensis]	gi|557763492|ref|XM_005181401.1|/1e-109/PREDICTED: Musca domestica 26S protease regulatory subunit 8-like (LOC101889234), mRNA	sp|P54814|PRS8_MANSE/0.0/26S protease regulatory subunit 8 OS=Manduca sexta PE=2 SV=1	ame:550794/0.0/26S protease regulatory subunit 8; K03066 26S proteasome regulatory subunit T6	SPBC23G7.12c/5e-177/---	PTHR23073/0.0/--	NA
CL86.Contig3_All	gi|646718561|gb|KDR20973.1|/0/hypothetical protein L798_04485, partial [Zootermopsis nevadensis]	gi|557763492|ref|XM_005181401.1|/1e-109/PREDICTED: Musca domestica 26S protease regulatory subunit 8-like (LOC101889234), mRNA	sp|P54814|PRS8_MANSE/0.0/26S protease regulatory subunit 8 OS=Manduca sexta PE=2 SV=1	ame:550794/0.0/26S protease regulatory subunit 8; K03066 26S proteasome regulatory subunit T6	SPBC23G7.12c/5e-177/---	PTHR23073/0.0/--	NA
CL87.Contig1_All	gi|642920513|ref|XP_008192381.1|/0/PREDICTED: eukaryotic translation initiation factor 5B [Tribolium castaneum]	gi|499015016|ref|XM_004537870.1|/7e-25/PREDICTED: Ceratitis capitata eukaryotic translation initiation factor 5B-like (LOC101460712), transcript variant X4, mRNA	sp|O60841|IF2P_HUMAN/0.0/Eukaryotic translation initiation factor 5B OS=Homo sapiens GN=EIF5B PE=1 SV=4	tca:662115/0.0/similar to CG10840-PB; K03243 translation initiation factor 5B	SPAC56F8.03/0.0/---	PF14578/2.1E-8/Elongation factor Tu domain 4	NA
CL87.Contig2_All	gi|642920513|ref|XP_008192381.1|/0/PREDICTED: eukaryotic translation initiation factor 5B [Tribolium castaneum]	gi|499015016|ref|XM_004537870.1|/7e-25/PREDICTED: Ceratitis capitata eukaryotic translation initiation factor 5B-like (LOC101460712), transcript variant X4, mRNA	sp|O60841|IF2P_HUMAN/0.0/Eukaryotic translation initiation factor 5B OS=Homo sapiens GN=EIF5B PE=1 SV=4	tca:662115/0.0/similar to CG10840-PB; K03243 translation initiation factor 5B	SPAC56F8.03/0.0/---	PF03144/6.9E-9/Elongation factor Tu domain 2	NA
CL88.Contig1_All	NA	gi|27368269|emb|AL731822.31|/8e-11/Mouse DNA sequence from clone RP23-105H6 on chromosome 2, complete sequence	NA	NA	NA	NA	NA
CL88.Contig2_All	gi|556976398|ref|XP_005995652.1|/8.61792e-06/PREDICTED: microtubule-actin cross-linking factor 1-like [Latimeria chalumnae]	gi|94403097|gb|AC185964.1|/5e-21/Mus musculus chromosome UNK clone CH33-204D11, complete sequence	NA	NA	NA	NA	NA
CL89.Contig1_All	gi|47215279|emb|CAF98088.1|/7.15483e-33/unnamed protein product [Tetraodon nigroviridis]	NA	sp|O88470|FOXL2_MOUSE/2e-24/Forkhead box protein L2 OS=Mus musculus GN=Foxl2 PE=1 SV=2	cqu:CpipJ_CPIJ010485/8e-31/forkhead protein/ forkhead protein domain; K09405 forkhead box protein L	SPBC16G5.15c/4e-14/---	PS00028/-/Zinc finger C2H2 type domain signature.	NA
CL89.Contig2_All	gi|322800175|gb|EFZ21260.1|/2.81339e-26/hypothetical protein SINV_05156 [Solenopsis invicta]	NA	sp|Q8MIP2|FOXL2_CAPHI/3e-22/Forkhead box protein L2 OS=Capra hircus GN=FOXL2 PE=1 SV=1	mdo:100028855/1e-31/forkhead box protein F2-like; K09399 forkhead box protein F	YCR065w/2e-11/---	PR00053/3.8E-10/Fork head domain signature	NA
CL89.Contig3_All	gi|350402252|ref|XP_003486421.1|/8.94684e-11/PREDICTED: hypothetical protein LOC100742971 [Bombus impatiens]	NA	sp|Q61345|FOXD1_MOUSE/2e-09/Forkhead box protein D1 OS=Mus musculus GN=Foxd1 PE=2 SV=2	aga:AgaP_AGAP008606/2e-11/AGAP008606-PA; K09405 forkhead box protein L	NA	PS50039/11.124/Fork head domain profile.	NA
CL89.Contig4_All	gi|307194451|gb|EFN76749.1|/3.12108e-24/Forkhead box protein L2 [Harpegnathos saltator]	NA	sp|Q61345|FOXD1_MOUSE/2e-21/Forkhead box protein D1 OS=Mus musculus GN=Foxd1 PE=2 SV=2	aag:AaeL_AAEL005741/4e-25/forkhead protein/ forkhead protein domain; K09405 forkhead box protein L	SPBC16G5.15c/3e-11/---	PF00250/1.2E-21/Fork head domain	NA
CL89.Contig5_All	NA	NA	NA	NA	NA	NA	NA
CL90.Contig1_All	gi|586831171|gb|AHJ81319.1|/0/carboxylesterase [Locusta migratoria]	gi|164416530|gb|EU330887.1|/1e-158/Locusta migratoria manilensis carboxylesterase mRNA, partial cds	sp|P35501|ESTE_MYZPE/1e-44/Esterase E4 OS=Myzus persicae PE=1 SV=1	acs:100559168/4e-52/liver carboxylesterase 1-like; K03927 carboxylesterase 2 [EC:3.1.1.1 3.1.1.84 3.1.1.56]	BS_pnbA/5e-27/---	PF00135/5.1E-80/Carboxylesterase family	NA
CL90.Contig2_All	gi|586831171|gb|AHJ81319.1|/0/carboxylesterase [Locusta migratoria]	gi|164416530|gb|EU330887.1|/0.0/Locusta migratoria manilensis carboxylesterase mRNA, partial cds	sp|P35501|ESTE_MYZPE/1e-83/Esterase E4 OS=Myzus persicae PE=1 SV=1	dpo:Dpse_GA10907/7e-84/GA10907 gene product from transcript GA10907-RA; K01050 cholinesterase [EC:3.1.1.8]	BS_pnbA/4e-60/---	PS00941/-/Carboxylesterases type-B signature 2.	NA
CL91.Contig1_All	gi|328712314|ref|XP_001943110.2|/3.27566e-149/PREDICTED: inter-alpha-trypsin inhibitor heavy chain H3 isoform X2 [Acyrthosiphon pisum]	NA	sp|Q14624|ITIH4_HUMAN/2e-107/Inter-alpha-trypsin inhibitor heavy chain H4 OS=Homo sapiens GN=ITIH4 PE=1 SV=4	ptr:452486/6e-11/PARP4; poly (ADP-ribose) polymerase family, member 4; K10798 poly [ADP-ribose] polymerase [EC:2.4.2.30]	alr4412/5e-19/---	PF08487/5.3E-32/Vault protein inter-alpha-trypsin domain	NA
CL91.Contig2_All	gi|328712312|ref|XP_003244777.1|/1.16162e-149/PREDICTED: inter-alpha-trypsin inhibitor heavy chain H3 isoform X1 [Acyrthosiphon pisum]	NA	sp|Q14624|ITIH4_HUMAN/6e-106/Inter-alpha-trypsin inhibitor heavy chain H4 OS=Homo sapiens GN=ITIH4 PE=1 SV=4	spu:575677/2e-10/similar to poly (ADP-ribose) polymerase family, member 4; K10798 poly [ADP-ribose] polymerase [EC:2.4.2.30]	alr4412/2e-18/---	PTHR10338:SF108/2.2E-188/--	NA
CL91.Contig3_All	NA	NA	NA	NA	NA	NA	NA
CL92.Contig1_All	gi|642913066|ref|XP_008201375.1|/6.535e-30/PREDICTED: histidine triad nucleotide-binding protein 1-like [Tribolium castaneum] &gt;gi|270001934|gb|EEZ98381.1| hypothetical protein TcasGA2_TC000844 [Tribolium castaneum]	NA	sp|Q9D0S9|HINT2_MOUSE/2e-24/Histidine triad nucleotide-binding protein 2, mitochondrial OS=Mus musculus GN=Hint2 PE=1 SV=1	ame:408406/4e-24/Cdk4; cyclin-dependent kinase 4; K02089 cyclin-dependent kinase 4 [EC:2.7.11.22]	all4087/2e-22/---	PS51084/11.126/HIT domain profile.	biological_process:GO:0016310//phosphorylation;molecular_function:GO:0016301//kinase activity;
CL92.Contig2_All	gi|642913066|ref|XP_008201375.1|/8.95391e-48/PREDICTED: histidine triad nucleotide-binding protein 1-like [Tribolium castaneum] &gt;gi|270001934|gb|EEZ98381.1| hypothetical protein TcasGA2_TC000844 [Tribolium castaneum]	NA	sp|Q9D0S9|HINT2_MOUSE/2e-39/Histidine triad nucleotide-binding protein 2, mitochondrial OS=Mus musculus GN=Hint2 PE=1 SV=1	ame:408406/3e-39/Cdk4; cyclin-dependent kinase 4; K02089 cyclin-dependent kinase 4 [EC:2.7.11.22]	all4087/3e-37/---	PS51084/16.463/HIT domain profile.	biological_process:GO:0016310//phosphorylation;molecular_function:GO:0016301//kinase activity;
CL93.Contig1_All	gi|385682833|gb|AFI71094.1|/1.24417e-28/putative gastric caeca sugar transporter, partial [Chorthippus parallelus parallelus] &gt;gi|385682835|gb|AFI71095.1| putative gastric caeca sugar transporter, partial [Chorthippus parallelus erythropus]	gi|50293088|gb|AY627302.1|/1e-49/Locusta migratoria gastric caeca sugar transporter mRNA, partial cds	sp|B4MYA4|TRET1_DROWI/3e-29/Facilitated trehalose transporter Tret1 OS=Drosophila willistoni GN=Tret1 PE=3 SV=1	dwi:Dwil_GK22112/1e-28/GK22112 gene product from transcript GK22112-RA; K14258 facilitated trehalose transporter	L140856/1e-08/---	PTHR24063:SF345/3.5E-37/--	biological_process:GO:0015771//trehalose transport;GO:0055085//transmembrane transport;cellular_component:GO:0016021//integral component of membrane;GO:0005886//plasma membrane;molecular_function:GO:0015574//trehalose transmembrane transporter activity;
CL93.Contig2_All	gi|50293089|gb|AAT72921.1|/0/gastric caeca sugar transporter [Locusta migratoria]	gi|50293088|gb|AY627302.1|/0.0/Locusta migratoria gastric caeca sugar transporter mRNA, partial cds	sp|Q7PIR5|TRET1_ANOGA/2e-179/Facilitated trehalose transporter Tret1 OS=Anopheles gambiae GN=Tret1 PE=1 SV=3	api:100159441/0.0/facilitated trehalose transporter Tret1-like; K14258 facilitated trehalose transporter	araE/5e-52/---	PS00217/-/Sugar transport proteins signature 2.	NA
CL93.Contig3_All	gi|50293089|gb|AAT72921.1|/0/gastric caeca sugar transporter [Locusta migratoria]	gi|50293088|gb|AY627302.1|/0.0/Locusta migratoria gastric caeca sugar transporter mRNA, partial cds	sp|Q7PIR5|TRET1_ANOGA/2e-179/Facilitated trehalose transporter Tret1 OS=Anopheles gambiae GN=Tret1 PE=1 SV=3	api:100159441/0.0/facilitated trehalose transporter Tret1-like; K14258 facilitated trehalose transporter	araE/5e-52/---	PS50850/36.134/Major facilitator superfamily (MFS) profile.	NA
CL94.Contig1_All	gi|646723031|gb|KDR23803.1|/7.31304e-117/Outer dense fiber protein 3 [Zootermopsis nevadensis]	NA	sp|Q5EB30|ODF3A_XENTR/2e-47/Outer dense fiber protein 3 OS=Xenopus tropicalis GN=odf3 PE=2 SV=1	NA	NA	PTHR21580/2.3E-57/--	NA
CL94.Contig2_All	gi|506968671|gb|AGM32679.1|/5.01111e-96/uncharacterized protein [Coptotermes formosanus]	NA	sp|Q5EB30|ODF3A_XENTR/1e-36/Outer dense fiber protein 3 OS=Xenopus tropicalis GN=odf3 PE=2 SV=1	NA	NA	PTHR21580/2.7E-36/--	NA
CL95.Contig1_All	gi|646714025|gb|KDR18142.1|/1.32211e-43/hypothetical protein L798_07547 [Zootermopsis nevadensis]	NA	NA	NA	NA	NA	NA
CL95.Contig2_All	gi|607356272|gb|EZA50808.1|/1.4422e-18/hypothetical protein X777_11057 [Cerapachys biroi]	NA	NA	NA	NA	NA	NA
CL96.Contig1_All	gi|557783775|ref|XP_005191494.1|/1.10986e-54/PREDICTED: arrestin domain-containing protein 3-like [Musca domestica]	NA	sp|Q6TXF1|ARRD3_RAT/1e-27/Arrestin domain-containing protein 3 OS=Rattus norvegicus GN=Arrdc3 PE=2 SV=1	NA	NA	PF02752/2.8E-6/Arrestin (or S-antigen), C-terminal domain	NA
CL96.Contig2_All	gi|668451661|gb|KFB40717.1|/2.27284e-14/AGAP001894-PA-like protein [Anopheles sinensis]	NA	sp|Q6TXF1|ARRD3_RAT/4e-09/Arrestin domain-containing protein 3 OS=Rattus norvegicus GN=Arrdc3 PE=2 SV=1	NA	NA	PTHR11188/4.5E-14/--	NA
CL97.Contig1_All	gi|642935122|ref|XP_008197897.1|/0/PREDICTED: LOW QUALITY PROTEIN: uncharacterized protein LOC658528 [Tribolium castaneum]	gi|153903001|dbj|AK281072.1|/2e-10/Gryllus bimaculatus mRNA, GBcontig27933	sp|Q9UM47|NOTC3_HUMAN/3e-37/Neurogenic locus notch homolog protein 3 OS=Homo sapiens GN=NOTCH3 PE=1 SV=2	bta:789485/5e-38/neurogenic locus notch homolog protein 3-like; K02599 Notch	DR2133/2e-13/---	PS01186/-/EGF-like domain signature 2.	NA
CL97.Contig2_All	gi|642935122|ref|XP_008197897.1|/0/PREDICTED: LOW QUALITY PROTEIN: uncharacterized protein LOC658528 [Tribolium castaneum]	gi|153903001|dbj|AK281072.1|/4e-14/Gryllus bimaculatus mRNA, GBcontig27933	sp|Q6PZE0|MUC19_MOUSE/8e-103/Mucin-19 OS=Mus musculus GN=Muc19 PE=2 SV=2	spu:575027/5e-107/similar to neurogenic locus notch (notch); K02599 Notch	DR2133/6e-15/---	PS50026/10.29/EGF-like domain profile.	NA
CL97.Contig3_All	gi|642935122|ref|XP_008197897.1|/2.05043e-39/PREDICTED: LOW QUALITY PROTEIN: uncharacterized protein LOC658528 [Tribolium castaneum]	gi|153903001|dbj|AK281072.1|/2e-15/Gryllus bimaculatus mRNA, GBcontig27933	NA	gga:396544/7e-06/NACA, PTGES3, TEBP, cPGES; nascent polypeptide-associated complex alpha subunit; K03626 nascent polypeptide-associated complex subunit alpha	RSc1191/3e-07/---	PS50026/9.774/EGF-like domain profile.	NA
CL98.Contig1_All	NA	gi|145554163|gb|AC188816.4|/9e-07/Gallus gallus BAC clone CH261-94D19 from chromosome z, complete sequence	NA	NA	NA	NA	NA
CL98.Contig2_All	NA	NA	NA	NA	NA	NA	NA
CL99.Contig1_All	NA	NA	NA	NA	NA	NA	NA
CL99.Contig2_All	gi|646717218|gb|KDR20164.1|/1.84459e-18/Heterogeneous nuclear ribonucleoprotein A1, A2/B1-like protein [Zootermopsis nevadensis]	NA	sp|O70133|DHX9_MOUSE/2e-17/ATP-dependent RNA helicase A OS=Mus musculus GN=Dhx9 PE=1 SV=2	nvi:100123675/5e-18/NV14097; heterogeneous nuclear ribonucleoprotein A1, A2/B1 homolog; K12741 heterogeneous nuclear ribonucleoprotein A1/A3	XF0818/1e-16/---	NA	NA
CL100.Contig1_All	NA	NA	NA	NA	NA	PF03226/4.0E-11/Yippee zinc-binding/DNA-binding /Mis18, centromere assembly	NA
CL100.Contig2_All	NA	NA	NA	NA	NA	PF03226/4.3E-11/Yippee zinc-binding/DNA-binding /Mis18, centromere assembly	NA
CL101.Contig1_All	gi|501294111|dbj|BAN20691.1|/1.95589e-21/aldo-keto reductase [Riptortus pedestris]	NA	sp|Q8VCX1|AK1D1_MOUSE/3e-20/3-oxo-5-beta-steroid 4-dehydrogenase OS=Mus musculus GN=Akr1d1 PE=2 SV=1	mmu:208665/9e-20/Akr1d1, MGC25814; aldo-keto reductase family 1, member D1 (EC:1.3.1.3); K00251 3-oxo-5-beta-steroid 4-dehydrogenase [EC:1.3.1.3]	BS_ytbE/4e-14/---	PTHR11732:SF183/8.6E-33/--	NA
CL101.Contig2_All	gi|646702684|gb|KDR11767.1|/2.55163e-122/Alcohol dehydrogenase [NADP+] [Zootermopsis nevadensis]	gi|506968480|gb|KC740760.1|/1e-07/Coptotermes formosanus clone CFSNI1916 aldo-keto reductase (AKR) mRNA, partial cds	sp|Q5ZK84|AK1A1_CHICK/3e-70/Alcohol dehydrogenase [NADP(+)] OS=Gallus gallus GN=AKR1A1 PE=2 SV=1	dme:Dmel_CG2767/3e-82/CG2767 gene product from transcript CG2767-RA (EC:1.1.1.2); K00002 alcohol dehydrogenase (NADP+) [EC:1.1.1.2]	slr0942/2e-56/---	PTHR11732/1.1E-161/--	NA
CL101.Contig3_All	gi|646702684|gb|KDR11767.1|/4.08054e-118/Alcohol dehydrogenase [NADP+] [Zootermopsis nevadensis]	gi|506968480|gb|KC740760.1|/1e-07/Coptotermes formosanus clone CFSNI1916 aldo-keto reductase (AKR) mRNA, partial cds	sp|P80276|ALDR_PIG/5e-66/Aldose reductase OS=Sus scrofa GN=AKR1B1 PE=1 SV=2	dme:Dmel_CG2767/3e-81/CG2767 gene product from transcript CG2767-RA (EC:1.1.1.2); K00002 alcohol dehydrogenase (NADP+) [EC:1.1.1.2]	slr0942/7e-52/---	PTHR11732:SF183/1.8E-87/--	NA
CL101.Contig4_All	gi|646702684|gb|KDR11767.1|/9.84427e-125/Alcohol dehydrogenase [NADP+] [Zootermopsis nevadensis]	gi|506968480|gb|KC740760.1|/1e-07/Coptotermes formosanus clone CFSNI1916 aldo-keto reductase (AKR) mRNA, partial cds	sp|Q5ZK84|AK1A1_CHICK/7e-70/Alcohol dehydrogenase [NADP(+)] OS=Gallus gallus GN=AKR1A1 PE=2 SV=1	dme:Dmel_CG2767/1e-81/CG2767 gene product from transcript CG2767-RA (EC:1.1.1.2); K00002 alcohol dehydrogenase (NADP+) [EC:1.1.1.2]	slr0942/9e-57/---	PF00248/2.8E-56/Aldo/keto reductase family	NA
CL101.Contig5_All	gi|646702684|gb|KDR11767.1|/9.84427e-125/Alcohol dehydrogenase [NADP+] [Zootermopsis nevadensis]	gi|506968480|gb|KC740760.1|/1e-07/Coptotermes formosanus clone CFSNI1916 aldo-keto reductase (AKR) mRNA, partial cds	sp|Q5ZK84|AK1A1_CHICK/7e-70/Alcohol dehydrogenase [NADP(+)] OS=Gallus gallus GN=AKR1A1 PE=2 SV=1	dme:Dmel_CG2767/1e-81/CG2767 gene product from transcript CG2767-RA (EC:1.1.1.2); K00002 alcohol dehydrogenase (NADP+) [EC:1.1.1.2]	slr0942/9e-57/---	PS00798/-/Aldo/keto reductase family signature 1.	NA
CL102.Contig1_All	gi|443419058|gb|AGC84401.1|/0/NF-kappa-b inhibitor cactus, partial [Locusta migratoria]	gi|443419057|gb|KC118979.1|/0.0/Locusta migratoria NF-kappa-b inhibitor cactus mRNA, partial cds	sp|Q03017|CACT_DROME/3e-62/NF-kappa-B inhibitor cactus OS=Drosophila melanogaster GN=cact PE=1 SV=2	nvi:100119253/5e-69/Cact2, NV11366; NF-kappa-B inhibitor cactus 2; K09259 ankyrin only family, other	all2748/4e-10/---	PF12796/8.5E-14/Ankyrin repeats (3 copies)	NA
CL102.Contig2_All	gi|443419058|gb|AGC84401.1|/0/NF-kappa-b inhibitor cactus, partial [Locusta migratoria]	gi|443419057|gb|KC118979.1|/0.0/Locusta migratoria NF-kappa-b inhibitor cactus mRNA, partial cds	sp|Q03017|CACT_DROME/2e-61/NF-kappa-B inhibitor cactus OS=Drosophila melanogaster GN=cact PE=1 SV=2	nvi:100119253/1e-68/Cact2, NV11366; NF-kappa-B inhibitor cactus 2; K09259 ankyrin only family, other	all2748/5e-10/---	PS50088/8.523/Ankyrin repeat profile.	NA
CL102.Contig3_All	gi|443419058|gb|AGC84401.1|/0/NF-kappa-b inhibitor cactus, partial [Locusta migratoria]	gi|443419057|gb|KC118979.1|/0.0/Locusta migratoria NF-kappa-b inhibitor cactus mRNA, partial cds	sp|Q03017|CACT_DROME/3e-62/NF-kappa-B inhibitor cactus OS=Drosophila melanogaster GN=cact PE=1 SV=2	nvi:100119253/5e-69/Cact2, NV11366; NF-kappa-B inhibitor cactus 2; K09259 ankyrin only family, other	all2748/4e-10/---	PF12796/8.5E-14/Ankyrin repeats (3 copies)	NA
CL102.Contig4_All	NA	NA	NA	NA	NA	NA	NA
CL103.Contig1_All	gi|568258688|gb|ETN66773.1|/7.98184e-102/hypothetical protein AND_001422 [Anopheles darlingi]	NA	sp|Q9VVE2|ROGDI_DROME/1e-85/Protein rogdi OS=Drosophila melanogaster GN=rogdi PE=1 SV=2	NA	NA	PF10259/2.0E-38/Rogdi leucine zipper containing protein	NA
CL103.Contig2_All	gi|646698717|gb|KDR09743.1|/2.38389e-54/hypothetical protein L798_00253, partial [Zootermopsis nevadensis]	NA	sp|Q9VVE2|ROGDI_DROME/2e-45/Protein rogdi OS=Drosophila melanogaster GN=rogdi PE=1 SV=2	NA	NA	PTHR13618:SF1/4.6E-42/--	NA
CL103.Contig3_All	gi|646698717|gb|KDR09743.1|/2.49409e-54/hypothetical protein L798_00253, partial [Zootermopsis nevadensis]	NA	sp|Q9VVE2|ROGDI_DROME/2e-45/Protein rogdi OS=Drosophila melanogaster GN=rogdi PE=1 SV=2	NA	NA	PF10259/5.4E-13/Rogdi leucine zipper containing protein	NA
CL104.Contig1_All	NA	NA	NA	NA	NA	NA	NA
CL104.Contig2_All	gi|646706605|gb|KDR13741.1|/5.29432e-40/hypothetical protein L798_12140 [Zootermopsis nevadensis]	gi|153941758|dbj|AK284530.1|/1e-08/Gryllus bimaculatus mRNA, GBcontig31391	sp|P13728|SGS3_DROYA/3e-07/Salivary glue protein Sgs-3 OS=Drosophila yakuba GN=Sgs3 PE=2 SV=3	hsa:4583/3e-06/MUC2, MLP, MUC-2, SMUC; mucin 2, oligomeric mucus/gel-forming; K10955 intestinal mucin-2	NA	NA	NA
CL104.Contig3_All	gi|646706605|gb|KDR13741.1|/8.7148e-30/hypothetical protein L798_12140 [Zootermopsis nevadensis]	gi|153941758|dbj|AK284530.1|/9e-11/Gryllus bimaculatus mRNA, GBcontig31391	NA	NA	NA	NA	NA
CL104.Contig4_All	gi|646706605|gb|KDR13741.1|/1.52586e-39/hypothetical protein L798_12140 [Zootermopsis nevadensis]	gi|153941758|dbj|AK284530.1|/8e-09/Gryllus bimaculatus mRNA, GBcontig31391	sp|P13728|SGS3_DROYA/5e-06/Salivary glue protein Sgs-3 OS=Drosophila yakuba GN=Sgs3 PE=2 SV=3	hsa:4583/4e-06/MUC2, MLP, MUC-2, SMUC; mucin 2, oligomeric mucus/gel-forming; K10955 intestinal mucin-2	NA	NA	NA
CL105.Contig1_All	gi|416851|sp|P80233.1|CU67B_LOCMI/9.14811e-37/RecName: Full=Cuticle protein 67, isoform B; AltName: Full=LM-ACP 67B; Short=LM-67B	gi|153903030|dbj|AK281101.1|/4e-27/Gryllus bimaculatus mRNA, GBcontig27962	sp|P80233|CU67B_LOCMI/1e-38/Cuticle protein 67, isoform B OS=Locusta migratoria PE=1 SV=1	hsa:4583/5e-16/MUC2, MLP, MUC-2, SMUC; mucin 2, oligomeric mucus/gel-forming; K10955 intestinal mucin-2	Rv3876/3e-11/---	NA	NA
CL105.Contig2_All	NA	NA	NA	NA	NA	NA	NA
CL105.Contig3_All	gi|390337625|ref|XP_003724604.1|/1.39129e-11/PREDICTED: uncharacterized protein LOC100888195 [Strongylocentrotus purpuratus]	gi|153928408|dbj|AK284012.1|/1e-09/Gryllus bimaculatus mRNA, GBcontig30873	sp|P21260|YPRO_OWEFU/2e-12/Uncharacterized proline-rich protein (Fragment) OS=Owenia fusiformis PE=4 SV=1	acs:100561474/8e-12/lysine-specific demethylase 6B-like; K11448 histone demethylase JMJD3 [EC:1.14.11.-]	CC3494_1/2e-07/---	PR01217/9.4E-13/Proline rich extensin signature	NA
CL105.Contig4_All	gi|416851|sp|P80233.1|CU67B_LOCMI/1.01681e-38/RecName: Full=Cuticle protein 67, isoform B; AltName: Full=LM-ACP 67B; Short=LM-67B	gi|153903030|dbj|AK281101.1|/2e-22/Gryllus bimaculatus mRNA, GBcontig27962	sp|P80233|CU67B_LOCMI/1e-40/Cuticle protein 67, isoform B OS=Locusta migratoria PE=1 SV=1	hsa:4583/2e-14/MUC2, MLP, MUC-2, SMUC; mucin 2, oligomeric mucus/gel-forming; K10955 intestinal mucin-2	YPO2725/3e-12/---	PF11018/1.1E-15/Pupal cuticle protein C1	NA
CL106.Contig1_All	NA	gi|557881844|gb|KF471131.1|/1e-120/Locusta migratoria Met protein (Met) mRNA, complete cds	NA	NA	NA	NA	NA
CL106.Contig2_All	gi|557881845|gb|AHA42531.1|/1.95044e-23/Met protein [Locusta migratoria]	gi|557881844|gb|KF471131.1|/1e-120/Locusta migratoria Met protein (Met) mRNA, complete cds	NA	NA	NA	NA	NA
CL107.Contig1_All	NA	NA	NA	NA	NA	NA	NA
CL107.Contig2_All	gi|307209190|gb|EFN86301.1|/2.60784e-38/hypothetical protein EAI_03498 [Harpegnathos saltator]	gi|354789509|gb|JN954010.1|/2e-21/Mus musculus targeted non-conditional, lacZ-tagged mutant allele Usp13:tm1e(KOMP)Wtsi; transgenic	sp|Q95JC9|PRP_PIG/8e-35/Basic proline-rich protein OS=Sus scrofa PE=1 SV=2	cfa:609440/9e-28/LOR; loricrin; K10385 loricrin	XF0818/6e-25/---	NA	NA
CL107.Contig3_All	NA	gi|354789509|gb|JN954010.1|/2e-19/Mus musculus targeted non-conditional, lacZ-tagged mutant allele Usp13:tm1e(KOMP)Wtsi; transgenic	NA	NA	NA	NA	NA
CL107.Contig4_All	gi|190702371|gb|ACE75264.1|/0/DNA Pol B2 domain-containing protein [Glyptapanteles flavicoxis]	gi|209361473|emb|CU469547.8|/1e-26/Zebrafish DNA sequence from clone CH73-81E19 in linkage group 9, complete sequence	sp|P21260|YPRO_OWEFU/2e-10/Uncharacterized proline-rich protein (Fragment) OS=Owenia fusiformis PE=4 SV=1	dme:Dmel_CG3399/1e-08/capu; cappuccino; K02184 formin 2	Rv1078/3e-06/---	PTHR31511/2.1E-286/--	NA
CL108.Contig1_All	NA	NA	NA	NA	NA	NA	NA
CL108.Contig2_All	NA	NA	NA	NA	NA	NA	NA
CL109.Contig1_All	NA	NA	NA	NA	NA	NA	NA
CL109.Contig2_All	NA	NA	NA	NA	NA	NA	NA
CL110.Contig1_All	gi|646722202|gb|KDR23282.1|/0/BAI1-associated protein 3 [Zootermopsis nevadensis]	gi|557772802|ref|XM_005185999.1|/4e-10/PREDICTED: Musca domestica protein unc-13 homolog D-like (LOC101893030), mRNA	sp|Q80TT2|BAIP3_MOUSE/1e-99/BAI1-associated protein 3 OS=Mus musculus GN=Baiap3 PE=2 SV=3	api:100163315/6e-110/BAI1-associated protein 3-like; K15621 BAI1-associated protein 3	DR2133/7e-07/---	PTHR15015:SF22/0.0/--	NA
CL110.Contig2_All	gi|646722202|gb|KDR23282.1|/0/BAI1-associated protein 3 [Zootermopsis nevadensis]	gi|557772802|ref|XM_005185999.1|/4e-10/PREDICTED: Musca domestica protein unc-13 homolog D-like (LOC101893030), mRNA	sp|O94812|BAIP3_HUMAN/4e-102/BAI1-associated protein 3 OS=Homo sapiens GN=BAIAP3 PE=1 SV=2	api:100163315/3e-112/BAI1-associated protein 3-like; K15621 BAI1-associated protein 3	DR2133/7e-07/---	PF10540/9.5E-8/Munc13 (mammalian uncoordinated) homology domain	NA
CL111.Contig1_All	NA	gi|159437|gb|M17333.1|LMIVITAA/1e-10/Locusta migratoria vitellogenin A gene, 5' end	NA	NA	NA	NA	NA
CL111.Contig2_All	NA	NA	NA	NA	NA	NA	NA
CL112.Contig1_All	gi|512902684|ref|XP_004925434.1|/9.15348e-142/PREDICTED: ankyrin repeat and LEM domain-containing protein 2-like [Bombyx mori]	NA	sp|Q7TP65|ANKL2_RAT/4e-76/Ankyrin repeat and LEM domain-containing protein 2 OS=Rattus norvegicus GN=Ankle2 PE=2 SV=2	NA	NA	PF12796/1.0E-6/Ankyrin repeats (3 copies)	NA
CL112.Contig2_All	gi|512902684|ref|XP_004925434.1|/4.33424e-142/PREDICTED: ankyrin repeat and LEM domain-containing protein 2-like [Bombyx mori]	NA	sp|Q7TP65|ANKL2_RAT/4e-76/Ankyrin repeat and LEM domain-containing protein 2 OS=Rattus norvegicus GN=Ankle2 PE=2 SV=2	NA	NA	PF12796/1.0E-6/Ankyrin repeats (3 copies)	NA
CL113.Contig1_All	NA	gi|27802642|gb|AY178988.1|/3e-72/Locusta migratoria hsp70 family member gene, partial cds	NA	NA	NA	NA	NA
CL113.Contig2_All	gi|27802643|gb|AAO21473.1|/2.2828e-38/hsp70 family member [Locusta migratoria]	gi|27802642|gb|AY178988.1|/6e-86/Locusta migratoria hsp70 family member gene, partial cds	sp|Q9U639|HSP7D_MANSE/1e-37/Heat shock 70 kDa protein cognate 4 OS=Manduca sexta PE=2 SV=1	ame:410620/2e-38/heat shock protein Hsp70Ab-like; K03283 heat shock 70kDa protein 1/8	YER103w/5e-35/---	PF10712/6.2E-19/NAD-specific glutamate dehydrogenase	NA
CL113.Contig3_All	gi|37993866|gb|AAP57537.3|/7.32673e-29/heat shock protein 70 [Locusta migratoria]	gi|27802642|gb|AY178988.1|/1e-67/Locusta migratoria hsp70 family member gene, partial cds	sp|Q9U639|HSP7D_MANSE/4e-30/Heat shock 70 kDa protein cognate 4 OS=Manduca sexta PE=2 SV=1	nvi:100120280/2e-29/NV13717; heat shock 70 kDa protein cognate 4-like; K03283 heat shock 70kDa protein 1/8	SPAC13G7.02c/8e-25/---	PF00012/1.9E-26/Hsp70 protein	NA
CL113.Contig4_All	gi|27802643|gb|AAO21473.1|/5.1229e-46/hsp70 family member [Locusta migratoria]	gi|27802642|gb|AY178988.1|/1e-107/Locusta migratoria hsp70 family member gene, partial cds	sp|O73885|HSP7C_CHICK/2e-44/Heat shock cognate 71 kDa protein OS=Gallus gallus GN=HSPA8 PE=1 SV=1	tca:657158/2e-44/similar to heat shock cognate 70; K03283 heat shock 70kDa protein 1/8	SPAC13G7.02c/2e-38/---	PTHR19375:SF142/4.0E-75/--	NA
CL113.Contig5_All	gi|27802643|gb|AAO21473.1|/0/hsp70 family member [Locusta migratoria]	gi|37993865|gb|AY299637.3|/0.0/Locusta migratoria heat shock protein 70 mRNA, complete cds	sp|Q9U639|HSP7D_MANSE/0.0/Heat shock 70 kDa protein cognate 4 OS=Manduca sexta PE=2 SV=1	tca:657158/0.0/similar to heat shock cognate 70; K03283 heat shock 70kDa protein 1/8	SPAC13G7.02c/0.0/---	PR00301/1.5E-89/70kDa heat shock protein signature	NA
CL113.Contig6_All	NA	gi|27802642|gb|AY178988.1|/1e-99/Locusta migratoria hsp70 family member gene, partial cds	NA	NA	NA	NA	NA
CL113.Contig7_All	gi|37993866|gb|AAP57537.3|/7.52438e-64/heat shock protein 70 [Locusta migratoria]	gi|27802642|gb|AY178988.1|/1e-128/Locusta migratoria hsp70 family member gene, partial cds	sp|Q9U639|HSP7D_MANSE/4e-54/Heat shock 70 kDa protein cognate 4 OS=Manduca sexta PE=2 SV=1	ame:409418/4e-55/Hsc70-4; heat shock protein cognate 4; K03283 heat shock 70kDa protein 1/8	SPAC13G7.02c/1e-28/---	PTHR19375:SF142/8.1E-68/--	NA
CL114.Contig1_All	gi|641646980|ref|XP_008179416.1|/4.40581e-10/PREDICTED: carboxypeptidase D [Acyrthosiphon pisum]	NA	sp|O75976|CBPD_HUMAN/5e-08/Carboxypeptidase D OS=Homo sapiens GN=CPD PE=1 SV=2	tca:655207/1e-09/similar to CG4122-PG, isoform G; K07752 carboxypeptidase D [EC:3.4.17.22]	NA	PTHR11532/2.6E-16/--	NA
CL114.Contig2_All	gi|646720866|gb|KDR22449.1|/3.23367e-144/Carboxypeptidase D [Zootermopsis nevadensis]	gi|315258619|dbj|AB509281.1|/1e-07/Acyrthosiphon pisum mRNA for hypothetical protein, partial cds	sp|P42787|CBPD_DROME/3e-105/Carboxypeptidase D OS=Drosophila melanogaster GN=svr PE=1 SV=2	tca:655207/2e-141/similar to CG4122-PG, isoform G; K07752 carboxypeptidase D [EC:3.4.17.22]	sll0236/4e-10/---	PF13620/4.8E-16/Carboxypeptidase regulatory-like domain	NA
CL115.Contig1_All	gi|646718482|gb|KDR20922.1|/5.94717e-105/Condensin complex subunit 3 [Zootermopsis nevadensis]	NA	sp|Q9BPX3|CND3_HUMAN/1e-69/Condensin complex subunit 3 OS=Homo sapiens GN=NCAPG PE=1 SV=1	ame:413691/5e-85/condensin complex subunit 3-like; K06678 condensin complex subunit 3	YDR325w/7e-13/---	PF12719/1.2E-47/Nuclear condensing complex subunits, C-term domain	NA
CL115.Contig2_All	gi|646718482|gb|KDR20922.1|/5.73645e-105/Condensin complex subunit 3 [Zootermopsis nevadensis]	NA	sp|Q9BPX3|CND3_HUMAN/1e-69/Condensin complex subunit 3 OS=Homo sapiens GN=NCAPG PE=1 SV=1	ame:413691/4e-85/condensin complex subunit 3-like; K06678 condensin complex subunit 3	YDR325w/6e-13/---	PTHR14418:SF5/1.5E-114/--	NA
CL116.Contig1_All	gi|665799049|ref|XP_008547422.1|/4.80392e-13/PREDICTED: proline-rich extensin-like protein EPR1 [Microplitis demolitor]	NA	sp|P48038|ACRO_RABIT/4e-11/Acrosin OS=Oryctolagus cuniculus GN=ACR PE=2 SV=1	mmu:14447/2e-09/Gapdhs, Gapd-s, Gapds; glyceraldehyde-3-phosphate dehydrogenase, spermatogenic (EC:1.2.1.12); K10705 glyceraldehyde-3-phosphate dehydrogenase, spermatogenic [EC:1.2.1.12]	DR0479/7e-08/---	NA	NA
CL116.Contig2_All	gi|307189445|gb|EFN73855.1|/1.89413e-15/hypothetical protein EAG_06497 [Camponotus floridanus]	NA	sp|Q9Z0G8|WIPF3_RAT/7e-13/WAS/WASL-interacting protein family member 3 OS=Rattus norvegicus GN=Wipf3 PE=1 SV=1	rno:313620/3e-12/Srrm1; serine/arginine repetitive matrix 1; K13171 serine/arginine repetitive matrix protein 1	Rv2839c/3e-10/---	NA	NA
CL116.Contig3_All	gi|444727028|gb|ELW67537.1|/6.56898e-14/Cell surface glycoprotein 1 [Tupaia chinensis]	gi|545520583|ref|XM_539119.4|/2e-07/PREDICTED: Canis lupus familiaris oxidation resistance 1 (OXR1), transcript variant X1, mRNA	sp|P21260|YPRO_OWEFU/9e-13/Uncharacterized proline-rich protein (Fragment) OS=Owenia fusiformis PE=4 SV=1	oaa:100076423/1e-11/uncharacterized LOC100076423; K05747 Wiskott-Aldrich syndrome protein	CC3494_1/1e-09/---	NA	NA
CL117.Contig1_All	gi|646698220|gb|KDR09498.1|/2.26332e-14/Leukocyte receptor cluster member 8-like protein [Zootermopsis nevadensis]	NA	sp|Q32NW2|LENG8_XENLA/2e-06/Leukocyte receptor cluster member 8 homolog OS=Xenopus laevis GN=leng8 PE=2 SV=1	NA	NA	NA	NA
CL117.Contig2_All	gi|646698220|gb|KDR09498.1|/0/Leukocyte receptor cluster member 8-like protein [Zootermopsis nevadensis]	gi|557769561|ref|XM_005184397.1|/5e-19/PREDICTED: Musca domestica leukocyte receptor cluster member 8 homolog (LOC101900498), mRNA	sp|A4QNR8|LENG8_DANRE/3e-107/Leukocyte receptor cluster member 8 homolog OS=Danio rerio GN=leng8 PE=2 SV=1	ame:413130/4e-12/CTR9; Ctr9, Paf1/RNA polymerase II complex component, homolog (S. cerevisiae); K15176 RNA polymerase-associated protein CTR9	NA	PTHR12436/3.2E-176/--	NA
CL118.Contig1_All	gi|646708762|gb|KDR14927.1|/1.12384e-119/hypothetical protein L798_11233 [Zootermopsis nevadensis]	NA	sp|Q8IYB3|SRRM1_HUMAN/2e-14/Serine/arginine repetitive matrix protein 1 OS=Homo sapiens GN=SRRM1 PE=1 SV=2	ssc:100521629/6e-14/SRRM1; serine/arginine repetitive matrix 1; K13171 serine/arginine repetitive matrix protein 1	RSc1040/1e-08/---	NA	NA
CL118.Contig2_All	gi|646708762|gb|KDR14927.1|/3.48244e-37/hypothetical protein L798_11233 [Zootermopsis nevadensis]	NA	sp|Q9NZW4|DSPP_HUMAN/6e-06/Dentin sialophosphoprotein OS=Homo sapiens GN=DSPP PE=1 SV=2	aag:AaeL_AAEL003104/1e-06/tripartite motif protein trim2,3; K12035 tripartite motif-containing protein 71	NA	NA	NA
CL119.Contig1_All	gi|646720362|gb|KDR22120.1|/0/Solute carrier family 2, facilitated glucose transporter member 1 [Zootermopsis nevadensis]	gi|383849716|ref|XM_003700436.1|/1e-06/PREDICTED: Megachile rotundata solute carrier family 2, facilitated glucose transporter member 1-like (LOC100882724), mRNA	sp|Q8IRI6|GTR1_DROME/6e-130/Glucose transporter type 1 OS=Drosophila melanogaster GN=Glut1 PE=2 SV=4	tca:663886/8e-131/similar to CG1086-PB, isoform B; K07299 MFS transporter, SP family, solute carrier family 2 (facilitated glucose transporter), member 1	BS_araE/1e-51/---	PS00216/-/Sugar transport proteins signature 1.	NA
CL119.Contig2_All	gi|646720362|gb|KDR22120.1|/0/Solute carrier family 2, facilitated glucose transporter member 1 [Zootermopsis nevadensis]	gi|383849716|ref|XM_003700436.1|/1e-06/PREDICTED: Megachile rotundata solute carrier family 2, facilitated glucose transporter member 1-like (LOC100882724), mRNA	sp|Q8IRI6|GTR1_DROME/2e-129/Glucose transporter type 1 OS=Drosophila melanogaster GN=Glut1 PE=2 SV=4	tca:663886/8e-131/similar to CG1086-PB, isoform B; K07299 MFS transporter, SP family, solute carrier family 2 (facilitated glucose transporter), member 1	BS_araE/1e-51/---	PTHR24063:SF325/2.0E-222/--	NA
CL120.Contig1_All	gi|646698120|gb|KDR09454.1|/4.56804e-92/UDP-glucuronosyltransferase 2B4 [Zootermopsis nevadensis]	gi|390179506|ref|XM_001359888.3|/6e-07/Drosophila pseudoobscura pseudoobscura GA19751 (Dpse\GA19751), mRNA	sp|P36513|UDB14_RABIT/5e-56/UDP-glucuronosyltransferase 2B14 OS=Oryctolagus cuniculus GN=UGT2B14 PE=2 SV=1	dpo:Dpse_GA19751/1e-74/GA19751 gene product from transcript GA19751-RA; K00699 glucuronosyltransferase [EC:2.4.1.17]	CAC2716/5e-11/---	PTHR11926/9.0E-137/--	NA
CL120.Contig2_All	gi|646721423|gb|KDR22771.1|/3.31941e-32/UDP-glucuronosyltransferase 2C1, partial [Zootermopsis nevadensis]	gi|390179506|ref|XM_001359888.3|/2e-07/Drosophila pseudoobscura pseudoobscura GA19751 (Dpse\GA19751), mRNA	sp|Q6PDD0|UD2A2_MOUSE/4e-29/UDP-glucuronosyltransferase 2A2 OS=Mus musculus GN=Ugt2a2 PE=2 SV=1	dya:Dyak_GE13731/4e-30/GE13731 gene product from transcript GE13731-RA; K00699 glucuronosyltransferase [EC:2.4.1.17]	NA	PTHR11926/5.0E-57/--	NA
CL121.Contig1_All	gi|646715486|gb|KDR19080.1|/0/FK506-binding protein 4 [Zootermopsis nevadensis]	gi|153920894|dbj|AK271858.1|/3e-09/Gryllus bimaculatus mRNA, GBcontig18719	sp|Q02790|FKBP4_HUMAN/2e-129/Peptidyl-prolyl cis-trans isomerase FKBP4 OS=Homo sapiens GN=FKBP4 PE=1 SV=3	ame:412287/1e-166/FKBP59; FK506-binding protein FKBP59; K09571 FK506-binding protein 4/5 [EC:5.2.1.8]	SPBC839.17c/5e-24/---	PS50005/8.113/TPR repeat profile.	NA
CL121.Contig2_All	gi|646715486|gb|KDR19080.1|/0/FK506-binding protein 4 [Zootermopsis nevadensis]	gi|153920894|dbj|AK271858.1|/3e-09/Gryllus bimaculatus mRNA, GBcontig18719	sp|Q02790|FKBP4_HUMAN/8e-130/Peptidyl-prolyl cis-trans isomerase FKBP4 OS=Homo sapiens GN=FKBP4 PE=1 SV=3	ame:412287/1e-171/FKBP59; FK506-binding protein FKBP59; K09571 FK506-binding protein 4/5 [EC:5.2.1.8]	SPBC839.17c/5e-24/---	PS50005/8.113/TPR repeat profile.	NA
CL122.Contig1_All	gi|646720541|gb|KDR22221.1|/8.7898e-85/putative adenylate kinase isoenzyme F38B2.4 [Zootermopsis nevadensis]	gi|153914332|dbj|AK278161.1|/2e-19/Gryllus bimaculatus mRNA, GBcontig25022	sp|Q20140|KAD1_CAEEL/2e-67/Adenylate kinase isoenzyme 1 OS=Caenorhabditis elegans GN=F38B2.4 PE=2 SV=1	tca:662933/9e-68/similar to F38B2.4; K00939 adenylate kinase [EC:2.7.4.3]	SPCC1795.05c/1e-39/---	PS00113/-/Adenylate kinase signature.	biological_process:GO:0006139//nucleobase-containing compound metabolic process;GO:0006796//phosphate-containing compound metabolic process;molecular_function:GO:0019205//nucleobase-containing compound kinase activity;
CL122.Contig2_All	NA	NA	NA	NA	NA	NA	NA
CL123.Contig1_All	gi|646705126|gb|KDR13005.1|/9.6317e-22/LisH domain-containing protein C16orf63-like protein [Zootermopsis nevadensis]	NA	sp|Q5ZJ24|FOPNL_CHICK/3e-17/LisH domain-containing protein FOPNL OS=Gallus gallus GN=FOPNL PE=2 SV=1	NA	NA	PTHR15431/7.4E-19/--	NA
CL123.Contig2_All	gi|646705126|gb|KDR13005.1|/3.36073e-23/LisH domain-containing protein C16orf63-like protein [Zootermopsis nevadensis]	NA	sp|Q5ZJ24|FOPNL_CHICK/8e-18/LisH domain-containing protein FOPNL OS=Gallus gallus GN=FOPNL PE=2 SV=1	NA	NA	PF09398/2.0E-12/FOP N terminal dimerisation domain	NA
CL124.Contig1_All	gi|662220831|ref|XP_008484571.1|/5.33847e-33/PREDICTED: uncharacterized protein LOC103521244 [Diaphorina citri]	NA	NA	NA	NA	NA	NA
CL124.Contig2_All	NA	NA	NA	NA	NA	NA	NA
CL125.Contig1_All	gi|118184979|gb|ABK76337.1|/1.35803e-59/midgut chitinase [Locusta migratoria manilensis]	gi|118184978|gb|EF090723.1|/2e-37/Locusta migratoria manilensis midgut chitinase mRNA, complete cds	sp|P36362|CHIT_MANSE/3e-23/Endochitinase OS=Manduca sexta PE=2 SV=1	nvi:100122559/4e-37/NV16524; chitotriosidase-1-like; K01183 chitinase [EC:3.2.1.14]	lin0153_1/3e-06/---	PTHR11177/2.2E-48/--	NA
CL125.Contig2_All	gi|118184979|gb|ABK76337.1|/2.71194e-63/midgut chitinase [Locusta migratoria manilensis]	gi|118184978|gb|EF090723.1|/9e-86/Locusta migratoria manilensis midgut chitinase mRNA, complete cds	sp|P36362|CHIT_MANSE/6e-29/Endochitinase OS=Manduca sexta PE=2 SV=1	nvi:100122559/1e-43/NV16524; chitotriosidase-1-like; K01183 chitinase [EC:3.2.1.14]	lin0153_1/4e-14/---	PTHR11177:SF112/9.4E-58/--	NA
CL126.Contig1_All	gi|646707467|gb|KDR14219.1|/1.67319e-126/Cleavage and polyadenylation specificity factor subunit 5 [Zootermopsis nevadensis]	gi|383853071|ref|XM_003702000.1|/2e-43/PREDICTED: Megachile rotundata cleavage and polyadenylation specificity factor subunit 5-like (LOC100882879), mRNA	sp|Q7T3C6|CPSF5_DANRE/2e-105/Cleavage and polyadenylation specificity factor subunit 5 OS=Danio rerio GN=cpsf5 PE=2 SV=1	ame:552140/5e-122/cleavage and polyadenylation specificity factor subunit 5-like; K14397 cleavage and polyadenylation specificity factor subunit 5	NA	PS51462/10.28/Nudix hydrolase domain profile.	NA
CL126.Contig2_All	gi|646707467|gb|KDR14219.1|/5.00826e-110/Cleavage and polyadenylation specificity factor subunit 5 [Zootermopsis nevadensis]	gi|383853071|ref|XM_003702000.1|/3e-40/PREDICTED: Megachile rotundata cleavage and polyadenylation specificity factor subunit 5-like (LOC100882879), mRNA	sp|Q7T3C6|CPSF5_DANRE/2e-100/Cleavage and polyadenylation specificity factor subunit 5 OS=Danio rerio GN=cpsf5 PE=2 SV=1	aag:AaeL_AAEL001371/4e-108/pre-mrna cleavage factor im, 25kD subunit; K14397 cleavage and polyadenylation specificity factor subunit 5	NA	PF13869/3.9E-81/Nucleotide hydrolase	biological_process:GO:0006378//mRNA polyadenylation;cellular_component:GO:0005849//mRNA cleavage factor complex;molecular_function:GO:0003729//mRNA binding;GO:0016787//hydrolase activity;
CL126.Contig3_All	gi|676771220|gb|KFP00001.1|/9.36283e-57/Cleavage and polyadenylation specificity factor subunit 5, partial [Calypte anna]	gi|530639049|ref|XM_005306267.1|/2e-13/PREDICTED: Chrysemys picta bellii nudix (nucleoside diphosphate linked moiety X)-type motif 21 (NUDT21), transcript variant X2, mRNA	sp|Q7T3C6|CPSF5_DANRE/3e-43/Cleavage and polyadenylation specificity factor subunit 5 OS=Danio rerio GN=cpsf5 PE=2 SV=1	aga:AgaP_AGAP007242/3e-49/AGAP007242-PB; K14397 cleavage and polyadenylation specificity factor subunit 5	NA	PTHR13047/2.0E-66/--	biological_process:GO:0006378//mRNA polyadenylation;cellular_component:GO:0005849//mRNA cleavage factor complex;molecular_function:GO:0003729//mRNA binding;
CL127.Contig1_All	gi|646716817|gb|KDR19903.1|/4.7636e-09/F-box/LRR-repeat protein 2 [Zootermopsis nevadensis]	NA	NA	NA	NA	NA	NA
CL127.Contig2_All	gi|646716817|gb|KDR19903.1|/1.47957e-23/F-box/LRR-repeat protein 2 [Zootermopsis nevadensis]	NA	sp|Q9QZN1|FXL17_MOUSE/2e-11/F-box/LRR-repeat protein 17 OS=Mus musculus GN=Fbxl17 PE=2 SV=3	aga:AgaP_AGAP003285/2e-13/AGAP003285-PA; K10273 F-box and leucine-rich repeat protein 7	NA	PF00646/3.4E-9/F-box domain	NA
CL127.Contig3_All	NA	NA	NA	NA	NA	NA	NA
CL128.Contig1_All	gi|156543010|ref|XP_001603572.1|/3.73937e-161/PREDICTED: tyrosine aminotransferase isoform X1 [Nasonia vitripennis]	NA	sp|P04694|ATTY_RAT/6e-137/Tyrosine aminotransferase OS=Rattus norvegicus GN=Tat PE=1 SV=1	nvi:100119866/2e-162/NV11108; tyrosine aminotransferase-like; K00815 tyrosine aminotransferase [EC:2.6.1.5]	PM0052/7e-45/---	PF00155/1.4E-72/Aminotransferase class I and II	NA
CL128.Contig2_All	gi|156543010|ref|XP_001603572.1|/9.00051e-156/PREDICTED: tyrosine aminotransferase isoform X1 [Nasonia vitripennis]	NA	sp|P04694|ATTY_RAT/1e-132/Tyrosine aminotransferase OS=Rattus norvegicus GN=Tat PE=1 SV=1	nvi:100119866/4e-157/NV11108; tyrosine aminotransferase-like; K00815 tyrosine aminotransferase [EC:2.6.1.5]	PAB1810/2e-42/---	PF00155/1.1E-64/Aminotransferase class I and II	NA
CL129.Contig1_All	gi|646721748|gb|KDR22978.1|/4.56936e-85/hypothetical protein L798_02132 [Zootermopsis nevadensis]	NA	sp|Q94901|LARK_DROME/3e-17/RNA-binding protein lark OS=Drosophila melanogaster GN=lark PE=1 SV=1	spu:587717/4e-19/similar to RNA binding motif protein 4; K13187 RNA-binding protein 4	SPAC16.02c/4e-08/---	PTHR24012:SF270/1.8E-31/--	NA
CL129.Contig2_All	gi|646721748|gb|KDR22978.1|/2.3564e-94/hypothetical protein L798_02132 [Zootermopsis nevadensis]	NA	sp|Q94901|LARK_DROME/2e-18/RNA-binding protein lark OS=Drosophila melanogaster GN=lark PE=1 SV=1	spu:587717/1e-21/similar to RNA binding motif protein 4; K13187 RNA-binding protein 4	SPAC16.02c/7e-08/---	PS50102/14.726/Eukaryotic RNA Recognition Motif (RRM) profile.	NA
CL130.Contig1_All	NA	NA	NA	NA	NA	NA	NA
CL130.Contig2_All	NA	gi|15212252|gb|AY040605.1|AY040607S2/2e-17/Schistocerca americana transcription factor hunchback (hunchback) gene, partial cds	NA	NA	NA	NA	NA
CL131.Contig1_All	NA	NA	NA	NA	NA	NA	NA
CL131.Contig2_All	NA	gi|32813637|gb|AC119250.9|/1e-20/Mus musculus chromosome 18, clone RP24-274F16, complete sequence	NA	NA	NA	NA	NA
CL132.Contig1_All	gi|169640974|gb|ACA61257.1|/4.43368e-50/cytochrome b [Gastrimargus marmoratus]	gi|169640962|gb|EU527334.1|/0.0/Gastrimargus marmoratus mitochondrion, complete genome	sp|Q36427|CYB_LOCMI/4e-50/Cytochrome b OS=Locusta migratoria GN=MT-CYB PE=3 SV=1	tca:803817/2e-40/CYTB; cytochrome b; K00412 ubiquinol-cytochrome c reductase cytochrome b subunit	Q0120/8e-30/---	NA	biological_process:GO:0022904//respiratory electron transport chain;cellular_component:GO:0016021//integral component of membrane;GO:0005739//mitochondrion;GO:0070469//respiratory chain;molecular_function:GO:0009055//electron carrier activity;GO:0046872//metal ion binding;GO:0016491//oxidoreductase activity;
CL132.Contig2_All	NA	gi|355343488|gb|JN167886.1|/9e-20/Chorthippus jacobsi cytochrome b gene, partial cds; mitochondrial	NA	NA	NA	NA	NA
CL132.Contig3_All	gi|517501939|ref|YP_008144583.1|/0/NADH dehydrogenase subunit 5 (mitochondrion) [Xenocatantops brachycerus] &gt;gi|474452661|gb|AGI51638.1| NADH dehydrogenase subunit 5 (mitochondrion) [Xenocatantops brachycerus]	gi|474452653|gb|KC542806.1|/0.0/Xenocatantops brachycerus mitochondrion, complete genome	sp|Q36428|NU5M_LOCMI/0.0/NADH-ubiquinone oxidoreductase chain 5 OS=Locusta migratoria GN=ND5 PE=3 SV=1	dya:COX1/0.0/cytochrome c oxidase subunit I; K02256 cytochrome c oxidase subunit 1 [EC:1.9.3.1]	Q0045/1e-158/---	PF00361/1.7E-48/NADH-Ubiquinone/plastoquinone (complex I), various chains	biological_process:GO:0042773//ATP synthesis coupled electron transport;cellular_component:GO:0016021//integral component of membrane;GO:0005743//mitochondrial inner membrane;GO:0070469//respiratory chain;molecular_function:GO:0008137//NADH dehydrogenase (ubiquinone) activity;
CL132.Contig4_All	gi|261289161|gb|ACX69758.1|/7.77125e-63/NADH dehydrogenase subunit 1 [Schistocerca americana]	gi|195957072|gb|EU938373.1|/1e-179/Calliptamus italicus mitochondrion, complete genome	sp|P09045|NU1M_LOCMI/9e-57/NADH-ubiquinone oxidoreductase chain 1 OS=Locusta migratoria GN=ND1 PE=3 SV=1	aga:ND1/5e-47/NADH dehydrogenase subunit 1; K03878 NADH-ubiquinone oxidoreductase chain 1 [EC:1.6.5.3]	NMB0250/2e-23/---	PTHR11432/7.0E-24/--	biological_process:GO:0055114//oxidation-reduction process;cellular_component:GO:0016021//integral component of membrane;GO:0005739//mitochondrion;molecular_function:GO:0008137//NADH dehydrogenase (ubiquinone) activity;
CL132.Contig5_All	gi|648827279|gb|AIC35122.1|/2.50139e-101/cytochrome oxidase subunit II (mitochondrion) [Hesperotettix viridis]	gi|69880128|gb|DQ099586.1|/0.0/Fruhstorferiola omei cytochrome oxidase subunit II gene, partial cds; mitochondrial	sp|P29878|COX2_SCHGR/2e-96/Cytochrome c oxidase subunit 2 OS=Schistocerca gregaria GN=COII PE=3 SV=1	aga:COX2/2e-76/cytochrome c oxidase subunit II; K02261 cytochrome c oxidase subunit 2	Q0250/5e-46/---	PF02790/1.0E-27/Cytochrome C oxidase subunit II, transmembrane domain	NA
CL132.Contig6_All	gi|435855554|ref|YP_007316725.1|/2.39649e-68/cytochrome b (mitochondrion) [Chondracris rosea] &gt;gi|281371854|gb|ADA63677.1| cytochrome b (mitochondrion) [Chondracris rosea]	gi|195957072|gb|EU938373.1|/0.0/Calliptamus italicus mitochondrion, complete genome	sp|Q36427|CYB_LOCMI/2e-64/Cytochrome b OS=Locusta migratoria GN=MT-CYB PE=3 SV=1	tca:803817/1e-59/CYTB; cytochrome b; K00412 ubiquinol-cytochrome c reductase cytochrome b subunit	Q0120/1e-40/---	NA	biological_process:GO:0022904//respiratory electron transport chain;cellular_component:GO:0016021//integral component of membrane;GO:0005739//mitochondrion;GO:0070469//respiratory chain;molecular_function:GO:0009055//electron carrier activity;GO:0046872//metal ion binding;GO:0016491//oxidoreductase activity;
CL132.Contig7_All	gi|207269091|ref|YP_002261389.1|/0/cytochrome b [Calliptamus italicus] &gt;gi|258649432|ref|YP_003204719.1| cytochrome b [Schistocerca gregaria gregaria] &gt;gi|195957084|gb|ACG59333.1| cytochrome b [Calliptamus italicus] &gt;gi|257122867|gb|ACV41389.1| cytochrome b [Schistocerca gregaria gregaria]	gi|326370462|gb|HQ833840.1|/0.0/Kingdonella bicollina mitochondrion, complete genome	sp|Q36427|CYB_LOCMI/1e-170/Cytochrome b OS=Locusta migratoria GN=MT-CYB PE=3 SV=1	dsi:CYTB/1e-155/cytochrome b; K00412 ubiquinol-cytochrome c reductase cytochrome b subunit	Q0105/9e-104/---	PTHR19271:SF4/2.7E-28/--	biological_process:GO:0022904//respiratory electron transport chain;cellular_component:GO:0016021//integral component of membrane;GO:0005739//mitochondrion;GO:0070469//respiratory chain;molecular_function:GO:0009055//electron carrier activity;GO:0046872//metal ion binding;GO:0016491//oxidoreductase activity;
CL132.Contig8_All	gi|195661173|ref|YP_002117895.1|/5.66845e-108/cytochrome c oxidase subunit II [Gastrimargus marmoratus] &gt;gi|168806183|gb|ACA28969.1| cytochrome c oxidase subunit II [Gastrimargus marmoratus]	gi|168806180|gb|EU513373.1|/0.0/Gastrimargus marmoratus mitochondrion, complete genome	sp|P14573|COX2_LOCMI/6e-104/Cytochrome c oxidase subunit 2 OS=Locusta migratoria GN=COII PE=3 SV=1	aga:COX2/1e-78/cytochrome c oxidase subunit II; K02261 cytochrome c oxidase subunit 2	Q0250/6e-48/---	NA	biological_process:GO:0022900//electron transport chain;cellular_component:GO:0016021//integral component of membrane;GO:0005743//mitochondrial inner membrane;GO:0070469//respiratory chain;molecular_function:GO:0004129//cytochrome-c oxidase activity;GO:0005507//copper ion binding;
CL132.Contig9_All	gi|411170642|gb|AFW16098.1|/3.22342e-102/cytochrome oxidase subunit II, partial (mitochondrion) [Opeia obscura]	gi|69880112|gb|DQ099578.1|/0.0/Calliptamus abbreviatus cytochrome oxidase subunit II gene, partial cds; mitochondrial	sp|P29878|COX2_SCHGR/3e-102/Cytochrome c oxidase subunit 2 OS=Schistocerca gregaria GN=COII PE=3 SV=1	dya:COX2/3e-79/cytochrome c oxidase subunit II; K02261 cytochrome c oxidase subunit 2	Q0250/1e-46/---	NA	biological_process:GO:0022900//electron transport chain;cellular_component:GO:0016021//integral component of membrane;GO:0005743//mitochondrial inner membrane;GO:0070469//respiratory chain;molecular_function:GO:0004129//cytochrome-c oxidase activity;GO:0005507//copper ion binding;
CL132.Contig10_All	gi|288904186|ref|YP_003434455.1|/4.28453e-45/NADH dehydrogenase subunit 1 [Gomphocerus licenti] &gt;gi|238626041|gb|ACR48322.1| NADH dehydrogenase subunit 1 [Gomphocerus licenti]	gi|126098600|gb|EF437157.1|/2e-89/Oxya chinensis mitochondrion, complete genome	sp|P09045|NU1M_LOCMI/5e-44/NADH-ubiquinone oxidoreductase chain 1 OS=Locusta migratoria GN=ND1 PE=3 SV=1	aga:ND1/2e-31/NADH dehydrogenase subunit 1; K03878 NADH-ubiquinone oxidoreductase chain 1 [EC:1.6.5.3]	RC1230/1e-14/---	PTHR11432/1.6E-25/--	biological_process:GO:0055114//oxidation-reduction process;cellular_component:GO:0016021//integral component of membrane;GO:0005739//mitochondrion;molecular_function:GO:0008137//NADH dehydrogenase (ubiquinone) activity;
CL133.Contig1_All	NA	NA	NA	NA	NA	PS00028/-/Zinc finger C2H2 type domain signature.	NA
CL133.Contig2_All	NA	NA	NA	NA	NA	NA	NA
CL133.Contig3_All	NA	NA	NA	NA	NA	SM00451/5.3E-5/U1-like zinc finger	NA
CL133.Contig4_All	NA	NA	NA	NA	NA	PS00028/-/Zinc finger C2H2 type domain signature.	NA
CL133.Contig5_All	NA	NA	NA	NA	NA	PS00028/-/Zinc finger C2H2 type domain signature.	NA
CL133.Contig6_All	NA	NA	NA	NA	NA	NA	NA
CL134.Contig1_All	gi|646717723|gb|KDR20470.1|/3.12892e-149/DNA-binding protein Ets97D [Zootermopsis nevadensis]	gi|532002139|ref|XM_005345285.1|/2e-11/PREDICTED: Microtus ochrogaster GA binding protein transcription factor, alpha subunit 60kDa (Gabpa), mRNA	sp|Q04688|ELG_DROME/3e-108/DNA-binding protein Ets97D OS=Drosophila melanogaster GN=Ets97D PE=1 SV=2	nvi:100114484/8e-130/NV18568; DNA-binding protein Ets97D-like; K09441 GA-binding protein transcription factor, alpha	NA	SM00251/1.9E-25/SAM / Pointed domain	NA
CL134.Contig2_All	gi|646717723|gb|KDR20470.1|/3.2157e-152/DNA-binding protein Ets97D [Zootermopsis nevadensis]	gi|532002139|ref|XM_005345285.1|/2e-11/PREDICTED: Microtus ochrogaster GA binding protein transcription factor, alpha subunit 60kDa (Gabpa), mRNA	sp|Q04688|ELG_DROME/3e-108/DNA-binding protein Ets97D OS=Drosophila melanogaster GN=Ets97D PE=1 SV=2	nvi:100114484/9e-130/NV18568; DNA-binding protein Ets97D-like; K09441 GA-binding protein transcription factor, alpha	NA	PTHR11849:SF28/3.2E-170/--	NA
CL135.Contig1_All	gi|646724012|gb|KDR24426.1|/5.6681e-141/Hydroxyacid oxidase 1 [Zootermopsis nevadensis]	NA	sp|Q9UJM8|HAOX1_HUMAN/4e-107/Hydroxyacid oxidase 1 OS=Homo sapiens GN=HAO1 PE=1 SV=1	tca:659094/2e-136/similar to AGAP010885-PA; K11517 (S)-2-hydroxy-acid oxidase [EC:1.1.3.15]	all0170/9e-94/---	PTHR10578/7.3E-188/--	NA
CL135.Contig2_All	gi|646724012|gb|KDR24426.1|/5.52966e-142/Hydroxyacid oxidase 1 [Zootermopsis nevadensis]	NA	sp|Q9UJM8|HAOX1_HUMAN/9e-108/Hydroxyacid oxidase 1 OS=Homo sapiens GN=HAO1 PE=1 SV=1	tca:659094/2e-137/similar to AGAP010885-PA; K11517 (S)-2-hydroxy-acid oxidase [EC:1.1.3.15]	all0170/3e-93/---	PF01070/1.3E-138/FMN-dependent dehydrogenase	NA
CL135.Contig3_All	NA	NA	NA	NA	NA	NA	NA
CL136.Contig1_All	gi|340710318|ref|XP_003393739.1|/0/PREDICTED: twitchin-like [Bombus terrestris]	gi|325071200|gb|HQ824714.1|/2e-40/Pachydiplax longipennis projectin long variant (PEVK) mRNA, partial cds, alternatively spliced	sp|Q23551|UNC22_CAEEL/0.0/Twitchin OS=Caenorhabditis elegans GN=unc-22 PE=1 SV=3	spu:590007/6e-134/similar to titin isoform N2-A; K12567 titin [EC:2.7.11.1]	aq_2032/4e-19/---	PS50835/9.337/Ig-like domain profile.	NA
CL136.Contig2_All	gi|340710318|ref|XP_003393739.1|/0/PREDICTED: twitchin-like [Bombus terrestris]	gi|325071200|gb|HQ824714.1|/3e-46/Pachydiplax longipennis projectin long variant (PEVK) mRNA, partial cds, alternatively spliced	sp|Q23551|UNC22_CAEEL/0.0/Twitchin OS=Caenorhabditis elegans GN=unc-22 PE=1 SV=3	spu:590007/1e-134/similar to titin isoform N2-A; K12567 titin [EC:2.7.11.1]	aq_2032/5e-20/---	PTHR19897/0.0/--	NA
CL136.Contig3_All	gi|642911109|ref|XP_008200582.1|/0/PREDICTED: twitchin isoform X9 [Tribolium castaneum]	gi|325071200|gb|HQ824714.1|/3e-40/Pachydiplax longipennis projectin long variant (PEVK) mRNA, partial cds, alternatively spliced	sp|Q23551|UNC22_CAEEL/0.0/Twitchin OS=Caenorhabditis elegans GN=unc-22 PE=1 SV=3	spu:590007/5e-134/similar to titin isoform N2-A; K12567 titin [EC:2.7.11.1]	aq_2032/6e-18/---	PS50835/9.337/Ig-like domain profile.	NA
CL136.Contig4_All	gi|340710318|ref|XP_003393739.1|/0/PREDICTED: twitchin-like [Bombus terrestris]	gi|325071200|gb|HQ824714.1|/3e-46/Pachydiplax longipennis projectin long variant (PEVK) mRNA, partial cds, alternatively spliced	sp|Q23551|UNC22_CAEEL/0.0/Twitchin OS=Caenorhabditis elegans GN=unc-22 PE=1 SV=3	spu:590007/5e-134/similar to titin isoform N2-A; K12567 titin [EC:2.7.11.1]	aq_2032/6e-18/---	PS50853/22.951/Fibronectin type-III domain profile.	NA
CL136.Contig5_All	gi|340710318|ref|XP_003393739.1|/0/PREDICTED: twitchin-like [Bombus terrestris]	gi|325071200|gb|HQ824714.1|/2e-40/Pachydiplax longipennis projectin long variant (PEVK) mRNA, partial cds, alternatively spliced	sp|Q23551|UNC22_CAEEL/0.0/Twitchin OS=Caenorhabditis elegans GN=unc-22 PE=1 SV=3	spu:590007/6e-126/similar to titin isoform N2-A; K12567 titin [EC:2.7.11.1]	aq_2032/2e-21/---	PS50835/9.337/Ig-like domain profile.	NA
CL136.Contig6_All	gi|350413804|ref|XP_003490119.1|/0/PREDICTED: twitchin-like [Bombus impatiens]	gi|325071200|gb|HQ824714.1|/3e-46/Pachydiplax longipennis projectin long variant (PEVK) mRNA, partial cds, alternatively spliced	sp|Q23551|UNC22_CAEEL/0.0/Twitchin OS=Caenorhabditis elegans GN=unc-22 PE=1 SV=3	spu:590007/2e-123/similar to titin isoform N2-A; K12567 titin [EC:2.7.11.1]	aq_2032/1e-21/---	PS50835/9.337/Ig-like domain profile.	NA
CL136.Contig7_All	gi|340710318|ref|XP_003393739.1|/0/PREDICTED: twitchin-like [Bombus terrestris]	gi|325071200|gb|HQ824714.1|/3e-46/Pachydiplax longipennis projectin long variant (PEVK) mRNA, partial cds, alternatively spliced	sp|Q23551|UNC22_CAEEL/0.0/Twitchin OS=Caenorhabditis elegans GN=unc-22 PE=1 SV=3	spu:590007/8e-126/similar to titin isoform N2-A; K12567 titin [EC:2.7.11.1]	aq_2032/7e-19/---	PS50835/9.337/Ig-like domain profile.	NA
CL136.Contig8_All	gi|340710318|ref|XP_003393739.1|/0/PREDICTED: twitchin-like [Bombus terrestris]	gi|325071200|gb|HQ824714.1|/3e-46/Pachydiplax longipennis projectin long variant (PEVK) mRNA, partial cds, alternatively spliced	sp|Q23551|UNC22_CAEEL/0.0/Twitchin OS=Caenorhabditis elegans GN=unc-22 PE=1 SV=3	spu:590007/3e-125/similar to titin isoform N2-A; K12567 titin [EC:2.7.11.1]	aq_2032/4e-19/---	PTHR19897:SF155/0.0/--	NA
CL136.Contig9_All	gi|340710318|ref|XP_003393739.1|/0/PREDICTED: twitchin-like [Bombus terrestris]	gi|325071200|gb|HQ824714.1|/3e-46/Pachydiplax longipennis projectin long variant (PEVK) mRNA, partial cds, alternatively spliced	sp|Q23551|UNC22_CAEEL/0.0/Twitchin OS=Caenorhabditis elegans GN=unc-22 PE=1 SV=3	spu:590007/6e-126/similar to titin isoform N2-A; K12567 titin [EC:2.7.11.1]	aq_2032/2e-21/---	PS50853/21.396/Fibronectin type-III domain profile.	NA
CL136.Contig10_All	gi|642911109|ref|XP_008200582.1|/0/PREDICTED: twitchin isoform X9 [Tribolium castaneum]	gi|325071200|gb|HQ824714.1|/2e-40/Pachydiplax longipennis projectin long variant (PEVK) mRNA, partial cds, alternatively spliced	sp|Q23551|UNC22_CAEEL/0.0/Twitchin OS=Caenorhabditis elegans GN=unc-22 PE=1 SV=3	spu:590007/4e-134/similar to titin isoform N2-A; K12567 titin [EC:2.7.11.1]	aq_2032/3e-19/---	PS50853/22.951/Fibronectin type-III domain profile.	NA
CL136.Contig11_All	gi|642911109|ref|XP_008200582.1|/0/PREDICTED: twitchin isoform X9 [Tribolium castaneum]	gi|325071200|gb|HQ824714.1|/1e-40/Pachydiplax longipennis projectin long variant (PEVK) mRNA, partial cds, alternatively spliced	sp|O01761|UNC89_CAEEL/8e-57/Muscle M-line assembly protein unc-89 OS=Caenorhabditis elegans GN=unc-89 PE=1 SV=3	spu:581963/6e-49/similar to myosin light chain kinase; K00907 myosin-light-chain kinase [EC:2.7.11.18]	aq_2032/4e-21/---	PS50835/9.337/Ig-like domain profile.	biological_process:GO:0007498//mesoderm development;GO:0008586//imaginal disc-derived wing vein morphogenesis;GO:0045214//sarcomere organization;cellular_component:GO:0030018//Z disc;molecular_function:GO:0004674//protein serine/threonine kinase activity;GO:0008307//structural constituent of muscle;
CL136.Contig12_All	gi|642911109|ref|XP_008200582.1|/0/PREDICTED: twitchin isoform X9 [Tribolium castaneum]	gi|325071200|gb|HQ824714.1|/1e-40/Pachydiplax longipennis projectin long variant (PEVK) mRNA, partial cds, alternatively spliced	sp|O01761|UNC89_CAEEL/3e-54/Muscle M-line assembly protein unc-89 OS=Caenorhabditis elegans GN=unc-89 PE=1 SV=3	spu:581963/5e-49/similar to myosin light chain kinase; K00907 myosin-light-chain kinase [EC:2.7.11.18]	aq_2032/1e-20/---	SM00408/0.023/Immunoglobulin C-2 Type	NA
CL136.Contig13_All	gi|642911109|ref|XP_008200582.1|/0/PREDICTED: twitchin isoform X9 [Tribolium castaneum]	gi|325071200|gb|HQ824714.1|/1e-40/Pachydiplax longipennis projectin long variant (PEVK) mRNA, partial cds, alternatively spliced	sp|O01761|UNC89_CAEEL/3e-54/Muscle M-line assembly protein unc-89 OS=Caenorhabditis elegans GN=unc-89 PE=1 SV=3	spu:581963/5e-49/similar to myosin light chain kinase; K00907 myosin-light-chain kinase [EC:2.7.11.18]	aq_2032/3e-22/---	PS50835/9.337/Ig-like domain profile.	biological_process:GO:0007498//mesoderm development;GO:0008586//imaginal disc-derived wing vein morphogenesis;GO:0045214//sarcomere organization;cellular_component:GO:0030018//Z disc;molecular_function:GO:0004674//protein serine/threonine kinase activity;GO:0008307//structural constituent of muscle;
CL136.Contig14_All	gi|383852204|ref|XP_003701618.1|/0/PREDICTED: twitchin-like [Megachile rotundata]	gi|325071200|gb|HQ824714.1|/4e-40/Pachydiplax longipennis projectin long variant (PEVK) mRNA, partial cds, alternatively spliced	sp|Q23551|UNC22_CAEEL/0.0/Twitchin OS=Caenorhabditis elegans GN=unc-22 PE=1 SV=3	spu:590007/0.0/similar to titin isoform N2-A; K12567 titin [EC:2.7.11.1]	aq_2032/2e-21/---	SM00409/1.4E-5/Immunoglobulin	NA
CL136.Contig15_All	gi|642911109|ref|XP_008200582.1|/0/PREDICTED: twitchin isoform X9 [Tribolium castaneum]	gi|325071200|gb|HQ824714.1|/4e-40/Pachydiplax longipennis projectin long variant (PEVK) mRNA, partial cds, alternatively spliced	sp|Q23551|UNC22_CAEEL/0.0/Twitchin OS=Caenorhabditis elegans GN=unc-22 PE=1 SV=3	spu:590007/0.0/similar to titin isoform N2-A; K12567 titin [EC:2.7.11.1]	aq_2032/7e-20/---	PTHR19897:SF155/0.0/--	NA
CL136.Contig16_All	gi|340710318|ref|XP_003393739.1|/0/PREDICTED: twitchin-like [Bombus terrestris]	gi|325071200|gb|HQ824714.1|/4e-40/Pachydiplax longipennis projectin long variant (PEVK) mRNA, partial cds, alternatively spliced	sp|Q23551|UNC22_CAEEL/0.0/Twitchin OS=Caenorhabditis elegans GN=unc-22 PE=1 SV=3	spu:590007/0.0/similar to titin isoform N2-A; K12567 titin [EC:2.7.11.1]	aq_2032/5e-19/---	PTHR19897/0.0/--	NA
CL137.Contig1_All	gi|646720358|gb|KDR22116.1|/4.01611e-137/Plexin domain-containing protein 2 [Zootermopsis nevadensis]	gi|383849751|ref|XM_003700453.1|/3e-10/PREDICTED: Megachile rotundata plexin domain-containing protein 2-like (LOC100875219), mRNA	sp|Q91ZV7|PLDX1_MOUSE/4e-76/Plexin domain-containing protein 1 OS=Mus musculus GN=Plxdc1 PE=1 SV=2	bta:789503/7e-15/MUC5AC, MUC5B, mucin-5B; mucin-5AC; K13908 mucin-5B	XF0818/4e-06/---	PTHR13055/2.2E-166/--	NA
CL137.Contig2_All	gi|513011111|ref|XP_004866962.1|/2.77174e-06/PREDICTED: proline-rich protein 12 isoform X1 [Heterocephalus glaber]	NA	sp|Q0GNC1|INF2_MOUSE/8e-06/Inverted formin-2 OS=Mus musculus GN=Inf2 PE=1 SV=1	mcc:707153/1e-05/mucin-7-like; K13909 mucin-7	NA	NA	NA
CL138.Contig1_All	NA	NA	NA	NA	NA	NA	NA
CL138.Contig2_All	NA	gi|393198029|gb|JQ932625.1|/3e-06/Aotus lemurinus marker 358 genomic sequence	NA	NA	NA	NA	NA
CL139.Contig1_All	NA	NA	NA	NA	NA	NA	NA
CL139.Contig2_All	NA	NA	NA	NA	NA	NA	NA
CL140.Contig1_All	gi|646717006|gb|KDR20017.1|/1.48233e-13/hypothetical protein L798_05252 [Zootermopsis nevadensis]	NA	sp|Q95JC9|PRP_PIG/1e-11/Basic proline-rich protein OS=Sus scrofa PE=1 SV=2	ame:409155/9e-11/dihydrolipoyllysine-residue succinyltransferase component of 2-oxoglutarate dehydrogenase complex, mitochondrial-like; K00658 2-oxoglutarate dehydrogenase E2 component (dihydrolipoamide succinyltransferase) [EC:2.3.1.61]	XF0818/2e-09/---	NA	NA
CL140.Contig2_All	gi|281204033|gb|EFA78229.1|/1.02953e-12/hypothetical protein PPL_08880 [Polysphondylium pallidum PN500]	NA	sp|Q95JC9|PRP_PIG/6e-11/Basic proline-rich protein OS=Sus scrofa PE=1 SV=2	ame:409155/3e-10/dihydrolipoyllysine-residue succinyltransferase component of 2-oxoglutarate dehydrogenase complex, mitochondrial-like; K00658 2-oxoglutarate dehydrogenase E2 component (dihydrolipoamide succinyltransferase) [EC:2.3.1.61]	XF0818/3e-09/---	NA	NA
CL141.Contig1_All	gi|646719357|gb|KDR21492.1|/3.65529e-48/hypothetical protein L798_04051, partial [Zootermopsis nevadensis]	gi|195500818|ref|XM_002097501.1|/6e-10/Drosophila yakuba GE26275 (Dyak\GE26275), mRNA	sp|A0JNI5|CLASR_BOVIN/8e-06/CLK4-associating serine/arginine rich protein OS=Bos taurus GN=CLASRP PE=2 SV=1	NA	NA	PS50835/8.466/Ig-like domain profile.	NA
CL141.Contig2_All	gi|646719357|gb|KDR21492.1|/2.70109e-48/hypothetical protein L798_04051, partial [Zootermopsis nevadensis]	gi|195500818|ref|XM_002097501.1|/4e-10/Drosophila yakuba GE26275 (Dyak\GE26275), mRNA	NA	NA	NA	NA	cellular_component:GO:0016020//membrane;
CL142.Contig1_All	NA	NA	NA	NA	NA	NA	NA
CL142.Contig2_All	gi|321473977|gb|EFX84943.1|/2.09912e-24/hypothetical protein DAPPUDRAFT_314549 [Daphnia pulex]	NA	sp|Q5VUE5|CA053_HUMAN/6e-13/Uncharacterized protein C1orf53 OS=Homo sapiens GN=C1orf53 PE=2 SV=1	NA	NA	PTHR21037/1.6E-18/--	NA
CL143.Contig1_All	gi|646697823|gb|KDR09309.1|/2.73504e-15/Centromere protein L [Zootermopsis nevadensis]	NA	sp|Q28HN9|CENPL_XENTR/7e-11/Centromere protein L OS=Xenopus tropicalis GN=cenpl PE=2 SV=1	nvi:100122359/2e-12/NV11978; centromere protein L-like; K11504 centromere protein L	NA	PF13092/8.9E-11/Kinetochore complex Sim4 subunit Fta1	NA
CL143.Contig2_All	gi|646697823|gb|KDR09309.1|/1.85811e-18/Centromere protein L [Zootermopsis nevadensis]	NA	sp|Q28HN9|CENPL_XENTR/5e-14/Centromere protein L OS=Xenopus tropicalis GN=cenpl PE=2 SV=1	xtr:733519/2e-13/cenpl; centromere protein L; K11504 centromere protein L	NA	PF13092/7.0E-14/Kinetochore complex Sim4 subunit Fta1	NA
CL143.Contig3_All	gi|646697823|gb|KDR09309.1|/1.09315e-19/Centromere protein L [Zootermopsis nevadensis]	NA	sp|Q28HN9|CENPL_XENTR/5e-14/Centromere protein L OS=Xenopus tropicalis GN=cenpl PE=2 SV=1	nvi:100122359/5e-14/NV11978; centromere protein L-like; K11504 centromere protein L	NA	PF13092/8.2E-14/Kinetochore complex Sim4 subunit Fta1	NA
CL144.Contig1_All	gi|646704403|gb|KDR12606.1|/2.4959e-154/hypothetical protein L798_12042 [Zootermopsis nevadensis]	gi|321399207|emb|FR796447.1|/1e-15/Leishmania infantum JPCM5 genome chromosome 15	sp|Q80U62|RUBIC_MOUSE/3e-46/Run domain Beclin-1 interacting and cysteine-rich containing protein OS=Mus musculus GN=Kiaa0226 PE=1 SV=2	spu:590103/3e-12/similar to zinc finger protein 259; K06874 zinc finger protein	NA	PTHR12326:SF6/7.2E-139/--	NA
CL144.Contig2_All	gi|646704403|gb|KDR12606.1|/0/hypothetical protein L798_12042 [Zootermopsis nevadensis]	gi|321399207|emb|FR796447.1|/1e-15/Leishmania infantum JPCM5 genome chromosome 15	sp|Q92622|RUBIC_HUMAN/7e-117/Run domain Beclin-1 interacting and cysteine-rich containing protein OS=Homo sapiens GN=KIAA0226 PE=1 SV=4	spu:590103/4e-12/similar to zinc finger protein 259; K06874 zinc finger protein	NA	PTHR12326/7.4E-205/--	NA
CL145.Contig1_All	gi|646708938|gb|KDR15053.1|/6.80818e-51/Protein embryonic gonad [Zootermopsis nevadensis]	gi|198463926|ref|XM_001352963.2|/3e-45/Drosophila pseudoobscura pseudoobscura GA18413 (Dpse\GA18413), mRNA	sp|P13054|KNRL_DROME/2e-50/Knirps-related protein OS=Drosophila melanogaster GN=knrl PE=2 SV=1	ame:412475/5e-52/Knrl, NR0A2; knirps-like; K08706 nuclear receptor subfamily 0 group A	NA	SM00399/1.2E-31/c4 zinc finger in nuclear hormone receptors	NA
CL145.Contig2_All	gi|242019625|ref|XP_002430260.1|/2.33571e-35/knirps related protein, putative [Pediculus humanus corporis] &gt;gi|212515367|gb|EEB17522.1| knirps related protein, putative [Pediculus humanus corporis]	gi|328726670|ref|XM_003248946.1|/3e-44/PREDICTED: Acyrthosiphon pisum protein embryonic gonad-like (LOC100572461), mRNA	sp|P13054|KNRL_DROME/2e-35/Knirps-related protein OS=Drosophila melanogaster GN=knrl PE=2 SV=1	api:100575402/1e-36/uncharacterized LOC100575402; K08706 nuclear receptor subfamily 0 group A	NA	PF00105/8.2E-26/Zinc finger, C4 type (two domains)	biological_process:GO:0006355//regulation of transcription, DNA-templated;GO:0043401//steroid hormone mediated signaling pathway;cellular_component:GO:0005634//nucleus;molecular_function:GO:0003707//steroid hormone receptor activity;GO:0043565//sequence-specific DNA binding;GO:0008270//zinc ion binding;GO:0003700//sequence-specific DNA binding transcription factor activity;
CL145.Contig3_All	gi|383848229|ref|XP_003699754.1|/1.18951e-75/PREDICTED: knirps-related protein-like [Megachile rotundata]	gi|194875071|ref|XM_001973484.1|/3e-59/Drosophila erecta GG13294 (Dere\GG13294), mRNA	sp|P13054|KNRL_DROME/5e-64/Knirps-related protein OS=Drosophila melanogaster GN=knrl PE=2 SV=1	ame:412475/1e-73/Knrl, NR0A2; knirps-like; K08706 nuclear receptor subfamily 0 group A	NA	SM00399/3.7E-30/c4 zinc finger in nuclear hormone receptors	NA
CL146.Contig1_All	gi|645000922|ref|XP_008217680.1|/3.02828e-56/PREDICTED: transmembrane protein 65 isoform X2 [Nasonia vitripennis]	gi|195568939|ref|XM_002102434.1|/2e-12/Drosophila simulans GD19488 (Dsim\GD19488), mRNA	sp|Q6PI78|TMM65_HUMAN/1e-38/Transmembrane protein 65 OS=Homo sapiens GN=TMEM65 PE=1 SV=2	dgr:Dgri_GH10759/5e-42/GH10759 gene product from transcript GH10759-RA; K01183 chitinase [EC:3.2.1.14]	NA	PTHR21706/3.6E-69/--	NA
CL146.Contig2_All	gi|156552525|ref|XP_001599373.1|/6.4715e-79/PREDICTED: uncharacterized protein LOC100114325 isoform X1 [Nasonia vitripennis]	gi|195568939|ref|XM_002102434.1|/2e-12/Drosophila simulans GD19488 (Dsim\GD19488), mRNA	sp|Q6PI78|TMM65_HUMAN/1e-34/Transmembrane protein 65 OS=Homo sapiens GN=TMEM65 PE=1 SV=2	dgr:Dgri_GH10759/8e-36/GH10759 gene product from transcript GH10759-RA; K01183 chitinase [EC:3.2.1.14]	NA	PF10507/3.1E-43/Protein of unknown function (DUF2453)	NA
CL147.Contig1_All	gi|646710691|gb|KDR16137.1|/3.69752e-77/Serine proteinase stubble [Zootermopsis nevadensis]	gi|153927013|dbj|AK261280.1|/4e-16/Gryllus bimaculatus mRNA, GBcontig08141	sp|Q9YIB4|CO1A1_CYNPY/5e-20/Collagen alpha-1(I) chain OS=Cynops pyrrhogaster GN=COL1A1 PE=2 SV=1	acs:100565216/4e-21/transmembrane protease serine 9-like; K09640 transmembrane protease, serine 9 [EC:3.4.21.-]	SPBC28F2.12/2e-13/---	PF00089/6.3E-26/Trypsin	NA
CL147.Contig2_All	gi|242023316|ref|XP_002432080.1|/1.80748e-136/trypsin, putative [Pediculus humanus corporis] &gt;gi|212517454|gb|EEB19342.1| trypsin, putative [Pediculus humanus corporis]	gi|153927013|dbj|AK261280.1|/4e-16/Gryllus bimaculatus mRNA, GBcontig08141	sp|P29400|CO4A5_HUMAN/2e-64/Collagen alpha-5(IV) chain OS=Homo sapiens GN=COL4A5 PE=1 SV=2	oaa:100078067/6e-65/uncharacterized LOC100078067; K06237 collagen, type IV, alpha	SPBC28F2.12/2e-13/---	PF00089/8.8E-26/Trypsin	NA
CL148.Contig1_All	NA	NA	NA	NA	NA	NA	NA
CL148.Contig2_All	NA	NA	NA	NA	NA	NA	NA
CL148.Contig3_All	NA	gi|1134962|gb|U41373.1|LMU41373/2e-07/Locusta migratoria juvenile hormone-regulated gene, partial cds	NA	NA	NA	NA	NA
CL149.Contig1_All	gi|646699950|gb|KDR10329.1|/0/Heterogeneous nuclear ribonucleoprotein 27C [Zootermopsis nevadensis]	gi|380017404|ref|XM_003692599.1|/7e-23/PREDICTED: Apis florea heterogeneous nuclear ribonucleoprotein 27C-like (LOC100867561), mRNA	sp|P48809|RB27C_DROME/2e-119/Heterogeneous nuclear ribonucleoprotein 27C OS=Drosophila melanogaster GN=Hrb27C PE=1 SV=2	api:100164936/1e-171/heterogeneous nuclear ribonucleoprotein 27C-like; K14411 RNA-binding protein Musashi	SPAC140.02/4e-25/---	PF00076/7.9E-18/RNA recognition motif. (a.k.a. RRM, RBD, or RNP domain)	NA
CL149.Contig2_All	gi|646699950|gb|KDR10329.1|/0/Heterogeneous nuclear ribonucleoprotein 27C [Zootermopsis nevadensis]	gi|380017404|ref|XM_003692599.1|/6e-23/PREDICTED: Apis florea heterogeneous nuclear ribonucleoprotein 27C-like (LOC100867561), mRNA	sp|P48809|RB27C_DROME/5e-109/Heterogeneous nuclear ribonucleoprotein 27C OS=Drosophila melanogaster GN=Hrb27C PE=1 SV=2	api:100164936/1e-151/heterogeneous nuclear ribonucleoprotein 27C-like; K14411 RNA-binding protein Musashi	SPAC140.02/4e-25/---	PTHR24012/3.3E-97/--	NA
CL149.Contig3_All	gi|646699950|gb|KDR10329.1|/0/Heterogeneous nuclear ribonucleoprotein 27C [Zootermopsis nevadensis]	gi|380017404|ref|XM_003692599.1|/7e-23/PREDICTED: Apis florea heterogeneous nuclear ribonucleoprotein 27C-like (LOC100867561), mRNA	sp|P48809|RB27C_DROME/3e-109/Heterogeneous nuclear ribonucleoprotein 27C OS=Drosophila melanogaster GN=Hrb27C PE=1 SV=2	api:100164936/7e-147/heterogeneous nuclear ribonucleoprotein 27C-like; K14411 RNA-binding protein Musashi	SPAC140.02/4e-25/---	SM00360/1.3E-23/RNA recognition motif	NA
CL149.Contig4_All	gi|646699950|gb|KDR10329.1|/0/Heterogeneous nuclear ribonucleoprotein 27C [Zootermopsis nevadensis]	gi|380017404|ref|XM_003692599.1|/7e-23/PREDICTED: Apis florea heterogeneous nuclear ribonucleoprotein 27C-like (LOC100867561), mRNA	sp|P48809|RB27C_DROME/6e-121/Heterogeneous nuclear ribonucleoprotein 27C OS=Drosophila melanogaster GN=Hrb27C PE=1 SV=2	api:100164936/1e-174/heterogeneous nuclear ribonucleoprotein 27C-like; K14411 RNA-binding protein Musashi	SPAC140.02/4e-25/---	PTHR24012:SF259/8.9E-100/--	NA
CL149.Contig5_All	gi|646699950|gb|KDR10329.1|/0/Heterogeneous nuclear ribonucleoprotein 27C [Zootermopsis nevadensis]	gi|380017404|ref|XM_003692599.1|/7e-23/PREDICTED: Apis florea heterogeneous nuclear ribonucleoprotein 27C-like (LOC100867561), mRNA	sp|P48809|RB27C_DROME/7e-111/Heterogeneous nuclear ribonucleoprotein 27C OS=Drosophila melanogaster GN=Hrb27C PE=1 SV=2	api:100164936/9e-150/heterogeneous nuclear ribonucleoprotein 27C-like; K14411 RNA-binding protein Musashi	SPAC140.02/4e-25/---	PTHR24012/3.3E-101/--	NA
CL149.Contig6_All	gi|646699950|gb|KDR10329.1|/0/Heterogeneous nuclear ribonucleoprotein 27C [Zootermopsis nevadensis]	gi|380017404|ref|XM_003692599.1|/6e-23/PREDICTED: Apis florea heterogeneous nuclear ribonucleoprotein 27C-like (LOC100867561), mRNA	sp|P48809|RB27C_DROME/1e-110/Heterogeneous nuclear ribonucleoprotein 27C OS=Drosophila melanogaster GN=Hrb27C PE=1 SV=2	api:100164936/2e-154/heterogeneous nuclear ribonucleoprotein 27C-like; K14411 RNA-binding protein Musashi	SPAC140.02/4e-25/---	PF00076/3.9E-18/RNA recognition motif. (a.k.a. RRM, RBD, or RNP domain)	NA
CL149.Contig7_All	gi|646699950|gb|KDR10329.1|/0/Heterogeneous nuclear ribonucleoprotein 27C [Zootermopsis nevadensis]	gi|380017404|ref|XM_003692599.1|/7e-23/PREDICTED: Apis florea heterogeneous nuclear ribonucleoprotein 27C-like (LOC100867561), mRNA	sp|P48809|RB27C_DROME/8e-121/Heterogeneous nuclear ribonucleoprotein 27C OS=Drosophila melanogaster GN=Hrb27C PE=1 SV=2	api:100164936/9e-170/heterogeneous nuclear ribonucleoprotein 27C-like; K14411 RNA-binding protein Musashi	SPAC140.02/5e-25/---	PTHR24012:SF259/1.6E-102/--	NA
CL150.Contig1_All	gi|307203089|gb|EFN82269.1|/0/Glucose-6-phosphate isomerase [Harpegnathos saltator]	gi|170592466|ref|XM_001900951.1|/4e-21/Brugia malayi glucose phosphate isomerase a partial mRNA	sp|P52030|G6PI_DROSI/0.0/Glucose-6-phosphate isomerase OS=Drosophila simulans GN=Pgi PE=3 SV=1	tca:658808/0.0/similar to Glucose-6-phosphate isomerase (GPI) (Phosphoglucose isomerase) (PGI) (Phosphohexose isomerase) (PHI); K01810 glucose-6-phosphate isomerase [EC:5.3.1.9]	pgi/0.0/---	PS51463/150.083/Glucose-6-phosphate isomerase family profile.	NA
CL150.Contig2_All	gi|307203089|gb|EFN82269.1|/0/Glucose-6-phosphate isomerase [Harpegnathos saltator]	gi|170592466|ref|XM_001900951.1|/4e-21/Brugia malayi glucose phosphate isomerase a partial mRNA	sp|P52030|G6PI_DROSI/0.0/Glucose-6-phosphate isomerase OS=Drosophila simulans GN=Pgi PE=3 SV=1	tca:658808/0.0/similar to Glucose-6-phosphate isomerase (GPI) (Phosphoglucose isomerase) (PGI) (Phosphohexose isomerase) (PHI); K01810 glucose-6-phosphate isomerase [EC:5.3.1.9]	pgi/0.0/---	PF00342/2.9E-231/Phosphoglucose isomerase	NA
CL151.Contig1_All	gi|646715744|gb|KDR19248.1|/5.15862e-81/hypothetical protein L798_06304 [Zootermopsis nevadensis]	NA	NA	NA	NA	NA	NA
CL151.Contig2_All	NA	NA	NA	NA	NA	NA	NA
CL152.Contig1_All	gi|646705545|gb|KDR13210.1|/0/Rhotekin [Zootermopsis nevadensis]	NA	sp|Q6V7V2|RTKN_RAT/6e-76/Rhotekin OS=Rattus norvegicus GN=Rtkn PE=2 SV=1	ptr:450139/2e-08/HSPA2; heat shock 70kDa protein 2; K03283 heat shock 70kDa protein 1/8	NA	PTHR21538/8.5E-127/--	NA
CL152.Contig2_All	gi|646705545|gb|KDR13210.1|/2.75989e-93/Rhotekin [Zootermopsis nevadensis]	gi|514687774|ref|XM_004991407.1|/4e-06/Salpingoeca sp. ATCC 50818 camk/dcamkl protein kinase (PTSG_07665) mRNA, complete cds	sp|Q6V7V2|RTKN_RAT/3e-42/Rhotekin OS=Rattus norvegicus GN=Rtkn PE=2 SV=1	NA	NA	PTHR21538:SF22/3.1E-80/--	NA
CL153.Contig1_All	gi|270016414|gb|EFA12860.1|/1.56391e-25/hypothetical protein TcasGA2_TC006945 [Tribolium castaneum]	NA	NA	NA	NA	NA	NA
CL153.Contig2_All	gi|662216070|ref|XP_008481948.1|/1.35064e-06/PREDICTED: uncharacterized protein LOC103518647 [Diaphorina citri]	NA	NA	NA	NA	NA	NA
CL153.Contig3_All	gi|662220831|ref|XP_008484571.1|/2.42479e-46/PREDICTED: uncharacterized protein LOC103521244 [Diaphorina citri]	NA	sp|Q54QR1|LIMA_DICDI/6e-08/LIM domain-containing protein A OS=Dictyostelium discoideum GN=limA PE=2 SV=1	spu:591636/8e-18/similar to putative reverse transcriptase; K11514 Borealin	NA	PTHR21301/9.1E-15/--	NA
CL153.Contig4_All	gi|642939269|ref|XP_008201306.1|/1.00839e-22/PREDICTED: uncharacterized protein LOC103315148, partial [Tribolium castaneum]	NA	NA	spu:591636/9e-14/similar to putative reverse transcriptase; K11514 Borealin	NA	PS50878/11.131/Reverse transcriptase (RT) catalytic domain profile.	NA
CL153.Contig5_All	NA	NA	NA	NA	NA	NA	NA
CL154.Contig1_All	gi|329564867|gb|AEB91972.1|/4.17857e-93/glutathione S-transferase [Locusta migratoria]	gi|329564866|gb|HM131835.1|/3e-66/Locusta migratoria glutathione S-transferase mRNA, complete cds	sp|Q9VG93|GSTT7_DROME/5e-36/Glutathione S-transferase D7 OS=Drosophila melanogaster GN=GstD7 PE=2 SV=1	nvi:100114423/3e-45/GstD1, NV12288; glutathione S-transferase D1; K00799 glutathione S-transferase [EC:2.5.1.18]	SMb20005/3e-16/---	PF00043/1.5E-10/Glutathione S-transferase, C-terminal domain	NA
CL154.Contig2_All	gi|565341551|gb|AHC08055.1|/1.04246e-27/delta glutathione S-transferase [Locusta migratoria]	NA	sp|Q9VG97|GSTT3_DROME/2e-06/Glutathione S-transferase D3 OS=Drosophila melanogaster GN=GstD3 PE=2 SV=1	tca:655580/2e-07/similar to glutathione S-transferase 6A; K00799 glutathione S-transferase [EC:2.5.1.18]	NA	PF00043/1.2E-9/Glutathione S-transferase, C-terminal domain	NA
CL154.Contig3_All	gi|329564867|gb|AEB91972.1|/5.9161e-103/glutathione S-transferase [Locusta migratoria]	gi|329564866|gb|HM131835.1|/1e-140/Locusta migratoria glutathione S-transferase mRNA, complete cds	sp|Q93113|GST1D_ANOGA/3e-34/Glutathione S-transferase 1, isoform D OS=Anopheles gambiae GN=GstD1 PE=1 SV=1	nvi:100114423/8e-44/GstD1, NV12288; glutathione S-transferase D1; K00799 glutathione S-transferase [EC:2.5.1.18]	SMb20005/1e-13/---	PF13417/7.5E-11/Glutathione S-transferase, N-terminal domain	NA
CL154.Contig4_All	gi|329564867|gb|AEB91972.1|/2.44376e-83/glutathione S-transferase [Locusta migratoria]	gi|329564866|gb|HM131835.1|/9e-81/Locusta migratoria glutathione S-transferase mRNA, complete cds	sp|Q9VG95|GSTT5_DROME/3e-34/Glutathione S-transferase D5 OS=Drosophila melanogaster GN=GstD5 PE=3 SV=2	nvi:100114423/2e-38/GstD1, NV12288; glutathione S-transferase D1; K00799 glutathione S-transferase [EC:2.5.1.18]	alr4570/3e-11/---	PF00043/1.0E-10/Glutathione S-transferase, C-terminal domain	NA
CL154.Contig5_All	gi|565341551|gb|AHC08055.1|/8.52457e-74/delta glutathione S-transferase [Locusta migratoria]	gi|329564866|gb|HM131835.1|/5e-12/Locusta migratoria glutathione S-transferase mRNA, complete cds	sp|Q93113|GST1D_ANOGA/7e-37/Glutathione S-transferase 1, isoform D OS=Anopheles gambiae GN=GstD1 PE=1 SV=1	nvi:100114423/5e-39/GstD1, NV12288; glutathione S-transferase D1; K00799 glutathione S-transferase [EC:2.5.1.18]	SMa2115/4e-13/---	PS50405/16.463/Soluble glutathione S-transferase C-terminal domain profile.	NA
CL155.Contig1_All	NA	NA	NA	NA	NA	NA	NA
CL155.Contig2_All	NA	NA	NA	NA	NA	NA	NA
CL156.Contig1_All	gi|357630763|gb|EHJ78676.1|/8.96744e-08/transposase [Danaus plexippus]	gi|298362228|gb|GU122664.1|/4e-16/Schistocerca americana isolate ScO34_01_S18_I30_D24_P190 cytochrome oxidase subunit I (COI) pseudogene, partial sequence; nuclear copy of mitochondrial gene	NA	NA	NA	NA	NA
CL156.Contig2_All	gi|357630763|gb|EHJ78676.1|/2.63748e-10/transposase [Danaus plexippus]	gi|298362228|gb|GU122664.1|/4e-16/Schistocerca americana isolate ScO34_01_S18_I30_D24_P190 cytochrome oxidase subunit I (COI) pseudogene, partial sequence; nuclear copy of mitochondrial gene	NA	NA	NA	NA	NA
CL157.Contig1_All	NA	NA	NA	NA	NA	NA	NA
CL157.Contig2_All	NA	NA	NA	NA	NA	NA	NA
CL158.Contig1_All	gi|646718054|gb|KDR20677.1|/3.40218e-08/Pyrroline-5-carboxylate reductase 3 [Zootermopsis nevadensis]	NA	NA	ame:412234/4e-09/pyrroline-5-carboxylate reductase; K00286 pyrroline-5-carboxylate reductase [EC:1.5.1.2]	NA	PF03807/3.3E-5/NADP oxidoreductase coenzyme F420-dependent	NA
CL158.Contig2_All	gi|91077326|ref|XP_974776.1|/1.8483e-83/PREDICTED: pyrroline-5-carboxylate reductase 3 [Tribolium castaneum] &gt;gi|270001668|gb|EEZ98115.1| hypothetical protein TcasGA2_TC000533 [Tribolium castaneum]	NA	sp|A1L2Q8|P5CR3_XENLA/3e-60/Pyrroline-5-carboxylate reductase 3 OS=Xenopus laevis GN=pycrl PE=2 SV=2	tca:663647/9e-85/similar to CG6009-PA; K00286 pyrroline-5-carboxylate reductase [EC:1.5.1.2]	MA4102/1e-54/---	PTHR11645:SF18/1.9E-121/--	biological_process:GO:0044710//single-organism metabolic process;molecular_function:GO:0016491//oxidoreductase activity;
CL159.Contig1_All	gi|159434|gb|AAA29283.1|/4.04005e-50/basic 19k protein precursor [Locusta migratoria] &gt;gi|226482|prf||1515168A hemolymph protein 19kD	gi|159433|gb|M36206.1|LMIB19KP/0.0/L.migratoria basic 19kD hemolymph protein mRNA, complete cds	sp|Q02817|MUC2_HUMAN/2e-09/Mucin-2 OS=Homo sapiens GN=MUC2 PE=1 SV=2	hsa:4583/8e-09/MUC2, MLP, MUC-2, SMUC; mucin 2, oligomeric mucus/gel-forming; K10955 intestinal mucin-2	Rv3876/7e-08/---	PTHR23130/9.4E-33/--	NA
CL159.Contig2_All	gi|159434|gb|AAA29283.1|/2.75923e-15/basic 19k protein precursor [Locusta migratoria] &gt;gi|226482|prf||1515168A hemolymph protein 19kD	gi|159433|gb|M36206.1|LMIB19KP/2e-39/L.migratoria basic 19kD hemolymph protein mRNA, complete cds	sp|Q25313|DFP_LOCMI/3e-17/Putative defense protein OS=Locusta migratoria PE=2 SV=1	NA	NA	PF02014/9.2E-12/Reeler domain	NA
CL159.Contig3_All	gi|159434|gb|AAA29283.1|/1.43097e-36/basic 19k protein precursor [Locusta migratoria] &gt;gi|226482|prf||1515168A hemolymph protein 19kD	gi|159433|gb|M36206.1|LMIB19KP/1e-10/L.migratoria basic 19kD hemolymph protein mRNA, complete cds	sp|Q8K385|FRRS1_MOUSE/2e-08/Ferric-chelate reductase 1 OS=Mus musculus GN=FRRS1 PE=1 SV=1	NA	NA	PF02014/6.0E-28/Reeler domain	NA
CL159.Contig4_All	gi|159434|gb|AAA29283.1|/2.21581e-49/basic 19k protein precursor [Locusta migratoria] &gt;gi|226482|prf||1515168A hemolymph protein 19kD	gi|159433|gb|M36206.1|LMIB19KP/5e-77/L.migratoria basic 19kD hemolymph protein mRNA, complete cds	sp|Q02817|MUC2_HUMAN/6e-10/Mucin-2 OS=Homo sapiens GN=MUC2 PE=1 SV=2	cel:F28D9.1/2e-09/rsr-1; SR protein related family member (rsr-1); K13171 serine/arginine repetitive matrix protein 1	Rv3876/7e-07/---	PTHR23130/8.8E-33/--	NA
CL159.Contig5_All	gi|159434|gb|AAA29283.1|/1.2101e-57/basic 19k protein precursor [Locusta migratoria] &gt;gi|226482|prf||1515168A hemolymph protein 19kD	gi|159433|gb|M36206.1|LMIB19KP/0.0/L.migratoria basic 19kD hemolymph protein mRNA, complete cds	sp|Q8K385|FRRS1_MOUSE/1e-10/Ferric-chelate reductase 1 OS=Mus musculus GN=FRRS1 PE=1 SV=1	NA	NA	PF02014/1.4E-27/Reeler domain	NA
CL160.Contig1_All	gi|646720169|gb|KDR21997.1|/1.79472e-133/Fukutin [Zootermopsis nevadensis]	NA	sp|Q60HG0|FKTN_MACFA/4e-78/Fukutin OS=Macaca fascicularis GN=FKTN PE=2 SV=1	NA	RC1055/3e-07/---	PF04991/2.2E-9/LicD family	NA
CL160.Contig2_All	gi|646720169|gb|KDR21997.1|/4.84499e-150/Fukutin [Zootermopsis nevadensis]	NA	sp|Q60HG0|FKTN_MACFA/1e-96/Fukutin OS=Macaca fascicularis GN=FKTN PE=2 SV=1	NA	RC1055/3e-07/---	PTHR15407/4.5E-85/--	NA
CL161.Contig1_All	gi|646716816|gb|KDR19902.1|/1.19235e-26/F-box/LRR-repeat protein 2 [Zootermopsis nevadensis]	NA	sp|Q8NEE6|FXL13_HUMAN/1e-06/F-box/LRR-repeat protein 13 OS=Homo sapiens GN=FBXL13 PE=2 SV=3	ssc:100524680/5e-08/uncharacterized F-box/LRR-repeat protein C02F5.7-like; K10275 F-box and leucine-rich repeat protein 9	NA	PTHR23125/2.8E-40/--	NA
CL161.Contig2_All	gi|646723063|gb|KDR23823.1|/3.28735e-06/hypothetical protein L798_13000 [Zootermopsis nevadensis]	NA	NA	NA	NA	SM00256/8.5E-4/A Receptor for Ubiquitination Targets	NA
CL161.Contig3_All	NA	NA	NA	NA	NA	NA	NA
CL161.Contig4_All	NA	NA	NA	NA	NA	PS50181/8.703/F-box domain profile.	NA
CL161.Contig5_All	NA	NA	NA	NA	NA	PS50181/10.239/F-box domain profile.	NA
CL162.Contig1_All	gi|307211141|gb|EFN87359.1|/1.30901e-155/Probable queuine tRNA-ribosyltransferase [Harpegnathos saltator]	gi|195433830|ref|XM_002064874.1|/3e-17/Drosophila willistoni GK15182 (Dwil\GK15182), mRNA	sp|Q9VPY8|TGT_DROME/3e-137/Probable queuine tRNA-ribosyltransferase OS=Drosophila melanogaster GN=Tgt PE=2 SV=1	nvi:100123579/5e-152/NV10260; probable queuine tRNA-ribosyltransferase-like; K00773 queuine tRNA-ribosyltransferase [EC:2.4.2.29]	SPAC1687.19c/3e-111/---	PTHR11962:SF6/2.7E-226/--	NA
CL162.Contig2_All	gi|307211141|gb|EFN87359.1|/6.23578e-175/Probable queuine tRNA-ribosyltransferase [Harpegnathos saltator]	gi|195433830|ref|XM_002064874.1|/4e-17/Drosophila willistoni GK15182 (Dwil\GK15182), mRNA	sp|Q9VPY8|TGT_DROME/8e-157/Probable queuine tRNA-ribosyltransferase OS=Drosophila melanogaster GN=Tgt PE=2 SV=1	nvi:100123579/3e-172/NV10260; probable queuine tRNA-ribosyltransferase-like; K00773 queuine tRNA-ribosyltransferase [EC:2.4.2.29]	SPAC1687.19c/1e-127/---	PTHR11962/9.5E-259/--	NA
CL163.Contig1_All	gi|646715025|gb|KDR18781.1|/2.22477e-36/U4/U6.U5 small nuclear ribonucleoprotein 27 kDa protein [Zootermopsis nevadensis] &gt;gi|646715026|gb|KDR18782.1| U4/U6.U5 small nuclear ribonucleoprotein 27 kDa protein [Zootermopsis nevadensis]	NA	sp|Q6DDA4|SNR27_XENTR/3e-21/U4/U6.U5 small nuclear ribonucleoprotein 27 kDa protein OS=Xenopus tropicalis GN=snrnp27 PE=2 SV=1	ame:726720/3e-31/Snrnp27; U4/U6.U5 small nuclear ribonucleoprotein 27 kDa protein; K12846 U4/U6.U5 tri-snRNP-associated protein 3	DR0392/1e-08/---	PF08648/2.5E-14/Protein of unknown function (DUF1777)	NA
CL163.Contig2_All	gi|646715025|gb|KDR18781.1|/6.03186e-36/U4/U6.U5 small nuclear ribonucleoprotein 27 kDa protein [Zootermopsis nevadensis] &gt;gi|646715026|gb|KDR18782.1| U4/U6.U5 small nuclear ribonucleoprotein 27 kDa protein [Zootermopsis nevadensis]	NA	sp|Q55F68|CYAD_DICDI/1e-23/Adenylate cyclase, terminal-differentiation specific OS=Dictyostelium discoideum GN=acrA PE=1 SV=1	ame:726720/7e-31/Snrnp27; U4/U6.U5 small nuclear ribonucleoprotein 27 kDa protein; K12846 U4/U6.U5 tri-snRNP-associated protein 3	DR0392/3e-12/---	PF08648/2.4E-14/Protein of unknown function (DUF1777)	NA
CL164.Contig1_All	gi|242007136|ref|XP_002424398.1|/8.27379e-14/conserved hypothetical protein [Pediculus humanus corporis] &gt;gi|212507798|gb|EEB11660.1| conserved hypothetical protein [Pediculus humanus corporis]	NA	NA	NA	NA	NA	NA
CL164.Contig2_All	gi|242007136|ref|XP_002424398.1|/1.89875e-42/conserved hypothetical protein [Pediculus humanus corporis] &gt;gi|212507798|gb|EEB11660.1| conserved hypothetical protein [Pediculus humanus corporis]	NA	sp|Q1XG90|LYS2_CRAVI/1e-08/Lysozyme 2 OS=Crassostrea virginica GN=lysoz2 PE=1 SV=1	NA	NA	PTHR11195/2.7E-36/--	NA
CL165.Contig1_All	gi|195440514|ref|XP_002068087.1|/7.38629e-18/GK10506 [Drosophila willistoni] &gt;gi|194164172|gb|EDW79073.1| GK10506 [Drosophila willistoni]	NA	sp|Q17Q91|CHCH7_BOVIN/4e-11/Coiled-coil-helix-coiled-coil-helix domain-containing protein 7 OS=Bos taurus GN=CHCHD7 PE=3 SV=1	NA	NA	NA	cellular_component:GO:0005739//mitochondrion;molecular_function:GO:0004129//cytochrome-c oxidase activity;
CL165.Contig2_All	gi|195440514|ref|XP_002068087.1|/1.97116e-22/GK10506 [Drosophila willistoni] &gt;gi|194164172|gb|EDW79073.1| GK10506 [Drosophila willistoni]	NA	sp|Q17Q91|CHCH7_BOVIN/4e-15/Coiled-coil-helix-coiled-coil-helix domain-containing protein 7 OS=Bos taurus GN=CHCHD7 PE=3 SV=1	NA	NA	PTHR13626/1.2E-25/--	cellular_component:GO:0005739//mitochondrion;molecular_function:GO:0004129//cytochrome-c oxidase activity;
CL166.Contig1_All	NA	gi|148800184|gb|EF462926.1|/5e-07/Argyrosomus japonicus clone UBA54 microsatellite sequence	NA	NA	NA	NA	NA
CL166.Contig2_All	NA	NA	NA	NA	NA	NA	NA
CL167.Contig1_All	gi|646716223|gb|KDR19552.1|/1.33327e-98/60S ribosomal protein L17 [Zootermopsis nevadensis]	gi|501291906|dbj|AK417211.1|/6e-31/Riptortus pedestris mRNA for ribosomal protein L17, complete cds, sequence id: Rped-0390	sp|A8CAG3|RL17_PHLPP/4e-94/60S ribosomal protein L17 OS=Phlebotomus papatasi GN=RpL17 PE=2 SV=1	nvi:100118206/7e-91/NV13510; 60S ribosomal protein L17-like; K02880 large subunit ribosomal protein L17e	SPBC2F12.04/3e-52/---	PS00464/-/Ribosomal protein L22 signature.	biological_process:GO:0006412//translation;cellular_component:GO:0015934//large ribosomal subunit;molecular_function:GO:0003735//structural constituent of ribosome;
CL167.Contig2_All	gi|389608195|dbj|BAM17709.1|/2.52975e-37/ribosomal protein L17 [Papilio xuthus] &gt;gi|389610645|dbj|BAM18934.1| ribosomal protein L17 [Papilio polytes]	gi|62083464|gb|AY961555.1|/6e-12/Lysiphlebus testaceipes ribosomal protein L17 isoform B (RpL17) mRNA, complete cds	sp|Q5MGD1|RL17_LONON/1e-38/60S ribosomal protein L17 OS=Lonomia obliqua GN=RpL17 PE=2 SV=1	aga:AgaP_AGAP001459/3e-37/RL17_ANOGA; AGAP001459-PA; K02880 large subunit ribosomal protein L17e	SPBC2F12.04/6e-22/---	PF00237/9.6E-12/Ribosomal protein L22p/L17e	NA
CL168.Contig1_All	gi|242023186|ref|XP_002432017.1|/7.56387e-34/Magnesium-dependent phosphatase, putative [Pediculus humanus corporis] &gt;gi|212517368|gb|EEB19279.1| Magnesium-dependent phosphatase, putative [Pediculus humanus corporis]	NA	sp|Q86V88|MGDP1_HUMAN/1e-26/Magnesium-dependent phosphatase 1 OS=Homo sapiens GN=MDP1 PE=1 SV=1	NA	NA	PTHR17901/2.6E-49/--	biological_process:GO:0016311//dephosphorylation;molecular_function:GO:0016791//phosphatase activity;
CL168.Contig2_All	gi|242023186|ref|XP_002432017.1|/7.63353e-46/Magnesium-dependent phosphatase, putative [Pediculus humanus corporis] &gt;gi|212517368|gb|EEB19279.1| Magnesium-dependent phosphatase, putative [Pediculus humanus corporis]	gi|347543840|gb|AC245401.3|/8e-08/Rattus norvegicus Y Chr BAC RNECO-48F18 (Amplicon Express Rat SHR-Akr (EcoR1 Digest) BAC library) complete sequence	sp|Q86V88|MGDP1_HUMAN/4e-41/Magnesium-dependent phosphatase 1 OS=Homo sapiens GN=MDP1 PE=1 SV=1	NA	NA	PF12689/1.5E-45/Acid Phosphatase	biological_process:GO:0016311//dephosphorylation;molecular_function:GO:0016791//phosphatase activity;
CL168.Contig3_All	gi|242023186|ref|XP_002432017.1|/2.55787e-51/Magnesium-dependent phosphatase, putative [Pediculus humanus corporis] &gt;gi|212517368|gb|EEB19279.1| Magnesium-dependent phosphatase, putative [Pediculus humanus corporis]	gi|505828841|ref|XM_004609672.1|/6e-06/PREDICTED: Sorex araneus magnesium-dependent phosphatase 1 (MDP1), mRNA	sp|Q86V88|MGDP1_HUMAN/3e-45/Magnesium-dependent phosphatase 1 OS=Homo sapiens GN=MDP1 PE=1 SV=1	NA	NA	PTHR17901:SF14/1.2E-75/--	biological_process:GO:0016311//dephosphorylation;molecular_function:GO:0016791//phosphatase activity;
CL168.Contig4_All	gi|572300641|ref|XP_006616407.1|/2.8449e-09/PREDICTED: magnesium-dependent phosphatase 1-like [Apis dorsata]	gi|340055855|emb|HE573025.1|/4e-06/Trypanosoma vivax Y486 annotated genomic contig, chromosome 9	sp|Q86V88|MGDP1_HUMAN/3e-07/Magnesium-dependent phosphatase 1 OS=Homo sapiens GN=MDP1 PE=1 SV=1	NA	NA	NA	biological_process:GO:0016311//dephosphorylation;molecular_function:GO:0016791//phosphatase activity;
CL169.Contig1_All	gi|242022498|ref|XP_002431677.1|/1.63431e-105/conserved hypothetical protein [Pediculus humanus corporis] &gt;gi|212516985|gb|EEB18939.1| conserved hypothetical protein [Pediculus humanus corporis]	gi|383858432|ref|XM_003704658.1|/4e-06/PREDICTED: Megachile rotundata solute carrier family 35 member C2-like (LOC100882188), mRNA	sp|Q8VCX2|S35C2_MOUSE/1e-82/Solute carrier family 35 member C2 OS=Mus musculus GN=Slc35c2 PE=1 SV=1	tca:660868/3e-93/similar to CG14971-PA; K15280 solute carrier family 35, member C2	ECU06g1290/5e-24/---	PTHR11132:SF32/6.6E-129/--	cellular_component:GO:0016020//membrane;
CL169.Contig2_All	gi|242022498|ref|XP_002431677.1|/6.57334e-106/conserved hypothetical protein [Pediculus humanus corporis] &gt;gi|212516985|gb|EEB18939.1| conserved hypothetical protein [Pediculus humanus corporis]	NA	sp|Q8VCX2|S35C2_MOUSE/4e-83/Solute carrier family 35 member C2 OS=Mus musculus GN=Slc35c2 PE=1 SV=1	tca:660868/1e-93/similar to CG14971-PA; K15280 solute carrier family 35, member C2	ECU06g1290/2e-24/---	PTHR11132:SF32/6.6E-129/--	cellular_component:GO:0016020//membrane;
CL170.Contig1_All	gi|662220732|ref|XP_008484518.1|/1.78589e-09/PREDICTED: uncharacterized protein LOC103521189 [Diaphorina citri]	NA	NA	NA	NA	NA	NA
CL170.Contig2_All	NA	NA	NA	NA	NA	NA	NA
CL170.Contig3_All	NA	NA	NA	NA	NA	NA	NA
CL170.Contig4_All	gi|662220732|ref|XP_008484518.1|/2.88999e-09/PREDICTED: uncharacterized protein LOC103521189 [Diaphorina citri]	NA	NA	NA	NA	NA	NA
CL170.Contig5_All	NA	NA	NA	NA	NA	NA	NA
CL170.Contig6_All	NA	NA	NA	NA	NA	NA	NA
CL170.Contig7_All	NA	NA	NA	NA	NA	NA	NA
CL171.Contig1_All	gi|478262419|gb|ENN81090.1|/1.21007e-08/hypothetical protein YQE_02458, partial [Dendroctonus ponderosae]	gi|524874415|ref|XM_005093886.1|/2e-06/PREDICTED: Aplysia californica uncharacterized LOC101860962 (LOC101860962), mRNA	sp|Q8MP30|Y7791_DICDI/9e-09/Uncharacterized histidine-rich protein DDB_G0274557 OS=Dictyostelium discoideum GN=DDB_G0274557 PE=4 SV=1	dwi:Dwil_GK16610/1e-06/GK16610 gene product from transcript GK16610-RA; K05696 protein tyrosine phosphatase, non-receptor type 1 [EC:3.1.3.48]	yohM/2e-06/---	NA	NA
CL171.Contig2_All	gi|478262419|gb|ENN81090.1|/1.31623e-08/hypothetical protein YQE_02458, partial [Dendroctonus ponderosae]	gi|524874415|ref|XM_005093886.1|/3e-06/PREDICTED: Aplysia californica uncharacterized LOC101860962 (LOC101860962), mRNA	sp|Q8MP30|Y7791_DICDI/1e-08/Uncharacterized histidine-rich protein DDB_G0274557 OS=Dictyostelium discoideum GN=DDB_G0274557 PE=4 SV=1	dwi:Dwil_GK16610/1e-06/GK16610 gene product from transcript GK16610-RA; K05696 protein tyrosine phosphatase, non-receptor type 1 [EC:3.1.3.48]	yohM/2e-06/---	NA	NA
CL172.Contig1_All	gi|607358130|gb|EZA52547.1|/3.79245e-15/hypothetical protein X777_08026 [Cerapachys biroi]	NA	sp|Q02817|MUC2_HUMAN/8e-12/Mucin-2 OS=Homo sapiens GN=MUC2 PE=1 SV=2	oaa:100076423/5e-12/uncharacterized LOC100076423; K05747 Wiskott-Aldrich syndrome protein	Rv3876/8e-10/---	NA	NA
CL172.Contig2_All	NA	NA	NA	NA	NA	NA	NA
CL172.Contig3_All	gi|401430149|ref|XP_003886486.1|/3.03327e-39/unnamed protein product, partial [Leishmania mexicana MHOM/GT/2001/U1103] &gt;gi|356491245|emb|CBZ41040.1| unnamed protein product, partial [Leishmania mexicana MHOM/GT/2001/U1103]	NA	sp|Q02817|MUC2_HUMAN/1e-28/Mucin-2 OS=Homo sapiens GN=MUC2 PE=1 SV=2	hsa:4583/2e-28/MUC2, MLP, MUC-2, SMUC; mucin 2, oligomeric mucus/gel-forming; K10955 intestinal mucin-2	YPO2725/1e-20/---	NA	NA
CL172.Contig4_All	gi|194766039|ref|XP_001965132.1|/2.10302e-17/GF23569 [Drosophila ananassae] &gt;gi|190617742|gb|EDV33266.1| GF23569 [Drosophila ananassae]	NA	sp|Q02817|MUC2_HUMAN/2e-15/Mucin-2 OS=Homo sapiens GN=MUC2 PE=1 SV=2	hsa:4583/6e-15/MUC2, MLP, MUC-2, SMUC; mucin 2, oligomeric mucus/gel-forming; K10955 intestinal mucin-2	YPO2725/3e-13/---	NA	NA
CL172.Contig5_All	gi|401430149|ref|XP_003886486.1|/2.91754e-21/unnamed protein product, partial [Leishmania mexicana MHOM/GT/2001/U1103] &gt;gi|356491245|emb|CBZ41040.1| unnamed protein product, partial [Leishmania mexicana MHOM/GT/2001/U1103]	NA	sp|Q95JC9|PRP_PIG/1e-15/Basic proline-rich protein OS=Sus scrofa PE=1 SV=2	dre:563805/5e-16/enah, id:ibd2798, si:ch211-215p14.1; enabled homolog (Drosophila); K05746 enabled	YPO2725/2e-15/---	NA	NA
CL172.Contig6_All	gi|676448385|ref|XP_009051715.1|/2.02848e-18/hypothetical protein LOTGIDRAFT_228409 [Lottia gigantea] &gt;gi|556109223|gb|ESO97875.1| hypothetical protein LOTGIDRAFT_228409 [Lottia gigantea]	NA	sp|Q02817|MUC2_HUMAN/1e-16/Mucin-2 OS=Homo sapiens GN=MUC2 PE=1 SV=2	hsa:4583/5e-16/MUC2, MLP, MUC-2, SMUC; mucin 2, oligomeric mucus/gel-forming; K10955 intestinal mucin-2	YPO2725/6e-13/---	NA	NA
CL172.Contig7_All	gi|401430149|ref|XP_003886486.1|/6.99955e-22/unnamed protein product, partial [Leishmania mexicana MHOM/GT/2001/U1103] &gt;gi|356491245|emb|CBZ41040.1| unnamed protein product, partial [Leishmania mexicana MHOM/GT/2001/U1103]	NA	sp|Q02817|MUC2_HUMAN/8e-18/Mucin-2 OS=Homo sapiens GN=MUC2 PE=1 SV=2	hsa:4583/1e-17/MUC2, MLP, MUC-2, SMUC; mucin 2, oligomeric mucus/gel-forming; K10955 intestinal mucin-2	YPO2725/2e-13/---	NA	NA
CL172.Contig8_All	gi|401430149|ref|XP_003886486.1|/4.92485e-17/unnamed protein product, partial [Leishmania mexicana MHOM/GT/2001/U1103] &gt;gi|356491245|emb|CBZ41040.1| unnamed protein product, partial [Leishmania mexicana MHOM/GT/2001/U1103]	NA	sp|Q95JC9|PRP_PIG/1e-13/Basic proline-rich protein OS=Sus scrofa PE=1 SV=2	hsa:4583/5e-13/MUC2, MLP, MUC-2, SMUC; mucin 2, oligomeric mucus/gel-forming; K10955 intestinal mucin-2	Rv2264c/2e-09/---	NA	NA
CL172.Contig9_All	gi|401430149|ref|XP_003886486.1|/9.2495e-25/unnamed protein product, partial [Leishmania mexicana MHOM/GT/2001/U1103] &gt;gi|356491245|emb|CBZ41040.1| unnamed protein product, partial [Leishmania mexicana MHOM/GT/2001/U1103]	NA	sp|Q95JC9|PRP_PIG/1e-18/Basic proline-rich protein OS=Sus scrofa PE=1 SV=2	hsa:4583/6e-17/MUC2, MLP, MUC-2, SMUC; mucin 2, oligomeric mucus/gel-forming; K10955 intestinal mucin-2	YPO2725/3e-14/---	NA	NA
CL172.Contig10_All	gi|401430149|ref|XP_003886486.1|/2.52512e-15/unnamed protein product, partial [Leishmania mexicana MHOM/GT/2001/U1103] &gt;gi|356491245|emb|CBZ41040.1| unnamed protein product, partial [Leishmania mexicana MHOM/GT/2001/U1103]	NA	sp|Q02817|MUC2_HUMAN/3e-14/Mucin-2 OS=Homo sapiens GN=MUC2 PE=1 SV=2	hsa:4583/1e-13/MUC2, MLP, MUC-2, SMUC; mucin 2, oligomeric mucus/gel-forming; K10955 intestinal mucin-2	Rv3876/7e-09/---	NA	NA
CL172.Contig11_All	gi|676448385|ref|XP_009051715.1|/3.72614e-19/hypothetical protein LOTGIDRAFT_228409 [Lottia gigantea] &gt;gi|556109223|gb|ESO97875.1| hypothetical protein LOTGIDRAFT_228409 [Lottia gigantea]	NA	sp|Q95JC9|PRP_PIG/1e-13/Basic proline-rich protein OS=Sus scrofa PE=1 SV=2	hsa:4583/1e-12/MUC2, MLP, MUC-2, SMUC; mucin 2, oligomeric mucus/gel-forming; K10955 intestinal mucin-2	YPO2725/2e-12/---	NA	NA
CL172.Contig12_All	gi|675122028|ref|XP_008882901.1|/8.68806e-06/hypothetical protein HHA_261970 [Hammondia hammondi] &gt;gi|661338066|gb|KEP66193.1| hypothetical protein HHA_261970 [Hammondia hammondi]	NA	sp|Q8C2K5|RASL3_MOUSE/8e-06/RAS protein activator like-3 OS=Mus musculus GN=Rasal3 PE=2 SV=1	NA	NA	NA	NA
CL173.Contig1_All	gi|380014889|ref|XP_003691448.1|/0/PREDICTED: dihydropyrimidinase-like [Apis florea]	gi|541949759|ref|XM_005431814.1|/2e-26/PREDICTED: Falco cherrug dihydropyrimidinase (DPYS), mRNA	sp|Q14117|DPYS_HUMAN/3e-173/Dihydropyrimidinase OS=Homo sapiens GN=DPYS PE=1 SV=1	tca:662209/0.0/similar to CG1411-PA, isoform A; K01464 dihydropyrimidinase [EC:3.5.2.2]	PA0441/3e-128/---	PF01979/3.9E-24/Amidohydrolase family	NA
CL173.Contig2_All	gi|380014889|ref|XP_003691448.1|/0/PREDICTED: dihydropyrimidinase-like [Apis florea]	gi|541949759|ref|XM_005431814.1|/2e-26/PREDICTED: Falco cherrug dihydropyrimidinase (DPYS), mRNA	sp|Q14117|DPYS_HUMAN/3e-173/Dihydropyrimidinase OS=Homo sapiens GN=DPYS PE=1 SV=1	tca:662209/0.0/similar to CG1411-PA, isoform A; K01464 dihydropyrimidinase [EC:3.5.2.2]	PA0441/3e-128/---	PF01979/3.7E-24/Amidohydrolase family	NA
CL173.Contig3_All	gi|380014889|ref|XP_003691448.1|/0/PREDICTED: dihydropyrimidinase-like [Apis florea]	gi|542140720|ref|XM_005479440.1|/1e-14/PREDICTED: Zonotrichia albicollis dihydropyrimidinase (DPYS), mRNA	sp|Q9EQF5|DPYS_MOUSE/5e-169/Dihydropyrimidinase OS=Mus musculus GN=Dpys PE=1 SV=2	tca:662209/0.0/similar to CG1411-PA, isoform A; K01464 dihydropyrimidinase [EC:3.5.2.2]	PA0441/4e-121/---	PTHR11647/1.5E-269/--	NA
CL173.Contig4_All	gi|380014889|ref|XP_003691448.1|/0/PREDICTED: dihydropyrimidinase-like [Apis florea]	gi|542140720|ref|XM_005479440.1|/1e-14/PREDICTED: Zonotrichia albicollis dihydropyrimidinase (DPYS), mRNA	sp|Q9EQF5|DPYS_MOUSE/5e-169/Dihydropyrimidinase OS=Mus musculus GN=Dpys PE=1 SV=2	tca:662209/0.0/similar to CG1411-PA, isoform A; K01464 dihydropyrimidinase [EC:3.5.2.2]	PA0441/4e-121/---	PTHR11647/1.5E-269/--	NA
CL173.Contig5_All	gi|380014889|ref|XP_003691448.1|/0/PREDICTED: dihydropyrimidinase-like [Apis florea]	gi|541949759|ref|XM_005431814.1|/4e-24/PREDICTED: Falco cherrug dihydropyrimidinase (DPYS), mRNA	sp|Q14117|DPYS_HUMAN/4e-173/Dihydropyrimidinase OS=Homo sapiens GN=DPYS PE=1 SV=1	tca:662209/0.0/similar to CG1411-PA, isoform A; K01464 dihydropyrimidinase [EC:3.5.2.2]	PA0441/1e-125/---	PTHR11647/6.0E-274/--	NA
CL173.Contig6_All	gi|380014889|ref|XP_003691448.1|/0/PREDICTED: dihydropyrimidinase-like [Apis florea]	gi|558159222|ref|XM_006122392.1|/1e-11/PREDICTED: Pelodiscus sinensis dihydropyrimidinase (DPYS), mRNA	sp|Q9EQF5|DPYS_MOUSE/2e-168/Dihydropyrimidinase OS=Mus musculus GN=Dpys PE=1 SV=2	tca:662209/0.0/similar to CG1411-PA, isoform A; K01464 dihydropyrimidinase [EC:3.5.2.2]	PA0441/7e-121/---	PTHR11647:SF1/8.6E-268/--	NA
CL174.Contig1_All	gi|646698771|gb|KDR09775.1|/0/RUN and FYVE domain-containing protein 2 [Zootermopsis nevadensis]	gi|512924437|ref|XM_004930538.1|/1e-06/PREDICTED: Bombyx mori RUN and FYVE domain-containing protein 2-like (LOC101743746), mRNA	sp|Q8WXA3|RUFY2_HUMAN/3e-159/RUN and FYVE domain-containing protein 2 OS=Homo sapiens GN=RUFY2 PE=1 SV=2	ssc:100519354/1e-152/RUFY1; RUN and FYVE domain containing 1; K12482 RUN and FYVE domain-containing protein 1	aq_629/8e-12/---	SM00593/1.0E-19/--	NA
CL174.Contig2_All	gi|646698771|gb|KDR09775.1|/0/RUN and FYVE domain-containing protein 2 [Zootermopsis nevadensis]	gi|512924437|ref|XM_004930538.1|/1e-06/PREDICTED: Bombyx mori RUN and FYVE domain-containing protein 2-like (LOC101743746), mRNA	sp|Q8WXA3|RUFY2_HUMAN/6e-159/RUN and FYVE domain-containing protein 2 OS=Homo sapiens GN=RUFY2 PE=1 SV=2	ssc:100519354/1e-153/RUFY1; RUN and FYVE domain containing 1; K12482 RUN and FYVE domain-containing protein 1	aq_629/9e-12/---	PTHR22835:SF105/8.1E-279/--	NA
CL175.Contig1_All	gi|646722153|gb|KDR23256.1|/7.04838e-19/hypothetical protein L798_07158 [Zootermopsis nevadensis]	gi|354794422|gb|JN958923.1|/2e-14/Mus musculus targeted KO-first, conditional ready, lacZ-tagged mutant allele Maneal:tm1a(KOMP)Wtsi; transgenic	sp|Q5T200|ZC3HD_HUMAN/2e-06/Zinc finger CCCH domain-containing protein 13 OS=Homo sapiens GN=ZC3H13 PE=1 SV=1	dya:Dyak_GE16414/1e-07/GE16414 gene product from transcript GE16414-RA; K12822 RNA-binding protein 25	NA	PS50217/10.45/Basic-leucine zipper (bZIP) domain profile.	NA
CL175.Contig2_All	gi|646722153|gb|KDR23256.1|/7.46285e-19/hypothetical protein L798_07158 [Zootermopsis nevadensis]	NA	sp|Q5T200|ZC3HD_HUMAN/3e-06/Zinc finger CCCH domain-containing protein 13 OS=Homo sapiens GN=ZC3H13 PE=1 SV=1	dya:Dyak_GE16414/2e-07/GE16414 gene product from transcript GE16414-RA; K12822 RNA-binding protein 25	NA	PF07716/2.8E-7/Basic region leucine zipper	NA
CL176.Contig1_All	NA	NA	NA	NA	NA	NA	NA
CL176.Contig2_All	NA	NA	NA	NA	NA	NA	NA
CL177.Contig1_All	gi|646723267|gb|KDR23932.1|/3.15243e-74/hypothetical protein L798_10805 [Zootermopsis nevadensis]	gi|512937207|ref|XM_004933654.1|/5e-07/PREDICTED: Bombyx mori UPF0598 protein CG30010-like (LOC101740986), mRNA	sp|A8E4L3|CH082_BOVIN/1e-54/UPF0598 protein C8orf82 homolog OS=Bos taurus PE=2 SV=1	NA	NA	PTHR31449/3.6E-84/--	NA
CL177.Contig2_All	gi|646723267|gb|KDR23932.1|/2.53462e-78/hypothetical protein L798_10805 [Zootermopsis nevadensis]	gi|512937207|ref|XM_004933654.1|/3e-11/PREDICTED: Bombyx mori UPF0598 protein CG30010-like (LOC101740986), mRNA	sp|A8E4L3|CH082_BOVIN/4e-58/UPF0598 protein C8orf82 homolog OS=Bos taurus PE=2 SV=1	NA	NA	PTHR31449:SF1/5.0E-92/--	NA
CL178.Contig1_All	gi|646707956|gb|KDR14469.1|/3.96264e-43/Neurabin-1 [Zootermopsis nevadensis]	NA	sp|O35274|NEB2_RAT/2e-15/Neurabin-2 OS=Rattus norvegicus GN=Ppp1r9b PE=1 SV=1	NA	NA	PTHR16154/8.2E-34/--	NA
CL178.Contig2_All	gi|646707956|gb|KDR14469.1|/0/Neurabin-1 [Zootermopsis nevadensis]	gi|397787361|gb|JQ582823.1|/1e-23/Platyeriocheir formosa microsatellite EFMS-18 sequence	sp|O35867|NEB1_RAT/2e-86/Neurabin-1 OS=Rattus norvegicus GN=Ppp1r9a PE=1 SV=1	dre:565612/2e-20/ep300b, EP300a, P300-B, gb:dq017642; E1A binding protein p300 b; K04498 E1A/CREB-binding protein [EC:2.3.1.48]	YBR112c/3e-10/---	PTHR16154:SF23/1.8E-254/--	NA
CL179.Contig1_All	NA	NA	NA	NA	NA	NA	NA
CL179.Contig2_All	NA	NA	NA	NA	NA	NA	NA
CL179.Contig3_All	NA	NA	NA	NA	NA	NA	NA
CL180.Contig1_All	gi|242002024|ref|XP_002435655.1|/4.21837e-08/endonuclease/reverse transcriptase, putative [Ixodes scapularis] &gt;gi|215498991|gb|EEC08485.1| endonuclease/reverse transcriptase, putative [Ixodes scapularis]	NA	NA	spu:576515/4e-10/similar to farnesyl diphosphate synthase; K00787 farnesyl diphosphate synthase [EC:2.5.1.1 2.5.1.10]	NA	NA	NA
CL180.Contig2_All	gi|17529698|gb|AAL40415.1|AF369891_4/1.73746e-132/endonuclease/reverse transcriptase [Branchiostoma floridae]	NA	sp|Q95SX7|RTBS_DROME/8e-42/Probable RNA-directed DNA polymerase from transposon BS OS=Drosophila melanogaster GN=RTase PE=2 SV=1	hmg:100197999/5e-46/similar to advillin; K08017 advillin	NA	PS50878/18.387/Reverse transcriptase (RT) catalytic domain profile.	NA
CL180.Contig3_All	gi|390359309|ref|XP_003729454.1|/1.23619e-07/PREDICTED: RNA-directed DNA polymerase from mobile element jockey-like [Strongylocentrotus purpuratus]	NA	NA	NA	NA	NA	NA
CL181.Contig1_All	gi|270013850|gb|EFA10298.1|/3.22221e-60/hypothetical protein TcasGA2_TC012513 [Tribolium castaneum]	NA	sp|Q95SX7|RTBS_DROME/1e-41/Probable RNA-directed DNA polymerase from transposon BS OS=Drosophila melanogaster GN=RTase PE=2 SV=1	hmg:100197999/1e-26/similar to advillin; K08017 advillin	NA	PTHR19446/2.1E-89/--	NA
CL181.Contig2_All	NA	NA	NA	NA	NA	NA	NA
CL181.Contig3_All	NA	NA	NA	NA	NA	NA	NA
CL181.Contig4_All	gi|270002686|gb|EEZ99133.1|/1.85079e-11/hypothetical protein TcasGA2_TC012914 [Tribolium castaneum]	NA	NA	hmg:100197999/6e-10/similar to advillin; K08017 advillin	NA	PS50878/8.917/Reverse transcriptase (RT) catalytic domain profile.	NA
CL181.Contig5_All	gi|270013850|gb|EFA10298.1|/4.07438e-16/hypothetical protein TcasGA2_TC012513 [Tribolium castaneum]	gi|321153580|gb|HQ641443.1|/1e-08/Porites rus microsatellite 6H sequence	sp|Q95SX7|RTBS_DROME/2e-10/Probable RNA-directed DNA polymerase from transposon BS OS=Drosophila melanogaster GN=RTase PE=2 SV=1	hmg:100197887/2e-10/similar to DNA polymerase kappa; K03511 DNA polymerase kappa subunit [EC:2.7.7.7]	NA	PTHR19446/5.3E-26/--	NA
CL181.Contig6_All	gi|585695869|ref|XP_006822105.1|/4.88707e-60/PREDICTED: RNA-directed DNA polymerase from mobile element jockey-like, partial [Saccoglossus kowalevskii]	gi|158966798|gb|AC211240.4|/6e-12/Macaca mulatta BAC CH250-158J18 (Children's Hospital Oakland Research Institute Rhesus macaque Adult Male BAC Library) complete sequence	sp|Q95SX7|RTBS_DROME/2e-43/Probable RNA-directed DNA polymerase from transposon BS OS=Drosophila melanogaster GN=RTase PE=2 SV=1	hmg:100197999/1e-26/similar to advillin; K08017 advillin	NA	PS50878/23.307/Reverse transcriptase (RT) catalytic domain profile.	NA
CL181.Contig7_All	NA	NA	NA	NA	NA	NA	NA
CL182.Contig1_All	gi|321479106|gb|EFX90062.1|/2.84232e-14/hypothetical protein DAPPUDRAFT_299906 [Daphnia pulex]	NA	sp|Q0E959|RM34_DROME/1e-12/39S ribosomal protein L34, mitochondrial OS=Drosophila melanogaster GN=mRpL34 PE=3 SV=1	NA	NA	PF00468/1.5E-13/Ribosomal protein L34	NA
CL182.Contig2_All	gi|321479106|gb|EFX90062.1|/2.96716e-14/hypothetical protein DAPPUDRAFT_299906 [Daphnia pulex]	NA	sp|Q0E959|RM34_DROME/1e-12/39S ribosomal protein L34, mitochondrial OS=Drosophila melanogaster GN=mRpL34 PE=3 SV=1	NA	NA	PF00468/2.1E-12/Ribosomal protein L34	NA
CL182.Contig3_All	gi|321479106|gb|EFX90062.1|/2.23045e-14/hypothetical protein DAPPUDRAFT_299906 [Daphnia pulex]	NA	sp|Q0E959|RM34_DROME/1e-12/39S ribosomal protein L34, mitochondrial OS=Drosophila melanogaster GN=mRpL34 PE=3 SV=1	NA	NA	PF00468/1.7E-12/Ribosomal protein L34	NA
CL183.Contig1_All	gi|564243352|ref|XP_006278458.1|/6.00853e-07/PREDICTED: zinc finger and SCAN domain-containing protein 29-like [Alligator mississippiensis]	NA	NA	NA	NA	PF03221/9.9E-15/Tc5 transposase DNA-binding domain	NA
CL183.Contig2_All	gi|657537682|ref|XP_008275255.1|/7.57809e-32/PREDICTED: LOW QUALITY PROTEIN: pogo transposable element with KRAB domain [Stegastes partitus]	NA	sp|Q9P215|POGK_HUMAN/2e-19/Pogo transposable element with KRAB domain OS=Homo sapiens GN=POGK PE=1 SV=2	NA	NA	NA	NA
CL184.Contig1_All	NA	NA	NA	NA	NA	NA	NA
CL184.Contig2_All	NA	NA	NA	NA	NA	NA	NA
CL185.Contig1_All	gi|119595865|gb|EAW75459.1|/3.72359e-09/GNAS complex locus, isoform CRA_c [Homo sapiens] &gt;gi|119595876|gb|EAW75470.1| GNAS complex locus, isoform CRA_c [Homo sapiens]	NA	sp|Q4VCS5|AMOT_HUMAN/3e-07/Angiomotin OS=Homo sapiens GN=AMOT PE=1 SV=1	mdo:100619665/2e-07/receptor-type tyrosine-protein phosphatase eta-like; K05698 protein tyrosine phosphatase, receptor type, J [EC:3.1.3.48]	PA5531/1e-05/---	NA	biological_process:GO:0050794//regulation of cellular process;GO:0051716//cellular response to stimulus;GO:0042221//response to chemical;GO:0006139//nucleobase-containing compound metabolic process;GO:0044710//single-organism metabolic process;GO:0007275//multicellular organismal development;GO:0048856//anatomical structure development;GO:0044765//single-organism transport;cellular_component:GO:0…
CL185.Contig2_All	gi|557230884|emb|CDJ68526.1|/5.88553e-09/hypothetical protein, conserved, partial [Eimeria necatrix]	NA	sp|Q52KI8|SRRM1_MOUSE/6e-08/Serine/arginine repetitive matrix protein 1 OS=Mus musculus GN=Srrm1 PE=1 SV=2	rno:313620/2e-07/Srrm1; serine/arginine repetitive matrix 1; K13171 serine/arginine repetitive matrix protein 1	NA	NA	biological_process:GO:0050794//regulation of cellular process;GO:0051716//cellular response to stimulus;GO:0042221//response to chemical;GO:0006139//nucleobase-containing compound metabolic process;GO:0044710//single-organism metabolic process;GO:0007275//multicellular organismal development;GO:0048856//anatomical structure development;GO:0044765//single-organism transport;cellular_component:GO:0…
CL186.Contig1_All	gi|646719244|gb|KDR21424.1|/5.08388e-95/Ras-related protein Rab-43 [Zootermopsis nevadensis]	gi|498764426|gb|KC111424.1|/2e-25/Himantura chaophraya clone HA340 microsatellite sequence	sp|Q86YS6|RAB43_HUMAN/1e-62/Ras-related protein Rab-43 OS=Homo sapiens GN=RAB43 PE=1 SV=1	tca:659186/1e-91/similar to CG7062-PA; K07976 Rab family, other	SPAC18G6.03/2e-40/---	PTHR24073:SF276/9.0E-110/--	biological_process:GO:0007264//small GTPase mediated signal transduction;GO:0015031//protein transport;molecular_function:GO:0004767//sphingomyelin phosphodiesterase activity;GO:0005525//GTP binding;
CL186.Contig2_All	gi|646719244|gb|KDR21424.1|/5.67655e-83/Ras-related protein Rab-43 [Zootermopsis nevadensis]	gi|498764426|gb|KC111424.1|/4e-23/Himantura chaophraya clone HA340 microsatellite sequence	sp|Q86YS6|RAB43_HUMAN/1e-51/Ras-related protein Rab-43 OS=Homo sapiens GN=RAB43 PE=1 SV=1	tca:659186/1e-79/similar to CG7062-PA; K07976 Rab family, other	SPAC18G6.03/1e-30/---	PF00071/1.1E-15/Ras family	biological_process:GO:0007264//small GTPase mediated signal transduction;GO:0015031//protein transport;molecular_function:GO:0004767//sphingomyelin phosphodiesterase activity;GO:0005525//GTP binding;
CL187.Contig1_All	NA	NA	NA	NA	NA	NA	NA
CL187.Contig2_All	NA	NA	NA	NA	NA	NA	NA
CL188.Contig1_All	gi|1345862|sp|P11733.2|CU07_LOCMI/6.64713e-56/RecName: Full=Cuticle protein 7; AltName: Full=LM-ACP 7; Short=LM-7 [Locusta migratoria] &gt;gi|998751|gb|AAB34513.1| Lm-ACP7=wing cuticle protein [Locusta migratoria=migratory locusts, wings, Peptide, 131 aa]	gi|194865001|ref|XM_001971176.1|/2e-17/Drosophila erecta GG14555 (Dere\GG14555), mRNA	sp|P11733|CU07_LOCMI/1e-57/Cuticle protein 7 OS=Locusta migratoria PE=1 SV=2	hsa:4583/1e-19/MUC2, MLP, MUC-2, SMUC; mucin 2, oligomeric mucus/gel-forming; K10955 intestinal mucin-2	YPO2725/2e-10/---	PTHR12236/1.9E-49/--	NA
CL188.Contig2_All	gi|1345862|sp|P11733.2|CU07_LOCMI/3.20542e-62/RecName: Full=Cuticle protein 7; AltName: Full=LM-ACP 7; Short=LM-7 [Locusta migratoria] &gt;gi|998751|gb|AAB34513.1| Lm-ACP7=wing cuticle protein [Locusta migratoria=migratory locusts, wings, Peptide, 131 aa]	gi|268607723|ref|NM_001167847.1|/8e-16/Nasonia vitripennis cuticular protein RR-2 family member 9 (CPR9), mRNA	sp|P11733|CU07_LOCMI/6e-64/Cuticle protein 7 OS=Locusta migratoria PE=1 SV=2	hsa:4583/8e-21/MUC2, MLP, MUC-2, SMUC; mucin 2, oligomeric mucus/gel-forming; K10955 intestinal mucin-2	YPO2725/1e-13/---	PTHR12236:SF5/5.5E-48/--	NA
CL188.Contig3_All	gi|1345862|sp|P11733.2|CU07_LOCMI/7.34227e-29/RecName: Full=Cuticle protein 7; AltName: Full=LM-ACP 7; Short=LM-7 [Locusta migratoria] &gt;gi|998751|gb|AAB34513.1| Lm-ACP7=wing cuticle protein [Locusta migratoria=migratory locusts, wings, Peptide, 131 aa]	gi|268607723|ref|NM_001167847.1|/3e-08/Nasonia vitripennis cuticular protein RR-2 family member 9 (CPR9), mRNA	sp|P11733|CU07_LOCMI/9e-31/Cuticle protein 7 OS=Locusta migratoria PE=1 SV=2	NA	NA	PTHR12236:SF5/3.4E-30/--	NA
CL189.Contig1_All	gi|646718106|gb|KDR20708.1|/1.66309e-64/40S ribosomal protein S12 [Zootermopsis nevadensis]	gi|380011328|ref|XM_003689713.1|/3e-29/PREDICTED: Apis florea 40S ribosomal protein S12-like (LOC100870251), mRNA	sp|P80455|RS12_DROME/6e-51/40S ribosomal protein S12 OS=Drosophila melanogaster GN=RpS12 PE=1 SV=2	nvi:100114141/1e-60/NV13168; 40S ribosomal protein S12-like; K02951 small subunit ribosomal protein S12e	SPCC962.04/2e-33/---	PF01248/3.6E-31/Ribosomal protein L7Ae/L30e/S12e/Gadd45 family	NA
CL189.Contig2_All	gi|646718106|gb|KDR20708.1|/1.63032e-64/40S ribosomal protein S12 [Zootermopsis nevadensis]	gi|380011328|ref|XM_003689713.1|/3e-29/PREDICTED: Apis florea 40S ribosomal protein S12-like (LOC100870251), mRNA	sp|P80455|RS12_DROME/6e-51/40S ribosomal protein S12 OS=Drosophila melanogaster GN=RpS12 PE=1 SV=2	nvi:100114141/1e-60/NV13168; 40S ribosomal protein S12-like; K02951 small subunit ribosomal protein S12e	SPCC962.04/2e-33/---	PF01248/3.6E-31/Ribosomal protein L7Ae/L30e/S12e/Gadd45 family	NA
CL190.Contig1_All	NA	gi|224174875|emb|CU856173.19|/2e-08/Zebrafish DNA sequence from clone CH73-166J22 in linkage group 19, complete sequence	NA	NA	NA	NA	NA
CL190.Contig2_All	gi|270015444|gb|EFA11892.1|/5.12545e-13/hypothetical protein TcasGA2_TC016097 [Tribolium castaneum]	NA	NA	NA	NA	NA	NA
CL191.Contig1_All	gi|646712102|gb|KDR17007.1|/1.46434e-83/Clathrin light chain [Zootermopsis nevadensis]	gi|106879225|gb|AC185143.2|/7e-13/Nasonia vitripennis BAC NV_Bb-44F11 (Clemson University Genomics Nasonia vitripennis BAC Library) complete sequence	sp|Q9VWA1|CLC_DROME/9e-38/Clathrin light chain OS=Drosophila melanogaster GN=Clc PE=2 SV=1	xtr:394591/6e-37/clta, MGC75712, lca; clathrin, light chain A; K04644 clathrin light chain A	NA	PF01086/2.7E-4/Clathrin light chain	NA
CL191.Contig2_All	gi|646712102|gb|KDR17007.1|/6.70993e-88/Clathrin light chain [Zootermopsis nevadensis]	gi|106879225|gb|AC185143.2|/8e-13/Nasonia vitripennis BAC NV_Bb-44F11 (Clemson University Genomics Nasonia vitripennis BAC Library) complete sequence	sp|Q9VWA1|CLC_DROME/2e-50/Clathrin light chain OS=Drosophila melanogaster GN=Clc PE=2 SV=1	gga:427284/1e-43/CLTA; clathrin, light chain A; K04644 clathrin light chain A	NA	PF01086/1.4E-55/Clathrin light chain	NA
CL192.Contig1_All	gi|646702403|gb|KDR11615.1|/3.86285e-69/Thiamine transporter 2 [Zootermopsis nevadensis]	NA	sp|O60779|S19A2_HUMAN/2e-46/Thiamine transporter 1 OS=Homo sapiens GN=SLC19A2 PE=1 SV=2	tca:662772/5e-63/similar to thiamine transporter 1; K14610 solute carrier family 19 (thiamine transporter), member 2/3	NA	PTHR10686/2.0E-99/--	biological_process:GO:0006810//transport;cellular_component:GO:0016020//membrane;molecular_function:GO:0005542//folic acid binding;GO:0008518//reduced folate carrier activity;
CL192.Contig2_All	gi|646702403|gb|KDR11615.1|/3.78747e-69/Thiamine transporter 2 [Zootermopsis nevadensis]	NA	sp|O60779|S19A2_HUMAN/2e-46/Thiamine transporter 1 OS=Homo sapiens GN=SLC19A2 PE=1 SV=2	tca:662772/5e-63/similar to thiamine transporter 1; K14610 solute carrier family 19 (thiamine transporter), member 2/3	NA	PTHR10686/2.0E-99/--	biological_process:GO:0006810//transport;cellular_component:GO:0016020//membrane;molecular_function:GO:0005542//folic acid binding;GO:0008518//reduced folate carrier activity;
CL192.Contig3_All	NA	NA	NA	NA	NA	NA	NA
CL193.Contig1_All	gi|646723445|gb|KDR24042.1|/1.8209e-126/Niemann-Pick C1 protein [Zootermopsis nevadensis]	gi|60688373|gb|BC090541.1|/8e-13/Danio rerio Niemann-Pick disease, type C1, mRNA (cDNA clone IMAGE:7149020), partial cds	sp|O35604|NPC1_MOUSE/4e-98/Niemann-Pick C1 protein OS=Mus musculus GN=Npc1 PE=1 SV=2	tca:655972/2e-121/similar to CG5722-PA; K12385 Niemann-Pick C1 protein	NA	PTHR10796:SF35/1.6E-155/--	NA
CL193.Contig2_All	NA	NA	NA	NA	NA	NA	NA
CL193.Contig3_All	gi|646723445|gb|KDR24042.1|/1.10006e-125/Niemann-Pick C1 protein [Zootermopsis nevadensis]	gi|60688373|gb|BC090541.1|/2e-12/Danio rerio Niemann-Pick disease, type C1, mRNA (cDNA clone IMAGE:7149020), partial cds	sp|O35604|NPC1_MOUSE/9e-98/Niemann-Pick C1 protein OS=Mus musculus GN=Npc1 PE=1 SV=2	tca:655972/2e-120/similar to CG5722-PA; K12385 Niemann-Pick C1 protein	NA	PTHR10796/5.5E-157/--	NA
CL193.Contig4_All	gi|646723445|gb|KDR24042.1|/0/Niemann-Pick C1 protein [Zootermopsis nevadensis]	gi|512898548|ref|XM_004924368.1|/1e-29/PREDICTED: Bombyx mori niemann-Pick C1 protein-like (LOC101742149), transcript variant X1, mRNA	sp|O35604|NPC1_MOUSE/0.0/Niemann-Pick C1 protein OS=Mus musculus GN=Npc1 PE=1 SV=2	ame:552375/0.0/niemann-Pick C1 protein-like; K12385 Niemann-Pick C1 protein	NA	PF02460/3.9E-30/Patched family	NA
CL193.Contig5_All	NA	gi|56044714|gb|AC102501.9|/2e-21/Mus musculus chromosome 5, clone RP24-315J23, complete sequence	NA	NA	NA	NA	NA
CL194.Contig1_All	NA	NA	NA	NA	NA	NA	NA
CL194.Contig2_All	gi|675366771|gb|KFM59673.1|/4.88529e-17/Retrovirus-related Pol polyprotein from transposon 412, partial [Stegodyphus mimosarum]	NA	NA	NA	NA	NA	NA
CL195.Contig1_All	gi|383856114|ref|XP_003703555.1|/9.6417e-54/PREDICTED: uncharacterized protein LOC100882403 [Megachile rotundata]	NA	sp|Q9D9B4|CJ011_MOUSE/4e-17/Leucine-rich repeat-containing protein C10orf11 homolog OS=Mus musculus PE=2 SV=1	bmy:Bm1_15860/5e-06/U2 small nuclear ribonucleoprotein A'; K11092 U2 small nuclear ribonucleoprotein A'	CAC3279_2/7e-06/---	PTHR10552:SF11/6.4E-33/--	NA
CL195.Contig2_All	gi|383856114|ref|XP_003703555.1|/9.38112e-54/PREDICTED: uncharacterized protein LOC100882403 [Megachile rotundata]	NA	sp|Q9D9B4|CJ011_MOUSE/4e-17/Leucine-rich repeat-containing protein C10orf11 homolog OS=Mus musculus PE=2 SV=1	bmy:Bm1_15860/5e-06/U2 small nuclear ribonucleoprotein A'; K11092 U2 small nuclear ribonucleoprotein A'	CAC3279_2/7e-06/---	PTHR10552:SF11/6.4E-33/--	NA
CL196.Contig1_All	NA	NA	NA	NA	NA	NA	NA
CL196.Contig2_All	gi|646702743|gb|KDR11794.1|/2.84177e-17/hypothetical protein L798_14173 [Zootermopsis nevadensis]	NA	NA	hmg:100207763/1e-07/similar to caspase-8; K04398 caspase 8 [EC:3.4.22.61]	NA	NA	NA
CL197.Contig1_All	gi|260834499|ref|XP_002612248.1|/6.31522e-44/hypothetical protein BRAFLDRAFT_100078 [Branchiostoma floridae] &gt;gi|229297623|gb|EEN68257.1| hypothetical protein BRAFLDRAFT_100078 [Branchiostoma floridae]	NA	NA	NA	NA	PTHR14694/5.2E-17/--	NA
CL197.Contig2_All	NA	NA	NA	NA	NA	NA	NA
CL198.Contig1_All	NA	NA	sp|P84843|VASOT_HYBBI/2e-06/Vasotab OS=Hybomitra bimaculata PE=1 SV=1	NA	NA	NA	NA
CL198.Contig2_All	NA	NA	NA	NA	NA	NA	NA
CL198.Contig3_All	NA	NA	NA	NA	NA	NA	NA
CL199.Contig1_All	gi|646713874|gb|KDR18050.1|/0/hypothetical protein L798_07727, partial [Zootermopsis nevadensis]	gi|347963928|ref|XM_003436961.1|/3e-23/Anopheles gambiae str. PEST AGAP013262-PA (AgaP_AGAP013262) mRNA, complete cds	sp|Q6PZE0|MUC19_MOUSE/5e-41/Mucin-19 OS=Mus musculus GN=Muc19 PE=2 SV=2	oaa:100075123/1e-50/uncharacterized LOC100075123; K13172 serine/arginine repetitive matrix protein 2	DR2133/1e-12/---	NA	NA
CL199.Contig2_All	gi|646713874|gb|KDR18050.1|/0/hypothetical protein L798_07727, partial [Zootermopsis nevadensis]	gi|347963928|ref|XM_003436961.1|/4e-23/Anopheles gambiae str. PEST AGAP013262-PA (AgaP_AGAP013262) mRNA, complete cds	sp|Q6PZE0|MUC19_MOUSE/3e-41/Mucin-19 OS=Mus musculus GN=Muc19 PE=2 SV=2	oaa:100075123/3e-50/uncharacterized LOC100075123; K13172 serine/arginine repetitive matrix protein 2	DR2133/4e-12/---	NA	NA
CL199.Contig3_All	gi|646713874|gb|KDR18050.1|/0/hypothetical protein L798_07727, partial [Zootermopsis nevadensis]	gi|347963928|ref|XM_003436961.1|/4e-23/Anopheles gambiae str. PEST AGAP013262-PA (AgaP_AGAP013262) mRNA, complete cds	sp|Q6PZE0|MUC19_MOUSE/9e-41/Mucin-19 OS=Mus musculus GN=Muc19 PE=2 SV=2	oaa:100075123/2e-51/uncharacterized LOC100075123; K13172 serine/arginine repetitive matrix protein 2	DR2133/4e-12/---	NA	NA
CL200.Contig1_All	gi|333033759|dbj|BAK23256.1|/0/discs large 1 [Gryllus bimaculatus]	gi|333033758|dbj|AB630176.1|/0.0/Gryllus bimaculatus GbDlg1 mRNA for discs large 1, complete cds	sp|P31007|DLG1_DROME/0.0/Disks large 1 tumor suppressor protein OS=Drosophila melanogaster GN=dlg1 PE=1 SV=2	tca:663521/0.0/similar to CG1725-PH, isoform H; K12075 discs large protein	YDR454c/9e-21/---	PS00856/-/Guanylate kinase-like signature.	NA
CL200.Contig2_All	gi|333033759|dbj|BAK23256.1|/0/discs large 1 [Gryllus bimaculatus]	gi|333033758|dbj|AB630176.1|/1e-156/Gryllus bimaculatus GbDlg1 mRNA for discs large 1, complete cds	sp|P31007|DLG1_DROME/0.0/Disks large 1 tumor suppressor protein OS=Drosophila melanogaster GN=dlg1 PE=1 SV=2	tca:663521/0.0/similar to CG1725-PH, isoform H; K12075 discs large protein	YDR454c/9e-21/---	PF00595/6.6E-21/PDZ domain (Also known as DHR or GLGF)	NA
CL200.Contig3_All	gi|333033759|dbj|BAK23256.1|/0/discs large 1 [Gryllus bimaculatus]	gi|333033758|dbj|AB630176.1|/0.0/Gryllus bimaculatus GbDlg1 mRNA for discs large 1, complete cds	sp|P31007|DLG1_DROME/0.0/Disks large 1 tumor suppressor protein OS=Drosophila melanogaster GN=dlg1 PE=1 SV=2	tca:663521/0.0/similar to CG1725-PH, isoform H; K12075 discs large protein	YDR454c/9e-21/---	PF00625/3.2E-65/Guanylate kinase	NA
CL200.Contig4_All	gi|333033759|dbj|BAK23256.1|/2.3855e-43/discs large 1 [Gryllus bimaculatus]	gi|333033758|dbj|AB630176.1|/4e-69/Gryllus bimaculatus GbDlg1 mRNA for discs large 1, complete cds	sp|P31007|DLG1_DROME/2e-29/Disks large 1 tumor suppressor protein OS=Drosophila melanogaster GN=dlg1 PE=1 SV=2	tca:663521/2e-34/similar to CG1725-PH, isoform H; K12075 discs large protein	NA	SM00228/4.5E-4/Domain present in PSD-95, Dlg, and ZO-1/2.	NA
CL201.Contig1_All	gi|646689340|gb|KDR06562.1|/1.31065e-59/hypothetical protein L798_03663 [Zootermopsis nevadensis]	NA	NA	NA	NA	NA	NA
CL201.Contig2_All	gi|646689340|gb|KDR06562.1|/2.68736e-62/hypothetical protein L798_03663 [Zootermopsis nevadensis]	NA	NA	NA	NA	NA	NA
CL202.Contig1_All	gi|646701661|gb|KDR11277.1|/7.86043e-82/Cytochrome P450 4C1 [Zootermopsis nevadensis]	gi|195575192|ref|XM_002105528.1|/3e-13/Drosophila simulans GD21551 (Dsim\GD21551), mRNA	sp|P29981|CP4C1_BLADI/2e-78/Cytochrome P450 4C1 OS=Blaberus discoidalis GN=CYP4C1 PE=2 SV=1	aga:AgaP_AGAP000194/3e-80/AGAP000194-PA; K15001 cytochrome P450, family 4 [EC:1.14.-.-]	VNG0422G/1e-37/---	PF00067/7.4E-83/Cytochrome P450	NA
CL202.Contig2_All	gi|510813266|gb|AGN52797.1|/1.02802e-38/cytochrome P450 [Laodelphax striatella]	gi|195575192|ref|XM_002105528.1|/2e-13/Drosophila simulans GD21551 (Dsim\GD21551), mRNA	sp|P29981|CP4C1_BLADI/2e-37/Cytochrome P450 4C1 OS=Blaberus discoidalis GN=CYP4C1 PE=2 SV=1	aga:AgaP_AGAP000194/6e-37/AGAP000194-PA; K15001 cytochrome P450, family 4 [EC:1.14.-.-]	AGc2890/8e-17/---	NA	NA
CL202.Contig3_All	gi|646703674|gb|KDR12227.1|/1.67922e-154/Cytochrome P450 4C1 [Zootermopsis nevadensis]	gi|195575192|ref|XM_002105528.1|/7e-13/Drosophila simulans GD21551 (Dsim\GD21551), mRNA	sp|P29981|CP4C1_BLADI/6e-149/Cytochrome P450 4C1 OS=Blaberus discoidalis GN=CYP4C1 PE=2 SV=1	aag:AaeL_AAEL008017/2e-128/cytochrome P450; K15001 cytochrome P450, family 4 [EC:1.14.-.-]	AGc2890/3e-37/---	PTHR24290:SF0/6.4E-111/--	NA
CL202.Contig4_All	gi|646701661|gb|KDR11277.1|/4.91269e-49/Cytochrome P450 4C1 [Zootermopsis nevadensis]	gi|2896036|gb|AF046008.1|AF046008/3e-09/Coptotermes acinaciformis family 4 cytochrome P450 (CYP4C9) mRNA, partial cds	sp|P29981|CP4C1_BLADI/3e-46/Cytochrome P450 4C1 OS=Blaberus discoidalis GN=CYP4C1 PE=2 SV=1	aga:AgaP_AGAP000194/3e-45/AGAP000194-PA; K15001 cytochrome P450, family 4 [EC:1.14.-.-]	VNG0422G/5e-27/---	PS00086/-/Cytochrome P450 cysteine heme-iron ligand signature.	NA
CL203.Contig1_All	gi|573908442|ref|XP_006641940.1|/6.36003e-27/PREDICTED: carboxypeptidase N subunit 2-like [Lepisosteus oculatus]	gi|354788649|gb|JN953150.1|/5e-06/Mus musculus targeted non-conditional, lacZ-tagged mutant allele Terf2:tm1e(EUCOMM)Wtsi; transgenic	sp|Q8R5M3|LRC15_RAT/3e-22/Leucine-rich repeat-containing protein 15 OS=Rattus norvegicus GN=Lrrc15 PE=2 SV=1	acs:100555566/1e-24/carboxypeptidase N subunit 2-like; K13023 carboxypeptidase N regulatory subunit	ECU09g0200/2e-14/---	PS51450/5.078/Leucine-rich repeat profile.	biological_process:GO:0050896//response to stimulus;GO:0009987//cellular process;
CL203.Contig2_All	gi|470272411|ref|XP_004363116.1|/1.39721e-31/hypothetical protein DFA_03513 [Dictyostelium fasciculatum] &gt;gi|328876902|gb|EGG25265.1| hypothetical protein DFA_03513 [Dictyostelium fasciculatum]	gi|374428414|emb|FQ310506.3|/5e-22/Dicentrarchus labrax chromosome sequence corresponding to linkage group 1, top part, complete sequence	sp|P35085|CBPP_DICDI/5e-28/Calcium-binding protein P OS=Dictyostelium discoideum GN=cbpP PE=2 SV=2	acs:100555566/1e-24/carboxypeptidase N subunit 2-like; K13023 carboxypeptidase N regulatory subunit	YDL140c/3e-16/---	PS51450/7.727/Leucine-rich repeat profile.	NA
CL204.Contig1_All	gi|189310188|emb|CAP20051.1|/6.0092e-81/transposase [Portunus pelagicus]	gi|62868235|emb|AJ865321.1|/9e-60/Pholidoptera griseoaptera microsatellite DNA, clone WPG 1-27	sp|Q7JQ07|MOS1T_DROMA/6e-43/Mariner Mos1 transposase OS=Drosophila mauritiana GN=mariner\T PE=1 SV=1	ptr:470738/4e-41/SETMAR; SET domain and mariner transposase fusion gene; K11433 histone-lysine N-methyltransferase SETMAR [EC:2.1.1.43]	NA	PTHR23016/3.0E-21/--	NA
CL204.Contig2_All	gi|675370025|gb|KFM62927.1|/5.78873e-10/Transposable element Tcb1 transposase, partial [Stegodyphus mimosarum]	gi|62868235|emb|AJ865321.1|/9e-33/Pholidoptera griseoaptera microsatellite DNA, clone WPG 1-27	NA	NA	NA	NA	NA
CL204.Contig3_All	gi|646700605|gb|KDR10706.1|/4.53595e-68/hypothetical protein L798_15468 [Zootermopsis nevadensis]	NA	sp|Q53H47|SETMR_HUMAN/6e-39/Histone-lysine N-methyltransferase SETMAR OS=Homo sapiens GN=SETMAR PE=1 SV=2	ptr:470738/2e-38/SETMAR; SET domain and mariner transposase fusion gene; K11433 histone-lysine N-methyltransferase SETMAR [EC:2.1.1.43]	NA	PF13565/1.8E-6/Homeodomain-like domain	NA
CL204.Contig4_All	gi|675375983|gb|KFM68885.1|/5.18272e-27/Transposable element Tcb1 transposase, partial [Stegodyphus mimosarum]	NA	sp|P03934|TC1A_CAEEL/3e-06/Transposable element Tc1 transposase OS=Caenorhabditis elegans GN=tc1a PE=3 SV=1	hmg:100197916/3e-07/similar to Usp22 protein; K11366 ubiquitin carboxyl-terminal hydrolase 22/27/51 [EC:3.1.2.15]	NA	PTHR23022/1.4E-17/--	NA
CL204.Contig5_All	gi|675378741|gb|KFM71643.1|/1.3677e-06/Retrotransposable element Tf2 protein type 1, partial [Stegodyphus mimosarum]	NA	NA	NA	NA	NA	NA
CL204.Contig6_All	gi|646700605|gb|KDR10706.1|/1.25276e-23/hypothetical protein L798_15468 [Zootermopsis nevadensis]	NA	sp|Q7JQ07|MOS1T_DROMA/2e-06/Mariner Mos1 transposase OS=Drosophila mauritiana GN=mariner\T PE=1 SV=1	NA	NA	NA	NA
CL205.Contig1_All	gi|646707038|gb|KDR13972.1|/2.2339e-21/hypothetical protein L798_11930 [Zootermopsis nevadensis]	NA	sp|E9QJ05|PT117_DANRE/8e-10/Protein PET117 homolog, mitochondrial OS=Danio rerio GN=pet117 PE=3 SV=1	phu:Phum_PHUM379780/5e-09/Nucleoside diphosphate-linked moiety X motif, putative; K13355 nucleoside diphosphate-linked moiety X motif 19, mitochondrial [EC:3.6.1.-]	NA	NA	NA
CL205.Contig2_All	gi|646707038|gb|KDR13972.1|/2.36083e-21/hypothetical protein L798_11930 [Zootermopsis nevadensis]	NA	sp|E9QJ05|PT117_DANRE/8e-10/Protein PET117 homolog, mitochondrial OS=Danio rerio GN=pet117 PE=3 SV=1	phu:Phum_PHUM379780/5e-09/Nucleoside diphosphate-linked moiety X motif, putative; K13355 nucleoside diphosphate-linked moiety X motif 19, mitochondrial [EC:3.6.1.-]	NA	NA	NA
CL206.Contig1_All	gi|607367425|gb|EZA61572.1|/0/AMP deaminase [Cerapachys biroi]	gi|262306536|gb|GQ888288.1|/2e-56/Acheta domesticus voucher AdoNEOPT AMP deaminase mRNA, partial cds	sp|Q01433|AMPD2_HUMAN/0.0/AMP deaminase 2 OS=Homo sapiens GN=AMPD2 PE=1 SV=2	ame:409444/0.0/AMP deaminase 2-like; K01490 AMP deaminase [EC:3.5.4.6]	YML035c/0.0/---	PF00962/1.8E-109/Adenosine/AMP deaminase	NA
CL206.Contig2_All	gi|646721746|gb|KDR22976.1|/2.26123e-68/AMP deaminase 2 [Zootermopsis nevadensis]	gi|194769477|ref|XM_001966795.1|/2e-14/Drosophila ananassae GF19070 (Dana\GF19070), mRNA	sp|Q01433|AMPD2_HUMAN/3e-17/AMP deaminase 2 OS=Homo sapiens GN=AMPD2 PE=1 SV=2	ame:409444/6e-67/AMP deaminase 2-like; K01490 AMP deaminase [EC:3.5.4.6]	NA	PTHR11359/3.3E-23/--	NA
CL206.Contig3_All	gi|646721746|gb|KDR22976.1|/0/AMP deaminase 2 [Zootermopsis nevadensis]	gi|262306536|gb|GQ888288.1|/1e-56/Acheta domesticus voucher AdoNEOPT AMP deaminase mRNA, partial cds	sp|Q02356|AMPD2_RAT/0.0/AMP deaminase 2 OS=Rattus norvegicus GN=Ampd2 PE=2 SV=2	ame:409444/0.0/AMP deaminase 2-like; K01490 AMP deaminase [EC:3.5.4.6]	YML035c/0.0/---	PF00962/1.8E-109/Adenosine/AMP deaminase	NA
CL207.Contig1_All	gi|642910240|ref|XP_008198519.1|/0/PREDICTED: glycogenin-2-like isoform X3 [Tribolium castaneum]	gi|326926295|ref|XM_003209290.1|/1e-10/PREDICTED: Meleagris gallopavo glycogenin-1-like (LOC100549941), mRNA	sp|Q9R062|GLYG_MOUSE/4e-94/Glycogenin-1 OS=Mus musculus GN=Gyg1 PE=2 SV=3	cqu:CpipJ_CPIJ013596/2e-138/glycogenin; K00750 glycogenin glucosyltransferase [EC:2.4.1.186]	Rv3876/2e-24/---	PTHR11183/3.5E-145/--	NA
CL207.Contig2_All	gi|642910240|ref|XP_008198519.1|/0/PREDICTED: glycogenin-2-like isoform X3 [Tribolium castaneum]	gi|326926295|ref|XM_003209290.1|/1e-10/PREDICTED: Meleagris gallopavo glycogenin-1-like (LOC100549941), mRNA	sp|Q9R062|GLYG_MOUSE/4e-94/Glycogenin-1 OS=Mus musculus GN=Gyg1 PE=2 SV=3	cqu:CpipJ_CPIJ013596/2e-138/glycogenin; K00750 glycogenin glucosyltransferase [EC:2.4.1.186]	Rv3876/8e-21/---	PTHR11183/3.5E-145/--	NA
CL207.Contig3_All	gi|642910240|ref|XP_008198519.1|/0/PREDICTED: glycogenin-2-like isoform X3 [Tribolium castaneum]	gi|326926295|ref|XM_003209290.1|/1e-10/PREDICTED: Meleagris gallopavo glycogenin-1-like (LOC100549941), mRNA	sp|Q9R062|GLYG_MOUSE/3e-94/Glycogenin-1 OS=Mus musculus GN=Gyg1 PE=2 SV=3	cqu:CpipJ_CPIJ013596/3e-139/glycogenin; K00750 glycogenin glucosyltransferase [EC:2.4.1.186]	Rv3876/3e-25/---	PTHR11183/8.2E-146/--	NA
CL208.Contig1_All	gi|607358250|gb|EZA52664.1|/0/Muscle LIM protein Mlp84B [Cerapachys biroi]	gi|153925147|dbj|AK283551.1|/3e-45/Gryllus bimaculatus mRNA, GBcontig30412	sp|Q24400|MLP2_DROME/0.0/Muscle LIM protein Mlp84B OS=Drosophila melanogaster GN=Mlp84B PE=1 SV=1	tgu:100227860/4e-42/cysteine and glycine-rich protein 1; K09377 cysteine and glycine-rich protein	NA	PTHR24215/2.0E-164/--	NA
CL208.Contig2_All	gi|607358250|gb|EZA52664.1|/0/Muscle LIM protein Mlp84B [Cerapachys biroi]	gi|153925147|dbj|AK283551.1|/2e-45/Gryllus bimaculatus mRNA, GBcontig30412	sp|Q24400|MLP2_DROME/0.0/Muscle LIM protein Mlp84B OS=Drosophila melanogaster GN=Mlp84B PE=1 SV=1	smm:Smp_087250/2e-59/crp1/csrp1/crip1; K09377 cysteine and glycine-rich protein	NA	PS00478/-/LIM zinc-binding domain signature.	NA
CL208.Contig3_All	NA	NA	NA	NA	NA	NA	NA
CL208.Contig4_All	NA	NA	NA	NA	NA	NA	NA
CL209.Contig1_All	gi|646713319|gb|KDR17722.1|/1.35269e-109/hypothetical protein L798_07263, partial [Zootermopsis nevadensis]	gi|347968525|ref|XM_312150.5|/7e-10/Anopheles gambiae str. PEST AGAP002773-PA (AgaP_AGAP002773) mRNA, complete cds	sp|P02812|PRB2_HUMAN/9e-18/Basic salivary proline-rich protein 2 OS=Homo sapiens GN=PRB2 PE=1 SV=3	spu:582941/4e-21/similar to DNA-repair protein complementing XP-A cells homolog (Xeroderma pigmentosum group A-complementing protein homolog); K10847 DNA-repair protein complementing XP-A cells	Rv3876/3e-09/---	PTHR21564:SF2/4.4E-57/--	NA
CL209.Contig2_All	gi|646713319|gb|KDR17722.1|/5.15707e-114/hypothetical protein L798_07263, partial [Zootermopsis nevadensis]	gi|34850739|emb|AL953907.19|/5e-24/Zebrafish DNA sequence from clone CH211-229I14 in linkage group 3, complete sequence	sp|P02812|PRB2_HUMAN/1e-17/Basic salivary proline-rich protein 2 OS=Homo sapiens GN=PRB2 PE=1 SV=3	bta:513125/3e-20/ATN1, RERE; atrophin 1; K05626 atrophin-1 (dentatorubral-pallidoluysian atrophy protein)	Rv3876/4e-09/---	PTHR21564/1.6E-47/--	NA
CL210.Contig1_All	NA	NA	NA	NA	NA	NA	NA
CL210.Contig2_All	gi|646722857|gb|KDR23699.1|/2.76717e-73/hypothetical protein L798_13411 [Zootermopsis nevadensis]	NA	sp|Q5R4C3|TM50B_PONAB/8e-49/Transmembrane protein 50B OS=Pongo abelii GN=TMEM50B PE=2 SV=1	NA	NA	PTHR13180:SF2/3.1E-68/--	NA
CL211.Contig1_All	NA	NA	NA	NA	NA	NA	NA
CL211.Contig2_All	NA	NA	NA	NA	NA	NA	NA
CL212.Contig1_All	gi|646720601|gb|KDR22262.1|/7.30998e-43/putative splicing factor 3B subunit 5 [Zootermopsis nevadensis]	gi|507642986|ref|XM_004701967.1|/3e-08/PREDICTED: Echinops telfairi splicing factor 3b, subunit 5, 10kDa (SF3B5), mRNA	sp|Q9VHI4|SF3B5_DROME/2e-40/Probable splicing factor 3B subunit 5 OS=Drosophila melanogaster GN=CG11985 PE=1 SV=1	nvi:100114118/4e-42/NV10157; probable splicing factor 3B subunit 5-like; K12832 splicing factor 3B subunit 5	NA	PTHR20978/1.3E-62/--	NA
CL212.Contig2_All	gi|646720601|gb|KDR22262.1|/7.49122e-43/putative splicing factor 3B subunit 5 [Zootermopsis nevadensis]	gi|507642986|ref|XM_004701967.1|/3e-08/PREDICTED: Echinops telfairi splicing factor 3b, subunit 5, 10kDa (SF3B5), mRNA	sp|Q9VHI4|SF3B5_DROME/2e-40/Probable splicing factor 3B subunit 5 OS=Drosophila melanogaster GN=CG11985 PE=1 SV=1	nvi:100114118/5e-42/NV10157; probable splicing factor 3B subunit 5-like; K12832 splicing factor 3B subunit 5	NA	PTHR20978/1.3E-62/--	NA
CL213.Contig1_All	gi|667256940|ref|XP_008566041.1|/8.38402e-11/PREDICTED: uncharacterized serine-rich protein C215.13-like [Galeopterus variegatus]	NA	sp|Q02505|MUC3A_HUMAN/2e-07/Mucin-3A OS=Homo sapiens GN=MUC3A PE=2 SV=2	NA	NA	NA	NA
CL213.Contig2_All	gi|667256940|ref|XP_008566041.1|/8.30212e-11/PREDICTED: uncharacterized serine-rich protein C215.13-like [Galeopterus variegatus]	NA	sp|Q02505|MUC3A_HUMAN/2e-07/Mucin-3A OS=Homo sapiens GN=MUC3A PE=2 SV=2	NA	NA	NA	NA
CL213.Contig3_All	gi|532085842|ref|XP_005328644.1|/6.02032e-06/PREDICTED: mucin-17 [Ictidomys tridecemlineatus]	NA	NA	NA	NA	NA	NA
CL213.Contig4_All	gi|532085842|ref|XP_005328644.1|/7.90245e-06/PREDICTED: mucin-17 [Ictidomys tridecemlineatus]	NA	NA	NA	NA	NA	NA
CL214.Contig1_All	gi|322780891|gb|EFZ10120.1|/2.83608e-17/hypothetical protein SINV_80889 [Solenopsis invicta]	NA	sp|Q6SPE9|SAMD1_RABIT/1e-08/Atherin OS=Oryctolagus cuniculus GN=SAMD1 PE=2 SV=1	dwi:Dwil_GK10059/2e-06/GK10059 gene product from transcript GK10059-RA; K02891 large subunit ribosomal protein L22e	XF0818/1e-06/---	SM00360/1.6E-7/RNA recognition motif	NA
CL214.Contig2_All	gi|322780891|gb|EFZ10120.1|/2.71128e-17/hypothetical protein SINV_80889 [Solenopsis invicta]	NA	sp|Q6SPE9|SAMD1_RABIT/1e-08/Atherin OS=Oryctolagus cuniculus GN=SAMD1 PE=2 SV=1	dwi:Dwil_GK10059/1e-06/GK10059 gene product from transcript GK10059-RA; K02891 large subunit ribosomal protein L22e	XF0818/1e-06/---	SM00360/1.6E-7/RNA recognition motif	NA
CL214.Contig3_All	gi|322780891|gb|EFZ10120.1|/2.95659e-17/hypothetical protein SINV_80889 [Solenopsis invicta]	NA	sp|Q6SPE9|SAMD1_RABIT/4e-09/Atherin OS=Oryctolagus cuniculus GN=SAMD1 PE=2 SV=1	gga:775973/2e-08/FMN2; formin 2; K02184 formin 2	XF0818/8e-07/---	SM00360/1.6E-7/RNA recognition motif	NA
CL214.Contig4_All	gi|611996059|ref|XP_001379369.3|/2.2986e-06/PREDICTED: BTB/POZ domain-containing protein 9 isoform X1 [Monodelphis domestica]	NA	NA	mdo:100029678/2e-07/BTBD9; BTB (POZ) domain containing 9; K10481 BTB/POZ domain-containing protein 9	NA	NA	NA
CL215.Contig1_All	gi|646661416|gb|KDQ85826.1|/1.3958e-56/Calcium-binding protein E63-1 [Zootermopsis nevadensis]	NA	sp|P48593|E631_DROME/3e-49/Calcium-binding protein E63-1 OS=Drosophila melanogaster GN=Eip63F-1 PE=2 SV=2	bta:520404/1e-21/CALML5; calmodulin-like 5; K02183 calmodulin	SPAC3A12.14/4e-21/---	PS50222/10.859/EF-hand calcium-binding domain profile.	NA
CL215.Contig2_All	NA	NA	NA	NA	NA	NA	NA
CL215.Contig3_All	gi|646661416|gb|KDQ85826.1|/1.8707e-64/Calcium-binding protein E63-1 [Zootermopsis nevadensis]	NA	sp|P48593|E631_DROME/2e-53/Calcium-binding protein E63-1 OS=Drosophila melanogaster GN=Eip63F-1 PE=2 SV=2	ptr:456153/1e-23/CALM3; calmodulin 3 (phosphorylase kinase, delta); K02183 calmodulin	SPAC3A12.14/2e-23/---	PS00018/-/EF-hand calcium-binding domain.	NA
CL216.Contig1_All	gi|646696603|gb|KDR08779.1|/1.32703e-65/Beta-glucuronidase [Zootermopsis nevadensis]	NA	sp|P12265|BGLR_MOUSE/2e-45/Beta-glucuronidase OS=Mus musculus GN=Gusb PE=2 SV=2	api:100168343/1e-66/beta-glucuronidase-like; K01195 beta-glucuronidase [EC:3.2.1.31]	ZuidAm/6e-40/---	PTHR10066/2.2E-82/--	biological_process:GO:0008152//metabolic process;molecular_function:GO:0004553//hydrolase activity, hydrolyzing O-glycosyl compounds;
CL216.Contig2_All	gi|646696603|gb|KDR08779.1|/9.91706e-74/Beta-glucuronidase [Zootermopsis nevadensis]	NA	sp|P12265|BGLR_MOUSE/6e-51/Beta-glucuronidase OS=Mus musculus GN=Gusb PE=2 SV=2	api:100168343/8e-74/beta-glucuronidase-like; K01195 beta-glucuronidase [EC:3.2.1.31]	ZuidAm/4e-41/---	PTHR10066:SF51/1.9E-93/--	biological_process:GO:0008152//metabolic process;molecular_function:GO:0004553//hydrolase activity, hydrolyzing O-glycosyl compounds;
CL217.Contig1_All	gi|646699709|gb|KDR10207.1|/0/Actin-binding LIM protein 1 [Zootermopsis nevadensis]	gi|501296989|dbj|AK417861.1|/1e-37/Riptortus pedestris mRNA for ablim, complete cds, sequence id: Rped-1240	sp|O14639|ABLM1_HUMAN/7e-52/Actin-binding LIM protein 1 OS=Homo sapiens GN=ABLIM1 PE=1 SV=3	aga:AgaP_AGAP005425/0.0/AGAP005425-PA; K07520 actin-binding LIM protein	NA	PTHR24213/1.2E-242/--	biological_process:GO:0007010//cytoskeleton organization;molecular_function:GO:0003779//actin binding;GO:0008270//zinc ion binding;
CL217.Contig2_All	gi|665813863|ref|XP_008555508.1|/6.62663e-14/PREDICTED: division abnormally delayed protein [Microplitis demolitor]	NA	sp|Q9QZF2|GPC1_MOUSE/2e-09/Glypican-1 OS=Mus musculus GN=Gpc1 PE=1 SV=1	ame:552545/2e-13/dally; division abnormally delayed; K02306 dally	NA	PF01153/1.2E-19/Glypican	NA
CL217.Contig3_All	gi|242017898|ref|XP_002429421.1|/0/ablim, putative [Pediculus humanus corporis] &gt;gi|212514347|gb|EEB16683.1| ablim, putative [Pediculus humanus corporis]	gi|501296989|dbj|AK417861.1|/2e-37/Riptortus pedestris mRNA for ablim, complete cds, sequence id: Rped-1240	sp|O14639|ABLM1_HUMAN/6e-113/Actin-binding LIM protein 1 OS=Homo sapiens GN=ABLIM1 PE=1 SV=3	aga:AgaP_AGAP005425/0.0/AGAP005425-PA; K07520 actin-binding LIM protein	NA	PS50023/13.563/LIM domain profile.	biological_process:GO:0007010//cytoskeleton organization;molecular_function:GO:0003779//actin binding;GO:0008270//zinc ion binding;GO:0016740//transferase activity;
CL217.Contig4_All	gi|642935411|ref|XP_008197999.1|/0/PREDICTED: actin-binding LIM protein 3 isoform X2 [Tribolium castaneum]	gi|501296989|dbj|AK417861.1|/2e-37/Riptortus pedestris mRNA for ablim, complete cds, sequence id: Rped-1240	sp|O14639|ABLM1_HUMAN/3e-100/Actin-binding LIM protein 1 OS=Homo sapiens GN=ABLIM1 PE=1 SV=3	aga:AgaP_AGAP005425/0.0/AGAP005425-PA; K07520 actin-binding LIM protein	NA	PS50023/13.563/LIM domain profile.	biological_process:GO:0007010//cytoskeleton organization;molecular_function:GO:0003779//actin binding;GO:0008270//zinc ion binding;
CL217.Contig5_All	gi|242017898|ref|XP_002429421.1|/0/ablim, putative [Pediculus humanus corporis] &gt;gi|212514347|gb|EEB16683.1| ablim, putative [Pediculus humanus corporis]	gi|501296989|dbj|AK417861.1|/2e-37/Riptortus pedestris mRNA for ablim, complete cds, sequence id: Rped-1240	sp|O14639|ABLM1_HUMAN/2e-114/Actin-binding LIM protein 1 OS=Homo sapiens GN=ABLIM1 PE=1 SV=3	aga:AgaP_AGAP005425/0.0/AGAP005425-PA; K07520 actin-binding LIM protein	RSc1191/3e-06/---	PS00478/-/LIM zinc-binding domain signature.	biological_process:GO:0007010//cytoskeleton organization;molecular_function:GO:0003779//actin binding;GO:0008270//zinc ion binding;GO:0016740//transferase activity;
CL218.Contig1_All	gi|432958375|ref|XP_004086004.1|/4.29562e-37/PREDICTED: oocyte zinc finger protein XlCOF6-like [Oryzias latipes]	NA	sp|Q9N003|ZN425_MACFA/8e-33/Zinc finger protein 425 (Fragment) OS=Macaca fascicularis GN=ZNF425 PE=2 SV=2	ecb:100060670/6e-36/ZNF425; zinc finger protein 425; K09228 KRAB domain-containing zinc finger protein	SPAC144.09c/2e-16/---	PF13894/0.011/C2H2-type zinc finger	NA
CL218.Contig2_All	gi|617370957|ref|XP_007573043.1|/8.92585e-38/PREDICTED: gastrula zinc finger protein XlCGF57.1-like [Poecilia formosa]	NA	sp|Q9N003|ZN425_MACFA/5e-33/Zinc finger protein 425 (Fragment) OS=Macaca fascicularis GN=ZNF425 PE=2 SV=2	ecb:100060670/6e-36/ZNF425; zinc finger protein 425; K09228 KRAB domain-containing zinc finger protein	SPAC144.09c/2e-17/---	SM00355/19.0/zinc finger	NA
CL218.Contig3_All	gi|432958375|ref|XP_004086004.1|/4.1446e-37/PREDICTED: oocyte zinc finger protein XlCOF6-like [Oryzias latipes]	NA	sp|Q9N003|ZN425_MACFA/8e-33/Zinc finger protein 425 (Fragment) OS=Macaca fascicularis GN=ZNF425 PE=2 SV=2	ecb:100060670/5e-36/ZNF425; zinc finger protein 425; K09228 KRAB domain-containing zinc finger protein	SPAC144.09c/2e-16/---	PF13894/0.0094/C2H2-type zinc finger	NA
CL218.Contig4_All	gi|432958375|ref|XP_004086004.1|/4.4718e-37/PREDICTED: oocyte zinc finger protein XlCOF6-like [Oryzias latipes]	NA	sp|Q9N003|ZN425_MACFA/8e-33/Zinc finger protein 425 (Fragment) OS=Macaca fascicularis GN=ZNF425 PE=2 SV=2	ecb:100060670/6e-36/ZNF425; zinc finger protein 425; K09228 KRAB domain-containing zinc finger protein	SPAC144.09c/2e-16/---	PS00028/-/Zinc finger C2H2 type domain signature.	NA
CL218.Contig5_All	gi|617370957|ref|XP_007573043.1|/7.12088e-38/PREDICTED: gastrula zinc finger protein XlCGF57.1-like [Poecilia formosa]	NA	sp|Q9N003|ZN425_MACFA/4e-33/Zinc finger protein 425 (Fragment) OS=Macaca fascicularis GN=ZNF425 PE=2 SV=2	ecb:100060670/5e-36/ZNF425; zinc finger protein 425; K09228 KRAB domain-containing zinc finger protein	SPAC144.09c/2e-17/---	PS00028/-/Zinc finger C2H2 type domain signature.	NA
CL219.Contig1_All	NA	NA	NA	NA	NA	NA	NA
CL219.Contig2_All	NA	NA	NA	NA	NA	NA	NA
CL220.Contig1_All	gi|523511841|gb|AGQ48062.1|/2.33279e-97/cytochrome P450 monooxygenase [Coptotermes formosanus]	NA	sp|Q9CX98|CP2U1_MOUSE/3e-54/Cytochrome P450 2U1 OS=Mus musculus GN=Cyp2u1 PE=2 SV=2	tca:658858/3e-71/CYP15A1; cytochrome P450 15A1; K14937 cytochrome P450, family 15, subfamily A, polypeptide 1	BH0579/8e-24/---	PF00067/2.0E-78/Cytochrome P450	NA
CL220.Contig2_All	gi|523511841|gb|AGQ48062.1|/5.04717e-98/cytochrome P450 monooxygenase [Coptotermes formosanus]	NA	sp|Q9CX98|CP2U1_MOUSE/6e-54/Cytochrome P450 2U1 OS=Mus musculus GN=Cyp2u1 PE=2 SV=2	tca:658858/2e-71/CYP15A1; cytochrome P450 15A1; K14937 cytochrome P450, family 15, subfamily A, polypeptide 1	BH0579/2e-23/---	PTHR24300:SF130/4.5E-129/--	NA
CL220.Contig3_All	gi|523511841|gb|AGQ48062.1|/5.47823e-75/cytochrome P450 monooxygenase [Coptotermes formosanus]	NA	sp|Q9CX98|CP2U1_MOUSE/8e-51/Cytochrome P450 2U1 OS=Mus musculus GN=Cyp2u1 PE=2 SV=2	tca:658858/1e-52/CYP15A1; cytochrome P450 15A1; K14937 cytochrome P450, family 15, subfamily A, polypeptide 1	BH0579/3e-23/---	PR00385/4.5E-10/P450 superfamily signature	NA
CL220.Contig4_All	gi|646721089|gb|KDR22559.1|/1.31296e-129/Cytochrome P450 2J2 [Zootermopsis nevadensis]	NA	sp|O54750|CP2J6_MOUSE/7e-69/Cytochrome P450 2J6 OS=Mus musculus GN=Cyp2j6 PE=2 SV=2	tca:658858/7e-93/CYP15A1; cytochrome P450 15A1; K14937 cytochrome P450, family 15, subfamily A, polypeptide 1	all3746/6e-20/---	PR00385/9.8E-10/P450 superfamily signature	NA
CL220.Contig5_All	gi|646721089|gb|KDR22559.1|/1.49901e-139/Cytochrome P450 2J2 [Zootermopsis nevadensis]	NA	sp|O54750|CP2J6_MOUSE/6e-75/Cytochrome P450 2J6 OS=Mus musculus GN=Cyp2j6 PE=2 SV=2	tca:658858/8e-98/CYP15A1; cytochrome P450 15A1; K14937 cytochrome P450, family 15, subfamily A, polypeptide 1	all3746/2e-20/---	PR00463/6.1E-46/E-class P450 group I signature	NA
CL220.Contig6_All	gi|523511841|gb|AGQ48062.1|/3.51505e-146/cytochrome P450 monooxygenase [Coptotermes formosanus]	NA	sp|Q9VW43|CP305_DROME/4e-79/Probable cytochrome P450 305a1 OS=Drosophila melanogaster GN=Cyp305a1 PE=2 SV=1	tca:658858/2e-104/CYP15A1; cytochrome P450 15A1; K14937 cytochrome P450, family 15, subfamily A, polypeptide 1	BH0579/9e-25/---	PR00463/2.3E-48/E-class P450 group I signature	NA
CL221.Contig1_All	gi|167534260|ref|XP_001748808.1|/2.01063e-25/hypothetical protein [Monosiga brevicollis MX1] &gt;gi|163772770|gb|EDQ86418.1| predicted protein [Monosiga brevicollis MX1]	NA	sp|E2RYF6|MUC22_HUMAN/1e-20/Mucin-22 OS=Homo sapiens GN=MUC22 PE=1 SV=2	acs:100563509/4e-19/mucin-2-like; K10955 intestinal mucin-2	YGL028c/8e-13/---	NA	biological_process:GO:0008152//metabolic process;molecular_function:GO:0016787//hydrolase activity;
CL221.Contig2_All	gi|514687996|ref|XP_004991574.1|/4.99174e-24/NOTCH2 protein [Salpingoeca rosetta] &gt;gi|326430083|gb|EGD75653.1| NOTCH2 protein [Salpingoeca rosetta]	NA	sp|Q75JC9|Y8484_DICDI/1e-22/Uncharacterized protein DDB_G0271670 OS=Dictyostelium discoideum GN=DDB_G0271670 PE=4 SV=1	cin:778828/2e-16/zf(phd)-2; zinc finger protein; K11728 nucleosome-remodeling factor subunit BPTF	YGL028c/3e-11/---	NA	NA
CL221.Contig3_All	gi|597850565|gb|EYC00042.1|/1.33583e-24/hypothetical protein Y032_0118g744 [Ancylostoma ceylanicum]	NA	sp|E2RYF6|MUC22_HUMAN/7e-19/Mucin-22 OS=Homo sapiens GN=MUC22 PE=1 SV=2	acs:100563509/1e-15/mucin-2-like; K10955 intestinal mucin-2	YGR189c/8e-13/---	NA	NA
CL222.Contig1_All	gi|478257589|gb|ENN77743.1|/1.75215e-105/hypothetical protein YQE_05813, partial [Dendroctonus ponderosae] &gt;gi|546677142|gb|ERL88039.1| hypothetical protein D910_05428 [Dendroctonus ponderosae]	NA	sp|Q91Z53|GRHPR_MOUSE/8e-89/Glyoxylate reductase/hydroxypyruvate reductase OS=Mus musculus GN=Grhpr PE=1 SV=1	tca:662063/4e-103/similar to CG1236-PA; K00049 glyoxylate/hydroxypyruvate reductase [EC:1.1.1.79 1.1.1.81]	BH3314/9e-62/---	PF00389/2.2E-34/D-isomer specific 2-hydroxyacid dehydrogenase, catalytic domain	biological_process:GO:0008152//metabolic process;molecular_function:GO:0016616//oxidoreductase activity, acting on the CH-OH group of donors, NAD or NADP as acceptor;GO:0000166//nucleotide binding;GO:0048037//cofactor binding;
CL222.Contig2_All	gi|260837447|ref|XP_002613715.1|/3.0317e-22/hypothetical protein BRAFLDRAFT_104160 [Branchiostoma floridae] &gt;gi|229299104|gb|EEN69724.1| hypothetical protein BRAFLDRAFT_104160 [Branchiostoma floridae]	NA	sp|Q91Z53|GRHPR_MOUSE/3e-20/Glyoxylate reductase/hydroxypyruvate reductase OS=Mus musculus GN=Grhpr PE=1 SV=1	mgp:100549242/3e-22/glyoxylate reductase/hydroxypyruvate reductase-like; K00049 glyoxylate/hydroxypyruvate reductase [EC:1.1.1.79 1.1.1.81]	SA0791/2e-13/---	PTHR10996/2.0E-35/--	NA
CL223.Contig1_All	gi|646703169|gb|KDR11985.1|/0/Myelin expression factor 2 [Zootermopsis nevadensis]	gi|506968546|gb|KC740793.1|/7e-26/Coptotermes formosanus clone CFSNI2723 myelin expression factor 2-like protein mRNA, partial cds	sp|Q9P2K5|MYEF2_HUMAN/1e-80/Myelin expression factor 2 OS=Homo sapiens GN=MYEF2 PE=1 SV=3	dre:555643/6e-77/hnrnpm, si:ch211-197g15.1, wu:fa10g07, wu:fa98b02; heterogeneous nuclear ribonucleoprotein M; K12887 heterogeneous nuclear ribonucleoprotein M	XF0818/1e-21/---	PF00076/3.1E-9/RNA recognition motif. (a.k.a. RRM, RBD, or RNP domain)	NA
CL223.Contig2_All	gi|646703169|gb|KDR11985.1|/0/Myelin expression factor 2 [Zootermopsis nevadensis]	gi|506968546|gb|KC740793.1|/8e-26/Coptotermes formosanus clone CFSNI2723 myelin expression factor 2-like protein mRNA, partial cds	sp|Q9P2K5|MYEF2_HUMAN/1e-80/Myelin expression factor 2 OS=Homo sapiens GN=MYEF2 PE=1 SV=3	dre:555643/7e-77/hnrnpm, si:ch211-197g15.1, wu:fa10g07, wu:fa98b02; heterogeneous nuclear ribonucleoprotein M; K12887 heterogeneous nuclear ribonucleoprotein M	XF0818/1e-21/---	PS50102/16.79/Eukaryotic RNA Recognition Motif (RRM) profile.	NA
CL223.Contig3_All	gi|646703169|gb|KDR11985.1|/0/Myelin expression factor 2 [Zootermopsis nevadensis]	gi|506968546|gb|KC740793.1|/7e-26/Coptotermes formosanus clone CFSNI2723 myelin expression factor 2-like protein mRNA, partial cds	sp|Q9P2K5|MYEF2_HUMAN/8e-81/Myelin expression factor 2 OS=Homo sapiens GN=MYEF2 PE=1 SV=3	dre:555643/6e-77/hnrnpm, si:ch211-197g15.1, wu:fa10g07, wu:fa98b02; heterogeneous nuclear ribonucleoprotein M; K12887 heterogeneous nuclear ribonucleoprotein M	XF0818/1e-21/---	SM00360/5.8E-23/RNA recognition motif	NA
CL224.Contig1_All	gi|641668727|ref|XP_008184553.1|/3.55231e-19/PREDICTED: craniofacial development protein 2-like [Acyrthosiphon pisum]	NA	sp|O02751|CFDP2_BOVIN/3e-06/Craniofacial development protein 2 OS=Bos taurus GN=CFDP2 PE=1 SV=2	NA	NA	NA	NA
CL224.Contig2_All	gi|672374615|gb|AIJ27485.1|/3.35666e-48/endonuclease-reverse transcriptase [Eyprepocnemis plorans plorans]	NA	sp|O02751|CFDP2_BOVIN/5e-18/Craniofacial development protein 2 OS=Bos taurus GN=CFDP2 PE=1 SV=2	NA	NA	PTHR23227/1.6E-26/--	NA
CL225.Contig1_All	gi|646713014|gb|KDR17534.1|/4.16409e-118/Interferon regulatory factor 2-binding protein 2-A [Zootermopsis nevadensis]	gi|462429773|gb|APGK01015263.1|/2e-11/Dendroctonus ponderosae Seq01015271, whole genome shotgun sequence	sp|Q6DIH5|I2BP2_XENTR/1e-46/Interferon regulatory factor 2-binding protein 2 OS=Xenopus tropicalis GN=irf2bp2 PE=2 SV=1	dan:Dana_GF10696/4e-12/GF10696 gene product from transcript GF10696-RA; K15144 mediator of RNA polymerase II transcription subunit 1	XF0818/8e-10/---	PTHR10816:SF16/2.3E-74/--	NA
CL225.Contig2_All	gi|646713014|gb|KDR17534.1|/5.59044e-55/Interferon regulatory factor 2-binding protein 2-A [Zootermopsis nevadensis]	gi|462429773|gb|APGK01015263.1|/8e-12/Dendroctonus ponderosae Seq01015271, whole genome shotgun sequence	sp|Q7T2G1|I2B2B_DANRE/4e-39/Interferon regulatory factor 2-binding protein 2-B OS=Danio rerio GN=irf2bp2b PE=2 SV=1	NA	NA	PTHR10816/1.4E-66/--	NA
CL226.Contig1_All	NA	NA	NA	NA	NA	NA	NA
CL226.Contig2_All	NA	NA	NA	NA	NA	NA	NA
CL226.Contig3_All	NA	NA	NA	NA	NA	NA	NA
CL226.Contig4_All	NA	NA	NA	NA	NA	NA	NA
CL227.Contig1_All	gi|646708335|gb|KDR14682.1|/1.05889e-41/hypothetical protein L798_11454, partial [Zootermopsis nevadensis]	NA	sp|Q9VDR1|MED25_DROME/1e-26/Mediator of RNA polymerase II transcription subunit 25 OS=Drosophila melanogaster GN=MED25 PE=2 SV=1	tca:664067/2e-39/similar to ARC/mediator transcriptional coactivator subunit; K15168 mediator of RNA polymerase II transcription subunit 25	NA	PTHR12433/7.5E-34/--	NA
CL227.Contig2_All	gi|658903811|ref|XP_008434649.1|/3.28612e-21/PREDICTED: keratin-associated protein 5-1-like [Poecilia reticulata]	NA	sp|Q54UW4|Y0777_DICDI/3e-19/Bromodomain-containing protein DDB_G0280777 OS=Dictyostelium discoideum GN=DDB_G0280777 PE=4 SV=1	aga:AgaP_AGAP004734/9e-19/AGAP004734-PA; K14972 PAX-interacting protein 1	YBR112c/3e-07/---	NA	NA
CL227.Contig3_All	gi|242011699|ref|XP_002426584.1|/0/transcription factor, putative [Pediculus humanus corporis] &gt;gi|212510733|gb|EEB13846.1| transcription factor, putative [Pediculus humanus corporis]	gi|49065672|gb|AC094507.9|/3e-32/Rattus norvegicus 1 BAC CH230-4E15 (Children's Hospital Oakland Research Institute) complete sequence	sp|Q9VDR1|MED25_DROME/1e-144/Mediator of RNA polymerase II transcription subunit 25 OS=Drosophila melanogaster GN=MED25 PE=2 SV=1	api:100162602/0.0/uncharacterized LOC100162602; K15168 mediator of RNA polymerase II transcription subunit 25	YKL032c/6e-18/---	PF11265/1.4E-71/Mediator complex subunit 25 von Willebrand factor type A	NA
CL227.Contig4_All	gi|242011699|ref|XP_002426584.1|/0/transcription factor, putative [Pediculus humanus corporis] &gt;gi|212510733|gb|EEB13846.1| transcription factor, putative [Pediculus humanus corporis]	gi|49065672|gb|AC094507.9|/3e-32/Rattus norvegicus 1 BAC CH230-4E15 (Children's Hospital Oakland Research Institute) complete sequence	sp|Q9VDR1|MED25_DROME/2e-153/Mediator of RNA polymerase II transcription subunit 25 OS=Drosophila melanogaster GN=MED25 PE=2 SV=1	api:100162602/5e-174/uncharacterized LOC100162602; K15168 mediator of RNA polymerase II transcription subunit 25	YKL032c/6e-18/---	PF11265/1.2E-71/Mediator complex subunit 25 von Willebrand factor type A	NA
CL227.Contig5_All	gi|383857208|ref|XP_003704097.1|/9.61994e-131/PREDICTED: uncharacterized protein LOC100878374 [Megachile rotundata]	gi|402765645|gb|JX543514.1|/1e-15/Phrynocephalus vlangalii forkhead box P2 mRNA, complete cds	sp|Q9VDR1|MED25_DROME/2e-82/Mediator of RNA polymerase II transcription subunit 25 OS=Drosophila melanogaster GN=MED25 PE=2 SV=1	ame:411545/2e-129/MED25; mediator of RNA polymerase II transcription subunit 25; K15168 mediator of RNA polymerase II transcription subunit 25	YBR112c/2e-13/---	PF09030/1.3E-15/Creb binding	NA
CL227.Contig6_All	gi|646708335|gb|KDR14682.1|/2.04251e-18/hypothetical protein L798_11454, partial [Zootermopsis nevadensis]	NA	sp|Q9VDR1|MED25_DROME/1e-10/Mediator of RNA polymerase II transcription subunit 25 OS=Drosophila melanogaster GN=MED25 PE=2 SV=1	tca:664067/1e-16/similar to ARC/mediator transcriptional coactivator subunit; K15168 mediator of RNA polymerase II transcription subunit 25	NA	PF11232/2.4E-12/Mediator complex subunit 25 PTOV activation and synapsin 2	NA
CL228.Contig1_All	NA	NA	NA	NA	NA	NA	NA
CL228.Contig2_All	NA	NA	NA	NA	NA	NA	NA
CL229.Contig1_All	gi|414073172|gb|AFW97644.1|/0/vitellogenin [Apolygus lucorum]	gi|426363600|ref|XM_004048878.1|/9e-12/PREDICTED: Gorilla gorilla gorilla small nuclear RNA activating complex, polypeptide 4, 190kDa (SNAPC4), mRNA	sp|Q9BPS0|VIT2_PERAM/4e-136/Vitellogenin-2 OS=Periplaneta americana GN=VG2 PE=2 SV=1	bta:617674/5e-23/HTR3A; 5-hydroxytryptamine (serotonin) receptor 3A; K04819 5-hydroxytryptamine receptor 3	NA	PF09172/1.7E-16/Domain of unknown function (DUF1943)	NA
CL229.Contig2_All	gi|169219461|dbj|BAG12118.1|/3.32201e-20/vitellogenin [Lethocerus deyrollei]	NA	sp|Q16927|VIT1_AEDAE/1e-14/Vitellogenin-A1 OS=Aedes aegypti GN=VGA1 PE=1 SV=2	NA	NA	PF09172/1.2E-10/Domain of unknown function (DUF1943)	NA
CL229.Contig3_All	gi|312190375|dbj|BAJ33507.1|/1.57381e-32/vitellogenin [Trigonotylus caelestialium]	NA	sp|Q9U8M0|VIT1_PERAM/3e-24/Vitellogenin-1 OS=Periplaneta americana GN=VG2 PE=2 SV=1	NA	NA	PF01347/5.4E-8/Lipoprotein amino terminal region	NA
CL229.Contig4_All	gi|676260204|dbj|BAP46319.1|/1.56678e-10/vitellogenin1, partial [Zootermopsis nevadensis]	NA	sp|Q9U8M0|VIT1_PERAM/6e-11/Vitellogenin-1 OS=Periplaneta americana GN=VG2 PE=2 SV=1	NA	NA	PF01347/1.0E-7/Lipoprotein amino terminal region	NA
CL229.Contig5_All	gi|242021931|ref|XP_002431396.1|/5.93115e-18/Vitellogenin-1 precursor, putative [Pediculus humanus corporis] &gt;gi|212516672|gb|EEB18658.1| Vitellogenin-1 precursor, putative [Pediculus humanus corporis]	NA	sp|Q16927|VIT1_AEDAE/2e-16/Vitellogenin-A1 OS=Aedes aegypti GN=VGA1 PE=1 SV=2	NA	NA	PF01347/3.6E-6/Lipoprotein amino terminal region	NA
CL230.Contig1_All	gi|242021507|ref|XP_002431186.1|/4.3777e-72/Paired box protein Pax-1, putative [Pediculus humanus corporis] &gt;gi|212516435|gb|EEB18448.1| Paired box protein Pax-1, putative [Pediculus humanus corporis]	gi|542156194|ref|XM_005486843.1|/1e-101/PREDICTED: Zonotrichia albicollis paired box protein Pax-1-like (LOC102074099), mRNA	sp|P23757|POXM_DROME/3e-69/Paired box pox-meso protein OS=Drosophila melanogaster GN=Poxm PE=2 SV=3	ame:726200/1e-73/Pax-1; paired box protein Pax-1; K09382 paired box protein 1/9	NA	PF00292/7.6E-71/'Paired box' domain	biological_process:GO:0006355//regulation of transcription, DNA-templated;GO:0007275//multicellular organismal development;cellular_component:GO:0005634//nucleus;molecular_function:GO:0003677//DNA binding;
CL230.Contig2_All	gi|607364492|gb|EZA58704.1|/1.56341e-73/Paired box protein Pax-9 [Cerapachys biroi]	gi|542156194|ref|XM_005486843.1|/1e-101/PREDICTED: Zonotrichia albicollis paired box protein Pax-1-like (LOC102074099), mRNA	sp|P23757|POXM_DROME/1e-71/Paired box pox-meso protein OS=Drosophila melanogaster GN=Poxm PE=2 SV=3	ame:726200/1e-73/Pax-1; paired box protein Pax-1; K09382 paired box protein 1/9	DR2133/4e-07/---	PS51057/62.461/Paired domain profile.	NA
CL231.Contig1_All	gi|646718480|gb|KDR20920.1|/2.7553e-180/Protein phosphatase 1B [Zootermopsis nevadensis]	gi|525000084|ref|XM_005047724.1|/1e-10/PREDICTED: Ficedula albicollis protein phosphatase, Mg2+/Mn2+ dependent, 1A (PPM1A), transcript variant X2, mRNA	sp|P35815|PPM1B_RAT/6e-132/Protein phosphatase 1B OS=Rattus norvegicus GN=Ppm1b PE=2 SV=1	nvi:100123349/1e-151/NV11558; protein phosphatase 1B-like; K04461 protein phosphatase 1B (formerly 2C) [EC:3.1.3.16]	SPCC1223.11/3e-56/---	PF07830/1.2E-25/Protein serine/threonine phosphatase 2C, C-terminal domain	NA
CL231.Contig2_All	gi|646718480|gb|KDR20920.1|/0/Protein phosphatase 1B [Zootermopsis nevadensis]	gi|525000084|ref|XM_005047724.1|/3e-10/PREDICTED: Ficedula albicollis protein phosphatase, Mg2+/Mn2+ dependent, 1A (PPM1A), transcript variant X2, mRNA	sp|P35815|PPM1B_RAT/1e-131/Protein phosphatase 1B OS=Rattus norvegicus GN=Ppm1b PE=2 SV=1	nvi:100123349/1e-150/NV11558; protein phosphatase 1B-like; K04461 protein phosphatase 1B (formerly 2C) [EC:3.1.3.16]	SPCC1223.11/8e-56/---	PS01032/-/Protein phosphatase 2C signature.	NA
CL231.Contig3_All	gi|646718480|gb|KDR20920.1|/1.24706e-179/Protein phosphatase 1B [Zootermopsis nevadensis]	gi|525000084|ref|XM_005047724.1|/5e-10/PREDICTED: Ficedula albicollis protein phosphatase, Mg2+/Mn2+ dependent, 1A (PPM1A), transcript variant X2, mRNA	sp|P20650|PPM1A_RAT/9e-132/Protein phosphatase 1A OS=Rattus norvegicus GN=Ppm1a PE=1 SV=1	nvi:100123349/4e-151/NV11558; protein phosphatase 1B-like; K04461 protein phosphatase 1B (formerly 2C) [EC:3.1.3.16]	SPCC1223.11/1e-55/---	SM00332/6.3E-101/Serine/threonine phosphatases, family 2C, catalytic domain	NA
CL231.Contig4_All	gi|646718480|gb|KDR20920.1|/2.15422e-180/Protein phosphatase 1B [Zootermopsis nevadensis]	gi|525000084|ref|XM_005047724.1|/2e-10/PREDICTED: Ficedula albicollis protein phosphatase, Mg2+/Mn2+ dependent, 1A (PPM1A), transcript variant X2, mRNA	sp|P20650|PPM1A_RAT/2e-132/Protein phosphatase 1A OS=Rattus norvegicus GN=Ppm1a PE=1 SV=1	nvi:100123349/9e-151/NV11558; protein phosphatase 1B-like; K04461 protein phosphatase 1B (formerly 2C) [EC:3.1.3.16]	SPCC1223.11/5e-56/---	PS01032/-/Protein phosphatase 2C signature.	NA
CL232.Contig1_All	gi|546682308|gb|ERL92261.1|/4.11086e-54/hypothetical protein D910_09578, partial [Dendroctonus ponderosae]	NA	sp|Q9Y530|OARD1_HUMAN/8e-39/O-acetyl-ADP-ribose deacetylase 1 OS=Homo sapiens GN=OARD1 PE=1 SV=2	aag:AaeL_AAEL000109/1e-06/enolase-phosphatase e-1; K09880 enolase-phosphatase E1 [EC:3.1.3.77]	NA	PS51154/12.019/Macro domain profile.	NA
CL232.Contig2_All	NA	NA	NA	NA	NA	NA	NA
CL233.Contig1_All	gi|114050853|ref|NP_001040410.1|/5.19831e-19/vacuolar protein sorting-associated protein VTA1 homolog [Bombyx mori] &gt;gi|95102786|gb|ABF51334.1| 1110059p08rik-like protein [Bombyx mori] &gt;gi|411100660|gb|AFW03815.1| Vta1 [Bombyx mori]	NA	sp|Q9CR26|VTA1_MOUSE/1e-15/Vacuolar protein sorting-associated protein VTA1 homolog OS=Mus musculus GN=Vta1 PE=1 SV=1	nvi:100121622/5e-19/NV12484; vacuolar protein sorting-associated protein VTA1 homolog; K12199 vacuolar protein sorting-associated protein VTA1	NA	PTHR12741/1.4E-23/--	NA
CL233.Contig2_All	gi|646702800|gb|KDR11827.1|/2.32731e-99/Vacuolar protein sorting-associated protein VTA1-like protein [Zootermopsis nevadensis]	gi|326915817|ref|XM_003204161.1|/1e-08/PREDICTED: Meleagris gallopavo vacuolar protein sorting-associated protein VTA1 homolog (LOC100548791), mRNA	sp|Q9CR26|VTA1_MOUSE/1e-74/Vacuolar protein sorting-associated protein VTA1 homolog OS=Mus musculus GN=Vta1 PE=1 SV=1	dgr:Dgri_GH15517/7e-89/GH15517 gene product from transcript GH15517-RA; K12199 vacuolar protein sorting-associated protein VTA1	NA	PTHR12741/1.4E-124/--	NA
CL234.Contig1_All	gi|166998042|emb|CAP78908.1|/0/succinic semialdehyde dehydrogenase [Ctenocephalides felis]	gi|62392168|emb|BX957335.12|/3e-17/Zebrafish DNA sequence from clone CH211-119A10 in linkage group 11 Contains the pax7 gene for paired box gene 7 and three CpG islands, complete sequence	sp|P51649|SSDH_HUMAN/1e-152/Succinate-semialdehyde dehydrogenase, mitochondrial OS=Homo sapiens GN=ALDH5A1 PE=1 SV=2	dpo:Dpse_GA18355/1e-172/GA18355 gene product from transcript GA18355-RA; K00139 succinate-semialdehyde dehydrogenase [EC:1.2.1.24]	PM1536/2e-135/---	PTHR11699:SF49/5.0E-274/--	NA
CL234.Contig2_All	gi|166998042|emb|CAP78908.1|/0/succinic semialdehyde dehydrogenase [Ctenocephalides felis]	gi|62392168|emb|BX957335.12|/3e-17/Zebrafish DNA sequence from clone CH211-119A10 in linkage group 11 Contains the pax7 gene for paired box gene 7 and three CpG islands, complete sequence	sp|P51649|SSDH_HUMAN/1e-152/Succinate-semialdehyde dehydrogenase, mitochondrial OS=Homo sapiens GN=ALDH5A1 PE=1 SV=2	dpo:Dpse_GA18355/1e-172/GA18355 gene product from transcript GA18355-RA; K00139 succinate-semialdehyde dehydrogenase [EC:1.2.1.24]	PM1536/2e-135/---	PTHR11699:SF49/5.0E-274/--	NA
CL235.Contig1_All	gi|501291136|dbj|BAN20305.1|/2.00451e-10/cuticle protein, putative [Riptortus pedestris]	gi|289517803|gb|GQ176607.1|/3e-07/Homo sapiens clone 578 ataxin 3 variant a (ATXN3) mRNA, complete sequence, alternatively spliced	sp|P81225|CU21_LOCMI/9e-12/Cuticle protein 21 OS=Locusta migratoria GN=ACP21 PE=1 SV=1	hsa:5144/5e-07/PDE4D, ACRDYS2, DKFZp686M11213, DPDE3, FLJ97311, HSPDE4D, PDE43, PDE4DN2, STRK1; phosphodiesterase 4D, cAMP-specific (EC:3.1.4.17); K01120 3',5'-cyclic-nucleotide phosphodiesterase [EC:3.1.4.17]	NA	NA	NA
CL235.Contig2_All	gi|501291136|dbj|BAN20305.1|/1.1806e-10/cuticle protein, putative [Riptortus pedestris]	gi|289517803|gb|GQ176607.1|/3e-07/Homo sapiens clone 578 ataxin 3 variant a (ATXN3) mRNA, complete sequence, alternatively spliced	sp|P83994|CU18A_LOCMI/3e-11/Cuticle protein 18.6, isoform A OS=Locusta migratoria PE=1 SV=1	api:100159606/7e-08/retinal homeobox protein Rx-like; K09332 retina and anterior neural fold homeobox protein	CC3494_1/3e-07/---	NA	NA
CL236.Contig1_All	NA	NA	NA	NA	NA	NA	NA
CL236.Contig2_All	gi|612004154|ref|XP_001371727.3|/1.54444e-12/PREDICTED: SKI family transcriptional corepressor 2 isoform X1 [Monodelphis domestica]	gi|57634461|gb|AC110222.9|/5e-21/Mus musculus chromosome 3, clone RP24-211P23, complete sequence	sp|Q6ZQ93|UBP34_MOUSE/7e-11/Ubiquitin carboxyl-terminal hydrolase 34 OS=Mus musculus GN=Usp34 PE=1 SV=3	xtr:100490033/2e-10/ubiquitin carboxyl-terminal hydrolase 34-like; K11853 ubiquitin carboxyl-terminal hydrolase 34 [EC:3.1.2.15]	PA1297/3e-09/---	NA	NA
CL236.Contig3_All	gi|612004154|ref|XP_001371727.3|/2.12884e-12/PREDICTED: SKI family transcriptional corepressor 2 isoform X1 [Monodelphis domestica]	gi|57634461|gb|AC110222.9|/6e-21/Mus musculus chromosome 3, clone RP24-211P23, complete sequence	sp|Q6ZQ93|UBP34_MOUSE/9e-11/Ubiquitin carboxyl-terminal hydrolase 34 OS=Mus musculus GN=Usp34 PE=1 SV=3	xtr:100490033/3e-10/ubiquitin carboxyl-terminal hydrolase 34-like; K11853 ubiquitin carboxyl-terminal hydrolase 34 [EC:3.1.2.15]	PA1297/4e-09/---	NA	NA
CL236.Contig4_All	gi|119584581|gb|EAW64177.1|/6.70964e-09/hCG2042888, isoform CRA_a [Homo sapiens] &gt;gi|119584582|gb|EAW64178.1| hCG2042888, isoform CRA_a [Homo sapiens] &gt;gi|119584583|gb|EAW64179.1| hCG2042888, isoform CRA_a [Homo sapiens]	NA	sp|Q17RH7|TPRXL_HUMAN/3e-10/Putative protein TPRXL OS=Homo sapiens GN=TPRXL PE=5 SV=2	NA	NA	NA	NA
CL236.Contig5_All	NA	NA	NA	NA	NA	NA	NA
CL236.Contig6_All	NA	NA	NA	NA	NA	NA	NA
CL237.Contig1_All	NA	NA	NA	NA	NA	NA	NA
CL237.Contig2_All	gi|512915562|ref|XP_004928419.1|/3.19475e-24/PREDICTED: uncharacterized protein LOC101746992 [Bombyx mori]	NA	sp|Q95SX7|RTBS_DROME/2e-06/Probable RNA-directed DNA polymerase from transposon BS OS=Drosophila melanogaster GN=RTase PE=2 SV=1	hmg:100197887/1e-19/similar to DNA polymerase kappa; K03511 DNA polymerase kappa subunit [EC:2.7.7.7]	NA	PTHR19446/1.9E-22/--	NA
CL237.Contig3_All	gi|443723160|gb|ELU11704.1|/8.3185e-09/hypothetical protein CAPTEDRAFT_91743, partial [Capitella teleta]	NA	NA	hmg:100197887/1e-07/similar to DNA polymerase kappa; K03511 DNA polymerase kappa subunit [EC:2.7.7.7]	NA	PTHR19446/3.6E-19/--	NA
CL237.Contig4_All	NA	NA	NA	NA	NA	NA	NA
CL238.Contig1_All	gi|662209192|ref|XP_008478185.1|/1.06384e-87/PREDICTED: myosin regulatory light chain sqh [Diaphorina citri]	gi|557759356|ref|XM_005179346.1|/4e-38/PREDICTED: Musca domestica myosin regulatory light chain sqh-like (LOC101897157), transcript variant X2, mRNA	sp|P40423|SQH_DROME/1e-87/Myosin regulatory light chain sqh OS=Drosophila melanogaster GN=sqh PE=1 SV=1	dmo:Dmoj_GI16168/6e-88/GI16168 gene product from transcript GI16168-RA; K12759 myosin regulatory light chain, invertebrate	ECU03g1570/1e-27/---	PF13833/0.0015/EF-hand domain pair	molecular_function:GO:0005509//calcium ion binding;
CL238.Contig2_All	gi|557759355|ref|XP_005179402.1|/7.52176e-88/PREDICTED: myosin regulatory light chain sqh-like isoform X1 [Musca domestica]	gi|557759356|ref|XM_005179346.1|/4e-38/PREDICTED: Musca domestica myosin regulatory light chain sqh-like (LOC101897157), transcript variant X2, mRNA	sp|P40423|SQH_DROME/1e-87/Myosin regulatory light chain sqh OS=Drosophila melanogaster GN=sqh PE=1 SV=1	dmo:Dmoj_GI16168/5e-88/GI16168 gene product from transcript GI16168-RA; K12759 myosin regulatory light chain, invertebrate	ECU03g1570/9e-28/---	SM00054/2.8/EF-hand, calcium binding motif	molecular_function:GO:0005509//calcium ion binding;
CL239.Contig1_All	NA	NA	NA	NA	NA	NA	NA
CL239.Contig2_All	NA	NA	NA	NA	NA	NA	NA
CL239.Contig3_All	NA	NA	NA	NA	NA	NA	NA
CL240.Contig1_All	gi|646713603|gb|KDR17894.1|/5.18371e-35/hypothetical protein L798_08201 [Zootermopsis nevadensis]	NA	sp|Q6IR55|TM129_XENLA/3e-32/Transmembrane protein 129 OS=Xenopus laevis GN=tmem129 PE=2 SV=1	NA	NA	PTHR31322:SF1/4.7E-42/--	NA
CL240.Contig2_All	gi|646713603|gb|KDR17894.1|/4.69518e-130/hypothetical protein L798_08201 [Zootermopsis nevadensis]	NA	sp|Q6IR55|TM129_XENLA/7e-99/Transmembrane protein 129 OS=Xenopus laevis GN=tmem129 PE=2 SV=1	NA	NA	PF10272/6.8E-123/Putative transmembrane protein precursor	NA
CL241.Contig1_All	gi|646723665|gb|KDR24195.1|/0/Multidrug resistance-associated protein 1, partial [Zootermopsis nevadensis]	gi|154551046|gb|EF521415.1|/3e-15/Mytilus californianus ABCC/MRP-like protein mRNA, complete cds	sp|Q5F364|MRP1_CHICK/0.0/Multidrug resistance-associated protein 1 OS=Gallus gallus GN=ABCC1 PE=2 SV=1	xtr:100135090/0.0/abcc3, abc31, cmoat2, mlp2, moat-d, mrp3; ATP-binding cassette, sub-family C (CFTR/MRP), member 3; K05667 ATP-binding cassette, subfamily C (CFTR/MRP), member 3	YDR135c/0.0/---	SM00382/1.2E-13/ATPases associated with a variety of cellular activities	NA
CL241.Contig2_All	gi|307212219|gb|EFN88051.1|/2.3951e-27/Multidrug resistance-associated protein 1 [Harpegnathos saltator]	NA	sp|Q8HXQ5|MRP1_BOVIN/6e-22/Multidrug resistance-associated protein 1 OS=Bos taurus GN=ABCC1 PE=2 SV=1	cin:100185468/2e-26/similar to ATP-binding cassette, sub-family C, member 1; K05665 ATP-binding cassette, subfamily C (CFTR/MRP), member 1	YDR135c/4e-13/---	PTHR24223:SF204/4.9E-32/--	NA
CL241.Contig3_All	gi|665809442|ref|XP_008553089.1|/1.48306e-37/PREDICTED: multidrug resistance-associated protein 1 isoform X5 [Microplitis demolitor]	gi|512867940|ref|XM_002932218.2|/6e-06/PREDICTED: Xenopus (Silurana) tropicalis multidrug resistance-associated protein 1-like (LOC100493037), mRNA	sp|O15438|MRP3_HUMAN/4e-32/Canalicular multispecific organic anion transporter 2 OS=Homo sapiens GN=ABCC3 PE=1 SV=3	xtr:100135090/4e-35/abcc3, abc31, cmoat2, mlp2, moat-d, mrp3; ATP-binding cassette, sub-family C (CFTR/MRP), member 3; K05667 ATP-binding cassette, subfamily C (CFTR/MRP), member 3	YDR135c/9e-27/---	PF00005/9.3E-11/ABC transporter	NA
CL241.Contig4_All	NA	NA	NA	NA	NA	NA	NA
CL241.Contig5_All	gi|665809442|ref|XP_008553089.1|/3.08652e-71/PREDICTED: multidrug resistance-associated protein 1 isoform X5 [Microplitis demolitor]	gi|543366845|ref|XM_005526724.1|/1e-08/PREDICTED: Pseudopodoces humilis ATP-binding cassette, sub-family C (CFTR/MRP), member 3 (ABCC3), mRNA	sp|Q8HXQ5|MRP1_BOVIN/7e-62/Multidrug resistance-associated protein 1 OS=Bos taurus GN=ABCC1 PE=2 SV=1	xtr:100135090/5e-63/abcc3, abc31, cmoat2, mlp2, moat-d, mrp3; ATP-binding cassette, sub-family C (CFTR/MRP), member 3; K05667 ATP-binding cassette, subfamily C (CFTR/MRP), member 3	SPAC3F10.11c/2e-49/---	PF00005/1.7E-17/ABC transporter	NA
CL241.Contig6_All	gi|443719985|gb|ELU09879.1|/2.4227e-24/hypothetical protein CAPTEDRAFT_178692 [Capitella teleta]	NA	sp|O88563|MRP3_RAT/5e-23/Canalicular multispecific organic anion transporter 2 OS=Rattus norvegicus GN=Abcc3 PE=2 SV=1	acs:100566537/5e-23/canalicular multispecific organic anion transporter 2-like; K05667 ATP-binding cassette, subfamily C (CFTR/MRP), member 3	SPAC3F10.11c/2e-19/---	PTHR24223/1.5E-42/--	NA
CL242.Contig1_All	NA	NA	NA	NA	NA	NA	NA
CL242.Contig2_All	NA	NA	NA	NA	NA	NA	NA
CL243.Contig1_All	NA	NA	NA	NA	NA	NA	NA
CL243.Contig2_All	NA	NA	NA	NA	NA	NA	NA
CL243.Contig3_All	NA	NA	NA	NA	NA	NA	NA
CL243.Contig4_All	NA	NA	NA	NA	NA	NA	NA
CL243.Contig5_All	NA	NA	NA	NA	NA	NA	NA
CL243.Contig6_All	NA	NA	NA	NA	NA	NA	NA
CL243.Contig7_All	NA	NA	NA	NA	NA	NA	NA
CL244.Contig1_All	NA	NA	NA	NA	NA	NA	NA
CL244.Contig2_All	NA	gi|354798802|gb|JN963303.1|/7e-07/Mus musculus targeted KO-first, conditional ready, lacZ-tagged mutant allele Faf1:tm1a(KOMP)Wtsi; transgenic	NA	NA	NA	NA	NA
CL245.Contig1_All	gi|646700901|gb|KDR10854.1|/1.57929e-167/Inward rectifier potassium channel 2 [Zootermopsis nevadensis]	gi|170064402|ref|XM_001867476.1|/6e-32/Culex quinquefasciatus inwardly rectifying k+ channel, mRNA	sp|F1NHE9|KCJ12_CHICK/1e-98/ATP-sensitive inward rectifier potassium channel 12 OS=Gallus gallus GN=KCNJ12 PE=1 SV=1	xtr:100496092/2e-98/ATP-sensitive inward rectifier potassium channel 12-like; K05005 potassium inwardly-rectifying channel subfamily J member 12	DR2133/7e-08/---	PF01007/6.0E-141/Inward rectifier potassium channel	NA
CL245.Contig2_All	gi|646700901|gb|KDR10854.1|/6.41914e-162/Inward rectifier potassium channel 2 [Zootermopsis nevadensis]	gi|170064402|ref|XM_001867476.1|/1e-31/Culex quinquefasciatus inwardly rectifying k+ channel, mRNA	sp|F1NHE9|KCJ12_CHICK/2e-98/ATP-sensitive inward rectifier potassium channel 12 OS=Gallus gallus GN=KCNJ12 PE=1 SV=1	xtr:100496092/3e-98/ATP-sensitive inward rectifier potassium channel 12-like; K05005 potassium inwardly-rectifying channel subfamily J member 12	DR2133/8e-08/---	PTHR11767:SF45/2.9E-216/--	NA
CL245.Contig3_All	gi|646700900|gb|KDR10853.1|/4.04205e-77/ATP-sensitive inward rectifier potassium channel 12 [Zootermopsis nevadensis]	gi|380022324|ref|XM_003694952.1|/1e-24/PREDICTED: Apis florea uncharacterized LOC100871820 (LOC100871820), mRNA	sp|Q64198|KCNJ4_MESAU/6e-49/Inward rectifier potassium channel 4 OS=Mesocricetus auratus GN=KCNJ4 PE=2 SV=1	rno:116649/2e-47/Kcnj4, Hirk2; potassium inwardly-rectifying channel, subfamily J, member 4; K04998 potassium inwardly-rectifying channel subfamily J member 4	DR1554/9e-06/---	PF01007/2.6E-70/Inward rectifier potassium channel	NA
CL246.Contig1_All	gi|642916336|ref|XP_008190980.1|/4.13533e-120/PREDICTED: rab11 family-interacting protein 4 isoform X2 [Tribolium castaneum]	NA	sp|Q86YS3|RFIP4_HUMAN/1e-53/Rab11 family-interacting protein 4 OS=Homo sapiens GN=RAB11FIP4 PE=1 SV=1	tca:663942/9e-119/similar to nuclear fallout CG33991-PC; K12485 Rab11 family-interacting protein 3/4	MK0690/1e-08/---	PF09457/4.8E-9/FIP domain	NA
CL246.Contig2_All	gi|646687665|gb|KDR05712.1|/4.90446e-106/Rab11 family-interacting protein 4 [Zootermopsis nevadensis]	NA	sp|Q86YS3|RFIP4_HUMAN/3e-49/Rab11 family-interacting protein 4 OS=Homo sapiens GN=RAB11FIP4 PE=1 SV=1	tca:663942/2e-96/similar to nuclear fallout CG33991-PC; K12485 Rab11 family-interacting protein 3/4	MK0690/1e-11/---	PTHR15726/9.0E-100/--	NA
CL246.Contig3_All	gi|646687665|gb|KDR05712.1|/3.57501e-101/Rab11 family-interacting protein 4 [Zootermopsis nevadensis]	NA	sp|Q86YS3|RFIP4_HUMAN/8e-52/Rab11 family-interacting protein 4 OS=Homo sapiens GN=RAB11FIP4 PE=1 SV=1	tca:663942/4e-95/similar to nuclear fallout CG33991-PC; K12485 Rab11 family-interacting protein 3/4	MK0690/1e-11/---	PS51511/16.361/FIP-RBD domain profile.	NA
CL246.Contig4_All	gi|642916336|ref|XP_008190980.1|/8.66097e-118/PREDICTED: rab11 family-interacting protein 4 isoform X2 [Tribolium castaneum]	NA	sp|Q86YS3|RFIP4_HUMAN/2e-51/Rab11 family-interacting protein 4 OS=Homo sapiens GN=RAB11FIP4 PE=1 SV=1	tca:663942/1e-120/similar to nuclear fallout CG33991-PC; K12485 Rab11 family-interacting protein 3/4	MK0690/2e-11/---	PTHR15726/2.7E-105/--	NA
CL246.Contig5_All	gi|646687665|gb|KDR05712.1|/2.61976e-116/Rab11 family-interacting protein 4 [Zootermopsis nevadensis]	NA	sp|Q86YS3|RFIP4_HUMAN/6e-46/Rab11 family-interacting protein 4 OS=Homo sapiens GN=RAB11FIP4 PE=1 SV=1	tca:663942/3e-71/similar to nuclear fallout CG33991-PC; K12485 Rab11 family-interacting protein 3/4	L10155/2e-08/---	PTHR15726/2.5E-97/--	NA
CL246.Contig6_All	gi|646687665|gb|KDR05712.1|/1.59985e-121/Rab11 family-interacting protein 4 [Zootermopsis nevadensis]	NA	sp|Q86YS3|RFIP4_HUMAN/1e-43/Rab11 family-interacting protein 4 OS=Homo sapiens GN=RAB11FIP4 PE=1 SV=1	tca:663942/1e-72/similar to nuclear fallout CG33991-PC; K12485 Rab11 family-interacting protein 3/4	MK0690/6e-11/---	PTHR15726/1.8E-93/--	NA
CL246.Contig7_All	gi|646687665|gb|KDR05712.1|/2.48889e-116/Rab11 family-interacting protein 4 [Zootermopsis nevadensis]	NA	sp|Q86YS3|RFIP4_HUMAN/6e-46/Rab11 family-interacting protein 4 OS=Homo sapiens GN=RAB11FIP4 PE=1 SV=1	tca:663942/3e-71/similar to nuclear fallout CG33991-PC; K12485 Rab11 family-interacting protein 3/4	L10155/2e-08/---	PTHR15726/2.5E-97/--	NA
CL246.Contig8_All	gi|646687665|gb|KDR05712.1|/2.79562e-100/Rab11 family-interacting protein 4 [Zootermopsis nevadensis]	NA	sp|Q86YS3|RFIP4_HUMAN/3e-45/Rab11 family-interacting protein 4 OS=Homo sapiens GN=RAB11FIP4 PE=1 SV=1	tca:663942/2e-69/similar to nuclear fallout CG33991-PC; K12485 Rab11 family-interacting protein 3/4	PAB2181/1e-08/---	PTHR15726/2.5E-94/--	NA
CL247.Contig1_All	gi|66503826|ref|XP_392190.2|/1.40813e-104/PREDICTED: inositol oxygenase-like [Apis mellifera]	gi|380026440|ref|XM_003696912.1|/1e-37/PREDICTED: Apis florea inositol oxygenase-like (LOC100863540), mRNA	sp|Q4V8T0|MIOX_DANRE/1e-79/Inositol oxygenase OS=Danio rerio GN=miox PE=2 SV=1	ame:408650/7e-106/inositol oxygenase-like; K00469 inositol oxygenase [EC:1.13.99.1]	NA	PF05153/1.8E-99/Family of unknown function (DUF706)	NA
CL247.Contig2_All	gi|357631731|gb|EHJ79200.1|/2.67231e-122/myo-inositol oxygenase [Danaus plexippus]	gi|514652781|ref|XM_004998883.1|/8e-12/Salpingoeca sp. ATCC 50818 myo-inositol oxidase (PTSG_00391) mRNA, complete cds	sp|Q4V8T0|MIOX_DANRE/3e-98/Inositol oxygenase OS=Danio rerio GN=miox PE=2 SV=1	ame:408650/4e-121/inositol oxygenase-like; K00469 inositol oxygenase [EC:1.13.99.1]	NA	PTHR12588/1.2E-170/--	biological_process:GO:0019310//inositol catabolic process;GO:0055114//oxidation-reduction process;cellular_component:GO:0005737//cytoplasm;molecular_function:GO:0005506//iron ion binding;GO:0050113//inositol oxygenase activity;
CL247.Contig3_All	gi|357631731|gb|EHJ79200.1|/2.1311e-122/myo-inositol oxygenase [Danaus plexippus]	gi|514652781|ref|XM_004998883.1|/9e-12/Salpingoeca sp. ATCC 50818 myo-inositol oxidase (PTSG_00391) mRNA, complete cds	sp|Q4V8T0|MIOX_DANRE/7e-99/Inositol oxygenase OS=Danio rerio GN=miox PE=2 SV=1	ame:408650/1e-121/inositol oxygenase-like; K00469 inositol oxygenase [EC:1.13.99.1]	NA	PF05153/1.0E-119/Family of unknown function (DUF706)	biological_process:GO:0019310//inositol catabolic process;GO:0055114//oxidation-reduction process;cellular_component:GO:0005737//cytoplasm;molecular_function:GO:0005506//iron ion binding;GO:0050113//inositol oxygenase activity;
CL247.Contig4_All	gi|357631731|gb|EHJ79200.1|/8.3271e-54/myo-inositol oxygenase [Danaus plexippus]	gi|195589753|ref|XM_002084578.1|/2e-07/Drosophila simulans GD14365 (Dsim\GD14365), mRNA	sp|Q4V8T0|MIOX_DANRE/2e-35/Inositol oxygenase OS=Danio rerio GN=miox PE=2 SV=1	aga:AgaP_AGAP003636/1e-53/AGAP003636-PA; K00469 inositol oxygenase [EC:1.13.99.1]	NA	PF05153/3.1E-42/Family of unknown function (DUF706)	biological_process:GO:0019310//inositol catabolic process;GO:0055114//oxidation-reduction process;cellular_component:GO:0005737//cytoplasm;molecular_function:GO:0005506//iron ion binding;GO:0050113//inositol oxygenase activity;
CL248.Contig1_All	gi|642913326|ref|XP_008195269.1|/0/PREDICTED: protein roadkill isoform X3 [Tribolium castaneum]	gi|350405284|ref|XM_003487337.1|/3e-60/PREDICTED: Bombus impatiens protein roadkill-like, transcript variant 2 (LOC100748122), mRNA	sp|Q9VFP2|RDX_DROME/0.0/Protein roadkill OS=Drosophila melanogaster GN=rdx PE=1 SV=2	ame:411827/0.0/protein roadkill-like; K10523 speckle-type POZ protein	NA	PTHR24413:SF91/6.9E-269/--	NA
CL248.Contig2_All	gi|642913324|ref|XP_008195263.1|/0/PREDICTED: speckle-type POZ protein B isoform X2 [Tribolium castaneum]	gi|350405284|ref|XM_003487337.1|/3e-60/PREDICTED: Bombus impatiens protein roadkill-like, transcript variant 2 (LOC100748122), mRNA	sp|Q9VFP2|RDX_DROME/0.0/Protein roadkill OS=Drosophila melanogaster GN=rdx PE=1 SV=2	ame:411827/0.0/protein roadkill-like; K10523 speckle-type POZ protein	NA	PS50097/20.83/BTB domain profile.	NA
CL249.Contig1_All	gi|2547264|gb|AAB81324.1|/7.20633e-08/syndecan-1, partial [Xenopus laevis]	gi|509392320|gb|KC699526.1|/3e-18/Arbacia lixula microsatellite ALM 14 sequence	sp|Q6ZQ93|UBP34_MOUSE/8e-08/Ubiquitin carboxyl-terminal hydrolase 34 OS=Mus musculus GN=Usp34 PE=1 SV=3	acs:100556736/2e-07/usp34; ubiquitin specific peptidase 34; K11853 ubiquitin carboxyl-terminal hydrolase 34 [EC:3.1.2.15]	PA1297/3e-06/---	NA	NA
CL249.Contig2_All	gi|672563657|gb|KFH04335.1|/5.47774e-08/hypothetical protein TGMAS_300160 [Toxoplasma gondii MAS]	gi|509392320|gb|KC699526.1|/4e-18/Arbacia lixula microsatellite ALM 14 sequence	sp|Q6ZQ93|UBP34_MOUSE/1e-07/Ubiquitin carboxyl-terminal hydrolase 34 OS=Mus musculus GN=Usp34 PE=1 SV=3	acs:100556736/3e-07/usp34; ubiquitin specific peptidase 34; K11853 ubiquitin carboxyl-terminal hydrolase 34 [EC:3.1.2.15]	PA1297/4e-06/---	NA	NA
CL250.Contig1_All	NA	gi|507642474|ref|XM_004701842.1|/2e-11/PREDICTED: Echinops telfairi GRB10 interacting GYF protein 2 (GIGYF2), mRNA	NA	NA	NA	NA	NA
CL250.Contig2_All	gi|66827693|ref|XP_647201.1|/8.91701e-06/hypothetical protein DDB_G0267658 [Dictyostelium discoideum AX4] &gt;gi|60475347|gb|EAL73282.1| hypothetical protein DDB_G0267658 [Dictyostelium discoideum AX4]	gi|5019683|gb|AF077591.1|AF077591/2e-17/Penaeus monodon clone TUZX4-6:74 microsatellite sequence	sp|C6KSX1|PF12P_PLAF7/6e-06/Surface protein P12p OS=Plasmodium falciparum (isolate 3D7) GN=PFS12P PE=3 SV=1	NA	YBL084c/2e-06/---	NA	NA
CL251.Contig1_All	gi|657580152|ref|XP_008294028.1|/8.52022e-67/PREDICTED: histone-lysine N-methyltransferase SETMAR-like isoform X1 [Stegastes partitus]	NA	sp|Q7JQ07|MOS1T_DROMA/4e-21/Mariner Mos1 transposase OS=Drosophila mauritiana GN=mariner\T PE=1 SV=1	hmg:100199829/1e-20/similar to SET domain and mariner transposase fusion; K11433 histone-lysine N-methyltransferase SETMAR [EC:2.1.1.43]	NA	PF01359/1.2E-16/Transposase (partial DDE domain)	NA
CL251.Contig2_All	gi|657580154|ref|XP_008294029.1|/1.20246e-15/PREDICTED: histone-lysine N-methyltransferase SETMAR-like isoform X2 [Stegastes partitus]	NA	NA	NA	NA	NA	NA
CL252.Contig1_All	gi|646703282|gb|KDR12043.1|/1.49095e-140/hypothetical protein L798_13576 [Zootermopsis nevadensis]	gi|153912646|dbj|AK281671.1|/2e-59/Gryllus bimaculatus mRNA, GBcontig28532	sp|Q9W596|FUTSC_DROME/1e-35/Microtubule-associated protein futsch OS=Drosophila melanogaster GN=futsch PE=1 SV=4	oaa:100075123/1e-26/uncharacterized LOC100075123; K13172 serine/arginine repetitive matrix protein 2	AGc1238/2e-11/---	PS50021/10.848/Calponin homology domain profile.	NA
CL252.Contig2_All	gi|646703282|gb|KDR12043.1|/6.03582e-140/hypothetical protein L798_13576 [Zootermopsis nevadensis]	gi|153921471|dbj|AK283157.1|/2e-22/Gryllus bimaculatus mRNA, GBcontig30018	sp|Q9W596|FUTSC_DROME/1e-44/Microtubule-associated protein futsch OS=Drosophila melanogaster GN=futsch PE=1 SV=4	acs:100551555/2e-46/uncharacterized LOC100551555; K13172 serine/arginine repetitive matrix protein 2	SPAC15A10.08/3e-15/---	PF12510/7.5E-14/Smoothelin cytoskeleton protein	NA
CL252.Contig3_All	gi|512895603|ref|XP_004923712.1|/7.59011e-105/PREDICTED: microtubule-associated protein futsch-like [Bombyx mori]	gi|153912646|dbj|AK281671.1|/7e-60/Gryllus bimaculatus mRNA, GBcontig28532	sp|P53814|SMTN_HUMAN/1e-39/Smoothelin OS=Homo sapiens GN=SMTN PE=1 SV=7	cin:100179322/8e-24/actn2; actinin, alpha 2; K05699 actinin alpha	SPAC15A10.08/3e-21/---	PS50021/14.767/Calponin homology domain profile.	NA
CL252.Contig4_All	gi|641664259|ref|XP_008182946.1|/3.7779e-73/PREDICTED: smoothelin [Acyrthosiphon pisum]	gi|153921471|dbj|AK283157.1|/6e-23/Gryllus bimaculatus mRNA, GBcontig30018	sp|Q8CI12|SMTL2_MOUSE/5e-26/Smoothelin-like protein 2 OS=Mus musculus GN=Smtnl2 PE=1 SV=1	cin:100179322/8e-18/actn2; actinin, alpha 2; K05699 actinin alpha	SPAC15A10.08/8e-16/---	PF12510/5.7E-15/Smoothelin cytoskeleton protein	biological_process:GO:0007498//mesoderm development;cellular_component:GO:0005875//microtubule associated complex;molecular_function:GO:0003779//actin binding;GO:0005200//structural constituent of cytoskeleton;
CL252.Contig5_All	gi|641664259|ref|XP_008182946.1|/4.83668e-56/PREDICTED: smoothelin [Acyrthosiphon pisum]	gi|153921471|dbj|AK283157.1|/5e-23/Gryllus bimaculatus mRNA, GBcontig30018	sp|Q8CI12|SMTL2_MOUSE/4e-26/Smoothelin-like protein 2 OS=Mus musculus GN=Smtnl2 PE=1 SV=1	cin:100179322/7e-18/actn2; actinin, alpha 2; K05699 actinin alpha	SPAC15A10.08/7e-16/---	PF12510/5.4E-15/Smoothelin cytoskeleton protein	biological_process:GO:0007498//mesoderm development;cellular_component:GO:0005875//microtubule associated complex;molecular_function:GO:0003779//actin binding;GO:0005200//structural constituent of cytoskeleton;
CL252.Contig6_All	gi|512895603|ref|XP_004923712.1|/1.47083e-80/PREDICTED: microtubule-associated protein futsch-like [Bombyx mori]	gi|153912646|dbj|AK281671.1|/6e-60/Gryllus bimaculatus mRNA, GBcontig28532	sp|P53814|SMTN_HUMAN/1e-39/Smoothelin OS=Homo sapiens GN=SMTN PE=1 SV=7	cin:100179322/7e-24/actn2; actinin, alpha 2; K05699 actinin alpha	SPAC15A10.08/3e-21/---	PF12510/1.4E-14/Smoothelin cytoskeleton protein	NA
CL252.Contig7_All	gi|242013489|ref|XP_002427437.1|/5.97155e-64/conserved hypothetical protein [Pediculus humanus corporis] &gt;gi|212511823|gb|EEB14699.1| conserved hypothetical protein [Pediculus humanus corporis]	gi|153912646|dbj|AK281671.1|/6e-62/Gryllus bimaculatus mRNA, GBcontig28532	sp|P53814|SMTN_HUMAN/3e-29/Smoothelin OS=Homo sapiens GN=SMTN PE=1 SV=7	cin:100179322/6e-20/actn2; actinin, alpha 2; K05699 actinin alpha	SPAC15A10.08/3e-10/---	NA	NA
CL253.Contig1_All	gi|646706147|gb|KDR13525.1|/3.4093e-119/Mesoderm induction early response protein 1 [Zootermopsis nevadensis]	gi|383864969|ref|XM_003707902.1|/6e-10/PREDICTED: Megachile rotundata uncharacterized LOC100883382 (LOC100883382), mRNA	sp|Q8N108|MIER1_HUMAN/2e-68/Mesoderm induction early response protein 1 OS=Homo sapiens GN=MIER1 PE=1 SV=2	dre:326078/2e-13/mta2, fd61b05, wu:fd61b05, wu:fi29g02, zgc:63487; metastasis associated 1 family, member 2; K11660 metastasis-associated protein MTA	NA	PS51156/25.059/ELM2 domain profile.	NA
CL253.Contig2_All	gi|646706147|gb|KDR13525.1|/2.1398e-138/Mesoderm induction early response protein 1 [Zootermopsis nevadensis]	gi|383864969|ref|XM_003707902.1|/7e-10/PREDICTED: Megachile rotundata uncharacterized LOC100883382 (LOC100883382), mRNA	sp|Q8N108|MIER1_HUMAN/5e-81/Mesoderm induction early response protein 1 OS=Homo sapiens GN=MIER1 PE=1 SV=2	dre:326078/3e-13/mta2, fd61b05, wu:fd61b05, wu:fi29g02, zgc:63487; metastasis associated 1 family, member 2; K11660 metastasis-associated protein MTA	NA	PS51293/19.595/SANT domain profile.	NA
CL254.Contig1_All	gi|164448666|ref|NP_001106745.1|/3.80355e-19/carboxypeptidase inhibitor precursor [Bombyx mori] &gt;gi|95102736|gb|ABF51309.1| carboxypeptidase inhibitor [Bombyx mori]	NA	sp|Q6SPE9|SAMD1_RABIT/2e-06/Atherin OS=Oryctolagus cuniculus GN=SAMD1 PE=2 SV=1	dan:Dana_GF22220/2e-06/GF22220 gene product from transcript GF22220-RA; K02891 large subunit ribosomal protein L22e	NA	NA	NA
CL254.Contig2_All	gi|164448666|ref|NP_001106745.1|/4.18701e-19/carboxypeptidase inhibitor precursor [Bombyx mori] &gt;gi|95102736|gb|ABF51309.1| carboxypeptidase inhibitor [Bombyx mori]	NA	sp|Q6SPE9|SAMD1_RABIT/3e-07/Atherin OS=Oryctolagus cuniculus GN=SAMD1 PE=2 SV=1	gga:424829/1e-07/HES6; hairy and enhancer of split 6 (Drosophila); K09087 hairy and enhancer of split 2/6/7	Cgl1939/4e-06/---	NA	NA
CL255.Contig1_All	gi|195477625|ref|XP_002100260.1|/3.03948e-56/GE16944 [Drosophila yakuba] &gt;gi|194187784|gb|EDX01368.1| GE16944 [Drosophila yakuba]	gi|194768828|ref|XM_001966478.1|/4e-13/Drosophila ananassae GF21950 (Dana\GF21950), mRNA	sp|P10735|RT12_DROME/1e-57/40S ribosomal protein S12, mitochondrial OS=Drosophila melanogaster GN=tko PE=1 SV=1	ame:552272/5e-08/40S ribosomal protein S23-like; K02973 small subunit ribosomal protein S23e	SPAC4F8.06/5e-22/---	PS00055/-/Ribosomal protein S12 signature.	biological_process:GO:0008049//male courtship behavior;GO:0007605//sensory perception of sound;GO:0006412//translation;GO:0007638//mechanosensory behavior;GO:0001666//response to hypoxia;cellular_component:GO:0005763//mitochondrial small ribosomal subunit;molecular_function:GO:0003735//structural constituent of ribosome;
CL255.Contig2_All	gi|195477625|ref|XP_002100260.1|/1.54869e-56/GE16944 [Drosophila yakuba] &gt;gi|194187784|gb|EDX01368.1| GE16944 [Drosophila yakuba]	gi|194768828|ref|XM_001966478.1|/3e-13/Drosophila ananassae GF21950 (Dana\GF21950), mRNA	sp|P10735|RT12_DROME/7e-58/40S ribosomal protein S12, mitochondrial OS=Drosophila melanogaster GN=tko PE=1 SV=1	ame:552272/3e-08/40S ribosomal protein S23-like; K02973 small subunit ribosomal protein S23e	SPAC4F8.06/3e-22/---	PS00055/-/Ribosomal protein S12 signature.	biological_process:GO:0008049//male courtship behavior;GO:0007605//sensory perception of sound;GO:0006412//translation;GO:0007638//mechanosensory behavior;GO:0001666//response to hypoxia;cellular_component:GO:0005763//mitochondrial small ribosomal subunit;molecular_function:GO:0003735//structural constituent of ribosome;
CL255.Contig3_All	gi|195477625|ref|XP_002100260.1|/1.70015e-56/GE16944 [Drosophila yakuba] &gt;gi|194187784|gb|EDX01368.1| GE16944 [Drosophila yakuba]	gi|194768828|ref|XM_001966478.1|/3e-13/Drosophila ananassae GF21950 (Dana\GF21950), mRNA	sp|P10735|RT12_DROME/8e-58/40S ribosomal protein S12, mitochondrial OS=Drosophila melanogaster GN=tko PE=1 SV=1	ame:552272/3e-08/40S ribosomal protein S23-like; K02973 small subunit ribosomal protein S23e	SPAC4F8.06/3e-22/---	PS00055/-/Ribosomal protein S12 signature.	biological_process:GO:0008049//male courtship behavior;GO:0007605//sensory perception of sound;GO:0006412//translation;GO:0007638//mechanosensory behavior;GO:0001666//response to hypoxia;cellular_component:GO:0005763//mitochondrial small ribosomal subunit;molecular_function:GO:0003735//structural constituent of ribosome;
CL256.Contig1_All	gi|512896902|ref|XP_004924022.1|/8.89923e-26/PREDICTED: protein roadkill-like isoform X2 [Bombyx mori]	NA	sp|Q7T330|SPOP_DANRE/2e-26/Speckle-type POZ protein OS=Danio rerio GN=spop PE=2 SV=1	cqu:CpipJ_CPIJ005760/6e-27/roadkill; K10523 speckle-type POZ protein	PA3287/3e-16/---	PS50297/42.256/Ankyrin repeat region circular profile.	NA
CL256.Contig2_All	gi|512896910|ref|XP_004924024.1|/5.02322e-09/PREDICTED: protein roadkill-like isoform X4 [Bombyx mori]	NA	sp|Q9VFP2|RDX_DROME/3e-09/Protein roadkill OS=Drosophila melanogaster GN=rdx PE=1 SV=2	cqu:CpipJ_CPIJ005760/5e-10/roadkill; K10523 speckle-type POZ protein	NA	PF00651/4.1E-13/BTB/POZ domain	NA
CL257.Contig1_All	gi|108875859|gb|EAT40084.1|/9.46707e-21/AAEL008185-PA [Aedes aegypti]	NA	sp|Q5R5L7|ARRD3_PONAB/3e-06/Arrestin domain-containing protein 3 OS=Pongo abelii GN=ARRDC3 PE=2 SV=1	NA	NA	PTHR11188:SF47/2.0E-21/--	NA
CL257.Contig2_All	gi|108875859|gb|EAT40084.1|/1.5031e-21/AAEL008185-PA [Aedes aegypti]	NA	NA	NA	NA	PTHR11188/6.0E-21/--	NA
CL258.Contig1_All	NA	NA	NA	NA	NA	NA	NA
CL258.Contig2_All	gi|646700605|gb|KDR10706.1|/2.14024e-14/hypothetical protein L798_15468 [Zootermopsis nevadensis]	gi|89001196|gb|AC182460.2|/3e-10/Gallus gallus BAC clone CH261-132N3 from chromosome z, complete sequence	NA	gga:374195/4e-06/CHD1; chromodomain helicase DNA binding protein 1; K11367 chromodomain-helicase-DNA-binding protein 1 [EC:3.6.4.12]	NA	NA	NA
CL258.Contig3_All	gi|332024216|gb|EGI64421.1|/6.59115e-06/FLJ37770-like protein [Acromyrmex echinatior]	NA	NA	NA	NA	NA	NA
CL258.Contig4_All	gi|524891955|ref|XP_005102509.1|/2.18494e-30/PREDICTED: uncharacterized protein LOC101859112 [Aplysia californica]	NA	sp|Q7JQ07|MOS1T_DROMA/3e-12/Mariner Mos1 transposase OS=Drosophila mauritiana GN=mariner\T PE=1 SV=1	mcc:703880/1e-11/SETMAR; SET domain and mariner transposase fusion gene; K11433 histone-lysine N-methyltransferase SETMAR [EC:2.1.1.43]	NA	PF13565/8.1E-7/Homeodomain-like domain	NA
CL258.Contig5_All	NA	NA	NA	NA	NA	NA	NA
CL258.Contig6_All	gi|704198536|ref|XP_010141374.1|/7.74541e-10/PREDICTED: general transcription factor II-I-like, partial [Buceros rhinoceros silvestris]	NA	NA	NA	NA	NA	NA
CL258.Contig7_All	gi|646700605|gb|KDR10706.1|/2.94142e-09/hypothetical protein L798_15468 [Zootermopsis nevadensis]	NA	NA	NA	NA	NA	NA
CL258.Contig8_All	NA	NA	NA	NA	NA	NA	NA
CL258.Contig9_All	NA	NA	NA	NA	NA	NA	NA
CL259.Contig1_All	NA	NA	NA	NA	NA	NA	NA
CL259.Contig2_All	gi|646711199|gb|KDR16460.1|/0/CD109 antigen, partial [Zootermopsis nevadensis]	gi|557758392|ref|XM_005178867.1|/5e-06/PREDICTED: Musca domestica CD109 antigen-like (LOC101891165), transcript variant X2, mRNA	sp|Q8IZJ3|CPMD8_HUMAN/3e-33/C3 and PZP-like alpha-2-macroglobulin domain-containing protein 8 OS=Homo sapiens GN=CPAMD8 PE=1 SV=2	nvi:100114862/3e-34/tepB, NV11001; thiolester containing protein B; K06530 CD109 antigen	NA	PTHR11412/6.9E-215/--	biological_process:GO:0010951//negative regulation of endopeptidase activity;cellular_component:GO:0005615//extracellular space;molecular_function:GO:0004866//endopeptidase inhibitor activity;
CL259.Contig3_All	NA	NA	NA	NA	NA	NA	NA
CL260.Contig1_All	NA	NA	NA	NA	NA	NA	NA
CL260.Contig2_All	NA	NA	NA	NA	NA	NA	NA
CL261.Contig1_All	NA	NA	NA	NA	NA	NA	NA
CL261.Contig2_All	NA	NA	NA	NA	NA	NA	NA
CL262.Contig1_All	gi|156548533|ref|XP_001601128.1|/1.58247e-43/PREDICTED: ER membrane protein complex subunit 6 [Nasonia vitripennis]	gi|195391193|ref|XM_002054212.1|/7e-09/Drosophila virilis GJ22909 (Dvir\GJ22909), mRNA	sp|Q9CQW0|EMC6_MOUSE/8e-32/ER membrane protein complex subunit 6 OS=Mus musculus GN=Emc6 PE=2 SV=1	tca:100141838/4e-26/similar to RNA binding motif protein 34; K14837 nucleolar protein 12	SPAC16E8.06c/1e-20/---	PF00076/9.5E-10/RNA recognition motif. (a.k.a. RRM, RBD, or RNP domain)	cellular_component:GO:0016021//integral component of membrane;
CL262.Contig2_All	gi|156548533|ref|XP_001601128.1|/2.43764e-43/PREDICTED: ER membrane protein complex subunit 6 [Nasonia vitripennis]	gi|195391193|ref|XM_002054212.1|/1e-08/Drosophila virilis GJ22909 (Dvir\GJ22909), mRNA	sp|Q9CQW0|EMC6_MOUSE/1e-31/ER membrane protein complex subunit 6 OS=Mus musculus GN=Emc6 PE=2 SV=1	tca:100141838/4e-31/similar to RNA binding motif protein 34; K14837 nucleolar protein 12	SPAC16E8.06c/2e-20/---	PF00076/9.4E-10/RNA recognition motif. (a.k.a. RRM, RBD, or RNP domain)	cellular_component:GO:0016021//integral component of membrane;
CL262.Contig3_All	gi|646694900|gb|KDR08159.1|/9.59813e-63/RNA-binding protein 34 [Zootermopsis nevadensis]	gi|195391193|ref|XM_002054212.1|/1e-08/Drosophila virilis GJ22909 (Dvir\GJ22909), mRNA	sp|P42696|RBM34_HUMAN/3e-43/RNA-binding protein 34 OS=Homo sapiens GN=RBM34 PE=1 SV=2	tca:100141838/3e-51/similar to RNA binding motif protein 34; K14837 nucleolar protein 12	SPAC16E8.06c/3e-37/---	SM00360/9.5E-22/RNA recognition motif	NA
CL263.Contig1_All	gi|565341533|gb|AHC08046.1|/1.74699e-22/epsilon glutathione S-transferase [Locusta migratoria]	NA	NA	api:100167906/2e-06/glutathione S-transferase (EC:2.5.1.18); K00799 glutathione S-transferase [EC:2.5.1.18]	NA	NA	NA
CL263.Contig2_All	gi|565341533|gb|AHC08046.1|/2.64892e-26/epsilon glutathione S-transferase [Locusta migratoria]	NA	sp|O76483|GSTT7_ANOGA/2e-07/Glutathione S-transferase D7 OS=Anopheles gambiae GN=GstD7 PE=2 SV=1	api:100167906/5e-09/glutathione S-transferase (EC:2.5.1.18); K00799 glutathione S-transferase [EC:2.5.1.18]	NA	PF00043/1.4E-4/Glutathione S-transferase, C-terminal domain	NA
CL263.Contig3_All	gi|565341533|gb|AHC08046.1|/1.8948e-106/epsilon glutathione S-transferase [Locusta migratoria]	NA	sp|O76483|GSTT7_ANOGA/7e-46/Glutathione S-transferase D7 OS=Anopheles gambiae GN=GstD7 PE=2 SV=1	tca:663119/4e-50/similar to Glutathione S-transferase 1-1 (GST class-theta); K00799 glutathione S-transferase [EC:2.5.1.18]	SMb20005/1e-17/---	PF00043/1.3E-9/Glutathione S-transferase, C-terminal domain	NA
CL263.Contig4_All	gi|565341533|gb|AHC08046.1|/1.30527e-106/epsilon glutathione S-transferase [Locusta migratoria]	NA	sp|O76483|GSTT7_ANOGA/2e-45/Glutathione S-transferase D7 OS=Anopheles gambiae GN=GstD7 PE=2 SV=1	tca:663119/4e-49/similar to Glutathione S-transferase 1-1 (GST class-theta); K00799 glutathione S-transferase [EC:2.5.1.18]	SMb20005/5e-17/---	PS50404/20.231/Soluble glutathione S-transferase N-terminal domain profile.	NA
CL263.Contig5_All	gi|565341533|gb|AHC08046.1|/1.30028e-106/epsilon glutathione S-transferase [Locusta migratoria]	NA	sp|O76483|GSTT7_ANOGA/2e-45/Glutathione S-transferase D7 OS=Anopheles gambiae GN=GstD7 PE=2 SV=1	tca:663119/4e-49/similar to Glutathione S-transferase 1-1 (GST class-theta); K00799 glutathione S-transferase [EC:2.5.1.18]	SMb20005/5e-17/---	PF13417/3.6E-12/Glutathione S-transferase, N-terminal domain	NA
CL264.Contig1_All	NA	NA	NA	NA	NA	NA	NA
CL264.Contig2_All	NA	NA	NA	NA	NA	NA	NA
CL265.Contig1_All	gi|568258973|gb|ETN66997.1|/2.72763e-111/hypothetical protein AND_001197 [Anopheles darlingi]	NA	sp|Q9JKS6|PCLO_RAT/2e-48/Protein piccolo OS=Rattus norvegicus GN=Pclo PE=1 SV=1	rno:24587/2e-40/Nefh, Nfh; neurofilament, heavy polypeptide; K04574 neurofilament heavy polypeptide	mlr2363/2e-14/---	PF01753/1.2E-8/MYND finger	NA
CL265.Contig2_All	gi|668448035|gb|KFB37740.1|/4.39039e-111/hypothetical protein ZHAS_00005053 [Anopheles sinensis]	NA	sp|Q9JKS6|PCLO_RAT/2e-42/Protein piccolo OS=Rattus norvegicus GN=Pclo PE=1 SV=1	cfa:442940/2e-37/NEFH, NFH; neurofilament, heavy polypeptide; K04574 neurofilament heavy polypeptide	Rv3876/1e-16/---	PTHR12907/1.7E-13/--	NA
CL265.Contig3_All	gi|568258973|gb|ETN66997.1|/9.67838e-111/hypothetical protein AND_001197 [Anopheles darlingi]	NA	sp|Q9JKS6|PCLO_RAT/7e-39/Protein piccolo OS=Rattus norvegicus GN=Pclo PE=1 SV=1	cfa:442940/8e-37/NEFH, NFH; neurofilament, heavy polypeptide; K04574 neurofilament heavy polypeptide	Rv3876/2e-15/---	PS01360/-/Zinc finger MYND-type signature.	NA
CL265.Contig4_All	gi|668448035|gb|KFB37740.1|/4.56129e-111/hypothetical protein ZHAS_00005053 [Anopheles sinensis]	NA	sp|Q9QYX7|PCLO_MOUSE/1e-43/Protein piccolo OS=Mus musculus GN=Pclo PE=1 SV=4	rno:24587/5e-40/Nefh, Nfh; neurofilament, heavy polypeptide; K04574 neurofilament heavy polypeptide	Rv3876/2e-14/---	PTHR12907/1.7E-13/--	NA
CL266.Contig1_All	gi|646700004|gb|KDR10359.1|/0/putative E3 ubiquitin-protein ligase HERC4 [Zootermopsis nevadensis]	gi|52077693|gb|AC102438.8|/4e-07/Mus musculus chromosome 5, clone RP24-137F10, complete sequence	sp|Q6PAV2|HERC4_MOUSE/0.0/Probable E3 ubiquitin-protein ligase HERC4 OS=Mus musculus GN=Herc4 PE=2 SV=2	nvi:100118443/0.0/NV18795; probable E3 ubiquitin-protein ligase HERC4-like; K10615 E3 ubiquitin-protein ligase HERC4 [EC:6.3.2.19]	SPBP8B7.27/1e-68/---	PTHR11254/0.0/--	biological_process:GO:0016567//protein ubiquitination;cellular_component:GO:0005622//intracellular;molecular_function:GO:0004842//ubiquitin-protein transferase activity;
CL266.Contig2_All	gi|646700004|gb|KDR10359.1|/0/putative E3 ubiquitin-protein ligase HERC4 [Zootermopsis nevadensis]	gi|52077693|gb|AC102438.8|/4e-07/Mus musculus chromosome 5, clone RP24-137F10, complete sequence	sp|Q6PAV2|HERC4_MOUSE/0.0/Probable E3 ubiquitin-protein ligase HERC4 OS=Mus musculus GN=Herc4 PE=2 SV=2	nvi:100118443/0.0/NV18795; probable E3 ubiquitin-protein ligase HERC4-like; K10615 E3 ubiquitin-protein ligase HERC4 [EC:6.3.2.19]	SPBP8B7.27/1e-68/---	PS50012/17.881/Regulator of chromosome condensation (RCC1) repeat profile.	biological_process:GO:0016567//protein ubiquitination;cellular_component:GO:0005622//intracellular;molecular_function:GO:0004842//ubiquitin-protein transferase activity;
CL267.Contig1_All	gi|383854146|ref|XP_003702583.1|/7.21964e-28/PREDICTED: histone-lysine N-methyltransferase SETMAR-like [Megachile rotundata]	NA	sp|Q7JQ07|MOS1T_DROMA/3e-10/Mariner Mos1 transposase OS=Drosophila mauritiana GN=mariner\T PE=1 SV=1	hmg:100199829/2e-08/similar to SET domain and mariner transposase fusion; K11433 histone-lysine N-methyltransferase SETMAR [EC:2.1.1.43]	NA	PF01359/3.4E-9/Transposase (partial DDE domain)	NA
CL267.Contig2_All	gi|307176478|gb|EFN66014.1|/1.07794e-19/Putative uncharacterized protein FLJ37770 [Camponotus floridanus]	NA	NA	NA	NA	NA	NA
CL268.Contig1_All	NA	NA	NA	NA	NA	NA	NA
CL268.Contig2_All	NA	NA	NA	NA	NA	NA	NA
CL269.Contig1_All	gi|642919257|ref|XP_008191796.1|/2.5414e-138/PREDICTED: glucosamine-6-phosphate isomerase isoform X1 [Tribolium castaneum] &gt;gi|642919259|ref|XP_008191797.1| PREDICTED: glucosamine-6-phosphate isomerase isoform X1 [Tribolium castaneum]	gi|380013387|ref|XM_003690694.1|/1e-59/PREDICTED: Apis florea glucosamine-6-phosphate isomerase-like (LOC100870772), mRNA	sp|Q16HW7|GNPI_AEDAE/1e-136/Glucosamine-6-phosphate isomerase OS=Aedes aegypti GN=Gnpda1 PE=3 SV=1	ame:409520/1e-138/Oscillin; glucosamine-6-phosphate deaminase; K02564 glucosamine-6-phosphate deaminase [EC:3.5.99.6]	PM0875/5e-95/---	PF01182/1.8E-22/Glucosamine-6-phosphate isomerases/6-phosphogluconolactonase	NA
CL269.Contig2_All	gi|642919257|ref|XP_008191796.1|/2.01895e-115/PREDICTED: glucosamine-6-phosphate isomerase isoform X1 [Tribolium castaneum] &gt;gi|642919259|ref|XP_008191797.1| PREDICTED: glucosamine-6-phosphate isomerase isoform X1 [Tribolium castaneum]	gi|380013387|ref|XM_003690694.1|/2e-52/PREDICTED: Apis florea glucosamine-6-phosphate isomerase-like (LOC100870772), mRNA	sp|Q16HW7|GNPI_AEDAE/5e-114/Glucosamine-6-phosphate isomerase OS=Aedes aegypti GN=Gnpda1 PE=3 SV=1	ame:409520/2e-115/Oscillin; glucosamine-6-phosphate deaminase; K02564 glucosamine-6-phosphate deaminase [EC:3.5.99.6]	BB0152/2e-81/---	PTHR11280/1.7E-181/--	biological_process:GO:0006044//N-acetylglucosamine metabolic process;GO:0005975//carbohydrate metabolic process;molecular_function:GO:0004342//glucosamine-6-phosphate deaminase activity;
CL269.Contig3_All	gi|156552402|ref|XP_001600716.1|/3.0846e-118/PREDICTED: glucosamine-6-phosphate isomerase [Nasonia vitripennis] &gt;gi|345492024|ref|XP_003426757.1| PREDICTED: glucosamine-6-phosphate isomerase [Nasonia vitripennis]	gi|380013387|ref|XM_003690694.1|/2e-52/PREDICTED: Apis florea glucosamine-6-phosphate isomerase-like (LOC100870772), mRNA	sp|Q16HW7|GNPI_AEDAE/4e-116/Glucosamine-6-phosphate isomerase OS=Aedes aegypti GN=Gnpda1 PE=3 SV=1	nvi:100115436/2e-119/NV15802; glucosamine-6-phosphate isomerase-like; K02564 glucosamine-6-phosphate deaminase [EC:3.5.99.6]	BB0152/3e-81/---	PF01182/9.2E-19/Glucosamine-6-phosphate isomerases/6-phosphogluconolactonase	NA
CL269.Contig4_All	NA	NA	NA	NA	NA	NA	NA
CL269.Contig5_All	gi|642919257|ref|XP_008191796.1|/5.65634e-136/PREDICTED: glucosamine-6-phosphate isomerase isoform X1 [Tribolium castaneum] &gt;gi|642919259|ref|XP_008191797.1| PREDICTED: glucosamine-6-phosphate isomerase isoform X1 [Tribolium castaneum]	gi|380013387|ref|XM_003690694.1|/5e-62/PREDICTED: Apis florea glucosamine-6-phosphate isomerase-like (LOC100870772), mRNA	sp|Q16HW7|GNPI_AEDAE/1e-134/Glucosamine-6-phosphate isomerase OS=Aedes aegypti GN=Gnpda1 PE=3 SV=1	cqu:CpipJ_CPIJ008074/1e-136/glucosamine-6-phosphate isomerase; K02564 glucosamine-6-phosphate deaminase [EC:3.5.99.6]	PM0875/4e-95/---	PF01182/1.7E-22/Glucosamine-6-phosphate isomerases/6-phosphogluconolactonase	biological_process:GO:0006044//N-acetylglucosamine metabolic process;GO:0005975//carbohydrate metabolic process;molecular_function:GO:0004342//glucosamine-6-phosphate deaminase activity;
CL270.Contig1_All	gi|675370958|gb|KFM63860.1|/2.25441e-41/Histone-lysine N-methyltransferase SETMAR, partial [Stegodyphus mimosarum]	NA	sp|Q7JQ07|MOS1T_DROMA/9e-06/Mariner Mos1 transposase OS=Drosophila mauritiana GN=mariner\T PE=1 SV=1	NA	NA	PF01359/3.1E-14/Transposase (partial DDE domain)	NA
CL270.Contig2_All	gi|675370958|gb|KFM63860.1|/1.19521e-23/Histone-lysine N-methyltransferase SETMAR, partial [Stegodyphus mimosarum]	NA	NA	NA	NA	NA	NA
CL271.Contig1_All	NA	NA	NA	NA	NA	NA	NA
CL271.Contig2_All	gi|646698034|gb|KDR09410.1|/8.90993e-15/Constitutive coactivator of peroxisome proliferator-activated receptor gamma, partial [Zootermopsis nevadensis]	NA	sp|Q9NZB2|F120A_HUMAN/1e-07/Constitutive coactivator of PPAR-gamma-like protein 1 OS=Homo sapiens GN=FAM120A PE=1 SV=2	NA	NA	NA	NA
CL272.Contig1_All	NA	NA	NA	NA	NA	NA	NA
CL272.Contig2_All	NA	NA	NA	NA	NA	NA	NA
CL272.Contig3_All	NA	NA	NA	NA	NA	NA	NA
CL273.Contig1_All	gi|607352452|gb|EZA47402.1|/6.73519e-06/hypothetical protein X777_16327, partial [Cerapachys biroi]	NA	NA	NA	NA	NA	NA
CL273.Contig2_All	gi|270015247|gb|EFA11695.1|/8.22796e-91/hypothetical protein TcasGA2_TC002152 [Tribolium castaneum]	NA	sp|Q8C8R3|ANK2_MOUSE/2e-08/Ankyrin-2 OS=Mus musculus GN=Ank2 PE=1 SV=2	xtr:100494806/6e-08/ankyrin-2-like; K10380 ankyrin	NA	PTHR23022:SF53/8.4E-55/--	NA
CL274.Contig1_All	gi|512896902|ref|XP_004924022.1|/2.08604e-25/PREDICTED: protein roadkill-like isoform X2 [Bombyx mori]	NA	sp|Q9VFP2|RDX_DROME/6e-25/Protein roadkill OS=Drosophila melanogaster GN=rdx PE=1 SV=2	api:100162530/1e-25/protein roadkill-like; K10523 speckle-type POZ protein	NA	PTHR24413/6.7E-38/--	NA
CL274.Contig2_All	gi|512896902|ref|XP_004924022.1|/1.59909e-27/PREDICTED: protein roadkill-like isoform X2 [Bombyx mori]	NA	sp|Q9VFP2|RDX_DROME/1e-26/Protein roadkill OS=Drosophila melanogaster GN=rdx PE=1 SV=2	aga:AgaP_AGAP003428/3e-27/AGAP003428-PB; K10523 speckle-type POZ protein	NA	SM00225/1.2E-20/Broad-Complex, Tramtrack and Bric a brac	NA
CL274.Contig3_All	gi|443722104|gb|ELU11118.1|/1.27187e-26/hypothetical protein CAPTEDRAFT_161127 [Capitella teleta]	gi|13129410|gb|AC007853.4|AC007853/2e-06/Drosophila melanogaster, chromosome 3R, region 96B-96C, BAC clone BACR03L02, complete sequence	sp|Q7T330|SPOP_DANRE/2e-25/Speckle-type POZ protein OS=Danio rerio GN=spop PE=2 SV=1	aag:AaeL_AAEL005512/3e-26/speckle-type poz protein; K10523 speckle-type POZ protein	all2748/1e-17/---	PS50088/12.796/Ankyrin repeat profile.	NA
CL274.Contig4_All	gi|348549762|ref|XP_003460702.1|/1.85881e-16/PREDICTED: speckle-type POZ protein-like [Cavia porcellus]	NA	sp|A0JMG1|SPOLB_DANRE/3e-16/Speckle-type POZ protein-like B OS=Danio rerio GN=spoplb PE=2 SV=2	cqu:CpipJ_CPIJ005760/1e-15/roadkill; K10523 speckle-type POZ protein	NA	PS50097/14.791/BTB domain profile.	NA
CL274.Contig5_All	gi|512896902|ref|XP_004924022.1|/2.28039e-25/PREDICTED: protein roadkill-like isoform X2 [Bombyx mori]	NA	sp|Q9VFP2|RDX_DROME/6e-25/Protein roadkill OS=Drosophila melanogaster GN=rdx PE=1 SV=2	api:100162530/2e-25/protein roadkill-like; K10523 speckle-type POZ protein	NA	SM00225/3.2E-17/Broad-Complex, Tramtrack and Bric a brac	NA
CL274.Contig6_All	gi|512896902|ref|XP_004924022.1|/2.78086e-25/PREDICTED: protein roadkill-like isoform X2 [Bombyx mori]	NA	sp|Q9VFP2|RDX_DROME/3e-25/Protein roadkill OS=Drosophila melanogaster GN=rdx PE=1 SV=2	aga:AgaP_AGAP003428/1e-25/AGAP003428-PB; K10523 speckle-type POZ protein	all2748/5e-17/---	PS50088/10.232/Ankyrin repeat profile.	NA
CL274.Contig7_All	gi|347969873|ref|XP_003436477.1|/3.86275e-29/AGAP003428-PB [Anopheles gambiae str. PEST] &gt;gi|333467630|gb|EGK96627.1| AGAP003428-PB [Anopheles gambiae str. PEST]	NA	sp|Q9VFP2|RDX_DROME/4e-29/Protein roadkill OS=Drosophila melanogaster GN=rdx PE=1 SV=2	api:100162530/9e-30/protein roadkill-like; K10523 speckle-type POZ protein	NA	SM00225/5.7E-21/Broad-Complex, Tramtrack and Bric a brac	NA
CL274.Contig8_All	NA	NA	NA	NA	NA	NA	NA
CL275.Contig1_All	gi|642934185|ref|XP_008199643.1|/0/PREDICTED: uncharacterized protein LOC657682 isoform X4 [Tribolium castaneum]	gi|514649831|ref|XM_004998694.1|/3e-06/Salpingoeca sp. ATCC 50818 myotrophin (PTSG_00202) mRNA, complete cds	sp|Q9UQ35|SRRM2_HUMAN/6e-13/Serine/arginine repetitive matrix protein 2 OS=Homo sapiens GN=SRRM2 PE=1 SV=2	hsa:23524/2e-12/SRRM2, 300-KD, CWF21, Cwc21, DKFZp667L0421, DKFZp686O15166, FLJ21926, FLJ22250, KIAA0324, MGC40295, SRL300, SRm300; serine/arginine repetitive matrix 2; K13172 serine/arginine repetitive matrix protein 2	NA	PTHR15135:SF4/2.8E-231/--	NA
CL275.Contig2_All	gi|642934185|ref|XP_008199643.1|/0/PREDICTED: uncharacterized protein LOC657682 isoform X4 [Tribolium castaneum]	gi|514649831|ref|XM_004998694.1|/3e-06/Salpingoeca sp. ATCC 50818 myotrophin (PTSG_00202) mRNA, complete cds	sp|Q9UQ35|SRRM2_HUMAN/6e-13/Serine/arginine repetitive matrix protein 2 OS=Homo sapiens GN=SRRM2 PE=1 SV=2	oaa:100075123/7e-13/uncharacterized LOC100075123; K13172 serine/arginine repetitive matrix protein 2	NA	PS00479/-/Zinc finger phorbol-ester/DAG-type signature.	NA
CL275.Contig3_All	gi|646724180|gb|KDR24515.1|/2.09465e-31/SH3 and cysteine-rich domain-containing protein 2 [Zootermopsis nevadensis]	NA	sp|Q6ZMT1|STAC2_HUMAN/8e-11/SH3 and cysteine-rich domain-containing protein 2 OS=Homo sapiens GN=STAC2 PE=2 SV=1	dya:Dyak_GE15839/3e-08/GE15839 gene product from transcript GE15839-RA; K05730 vav oncogene	NA	PF00130/1.3E-9/Phorbol esters/diacylglycerol binding domain (C1 domain)	NA
CL276.Contig1_All	gi|506968417|gb|AGM32552.1|/1.99881e-18/fission protein MTP18 [Coptotermes formosanus]	NA	sp|Q9UDX5|MTFP1_HUMAN/2e-12/Mitochondrial fission process protein 1 OS=Homo sapiens GN=MTFP1 PE=1 SV=1	NA	NA	PF10558/1.5E-17/Mitochondrial 18 KDa protein (MTP18)	NA
CL276.Contig2_All	gi|646692123|gb|KDR07321.1|/6.12018e-51/Mitochondrial 18 kDa protein-like protein [Zootermopsis nevadensis]	NA	sp|Q8T3C8|MTFP1_CAEEL/2e-39/Mitochondrial fission process protein 1 OS=Caenorhabditis elegans GN=mtp-18 PE=3 SV=2	NA	NA	PF10558/5.5E-46/Mitochondrial 18 KDa protein (MTP18)	NA
CL277.Contig1_All	gi|501295559|dbj|BAN20888.1|/0/hypothetical protein [Riptortus pedestris]	NA	sp|O15085|ARHGB_HUMAN/1e-109/Rho guanine nucleotide exchange factor 11 OS=Homo sapiens GN=ARHGEF11 PE=1 SV=1	bta:511220/9e-110/ARHGEF11; Rho guanine nucleotide exchange factor (GEF) 11; K12331 Rho guanine nucleotide exchange factor 11	SPAC1006.06/5e-25/---	PTHR22825/1.1E-190/--	NA
CL277.Contig2_All	gi|572312993|ref|XP_006622201.1|/0/PREDICTED: rho guanine nucleotide exchange factor 12-like isoform X2 [Apis dorsata]	NA	sp|O15085|ARHGB_HUMAN/1e-109/Rho guanine nucleotide exchange factor 11 OS=Homo sapiens GN=ARHGEF11 PE=1 SV=1	bta:511220/2e-110/ARHGEF11; Rho guanine nucleotide exchange factor (GEF) 11; K12331 Rho guanine nucleotide exchange factor 11	SPAC1006.06/5e-25/---	PTHR22825/1.1E-190/--	NA
CL277.Contig3_All	gi|572312993|ref|XP_006622201.1|/0/PREDICTED: rho guanine nucleotide exchange factor 12-like isoform X2 [Apis dorsata]	NA	sp|O15085|ARHGB_HUMAN/1e-109/Rho guanine nucleotide exchange factor 11 OS=Homo sapiens GN=ARHGEF11 PE=1 SV=1	bta:511220/2e-110/ARHGEF11; Rho guanine nucleotide exchange factor (GEF) 11; K12331 Rho guanine nucleotide exchange factor 11	SPAC1006.06/6e-25/---	PS50010/32.987/Dbl homology (DH) domain profile.	NA
CL278.Contig1_All	NA	NA	NA	NA	NA	NA	NA
CL278.Contig2_All	NA	NA	NA	NA	NA	NA	NA
CL279.Contig1_All	gi|543346649|ref|XP_005518973.1|/8.12874e-10/PREDICTED: TLR4 interactor with leucine rich repeats [Pseudopodoces humilis]	NA	sp|Q9WVB4|SLIT3_MOUSE/7e-11/Slit homolog 3 protein OS=Mus musculus GN=Slit3 PE=2 SV=2	dre:80353/5e-11/slit2; slit (Drosophila) homolog 2; K06839 slit 2	NA	NA	NA
CL279.Contig2_All	NA	NA	NA	NA	NA	NA	NA
CL280.Contig1_All	gi|646699560|gb|KDR10122.1|/3.77059e-17/Angiopoietin-1 receptor [Zootermopsis nevadensis]	NA	sp|P35331|NRCAM_CHICK/2e-06/Neuronal cell adhesion molecule OS=Gallus gallus PE=1 SV=1	oaa:100073512/2e-06/CHL1; cell adhesion molecule with homology to L1CAM (close homolog of L1); K06758 L1 cell adhesion molecule like protein	NA	PS50853/11.022/Fibronectin type-III domain profile.	NA
CL280.Contig2_All	gi|646699560|gb|KDR10122.1|/3.39485e-154/Angiopoietin-1 receptor [Zootermopsis nevadensis]	NA	sp|O88488|PTPRQ_RAT/8e-22/Phosphatidylinositol phosphatase PTPRQ OS=Rattus norvegicus GN=Ptprq PE=1 SV=1	tgu:100225537/2e-22/TEK; TEK tyrosine kinase, endothelial; K05121 endothelial-specific receptor tyrosine kinase [EC:2.7.10.1]	NA	PS50853/6.02/Fibronectin type-III domain profile.	NA
CL280.Contig3_All	gi|646699560|gb|KDR10122.1|/2.43089e-152/Angiopoietin-1 receptor [Zootermopsis nevadensis]	NA	sp|A7MBJ4|PTPRF_BOVIN/5e-20/Receptor-type tyrosine-protein phosphatase F OS=Bos taurus GN=PTPRF PE=2 SV=1	spu:759332/1e-27/similar to Ptprd protein; K06777 protein tyrosine phosphatase, receptor type, D [EC:3.1.3.48]	NA	SM00181/1.4/Epidermal growth factor-like domain.	NA
CL281.Contig1_All	NA	NA	NA	NA	NA	NA	NA
CL281.Contig2_All	NA	NA	NA	NA	NA	NA	NA
CL281.Contig3_All	gi|675390430|gb|KFM83327.1|/1.68432e-22/Mariner Mos1 transposase, partial [Stegodyphus mimosarum]	gi|392507262|gb|JN604094.1|/2e-89/Eyprepocnemis plorans clone EploMar20 transposon Mariner, partial sequence	NA	NA	NA	NA	NA
CL281.Contig4_All	NA	NA	NA	NA	NA	NA	NA
CL281.Contig5_All	NA	NA	NA	NA	NA	NA	NA
CL281.Contig6_All	NA	NA	NA	NA	NA	NA	NA
CL281.Contig7_All	NA	NA	NA	NA	NA	NA	NA
CL281.Contig8_All	gi|675390430|gb|KFM83327.1|/1.95171e-22/Mariner Mos1 transposase, partial [Stegodyphus mimosarum]	gi|392507262|gb|JN604094.1|/2e-87/Eyprepocnemis plorans clone EploMar20 transposon Mariner, partial sequence	NA	NA	NA	NA	NA
CL282.Contig1_All	gi|646709934|gb|KDR15589.1|/8.90059e-86/Actin-related protein 2 [Zootermopsis nevadensis]	gi|380023543|ref|XM_003695530.1|/6e-63/PREDICTED: Apis florea actin-related protein 2-like, transcript variant 1 (LOC100868583), mRNA	sp|Q56A35|ARP2B_DANRE/9e-79/Actin-related protein 2-B OS=Danio rerio GN=actr2b PE=2 SV=1	ptr:100609865/1e-37/ACTA1; actin, alpha 1, skeletal muscle; K10354 actin, alpha skeletal muscle	SPAC11H11.06/3e-55/---	PR00190/6.0E-22/Actin signature	NA
CL282.Contig2_All	gi|646709934|gb|KDR15589.1|/0/Actin-related protein 2 [Zootermopsis nevadensis]	gi|501297066|dbj|AK417882.1|/1e-76/Riptortus pedestris mRNA for actin-related protein, complete cds, sequence id: Rped-1272	sp|P45888|ARP2_DROME/0.0/Actin-related protein 2 OS=Drosophila melanogaster GN=Arp2 PE=2 SV=3	ptr:100609865/2e-93/ACTA1; actin, alpha 1, skeletal muscle; K10354 actin, alpha skeletal muscle	YDL029w/7e-134/---	PTHR11937:SF149/4.1E-261/--	biological_process:GO:0034314//Arp2/3 complex-mediated actin nucleation;cellular_component:GO:0005885//Arp2/3 protein complex;molecular_function:GO:0005524//ATP binding;
CL283.Contig1_All	gi|646718404|gb|KDR20887.1|/1.81856e-144/putative cytochrome P450 301a1, mitochondrial, partial [Zootermopsis nevadensis]	NA	sp|Q9V6D6|CP301_DROME/7e-114/Probable cytochrome P450 301a1, mitochondrial OS=Drosophila melanogaster GN=Cyp301a1 PE=2 SV=1	nvi:100121218/5e-117/CYP12K1, NV16362; cytochrome P450 12K1; K15004 cytochrome P450, family 12 [EC:1.14.-.-]	BH0579/1e-28/---	PF00067/7.4E-78/Cytochrome P450	NA
CL283.Contig2_All	gi|646718404|gb|KDR20887.1|/3.75114e-76/putative cytochrome P450 301a1, mitochondrial, partial [Zootermopsis nevadensis]	NA	sp|Q9V6D6|CP301_DROME/3e-63/Probable cytochrome P450 301a1, mitochondrial OS=Drosophila melanogaster GN=Cyp301a1 PE=2 SV=1	nvi:100121218/5e-58/CYP12K1, NV16362; cytochrome P450 12K1; K15004 cytochrome P450, family 12 [EC:1.14.-.-]	NA	PTHR24305/6.9E-69/--	NA
CL283.Contig3_All	gi|646718404|gb|KDR20887.1|/8.47948e-63/putative cytochrome P450 301a1, mitochondrial, partial [Zootermopsis nevadensis]	NA	sp|Q9V6D6|CP301_DROME/9e-54/Probable cytochrome P450 301a1, mitochondrial OS=Drosophila melanogaster GN=Cyp301a1 PE=2 SV=1	nvi:100121218/1e-48/CYP12K1, NV16362; cytochrome P450 12K1; K15004 cytochrome P450, family 12 [EC:1.14.-.-]	NA	PTHR24305:SF30/3.9E-62/--	NA
CL283.Contig4_All	gi|646718404|gb|KDR20887.1|/3.22245e-144/putative cytochrome P450 301a1, mitochondrial, partial [Zootermopsis nevadensis]	NA	sp|Q9V6D6|CP301_DROME/1e-115/Probable cytochrome P450 301a1, mitochondrial OS=Drosophila melanogaster GN=Cyp301a1 PE=2 SV=1	nvi:100121218/6e-118/CYP12K1, NV16362; cytochrome P450 12K1; K15004 cytochrome P450, family 12 [EC:1.14.-.-]	BH0579/1e-29/---	PTHR24305:SF49/9.1E-163/--	NA
CL283.Contig5_All	gi|380857217|gb|AFE89363.1|/4.36708e-21/cytochrome P450 monooxygenase, partial [Ceratitis capitata]	NA	sp|O44220|C12B1_DROAC/2e-18/Cytochrome P450 12b1, mitochondrial OS=Drosophila acanthoptera GN=Cyp12b1 PE=2 SV=1	tca:655316/2e-20/CYP12H1; cytochrome P450 12H1; K15004 cytochrome P450, family 12 [EC:1.14.-.-]	BH0579/3e-09/---	PTHR24305:SF49/2.7E-36/--	molecular_function:GO:0005488//binding;GO:0016491//oxidoreductase activity;
CL284.Contig1_All	gi|321475852|gb|EFX86814.1|/8.69916e-52/hypothetical protein DAPPUDRAFT_44590 [Daphnia pulex]	NA	sp|Q5ZJ73|CREG1_CHICK/6e-43/Protein CREG1 OS=Gallus gallus GN=CREG1 PE=2 SV=1	cfa:611571/2e-08/CD247; CD247 molecule; K06453 CD3Z antigen, zeta polypeptide	NA	PTHR13343:SF17/3.8E-74/--	NA
CL284.Contig2_All	gi|321475852|gb|EFX86814.1|/8.31975e-52/hypothetical protein DAPPUDRAFT_44590 [Daphnia pulex]	NA	sp|Q5ZJ73|CREG1_CHICK/5e-43/Protein CREG1 OS=Gallus gallus GN=CREG1 PE=2 SV=1	cfa:611571/2e-08/CD247; CD247 molecule; K06453 CD3Z antigen, zeta polypeptide	NA	PTHR13343:SF17/3.8E-74/--	NA
CL285.Contig1_All	gi|646711673|gb|KDR16764.1|/2.16839e-60/hypothetical protein L798_09293 [Zootermopsis nevadensis]	gi|380011043|ref|XM_003689575.1|/1e-13/PREDICTED: Apis florea uncharacterized LOC100871916 (LOC100871916), mRNA	sp|Q24491|RX21_DROME/6e-40/RNA-binding protein Rsf1 OS=Drosophila melanogaster GN=Rsf1 PE=1 SV=1	cel:C33H5.12/2e-24/rsp-6; SR Protein (splicing factor) family member (rsp-6); K12896 splicing factor, arginine/serine-rich 7	SPAC140.02/1e-11/---	SM00360/6.5E-22/RNA recognition motif	NA
CL285.Contig2_All	gi|646711673|gb|KDR16764.1|/6.31894e-60/hypothetical protein L798_09293 [Zootermopsis nevadensis]	gi|380011043|ref|XM_003689575.1|/3e-13/PREDICTED: Apis florea uncharacterized LOC100871916 (LOC100871916), mRNA	sp|Q24491|RX21_DROME/7e-40/RNA-binding protein Rsf1 OS=Drosophila melanogaster GN=Rsf1 PE=1 SV=1	cel:C33H5.12/3e-24/rsp-6; SR Protein (splicing factor) family member (rsp-6); K12896 splicing factor, arginine/serine-rich 7	SPAC140.02/4e-11/---	PTHR10548/7.3E-32/--	NA
CL286.Contig1_All	NA	gi|7638162|gb|AF238313.1|AF238313/8e-09/Dictyostelium discoideum developmental protein DG1037 (DG1037) gene, partial cds	NA	NA	NA	NA	NA
CL286.Contig2_All	NA	NA	NA	NA	NA	NA	NA
CL287.Contig1_All	NA	NA	NA	NA	NA	NA	NA
CL287.Contig2_All	NA	NA	NA	NA	NA	NA	NA
CL288.Contig1_All	gi|646713264|gb|KDR17683.1|/0/Protein numb [Zootermopsis nevadensis]	gi|167908778|emb|CR846086.14|/1e-28/Zebrafish DNA sequence from clone DKEY-43J14 in linkage group 11, complete sequence	sp|P16554|NUMB_DROME/5e-134/Protein numb OS=Drosophila melanogaster GN=numb PE=1 SV=2	nvi:100121461/2e-162/NV13445; protein numb-like; K06057 numb	AGc3839/1e-06/---	PF06311/4.8E-30/NUMB domain	NA
CL288.Contig2_All	gi|646713264|gb|KDR17683.1|/8.19784e-36/Protein numb [Zootermopsis nevadensis]	gi|194859031|ref|XM_001969268.1|/1e-16/Drosophila erecta GG25352 (Dere\GG25352), mRNA	sp|P16554|NUMB_DROME/8e-34/Protein numb OS=Drosophila melanogaster GN=numb PE=1 SV=2	tca:661741/3e-34/similar to numb protein; K06057 numb	NA	NA	NA
CL289.Contig1_All	gi|332019769|gb|EGI60232.1|/8.06506e-20/FLJ37770-like protein [Acromyrmex echinatior]	NA	NA	NA	NA	NA	NA
CL289.Contig2_All	gi|641647871|ref|XP_008179957.1|/1.80428e-35/PREDICTED: putative uncharacterized protein FLJ37770 [Acyrthosiphon pisum]	NA	sp|Q53H47|SETMR_HUMAN/4e-08/Histone-lysine N-methyltransferase SETMAR OS=Homo sapiens GN=SETMAR PE=1 SV=2	hmg:100209042/1e-07/uncharacterized LOC100209042; K10380 ankyrin	NA	PF13551/2.6E-8/Winged helix-turn helix	NA
CL289.Contig3_All	gi|383854146|ref|XP_003702583.1|/5.94164e-32/PREDICTED: histone-lysine N-methyltransferase SETMAR-like [Megachile rotundata]	NA	sp|Q7JQ07|MOS1T_DROMA/1e-05/Mariner Mos1 transposase OS=Drosophila mauritiana GN=mariner\T PE=1 SV=1	NA	NA	NA	NA
CL289.Contig4_All	gi|383854146|ref|XP_003702583.1|/2.05311e-69/PREDICTED: histone-lysine N-methyltransferase SETMAR-like [Megachile rotundata]	NA	sp|Q7JQ07|MOS1T_DROMA/7e-17/Mariner Mos1 transposase OS=Drosophila mauritiana GN=mariner\T PE=1 SV=1	hmg:100199829/5e-16/similar to SET domain and mariner transposase fusion; K11433 histone-lysine N-methyltransferase SETMAR [EC:2.1.1.43]	NA	PF13358/2.4E-12/DDE superfamily endonuclease	NA
CL290.Contig1_All	gi|646714658|gb|KDR18548.1|/4.1246e-66/Uridine diphosphate glucose pyrophosphatase [Zootermopsis nevadensis]	NA	sp|O95848|NUD14_HUMAN/2e-45/Uridine diphosphate glucose pyrophosphatase OS=Homo sapiens GN=NUDT14 PE=1 SV=2	tca:664500/7e-60/similar to CG31063-PA; K08077 UDP-sugar diphosphatase [EC:3.6.1.45]	HP0507/4e-31/---	PF00293/3.8E-18/NUDIX domain	NA
CL290.Contig2_All	gi|586990972|ref|XP_006933254.1|/3.61676e-19/PREDICTED: verprolin-like [Felis catus]	NA	sp|Q9D142|NUD14_MOUSE/2e-11/Uridine diphosphate glucose pyrophosphatase OS=Mus musculus GN=Nudt14 PE=2 SV=1	aga:AgaP_AGAP004158/4e-16/AGAP004158-PA; K08077 UDP-sugar diphosphatase [EC:3.6.1.45]	Cj0447/2e-10/---	NA	NA
CL291.Contig1_All	NA	NA	NA	NA	NA	NA	NA
CL291.Contig2_All	NA	NA	NA	NA	NA	NA	NA
CL292.Contig1_All	gi|91086063|ref|XP_973944.1|/8.0914e-22/PREDICTED: uncharacterized protein LOC662774 [Tribolium castaneum] &gt;gi|270010206|gb|EFA06654.1| hypothetical protein TcasGA2_TC009579 [Tribolium castaneum]	NA	NA	NA	NA	NA	NA
CL292.Contig2_All	gi|91086063|ref|XP_973944.1|/1.55925e-27/PREDICTED: uncharacterized protein LOC662774 [Tribolium castaneum] &gt;gi|270010206|gb|EFA06654.1| hypothetical protein TcasGA2_TC009579 [Tribolium castaneum]	NA	sp|Q6AZD1|T179A_DANRE/1e-08/Transmembrane protein 179 OS=Danio rerio GN=tmem179 PE=2 SV=1	NA	NA	NA	NA
CL293.Contig1_All	gi|646710768|gb|KDR16186.1|/0/Sodium/hydrogen exchanger 9 [Zootermopsis nevadensis]	gi|380023753|ref|XM_003695629.1|/8e-26/PREDICTED: Apis florea sodium/hydrogen exchanger 7-like (LOC100871660), mRNA	sp|Q8BLV3|SL9A7_MOUSE/5e-167/Sodium/hydrogen exchanger 7 OS=Mus musculus GN=Slc9a7 PE=2 SV=1	ame:552330/0.0/Nhe3; Na[+]/H[+] hydrogen exchanger 3; K12041 solute carrier family 9 (sodium/hydrogen exchanger), member 6/7	SPAC15A10.06/6e-76/---	PTHR10110/4.1E-257/--	NA
CL293.Contig2_All	gi|646710768|gb|KDR16186.1|/0/Sodium/hydrogen exchanger 9 [Zootermopsis nevadensis]	gi|380023753|ref|XM_003695629.1|/9e-26/PREDICTED: Apis florea sodium/hydrogen exchanger 7-like (LOC100871660), mRNA	sp|Q8BLV3|SL9A7_MOUSE/7e-167/Sodium/hydrogen exchanger 7 OS=Mus musculus GN=Slc9a7 PE=2 SV=1	ame:552330/0.0/Nhe3; Na[+]/H[+] hydrogen exchanger 3; K12041 solute carrier family 9 (sodium/hydrogen exchanger), member 6/7	SPAC15A10.06/7e-76/---	PR01084/5.6E-17/Na+/H+ exchanger signature	NA
CL293.Contig3_All	gi|646710768|gb|KDR16186.1|/0/Sodium/hydrogen exchanger 9 [Zootermopsis nevadensis]	gi|380023753|ref|XM_003695629.1|/8e-26/PREDICTED: Apis florea sodium/hydrogen exchanger 7-like (LOC100871660), mRNA	sp|Q8BLV3|SL9A7_MOUSE/6e-168/Sodium/hydrogen exchanger 7 OS=Mus musculus GN=Slc9a7 PE=2 SV=1	ame:552330/0.0/Nhe3; Na[+]/H[+] hydrogen exchanger 3; K12041 solute carrier family 9 (sodium/hydrogen exchanger), member 6/7	SPAC15A10.06/7e-76/---	PTHR10110/2.9E-258/--	NA
CL293.Contig4_All	gi|646710768|gb|KDR16186.1|/0/Sodium/hydrogen exchanger 9 [Zootermopsis nevadensis]	gi|380023753|ref|XM_003695629.1|/1e-25/PREDICTED: Apis florea sodium/hydrogen exchanger 7-like (LOC100871660), mRNA	sp|Q8BLV3|SL9A7_MOUSE/1e-166/Sodium/hydrogen exchanger 7 OS=Mus musculus GN=Slc9a7 PE=2 SV=1	ame:552330/0.0/Nhe3; Na[+]/H[+] hydrogen exchanger 3; K12041 solute carrier family 9 (sodium/hydrogen exchanger), member 6/7	SPAC15A10.06/1e-75/---	PR01084/5.6E-17/Na+/H+ exchanger signature	NA
CL293.Contig5_All	gi|646710768|gb|KDR16186.1|/2.30471e-106/Sodium/hydrogen exchanger 9 [Zootermopsis nevadensis]	gi|383863010|ref|XM_003706928.1|/2e-11/PREDICTED: Megachile rotundata sodium/hydrogen exchanger 7-like (LOC100883190), mRNA	sp|Q8BLV3|SL9A7_MOUSE/2e-73/Sodium/hydrogen exchanger 7 OS=Mus musculus GN=Slc9a7 PE=2 SV=1	tca:661189/4e-103/similar to CG11328-PA, isoform A; K12041 solute carrier family 9 (sodium/hydrogen exchanger), member 6/7	SPAC15A10.06/2e-39/---	PTHR10110:SF95/2.5E-115/--	NA
CL294.Contig1_All	gi|646722863|gb|KDR23705.1|/3.67953e-157/YLP motif-containing protein 1 [Zootermopsis nevadensis]	gi|46402423|gb|AC145606.3|/2e-32/Mus musculus BAC clone RP24-310H14 from chromosome Y, complete sequence	sp|Q9R0I7|YLPM1_MOUSE/4e-109/YLP motif-containing protein 1 OS=Mus musculus GN=Ylpm1 PE=2 SV=2	mdo:100023768/3e-23/uncharacterized LOC100023768; K15182 negative elongation factor E	AGl2640gl/8e-07/---	PTHR13413/4.8E-131/--	NA
CL294.Contig2_All	gi|646722863|gb|KDR23705.1|/3.44678e-161/YLP motif-containing protein 1 [Zootermopsis nevadensis]	gi|46402423|gb|AC145606.3|/2e-32/Mus musculus BAC clone RP24-310H14 from chromosome Y, complete sequence	sp|Q9R0I7|YLPM1_MOUSE/4e-108/YLP motif-containing protein 1 OS=Mus musculus GN=Ylpm1 PE=2 SV=2	aga:AgaP_AGAP002246/6e-24/AGAP002246-PA; K11422 histone-lysine N-methyltransferase SETD1 [EC:2.1.1.43]	AGl2640gl/6e-08/---	PTHR13413:SF0/5.6E-128/--	NA
CL295.Contig1_All	gi|332025391|gb|EGI65558.1|/2.51926e-87/Y-box factor-like protein [Acromyrmex echinatior]	gi|153926534|dbj|AK283648.1|/5e-61/Gryllus bimaculatus mRNA, GBcontig30509	sp|P21574|YBX2A_XENLA/4e-55/Y-box-binding protein 2-A OS=Xenopus laevis GN=ybx2-a PE=1 SV=3	tca:656063/4e-78/similar to CG5654-PA; K09276 Y-box-binding protein 1	SA0747/4e-11/---	SM00357/6.6E-23/Cold shock protein domain	NA
CL295.Contig2_All	NA	NA	NA	NA	NA	NA	NA
CL295.Contig3_All	gi|332025391|gb|EGI65558.1|/4.34842e-87/Y-box factor-like protein [Acromyrmex echinatior]	gi|153926534|dbj|AK283648.1|/5e-61/Gryllus bimaculatus mRNA, GBcontig30509	sp|P21574|YBX2A_XENLA/7e-55/Y-box-binding protein 2-A OS=Xenopus laevis GN=ybx2-a PE=1 SV=3	tca:656063/7e-81/similar to CG5654-PA; K09276 Y-box-binding protein 1	SA0747/4e-11/---	PR00050/2.2E-18/Cold shock protein signature	NA
CL295.Contig4_All	NA	NA	NA	NA	NA	NA	NA
CL295.Contig5_All	gi|332025391|gb|EGI65558.1|/3.58238e-89/Y-box factor-like protein [Acromyrmex echinatior]	gi|153926534|dbj|AK283648.1|/6e-61/Gryllus bimaculatus mRNA, GBcontig30509	sp|P21574|YBX2A_XENLA/2e-54/Y-box-binding protein 2-A OS=Xenopus laevis GN=ybx2-a PE=1 SV=3	tca:656063/2e-76/similar to CG5654-PA; K09276 Y-box-binding protein 1	SA0747/4e-11/---	PF00313/3.5E-27/'Cold-shock' DNA-binding domain	NA
CL295.Contig6_All	gi|332025391|gb|EGI65558.1|/6.15349e-89/Y-box factor-like protein [Acromyrmex echinatior]	gi|153926534|dbj|AK283648.1|/6e-61/Gryllus bimaculatus mRNA, GBcontig30509	sp|P21574|YBX2A_XENLA/4e-54/Y-box-binding protein 2-A OS=Xenopus laevis GN=ybx2-a PE=1 SV=3	tca:656063/4e-79/similar to CG5654-PA; K09276 Y-box-binding protein 1	SA0747/4e-11/---	PTHR11544/1.2E-64/--	NA
CL295.Contig7_All	gi|607366769|gb|EZA60926.1|/4.3451e-13/Y-box factor-like protein, partial [Cerapachys biroi]	NA	NA	tca:656063/9e-11/similar to CG5654-PA; K09276 Y-box-binding protein 1	NA	NA	NA
CL295.Contig8_All	gi|91081961|ref|XP_966594.1|/6.99003e-27/PREDICTED: Y-box factor homolog isoform X1 [Tribolium castaneum] &gt;gi|270007364|gb|EFA03812.1| hypothetical protein TcasGA2_TC013925 [Tribolium castaneum]	gi|158295358|ref|XM_001237770.2|/2e-09/Anopheles gambiae str. PEST AGAP006108-PA (AgaP_AGAP006108) mRNA, complete cds	sp|Q62764|YBOX3_RAT/1e-19/Y-box-binding protein 3 OS=Rattus norvegicus GN=Ybx3 PE=2 SV=1	tca:656063/3e-28/similar to CG5654-PA; K09276 Y-box-binding protein 1	NA	PF00313/2.6E-5/'Cold-shock' DNA-binding domain	NA
CL296.Contig1_All	gi|646716352|gb|KDR19632.1|/5.59165e-86/Zer-1-like protein [Zootermopsis nevadensis]	NA	sp|Q9W0E8|ZER1_DROME/4e-21/Protein zer-1 homolog OS=Drosophila melanogaster GN=CG12084 PE=2 SV=2	tca:659004/5e-36/similar to CG12084-PA; K10350 Zyg-11 protein homolog	NA	PTHR12904/1.4E-30/--	NA
CL296.Contig2_All	gi|646716352|gb|KDR19632.1|/6.39045e-86/Zer-1-like protein [Zootermopsis nevadensis]	NA	sp|Q9W0E8|ZER1_DROME/5e-21/Protein zer-1 homolog OS=Drosophila melanogaster GN=CG12084 PE=2 SV=2	tca:659004/6e-36/similar to CG12084-PA; K10350 Zyg-11 protein homolog	NA	PTHR12904/1.4E-30/--	NA
CL297.Contig1_All	gi|401403671|ref|XP_003881534.1|/3.07572e-11/conserved hypothetical protein [Neospora caninum Liverpool] &gt;gi|325115947|emb|CBZ51501.1| conserved hypothetical protein [Neospora caninum Liverpool]	NA	sp|Q75JC9|Y8484_DICDI/4e-08/Uncharacterized protein DDB_G0271670 OS=Dictyostelium discoideum GN=DDB_G0271670 PE=4 SV=1	NA	NA	NA	NA
CL297.Contig2_All	gi|401403671|ref|XP_003881534.1|/1.20963e-11/conserved hypothetical protein [Neospora caninum Liverpool] &gt;gi|325115947|emb|CBZ51501.1| conserved hypothetical protein [Neospora caninum Liverpool]	NA	sp|Q75JC9|Y8484_DICDI/3e-08/Uncharacterized protein DDB_G0271670 OS=Dictyostelium discoideum GN=DDB_G0271670 PE=4 SV=1	NA	NA	NA	NA
CL297.Contig3_All	gi|401403671|ref|XP_003881534.1|/1.4243e-10/conserved hypothetical protein [Neospora caninum Liverpool] &gt;gi|325115947|emb|CBZ51501.1| conserved hypothetical protein [Neospora caninum Liverpool]	NA	sp|Q75JC9|Y8484_DICDI/2e-09/Uncharacterized protein DDB_G0271670 OS=Dictyostelium discoideum GN=DDB_G0271670 PE=4 SV=1	NA	NA	NA	NA
CL297.Contig4_All	gi|389594453|ref|XP_003722449.1|/2.85776e-11/proteophosphoglycan 5 [Leishmania major strain Friedlin] &gt;gi|323363677|emb|CBZ12682.1| proteophosphoglycan 5 [Leishmania major strain Friedlin]	NA	sp|Q75JC9|Y8484_DICDI/4e-08/Uncharacterized protein DDB_G0271670 OS=Dictyostelium discoideum GN=DDB_G0271670 PE=4 SV=1	NA	NA	NA	NA
CL297.Contig5_All	gi|401403671|ref|XP_003881534.1|/1.2698e-11/conserved hypothetical protein [Neospora caninum Liverpool] &gt;gi|325115947|emb|CBZ51501.1| conserved hypothetical protein [Neospora caninum Liverpool]	NA	sp|Q75JC9|Y8484_DICDI/4e-08/Uncharacterized protein DDB_G0271670 OS=Dictyostelium discoideum GN=DDB_G0271670 PE=4 SV=1	NA	NA	NA	NA
CL297.Contig6_All	gi|401403671|ref|XP_003881534.1|/5.95185e-11/conserved hypothetical protein [Neospora caninum Liverpool] &gt;gi|325115947|emb|CBZ51501.1| conserved hypothetical protein [Neospora caninum Liverpool]	NA	sp|Q75JC9|Y8484_DICDI/1e-08/Uncharacterized protein DDB_G0271670 OS=Dictyostelium discoideum GN=DDB_G0271670 PE=4 SV=1	NA	NA	NA	NA
CL297.Contig7_All	gi|389594453|ref|XP_003722449.1|/1.05256e-09/proteophosphoglycan 5 [Leishmania major strain Friedlin] &gt;gi|323363677|emb|CBZ12682.1| proteophosphoglycan 5 [Leishmania major strain Friedlin]	NA	sp|Q75JC9|Y8484_DICDI/1e-08/Uncharacterized protein DDB_G0271670 OS=Dictyostelium discoideum GN=DDB_G0271670 PE=4 SV=1	NA	NA	NA	NA
CL297.Contig8_All	gi|389594453|ref|XP_003722449.1|/1.01172e-10/proteophosphoglycan 5 [Leishmania major strain Friedlin] &gt;gi|323363677|emb|CBZ12682.1| proteophosphoglycan 5 [Leishmania major strain Friedlin]	NA	sp|Q75JC9|Y8484_DICDI/3e-08/Uncharacterized protein DDB_G0271670 OS=Dictyostelium discoideum GN=DDB_G0271670 PE=4 SV=1	NA	NA	NA	NA
CL297.Contig9_All	gi|401403671|ref|XP_003881534.1|/5.65323e-11/conserved hypothetical protein [Neospora caninum Liverpool] &gt;gi|325115947|emb|CBZ51501.1| conserved hypothetical protein [Neospora caninum Liverpool]	NA	sp|Q75JC9|Y8484_DICDI/1e-08/Uncharacterized protein DDB_G0271670 OS=Dictyostelium discoideum GN=DDB_G0271670 PE=4 SV=1	NA	NA	NA	NA
CL298.Contig1_All	gi|646715137|gb|KDR18841.1|/1.82588e-79/Bromodomain-containing protein 8 [Zootermopsis nevadensis]	NA	sp|Q8R3B7|BRD8_MOUSE/2e-37/Bromodomain-containing protein 8 OS=Mus musculus GN=Brd8 PE=1 SV=2	tca:661106/3e-53/similar to CG14514-PA; K11321 bromodomain-containing protein 8	SPBC21D10.10/9e-12/---	SM00297/2.1E-28/bromo domain	NA
CL298.Contig2_All	gi|646715137|gb|KDR18841.1|/1.8513e-79/Bromodomain-containing protein 8 [Zootermopsis nevadensis]	NA	sp|Q8R3B7|BRD8_MOUSE/2e-37/Bromodomain-containing protein 8 OS=Mus musculus GN=Brd8 PE=1 SV=2	tca:661106/3e-53/similar to CG14514-PA; K11321 bromodomain-containing protein 8	SPBC21D10.10/9e-12/---	SM00297/2.1E-28/bromo domain	NA
CL299.Contig1_All	NA	NA	NA	NA	NA	NA	NA
CL299.Contig2_All	gi|646689258|gb|KDR06531.1|/5.94887e-55/Myosin heavy chain, muscle [Zootermopsis nevadensis]	gi|153903121|dbj|AK281192.1|/1e-120/Gryllus bimaculatus mRNA, GBcontig28053	sp|P05661|MYSA_DROME/1e-55/Myosin heavy chain, muscle OS=Drosophila melanogaster GN=Mhc PE=1 SV=4	dvi:Dvir_GJ17305/4e-55/Dvir_Mhc; Myosin heavy chain; K10352 myosin heavy chain	NA	PTHR13140:SF364/1.0E-49/--	biological_process:GO:0007443//Malpighian tubule morphogenesis;GO:0008258//head involution;GO:0070986//left/right axis specification;GO:0007298//border follicle cell migration;GO:0016203//muscle attachment;GO:0051259//protein oligomerization;GO:0060361//flight;GO:0035072//ecdysone-mediated induction of salivary gland cell autophagic cell death;GO:0000910//cytokinesis;GO:0007527//adult somatic mus…
CL299.Contig3_All	gi|197322816|gb|ACH69159.1|/1.94616e-37/myosin heavy chain [Bombyx mori]	gi|346713534|dbj|AK388427.1|/6e-43/Bombyx mori mRNA, clone: fe8d23G20	sp|P05661|MYSA_DROME/2e-28/Myosin heavy chain, muscle OS=Drosophila melanogaster GN=Mhc PE=1 SV=4	tca:659358/1e-35/Mhc1; myosin heavy chain 1; K10352 myosin heavy chain	NA	PTHR13140:SF364/1.3E-18/--	NA
CL299.Contig4_All	gi|198474044|ref|XP_002132614.1|/1.00852e-33/GA25794 [Drosophila pseudoobscura pseudoobscura] &gt;gi|198138224|gb|EDY70016.1| GA25794 [Drosophila pseudoobscura pseudoobscura]	gi|153903121|dbj|AK281192.1|/1e-83/Gryllus bimaculatus mRNA, GBcontig28053	sp|P05661|MYSA_DROME/2e-35/Myosin heavy chain, muscle OS=Drosophila melanogaster GN=Mhc PE=1 SV=4	dvi:Dvir_GJ17305/4e-35/Dvir_Mhc; Myosin heavy chain; K10352 myosin heavy chain	NA	PTHR13140:SF364/4.4E-35/--	cellular_component:GO:0016459//myosin complex;molecular_function:GO:0003779//actin binding;GO:0005524//ATP binding;GO:0003774//motor activity;
CL299.Contig5_All	gi|383861537|ref|XP_003706242.1|/0/PREDICTED: myosin heavy chain, muscle-like isoform 3 [Megachile rotundata]	gi|158299189|ref|XM_319309.4|/0.0/Anopheles gambiae str. PEST AGAP010147-PA (AgaP_AGAP010147) mRNA, complete cds	sp|P05661|MYSA_DROME/0.0/Myosin heavy chain, muscle OS=Drosophila melanogaster GN=Mhc PE=1 SV=4	nvi:100123633/0.0/Mhc1, NV11782; myosin heavy chain 1; K10352 myosin heavy chain	SPCC645.05c/0.0/---	SM00242/0.0/Myosin. Large ATPases.	NA
CL299.Contig6_All	gi|383861537|ref|XP_003706242.1|/0/PREDICTED: myosin heavy chain, muscle-like isoform 3 [Megachile rotundata]	gi|158299189|ref|XM_319309.4|/0.0/Anopheles gambiae str. PEST AGAP010147-PA (AgaP_AGAP010147) mRNA, complete cds	sp|P05661|MYSA_DROME/0.0/Myosin heavy chain, muscle OS=Drosophila melanogaster GN=Mhc PE=1 SV=4	nvi:100123633/0.0/Mhc1, NV11782; myosin heavy chain 1; K10352 myosin heavy chain	SPCC645.05c/0.0/---	PR00193/3.0E-68/Myosin heavy chain signature	NA
CL299.Contig7_All	gi|340718032|ref|XP_003397476.1|/0/PREDICTED: myosin heavy chain, muscle-like isoform 1 [Bombus terrestris]	gi|183979375|dbj|AB264661.1|/0.0/Papilio xuthus mRNA for muscle myosin heavy chain, complete cds, clone: Fsg31	sp|P05661|MYSA_DROME/0.0/Myosin heavy chain, muscle OS=Drosophila melanogaster GN=Mhc PE=1 SV=4	nvi:100123633/0.0/Mhc1, NV11782; myosin heavy chain 1; K10352 myosin heavy chain	SPCC645.05c/0.0/---	PS51456/261.733/Myosin motor domain profile.	NA
CL299.Contig8_All	gi|340718032|ref|XP_003397476.1|/0/PREDICTED: myosin heavy chain, muscle-like isoform 1 [Bombus terrestris]	gi|183979375|dbj|AB264661.1|/0.0/Papilio xuthus mRNA for muscle myosin heavy chain, complete cds, clone: Fsg31	sp|P05661|MYSA_DROME/0.0/Myosin heavy chain, muscle OS=Drosophila melanogaster GN=Mhc PE=1 SV=4	nvi:100123633/0.0/Mhc1, NV11782; myosin heavy chain 1; K10352 myosin heavy chain	SPCC645.05c/0.0/---	PS51456/261.733/Myosin motor domain profile.	NA
CL299.Contig9_All	gi|383861537|ref|XP_003706242.1|/0/PREDICTED: myosin heavy chain, muscle-like isoform 3 [Megachile rotundata]	gi|346713534|dbj|AK388427.1|/0.0/Bombyx mori mRNA, clone: fe8d23G20	sp|P05661|MYSA_DROME/0.0/Myosin heavy chain, muscle OS=Drosophila melanogaster GN=Mhc PE=1 SV=4	nvi:100123633/0.0/Mhc1, NV11782; myosin heavy chain 1; K10352 myosin heavy chain	SPCC645.05c/0.0/---	PR00193/3.0E-68/Myosin heavy chain signature	NA
CL299.Contig10_All	gi|183979376|dbj|BAG30740.1|/1.19311e-47/muscle myosin heavy chain [Papilio xuthus]	gi|451777765|gb|KC197740.1|/1e-87/Chorthippus parallelus parallelus isolate AU36 anonymous locus Con7 genomic sequence	sp|P05661|MYSA_DROME/1e-47/Myosin heavy chain, muscle OS=Drosophila melanogaster GN=Mhc PE=1 SV=4	aga:AgaP_AGAP010147/4e-48/AGAP010147-PA; K10352 myosin heavy chain	NA	PTHR13140:SF344/2.2E-47/--	cellular_component:GO:0016459//myosin complex;molecular_function:GO:0003779//actin binding;GO:0005524//ATP binding;GO:0003774//motor activity;
CL299.Contig11_All	gi|646709661|gb|KDR15411.1|/8.51825e-33/Myosin heavy chain, muscle, partial [Zootermopsis nevadensis]	gi|501292292|dbj|AK417242.1|/9e-20/Riptortus pedestris mRNA for myosin heavy chain, complete cds, sequence id: Rped-0432	sp|P05661|MYSA_DROME/1e-21/Myosin heavy chain, muscle OS=Drosophila melanogaster GN=Mhc PE=1 SV=4	aga:AgaP_AGAP010147/5e-30/AGAP010147-PA; K10352 myosin heavy chain	SPAC4A8.05c/4e-12/---	PTHR13140:SF364/3.9E-29/--	cellular_component:GO:0016459//myosin complex;molecular_function:GO:0003779//actin binding;GO:0005524//ATP binding;GO:0003774//motor activity;
CL299.Contig12_All	gi|641654492|ref|XP_008179235.1|/2.42252e-32/PREDICTED: myosin heavy chain, muscle isoform X25 [Acyrthosiphon pisum]	gi|441667083|ref|XM_004091901.1|/2e-51/PREDICTED: Nomascus leucogenys myosin, heavy chain 7, cardiac muscle, beta (MYH7), mRNA	sp|P02564|MYH7_RAT/6e-34/Myosin-7 OS=Rattus norvegicus GN=Myh7 PE=2 SV=2	aag:AaeL_AAEL005656/2e-33/myosin heavy chain, nonmuscle or smooth muscle; K10352 myosin heavy chain	ECU04g1000/1e-25/---	PTHR13140:SF344/4.7E-50/--	NA
CL299.Contig13_All	gi|646709661|gb|KDR15411.1|/6.79164e-22/Myosin heavy chain, muscle, partial [Zootermopsis nevadensis]	gi|195035368|ref|XM_001989114.1|/1e-08/Drosophila grimshawi GH11564 (Dgri\GH11564), mRNA	sp|P05661|MYSA_DROME/4e-11/Myosin heavy chain, muscle OS=Drosophila melanogaster GN=Mhc PE=1 SV=4	aga:AgaP_AGAP010147/2e-19/AGAP010147-PA; K10352 myosin heavy chain	SPAC4A8.05c/2e-06/---	PF00063/1.3E-6/Myosin head (motor domain)	cellular_component:GO:0016459//myosin complex;molecular_function:GO:0003779//actin binding;GO:0005524//ATP binding;GO:0003774//motor activity;
CL300.Contig1_All	gi|646722562|gb|KDR23520.1|/0/Protein Swiss cheese, partial [Zootermopsis nevadensis]	gi|157137460|ref|XM_001663949.1|/1e-10/Aedes aegypti neuropathy target esterase/swiss cheese(d.melanogaster) partial mRNA	sp|Q9U969|SWS_DROME/0.0/Neuropathy target esterase sws OS=Drosophila melanogaster GN=sws PE=1 SV=2	ame:724510/0.0/sws; neuropathy target esterase sws; K14676 lysophospholipid hydrolase [EC:3.1.1.5]	YML059c_2/5e-64/---	SM00100/1.0E-5/Cyclic nucleotide-monophosphate binding domain	NA
CL300.Contig2_All	gi|646722562|gb|KDR23520.1|/3.73887e-165/Protein Swiss cheese, partial [Zootermopsis nevadensis]	gi|157137460|ref|XM_001663949.1|/3e-11/Aedes aegypti neuropathy target esterase/swiss cheese(d.melanogaster) partial mRNA	sp|Q9U969|SWS_DROME/4e-151/Neuropathy target esterase sws OS=Drosophila melanogaster GN=sws PE=1 SV=2	ame:724510/5e-161/sws; neuropathy target esterase sws; K14676 lysophospholipid hydrolase [EC:3.1.1.5]	YML059c_2/2e-82/---	PTHR14226/3.2E-226/--	NA
CL300.Contig3_All	gi|646722562|gb|KDR23520.1|/0/Protein Swiss cheese, partial [Zootermopsis nevadensis]	gi|157137460|ref|XM_001663949.1|/1e-10/Aedes aegypti neuropathy target esterase/swiss cheese(d.melanogaster) partial mRNA	sp|Q9U969|SWS_DROME/0.0/Neuropathy target esterase sws OS=Drosophila melanogaster GN=sws PE=1 SV=2	ame:724510/0.0/sws; neuropathy target esterase sws; K14676 lysophospholipid hydrolase [EC:3.1.1.5]	YML059c_2/5e-64/---	PTHR14226/0.0/--	NA
CL301.Contig1_All	gi|646701233|gb|KDR11038.1|/0/Extended synaptotagmin-2, partial [Zootermopsis nevadensis]	NA	sp|Q7ZWU7|EST2B_XENLA/1e-133/Extended synaptotagmin-2-B OS=Xenopus laevis GN=esyt2-b PE=2 SV=1	mmu:240752/2e-16/Pik3c2b, C330011J12Rik, Gm199, PI3K-C2beta; phosphoinositide-3-kinase, class 2, beta polypeptide (EC:2.7.1.154); K00923 phosphatidylinositol-4-phosphate 3-kinase [EC:2.7.1.154]	YNL087w/2e-17/---	PF00168/4.2E-16/C2 domain	NA
CL301.Contig2_All	gi|646701233|gb|KDR11038.1|/2.02038e-121/Extended synaptotagmin-2, partial [Zootermopsis nevadensis]	NA	sp|Q7ZWU7|EST2B_XENLA/2e-58/Extended synaptotagmin-2-B OS=Xenopus laevis GN=esyt2-b PE=2 SV=1	mmu:240752/9e-17/Pik3c2b, C330011J12Rik, Gm199, PI3K-C2beta; phosphoinositide-3-kinase, class 2, beta polypeptide (EC:2.7.1.154); K00923 phosphatidylinositol-4-phosphate 3-kinase [EC:2.7.1.154]	NA	PS50004/13.712/C2 domain profile.	NA
CL302.Contig1_All	gi|646720371|gb|KDR22129.1|/3.32589e-50/putative multidrug resistance-associated protein [Zootermopsis nevadensis]	NA	sp|O15439|MRP4_HUMAN/1e-31/Multidrug resistance-associated protein 4 OS=Homo sapiens GN=ABCC4 PE=1 SV=3	aga:AgaP_AGAP006427/5e-47/AGAP006427-PB; K05673 ATP-binding cassette, subfamily C (CFTR/MRP), member 4	YDR135c/1e-14/---	PTHR24223/2.4E-50/--	NA
CL302.Contig2_All	gi|642922869|ref|XP_008200431.1|/0/PREDICTED: probable multidrug resistance-associated protein lethal(2)03659 isoform X2 [Tribolium castaneum]	gi|195055367|ref|XM_001994555.1|/1e-07/Drosophila grimshawi GH17328 (Dgri\GH17328), mRNA	sp|P91660|L259_DROME/0.0/Probable multidrug resistance-associated protein lethal(2)03659 OS=Drosophila melanogaster GN=l(2)03659 PE=2 SV=3	api:100164310/0.0/multidrug resistance-associated protein 4-like; K05673 ATP-binding cassette, subfamily C (CFTR/MRP), member 4	YDR135c/0.0/---	PF00664/1.8E-23/ABC transporter transmembrane region	NA
CL302.Contig3_All	gi|170037039|ref|XP_001846368.1|/8.79733e-22/multidrug resistance-associated protein 1 [Culex quinquefasciatus] &gt;gi|167879996|gb|EDS43379.1| multidrug resistance-associated protein 1 [Culex quinquefasciatus]	NA	sp|P91660|L259_DROME/7e-17/Probable multidrug resistance-associated protein lethal(2)03659 OS=Drosophila melanogaster GN=l(2)03659 PE=2 SV=3	aag:AaeL_AAEL013567/1e-22/ATP-dependent bile acid permease; K05673 ATP-binding cassette, subfamily C (CFTR/MRP), member 4	NA	PTHR24223/1.1E-29/--	biological_process:GO:0006810//transport;GO:0009987//cellular process;molecular_function:GO:0000166//nucleotide binding;GO:0016887//ATPase activity;
CL302.Contig4_All	gi|383860780|ref|XP_003705867.1|/2.90184e-41/PREDICTED: probable multidrug resistance-associated protein lethal(2)03659-like [Megachile rotundata]	NA	sp|P91660|L259_DROME/5e-37/Probable multidrug resistance-associated protein lethal(2)03659 OS=Drosophila melanogaster GN=l(2)03659 PE=2 SV=3	aag:AaeL_AAEL013567/7e-40/ATP-dependent bile acid permease; K05673 ATP-binding cassette, subfamily C (CFTR/MRP), member 4	YDR135c/5e-27/---	PTHR24223:SF174/6.3E-64/--	NA
CL302.Contig5_All	gi|357626233|gb|EHJ76393.1|/0/hypothetical protein KGM_19552 [Danaus plexippus]	gi|340386627|ref|XM_003391762.1|/1e-08/PREDICTED: Amphimedon queenslandica multidrug resistance-associated protein 4-like (LOC100631845), partial mRNA	sp|P91660|L259_DROME/2e-169/Probable multidrug resistance-associated protein lethal(2)03659 OS=Drosophila melanogaster GN=l(2)03659 PE=2 SV=3	api:100164310/0.0/multidrug resistance-associated protein 4-like; K05673 ATP-binding cassette, subfamily C (CFTR/MRP), member 4	YDR135c/3e-101/---	PTHR24223/5.6E-296/--	NA
CL303.Contig1_All	gi|241672683|ref|XP_002400310.1|/5.65757e-40/methylated-DNA--protein-cysteine methyltransferase, putative [Ixodes scapularis] &gt;gi|215506287|gb|EEC15781.1| methylated-DNA--protein-cysteine methyltransferase, putative [Ixodes scapularis]	NA	sp|Q6TDU1|MGMT_CANFA/2e-25/Methylated-DNA--protein-cysteine methyltransferase OS=Canis familiaris GN=MGMT PE=2 SV=1	hmg:100199101/3e-30/similar to Mgmt protein; K00567 methylated-DNA-[protein]-cysteine S-methyltransferase [EC:2.1.1.63]	Zogt/2e-14/---	PTHR10815/1.8E-40/--	molecular_function:GO:0003824//catalytic activity;
CL303.Contig2_All	gi|676455115|ref|XP_009053900.1|/8.44804e-12/hypothetical protein LOTGIDRAFT_117209, partial [Lottia gigantea] &gt;gi|556106739|gb|ESO95391.1| hypothetical protein LOTGIDRAFT_117209, partial [Lottia gigantea]	NA	sp|P26187|MGMT_MOUSE/1e-11/Methylated-DNA--protein-cysteine methyltransferase OS=Mus musculus GN=Mgmt PE=1 SV=3	hmg:100199101/4e-12/similar to Mgmt protein; K00567 methylated-DNA-[protein]-cysteine S-methyltransferase [EC:2.1.1.63]	ogt/2e-09/---	NA	biological_process:GO:0006281//DNA repair;GO:0032259//methylation;molecular_function:GO:0003908//methylated-DNA-[protein]-cysteine S-methyltransferase activity;
CL304.Contig1_All	gi|82704032|gb|ABB89296.1|/2.08476e-65/allergen Bla g 6.0101 [Blattella germanica]	gi|170065558|ref|XM_001867954.1|/1e-56/Culex quinquefasciatus troponin C, mRNA	sp|P47947|TNNC1_DROME/6e-58/Troponin C, isoform 1 OS=Drosophila melanogaster GN=TpnC41C PE=2 SV=2	mdo:100018191/3e-32/calmodulin-like; K02183 calmodulin	SPAC3A12.14/5e-27/---	PS50222/14.067/EF-hand calcium-binding domain profile.	NA
CL304.Contig2_All	gi|82704032|gb|ABB89296.1|/2.50977e-65/allergen Bla g 6.0101 [Blattella germanica]	gi|170053792|ref|XM_001862803.1|/4e-50/Culex quinquefasciatus troponin C, mRNA	sp|P47947|TNNC1_DROME/3e-57/Troponin C, isoform 1 OS=Drosophila melanogaster GN=TpnC41C PE=2 SV=2	acs:100552424/8e-34/calmodulin-like; K02183 calmodulin	SPAC3A12.14/1e-27/---	PF13499/1.8E-14/EF-hand domain pair	molecular_function:GO:0005509//calcium ion binding;
CL304.Contig3_All	gi|82704032|gb|ABB89296.1|/1.07423e-65/allergen Bla g 6.0101 [Blattella germanica]	gi|170053792|ref|XM_001862803.1|/5e-53/Culex quinquefasciatus troponin C, mRNA	sp|P47947|TNNC1_DROME/1e-57/Troponin C, isoform 1 OS=Drosophila melanogaster GN=TpnC41C PE=2 SV=2	acs:100552424/2e-33/calmodulin-like; K02183 calmodulin	SPAC3A12.14/3e-27/---	PS50222/13.955/EF-hand calcium-binding domain profile.	molecular_function:GO:0005509//calcium ion binding;
CL305.Contig1_All	gi|646712380|gb|KDR17162.1|/1.11878e-80/hypothetical protein L798_08423 [Zootermopsis nevadensis]	NA	sp|O18740|K1C9_CANFA/4e-23/Keratin, type I cytoskeletal 9 OS=Canis familiaris GN=KRT9 PE=3 SV=1	cfa:490980/1e-22/KRT9; keratin 9; K07604 type I keratin, acidic	XF0818/6e-15/---	NA	NA
CL305.Contig2_All	gi|646712380|gb|KDR17162.1|/1.39546e-101/hypothetical protein L798_08423 [Zootermopsis nevadensis]	NA	sp|O18740|K1C9_CANFA/2e-28/Keratin, type I cytoskeletal 9 OS=Canis familiaris GN=KRT9 PE=3 SV=1	cfa:490980/5e-28/KRT9; keratin 9; K07604 type I keratin, acidic	XF0818/5e-19/---	NA	NA
CL305.Contig3_All	gi|646712380|gb|KDR17162.1|/8.28188e-85/hypothetical protein L798_08423 [Zootermopsis nevadensis]	NA	sp|Q6RHW0|K1C9_MOUSE/4e-23/Keratin, type I cytoskeletal 9 OS=Mus musculus GN=Krt9 PE=1 SV=3	mmu:107656/1e-22/Krt9, EPPK, K9, Krt1-9; keratin 9; K07604 type I keratin, acidic	XF0818/7e-15/---	NA	NA
CL306.Contig1_All	gi|67043751|gb|AAY63974.1|/3.3806e-26/aldehyde dehydrogenase isoform A [Lysiphlebus testaceipes]	gi|558212709|ref|XM_006133994.1|/3e-07/PREDICTED: Pelodiscus sinensis aldehyde dehydrogenase 5 family, member A1 (ALDH5A1), mRNA	sp|Q27640|ALDH_ENCBU/2e-24/Aldehyde dehydrogenase OS=Enchytraeus buchholzi GN=ALDH PE=2 SV=1	ame:408559/1e-26/retinal dehydrogenase 1-like; K00128 aldehyde dehydrogenase (NAD+) [EC:1.2.1.3]	BS_dhaS/2e-26/---	PF00171/1.4E-31/Aldehyde dehydrogenase family	NA
CL306.Contig2_All	gi|260794489|ref|XP_002592241.1|/9.28903e-24/hypothetical protein BRAFLDRAFT_261794 [Branchiostoma floridae] &gt;gi|229277457|gb|EEN48252.1| hypothetical protein BRAFLDRAFT_261794 [Branchiostoma floridae]	gi|50416528|gb|BC077256.1|/4e-06/Xenopus laevis aldehyde dehydrogenase class I, mRNA (cDNA clone MGC:79911 IMAGE:3399386), complete cds	sp|Q63639|AL1A2_RAT/1e-22/Retinal dehydrogenase 2 OS=Rattus norvegicus GN=Aldh1a2 PE=1 SV=2	api:100162800/7e-24/aldehyde dehydrogenase X, mitochondrial-like; K00128 aldehyde dehydrogenase (NAD+) [EC:1.2.1.3]	BS_dhaS/9e-21/---	PTHR11699/1.8E-35/--	biological_process:GO:0055114//oxidation-reduction process;molecular_function:GO:0016620//oxidoreductase activity, acting on the aldehyde or oxo group of donors, NAD or NADP as acceptor;
CL306.Contig3_All	gi|646699970|gb|KDR10336.1|/0/Retinal dehydrogenase 2 [Zootermopsis nevadensis]	gi|556986587|ref|XM_005998737.1|/1e-11/PREDICTED: Latimeria chalumnae aldehyde dehydrogenase 1 family, member A2 (ALDH1A2), transcript variant X4, mRNA	sp|P27463|AL1A1_CHICK/1e-180/Retinal dehydrogenase 1 OS=Gallus gallus GN=ALDH1A1 PE=2 SV=1	ame:408559/0.0/retinal dehydrogenase 1-like; K00128 aldehyde dehydrogenase (NAD+) [EC:1.2.1.3]	SPAC9E9.09c/3e-146/---	PS00687/-/Aldehyde dehydrogenases glutamic acid active site.	NA
CL306.Contig4_All	gi|646699970|gb|KDR10336.1|/8.32909e-147/Retinal dehydrogenase 2 [Zootermopsis nevadensis]	gi|556986587|ref|XM_005998737.1|/3e-17/PREDICTED: Latimeria chalumnae aldehyde dehydrogenase 1 family, member A2 (ALDH1A2), transcript variant X4, mRNA	sp|P86886|AL1A1_MESAU/1e-126/Retinal dehydrogenase 1 OS=Mesocricetus auratus GN=ALDH1A1 PE=1 SV=1	dmo:Dmoj_GI23295/2e-137/GI23295 gene product from transcript GI23295-RA; K00128 aldehyde dehydrogenase (NAD+) [EC:1.2.1.3]	SPAC9E9.09c/2e-114/---	PS00687/-/Aldehyde dehydrogenases glutamic acid active site.	NA
CL307.Contig1_All	gi|444727028|gb|ELW67537.1|/2.44366e-33/Cell surface glycoprotein 1 [Tupaia chinensis]	gi|153943190|dbj|AK284667.1|/3e-09/Gryllus bimaculatus mRNA, GBcontig31528	sp|Q95JC9|PRP_PIG/1e-25/Basic proline-rich protein OS=Sus scrofa PE=1 SV=2	gga:775973/4e-22/FMN2; formin 2; K02184 formin 2	XF0818/1e-19/---	NA	NA
CL307.Contig2_All	gi|307197050|gb|EFN78422.1|/7.46514e-36/hypothetical protein EAI_13691 [Harpegnathos saltator]	NA	sp|Q95JC9|PRP_PIG/4e-26/Basic proline-rich protein OS=Sus scrofa PE=1 SV=2	cfa:609440/1e-26/LOR; loricrin; K10385 loricrin	XF0818/7e-23/---	NA	NA
CL307.Contig3_All	gi|444727028|gb|ELW67537.1|/2.8769e-46/Cell surface glycoprotein 1 [Tupaia chinensis]	NA	sp|Q95JC9|PRP_PIG/1e-34/Basic proline-rich protein OS=Sus scrofa PE=1 SV=2	mdo:100019077/2e-31/uncharacterized LOC100019077; K10385 loricrin	Rv3876/2e-24/---	NA	NA
CL308.Contig1_All	gi|383848263|ref|XP_003699771.1|/2.86227e-38/PREDICTED: apolipoprotein D-like [Megachile rotundata]	NA	sp|P49291|LAZA_SCHAM/1e-24/Lazarillo protein OS=Schistocerca americana PE=1 SV=1	NA	blc/9e-11/---	PTHR10612/6.0E-54/--	NA
CL308.Contig2_All	gi|383848263|ref|XP_003699771.1|/2.90044e-38/PREDICTED: apolipoprotein D-like [Megachile rotundata]	NA	sp|P49291|LAZA_SCHAM/1e-24/Lazarillo protein OS=Schistocerca americana PE=1 SV=1	NA	blc/9e-11/---	PF08212/1.1E-18/Lipocalin-like domain	NA
CL309.Contig1_All	gi|646695838|gb|KDR08513.1|/0/Protein ECT2 [Zootermopsis nevadensis]	gi|383864138|ref|XM_003707489.1|/2e-09/PREDICTED: Megachile rotundata protein ECT2-like (LOC100881800), mRNA	sp|Q07139|ECT2_MOUSE/2e-134/Protein ECT2 OS=Mus musculus GN=Ect2 PE=1 SV=2	cin:778863/1e-21/zf(fyve)-4; zinc finger protein; K05723 FYVE, RhoGEF and PH domain containing 4	SPAC1006.06/2e-15/---	PS00741/-/Dbl homology (DH) domain signature.	NA
CL309.Contig2_All	gi|646695838|gb|KDR08513.1|/0/Protein ECT2 [Zootermopsis nevadensis]	gi|383864138|ref|XM_003707489.1|/2e-09/PREDICTED: Megachile rotundata protein ECT2-like (LOC100881800), mRNA	sp|Q07139|ECT2_MOUSE/0.0/Protein ECT2 OS=Mus musculus GN=Ect2 PE=1 SV=2	cin:778863/8e-22/zf(fyve)-4; zinc finger protein; K05723 FYVE, RhoGEF and PH domain containing 4	SPAC1006.06/2e-15/---	PF00533/6.8E-8/BRCA1 C Terminus (BRCT) domain	NA
CL310.Contig1_All	gi|644999478|ref|XP_008215583.1|/1.97474e-17/PREDICTED: probable GPI-anchored adhesin-like protein PGA55 isoform X1 [Nasonia vitripennis]	gi|5912599|emb|AL096701.14|/4e-06/Human DNA sequence from clone RP11-247I13 on chromosome 22, complete sequence	sp|Q9ULL5|PRR12_HUMAN/2e-06/Proline-rich protein 12 OS=Homo sapiens GN=PRR12 PE=1 SV=2	ptr:473295/9e-06/uncharacterized LOC473295; K11422 histone-lysine N-methyltransferase SETD1 [EC:2.1.1.43]	NA	SM00248/950.0/ankyrin repeats	NA
CL310.Contig2_All	gi|307174575|gb|EFN65008.1|/3.62954e-36/NF-kappa-B inhibitor zeta [Camponotus floridanus]	gi|5912599|emb|AL096701.14|/5e-06/Human DNA sequence from clone RP11-247I13 on chromosome 22, complete sequence	sp|Q2TB02|IKBD_MOUSE/1e-09/NF-kappa-B inhibitor delta OS=Mus musculus GN=Nfkbid PE=1 SV=2	dre:790944/2e-10/zgc:158276; K05872 NF-kappa-B inhibitor epsilon	TP0835/4e-07/---	PS50088/12.609/Ankyrin repeat profile.	NA
CL311.Contig1_All	gi|646705102|gb|KDR12981.1|/6.03322e-87/Trinucleotide repeat-containing gene 6C protein [Zootermopsis nevadensis]	NA	sp|Q8SY33|GAWKY_DROME/5e-50/Protein Gawky OS=Drosophila melanogaster GN=gw PE=1 SV=1	mmu:13800/4e-13/Enah, AI464316, AW045240, Mena, Ndpp1, WBP8; enabled homolog (Drosophila); K05746 enabled	XF0818/9e-09/---	PTHR13020/1.1E-77/--	NA
CL311.Contig2_All	gi|646705102|gb|KDR12981.1|/3.11856e-49/Trinucleotide repeat-containing gene 6C protein [Zootermopsis nevadensis]	gi|28867178|gb|AC125339.4|/1e-11/Mus musculus BAC clone RP24-356P17 from chromosome 17, complete sequence	sp|Q8SY33|GAWKY_DROME/4e-31/Protein Gawky OS=Drosophila melanogaster GN=gw PE=1 SV=1	dre:394034/9e-10/waslb, wasl, zgc:55478, zgc:77237; Wiskott-Aldrich syndrome-like b; K05747 Wiskott-Aldrich syndrome protein	XF0818/1e-07/---	PTHR13020:SF30/4.4E-49/--	NA
CL312.Contig1_All	gi|646705133|gb|KDR13012.1|/1.5077e-56/DnaJ-like protein subfamily B member 9 [Zootermopsis nevadensis]	gi|347300471|gb|AC244958.4|/3e-18/Rattus norvegicus Y Chr BAC RNECO-130C02 (Amplicon Express Rat SHR-Akr (EcoR1 Digest) BAC library) complete sequence	sp|Q9QYI6|DNJB9_MOUSE/7e-38/DnaJ homolog subfamily B member 9 OS=Mus musculus GN=Dnajb9 PE=1 SV=2	ecb:100055586/1e-38/dnaJ homolog subfamily B member 9-like; K09515 DnaJ homolog subfamily B member 9	STM0013/4e-25/---	PS00636/-/Nt-dnaJ domain signature.	NA
CL312.Contig2_All	gi|646705133|gb|KDR13012.1|/2.58208e-56/DnaJ-like protein subfamily B member 9 [Zootermopsis nevadensis]	gi|347300471|gb|AC244958.4|/2e-14/Rattus norvegicus Y Chr BAC RNECO-130C02 (Amplicon Express Rat SHR-Akr (EcoR1 Digest) BAC library) complete sequence	sp|Q9QYI6|DNJB9_MOUSE/1e-37/DnaJ homolog subfamily B member 9 OS=Mus musculus GN=Dnajb9 PE=1 SV=2	ecb:100055586/2e-38/dnaJ homolog subfamily B member 9-like; K09515 DnaJ homolog subfamily B member 9	STM0013/6e-25/---	PS00636/-/Nt-dnaJ domain signature.	NA
CL313.Contig1_All	gi|332030759|gb|EGI70435.1|/4.23173e-90/Kinesin-like protein KIF20A [Acromyrmex echinatior]	NA	sp|Q96Q89|KI20B_HUMAN/2e-85/Kinesin-like protein KIF20B OS=Homo sapiens GN=KIF20B PE=1 SV=3	tgu:100231271/2e-79/kinesin family member 20A; K10402 kinesin family member 20/23	ECU11g2020/4e-26/---	PF00225/2.8E-80/Kinesin motor domain	NA
CL313.Contig2_All	gi|332030759|gb|EGI70435.1|/4.00598e-90/Kinesin-like protein KIF20A [Acromyrmex echinatior]	NA	sp|Q96Q89|KI20B_HUMAN/3e-86/Kinesin-like protein KIF20B OS=Homo sapiens GN=KIF20B PE=1 SV=3	tgu:100231271/4e-81/kinesin family member 20A; K10402 kinesin family member 20/23	ECU11g2020/4e-26/---	PTHR24115:SF388/7.9E-131/--	NA
CL313.Contig3_All	gi|332030759|gb|EGI70435.1|/1.43596e-89/Kinesin-like protein KIF20A [Acromyrmex echinatior]	NA	sp|Q96Q89|KI20B_HUMAN/3e-86/Kinesin-like protein KIF20B OS=Homo sapiens GN=KIF20B PE=1 SV=3	tgu:100231271/4e-81/kinesin family member 20A; K10402 kinesin family member 20/23	YEL061c/4e-32/---	PTHR24115/1.0E-130/--	NA
CL313.Contig4_All	gi|332030759|gb|EGI70435.1|/2.04615e-89/Kinesin-like protein KIF20A [Acromyrmex echinatior]	NA	sp|Q96Q89|KI20B_HUMAN/1e-86/Kinesin-like protein KIF20B OS=Homo sapiens GN=KIF20B PE=1 SV=3	tgu:100223319/2e-80/kinesin family member 20A; K10402 kinesin family member 20/23	ECU11g2020/4e-26/---	PF00225/2.8E-80/Kinesin motor domain	NA
CL314.Contig1_All	NA	NA	NA	NA	NA	NA	NA
CL314.Contig2_All	NA	NA	NA	NA	NA	NA	NA
CL314.Contig3_All	NA	NA	NA	NA	NA	NA	NA
CL315.Contig1_All	gi|645028336|ref|XP_008208351.1|/2.82062e-124/PREDICTED: adipokinetic hormone receptor isoform X2 [Nasonia vitripennis]	gi|325494715|gb|HQ709192.1|/1e-79/Gryllus bimaculatus adipokinetic hormone receptor (AKHR) mRNA, complete cds	sp|O42329|GNRR2_CLAGA/3e-57/Gonadotropin-releasing hormone II receptor OS=Clarias gariepinus PE=2 SV=2	nvi:100114747/3e-124/Akhr, NV16060; AKH-like receptor; K04280 gonadotropin-releasing hormone receptor	NA	PR00896/7.7E-6/Vasopressin receptor signature	biological_process:GO:0007186//G-protein coupled receptor signaling pathway;cellular_component:GO:0016021//integral component of membrane;molecular_function:GO:0005000//vasopressin receptor activity;
CL315.Contig2_All	gi|645028338|ref|XP_008208352.1|/4.34565e-123/PREDICTED: adipokinetic hormone receptor isoform X3 [Nasonia vitripennis]	gi|325494715|gb|HQ709192.1|/2e-79/Gryllus bimaculatus adipokinetic hormone receptor (AKHR) mRNA, complete cds	sp|O42329|GNRR2_CLAGA/1e-56/Gonadotropin-releasing hormone II receptor OS=Clarias gariepinus PE=2 SV=2	nvi:100114747/3e-124/Akhr, NV16060; AKH-like receptor; K04280 gonadotropin-releasing hormone receptor	NA	NA	biological_process:GO:0007186//G-protein coupled receptor signaling pathway;cellular_component:GO:0016021//integral component of membrane;molecular_function:GO:0005000//vasopressin receptor activity;
CL315.Contig3_All	gi|645028336|ref|XP_008208351.1|/5.76665e-123/PREDICTED: adipokinetic hormone receptor isoform X2 [Nasonia vitripennis]	gi|325494715|gb|HQ709192.1|/2e-79/Gryllus bimaculatus adipokinetic hormone receptor (AKHR) mRNA, complete cds	sp|O42329|GNRR2_CLAGA/3e-57/Gonadotropin-releasing hormone II receptor OS=Clarias gariepinus PE=2 SV=2	nvi:100114747/3e-124/Akhr, NV16060; AKH-like receptor; K04280 gonadotropin-releasing hormone receptor	NA	PF00001/2.7E-54/7 transmembrane receptor (rhodopsin family)	biological_process:GO:0007186//G-protein coupled receptor signaling pathway;cellular_component:GO:0016021//integral component of membrane;molecular_function:GO:0005000//vasopressin receptor activity;
CL315.Contig4_All	gi|645028336|ref|XP_008208351.1|/1.42389e-123/PREDICTED: adipokinetic hormone receptor isoform X2 [Nasonia vitripennis]	gi|325494715|gb|HQ709192.1|/1e-79/Gryllus bimaculatus adipokinetic hormone receptor (AKHR) mRNA, complete cds	sp|O42329|GNRR2_CLAGA/2e-57/Gonadotropin-releasing hormone II receptor OS=Clarias gariepinus PE=2 SV=2	nvi:100114747/3e-124/Akhr, NV16060; AKH-like receptor; K04280 gonadotropin-releasing hormone receptor	NA	PR00237/4.9E-40/Rhodopsin-like GPCR superfamily signature	biological_process:GO:0007186//G-protein coupled receptor signaling pathway;cellular_component:GO:0016021//integral component of membrane;molecular_function:GO:0005000//vasopressin receptor activity;
CL316.Contig1_All	NA	NA	NA	NA	NA	NA	NA
CL316.Contig2_All	gi|662218480|ref|XP_008483272.1|/2.07379e-07/PREDICTED: uncharacterized protein LOC103519961, partial [Diaphorina citri]	NA	NA	NA	NA	NA	NA
CL317.Contig1_All	gi|646716136|gb|KDR19513.1|/8.37152e-53/Alpha-tocopherol transfer protein-like [Zootermopsis nevadensis]	NA	sp|Q9D3D0|TTPAL_MOUSE/9e-12/Alpha-tocopherol transfer protein-like OS=Mus musculus GN=Ttpal PE=2 SV=3	dpe:Dper_GL26848/3e-16/GL26848 gene product from transcript GL26848-RA; K10693 E3 ubiquitin-protein ligase MYCBP2 [EC:6.3.2.19]	NA	PTHR10174:SF107/2.6E-49/--	NA
CL317.Contig2_All	gi|646716136|gb|KDR19513.1|/1.3423e-53/Alpha-tocopherol transfer protein-like [Zootermopsis nevadensis]	NA	sp|Q9D3D0|TTPAL_MOUSE/2e-11/Alpha-tocopherol transfer protein-like OS=Mus musculus GN=Ttpal PE=2 SV=3	dpe:Dper_GL26848/7e-17/GL26848 gene product from transcript GL26848-RA; K10693 E3 ubiquitin-protein ligase MYCBP2 [EC:6.3.2.19]	NA	PTHR10174/3.4E-49/--	NA
CL317.Contig3_All	gi|646716136|gb|KDR19513.1|/7.66604e-54/Alpha-tocopherol transfer protein-like [Zootermopsis nevadensis]	NA	sp|Q9D3D0|TTPAL_MOUSE/3e-11/Alpha-tocopherol transfer protein-like OS=Mus musculus GN=Ttpal PE=2 SV=3	dpe:Dper_GL26848/1e-18/GL26848 gene product from transcript GL26848-RA; K10693 E3 ubiquitin-protein ligase MYCBP2 [EC:6.3.2.19]	NA	PF00650/7.9E-19/CRAL/TRIO domain	NA
CL318.Contig1_All	gi|646715825|gb|KDR19293.1|/1.07469e-120/Glutamine and serine-rich protein 1 [Zootermopsis nevadensis]	NA	sp|Q9NZW4|DSPP_HUMAN/3e-15/Dentin sialophosphoprotein OS=Homo sapiens GN=DSPP PE=1 SV=2	acs:100559487/2e-11/peptidyl-prolyl cis-trans isomerase G-like; K09566 peptidyl-prolyl isomerase G (cyclophilin G) [EC:5.2.1.8]	NA	PTHR14689/1.6E-31/--	NA
CL318.Contig2_All	gi|675626763|ref|XP_008941730.1|/2.05816e-11/PREDICTED: uncharacterized protein LOC103776002, partial [Merops nubicus]	NA	sp|Q9NZW4|DSPP_HUMAN/7e-11/Dentin sialophosphoprotein OS=Homo sapiens GN=DSPP PE=1 SV=2	dwi:Dwil_GK15550/2e-08/GK15550 gene product from transcript GK15550-RA; K13100 pre-mRNA-splicing factor CWC22	NA	NA	NA
CL319.Contig1_All	gi|642938247|ref|XP_008198128.1|/0/PREDICTED: serine/threonine-protein kinase Doa isoform X3 [Tribolium castaneum]	gi|501297523|dbj|AK417961.1|/2e-53/Riptortus pedestris mRNA for serine/threonine-protein kinase, complete cds, sequence id: Rped-1365	sp|P49762|DOA_DROME/3e-178/Serine/threonine-protein kinase Doa OS=Drosophila melanogaster GN=Doa PE=1 SV=2	ame:411812/0.0/uncharacterized LOC411812; K08823 CDC-like kinase [EC:2.7.12.1]	SPAC1687.15/2e-22/---	PF00069/2.4E-59/Protein kinase domain	NA
CL319.Contig2_All	gi|646695066|gb|KDR08240.1|/0/Serine/threonine-protein kinase Doa [Zootermopsis nevadensis]	gi|501297523|dbj|AK417961.1|/3e-53/Riptortus pedestris mRNA for serine/threonine-protein kinase, complete cds, sequence id: Rped-1365	sp|P49762|DOA_DROME/6e-176/Serine/threonine-protein kinase Doa OS=Drosophila melanogaster GN=Doa PE=1 SV=2	tca:659421/0.0/similar to Darkener of apricot CG33553-PG; K08823 CDC-like kinase [EC:2.7.12.1]	SPAC1687.15/2e-20/---	PF00069/4.1E-55/Protein kinase domain	NA
CL319.Contig3_All	gi|646695066|gb|KDR08240.1|/0/Serine/threonine-protein kinase Doa [Zootermopsis nevadensis]	gi|501297523|dbj|AK417961.1|/4e-53/Riptortus pedestris mRNA for serine/threonine-protein kinase, complete cds, sequence id: Rped-1365	sp|P49762|DOA_DROME/2e-167/Serine/threonine-protein kinase Doa OS=Drosophila melanogaster GN=Doa PE=1 SV=2	ame:411812/3e-175/uncharacterized LOC411812; K08823 CDC-like kinase [EC:2.7.12.1]	SPAC1687.15/2e-21/---	PF00069/1.9E-59/Protein kinase domain	NA
CL319.Contig4_All	gi|646695066|gb|KDR08240.1|/0/Serine/threonine-protein kinase Doa [Zootermopsis nevadensis]	gi|501297523|dbj|AK417961.1|/3e-53/Riptortus pedestris mRNA for serine/threonine-protein kinase, complete cds, sequence id: Rped-1365	sp|P49762|DOA_DROME/2e-167/Serine/threonine-protein kinase Doa OS=Drosophila melanogaster GN=Doa PE=1 SV=2	ame:411812/2e-175/uncharacterized LOC411812; K08823 CDC-like kinase [EC:2.7.12.1]	SPAC1687.15/1e-21/---	PF00069/1.9E-59/Protein kinase domain	NA
CL319.Contig5_All	gi|646695066|gb|KDR08240.1|/0/Serine/threonine-protein kinase Doa [Zootermopsis nevadensis]	gi|501297523|dbj|AK417961.1|/3e-53/Riptortus pedestris mRNA for serine/threonine-protein kinase, complete cds, sequence id: Rped-1365	sp|P49762|DOA_DROME/2e-167/Serine/threonine-protein kinase Doa OS=Drosophila melanogaster GN=Doa PE=1 SV=2	ame:411812/2e-175/uncharacterized LOC411812; K08823 CDC-like kinase [EC:2.7.12.1]	SPAC1687.15/1e-21/---	PTHR24058:SF26/2.2E-218/--	NA
CL319.Contig6_All	gi|642938247|ref|XP_008198128.1|/0/PREDICTED: serine/threonine-protein kinase Doa isoform X3 [Tribolium castaneum]	gi|501297523|dbj|AK417961.1|/2e-53/Riptortus pedestris mRNA for serine/threonine-protein kinase, complete cds, sequence id: Rped-1365	sp|P49762|DOA_DROME/3e-178/Serine/threonine-protein kinase Doa OS=Drosophila melanogaster GN=Doa PE=1 SV=2	ame:411812/0.0/uncharacterized LOC411812; K08823 CDC-like kinase [EC:2.7.12.1]	SPAC1687.15/2e-22/---	PF00069/2.8E-59/Protein kinase domain	NA
CL319.Contig7_All	gi|642938247|ref|XP_008198128.1|/0/PREDICTED: serine/threonine-protein kinase Doa isoform X3 [Tribolium castaneum]	gi|501297523|dbj|AK417961.1|/3e-53/Riptortus pedestris mRNA for serine/threonine-protein kinase, complete cds, sequence id: Rped-1365	sp|P49762|DOA_DROME/2e-177/Serine/threonine-protein kinase Doa OS=Drosophila melanogaster GN=Doa PE=1 SV=2	ame:411812/0.0/uncharacterized LOC411812; K08823 CDC-like kinase [EC:2.7.12.1]	SPAC1687.15/2e-22/---	PTHR24058/5.3E-242/--	NA
CL319.Contig8_All	gi|646695066|gb|KDR08240.1|/0/Serine/threonine-protein kinase Doa [Zootermopsis nevadensis]	gi|501297523|dbj|AK417961.1|/4e-53/Riptortus pedestris mRNA for serine/threonine-protein kinase, complete cds, sequence id: Rped-1365	sp|P49762|DOA_DROME/7e-176/Serine/threonine-protein kinase Doa OS=Drosophila melanogaster GN=Doa PE=1 SV=2	tca:659421/0.0/similar to Darkener of apricot CG33553-PG; K08823 CDC-like kinase [EC:2.7.12.1]	SPAC1687.15/2e-20/---	PTHR24058/4.3E-230/--	NA
CL320.Contig1_All	gi|646710173|gb|KDR15774.1|/1.76269e-137/Ester hydrolase C11orf54-like protein [Zootermopsis nevadensis]	gi|354792056|gb|JN956557.1|/1e-07/Mus musculus targeted KO-first, conditional ready, lacZ-tagged mutant allele Med17:tm1a(EUCOMM)Hmgu; transgenic	sp|Q91V76|CK054_MOUSE/1e-97/Ester hydrolase C11orf54 homolog OS=Mus musculus PE=2 SV=1	tgu:100227222/6e-18/similar to mediator complex subunit 17; K15133 mediator of RNA polymerase II transcription subunit 17	NA	PTHR13204/1.5E-190/--	NA
CL320.Contig2_All	gi|646710173|gb|KDR15774.1|/1.67388e-137/Ester hydrolase C11orf54-like protein [Zootermopsis nevadensis]	gi|354792056|gb|JN956557.1|/1e-07/Mus musculus targeted KO-first, conditional ready, lacZ-tagged mutant allele Med17:tm1a(EUCOMM)Hmgu; transgenic	sp|Q91V76|CK054_MOUSE/1e-97/Ester hydrolase C11orf54 homolog OS=Mus musculus PE=2 SV=1	tgu:100227222/5e-18/similar to mediator complex subunit 17; K15133 mediator of RNA polymerase II transcription subunit 17	NA	PTHR13204/1.5E-190/--	NA
CL320.Contig3_All	gi|646710173|gb|KDR15774.1|/1.7076e-137/Ester hydrolase C11orf54-like protein [Zootermopsis nevadensis]	gi|354792056|gb|JN956557.1|/1e-07/Mus musculus targeted KO-first, conditional ready, lacZ-tagged mutant allele Med17:tm1a(EUCOMM)Hmgu; transgenic	sp|Q91V76|CK054_MOUSE/1e-97/Ester hydrolase C11orf54 homolog OS=Mus musculus PE=2 SV=1	tgu:100227222/6e-18/similar to mediator complex subunit 17; K15133 mediator of RNA polymerase II transcription subunit 17	NA	PTHR13204/1.5E-190/--	NA
CL321.Contig1_All	gi|646716493|gb|KDR19731.1|/8.67187e-54/Limulus clotting factor C [Zootermopsis nevadensis]	NA	sp|P28175|LFC_TACTR/5e-25/Limulus clotting factor C OS=Tachypleus tridentatus PE=1 SV=1	mdo:100025330/1e-25/transmembrane protease serine 6-like; K09637 transmembrane protease, serine 6 [EC:3.4.21.-]	VCA0803/8e-10/---	SM00192/2.8E-11/Low-density lipoprotein receptor domain class A	NA
CL321.Contig2_All	gi|646716493|gb|KDR19731.1|/1.46135e-18/Limulus clotting factor C [Zootermopsis nevadensis]	NA	sp|P28175|LFC_TACTR/3e-07/Limulus clotting factor C OS=Tachypleus tridentatus PE=1 SV=1	ecb:100071190/3e-06/TMPRSS4; transmembrane protease, serine 4; K09635 transmembrane protease, serine 4	NA	PTHR24260/1.8E-14/--	NA
CL321.Contig3_All	gi|646716493|gb|KDR19731.1|/3.26163e-116/Limulus clotting factor C [Zootermopsis nevadensis]	NA	sp|P28175|LFC_TACTR/9e-44/Limulus clotting factor C OS=Tachypleus tridentatus PE=1 SV=1	oaa:100079601/7e-30/MASP2; mannan-binding lectin serine peptidase 2; K03993 mannan-binding lectin serine protease 2 [EC:3.4.21.104]	VCA0803/2e-13/---	PS01209/-/LDL-receptor class A (LDLRA) domain signature.	NA
CL321.Contig4_All	gi|646716493|gb|KDR19731.1|/5.4526e-150/Limulus clotting factor C [Zootermopsis nevadensis]	NA	sp|P28175|LFC_TACTR/2e-43/Limulus clotting factor C OS=Tachypleus tridentatus PE=1 SV=1	mmu:16835/2e-34/Ldlr, Hlb301; low density lipoprotein receptor; K12473 low-density lipoprotein receptor	VCA0803/2e-13/---	PF00084/3.9E-5/Sushi domain (SCR repeat)	NA
CL321.Contig5_All	gi|307209594|gb|EFN86498.1|/2.54143e-21/Limulus clotting factor C [Harpegnathos saltator]	NA	sp|P28175|LFC_TACTR/3e-11/Limulus clotting factor C OS=Tachypleus tridentatus PE=1 SV=1	xla:100049721/2e-11/f9; coagulation factor 9 (EC:3.4.21.22); K01321 coagulation factor IX (Christmas factor) [EC:3.4.21.22]	NA	PS50240/11.716/Serine proteases, trypsin domain profile.	NA
CL322.Contig1_All	gi|646710399|gb|KDR15918.1|/6.17802e-159/ADP-ribosylation factor GTPase-activating protein 1 [Zootermopsis nevadensis]	gi|350401770|ref|XM_003486209.1|/6e-20/PREDICTED: Bombus impatiens ADP-ribosylation factor GTPase-activating protein 1-like (LOC100743416), mRNA	sp|Q62848|ARFG1_RAT/5e-79/ADP-ribosylation factor GTPase-activating protein 1 OS=Rattus norvegicus GN=Arfgap1 PE=1 SV=1	tca:656091/1e-123/similar to CG4237-PA; K12492 ADP-ribosylation factor GTPase-activating protein 1	SPCC622.14/2e-41/---	PF01412/6.2E-34/Putative GTPase activating protein for Arf	NA
CL322.Contig2_All	gi|646710399|gb|KDR15918.1|/8.21164e-167/ADP-ribosylation factor GTPase-activating protein 1 [Zootermopsis nevadensis]	gi|350401770|ref|XM_003486209.1|/6e-20/PREDICTED: Bombus impatiens ADP-ribosylation factor GTPase-activating protein 1-like (LOC100743416), mRNA	sp|Q62848|ARFG1_RAT/1e-82/ADP-ribosylation factor GTPase-activating protein 1 OS=Rattus norvegicus GN=Arfgap1 PE=1 SV=1	tca:656091/5e-121/similar to CG4237-PA; K12492 ADP-ribosylation factor GTPase-activating protein 1	SPCC622.14/2e-41/---	PF01412/6.4E-34/Putative GTPase activating protein for Arf	NA
CL323.Contig1_All	gi|2198832|gb|AAB61345.1|/2.10789e-19/lysozyme [Anopheles darlingi]	NA	sp|Q17005|LYSC1_ANOGA/3e-20/Lysozyme c-1 OS=Anopheles gambiae GN=AGAP007347 PE=2 SV=2	aga:AgaP_AGAP007347/9e-20/LYSC1_ANOGA; AGAP007347-PA; K13915 lysozyme C [EC:3.2.1.17]	NA	PTHR11407:SF23/5.3E-20/--	NA
CL323.Contig2_All	gi|385845652|gb|AFI81524.1|/9.01749e-38/c-3 lysozyme [Periplaneta americana]	NA	sp|Q17005|LYSC1_ANOGA/5e-38/Lysozyme c-1 OS=Anopheles gambiae GN=AGAP007347 PE=2 SV=2	aga:AgaP_AGAP007347/2e-37/LYSC1_ANOGA; AGAP007347-PA; K13915 lysozyme C [EC:3.2.1.17]	NA	PS51348/36.922/Alpha-lactalbumin / lysozyme C family profile.	NA
CL323.Contig3_All	gi|385845652|gb|AFI81524.1|/8.75191e-38/c-3 lysozyme [Periplaneta americana]	NA	sp|Q17005|LYSC1_ANOGA/5e-38/Lysozyme c-1 OS=Anopheles gambiae GN=AGAP007347 PE=2 SV=2	aga:AgaP_AGAP007347/2e-37/LYSC1_ANOGA; AGAP007347-PA; K13915 lysozyme C [EC:3.2.1.17]	NA	PS51348/36.922/Alpha-lactalbumin / lysozyme C family profile.	NA
CL323.Contig4_All	gi|2198832|gb|AAB61345.1|/2.19253e-19/lysozyme [Anopheles darlingi]	NA	sp|Q17005|LYSC1_ANOGA/3e-20/Lysozyme c-1 OS=Anopheles gambiae GN=AGAP007347 PE=2 SV=2	aga:AgaP_AGAP007347/9e-20/LYSC1_ANOGA; AGAP007347-PA; K13915 lysozyme C [EC:3.2.1.17]	NA	PTHR11407:SF23/5.3E-20/--	NA
CL323.Contig5_All	gi|385845652|gb|AFI81524.1|/4.75226e-36/c-3 lysozyme [Periplaneta americana]	NA	sp|Q17005|LYSC1_ANOGA/1e-36/Lysozyme c-1 OS=Anopheles gambiae GN=AGAP007347 PE=2 SV=2	aga:AgaP_AGAP007347/4e-36/LYSC1_ANOGA; AGAP007347-PA; K13915 lysozyme C [EC:3.2.1.17]	NA	PR00137/5.7E-5/Lysozyme signature	molecular_function:GO:0016787//hydrolase activity;
CL324.Contig1_All	NA	NA	NA	NA	NA	NA	NA
CL324.Contig2_All	NA	NA	NA	NA	NA	NA	NA
CL324.Contig3_All	NA	NA	NA	NA	NA	NA	NA
CL324.Contig4_All	NA	NA	NA	NA	NA	NA	NA
CL324.Contig5_All	NA	NA	NA	NA	NA	NA	NA
CL325.Contig1_All	NA	gi|238740366|gb|GQ190495.1|/1e-06/Agkistrodon contortrix clone E33DIFJ02GNZEB microsatellite sequence	NA	NA	NA	NA	NA
CL325.Contig2_All	NA	gi|176866356|ref|NM_001123060.1|/7e-11/Danio rerio calcium/calmodulin-dependent protein kinase 1Da (camk1da), mRNA >gi|169641943|gb|BC160632.1| Danio rerio zgc:172284, mRNA (cDNA clone MGC:172284 IMAGE:8814228), complete cds	NA	NA	NA	NA	NA
CL326.Contig1_All	NA	NA	NA	NA	NA	NA	NA
CL326.Contig2_All	NA	NA	NA	NA	NA	NA	NA
CL327.Contig1_All	gi|242014046|ref|XP_002427709.1|/5.07385e-30/Dihydrolipoyl dehydrogenase, putative [Pediculus humanus corporis] &gt;gi|212512144|gb|EEB14971.1| Dihydrolipoyl dehydrogenase, putative [Pediculus humanus corporis]	NA	sp|O08749|DLDH_MOUSE/7e-22/Dihydrolipoyl dehydrogenase, mitochondrial OS=Mus musculus GN=Dld PE=1 SV=2	nvi:100118709/3e-29/NV17106; dihydrolipoyl dehydrogenase, mitochondrial-like; K00382 dihydrolipoamide dehydrogenase [EC:1.8.1.4]	YFL018c/3e-15/---	PR00368/4.9E-8/FAD-dependent pyridine nucleotide reductase signature	biological_process:GO:0055114//oxidation-reduction process;GO:0045454//cell redox homeostasis;cellular_component:GO:0005737//cytoplasm;molecular_function:GO:0004148//dihydrolipoyl dehydrogenase activity;GO:0050660//flavin adenine dinucleotide binding;
CL327.Contig2_All	gi|646711477|gb|KDR16622.1|/0/Dihydrolipoyl dehydrogenase, mitochondrial [Zootermopsis nevadensis]	gi|543267442|ref|XM_005423547.1|/4e-19/PREDICTED: Geospiza fortis dihydrolipoamide dehydrogenase (DLD), mRNA	sp|P09622|DLDH_HUMAN/0.0/Dihydrolipoyl dehydrogenase, mitochondrial OS=Homo sapiens GN=DLD PE=1 SV=2	api:100162429/0.0/dihydrolipoyl dehydrogenase, mitochondrial-like; K00382 dihydrolipoamide dehydrogenase [EC:1.8.1.4]	SPAC1002.09c/3e-162/---	PTHR22912:SF20/2.8E-254/--	NA
CL327.Contig3_All	gi|646711477|gb|KDR16622.1|/0/Dihydrolipoyl dehydrogenase, mitochondrial [Zootermopsis nevadensis]	gi|543267442|ref|XM_005423547.1|/3e-19/PREDICTED: Geospiza fortis dihydrolipoamide dehydrogenase (DLD), mRNA	sp|P09622|DLDH_HUMAN/0.0/Dihydrolipoyl dehydrogenase, mitochondrial OS=Homo sapiens GN=DLD PE=1 SV=2	api:100162429/0.0/dihydrolipoyl dehydrogenase, mitochondrial-like; K00382 dihydrolipoamide dehydrogenase [EC:1.8.1.4]	SPAC1002.09c/2e-162/---	PTHR22912:SF20/2.8E-254/--	NA
CL328.Contig1_All	gi|383854160|ref|XP_003702590.1|/5.27172e-66/PREDICTED: sialin-like [Megachile rotundata]	NA	sp|Q8BN82|S17A5_MOUSE/1e-54/Sialin OS=Mus musculus GN=Slc17a5 PE=1 SV=2	dmo:Dmoj_GI16367/4e-62/GI16367 gene product from transcript GI16367-RA; K12301 MFS transporter, ACS family, solute carrier family 17 (sodium-dependent inorganic phosphate cotransporter), member 5	BMEI0104/8e-15/---	PTHR11662/2.0E-87/--	NA
CL328.Contig2_All	gi|76156529|gb|AAX27720.2|/3.64781e-34/SJCHGC01563 protein [Schistosoma japonicum]	NA	sp|Q9MZD1|S17A5_SHEEP/1e-31/Sialin OS=Ovis aries GN=SLC17A5 PE=2 SV=1	bta:530164/4e-31/SLC17A5; solute carrier family 17 (anion/sugar transporter), member 5; K12301 MFS transporter, ACS family, solute carrier family 17 (sodium-dependent inorganic phosphate cotransporter), member 5	TVN0176/5e-07/---	PTHR11662:SF214/5.1E-49/--	NA
CL329.Contig1_All	gi|646723532|gb|KDR24106.1|/7.83948e-97/hypothetical protein L798_03761 [Zootermopsis nevadensis]	NA	sp|Q95JC9|PRP_PIG/3e-44/Basic proline-rich protein OS=Sus scrofa PE=1 SV=2	aml:100468242/2e-31/myosin-14-like; K10352 myosin heavy chain	Rv3876/7e-18/---	NA	NA
CL329.Contig2_All	gi|646723532|gb|KDR24106.1|/2.00048e-96/hypothetical protein L798_03761 [Zootermopsis nevadensis]	gi|56899980|gb|AC124097.6|/8e-19/Mus musculus chromosome 15, clone RP23-431H12, complete sequence	sp|Q9JI55|PLEC_CRIGR/2e-54/Plectin (Fragment) OS=Cricetulus griseus GN=PLEC PE=1 SV=1	mmu:18810/1e-53/Plec, AA591047, AU042537, EBS1, PCN, PLTN, Plec1; plectin; K10388 plectin	MK0690/1e-22/---	NA	NA
CL329.Contig3_All	gi|401429142|ref|XP_003879053.1|/5.24675e-14/proteophosphoglycan ppg1 [Leishmania mexicana MHOM/GT/2001/U1103] &gt;gi|322495303|emb|CBZ30607.1| proteophosphoglycan ppg1 [Leishmania mexicana MHOM/GT/2001/U1103]	NA	sp|Q75JC9|Y8484_DICDI/1e-13/Uncharacterized protein DDB_G0271670 OS=Dictyostelium discoideum GN=DDB_G0271670 PE=4 SV=1	mmu:228980/8e-11/Taf4a, 135kDa, AI450312, TAFII130, TAFII135, Taf2c1; TAF4A RNA polymerase II, TATA box binding protein (TBP)-associated factor; K03129 transcription initiation factor TFIID subunit 4	Rv3876/3e-10/---	NA	NA
CL329.Contig4_All	gi|71403615|ref|XP_804591.1|/4.34236e-25/membrane associated protein [Trypanosoma cruzi strain CL Brener]	gi|48675498|gb|AC116595.4|/3e-06/Mus musculus BAC clone RP24-127G9 from chromosome 18, complete sequence	sp|Q07283|TRHY_HUMAN/5e-21/Trichohyalin OS=Homo sapiens GN=TCHH PE=1 SV=2	gga:396544/3e-23/NACA, PTGES3, TEBP, cPGES; nascent polypeptide-associated complex alpha subunit; K03626 nascent polypeptide-associated complex subunit alpha	APE0110/3e-12/---	NA	NA
CL330.Contig1_All	gi|646677237|gb|KDQ97903.1|/3.30143e-95/Tubulin gamma-2 chain [Zootermopsis nevadensis]	gi|380022704|ref|XM_003695131.1|/5e-49/PREDICTED: Apis florea tubulin gamma-1 chain-like (LOC100865989), mRNA	sp|Q32KM1|TBG2_BOVIN/7e-94/Tubulin gamma-2 chain OS=Bos taurus GN=TUBG2 PE=2 SV=1	nvi:100113760/4e-95/NV16082; tubulin gamma-1 chain-like; K10389 tubulin gamma	SPBC32F12.04/8e-74/---	SM00864/1.1E-12/Tubulin/FtsZ family, GTPase domain	NA
CL330.Contig2_All	gi|646677237|gb|KDQ97903.1|/0/Tubulin gamma-2 chain [Zootermopsis nevadensis]	gi|380022704|ref|XM_003695131.1|/1e-48/PREDICTED: Apis florea tubulin gamma-1 chain-like (LOC100865989), mRNA	sp|P23258|TBG1_HUMAN/0.0/Tubulin gamma-1 chain OS=Homo sapiens GN=TUBG1 PE=1 SV=2	nvi:100113760/0.0/NV16082; tubulin gamma-1 chain-like; K10389 tubulin gamma	SPBC32F12.04/0.0/---	PR01161/1.3E-65/Tubulin signature	NA
CL331.Contig1_All	gi|646698414|gb|KDR09603.1|/1.94223e-35/Poly(A) RNA polymerase, mitochondrial [Zootermopsis nevadensis]	NA	sp|Q4KMD7|STPAP_DANRE/1e-26/Speckle targeted PIP5K1A-regulated poly(A) polymerase OS=Danio rerio GN=tut1 PE=2 SV=1	xtr:100141500/2e-19/zcchc11, papd3; zinc finger, CCHC domain containing 11; K13291 terminal uridylyltransferase [EC:2.7.7.52]	SPBC1685.06/3e-16/---	PF01909/3.7E-6/Nucleotidyltransferase domain	NA
CL331.Contig2_All	gi|646698414|gb|KDR09603.1|/1.4536e-35/Poly(A) RNA polymerase, mitochondrial [Zootermopsis nevadensis]	NA	sp|Q4KMD7|STPAP_DANRE/4e-24/Speckle targeted PIP5K1A-regulated poly(A) polymerase OS=Danio rerio GN=tut1 PE=2 SV=1	xtr:100141500/2e-17/zcchc11, papd3; zinc finger, CCHC domain containing 11; K13291 terminal uridylyltransferase [EC:2.7.7.52]	SPBC1685.06/5e-15/---	PTHR12271/1.2E-45/--	NA
CL332.Contig1_All	gi|340726130|ref|XP_003401415.1|/2.29842e-63/PREDICTED: max dimerization protein 1-like [Bombus terrestris]	gi|383861016|ref|XM_003705935.1|/1e-06/PREDICTED: Megachile rotundata uncharacterized LOC100881213 (LOC100881213), mRNA	sp|P50538|MAD1_MOUSE/6e-22/Max dimerization protein 1 OS=Mus musculus GN=Mxd1 PE=1 SV=2	tca:100142502/8e-65/similar to MAX dimerization protein; K09114 MAX dimerization protein	NA	NA	NA
CL332.Contig2_All	gi|340726130|ref|XP_003401415.1|/1.40851e-89/PREDICTED: max dimerization protein 1-like [Bombus terrestris]	gi|383861016|ref|XM_003705935.1|/3e-13/PREDICTED: Megachile rotundata uncharacterized LOC100881213 (LOC100881213), mRNA	sp|P50538|MAD1_MOUSE/2e-44/Max dimerization protein 1 OS=Mus musculus GN=Mxd1 PE=1 SV=2	tca:100142502/3e-91/similar to MAX dimerization protein; K09114 MAX dimerization protein	NA	NA	NA
CL333.Contig1_All	gi|665798830|ref|XP_008547304.1|/0/PREDICTED: RNA-binding protein 39 isoform X2 [Microplitis demolitor]	gi|350410160|ref|XM_003488919.1|/1e-12/PREDICTED: Bombus impatiens RNA-binding protein 39-like, transcript variant 2 (LOC100747092), mRNA	sp|Q5RC80|RBM39_PONAB/2e-165/RNA-binding protein 39 OS=Pongo abelii GN=RBM39 PE=2 SV=1	ame:552289/0.0/RNA-binding protein 39-like; K13091 RNA-binding protein 39	SPAC140.02/1e-21/---	PTHR24012:SF256/6.8E-170/--	NA
CL333.Contig2_All	gi|665798830|ref|XP_008547304.1|/0/PREDICTED: RNA-binding protein 39 isoform X2 [Microplitis demolitor]	gi|350410160|ref|XM_003488919.1|/2e-12/PREDICTED: Bombus impatiens RNA-binding protein 39-like, transcript variant 2 (LOC100747092), mRNA	sp|Q5RC80|RBM39_PONAB/3e-165/RNA-binding protein 39 OS=Pongo abelii GN=RBM39 PE=2 SV=1	ame:552289/0.0/RNA-binding protein 39-like; K13091 RNA-binding protein 39	SPAC140.02/2e-21/---	PS50102/20.73/Eukaryotic RNA Recognition Motif (RRM) profile.	NA
CL333.Contig3_All	gi|665798828|ref|XP_008547303.1|/0/PREDICTED: RNA-binding protein 39 isoform X1 [Microplitis demolitor]	gi|350410160|ref|XM_003488919.1|/2e-12/PREDICTED: Bombus impatiens RNA-binding protein 39-like, transcript variant 2 (LOC100747092), mRNA	sp|Q5RC80|RBM39_PONAB/2e-160/RNA-binding protein 39 OS=Pongo abelii GN=RBM39 PE=2 SV=1	ame:552289/0.0/RNA-binding protein 39-like; K13091 RNA-binding protein 39	SPAC140.02/5e-16/---	PF00076/2.0E-24/RNA recognition motif. (a.k.a. RRM, RBD, or RNP domain)	NA
CL334.Contig1_All	gi|524876763|ref|XP_005095091.1|/1.07442e-14/PREDICTED: protein roadkill-like isoform X1 [Aplysia californica] &gt;gi|524876765|ref|XP_005095092.1| PREDICTED: protein roadkill-like isoform X2 [Aplysia californica]	NA	sp|Q5BL35|SPOLA_DANRE/2e-14/Speckle-type POZ protein-like A OS=Danio rerio GN=spopla PE=2 SV=1	aag:AaeL_AAEL005512/3e-15/speckle-type poz protein; K10523 speckle-type POZ protein	NA	SM00225/1.4E-14/Broad-Complex, Tramtrack and Bric a brac	NA
CL334.Contig2_All	gi|675383551|gb|KFM76448.1|/1.5036e-11/Speckle-type POZ protein, partial [Stegodyphus mimosarum]	NA	sp|Q5BL35|SPOLA_DANRE/2e-12/Speckle-type POZ protein-like A OS=Danio rerio GN=spopla PE=2 SV=1	cqu:CpipJ_CPIJ005760/2e-11/roadkill; K10523 speckle-type POZ protein	NA	PTHR24413/2.7E-22/--	NA
CL335.Contig1_All	NA	NA	NA	NA	NA	NA	NA
CL335.Contig2_All	NA	NA	NA	NA	NA	NA	NA
CL336.Contig1_All	gi|646708508|gb|KDR14800.1|/0/Heterogeneous nuclear ribonucleoprotein U-like protein 1 [Zootermopsis nevadensis]	gi|153943183|dbj|AK284660.1|/5e-22/Gryllus bimaculatus mRNA, GBcontig31521	sp|Q9BUJ2|HNRL1_HUMAN/3e-137/Heterogeneous nuclear ribonucleoprotein U-like protein 1 OS=Homo sapiens GN=HNRNPUL1 PE=1 SV=2	spu:578672/8e-165/uncharacterized LOC578672; K15047 heterogeneous nuclear ribonucleoprotein U-like protein 1	XF0818/7e-22/---	PS50188/11.628/B30.2/SPRY domain profile.	NA
CL336.Contig2_All	gi|646708508|gb|KDR14800.1|/0/Heterogeneous nuclear ribonucleoprotein U-like protein 1 [Zootermopsis nevadensis]	gi|153943183|dbj|AK284660.1|/6e-22/Gryllus bimaculatus mRNA, GBcontig31521	sp|Q9BUJ2|HNRL1_HUMAN/1e-144/Heterogeneous nuclear ribonucleoprotein U-like protein 1 OS=Homo sapiens GN=HNRNPUL1 PE=1 SV=2	spu:578672/1e-178/uncharacterized LOC578672; K15047 heterogeneous nuclear ribonucleoprotein U-like protein 1	XF0818/8e-22/---	SM00513/7.3E-12/Putative DNA-binding (bihelical) motif predicted to be involved in chromosomal organisation	NA
CL337.Contig1_All	gi|10720060|sp|Q9XYN1.1|INX2_SCHAM/0/RecName: Full=Innexin inx2; Short=Innexin-2; AltName: Full=G-Inx2 [Schistocerca americana] &gt;gi|4761288|gb|AAD29306.1|AF115854_1 innexin-2 [Schistocerca americana]	gi|4761287|gb|AF115854.1|AF115854/0.0/Schistocerca americana innexin-2 (G-Inx2) mRNA, complete cds	sp|Q9XYN1|INX2_SCHAM/0.0/Innexin inx2 OS=Schistocerca americana GN=inx2 PE=1 SV=1	NA	NA	PR01262/8.7E-29/Innexin signature	cellular_component:GO:0005921//gap junction;
CL337.Contig2_All	NA	gi|4761287|gb|AF115854.1|AF115854/0.0/Schistocerca americana innexin-2 (G-Inx2) mRNA, complete cds	NA	NA	NA	NA	NA
CL338.Contig1_All	NA	NA	NA	NA	NA	NA	NA
CL338.Contig2_All	NA	NA	NA	NA	NA	NA	NA
CL338.Contig3_All	NA	NA	NA	NA	NA	NA	NA
CL339.Contig1_All	NA	NA	NA	NA	NA	NA	NA
CL339.Contig2_All	NA	NA	NA	NA	NA	NA	NA
CL340.Contig1_All	gi|195432695|ref|XP_002064352.1|/0/GK19744 [Drosophila willistoni] &gt;gi|194160437|gb|EDW75338.1| GK19744 [Drosophila willistoni]	gi|195130097|ref|XM_002009455.1|/7e-24/Drosophila mojavensis GI15381 (Dmoj\GI15381), mRNA	sp|P18173|DHGL_DROME/2e-124/Glucose dehydrogenase [FAD, quinone] OS=Drosophila melanogaster GN=Gld PE=3 SV=3	dpo:Dpse_GA21849/0.0/GA21849 gene product from transcript GA21849-RA; K00108 choline dehydrogenase [EC:1.1.99.1]	mll1008/8e-91/---	PS00624/-/GMC oxidoreductases signature 2.	biological_process:GO:0006066//alcohol metabolic process;GO:0055114//oxidation-reduction process;molecular_function:GO:0008812//choline dehydrogenase activity;GO:0050660//flavin adenine dinucleotide binding;
CL340.Contig2_All	gi|242018480|ref|XP_002429703.1|/7.36876e-80/glucose dehydrogenase precursor, putative [Pediculus humanus corporis] &gt;gi|212514706|gb|EEB16965.1| glucose dehydrogenase precursor, putative [Pediculus humanus corporis]	gi|347970620|ref|XM_310332.7|/4e-18/Anopheles gambiae str. PEST AGAP003783-PA (AgaP_AGAP003783) mRNA, complete cds	sp|P18172|DHGL_DROPS/9e-54/Glucose dehydrogenase [FAD, quinone] OS=Drosophila pseudoobscura pseudoobscura GN=Gld PE=3 SV=4	dpo:Dpse_GA21847/7e-77/GA21847 gene product from transcript GA21847-RA; K00108 choline dehydrogenase [EC:1.1.99.1]	DR0965/3e-38/---	PF00732/4.3E-45/GMC oxidoreductase	biological_process:GO:0006066//alcohol metabolic process;GO:0055114//oxidation-reduction process;molecular_function:GO:0004344//glucose dehydrogenase activity;GO:0008812//choline dehydrogenase activity;GO:0050660//flavin adenine dinucleotide binding;
CL340.Contig3_All	gi|572265056|ref|XP_006610672.1|/2.59264e-136/PREDICTED: glucose dehydrogenase [FAD, quinone]-like [Apis dorsata]	gi|198471151|ref|XM_001355478.2|/3e-13/Drosophila pseudoobscura pseudoobscura GA21849 (Dpse\GA21849), mRNA	sp|P18173|DHGL_DROME/7e-101/Glucose dehydrogenase [FAD, quinone] OS=Drosophila melanogaster GN=Gld PE=3 SV=3	dme:Dmel_CG9518/1e-129/CG9518 gene product from transcript CG9518-RA (EC:1.1.99.1); K00108 choline dehydrogenase [EC:1.1.99.1]	DR0965/1e-86/---	PTHR11552/7.3E-213/--	NA
CL341.Contig1_All	gi|646720522|gb|KDR22202.1|/3.17579e-67/hypothetical protein L798_01808, partial [Zootermopsis nevadensis]	gi|158288077|ref|XM_309956.4|/2e-10/Anopheles gambiae str. PEST AGAP011552-PA (AgaP_AGAP011552) mRNA, complete cds	sp|Q6DC66|BOKA_DANRE/1e-19/Bcl-2-related ovarian killer protein homolog A OS=Danio rerio GN=boka PE=2 SV=1	dre:445218/4e-19/boka, bok, zgc:100979; BCL2-related ovarian killer a; K02561 BCL2-related ovarian killer protein	CC0042/2e-08/---	PTHR11256:SF39/5.0E-61/--	NA
CL341.Contig2_All	gi|646720522|gb|KDR22202.1|/3.35526e-67/hypothetical protein L798_01808, partial [Zootermopsis nevadensis]	gi|158288077|ref|XM_309956.4|/2e-10/Anopheles gambiae str. PEST AGAP011552-PA (AgaP_AGAP011552) mRNA, complete cds	sp|Q6DC66|BOKA_DANRE/1e-19/Bcl-2-related ovarian killer protein homolog A OS=Danio rerio GN=boka PE=2 SV=1	dre:445218/4e-19/boka, bok, zgc:100979; BCL2-related ovarian killer a; K02561 BCL2-related ovarian killer protein	DR2133/1e-07/---	PF00452/1.4E-23/Apoptosis regulator proteins, Bcl-2 family	NA
CL342.Contig1_All	gi|506968565|gb|AGM32626.1|/1.27008e-12/glucosyl/glucuronosyl transferase, partial [Coptotermes formosanus]	NA	sp|A1X159|FP1V2_PERVI/3e-06/Foot protein 1 variant 2 OS=Perna viridis GN=fp-1 PE=1 SV=1	NA	NA	NA	NA
CL342.Contig2_All	gi|646702167|gb|KDR11536.1|/1.59001e-129/UDP-glucuronosyltransferase 2C1 [Zootermopsis nevadensis]	gi|478506929|ref|XM_004427702.1|/9e-07/PREDICTED: Ceratotherium simum simum UDP glucuronosyltransferase 1 family, polypeptide A1 (UGT1A1), mRNA	sp|Q09426|CGT_RAT/2e-66/2-hydroxyacylsphingosine 1-beta-galactosyltransferase OS=Rattus norvegicus GN=Ugt8 PE=2 SV=1	aga:AgaP_AGAP007374/2e-106/AGAP007374-PA; K00699 glucuronosyltransferase [EC:2.4.1.17]	slr1125/2e-12/---	PTHR11926/3.6E-180/--	NA
CL342.Contig3_All	gi|646702167|gb|KDR11536.1|/1.62909e-129/UDP-glucuronosyltransferase 2C1 [Zootermopsis nevadensis]	gi|115312347|gb|AC188947.2|/2e-10/Gallus gallus BAC clone CH261-69F24 from chromosome z, complete sequence	sp|Q09426|CGT_RAT/1e-66/2-hydroxyacylsphingosine 1-beta-galactosyltransferase OS=Rattus norvegicus GN=Ugt8 PE=2 SV=1	aga:AgaP_AGAP007374/6e-107/AGAP007374-PA; K00699 glucuronosyltransferase [EC:2.4.1.17]	BS_yjiC/2e-12/---	PF00201/6.7E-78/UDP-glucoronosyl and UDP-glucosyl transferase	NA
CL343.Contig1_All	gi|668454342|gb|KFB42815.1|/1.53195e-28/AGAP002526-PA-like protein [Anopheles sinensis]	NA	sp|Q5REX0|SMIM8_PONAB/3e-13/Small integral membrane protein 8 OS=Pongo abelii GN=SMIM8 PE=3 SV=1	NA	NA	PTHR14274/1.1E-49/--	NA
CL343.Contig2_All	gi|668454342|gb|KFB42815.1|/1.04831e-15/AGAP002526-PA-like protein [Anopheles sinensis]	NA	sp|Q5REX0|SMIM8_PONAB/8e-06/Small integral membrane protein 8 OS=Pongo abelii GN=SMIM8 PE=3 SV=1	NA	NA	NA	NA
CL344.Contig1_All	gi|672559588|gb|KFH01088.1|/3.04974e-10/c13orf37, related protein [Toxoplasma gondii MAS]	NA	sp|Q5U4M5|MZT1_XENLA/3e-09/Mitotic-spindle organizing protein 1 OS=Xenopus laevis GN=mzt1 PE=3 SV=2	NA	NA	PF12554/9.1E-20/Mitotic-spindle organizing gamma-tubulin ring associated	NA
CL344.Contig2_All	gi|506965498|gb|AGM32101.1|/7.70446e-10/mitotic-spindle organizing gamma-tubulin ring associated protein [Coptotermes formosanus]	NA	sp|Q5U4M5|MZT1_XENLA/5e-09/Mitotic-spindle organizing protein 1 OS=Xenopus laevis GN=mzt1 PE=3 SV=2	NA	NA	PF12554/8.4E-19/Mitotic-spindle organizing gamma-tubulin ring associated	NA
CL345.Contig1_All	NA	NA	NA	NA	NA	NA	NA
CL345.Contig2_All	NA	NA	NA	NA	NA	NA	NA
CL345.Contig3_All	gi|641675924|ref|XP_008187221.1|/5.6873e-14/PREDICTED: AP2/ERF domain-containing protein PFD0985w-like [Acyrthosiphon pisum]	NA	NA	NA	NA	NA	NA
CL345.Contig4_All	NA	NA	NA	NA	NA	NA	NA
CL346.Contig1_All	gi|646699615|gb|KDR10159.1|/4.28752e-107/Eukaryotic translation initiation factor 3 subunit A [Zootermopsis nevadensis]	gi|33342457|gb|AC124588.4|/2e-15/Mus musculus BAC clone RP23-133F15 from chromosome 1, complete sequence	sp|Q8WXA9|SREK1_HUMAN/1e-35/Splicing regulatory glutamine/lysine-rich protein 1 OS=Homo sapiens GN=SREK1 PE=1 SV=1	dpo:Dpse_GA23474/3e-40/GA23474 gene product from transcript GA23474-RA; K13172 serine/arginine repetitive matrix protein 2	PA2976/6e-10/---	NA	NA
CL346.Contig2_All	gi|646699615|gb|KDR10159.1|/0/Eukaryotic translation initiation factor 3 subunit A [Zootermopsis nevadensis]	gi|33342457|gb|AC124588.4|/9e-15/Mus musculus BAC clone RP23-133F15 from chromosome 1, complete sequence	sp|Q5T200|ZC3HD_HUMAN/4e-63/Zinc finger CCCH domain-containing protein 13 OS=Homo sapiens GN=ZC3H13 PE=1 SV=1	ecb:100055577/8e-49/RBM25; RNA binding motif protein 25; K12822 RNA-binding protein 25	MK0690/1e-11/---	PF00642/2.9E-5/Zinc finger C-x8-C-x5-C-x3-H type (and similar)	NA
CL346.Contig3_All	gi|646699615|gb|KDR10159.1|/0/Eukaryotic translation initiation factor 3 subunit A [Zootermopsis nevadensis]	gi|33342457|gb|AC124588.4|/1e-14/Mus musculus BAC clone RP23-133F15 from chromosome 1, complete sequence	sp|Q5T200|ZC3HD_HUMAN/4e-63/Zinc finger CCCH domain-containing protein 13 OS=Homo sapiens GN=ZC3H13 PE=1 SV=1	ecb:100055577/9e-49/RBM25; RNA binding motif protein 25; K12822 RNA-binding protein 25	MK0690/1e-11/---	PS50103/12.502/Zinc finger C3H1-type profile.	NA
CL347.Contig1_All	NA	NA	NA	NA	NA	NA	NA
CL347.Contig2_All	NA	NA	NA	NA	NA	NA	NA
CL348.Contig1_All	gi|307176884|gb|EFN66225.1|/0/Syntaxin-binding protein 5 [Camponotus floridanus]	gi|350402775|ref|XM_003486551.1|/5e-11/PREDICTED: Bombus impatiens syntaxin-binding protein 5-like, transcript variant 2 (LOC100744239), mRNA	sp|Q9WU70|STXB5_RAT/0.0/Syntaxin-binding protein 5 OS=Rattus norvegicus GN=Stxbp5 PE=1 SV=1	ame:408267/0.0/STXBP5; syntaxin binding protein 5 (tomosyn); K08518 syntaxin-binding protein 5	NA	PTHR10241/0.0/--	NA
CL348.Contig2_All	gi|307176884|gb|EFN66225.1|/0/Syntaxin-binding protein 5 [Camponotus floridanus]	gi|350402775|ref|XM_003486551.1|/4e-11/PREDICTED: Bombus impatiens syntaxin-binding protein 5-like, transcript variant 2 (LOC100744239), mRNA	sp|Q9WU70|STXB5_RAT/0.0/Syntaxin-binding protein 5 OS=Rattus norvegicus GN=Stxbp5 PE=1 SV=1	ame:408267/0.0/STXBP5; syntaxin binding protein 5 (tomosyn); K08518 syntaxin-binding protein 5	NA	PTHR10241:SF22/1.2E-297/--	NA
CL348.Contig3_All	gi|307176884|gb|EFN66225.1|/0/Syntaxin-binding protein 5 [Camponotus floridanus]	gi|432958366|ref|XM_004085952.1|/9e-09/PREDICTED: Oryzias latipes syntaxin-binding protein 5-like (LOC101168023), partial mRNA	sp|Q9WU70|STXB5_RAT/5e-178/Syntaxin-binding protein 5 OS=Rattus norvegicus GN=Stxbp5 PE=1 SV=1	ame:408267/0.0/STXBP5; syntaxin binding protein 5 (tomosyn); K08518 syntaxin-binding protein 5	NA	PF08366/1.8E-40/LLGL2	NA
CL349.Contig1_All	gi|646723372|gb|KDR24006.1|/0/DNA topoisomerase 1 [Zootermopsis nevadensis]	gi|383847195|ref|XM_003699193.1|/1e-44/PREDICTED: Megachile rotundata DNA topoisomerase 1-like (LOC100882167), mRNA	sp|P30189|TOP1_DROME/0.0/DNA topoisomerase 1 OS=Drosophila melanogaster GN=Top1 PE=1 SV=1	nvi:100121493/0.0/NV11433; DNA topoisomerase 1-like; K03163 DNA topoisomerase I [EC:5.99.1.2]	SPBC1703.14c_1/8e-132/---	SM00435/3.1E-271/DNA Topoisomerase I (eukaryota)	NA
CL349.Contig2_All	gi|646723372|gb|KDR24006.1|/0/DNA topoisomerase 1 [Zootermopsis nevadensis]	gi|383847195|ref|XM_003699193.1|/1e-44/PREDICTED: Megachile rotundata DNA topoisomerase 1-like (LOC100882167), mRNA	sp|P30189|TOP1_DROME/0.0/DNA topoisomerase 1 OS=Drosophila melanogaster GN=Top1 PE=1 SV=1	nvi:100121493/0.0/NV11433; DNA topoisomerase 1-like; K03163 DNA topoisomerase I [EC:5.99.1.2]	YOL006c_1/2e-131/---	PS00176/-/Eukaryotic DNA topoisomerase I active site.	NA
CL350.Contig1_All	gi|646718798|gb|KDR21132.1|/2.91128e-154/Glycosyltransferase 8 domain-containing protein 4 [Zootermopsis nevadensis]	gi|380020564|ref|XM_003694105.1|/1e-16/PREDICTED: Apis florea glucoside xylosyltransferase 1-like (LOC100871028), mRNA	sp|Q6GX83|GXLT1_RAT/4e-96/Glucoside xylosyltransferase 1 OS=Rattus norvegicus GN=Gxylt1 PE=2 SV=2	ame:552516/2e-127/glucoside xylosyltransferase 1-like; K13676 UDP-xylose:glucoside alpha-1,3-xylosyltransferase [EC:2.4.2.-]	NA	PF01501/7.2E-16/Glycosyl transferase family 8	NA
CL350.Contig2_All	gi|646718798|gb|KDR21132.1|/2.2738e-152/Glycosyltransferase 8 domain-containing protein 4 [Zootermopsis nevadensis]	gi|380020564|ref|XM_003694105.1|/1e-16/PREDICTED: Apis florea glucoside xylosyltransferase 1-like (LOC100871028), mRNA	sp|Q6GX83|GXLT1_RAT/3e-96/Glucoside xylosyltransferase 1 OS=Rattus norvegicus GN=Gxylt1 PE=2 SV=2	tca:658303/3e-126/similar to CG9996-PA; K13676 UDP-xylose:glucoside alpha-1,3-xylosyltransferase [EC:2.4.2.-]	NA	PTHR12270/2.7E-165/--	NA
CL351.Contig1_All	gi|646720459|gb|KDR22182.1|/5.40465e-32/Dosage compensation regulator [Zootermopsis nevadensis]	NA	sp|P24785|MLE_DROME/2e-28/Dosage compensation regulator OS=Drosophila melanogaster GN=mle PE=2 SV=2	tca:662250/8e-31/similar to CG11680-PA, isoform A; K13184 ATP-dependent RNA helicase A [EC:3.6.4.13]	NA	SM00358/3.2E-18/Double-stranded RNA binding motif	NA
CL351.Contig2_All	gi|646720459|gb|KDR22182.1|/1.91023e-37/Dosage compensation regulator [Zootermopsis nevadensis]	NA	sp|Q68FK8|DHX9_XENLA/3e-23/ATP-dependent RNA helicase A-like protein OS=Xenopus laevis GN=dhx9 PE=2 SV=1	nvi:100121353/2e-29/NV14917; dosage compensation regulator-like; K13184 ATP-dependent RNA helicase A [EC:3.6.4.13]	NA	PTHR18934/7.7E-36/--	NA
CL351.Contig3_All	gi|646720459|gb|KDR22182.1|/0/Dosage compensation regulator [Zootermopsis nevadensis]	gi|148226407|ref|NM_001093914.1|/3e-17/Xenopus laevis DEAH (Asp-Glu-Ala-His) box helicase 9 (dhx9), mRNA >gi|51262113|gb|BC079701.1| Xenopus laevis MGC81010 protein, mRNA (cDNA clone MGC:81010 IMAGE:5570383), complete cds	sp|P24785|MLE_DROME/0.0/Dosage compensation regulator OS=Drosophila melanogaster GN=mle PE=2 SV=2	ame:413074/0.0/mle; dosage compensation regulator maleless; K13184 ATP-dependent RNA helicase A [EC:3.6.4.13]	SPBC15C4.05/3e-95/---	SM00490/7.1E-19/helicase superfamily c-terminal domain	NA
CL351.Contig4_All	gi|646720459|gb|KDR22182.1|/2.01146e-10/Dosage compensation regulator [Zootermopsis nevadensis]	NA	sp|P51992|RO32_XENLA/2e-07/Heterogeneous nuclear ribonucleoprotein A3 homolog 2 OS=Xenopus laevis PE=2 SV=1	ame:413074/1e-09/mle; dosage compensation regulator maleless; K13184 ATP-dependent RNA helicase A [EC:3.6.4.13]	NA	NA	NA
CL352.Contig1_All	gi|270004829|gb|EFA01277.1|/1.23283e-58/serine protease P40 [Tribolium castaneum]	NA	sp|P35041|TRY7_ANOGA/5e-42/Trypsin-7 OS=Anopheles gambiae GN=TRYP7 PE=2 SV=2	nvi:100114919/1e-44/SP12, NV17678; serine protease 12; K01312 trypsin [EC:3.4.21.4]	mlr3307/7e-25/---	PS00135/-/Serine proteases, trypsin family, serine active site.	NA
CL352.Contig2_All	gi|636630778|gb|AIA09349.1|/7.30817e-28/chymotrypsin, partial [Periplaneta americana]	NA	sp|Q9P0G3|KLK14_HUMAN/1e-18/Kallikrein-14 OS=Homo sapiens GN=KLK14 PE=1 SV=2	bta:613993/2e-18/KLK14; kallikrein-related peptidase 14; K09622 kallikrein 14 [EC:3.4.21.-]	VC1200/3e-10/---	PS00135/-/Serine proteases, trypsin family, serine active site.	NA
CL353.Contig1_All	gi|642924061|ref|XP_008193990.1|/2.60112e-77/PREDICTED: putative transferase CAF17 homolog, mitochondrial [Tribolium castaneum] &gt;gi|642924063|ref|XP_008193991.1| PREDICTED: putative transferase CAF17 homolog, mitochondrial [Tribolium castaneum] &gt;gi|270006859|gb|EFA03307.1| hypothetical protein TcasGA2_TC013249 [Tribolium castaneum]	gi|380026006|ref|XM_003696705.1|/1e-11/PREDICTED: Apis florea putative transferase CAF17, mitochondrial-like (LOC100865156), mRNA	sp|Q5ZKB8|CDPF1_CHICK/8e-23/Cysteine-rich DPF motif domain-containing protein 1 OS=Gallus gallus GN=CDPF1 PE=2 SV=1	tca:100141626/2e-78/similar to GA20785-PA; K06980	SPAC21E11.07/2e-34/---	PF08669/6.6E-8/Glycine cleavage T-protein C-terminal barrel domain	NA
CL353.Contig2_All	gi|676592155|gb|KFO79161.1|/1.99211e-23/Cysteine-rich DPF motif domain-containing protein 1 [Cuculus canorus]	NA	sp|Q5ZKB8|CDPF1_CHICK/2e-23/Cysteine-rich DPF motif domain-containing protein 1 OS=Gallus gallus GN=CDPF1 PE=2 SV=1	NA	NA	PF10170/2.6E-32/Cysteine-rich domain	NA
CL353.Contig3_All	gi|676592155|gb|KFO79161.1|/1.83401e-23/Cysteine-rich DPF motif domain-containing protein 1 [Cuculus canorus]	NA	sp|Q5ZKB8|CDPF1_CHICK/2e-23/Cysteine-rich DPF motif domain-containing protein 1 OS=Gallus gallus GN=CDPF1 PE=2 SV=1	NA	NA	PF10170/2.6E-32/Cysteine-rich domain	NA
CL354.Contig1_All	gi|688541251|ref|XP_009297437.1|/1.89231e-81/PREDICTED: zinc finger protein 721 [Danio rerio]	NA	sp|P10076|ZFP26_MOUSE/1e-73/Zinc finger protein 26 OS=Mus musculus GN=Zfp26 PE=2 SV=2	dre:100148223/5e-81/zinc finger protein 729-like; K09228 KRAB domain-containing zinc finger protein	SPAC144.09c/3e-27/---	PS00028/-/Zinc finger C2H2 type domain signature.	NA
CL354.Contig2_All	gi|586475681|ref|XP_006868398.1|/5.64861e-29/PREDICTED: zinc finger protein 160-like [Chrysochloris asiatica]	NA	sp|P08045|XFIN_XENLA/4e-28/Zinc finger protein Xfin OS=Xenopus laevis PE=1 SV=1	dre:796272/1e-28/zinc finger protein 729-like; K09228 KRAB domain-containing zinc finger protein	SPAC144.09c/4e-09/---	SM00355/0.0059/zinc finger	NA
CL355.Contig1_All	gi|645006815|ref|XP_008204934.1|/1.65052e-45/PREDICTED: dentin sialophosphoprotein isoform X2 [Nasonia vitripennis] &gt;gi|645006817|ref|XP_008204935.1| PREDICTED: dentin sialophosphoprotein isoform X2 [Nasonia vitripennis]	gi|124221893|emb|BX510315.7|/3e-30/Zebrafish DNA sequence from clone CH211-59I18 in linkage group 24, complete sequence	NA	dmo:Dmoj_GI15889/2e-06/GI15889 gene product from transcript GI15889-RA; K14079 poly(A) RNA polymerase GLD2 [EC:2.7.7.19]	NA	NA	NA
CL355.Contig2_All	gi|380028345|ref|XP_003697865.1|/2.68623e-70/PREDICTED: uncharacterized protein LOC100863864 [Apis florea]	gi|124221893|emb|BX510315.7|/7e-30/Zebrafish DNA sequence from clone CH211-59I18 in linkage group 24, complete sequence	sp|Q557C9|HBX5_DICDI/3e-11/Homeobox protein 5 OS=Dictyostelium discoideum GN=hbx5-1 PE=3 SV=1	dse:Dsec_GM14921/3e-06/GM14921 gene product from transcript GM14921-RA; K08705 nuclear receptor subfamily 5 group A member 3	NA	NA	NA
CL356.Contig1_All	gi|546677401|gb|ERL88244.1|/1.54188e-18/hypothetical protein D910_05632, partial [Dendroctonus ponderosae]	NA	NA	NA	NA	NA	NA
CL356.Contig2_All	gi|270012930|gb|EFA09378.1|/3.0218e-30/hypothetical protein TcasGA2_TC001939 [Tribolium castaneum]	NA	NA	hmg:100213972/8e-09/similar to ATP-binding cassette, sub-family B (MDR/TAP), member 1; K05658 ATP-binding cassette, subfamily B (MDR/TAP), member 1	NA	NA	NA
CL357.Contig1_All	gi|646703897|gb|KDR12336.1|/1.12692e-142/Nitric oxide synthase-interacting protein-like protein [Zootermopsis nevadensis]	gi|506968214|gb|KC571952.1|/2e-12/Coptotermes formosanus clone CFSNI1493 nitric oxide synthase-interacting protein-like protein mRNA, partial cds	sp|Q9VWV8|NOSIP_DROME/4e-110/Nitric oxide synthase-interacting protein homolog OS=Drosophila melanogaster GN=CG6179 PE=3 SV=1	ame:725565/6e-130/nitric oxide synthase-interacting protein homolog; K13125 nitric oxide synthase-interacting protein	NA	PTHR13063:SF10/9.0E-131/--	NA
CL357.Contig2_All	gi|646703897|gb|KDR12336.1|/9.46283e-143/Nitric oxide synthase-interacting protein-like protein [Zootermopsis nevadensis]	gi|506968214|gb|KC571952.1|/2e-12/Coptotermes formosanus clone CFSNI1493 nitric oxide synthase-interacting protein-like protein mRNA, partial cds	sp|Q9VWV8|NOSIP_DROME/4e-110/Nitric oxide synthase-interacting protein homolog OS=Drosophila melanogaster GN=CG6179 PE=3 SV=1	ame:725565/5e-130/nitric oxide synthase-interacting protein homolog; K13125 nitric oxide synthase-interacting protein	NA	PTHR13063:SF10/9.0E-131/--	NA
CL357.Contig3_All	gi|646703897|gb|KDR12336.1|/6.23526e-143/Nitric oxide synthase-interacting protein-like protein [Zootermopsis nevadensis]	gi|383860186|ref|XM_003705524.1|/9e-15/PREDICTED: Megachile rotundata nitric oxide synthase-interacting protein homolog (LOC100879532), mRNA	sp|Q9VWV8|NOSIP_DROME/2e-110/Nitric oxide synthase-interacting protein homolog OS=Drosophila melanogaster GN=CG6179 PE=3 SV=1	ame:725565/3e-130/nitric oxide synthase-interacting protein homolog; K13125 nitric oxide synthase-interacting protein	NA	PTHR13063:SF10/1.3E-131/--	NA
CL357.Contig4_All	gi|646703897|gb|KDR12336.1|/7.2891e-143/Nitric oxide synthase-interacting protein-like protein [Zootermopsis nevadensis]	gi|383860186|ref|XM_003705524.1|/1e-14/PREDICTED: Megachile rotundata nitric oxide synthase-interacting protein homolog (LOC100879532), mRNA	sp|Q9VWV8|NOSIP_DROME/3e-110/Nitric oxide synthase-interacting protein homolog OS=Drosophila melanogaster GN=CG6179 PE=3 SV=1	ame:725565/4e-130/nitric oxide synthase-interacting protein homolog; K13125 nitric oxide synthase-interacting protein	NA	PTHR13063:SF10/1.3E-131/--	NA
CL357.Contig5_All	gi|646703897|gb|KDR12336.1|/1.11025e-142/Nitric oxide synthase-interacting protein-like protein [Zootermopsis nevadensis]	gi|506968214|gb|KC571952.1|/2e-12/Coptotermes formosanus clone CFSNI1493 nitric oxide synthase-interacting protein-like protein mRNA, partial cds	sp|Q9VWV8|NOSIP_DROME/4e-110/Nitric oxide synthase-interacting protein homolog OS=Drosophila melanogaster GN=CG6179 PE=3 SV=1	ame:725565/6e-130/nitric oxide synthase-interacting protein homolog; K13125 nitric oxide synthase-interacting protein	NA	PTHR13063:SF10/9.0E-131/--	NA
CL357.Contig6_All	gi|646703897|gb|KDR12336.1|/9.29564e-143/Nitric oxide synthase-interacting protein-like protein [Zootermopsis nevadensis]	gi|506968214|gb|KC571952.1|/2e-12/Coptotermes formosanus clone CFSNI1493 nitric oxide synthase-interacting protein-like protein mRNA, partial cds	sp|Q9VWV8|NOSIP_DROME/4e-110/Nitric oxide synthase-interacting protein homolog OS=Drosophila melanogaster GN=CG6179 PE=3 SV=1	ame:725565/5e-130/nitric oxide synthase-interacting protein homolog; K13125 nitric oxide synthase-interacting protein	NA	PTHR13063:SF10/9.0E-131/--	NA
CL358.Contig1_All	NA	NA	NA	NA	NA	NA	NA
CL358.Contig2_All	NA	NA	NA	NA	NA	NA	NA
CL359.Contig1_All	NA	NA	NA	NA	NA	NA	NA
CL359.Contig2_All	gi|646717662|gb|KDR20443.1|/1.19959e-18/Selenoprotein K [Zootermopsis nevadensis]	NA	sp|Q01H83|SELK_XENTR/1e-07/Selenoprotein K OS=Xenopus tropicalis GN=selk PE=3 SV=2	NA	NA	PTHR16875/8.9E-19/--	NA
CL360.Contig1_All	gi|358339569|dbj|GAA47606.1|/7.80035e-55/hypothetical protein CLF_100574 [Clonorchis sinensis]	NA	sp|O01761|UNC89_CAEEL/8e-33/Muscle M-line assembly protein unc-89 OS=Caenorhabditis elegans GN=unc-89 PE=1 SV=3	dme:Dmel_CG18255/2e-45/Strn-Mlck; Stretchin-Mlck (EC:2.7.11.- 2.7.11.17 2.7.11.18); K00907 myosin-light-chain kinase [EC:2.7.11.18]	aq_2032/1e-19/---	NA	NA
CL360.Contig2_All	gi|358339569|dbj|GAA47606.1|/1.72405e-14/hypothetical protein CLF_100574 [Clonorchis sinensis]	NA	sp|O96923|GNRA_DICDI/2e-12/Gelsolin-related protein of 125 kDa OS=Dictyostelium discoideum GN=gnrA PE=1 SV=1	der:Dere_GG25360/1e-13/GG25360 gene product from transcript GG25360-RA; K00907 myosin-light-chain kinase [EC:2.7.11.18]	PAB1382/3e-09/---	NA	NA
CL360.Contig3_All	gi|358339569|dbj|GAA47606.1|/6.81606e-43/hypothetical protein CLF_100574 [Clonorchis sinensis]	NA	sp|H0YM25|GG6LV_HUMAN/9e-25/Golgin subfamily A member 6-like protein 22 OS=Homo sapiens GN=GOLGA6L22 PE=3 SV=1	dme:Dmel_CG18255/2e-39/Strn-Mlck; Stretchin-Mlck (EC:2.7.11.- 2.7.11.17 2.7.11.18); K00907 myosin-light-chain kinase [EC:2.7.11.18]	aq_2032/2e-17/---	NA	NA
CL361.Contig1_All	gi|646722971|gb|KDR23765.1|/1.29829e-75/AN1-type zinc finger protein 2B [Zootermopsis nevadensis]	NA	sp|Q91X58|ZFN2B_MOUSE/5e-62/AN1-type zinc finger protein 2B OS=Mus musculus GN=Zfand2b PE=1 SV=1	hsa:79752/1e-15/ZFAND1, FLJ14007; zinc finger, AN1-type domain 1; K07059	NA	PF01428/4.0E-11/AN1-like Zinc finger	NA
CL361.Contig2_All	gi|646722971|gb|KDR23765.1|/1.4552e-75/AN1-type zinc finger protein 2B [Zootermopsis nevadensis]	NA	sp|Q91X58|ZFN2B_MOUSE/5e-62/AN1-type zinc finger protein 2B OS=Mus musculus GN=Zfand2b PE=1 SV=1	hsa:79752/1e-15/ZFAND1, FLJ14007; zinc finger, AN1-type domain 1; K07059	NA	PF01428/4.5E-11/AN1-like Zinc finger	NA
CL362.Contig1_All	NA	NA	NA	NA	NA	NA	NA
CL362.Contig2_All	gi|332023929|gb|EGI64147.1|/5.99032e-31/Thioredoxin-2 [Acromyrmex echinatior]	NA	sp|Q8IFW4|THIOT_DROME/3e-29/Thioredoxin-T OS=Drosophila melanogaster GN=TrxT PE=2 SV=1	nvi:100118754/4e-30/NV13156; thioredoxin-2-like; K03671 thioredoxin 1	SPAC7D4.07c/7e-19/---	PR00421/8.1E-8/Thioredoxin family signature	NA
CL362.Contig3_All	gi|332023929|gb|EGI64147.1|/5.19627e-30/Thioredoxin-2 [Acromyrmex echinatior]	NA	sp|Q8IFW4|THIOT_DROME/4e-28/Thioredoxin-T OS=Drosophila melanogaster GN=TrxT PE=2 SV=1	nvi:100118754/4e-29/NV13156; thioredoxin-2-like; K03671 thioredoxin 1	SPAC7D4.07c/3e-18/---	NA	NA
CL363.Contig1_All	NA	NA	NA	NA	NA	NA	NA
CL363.Contig2_All	gi|646702645|gb|KDR11754.1|/1.65187e-35/Laccase [Zootermopsis nevadensis]	NA	sp|Q70EK9|UBP51_HUMAN/2e-06/Ubiquitin carboxyl-terminal hydrolase 51 OS=Homo sapiens GN=USP51 PE=2 SV=1	hsa:158880/7e-06/USP51; ubiquitin specific peptidase 51 (EC:3.4.19.12); K11366 ubiquitin carboxyl-terminal hydrolase 22/27/51 [EC:3.1.2.15]	NA	PTHR11709:SF33/4.5E-36/--	NA
CL363.Contig3_All	gi|154413468|ref|XP_001579764.1|/1.28377e-20/viral A-type inclusion protein [Trichomonas vaginalis G3]	NA	sp|Q3V6T2|GRDN_HUMAN/2e-18/Girdin OS=Homo sapiens GN=CCDC88A PE=1 SV=2	ssc:100626792/1e-18/centromere-associated protein E-like; K11498 centromeric protein E	aq_1006/6e-12/---	NA	NA
CL364.Contig1_All	NA	NA	NA	NA	NA	NA	NA
CL364.Contig2_All	NA	NA	NA	NA	NA	NA	NA
CL365.Contig1_All	gi|383861292|ref|XP_003706120.1|/2.08687e-78/PREDICTED: calcium release-activated calcium channel protein 1-like [Megachile rotundata]	gi|380030899|ref|XM_003699029.1|/7e-06/PREDICTED: Apis florea calcium release-activated calcium channel protein 1-like (LOC100867988), mRNA	sp|Q9U6B8|CRCM1_DROME/7e-76/Calcium release-activated calcium channel protein 1 OS=Drosophila melanogaster GN=olf186-F PE=1 SV=1	ame:412524/1e-77/olf186-F; calcium release-activated calcium channel protein 1; K16056 calcium release-activated calcium channel protein 1	NA	PF07856/3.9E-63/Mediator of CRAC channel activity	NA
CL365.Contig2_All	gi|156544245|ref|XP_001606847.1|/3.23128e-79/PREDICTED: calcium release-activated calcium channel protein 1-like isoform X1 [Nasonia vitripennis] &gt;gi|645003624|ref|XP_008212631.1| PREDICTED: calcium release-activated calcium channel protein 1-like isoform X1 [Nasonia vitripennis]	gi|380030899|ref|XM_003699029.1|/7e-06/PREDICTED: Apis florea calcium release-activated calcium channel protein 1-like (LOC100867988), mRNA	sp|Q9U6B8|CRCM1_DROME/1e-75/Calcium release-activated calcium channel protein 1 OS=Drosophila melanogaster GN=olf186-F PE=1 SV=1	nvi:100123236/2e-80/NV11731; calcium release-activated calcium channel protein 1-like; K16056 calcium release-activated calcium channel protein 1	NA	PTHR31501/3.2E-119/--	NA
CL365.Contig3_All	gi|646717090|gb|KDR20084.1|/2.1503e-110/Calcium release-activated calcium channel protein 1 [Zootermopsis nevadensis]	gi|392507148|gb|JQ619705.1|/3e-20/Schistocephalus solidus clone Scso1 microsatellite sequence	sp|Q9U6B8|CRCM1_DROME/8e-94/Calcium release-activated calcium channel protein 1 OS=Drosophila melanogaster GN=olf186-F PE=1 SV=1	nvi:100123236/1e-106/NV11731; calcium release-activated calcium channel protein 1-like; K16056 calcium release-activated calcium channel protein 1	NA	PTHR31501/5.0E-142/--	NA
CL365.Contig4_All	gi|646717090|gb|KDR20084.1|/2.25285e-78/Calcium release-activated calcium channel protein 1 [Zootermopsis nevadensis]	gi|380030899|ref|XM_003699029.1|/6e-06/PREDICTED: Apis florea calcium release-activated calcium channel protein 1-like (LOC100867988), mRNA	sp|Q9U6B8|CRCM1_DROME/4e-76/Calcium release-activated calcium channel protein 1 OS=Drosophila melanogaster GN=olf186-F PE=1 SV=1	ame:412524/5e-78/olf186-F; calcium release-activated calcium channel protein 1; K16056 calcium release-activated calcium channel protein 1	NA	PF07856/3.2E-63/Mediator of CRAC channel activity	NA
CL365.Contig5_All	gi|383861292|ref|XP_003706120.1|/1.79076e-78/PREDICTED: calcium release-activated calcium channel protein 1-like [Megachile rotundata]	gi|380030899|ref|XM_003699029.1|/8e-06/PREDICTED: Apis florea calcium release-activated calcium channel protein 1-like (LOC100867988), mRNA	sp|Q9U6B8|CRCM1_DROME/1e-75/Calcium release-activated calcium channel protein 1 OS=Drosophila melanogaster GN=olf186-F PE=1 SV=1	ame:412524/2e-77/olf186-F; calcium release-activated calcium channel protein 1; K16056 calcium release-activated calcium channel protein 1	NA	PTHR31501:SF4/5.1E-120/--	NA
CL366.Contig1_All	gi|646685188|gb|KDR03829.1|/3.4836e-102/Coiled-coil domain-containing protein 104 [Zootermopsis nevadensis]	NA	sp|Q8C6E0|CC104_MOUSE/4e-44/Coiled-coil domain-containing protein 104 OS=Mus musculus GN=Ccdc104 PE=2 SV=1	NA	tolA/1e-07/---	PTHR21532:SF0/1.5E-69/--	NA
CL366.Contig2_All	gi|646685188|gb|KDR03829.1|/1.89969e-98/Coiled-coil domain-containing protein 104 [Zootermopsis nevadensis]	NA	sp|Q8C6E0|CC104_MOUSE/2e-40/Coiled-coil domain-containing protein 104 OS=Mus musculus GN=Ccdc104 PE=2 SV=1	NA	tolA/2e-07/---	PTHR21532/8.3E-65/--	NA
CL367.Contig1_All	gi|607352997|gb|EZA47860.1|/4.91019e-86/hypothetical protein X777_15179 [Cerapachys biroi]	gi|507572643|ref|XM_004669855.1|/9e-07/PREDICTED: Jaculus jaculus cyclin M1 (Cnnm1), mRNA	sp|A6QQM4|ZN474_BOVIN/2e-34/Zinc finger protein 474 OS=Bos taurus GN=ZNF474 PE=2 SV=1	oaa:100075123/5e-29/uncharacterized LOC100075123; K13172 serine/arginine repetitive matrix protein 2	Rv3876/1e-15/---	PTHR13555:SF26/5.5E-60/--	NA
CL367.Contig2_All	gi|307192569|gb|EFN75757.1|/1.32283e-83/Zinc finger protein 474 [Harpegnathos saltator]	NA	sp|Q6S9Z5|ZN474_HUMAN/1e-35/Zinc finger protein 474 OS=Homo sapiens GN=ZNF474 PE=2 SV=1	oaa:100075123/8e-22/uncharacterized LOC100075123; K13172 serine/arginine repetitive matrix protein 2	Rv3876/2e-11/---	PF13913/7.6E-5/zinc-finger of a C2HC-type	NA
CL367.Contig3_All	gi|307192569|gb|EFN75757.1|/1.30952e-83/Zinc finger protein 474 [Harpegnathos saltator]	NA	sp|Q6S9Z5|ZN474_HUMAN/1e-35/Zinc finger protein 474 OS=Homo sapiens GN=ZNF474 PE=2 SV=1	oaa:100075123/8e-22/uncharacterized LOC100075123; K13172 serine/arginine repetitive matrix protein 2	Rv3876/2e-11/---	PF13913/7.6E-5/zinc-finger of a C2HC-type	NA
CL367.Contig4_All	gi|607352997|gb|EZA47860.1|/4.94738e-86/hypothetical protein X777_15179 [Cerapachys biroi]	gi|507572643|ref|XM_004669855.1|/9e-07/PREDICTED: Jaculus jaculus cyclin M1 (Cnnm1), mRNA	sp|A6QQM4|ZN474_BOVIN/2e-34/Zinc finger protein 474 OS=Bos taurus GN=ZNF474 PE=2 SV=1	oaa:100078424/1e-26/uncharacterized LOC100078424; K13171 serine/arginine repetitive matrix protein 1	Cgl1939/1e-13/---	PTHR13555:SF26/5.5E-60/--	NA
CL368.Contig1_All	gi|646699980|gb|KDR10346.1|/1.36368e-64/40S ribosomal protein S24 [Zootermopsis nevadensis]	gi|69608502|emb|AM040002.1|/1e-09/Mycetophagus quadripustulatus partial mRNA for ribosomal protein S24e (rpS24e gene)	sp|Q962Q6|RS24_SPOFR/7e-60/40S ribosomal protein S24 OS=Spodoptera frugiperda GN=RpS24 PE=2 SV=1	ame:408799/2e-62/40S ribosomal protein S24-like; K02974 small subunit ribosomal protein S24e	SPAC17G6.06/4e-36/---	PS00529/-/Ribosomal protein S24e signature.	NA
CL368.Contig2_All	gi|646699980|gb|KDR10346.1|/8.51379e-65/40S ribosomal protein S24 [Zootermopsis nevadensis]	gi|69608502|emb|AM040002.1|/9e-10/Mycetophagus quadripustulatus partial mRNA for ribosomal protein S24e (rpS24e gene)	sp|Q962Q6|RS24_SPOFR/5e-60/40S ribosomal protein S24 OS=Spodoptera frugiperda GN=RpS24 PE=2 SV=1	ame:408799/1e-62/40S ribosomal protein S24-like; K02974 small subunit ribosomal protein S24e	SPAC17G6.06/3e-36/---	PF01282/5.0E-37/Ribosomal protein S24e	NA
CL368.Contig3_All	gi|646699980|gb|KDR10346.1|/2.28975e-63/40S ribosomal protein S24 [Zootermopsis nevadensis]	gi|524870522|ref|XM_005091989.1|/6e-15/PREDICTED: Aplysia californica Williams-Beuren syndrome chromosomal region 27 protein-like (LOC101845221), mRNA	sp|Q962Q6|RS24_SPOFR/9e-60/40S ribosomal protein S24 OS=Spodoptera frugiperda GN=RpS24 PE=2 SV=1	tca:655928/5e-62/similar to ribosomal protein S24e; K02974 small subunit ribosomal protein S24e	SPAC17G6.06/6e-36/---	PF01282/4.5E-37/Ribosomal protein S24e	NA
CL368.Contig4_All	gi|646699980|gb|KDR10346.1|/1.70628e-63/40S ribosomal protein S24 [Zootermopsis nevadensis]	gi|524870522|ref|XM_005091989.1|/5e-15/PREDICTED: Aplysia californica Williams-Beuren syndrome chromosomal region 27 protein-like (LOC101845221), mRNA	sp|Q962Q6|RS24_SPOFR/7e-60/40S ribosomal protein S24 OS=Spodoptera frugiperda GN=RpS24 PE=2 SV=1	tca:655928/4e-62/similar to ribosomal protein S24e; K02974 small subunit ribosomal protein S24e	SPAC17G6.06/4e-36/---	PS00529/-/Ribosomal protein S24e signature.	NA
CL369.Contig1_All	NA	NA	NA	NA	NA	NA	NA
CL369.Contig2_All	NA	NA	NA	NA	NA	NA	NA
CL370.Contig1_All	gi|658922833|ref|XP_008401143.1|/9.25262e-09/PREDICTED: serine/arginine repetitive matrix protein 2-like isoform X4 [Poecilia reticulata]	NA	sp|Q5ZMJ9|SRRM1_CHICK/8e-08/Serine/arginine repetitive matrix protein 1 OS=Gallus gallus GN=SRRM1 PE=2 SV=1	gga:428216/3e-07/SRRM1; serine/arginine repetitive matrix 1; K13171 serine/arginine repetitive matrix protein 1	MA3805/1e-06/---	NA	NA
[truncated: 42,059 more rows]
