# Supplementary material for: De Novo Assembly and Characterization of the Xenocatantops brachycerus Transcriptome
Source: Int J Mol Sci. 2018 Feb 8;19(2):520. doi: 10.3390/ijms19020520 (PMC5855742; doi:10.3390/ijms19020520)
Supplement: Supplementary file 1 [file ijms-19-00520-s001.zip › supplementary file/Table S5.xlsx]

## Sheet: Sheet1
gene_id	transcript_id(s)	X_brachycerus_F_FPKM	X_brachycerus_M_FPKM	X_brachycerus_R_FPKM
Unigene5587_All	Unigene5587_All	19309.8	17536.3	180.01
CL2186.Contig1_All	CL2186.Contig1_All	14855.6	14181.5	59479.6
CL798.Contig1_All	CL798.Contig1_All	8840.94	15711.1	7395.1
CL1050.Contig3_All	CL1050.Contig3_All	7782.6	6519.56	98.28
Unigene3865_All	Unigene3620_All	6217.09	14132.7	38.21
CL910.Contig4_All	CL910.Contig4_All	5625.38	1538.46	614.11
CL2518.Contig2_All	CL2518.Contig2_All	4817.19	3090.99	238.73
CL665.Contig2_All	CL665.Contig2_All	4522.88	294.87	3620.23
Unigene5733_All	Unigene5733_All	4324.96	2700.24	636.19
CL3304.Contig4_All	CL3304.Contig4_All	4192.39	2091.08	5.04
CL798.Contig4_All	CL798.Contig4_All	4106.94	6531.9	5634.43
CL2082.Contig3_All	CL2082.Contig3_All	3721.98	6232.91	1718.36
Unigene5506_All	Unigene5506_All	3493.82	234.07	66.23
Unigene3865_All	Unigene3865_All	3478.19	155.42	3460.31
Unigene5685_All	Unigene5685_All	3463.11	2277.9	34.25
CL1490.Contig1_All	CL1490.Contig1_All	3446.25	1607.09	3295.69
CL132.Contig3_All	CL132.Contig3_All	3422.35	9843.87	2163.96
CL3373.Contig2_All	CL3373.Contig2_All	3410.16	542.58	6.39
Unigene2996_All	Unigene2996_All	3337.73	551.89	363.4
CL910.Contig6_All	CL910.Contig6_All	3223.22	486.48	475.25
CL113.Contig5_All	CL113.Contig5_All	3210.1	3297.52	1178.17
Unigene8951_All	Unigene8951_All	3183.22	1811.69	1465.16
CL172.Contig1_All	CL172.Contig1_All	3173.97	383.55	235.66
CL910.Contig1_All	CL910.Contig1_All	3086.88	744.78	72.71
Unigene5923_All	Unigene5923_All	2951.89	176.39	358.31
Unigene9023_All	Unigene9023_All	2711.67	4697.21	3859.56
Unigene529_All	Unigene529_All	2157.88	14263.3	110.78
CL1289.Contig2_All	CL1289.Contig2_All	2092.9	1328.57	21.26
CL439.Contig5_All	CL439.Contig5_All	2048.4	7417.45	3639.17
CL3304.Contig2_All	CL3304.Contig2_All	1963.85	934.7	77.46
CL665.Contig1_All	CL665.Contig1_All	1939.16	66.34	1005.83
Unigene7950_All	Unigene7950_All	1895.78	42.52	1707.02
CL2645.Contig5_All	CL2645.Contig5_All	1895.76	2187.35	515.09
CL1223.Contig1_All	CL1223.Contig1_All	1885.11	1.77	11.13
CL1908.Contig3_All	CL1908.Contig3_All	1739.99	2019.31	99.33
Unigene1572_All	Unigene1572_All	1738.23	1559.13	24.25
CL3304.Contig3_All	CL3304.Contig3_All	1711.67	686.35	4.82
Unigene5081_All	Unigene5081_All	1675.43	206.73	3701.65
CL1485.Contig2_All	CL1485.Contig2_All	1625.39	1186.44	783.07
CL1794.Contig2_All	CL1794.Contig2_All	1611.28	2061.94	366.13
CL798.Contig2_All	CL798.Contig2_All	1596.23	2559.37	2172.2
Unigene565_All	Unigene565_All	1568.17	1452.87	47.99
CL1321.Contig2_All	CL1321.Contig2_All	1534.52	2374.24	1930.31
CL910.Contig3_All	CL910.Contig3_All	1461.82	947.33	110.45
CL1521.Contig2_All	CL1521.Contig2_All	1428.46	1180.24	383.96
CL570.Contig2_All	CL570.Contig2_All	1411.01	4580.71	496.02
CL299.Contig8_All	CL299.Contig8_All	1409.42	709.76	232.33
CL2309.Contig2_All	CL2309.Contig2_All	1388.16	236.14	356.42
Unigene642_All	Unigene642_All	1386.16	2161.98	518.77
CL1466.Contig2_All	CL1466.Contig2_All	1377.2	1172.24	526.94
Unigene5712_All	Unigene5712_All	1248.25	716.36	448.89
CL1196.Contig1_All	CL1196.Contig1_All	1247.83	1053.69	168.49
CL172.Contig10_All	CL172.Contig10_All	1242.88	132.63	171.62
CL2223.Contig1_All	CL2223.Contig1_All	1203.19	161.41	2.18
Unigene5856_All	Unigene5856_All	1201.73	1110.18	317.85
CL642.Contig2_All	CL642.Contig2_All	1197.19	2723.07	400.18
CL172.Contig9_All	CL172.Contig9_All	1176.86	179.69	86.98
CL796.Contig2_All	CL796.Contig2_All	1175.58	3207.9	1524.15
CL299.Contig7_All	CL299.Contig7_All	1116.02	1334.4	381.11
CL1267.Contig2_All	CL1267.Contig2_All	1113	1724.55	1042.61
CL2245.Contig3_All	CL2245.Contig3_All	1112.11	672.9	618.3
CL2540.Contig1_All	CL2540.Contig1_All	1110.52	778.21	612.53
CL570.Contig3_All	CL570.Contig3_All	1098.5	3548.1	399.66
CL910.Contig5_All	CL910.Contig5_All	1059.14	213.24	134.13
Unigene5791_All	Unigene5791_All	1056.99	710.84	484.23
Unigene5938_All	Unigene5938_All	1054.96	998.27	77.25
Unigene6176_All	Unigene6176_All	1044.1	81.72	1.13
CL1637.Contig4_All	CL1637.Contig4_All	1035.59	586.56	515.19
Unigene8170_All	Unigene8170_All	1034.27	0.71	2.27
CL3076.Contig2_All	CL3076.Contig2_All	1032.26	870.82	419.17
Unigene8342_All	Unigene8342_All	1030.85	489.95	11.05
Unigene11040_All	Unigene11040_All	1028.39	0.84	0.78
Unigene5748_All	Unigene5748_All	1000.39	20759.2	69.34
CL1622.Contig1_All	CL1622.Contig1_All	997.93	288.36	2.1
Unigene2776_All	Unigene2776_All	991.68	668.14	3481.38
CL2535.Contig2_All	CL2535.Contig2_All	991.3	151.24	27978.1
Unigene6794_All	Unigene6794_All	985.67	672.29	552.85
CL1060.Contig3_All	CL1060.Contig3_All	951.66	352.31	1209.31
CL3145.Contig2_All	CL3145.Contig2_All	947.54	2439.89	591.5
CL1970.Contig2_All	CL1970.Contig2_All	944.01	158.93	2548.76
Unigene2696_All	Unigene2696_All	938.42	508.03	522.15
CL938.Contig2_All	CL938.Contig2_All	936.29	529.48	405.59
CL116.Contig1_All	CL116.Contig1_All	922.15	795.91	10.82
CL1583.Contig2_All	CL1583.Contig2_All	909.26	145.59	82.59
CL3301.Contig1_All	CL3301.Contig1_All	908.67	444.28	446.57
CL1561.Contig2_All	CL1561.Contig2_All	908.42	1855.03	113.1
CL172.Contig7_All	CL172.Contig7_All	907.37	29.12	20.46
Unigene32832_All	Unigene32832_All	901.35	580.78	3444.43
Unigene479_All	Unigene479_All	900.9	660.35	432.49
CL407.Contig2_All	CL407.Contig2_All	871.48	2067.83	64.98
Unigene6905_All	Unigene6905_All	861.37	656.71	472.46
Unigene9844_All	Unigene9844_All	859.12	270.01	73.5
Unigene4542_All	Unigene4542_All	855.64	206.66	2928.23
Unigene5698_All	Unigene5698_All	838.76	732.18	439.33
CL3174.Contig1_All	CL3174.Contig1_All	830.22	108.84	767.74
Unigene3152_All	Unigene3152_All	819.21	25.54	7.92
Unigene9026_All	Unigene9026_All	818.19	496.81	21.99
Unigene1671_All	Unigene1671_All	806.13	555.27	349.42
Unigene11854_All	Unigene11854_All	803.12	795.93	34.2
CL22.Contig5_All	CL22.Contig5_All	799.09	34.41	58.69
Unigene3032_All	Unigene3032_All	794.27	522.63	1078.3
CL688.Contig1_All	CL688.Contig1_All	788.3	290.05	18.71
CL1223.Contig2_All	CL1223.Contig2_All	786.39	0.92	1.67
CL1726.Contig1_All	CL1726.Contig1_All	778.2	229.95	27.23
CL464.Contig6_All	CL464.Contig6_All	761.84	93.07	1215.17
Unigene4920_All	Unigene4920_All	755.62	32.64	2109.62
Unigene6708_All	Unigene6708_All	743.06	409.22	409.29
Unigene4767_All	Unigene4767_All	742.98	39.88	494.57
CL2503.Contig2_All	CL2503.Contig2_All	729.88	519.76	372.94
CL464.Contig3_All	CL464.Contig3_All	724.17	30.13	909.48
CL1323.Contig3_All	CL1323.Contig3_All	723.46	18.65	7.93
Unigene1622_All	Unigene1622_All	717.6	159.04	114.34
CL2150.Contig2_All	CL2150.Contig2_All	714.86	295.11	81.88
CL796.Contig3_All	CL796.Contig3_All	713.3	2693.57	1237.53
CL2282.Contig2_All	CL2282.Contig2_All	712.84	5254.15	366.33
Unigene10047_All	Unigene10047_All	708.88	563.94	398.15
Unigene1029_All	Unigene1029_All	706.08	289.74	290.66
CL617.Contig1_All	CL617.Contig1_All	704.59	492.51	1135.45
CL1622.Contig2_All	CL1622.Contig2_All	704.58	329.25	1.43
Unigene3391_All	Unigene3391_All	697.88	27.22	220.28
CL481.Contig2_All	CL481.Contig2_All	690.6	522.13	361.03
Unigene10473_All	Unigene10473_All	688.22	75.19	53.86
CL407.Contig3_All	CL407.Contig3_All	683.63	676.86	127.72
CL1796.Contig2_All	CL1796.Contig2_All	680.74	428.45	361.69
Unigene6810_All	Unigene6810_All	678.08	469.68	360.94
CL22.Contig6_All	CL22.Contig6_All	677.79	84.69	126.42
Unigene9035_All	Unigene9035_All	676.28	548.86	318.75
Unigene8775_All	Unigene8775_All	674.47	411.23	361
CL661.Contig2_All	CL661.Contig2_All	672.86	1563.3	44.68
Unigene11379_All	Unigene11379_All	672.38	536.86	13.16
CL3135.Contig1_All	CL3135.Contig1_All	669.57	220.79	473.94
Unigene2492_All	Unigene2492_All	666.53	385.86	10.31
CL1494.Contig3_All	CL1494.Contig3_All	665.95	266.64	703.91
CL1116.Contig3_All	CL1116.Contig3_All	664.13	882.86	235.94
Unigene10265_All	Unigene10265_All	657.13	0.57	4.15
CL910.Contig2_All	CL910.Contig2_All	655.99	216.49	141.04
Unigene8933_All	Unigene8933_All	653.47	349.76	292.6
CL3174.Contig2_All	CL3174.Contig2_All	650.46	85.3	607.82
Unigene697_All	Unigene697_All	639.47	323.01	296.85
Unigene8952_All	Unigene8952_All	636.07	350.99	385.2
Unigene7592_All	Unigene7592_All	633.97	552.78	221.76
CL588.Contig5_All	CL588.Contig5_All	633.78	1732.24	9.23
Unigene6664_All	Unigene6664_All	630.83	758.93	379.39
Unigene691_All	Unigene691_All	622.41	602.35	153.83
CL584.Contig2_All	CL584.Contig2_All	620.63	506.07	307.06
CL2202.Contig2_All	CL2202.Contig2_All	616.03	560.4	288.29
CL694.Contig2_All	CL694.Contig2_All	610.04	538.17	363.18
Unigene2719_All	Unigene2719_All	609.34	173.3	195.72
CL1621.Contig3_All	CL1621.Contig3_All	608.72	406.57	184.67
Unigene9888_All	Unigene9888_All	607.6	454.68	322.45
Unigene10034_All	Unigene10034_All	605.18	16.71	805.43
CL1050.Contig2_All	CL1050.Contig2_All	604.33	119.01	37.26
Unigene9078_All	Unigene9078_All	603.98	489.79	366.59
CL208.Contig1_All	CL208.Contig1_All	599.97	787.11	300.99
CL299.Contig6_All	CL299.Contig6_All	599.47	5765.1	2833.94
Unigene3880_All	Unigene3880_All	598.92	395.95	298.32
Unigene1450_All	Unigene1450_All	596.84	0.69	2.65
Unigene7925_All	Unigene7925_All	586.88	424.89	314.38
Unigene25_All	Unigene25_All	586.8	55.97	2668.28
Unigene7620_All	Unigene7620_All	575.83	2.85	3.89
CL3305.Contig2_All	CL3305.Contig2_All	575.32	1184.26	656.3
CL744.Contig1_All	CL744.Contig1_All	572.16	0.5	2.97
CL695.Contig4_All	CL695.Contig4_All	571.42	304.24	185.26
Unigene26184_All	Unigene26184_All	570.7	0.64	1.73
CL698.Contig1_All	CL698.Contig1_All	569.8	501.17	309.66
CL3197.Contig2_All	CL3197.Contig2_All	563.06	2.99	5.63
Unigene1742_All	Unigene1742_All	562.07	224.74	132.7
Unigene1725_All	Unigene1725_All	561.3	395.14	261
CL947.Contig3_All	CL947.Contig3_All	558.99	72.25	178.3
CL1543.Contig2_All	CL1543.Contig2_All	555.74	382.55	192.76
CL1222.Contig1_All	CL1222.Contig1_All	555.42	0.65	1.45
Unigene257_All	Unigene257_All	555.26	432.1	17.36
CL831.Contig2_All	CL831.Contig2_All	553.82	568.24	336.24
CL3099.Contig3_All	CL3099.Contig3_All	553.52	506.06	324.94
CL2535.Contig1_All	CL2535.Contig1_All	548.95	97.35	19559.5
Unigene7926_All	Unigene7926_All	545.41	422.06	267.51
CL1712.Contig1_All	CL1712.Contig1_All	543.78	199.48	153.84
Unigene10099_All	Unigene10099_All	541.89	352.97	71.67
CL172.Contig5_All	CL172.Contig5_All	536.7	87.21	90.58
Unigene6531_All	Unigene6531_All	535.61	2.73	1359.17
Unigene7959_All	Unigene7959_All	535.1	362.15	12.33
CL876.Contig2_All	CL876.Contig2_All	534.02	460.58	296.93
Unigene5907_All	Unigene5907_All	533.28	337.3	201.46
Unigene2751_All	Unigene2751_All	528.64	540.96	297.54
Unigene8924_All	Unigene8924_All	526.58	170.29	89.63
CL1675.Contig2_All	CL1675.Contig2_All	522.06	394.21	242.53
CL3301.Contig2_All	CL3301.Contig2_All	521.82	153.47	223.79
CL840.Contig2_All	CL840.Contig2_All	520.57	108.89	1.55
Unigene637_All	Unigene637_All	518.71	343.35	4.64
CL3129.Contig3_All	CL3129.Contig3_All	516.4	1425	701.29
CL2042.Contig2_All	CL2042.Contig2_All	513.24	701.32	195.75
Unigene7893_All	Unigene7893_All	512.41	233.79	227.05
Unigene10081_All	Unigene10081_All	508.71	450.53	252.43
CL698.Contig2_All	CL698.Contig2_All	508.15	459.76	279.54
Unigene5922_All	Unigene5922_All	506.11	184.21	44.32
Unigene1750_All	Unigene1750_All	500.01	396.97	216.58
Unigene9975_All	Unigene9975_All	492.38	454.71	240.19
Unigene2599_All	Unigene2599_All	478.71	95.97	1355.18
Unigene3693_All	Unigene3693_All	477.82	322.8	230.49
CL1521.Contig1_All	CL1521.Contig1_All	476.24	384.44	121.14
CL2167.Contig2_All	CL2167.Contig2_All	472.49	354.66	556.05
Unigene8002_All	Unigene8002_All	470.47	330.26	216.95
Unigene6697_All	Unigene6697_All	470.19	261.22	604.6
CL947.Contig4_All	CL947.Contig4_All	466.88	283.82	271.51
Unigene2286_All	Unigene2286_All	466.79	103.34	47.54
Unigene7883_All	Unigene7883_All	464.82	356.23	228.17
Unigene693_All	Unigene693_All	464.58	323.82	243.02
Unigene9954_All	Unigene9954_All	463.49	381.53	235.24
CL1358.Contig3_All	CL1358.Contig3_All	457.78	326.21	207.52
Unigene9067_All	Unigene9067_All	455.11	137.82	102.4
Unigene6829_All	Unigene6829_All	453.3	941.53	10.2
Unigene3786_All	Unigene3786_All	452.52	184.35	89.51
Unigene687_All	Unigene687_All	452.06	408.1	515.36
Unigene1690_All	Unigene1690_All	451.79	371.53	249.46
CL1726.Contig2_All	CL1726.Contig2_All	448.26	481.98	19.97
Unigene9917_All	Unigene9917_All	447.14	69.44	16.44
Unigene10010_All	Unigene10010_All	444.08	349.29	4.9
CL93.Contig3_All	CL93.Contig3_All	442.65	449.49	28.84
Unigene26295_All	Unigene26295_All	442.41	0.52	0.42
Unigene8879_All	Unigene8879_All	442.18	47.53	731.32
CL2234.Contig1_All	CL2234.Contig1_All	442.15	1305.95	449.95
Unigene9268_All	Unigene9268_All	436.56	35.84	4584.18
Unigene3357_All	Unigene3357_All	434.68	254.53	360.74
Unigene6855_All	Unigene6855_All	433.41	297.71	193.75
Unigene6946_All	Unigene6946_All	432.68	324.74	272.01
Unigene3827_All	Unigene3827_All	431.2	150.81	124.62
Unigene5137_All	Unigene5137_All	431.03	1.04	10.35
CL2267.Contig1_All	CL2267.Contig1_All	430.76	6658.74	32.82
CL2878.Contig3_All	CL2878.Contig3_All	429.45	131.62	68.38
CL407.Contig4_All	CL407.Contig4_All	427.85	4878.3	20.61
CL514.Contig3_All	CL514.Contig3_All	426.96	345.57	242.95
CL947.Contig5_All	CL947.Contig5_All	426.47	683.34	272.76
Unigene1765_All	Unigene1765_All	426.08	352.55	208.91
Unigene5843_All	Unigene5843_All	424.85	249.6	228.59
CL1439.Contig2_All	CL1439.Contig2_All	424.73	823.14	171.49
Unigene5604_All	Unigene5604_All	424.43	50.18	55.69
Unigene5624_All	Unigene5624_All	422.49	376.77	20.45
CL1243.Contig3_All	CL1243.Contig3_All	419.44	261.32	222.26
CL385.Contig2_All	CL385.Contig2_All	414.86	190.89	155.69
CL2043.Contig1_All	CL2043.Contig1_All	410.08	431.96	3.58
CL473.Contig1_All	CL473.Contig1_All	409.19	0	0.37
CL104.Contig2_All	CL104.Contig2_All	409.18	457.32	369.43
Unigene10033_All	Unigene10033_All	408.21	292.57	165.7
CL2881.Contig2_All	CL2881.Contig2_All	407.83	291.41	203.6
Unigene6978_All	Unigene6978_All	405.85	112.82	98.97
Unigene9952_All	Unigene9952_All	405.34	189.98	24.68
Unigene8592_All	Unigene8592_All	404.73	592.82	245.89
Unigene5920_All	Unigene5920_All	403.32	631.29	122.2
Unigene8914_All	Unigene8914_All	401.61	488.73	91.71
Unigene3153_All	Unigene3153_All	400.21	21.49	15.03
CL703.Contig2_All	CL703.Contig2_All	400.09	170.29	501.45
CL93.Contig2_All	CL93.Contig2_All	399.94	402.03	26.62
Unigene10050_All	Unigene10050_All	398.57	1167	34.61
Unigene3807_All	Unigene3807_All	392.21	1768.31	20.81
CL2232.Contig1_All	CL2232.Contig1_All	392.2	47.77	680.46
CL172.Contig3_All	CL172.Contig3_All	390.59	59.58	96.66
CL3255.Contig2_All	CL3255.Contig2_All	390.42	836.22	193.21
CL3153.Contig1_All	CL3153.Contig1_All	388.11	0.43	0.92
Unigene5842_All	Unigene5842_All	387.52	1220.12	1361.81
Unigene3815_All	Unigene3815_All	387.41	280.82	219.89
Unigene5567_All	Unigene5567_All	386.88	504.38	37.49
Unigene2456_All	Unigene2456_All	383.73	103.65	83.81
CL208.Contig2_All	CL208.Contig2_All	383.71	431.28	156.19
Unigene8957_All	Unigene8957_All	383.52	125.52	21.31
CL718.Contig2_All	CL718.Contig2_All	380.69	253.98	165.77
CL1864.Contig1_All	CL1864.Contig1_All	377.95	181.49	47.44
Unigene4907_All	Unigene4907_All	377.71	210.52	77.29
Unigene5798_All	Unigene5798_All	373.72	657.56	451.16
CL729.Contig1_All	CL729.Contig1_All	372.03	168.2	3.69
Unigene2698_All	Unigene2698_All	367.4	73.47	426.03
CL2653.Contig1_All	CL2653.Contig1_All	366.79	76.91	19.81
CL465.Contig3_All	CL465.Contig3_All	366.68	30.83	3381.66
CL2970.Contig2_All	CL2970.Contig2_All	364.22	616.25	244.87
CL1970.Contig1_All	CL1970.Contig1_All	361.91	78.19	1154.99
Unigene8934_All	Unigene8934_All	361.69	271.73	150.91
CL1712.Contig4_All	CL1712.Contig4_All	359.01	268.43	209.14
Unigene2797_All	Unigene2797_All	357.31	205	185.04
Unigene6340_All	Unigene6340_All	356.76	123.99	10.15
Unigene5833_All	Unigene5833_All	356.17	207.17	168.59
CL2491.Contig2_All	CL2491.Contig2_All	355.05	131.78	143.15
CL1950.Contig2_All	CL1950.Contig2_All	353.3	192.88	14.18
Unigene12024_All	Unigene12024_All	351.88	0.81	0
CL3013.Contig2_All	CL3013.Contig2_All	349.63	232.33	112.81
Unigene668_All	Unigene668_All	349.49	280.46	227.88
Unigene8463_All	Unigene8463_All	347.52	80.66	5.44
Unigene6814_All	Unigene6814_All	347	115.77	213.12
CL407.Contig6_All	CL407.Contig6_All	346.08	4456.21	40.74
CL2823.Contig2_All	CL2823.Contig2_All	344.11	157.77	28.71
Unigene8184_All	Unigene8184_All	343.45	1.95	0.27
Unigene645_All	Unigene645_All	343.14	272.25	135.79
CL473.Contig2_All	CL473.Contig2_All	341.52	197.5	31.15
Unigene6857_All	Unigene6857_All	340.27	49.62	831.16
Unigene4199_All	Unigene4199_All	336.25	55.9	14.34
CL738.Contig2_All	CL738.Contig2_All	335.18	1616.24	52.71
CL1130.Contig2_All	CL1130.Contig2_All	334.41	651.11	64.35
Unigene9947_All	Unigene9947_All	334.39	101.8	47.54
Unigene5964_All	Unigene5964_All	333.58	147.31	89.84
Unigene258_All	Unigene258_All	332.65	95.06	8.28
Unigene9994_All	Unigene9994_All	331.73	41.52	6.6
CL1348.Contig2_All	CL1348.Contig2_All	328.93	139.85	97.37
Unigene2790_All	Unigene2790_All	328.83	26.68	153.76
Unigene8749_All	Unigene8749_All	327.74	237.84	128.45
CL2167.Contig1_All	CL2167.Contig1_All	323.94	246.41	388.57
Unigene6967_All	Unigene6967_All	323.42	190.87	160.93
CL2772.Contig1_All	CL2772.Contig1_All	322.86	249.39	121.52
CL1989.Contig2_All	CL1989.Contig2_All	322.37	3.17	1115.1
CL1345.Contig1_All	CL1345.Contig1_All	321.23	153.36	146.93
Unigene5731_All	Unigene5731_All	319.81	2262.93	2.6
CL1550.Contig2_All	CL1550.Contig2_All	318.86	857.71	285.87
Unigene4917_All	Unigene4917_All	318.65	95.55	8.07
Unigene8557_All	Unigene8557_All	315.28	484.12	230.99
CL1165.Contig3_All	CL1165.Contig3_All	314.55	705.04	79.08
CL1428.Contig2_All	CL1428.Contig2_All	314.53	2424.73	261.89
CL1741.Contig2_All	CL1741.Contig2_All	311.55	305.71	54.03
Unigene3421_All	Unigene3421_All	311.15	538.97	101.78
Unigene7890_All	Unigene7890_All	309.19	104.43	55.72
Unigene8649_All	Unigene8649_All	307.93	106.77	109.21
Unigene3881_All	Unigene3881_All	307.82	521.33	96.78
Unigene2754_All	Unigene2754_All	307.45	875.67	146.05
Unigene8982_All	Unigene8982_All	307.15	121.24	43.67
CL2079.Contig1_All	CL2079.Contig1_All	306.92	46.37	176.4
Unigene26308_All	Unigene26308_All	306.71	0.38	0.41
CL1345.Contig3_All	CL1345.Contig3_All	304.25	128.96	90.23
CL572.Contig1_All	CL572.Contig1_All	302.36	1.56	667.83
CL167.Contig1_All	CL167.Contig1_All	301.53	203.74	197.41
Unigene4028_All	Unigene4028_All	301.06	7.79	0.26
Unigene10668_All	Unigene10668_All	300.85	0.94	1.3
Unigene2759_All	Unigene2759_All	299.93	131.95	167.22
Unigene2692_All	Unigene2692_All	298.29	243.49	133.14
Unigene3161_All	Unigene3161_All	296.51	92.47	61.33
CL531.Contig2_All	CL531.Contig2_All	296	0.4	0.63
Unigene3781_All	Unigene3781_All	295.31	192.66	135.15
CL2841.Contig1_All	CL2841.Contig1_All	295.04	0	0.89
Unigene10058_All	Unigene10058_All	294.95	147.76	40.53
CL776.Contig2_All	CL776.Contig2_All	294.29	135.53	478.72
Unigene9678_All	Unigene9678_All	294.13	163.64	164.41
Unigene7862_All	Unigene7862_All	293.38	466.26	86.89
Unigene2768_All	Unigene2768_All	292.25	226.22	91.96
CL771.Contig1_All	CL771.Contig1_All	291.26	248.06	100.26
Unigene3598_All	Unigene3598_All	289.58	74.23	39.65
Unigene1711_All	Unigene1711_All	288.93	346.4	84.78
CL1440.Contig2_All	CL1440.Contig2_All	288.61	13.16	5.12
CL3257.Contig2_All	CL3257.Contig2_All	287.91	652.85	4.18
CL1866.Contig2_All	CL1866.Contig2_All	285.62	32.48	27.53
CL116.Contig2_All	CL116.Contig2_All	284.24	2.33	0.87
CL189.Contig1_All	CL189.Contig1_All	283.98	102.88	131.77
CL1050.Contig5_All	CL1050.Contig5_All	283.32	29.96	255.43
Unigene593_All	Unigene593_All	282.95	365.51	7.07
CL1741.Contig1_All	CL1741.Contig1_All	282.45	269.07	59.44
Unigene10293_All	Unigene10293_All	281.03	131.92	5.82
Unigene1717_All	Unigene1717_All	280.57	624.38	109.5
CL2535.Contig4_All	CL2535.Contig4_All	280.26	188.8	7814.83
Unigene3613_All	Unigene3613_All	279.11	5893.39	6.14
Unigene8942_All	Unigene8942_All	278.09	42.59	22.12
Unigene8977_All	Unigene8977_All	275.47	120.22	149.73
Unigene4784_All	Unigene4784_All	273.84	609.53	116.16
Unigene4624_All	Unigene4624_All	272.59	781.95	364.53
Unigene10049_All	Unigene10049_All	271.86	377.62	6.81
Unigene7954_All	Unigene7954_All	270.71	138.5	17.62
Unigene1694_All	Unigene1694_All	264.57	629.89	111.92
Unigene9980_All	Unigene9980_All	264.35	50.21	82.16
Unigene7589_All	Unigene7589_All	262.85	201.98	2.17
CL1222.Contig2_All	CL1222.Contig2_All	262.73	0	0
Unigene9985_All	Unigene9985_All	262.5	128.3	321.25
CL104.Contig4_All	CL104.Contig4_All	262.08	994.26	399.06
CL113.Contig7_All	CL113.Contig7_All	261.7	253.06	116.47
CL1712.Contig3_All	CL1712.Contig3_All	261.05	173.37	99.45
CL865.Contig2_All	CL865.Contig2_All	260.58	85.95	1103.19
Unigene9912_All	Unigene9912_All	260.44	354.84	123.67
CL1885.Contig2_All	CL1885.Contig2_All	260.22	125.42	89.21
CL865.Contig1_All	CL865.Contig1_All	257.65	104.74	1188.79
Unigene2666_All	Unigene2666_All	257.06	92.65	173.91
CL2383.Contig1_All	CL2383.Contig1_All	255.72	429.17	74.48
CL1629.Contig3_All	CL1629.Contig3_All	255.3	35.33	155.56
CL2078.Contig3_All	CL2078.Contig3_All	254.73	142.28	117.12
CL747.Contig6_All	CL747.Contig6_All	252.46	88.77	52.75
CL189.Contig2_All	CL189.Contig2_All	251.86	113.28	126.04
CL2849.Contig2_All	CL2849.Contig2_All	251.65	101.07	38.73
CL3410.Contig1_All	CL3410.Contig1_All	251.64	211.55	68.11
CL185.Contig2_All	CL185.Contig2_All	251.1	111.8	41.03
Unigene4468_All	Unigene4468_All	250.22	77.33	271.51
Unigene2548_All	Unigene2548_All	250.16	600.72	141.71
Unigene11755_All	Unigene11755_All	249.91	0.24	1.2
Unigene8006_All	Unigene8006_All	249.31	300	126.91
Unigene5886_All	Unigene5886_All	248.26	197.43	810.84
CL865.Contig4_All	CL865.Contig4_All	247.75	12.91	1299.68
Unigene7944_All	Unigene7944_All	247.39	311.12	111.69
CL3304.Contig1_All	CL3304.Contig1_All	247.27	44.22	2.3
CL1970.Contig3_All	CL1970.Contig3_All	245.19	124.23	1657.77
Unigene667_All	Unigene667_All	244.51	265.37	78.73
Unigene10008_All	Unigene10008_All	243	65.69	45.51
Unigene5830_All	Unigene5830_All	242.14	176.47	69.86
CL1934.Contig2_All	CL1934.Contig2_All	241.95	108.88	59.32
CL185.Contig1_All	CL185.Contig1_All	241.89	79.11	52.25
Unigene5918_All	Unigene5918_All	241.4	397.76	1244.78
CL1310.Contig2_All	CL1310.Contig2_All	239.52	360.8	130.56
CL295.Contig1_All	CL295.Contig1_All	239.49	36.62	6.47
CL479.Contig3_All	CL479.Contig3_All	239.2	685.29	229.89
Unigene26_All	Unigene26_All	238.89	41.96	2043.73
CL3053.Contig2_All	CL3053.Contig2_All	238.06	211.07	7.24
CL172.Contig11_All	CL172.Contig11_All	237.72	64.4	41.36
CL479.Contig1_All	CL479.Contig1_All	237.27	440.31	188.06
Unigene3912_All	Unigene3912_All	234.84	0.57	0.9
Unigene30390_All	Unigene30390_All	232.61	118.13	57.75
Unigene690_All	Unigene690_All	231.47	54.92	28.99
Unigene5862_All	Unigene5862_All	230.95	500.15	146.88
Unigene16626_All	Unigene16626_All	230.92	0	0.74
Unigene2774_All	Unigene2774_All	230.68	6.08	3.57
Unigene12511_All	Unigene12511_All	230.03	0.65	0.2
Unigene4055_All	Unigene4055_All	229.25	266.88	0.92
Unigene4742_All	Unigene4742_All	228.59	66.9	35.82
Unigene7989_All	Unigene7989_All	228.19	675.19	13.28
Unigene4659_All	Unigene4659_All	226.29	242.41	88.94
Unigene10474_All	Unigene10474_All	224.74	0	10.88
CL2385.Contig3_All	CL2385.Contig3_All	224.74	200.67	40.63
Unigene5725_All	Unigene5725_All	224.39	174.01	66.17
CL1243.Contig2_All	CL1243.Contig2_All	224.13	130.82	143.81
CL747.Contig4_All	CL747.Contig4_All	223.21	73.49	45.55
CL568.Contig7_All	CL568.Contig7_All	222.92	253.05	8.91
CL3153.Contig2_All	CL3153.Contig2_All	221.85	1.03	0
CL718.Contig1_All	CL718.Contig1_All	221.46	172.25	101.28
Unigene2786_All	Unigene2786_All	220.97	25.57	419.19
Unigene2735_All	Unigene2735_All	219.7	48.03	1843.6
CL1243.Contig1_All	CL1243.Contig1_All	218.77	132.62	83.47
CL1442.Contig2_All	CL1442.Contig2_All	218.7	2.89	6.79
CL658.Contig2_All	CL658.Contig2_All	218.32	124.15	14.91
Unigene2606_All	Unigene2606_All	217.78	107.52	59.55
CL2223.Contig2_All	CL2223.Contig2_All	216.58	145.11	0.79
Unigene10290_All	Unigene10290_All	216.37	53.82	25
CL2078.Contig2_All	CL2078.Contig2_All	215.81	187.37	97.46
CL2849.Contig1_All	CL2849.Contig1_All	215.49	92.73	33.33
Unigene9813_All	Unigene9813_All	214.88	98.96	84.48
CL368.Contig4_All	CL368.Contig4_All	214.73	148.86	137.95
CL502.Contig1_All	CL502.Contig1_All	214.7	12.06	0.33
Unigene10003_All	Unigene10003_All	213.91	11.66	22.54
Unigene5603_All	Unigene5603_All	213.48	43.11	1.47
CL3298.Contig1_All	CL3298.Contig1_All	213.41	43.01	32.95
Unigene5985_All	Unigene5985_All	212.49	257.93	58.39
Unigene1693_All	Unigene1693_All	212.38	376.4	75.52
CL949.Contig2_All	CL949.Contig2_All	212.26	304.53	145.16
Unigene10077_All	Unigene10077_All	211.75	337.81	10.33
Unigene455_All	Unigene455_All	211.09	376.44	104.97
CL172.Contig8_All	CL172.Contig8_All	210.43	25.76	9.37
CL1304.Contig1_All	CL1304.Contig1_All	210.29	44.06	8.19
Unigene9969_All	Unigene9969_All	209.95	170.99	111.22
CL561.Contig2_All	CL561.Contig2_All	209.01	43.54	112.11
Unigene3548_All	Unigene3548_All	208.63	45.52	41.37
CL1451.Contig2_All	CL1451.Contig2_All	208.13	171.56	56.78
CL947.Contig6_All	CL947.Contig6_All	208.05	337.43	23.96
Unigene2530_All	Unigene2530_All	207.95	86.13	57.61
Unigene4813_All	Unigene4813_All	207.21	130.48	15.54
CL1319.Contig1_All	CL1319.Contig1_All	206.49	54.29	78.32
Unigene5683_All	Unigene5683_All	205.8	1.9	1.56
Unigene7880_All	Unigene7880_All	203.23	104.39	65.56
CL475.Contig3_All	CL475.Contig3_All	203.2	28.89	45.66
Unigene3587_All	Unigene3587_All	202.97	102.13	46.11
CL1089.Contig4_All	CL1089.Contig4_All	202.9	4.07	10.54
CL981.Contig2_All	CL981.Contig2_All	202.56	0.38	0.52
Unigene10063_All	Unigene10063_All	201.24	4832.43	6.38
CL949.Contig1_All	CL949.Contig1_All	200.64	301.27	139.44
CL658.Contig1_All	CL658.Contig1_All	200.5	44.76	4.55
Unigene5693_All	Unigene5693_All	200.32	198.88	230.96
Unigene4601_All	Unigene4601_All	199.7	153.19	4.04
CL1712.Contig2_All	CL1712.Contig2_All	198.63	329.38	183.09
CL1772.Contig3_All	CL1772.Contig3_All	198.62	831.31	430.43
Unigene6878_All	Unigene6878_All	198.41	73.75	90.47
Unigene10270_All	Unigene10270_All	198.07	158.03	0
Unigene2745_All	Unigene2745_All	197.74	131.39	112.61
Unigene6802_All	Unigene6802_All	197.2	165.27	104.38
Unigene5866_All	Unigene5866_All	196.78	12.33	10.38
Unigene7902_All	Unigene7902_All	196.62	12.99	619.41
Unigene7988_All	Unigene7988_All	195.86	425.02	111.43
Unigene4344_All	Unigene4344_All	195.74	90.71	471.27
Unigene9241_All	Unigene9241_All	195.59	109.66	0.41
CL695.Contig1_All	CL695.Contig1_All	195.43	104.62	22.98
CL502.Contig2_All	CL502.Contig2_All	195.01	994.22	24.96
Unigene4770_All	Unigene4770_All	194.33	51.71	167.26
Unigene2287_All	Unigene2287_All	193.72	61.46	25.5
CL1487.Contig1_All	CL1487.Contig1_All	193.42	40.84	30.32
CL172.Contig6_All	CL172.Contig6_All	193.42	93.38	51.07
CL864.Contig1_All	CL864.Contig1_All	193.18	50.84	39.7
Unigene543_All	Unigene543_All	193.01	51.83	16.46
CL1583.Contig1_All	CL1583.Contig1_All	192.95	9.33	91.29
Unigene10000_All	Unigene10000_All	192.79	335.62	121.6
CL299.Contig5_All	CL299.Contig5_All	192.29	3909.05	2116
CL700.Contig2_All	CL700.Contig2_All	191.8	135.28	3.89
CL3309.Contig2_All	CL3309.Contig2_All	191.65	49.39	83.45
Unigene10029_All	Unigene10029_All	191.46	238.13	56.6
Unigene6940_All	Unigene6940_All	191.46	65.82	83.52
Unigene5951_All	Unigene5951_All	191.35	19.47	20.69
Unigene4860_All	Unigene4860_All	191.2	102.26	104.2
Unigene11856_All	Unigene11856_All	190.75	0.22	0.13
CL460.Contig1_All	CL460.Contig1_All	190.57	104.03	61.73
CL2434.Contig3_All	CL2434.Contig3_All	189.97	122.79	156.7
Unigene1968_All	Unigene1968_All	189.57	199.65	1.2
Unigene1492_All	Unigene1492_All	188.14	33.54	22.6
Unigene4020_All	Unigene4020_All	187.48	0.12	0.85
Unigene3596_All	Unigene3596_All	187.18	131.75	185.91
Unigene1723_All	Unigene1723_All	186.94	225.34	75.01
CL1636.Contig1_All	CL1636.Contig1_All	185.74	117.29	32.98
Unigene7836_All	Unigene7836_All	185.67	150.73	45.12
CL1257.Contig2_All	CL1257.Contig2_All	185.41	60.75	23.38
Unigene7744_All	Unigene7744_All	185.33	47.22	40.32
Unigene4564_All	Unigene4564_All	185	40.66	303.57
Unigene2705_All	Unigene2705_All	184.87	114.26	119.5
Unigene9973_All	Unigene9973_All	184.15	70.12	36.91
CL2434.Contig2_All	CL2434.Contig2_All	183.86	118.89	158.51
CL284.Contig2_All	CL284.Contig2_All	183.55	146.28	25.78
Unigene737_All	Unigene737_All	182.66	12.13	12.53
Unigene5904_All	Unigene5904_All	182.27	28.4	20.13
Unigene3833_All	Unigene3833_All	181.87	58.47	41.67
CL557.Contig3_All	CL557.Contig3_All	181.1	1239.61	4.12
CL2492.Contig3_All	CL2492.Contig3_All	180.53	40.26	52.4
Unigene10014_All	Unigene10014_All	180.26	30.86	49.2
Unigene15354_All	Unigene15354_All	179.42	0.35	0.31
CL362.Contig3_All	CL362.Contig3_All	179.36	140.38	50.74
CL12.Contig2_All	CL12.Contig2_All	178.61	70.42	125.18
CL655.Contig3_All	CL655.Contig3_All	178.32	169.65	7.56
Unigene5975_All	Unigene5975_All	178.26	367.09	192.64
Unigene656_All	Unigene656_All	178.16	98.26	54.6
CL12.Contig1_All	CL12.Contig1_All	177.96	68.26	106.88
CL1974.Contig1_All	CL1974.Contig1_All	177.94	94.92	31.83
CL3364.Contig3_All	CL3364.Contig3_All	177.75	143.6	96.76
Unigene2669_All	Unigene2669_All	177.07	393.08	18.52
Unigene9727_All	Unigene9727_All	177.07	380.26	5.41
Unigene3866_All	Unigene3866_All	176.77	101.48	75.66
Unigene2681_All	Unigene2681_All	175.08	207.65	68.36
Unigene653_All	Unigene653_All	174.83	76.62	29.23
Unigene3879_All	Unigene3879_All	174.04	27.5	24.91
CL687.Contig1_All	CL687.Contig1_All	173.97	284.56	23.96
CL1901.Contig1_All	CL1901.Contig1_All	173.94	30.87	4.54
CL1256.Contig3_All	CL1256.Contig3_All	173.88	29.84	3.92
CL385.Contig1_All	CL385.Contig1_All	173.6	75.04	66.09
CL1089.Contig1_All	CL1089.Contig1_All	173.42	5.36	12.33
CL1547.Contig1_All	CL1547.Contig1_All	173.3	0.11	0.24
Unigene3813_All	Unigene3813_All	173.19	184.3	67.66
CL1372.Contig2_All	CL1372.Contig2_All	171.85	80.11	42.92
Unigene23029_All	Unigene23029_All	171.38	0	0
Unigene1606_All	Unigene1606_All	170.3	320.86	92.68
Unigene33116_All	Unigene33116_All	169.64	124.44	73.31
CL2740.Contig2_All	CL2740.Contig2_All	168.3	85.43	70.42
Unigene1582_All	Unigene1582_All	167.61	27.74	1.96
Unigene577_All	Unigene577_All	167.1	407.69	56.29
Unigene1403_All	Unigene1403_All	166.66	241.93	90.98
CL947.Contig2_All	CL947.Contig2_All	165.37	498.83	597.63
CL1637.Contig6_All	CL1637.Contig6_All	164.56	440.14	997.9
Unigene1642_All	Unigene1642_All	164.15	105.01	26.08
Unigene5754_All	Unigene5754_All	163.75	55.78	43.61
Unigene610_All	Unigene610_All	163.75	174.16	188.94
CL464.Contig2_All	CL464.Contig2_All	163.54	25.8	484.49
Unigene6638_All	Unigene6638_All	162.81	270.88	62.3
Unigene16324_All	Unigene16324_All	162.79	0	0.39
CL1033.Contig2_All	CL1033.Contig2_All	162.64	0	3.5
CL3027.Contig2_All	CL3027.Contig2_All	162.26	78.98	59.2
Unigene4905_All	Unigene4905_All	162.17	68.56	59.38
CL1242.Contig2_All	CL1242.Contig2_All	161.44	134.11	37.36
Unigene6174_All	Unigene6174_All	160.62	2.67	350.6
Unigene7878_All	Unigene7878_All	160.61	25.17	33.46
Unigene22075_All	Unigene22075_All	160.18	0	0.57
CL3027.Contig1_All	CL3027.Contig1_All	159.49	75.63	56.78
CL1541.Contig3_All	CL1541.Contig3_All	159.47	39.32	38.96
Unigene30419_All	Unigene30419_All	159.41	33.75	111.92
Unigene12825_All	Unigene12825_All	159.1	0.33	0.29
Unigene3991_All	Unigene3991_All	158.98	57.98	113.6
Unigene4883_All	Unigene4883_All	158.93	133.12	47.94
Unigene27372_All	Unigene27372_All	158.63	0.14	0.38
Unigene715_All	Unigene715_All	156.98	632.46	37.05
CL439.Contig2_All	CL439.Contig2_All	156.91	495.42	205.18
CL866.Contig2_All	CL866.Contig2_All	156.55	110.02	45.08
Unigene1452_All	Unigene1452_All	156.26	105.58	74.28
CL1128.Contig2_All	CL1128.Contig2_All	156.14	4.5	1.49
Unigene4937_All	Unigene4937_All	156.13	42.09	11.01
CL663.Contig1_All	CL663.Contig1_All	156.02	12.59	285.46
Unigene8283_All	Unigene8283_All	155.9	64.79	1.09
CL1265.Contig3_All	CL1265.Contig3_All	154.93	192.18	48.82
Unigene2991_All	Unigene2991_All	154.86	587.61	0.61
CL976.Contig2_All	CL976.Contig2_All	154.77	25.66	3.63
Unigene10656_All	Unigene10656_All	154.28	17.85	27.24
Unigene549_All	Unigene549_All	154.19	34.64	17.51
CL966.Contig2_All	CL966.Contig2_All	154.14	43.53	31.61
Unigene2743_All	Unigene2743_All	153.87	41.97	22.96
Unigene7946_All	Unigene7946_All	153.22	96.42	41.01
Unigene6728_All	Unigene6728_All	151.63	312.19	91.45
Unigene9048_All	Unigene9048_All	151.19	62.09	28
Unigene1597_All	Unigene1597_All	151.1	67.36	27.65
Unigene10119_All	Unigene10119_All	150.61	85.36	67.68
CL1143.Contig3_All	CL1143.Contig3_All	150.59	78.24	34.83
Unigene7912_All	Unigene7912_All	150.26	45.52	43.02
CL1123.Contig1_All	CL1123.Contig1_All	150.09	139.54	68.46
Unigene9964_All	Unigene9964_All	150.01	42.18	879.67
CL2072.Contig2_All	CL2072.Contig2_All	149.75	151.33	60.15
Unigene6947_All	Unigene6947_All	149.59	56.73	36.81
CL1484.Contig2_All	CL1484.Contig2_All	148.63	127.33	42.11
CL306.Contig3_All	CL306.Contig3_All	148.62	66.41	10.7
CL1261.Contig1_All	CL1261.Contig1_All	147.91	0.82	0.22
Unigene9810_All	Unigene9810_All	147.67	60.79	13.55
CL295.Contig6_All	CL295.Contig6_All	147.59	8.16	123.01
CL1487.Contig3_All	CL1487.Contig3_All	147.32	62.11	18.62
Unigene7983_All	Unigene7983_All	147.14	372.32	65.39
CL1421.Contig1_All	CL1421.Contig1_All	146.64	3.31	165.38
Unigene9006_All	Unigene9006_All	145.86	50.5	42.5
CL2740.Contig1_All	CL2740.Contig1_All	145.84	442.92	27.39
CL737.Contig2_All	CL737.Contig2_All	145.69	132.95	5.76
Unigene6973_All	Unigene6973_All	145.48	183.24	43.01
Unigene3696_All	Unigene3696_All	144.14	33.11	17.04
Unigene7920_All	Unigene7920_All	143.92	459.34	41.95
Unigene462_All	Unigene462_All	143.79	65.27	136.6
Unigene3691_All	Unigene3691_All	143.52	27.38	7.99
CL1257.Contig1_All	CL1257.Contig1_All	143.43	56.36	25.93
CL172.Contig4_All	CL172.Contig4_All	143.21	0.58	27.35
CL2085.Contig4_All	CL2085.Contig4_All	143.04	599.99	25.87
CL480.Contig6_All	CL480.Contig6_All	142.75	443.34	156.68
CL2578.Contig2_All	CL2578.Contig2_All	142.11	111.91	13.63
CL1035.Contig2_All	CL1035.Contig2_All	141.24	0	0
CL1841.Contig1_All	CL1841.Contig1_All	141.2	503.99	132.1
Unigene2718_All	Unigene2718_All	141.04	41.45	25.07
CL2072.Contig1_All	CL2072.Contig1_All	140.87	141.35	55.55
Unigene4910_All	Unigene4910_All	140.68	100.63	31.22
CL2232.Contig2_All	CL2232.Contig2_All	139.23	76.54	123.24
Unigene1666_All	Unigene1666_All	139	71.42	30.78
Unigene3615_All	Unigene3615_All	138.8	75.71	25.64
Unigene18609_All	Unigene18609_All	138.72	0	0
CL392.Contig3_All	CL392.Contig3_All	138.58	94.73	41.19
CL1847.Contig1_All	CL1847.Contig1_All	138.57	40.18	32.35
Unigene1568_All	Unigene1568_All	138.23	66.51	32.51
CL475.Contig1_All	CL475.Contig1_All	138.16	8.54	24.55
CL2331.Contig1_All	CL2331.Contig1_All	138.09	54.82	25.23
Unigene648_All	Unigene648_All	137.92	112.51	32.97
CL588.Contig6_All	CL588.Contig6_All	137.82	1246.91	1.31
Unigene10093_All	Unigene10093_All	137.8	15.96	20.41
Unigene6690_All	Unigene6690_All	137.73	30.11	40.77
Unigene3692_All	Unigene3692_All	137.64	22.71	16.98
Unigene3989_All	Unigene3989_All	137.58	1.08	1.45
Unigene6799_All	Unigene6799_All	137.52	64.55	7724.04
CL1527.Contig1_All	CL1527.Contig1_All	137.5	0.98	562.51
Unigene12192_All	Unigene12192_All	137.32	1	0.72
Unigene10021_All	Unigene10021_All	137.18	102.43	77.66
CL2169.Contig2_All	CL2169.Contig2_All	137.12	27.21	10.14
Unigene734_All	Unigene734_All	137.02	27.36	16.71
CL464.Contig5_All	CL464.Contig5_All	136.82	16.63	504.37
Unigene2502_All	Unigene2502_All	136.71	36.93	28.89
Unigene7783_All	Unigene7783_All	136.47	42.9	40.55
Unigene26931_All	Unigene26931_All	136.25	0	0
Unigene28244_All	Unigene28244_All	135.74	0.14	0
Unigene923_All	Unigene923_All	135.49	435.92	132.19
Unigene3822_All	Unigene3822_All	135.36	94.4	25.07
Unigene33136_All	Unigene33136_All	135.33	104.92	8.31
Unigene8657_All	Unigene8657_All	135.01	155.13	52.73
CL1123.Contig2_All	CL1123.Contig2_All	134.88	106.26	58.12
Unigene623_All	Unigene623_All	134.83	195.13	43.74
CL2264.Contig4_All	CL2264.Contig4_All	134.68	6.42	28.66
Unigene1591_All	Unigene1591_All	134.64	7.69	5.98
Unigene539_All	Unigene539_All	134.47	81.45	55.16
Unigene6077_All	Unigene6077_All	134.41	239.38	60.89
Unigene627_All	Unigene627_All	134.03	57.62	40.97
Unigene2667_All	Unigene2667_All	133.87	333.47	23.94
Unigene1623_All	Unigene1623_All	132.41	148.1	107.58
Unigene7877_All	Unigene7877_All	132.38	54.33	14.99
Unigene3687_All	Unigene3687_All	132.28	91.44	15.3
Unigene33138_All	Unigene33138_All	131.66	46.48	142.18
CL1620.Contig4_All	CL1620.Contig4_All	131.61	319.77	2.83
Unigene6919_All	Unigene6919_All	131.53	12.24	13.43
Unigene5813_All	Unigene5813_All	131.47	45.06	14.41
Unigene8619_All	Unigene8619_All	131.31	37.63	154.66
Unigene6701_All	Unigene6701_All	131.15	130.14	17.83
CL1841.Contig2_All	CL1841.Contig2_All	131.13	0.55	0.76
Unigene8958_All	Unigene8958_All	130.93	98.36	35.71
Unigene4665_All	Unigene4665_All	130.65	81.92	33.6
CL1059.Contig2_All	CL1059.Contig2_All	130.45	96.14	0.65
CL464.Contig1_All	CL464.Contig1_All	130.4	101.82	545.85
Unigene6820_All	Unigene6820_All	130.15	67.3	3.2
Unigene2741_All	Unigene2741_All	130.03	45.99	49.5
CL2899.Contig2_All	CL2899.Contig2_All	129.39	54.69	12.88
Unigene11829_All	Unigene11829_All	129.21	83.66	15.09
CL1912.Contig1_All	CL1912.Contig1_All	129.15	20.64	12.92
Unigene33155_All	Unigene33155_All	128.62	571.33	24.82
Unigene7824_All	Unigene7824_All	128.25	35.93	33.3
Unigene3363_All	Unigene3363_All	128.08	7.46	4642.48
Unigene590_All	Unigene590_All	127.79	35.64	7.07
Unigene3729_All	Unigene3729_All	127.66	39.87	18.72
Unigene2702_All	Unigene2702_All	127.57	121.54	109.79
Unigene709_All	Unigene709_All	127.48	24.18	22.85
Unigene4669_All	Unigene4669_All	127.3	26.85	27.1
Unigene6821_All	Unigene6821_All	127.28	35.87	43.74
Unigene840_All	Unigene840_All	127.11	0.88	0.23
Unigene611_All	Unigene611_All	126.99	49.87	15.94
Unigene16529_All	Unigene16529_All	126.4	0.41	0
Unigene11233_All	Unigene11233_All	125.71	0.06	0.1
CL1152.Contig2_All	CL1152.Contig2_All	125.57	59.3	44.19
Unigene3713_All	Unigene3713_All	125.54	43.41	20.66
Unigene10007_All	Unigene10007_All	125.54	47.04	38.09
CL338.Contig1_All	CL338.Contig1_All	125.45	0.55	0
CL679.Contig3_All	CL679.Contig3_All	125.45	0.44	0.27
Unigene6831_All	Unigene6831_All	125.39	180.86	54.28
Unigene673_All	Unigene673_All	124.95	141.57	133.05
Unigene2659_All	Unigene2659_All	124.82	54.05	379.39
CL1242.Contig3_All	CL1242.Contig3_All	124.78	3.14	0.95
Unigene10414_All	Unigene10414_All	124.34	181.8	68.19
Unigene9055_All	Unigene9055_All	124.24	78.99	8.11
CL2152.Contig1_All	CL2152.Contig1_All	124.14	21.72	46.66
Unigene506_All	Unigene506_All	124.13	25.23	107.05
CL1694.Contig1_All	CL1694.Contig1_All	123.99	8.88	8.13
CL1329.Contig1_All	CL1329.Contig1_All	123.87	34.71	2568.41
Unigene4774_All	Unigene4774_All	123.86	150.13	16.34
Unigene4773_All	Unigene4773_All	123.82	104.98	36.64
CL3330.Contig2_All	CL3330.Contig2_All	123.36	0	0.23
CL2878.Contig4_All	CL2878.Contig4_All	123.3	33.12	16.48
CL359.Contig2_All	CL359.Contig2_All	123.29	80.8	93.51
CL479.Contig2_All	CL479.Contig2_All	123.23	529.62	160.9
Unigene2649_All	Unigene2649_All	122.99	27.51	16.86
Unigene6703_All	Unigene6703_All	122.62	25.46	22.8
Unigene9987_All	Unigene9987_All	122.6	178.53	3.69
Unigene1720_All	Unigene1720_All	122.5	45.27	16.48
Unigene710_All	Unigene710_All	122.29	365.63	55.12
Unigene2691_All	Unigene2691_All	122.1	43.6	4.94
CL712.Contig1_All	CL712.Contig1_All	122.02	26.79	66.08
Unigene8868_All	Unigene8868_All	121.6	30.44	18.91
CL1033.Contig1_All	CL1033.Contig1_All	121.48	9.41	0
CL2502.Contig2_All	CL2502.Contig2_All	121.42	31.96	597.47
Unigene1764_All	Unigene1764_All	121.22	80.52	144.22
CL3328.Contig2_All	CL3328.Contig2_All	121.01	99.56	35.97
CL1961.Contig2_All	CL1961.Contig2_All	120.76	18.17	19.1
CL223.Contig1_All	CL223.Contig1_All	120.74	29.21	17.66
Unigene2733_All	Unigene2733_All	120.67	109.28	50.26
Unigene7990_All	Unigene7990_All	120.64	82.89	15.96
Unigene1617_All	Unigene1617_All	120.55	190.8	34.59
CL2592.Contig2_All	CL2592.Contig2_All	120.52	18.92	22.44
Unigene1460_All	Unigene1460_All	120.4	53.63	26.86
Unigene8651_All	Unigene8651_All	120.29	1.35	173.59
CL2909.Contig1_All	CL2909.Contig1_All	120.19	120.17	31.2
Unigene10283_All	Unigene10283_All	120.03	2.32	135.85
CL2808.Contig2_All	CL2808.Contig2_All	119.94	0.54	0.49
Unigene2505_All	Unigene2505_All	119.9	14.31	84.65
Unigene8020_All	Unigene8020_All	119.87	32.48	30.5
CL2502.Contig1_All	CL2502.Contig1_All	119.71	36.68	610.57
CL2853.Contig2_All	CL2853.Contig2_All	119.4	349.17	72.8
Unigene25278_All	Unigene25278_All	119.21	0.13	0.12
Unigene9903_All	Unigene9903_All	119.08	2	362.95
Unigene22261_All	Unigene22261_All	118.94	0.25	0.23
CL3205.Contig1_All	CL3205.Contig1_All	118.78	0	0
Unigene9956_All	Unigene9956_All	118.51	43.99	20.35
Unigene7969_All	Unigene7969_All	118.48	226.91	54.24
CL703.Contig1_All	CL703.Contig1_All	118.35	2.25	14.32
Unigene9961_All	Unigene9961_All	118.26	75.56	81.53
CL679.Contig2_All	CL679.Contig2_All	116.95	0	0.51
CL448.Contig1_All	CL448.Contig1_All	116.89	41.57	37.47
Unigene10051_All	Unigene10051_All	116.65	514.27	55.66
CL299.Contig9_All	CL299.Contig9_All	116.56	2436.94	753.5
Unigene8430_All	Unigene8430_All	116.43	684.62	140.83
CL1629.Contig1_All	CL1629.Contig1_All	116.34	55.4	122.5
CL2079.Contig2_All	CL2079.Contig2_All	116.21	14.08	103.93
CL981.Contig1_All	CL981.Contig1_All	116.04	0	0.24
Unigene2296_All	Unigene2296_All	115.99	55.27	170.01
CL2420.Contig1_All	CL2420.Contig1_All	115.76	173.77	2.23
CL655.Contig2_All	CL655.Contig2_All	115.72	189.58	1.26
Unigene9920_All	Unigene9920_All	115.54	14.75	32.46
Unigene1211_All	Unigene1211_All	115.42	54.68	46.33
Unigene9043_All	Unigene9043_All	114.75	26.03	22.77
Unigene7977_All	Unigene7977_All	114.75	33.36	24.23
Unigene10116_All	Unigene10116_All	114.72	30.71	30.58
CL1921.Contig1_All	CL1921.Contig1_All	114.65	74.93	20
Unigene2546_All	Unigene2546_All	114.46	180.76	30.97
Unigene8910_All	Unigene8910_All	114.37	22.76	24.81
CL1372.Contig1_All	CL1372.Contig1_All	114.24	42.26	25.99
CL1523.Contig1_All	CL1523.Contig1_All	113.87	17.66	17.94
CL175.Contig1_All	CL175.Contig1_All	113.6	26.78	12.92
Unigene5130_All	Unigene5130_All	113.54	20.3	0.47
Unigene6410_All	Unigene6410_All	113.28	92.41	34.54
Unigene7725_All	Unigene7725_All	113.24	13.45	6.27
CL285.Contig2_All	CL285.Contig2_All	113.09	21.7	13.85
CL380.Contig2_All	CL380.Contig2_All	112.94	41.87	47.46
CL223.Contig2_All	CL223.Contig2_All	112.89	21.07	13.17
Unigene728_All	Unigene728_All	112.71	20.09	17.88
CL175.Contig2_All	CL175.Contig2_All	112.15	27.66	13.7
CL1451.Contig3_All	CL1451.Contig3_All	111.94	5.88	0.88
Unigene571_All	Unigene571_All	111.79	296.65	50.11
Unigene6425_All	Unigene6425_All	111.7	1.18	1.87
CL689.Contig1_All	CL689.Contig1_All	111.68	41.21	19.06
Unigene1660_All	Unigene1660_All	111.22	451.48	1.04
Unigene4857_All	Unigene4857_All	110.89	39.03	39.3
Unigene4539_All	Unigene4539_All	110.79	116.11	10.25
CL2158.Contig2_All	CL2158.Contig2_All	110.74	12.28	27.4
Unigene7727_All	Unigene7727_All	110.6	174.51	135.97
CL1539.Contig2_All	CL1539.Contig2_All	110.32	7.06	10.74
Unigene10375_All	Unigene10375_All	110.31	15.29	2.48
Unigene8927_All	Unigene8927_All	110.23	78.39	61.66
Unigene449_All	Unigene449_All	110.21	25.29	38.22
Unigene1685_All	Unigene1685_All	109.82	265.49	37.25
Unigene7841_All	Unigene7841_All	109.62	10.97	160.53
Unigene24392_All	Unigene24392_All	109.3	0	0
CL3298.Contig2_All	CL3298.Contig2_All	108.88	16.79	9.19
Unigene12322_All	Unigene12322_All	108.8	0	0.64
Unigene23822_All	Unigene23822_All	108.8	0.09	0.25
CL2511.Contig1_All	CL2511.Contig1_All	108.64	355.31	85.01
Unigene2689_All	Unigene2689_All	108.46	32.68	46.61
Unigene9054_All	Unigene9054_All	108.05	34.66	47.42
CL2291.Contig1_All	CL2291.Contig1_All	107.9	0.15	0.13
CL380.Contig4_All	CL380.Contig4_All	107.65	35.86	41.87
CL1256.Contig1_All	CL1256.Contig1_All	107.64	81.99	79.09
Unigene2330_All	Unigene2330_All	107.57	109.08	38.04
CL737.Contig3_All	CL737.Contig3_All	107.5	301.93	7.1
Unigene3725_All	Unigene3725_All	107.49	125.35	44.99
Unigene4746_All	Unigene4746_All	107.42	36.6	42.84
CL1652.Contig3_All	CL1652.Contig3_All	107.38	70.64	44.36
Unigene4912_All	Unigene4912_All	107.24	115.78	98.25
Unigene1955_All	Unigene1955_All	106.89	18.91	6.77
Unigene28239_All	Unigene28239_All	106.87	0	0.39
Unigene6901_All	Unigene6901_All	106.67	218.42	9.96
CL1319.Contig2_All	CL1319.Contig2_All	106.36	346.22	68.76
CL2936.Contig1_All	CL2936.Contig1_All	106.31	21.12	2.78
CL655.Contig5_All	CL655.Contig5_All	105.95	207.75	3.03
Unigene12693_All	Unigene12693_All	105.93	0.23	0
CL324.Contig1_All	CL324.Contig1_All	105.92	0	0.37
Unigene10076_All	Unigene10076_All	105.84	184.24	36.66
CL1296.Contig5_All	CL1296.Contig5_All	105.54	101.17	19.32
CL565.Contig1_All	CL565.Contig1_All	105.46	35.57	10.46
Unigene7915_All	Unigene7915_All	105.38	27.5	27.21
Unigene29849_All	Unigene29849_All	105.33	0	0.26
Unigene5824_All	Unigene5824_All	105.03	89.99	83.13
CL1226.Contig2_All	CL1226.Contig2_All	104.99	21.95	7.14
Unigene6168_All	Unigene6168_All	104.84	43.04	0.37
CL2909.Contig2_All	CL2909.Contig2_All	104.76	93.7	22.55
CL2007.Contig2_All	CL2007.Contig2_All	104.74	101.63	12.87
CL1516.Contig2_All	CL1516.Contig2_All	104.49	19.12	13.05
CL1303.Contig2_All	CL1303.Contig2_All	104.41	501.92	105.82
Unigene3844_All	Unigene3844_All	104.29	73.34	38.2
CL137.Contig2_All	CL137.Contig2_All	104.29	43.53	26.3
Unigene4271_All	Unigene4271_All	104.25	29.52	4.14
CL545.Contig2_All	CL545.Contig2_All	104.09	1469.3	7.55
Unigene6891_All	Unigene6891_All	104.05	41.26	54.97
CL1545.Contig1_All	CL1545.Contig1_All	103.79	78.35	34.97
Unigene9959_All	Unigene9959_All	103.67	412.37	33.43
CL1150.Contig1_All	CL1150.Contig1_All	103.64	21.99	12.03
CL2865.Contig2_All	CL2865.Contig2_All	103.62	26.4	16.17
Unigene2063_All	Unigene2063_All	103.6	0.05	0.13
Unigene7849_All	Unigene7849_All	103.6	33.69	27.35
CL1462.Contig2_All	CL1462.Contig2_All	103.55	287.77	36.12
Unigene3764_All	Unigene3764_All	103.4	51.19	24.66
Unigene9033_All	Unigene9033_All	103.17	202.21	16.14
CL1847.Contig2_All	CL1847.Contig2_All	103.13	41.34	23.72
Unigene8905_All	Unigene8905_All	102.86	42.71	2.62
Unigene5914_All	Unigene5914_All	102.83	11.95	9.17
CL1684.Contig2_All	CL1684.Contig2_All	102.8	17.99	21.71
Unigene2682_All	Unigene2682_All	102.79	174.94	37.57
CL2553.Contig2_All	CL2553.Contig2_All	102.71	60.33	3.18
Unigene2764_All	Unigene2764_All	102.35	32.06	60.26
Unigene10032_All	Unigene10032_All	102.11	28.15	35.56
Unigene1626_All	Unigene1626_All	102.08	45.21	4.64
Unigene4472_All	Unigene4472_All	102.03	3.1	5.46
Unigene6927_All	Unigene6927_All	101.91	58.7	27.19
CL1722.Contig1_All	CL1722.Contig1_All	101.87	281.24	85.73
Unigene5563_All	Unigene5563_All	101.86	9.29	10.21
Unigene3584_All	Unigene3584_All	101.6	26.05	33.93
Unigene2687_All	Unigene2687_All	101.56	39.46	16.25
CL2164.Contig1_All	CL2164.Contig1_All	101.4	1426.49	4.42
Unigene8944_All	Unigene8944_All	101.38	63.21	32.81
CL22.Contig4_All	CL22.Contig4_All	101.3	2.26	34.86
Unigene8985_All	Unigene8985_All	101.27	125.42	35.35
CL392.Contig1_All	CL392.Contig1_All	100.94	52.62	52.02
Unigene2552_All	Unigene2552_All	100.88	15.61	7.56
Unigene11840_All	Unigene11840_All	100.85	0.09	0.33
CL137.Contig1_All	CL137.Contig1_All	100.73	58.04	33.08
CL238.Contig1_All	CL238.Contig1_All	100.65	34.74	129.32
Unigene7813_All	Unigene7813_All	100.64	393.64	90.81
CL1997.Contig2_All	CL1997.Contig2_All	100.5	424.3	1.36
Unigene993_All	Unigene993_All	100.43	153.92	1.12
Unigene1540_All	Unigene1540_All	100.09	32.93	42.67
CL1226.Contig1_All	CL1226.Contig1_All	100.06	21.15	3.83
Unigene6868_All	Unigene6868_All	99.99	39.39	18.67
CL2169.Contig1_All	CL2169.Contig1_All	99.93	27.06	15.41
CL368.Contig3_All	CL368.Contig3_All	99.81	52.21	19.13
Unigene7494_All	Unigene7494_All	99.77	8.57	47
Unigene8945_All	Unigene8945_All	99.68	13.66	8.61
CL796.Contig4_All	CL796.Contig4_All	99.65	21.84	23.67
Unigene10120_All	Unigene10120_All	99.64	14.46	14.54
Unigene6911_All	Unigene6911_All	99.46	32.02	25.91
Unigene28533_All	Unigene28533_All	99.38	0.14	0.25
CL664.Contig5_All	CL664.Contig5_All	99.33	3.59	456.7
CL1140.Contig1_All	CL1140.Contig1_All	99.17	9.44	17.25
Unigene446_All	Unigene446_All	99.15	185.98	10.12
CL295.Contig3_All	CL295.Contig3_All	99.12	280.82	5.39
CL2644.Contig2_All	CL2644.Contig2_All	99	57.86	30.14
Unigene1682_All	Unigene1682_All	98.89	83.29	78.26
Unigene1510_All	Unigene1510_All	98.79	177.99	16.43
Unigene1612_All	Unigene1612_All	98.77	91.43	37.99
Unigene33190_All	Unigene33190_All	98.7	5.45	10.06
Unigene9965_All	Unigene9965_All	98.63	28.72	4.16
Unigene20261_All	Unigene20261_All	98.55	0.04	0.11
CL3168.Contig1_All	CL3168.Contig1_All	98.54	67.1	0.81
CL1991.Contig1_All	CL1991.Contig1_All	98.35	4.94	413.46
Unigene669_All	Unigene669_All	98.21	83.56	26.68
CL2301.Contig1_All	CL2301.Contig1_All	98.21	125.08	20.41
Unigene1627_All	Unigene1627_All	98.21	55.45	21.96
Unigene6261_All	Unigene6261_All	98.2	87.1	0
CL285.Contig1_All	CL285.Contig1_All	98.15	31.44	10.72
Unigene7962_All	Unigene7962_All	98.01	32.49	17.98
CL689.Contig4_All	CL689.Contig4_All	98.01	40.34	18.31
Unigene6877_All	Unigene6877_All	97.99	43.62	29.49
Unigene7053_All	Unigene7053_All	97.79	90.78	34.72
Unigene11029_All	Unigene11029_All	97.58	0.39	0.59
Unigene5857_All	Unigene5857_All	97.46	7.2	10.44
Unigene4641_All	Unigene4641_All	97.03	67.37	15.85
CL380.Contig6_All	CL380.Contig6_All	96.92	45.47	35.57
Unigene8796_All	Unigene8796_All	96.92	285.13	7.27
CL1296.Contig4_All	CL1296.Contig4_All	96.9	81.76	17.61
Unigene3724_All	Unigene3724_All	96.67	41.1	23.18
CL1984.Contig1_All	CL1984.Contig1_All	96.59	26.28	34.67
CL768.Contig3_All	CL768.Contig3_All	96.49	54.33	81.74
Unigene469_All	Unigene469_All	96.44	13.42	6.05
CL3073.Contig1_All	CL3073.Contig1_All	96.4	65.02	149.4
CL1722.Contig6_All	CL1722.Contig6_All	96.29	139.23	62.9
Unigene5919_All	Unigene5919_All	96.13	36.15	45.46
CL460.Contig2_All	CL460.Contig2_All	96.07	56.6	66.58
Unigene4840_All	Unigene4840_All	96.02	355.73	162.93
CL1221.Contig1_All	CL1221.Contig1_All	95.92	23.96	4.39
CL1232.Contig1_All	CL1232.Contig1_All	95.89	99.43	21.57
Unigene9018_All	Unigene9018_All	95.8	50.27	5.63
Unigene28718_All	Unigene28718_All	95.73	0.84	0.15
CL1127.Contig2_All	CL1127.Contig2_All	95.73	58.53	44.24
Unigene1652_All	Unigene1652_All	94.86	33.72	14.48
CL3092.Contig2_All	CL3092.Contig2_All	94.68	60.83	82.05
Unigene6627_All	Unigene6627_All	94.52	15.57	8.52
Unigene6668_All	Unigene6668_All	94.49	37.03	51.38
CL1232.Contig3_All	CL1232.Contig3_All	94.48	74.37	16.32
Unigene1471_All	Unigene1471_All	94.46	25.07	21.86
Unigene9832_All	Unigene9832_All	94.31	10.74	7.39
CL368.Contig1_All	CL368.Contig1_All	94.28	108.47	115.42
CL2222.Contig2_All	CL2222.Contig2_All	94.23	166.52	5.77
Unigene8929_All	Unigene8929_All	94.22	48.98	22.95
Unigene2717_All	Unigene2717_All	94.04	169.72	32.26
Unigene10107_All	Unigene10107_All	93.99	35.02	30.87
Unigene20778_All	Unigene20778_All	93.94	0	0.12
Unigene8984_All	Unigene8984_All	93.8	60.69	33.55
Unigene10030_All	Unigene10030_All	93.66	16.48	19.95
Unigene5839_All	Unigene5839_All	93.63	199.45	81.88
Unigene7576_All	Unigene7576_All	93.49	4.8	6.64
Unigene686_All	Unigene686_All	93.43	71.72	40.18
Unigene448_All	Unigene448_All	93.15	17.71	55.9
Unigene4532_All	Unigene4532_All	93.02	52.61	0.89
CL428.Contig4_All	CL428.Contig4_All	93	97.64	96.23
Unigene4733_All	Unigene4733_All	92.99	41.95	79.38
Unigene11762_All	Unigene11762_All	92.86	0.24	0.21
Unigene5849_All	Unigene5849_All	92.84	303.86	2.83
CL1694.Contig2_All	CL1694.Contig2_All	92.59	11.4	4.99
CL1775.Contig3_All	CL1775.Contig3_All	92.51	219.43	117.93
Unigene3607_All	Unigene3607_All	92.49	199	33.56
CL1199.Contig1_All	CL1199.Contig1_All	92.49	0.15	0.28
Unigene6849_All	Unigene6849_All	92.48	24.59	26.24
CL3092.Contig1_All	CL3092.Contig1_All	92.27	59.16	73.4
Unigene3883_All	Unigene3883_All	92.13	24.79	17.59
Unigene5722_All	Unigene5722_All	91.74	229.93	13.66
CL568.Contig6_All	CL568.Contig6_All	91.66	20.42	3.51
Unigene380_All	Unigene380_All	91.52	206.16	53.45
Unigene6693_All	Unigene6693_All	91.46	18.94	12.46
Unigene7741_All	Unigene7741_All	91.44	36.9	17.81
CL3034.Contig1_All	CL3034.Contig1_All	91.42	187.89	92.79
CL480.Contig3_All	CL480.Contig3_All	91.38	16.58	19.34
Unigene7265_All	Unigene7265_All	90.98	18.11	51.29
Unigene9963_All	Unigene9963_All	90.88	31.13	57.9
Unigene7874_All	Unigene7874_All	90.66	25.63	19.51
CL2638.Contig3_All	CL2638.Contig3_All	90.57	24.26	544.34
CL1485.Contig1_All	CL1485.Contig1_All	90.37	68.99	40.7
Unigene703_All	Unigene703_All	90.37	47.3	124.08
Unigene5851_All	Unigene5851_All	90.32	58.66	9.58
CL2638.Contig1_All	CL2638.Contig1_All	90.3	15.35	551.57
Unigene9040_All	Unigene9040_All	90.28	6.77	6.89
Unigene6729_All	Unigene6729_All	90.06	36.46	31.28
Unigene3261_All	Unigene3261_All	90	2.94	12.92
Unigene20267_All	Unigene20267_All	89.97	0.19	0.06
Unigene10103_All	Unigene10103_All	89.74	29.11	25.14
CL2878.Contig2_All	CL2878.Contig2_All	89.69	69.61	37.1
Unigene621_All	Unigene621_All	89.57	77.08	27.52
CL1681.Contig1_All	CL1681.Contig1_All	89.53	10.53	1.13
CL1928.Contig1_All	CL1928.Contig1_All	89.45	18.62	4.05
CL3276.Contig2_All	CL3276.Contig2_All	89.36	18.13	3.36
Unigene5397_All	Unigene5397_All	89.35	29.06	8.47
Unigene9068_All	Unigene9068_All	89.29	5.98	13.32
CL2553.Contig1_All	CL2553.Contig1_All	89.28	24.29	6.26
Unigene196_All	Unigene196_All	89.26	56.96	2.07
Unigene7994_All	Unigene7994_All	89.25	626.95	17.15
CL205.Contig2_All	CL205.Contig2_All	88.89	21.59	26.28
CL2899.Contig3_All	CL2899.Contig3_All	88.87	34.76	5.7
Unigene5963_All	Unigene5963_All	88.87	7.73	5.44
Unigene2787_All	Unigene2787_All	88.85	69.85	19.06
Unigene12325_All	Unigene12325_All	88.82	0	0
Unigene30388_All	Unigene30388_All	88.66	1.02	136.76
CL3256.Contig1_All	CL3256.Contig1_All	88.58	58.95	17.65
CL428.Contig2_All	CL428.Contig2_All	88.55	86.65	76.84
Unigene5557_All	Unigene5557_All	88.28	10.42	8.66
CL869.Contig4_All	CL869.Contig4_All	88.24	29.64	16.47
Unigene706_All	Unigene706_All	88.05	30.4	25.61
Unigene1767_All	Unigene1767_All	87.96	171.49	46.3
CL1060.Contig5_All	CL1060.Contig5_All	87.92	421.6	42.51
Unigene8743_All	Unigene8743_All	87.92	65.65	6.57
Unigene640_All	Unigene640_All	87.82	17.59	10.34
Unigene3628_All	Unigene3628_All	87.77	364.91	12.67
Unigene8618_All	Unigene8618_All	87.71	79.31	0.67
CL284.Contig1_All	CL284.Contig1_All	87.67	133.68	28.38
Unigene4396_All	Unigene4396_All	87.49	3.28	1.32
CL151.Contig1_All	CL151.Contig1_All	87.48	29.06	39.46
Unigene6700_All	Unigene6700_All	87.35	81.37	32.3
CL3236.Contig2_All	CL3236.Contig2_All	87.31	3.92	51.96
Unigene1414_All	Unigene1414_All	87.26	42.5	21.2
CL1345.Contig2_All	CL1345.Contig2_All	87.16	16.3	74.77
Unigene632_All	Unigene632_All	87.14	26.84	23.75
CL1816.Contig10_All	CL1816.Contig10_All	87.12	121.28	130.58
CL406.Contig2_All	CL406.Contig2_All	87.09	243.85	23.79
CL866.Contig1_All	CL866.Contig1_All	87.08	381.6	136.34
CL3034.Contig2_All	CL3034.Contig2_All	86.99	226.27	134.53
CL392.Contig2_All	CL392.Contig2_All	86.75	51.2	12.12
Unigene16851_All	Unigene16851_All	86.72	0.05	0.43
Unigene5609_All	Unigene5609_All	86.67	126.64	23.5
CL368.Contig2_All	CL368.Contig2_All	86.58	89.25	68.45
Unigene23711_All	Unigene23711_All	86.56	0.07	0.13
Unigene11049_All	Unigene11049_All	86.52	0.17	0.23
CL1169.Contig1_All	CL1169.Contig1_All	86.38	0	0
Unigene1763_All	Unigene1763_All	86.29	37.36	32.41
Unigene9004_All	Unigene9004_All	86.17	72.74	228.5
CL1557.Contig1_All	CL1557.Contig1_All	86.11	27.27	23.16
CL229.Contig1_All	CL229.Contig1_All	85.91	92.7	66.25
CL1620.Contig2_All	CL1620.Contig2_All	85.87	170.6	1.21
Unigene3574_All	Unigene3574_All	85.81	70.71	5.21
CL558.Contig5_All	CL558.Contig5_All	85.79	24.71	19.95
Unigene9926_All	Unigene9926_All	85.71	10.24	11.49
CL879.Contig2_All	CL879.Contig2_All	85.6	95.42	35.91
Unigene495_All	Unigene495_All	85.59	30.14	25.07
Unigene5745_All	Unigene5745_All	85.22	37.77	34.34
Unigene5784_All	Unigene5784_All	85.18	594.76	63.09
Unigene8991_All	Unigene8991_All	85.1	657.95	1
Unigene4805_All	Unigene4805_All	84.78	145.2	23.59
CL295.Contig5_All	CL295.Contig5_All	84.69	229.27	89.41
CL1459.Contig1_All	CL1459.Contig1_All	84.51	29.01	4.41
Unigene2697_All	Unigene2697_All	84.5	14.7	7.52
Unigene8988_All	Unigene8988_All	84.48	45.47	9.69
Unigene3795_All	Unigene3795_All	84.46	122.46	38.48
CL42.Contig3_All	CL42.Contig3_All	84.29	142.43	59.65
Unigene7831_All	Unigene7831_All	84.03	7.98	8.07
CL1123.Contig3_All	CL1123.Contig3_All	84.02	57.52	34.75
Unigene2550_All	Unigene2550_All	83.95	21.39	16.86
Unigene1624_All	Unigene1624_All	83.73	94.41	20.52
Unigene5547_All	Unigene5547_All	83.72	77.3	1.14
Unigene4736_All	Unigene4736_All	83.7	6.65	19.83
Unigene454_All	Unigene454_All	83.67	24.78	68.24
Unigene6442_All	Unigene6442_All	83.5	6.75	3.87
Unigene1596_All	Unigene1596_All	83.4	42.59	19.66
Unigene11761_All	Unigene11761_All	83.2	0	0
CL1789.Contig1_All	CL1789.Contig1_All	83.2	0	0
CL1771.Contig3_All	CL1771.Contig3_All	82.91	147.56	41.52
Unigene13303_All	Unigene13303_All	82.88	0.42	0
CL1687.Contig2_All	CL1687.Contig2_All	82.87	414.67	52.72
Unigene6923_All	Unigene6923_All	82.87	20.91	32.34
Unigene445_All	Unigene445_All	82.79	22.9	22.81
CL3259.Contig2_All	CL3259.Contig2_All	82.68	0	0.4
CL3002.Contig2_All	CL3002.Contig2_All	82.63	24.64	7.14
Unigene1109_All	Unigene1109_All	82.63	10.06	10.67
Unigene614_All	Unigene614_All	82.47	15.53	4.28
CL1452.Contig3_All	CL1452.Contig3_All	82.32	87.7	70.99
Unigene3428_All	Unigene3428_All	82.22	41.91	4.17
Unigene10054_All	Unigene10054_All	82.18	103.5	53.15
Unigene9106_All	Unigene9106_All	82.18	30.77	9.11
CL3211.Contig2_All	CL3211.Contig2_All	82.01	110.37	10.41
Unigene4845_All	Unigene4845_All	81.95	26.45	13.18
CL575.Contig1_All	CL575.Contig1_All	81.93	49.75	71.76
Unigene5939_All	Unigene5939_All	81.62	35.26	28.47
CL3201.Contig1_All	CL3201.Contig1_All	81.61	31.41	18.63
Unigene10094_All	Unigene10094_All	81.51	48.42	62.56
Unigene1352_All	Unigene1352_All	81.45	27.61	14.58
Unigene699_All	Unigene699_All	81.4	3.1	124.42
Unigene3327_All	Unigene3327_All	81.36	7.48	38.2
Unigene5353_All	Unigene5353_All	81.27	20.89	9.85
CL2197.Contig2_All	CL2197.Contig2_All	81.27	14.79	19.3
Unigene2663_All	Unigene2663_All	81.24	10.1	8.7
Unigene4815_All	Unigene4815_All	81.23	13.26	9.59
Unigene553_All	Unigene553_All	81.08	92.56	541.53
CL3073.Contig2_All	CL3073.Contig2_All	80.71	14.97	68.55
CL3075.Contig3_All	CL3075.Contig3_All	80.67	23.81	17.59
Unigene6830_All	Unigene6830_All	80.59	13.67	16.09
Unigene5539_All	Unigene5539_All	80.56	6.59	8.77
Unigene11488_All	Unigene11488_All	80.55	0	0
Unigene7889_All	Unigene7889_All	80.51	58.14	38.7
Unigene6643_All	Unigene6643_All	80.5	22.42	37.24
CL2216.Contig2_All	CL2216.Contig2_All	80.44	12.17	12.03
Unigene9516_All	Unigene9516_All	80.34	18.98	4.82
Unigene22997_All	Unigene22997_All	80.16	0.06	0
Unigene3567_All	Unigene3567_All	80.11	15.76	19.92
Unigene4708_All	Unigene4708_All	79.95	17.06	46.68
Unigene29942_All	Unigene29942_All	79.94	0	0.34
CL768.Contig2_All	CL768.Contig2_All	79.88	38.53	11.55
CL2638.Contig4_All	CL2638.Contig4_All	79.65	12.89	573.1
Unigene4188_All	Unigene4188_All	79.59	4.6	50.42
CL1638.Contig2_All	CL1638.Contig2_All	79.46	894.24	11.86
Unigene4666_All	Unigene4666_All	79.23	216.27	30.37
CL1152.Contig1_All	CL1152.Contig1_All	79.18	33.6	32.47
Unigene10022_All	Unigene10022_All	79.13	393.03	68.68
Unigene1738_All	Unigene1738_All	79.12	19.4	82.54
CL238.Contig2_All	CL238.Contig2_All	79.09	26.59	108.81
Unigene8781_All	Unigene8781_All	79.01	50.62	33.53
Unigene7879_All	Unigene7879_All	78.94	14.23	30.58
CL664.Contig3_All	CL664.Contig3_All	78.85	0.51	199.41
Unigene6161_All	Unigene6161_All	78.83	23.95	47.35
CL2657.Contig2_All	CL2657.Contig2_All	78.79	136.56	0.34
CL2110.Contig1_All	CL2110.Contig1_All	78.78	0.18	0.48
CL2752.Contig3_All	CL2752.Contig3_All	78.77	9.22	0.96
CL987.Contig1_All	CL987.Contig1_All	78.63	0.14	0.12
Unigene7825_All	Unigene7825_All	78.41	21.26	22.54
Unigene584_All	Unigene584_All	78.32	20.52	25.59
Unigene6945_All	Unigene6945_All	78.19	242.39	46.07
Unigene6853_All	Unigene6853_All	78.07	24.82	15.99
CL1879.Contig1_All	CL1879.Contig1_All	77.96	2.55	0.82
Unigene682_All	Unigene682_All	77.92	36.49	34.12
Unigene3763_All	Unigene3763_All	77.87	40.61	22.36
CL1462.Contig1_All	CL1462.Contig1_All	77.74	226.11	25.07
Unigene1713_All	Unigene1713_All	77.68	18.97	22.11
Unigene6862_All	Unigene6862_All	77.67	377.45	17.06
Unigene22086_All	Unigene22086_All	77.65	0.13	0.12
Unigene3444_All	Unigene3444_All	77.64	17.3	23.56
Unigene5636_All	Unigene5636_All	77.56	19.59	28.38
Unigene5852_All	Unigene5852_All	77.55	62.65	23.92
Unigene8986_All	Unigene8986_All	77.53	172.53	30.72
Unigene1562_All	Unigene1562_All	77.51	40.61	161.58
Unigene4622_All	Unigene4622_All	77.5	18.09	17.54
CL1305.Contig1_All	CL1305.Contig1_All	77.4	19.85	28.46
CL51.Contig2_All	CL51.Contig2_All	77.29	10.22	16.13
CL2052.Contig1_All	CL2052.Contig1_All	77.24	64.44	15.32
Unigene10611_All	Unigene10611_All	77.1	0	0
CL2946.Contig2_All	CL2946.Contig2_All	77.04	1.94	0.19
Unigene6823_All	Unigene6823_All	77	21.64	15.31
Unigene7907_All	Unigene7907_All	76.99	58.23	17.35
Unigene1648_All	Unigene1648_All	76.84	16.85	12.68
CL1267.Contig4_All	CL1267.Contig4_All	76.81	115.79	152.9
Unigene650_All	Unigene650_All	76.67	163.23	26.41
Unigene11407_All	Unigene11407_All	76.64	0.24	0
Unigene4777_All	Unigene4777_All	76.62	89.18	9.5
Unigene4235_All	Unigene4235_All	76.51	12.53	5.08
CL3392.Contig2_All	CL3392.Contig2_All	76.41	6.69	214.27
CL1452.Contig1_All	CL1452.Contig1_All	76.26	76.76	69.34
CL380.Contig1_All	CL380.Contig1_All	76.26	25.85	29.92
Unigene1669_All	Unigene1669_All	76.22	18.42	23.27
CL653.Contig3_All	CL653.Contig3_All	76.21	9.57	25.33
CL2210.Contig1_All	CL2210.Contig1_All	76.19	0	20.91
Unigene7901_All	Unigene7901_All	76.12	15.5	4.7
Unigene3810_All	Unigene3810_All	76.06	65.76	18.75
CL448.Contig2_All	CL448.Contig2_All	76.02	25.97	23.15
Unigene2740_All	Unigene2740_All	76.01	35.96	25.38
Unigene6715_All	Unigene6715_All	75.93	4.25	2.58
Unigene9482_All	Unigene9482_All	75.92	10.95	261.41
CL305.Contig3_All	CL305.Contig3_All	75.91	30.96	13.12
Unigene7860_All	Unigene7860_All	75.81	69.74	5.47
Unigene26205_All	Unigene26205_All	75.8	0	0.53
Unigene3684_All	Unigene3684_All	75.76	131.26	8.28
CL201.Contig1_All	CL201.Contig1_All	75.68	14.78	42.65
Unigene4870_All	Unigene4870_All	75.55	26.94	13.27
Unigene8959_All	Unigene8959_All	75.52	18.21	14.95
Unigene2432_All	Unigene2432_All	75.38	52.3	11.87
CL158.Contig2_All	CL158.Contig2_All	75.21	18.35	9.03
Unigene10100_All	Unigene10100_All	75.07	50.84	16.31
Unigene5792_All	Unigene5792_All	75.03	18.4	19.1
Unigene2706_All	Unigene2706_All	74.87	59.92	16.62
CL2541.Contig1_All	CL2541.Contig1_All	74.75	20.99	9.72
Unigene8987_All	Unigene8987_All	74.71	7.61	6.41
Unigene4319_All	Unigene4319_All	74.71	22.88	18.76
Unigene8015_All	Unigene8015_All	74.66	94.81	35.19
Unigene20301_All	Unigene20301_All	74.58	0.1	0.21
Unigene6859_All	Unigene6859_All	74.57	25.07	19.95
Unigene6975_All	Unigene6975_All	74.49	28.79	31.52
CL2373.Contig1_All	CL2373.Contig1_All	74.46	139.52	16.32
CL147.Contig1_All	CL147.Contig1_All	74.41	0	0.31
CL575.Contig2_All	CL575.Contig2_All	74.41	27.75	105.09
Unigene7995_All	Unigene7995_All	74.39	7.89	15.55
Unigene8997_All	Unigene8997_All	74.36	20.39	16.23
CL2655.Contig2_All	CL2655.Contig2_All	74.26	342.31	22.93
CL664.Contig6_All	CL664.Contig6_All	74.15	1.29	429.9
Unigene1691_All	Unigene1691_All	73.99	15.23	18.11
Unigene4890_All	Unigene4890_All	73.71	104.39	24.11
CL2923.Contig2_All	CL2923.Contig2_All	73.53	75.93	19.66
Unigene8200_All	Unigene8200_All	73.53	0.4	29.17
Unigene10104_All	Unigene10104_All	73.5	73.42	5.3
CL1247.Contig3_All	CL1247.Contig3_All	73.41	13.26	19.95
CL1970.Contig4_All	CL1970.Contig4_All	73.32	117.91	1545.05
Unigene1550_All	Unigene1550_All	73.25	20.75	3.8
CL1089.Contig2_All	CL1089.Contig2_All	73.25	0	0
CL1688.Contig1_All	CL1688.Contig1_All	73.2	12.39	28.57
Unigene8455_All	Unigene8455_All	73.17	4.51	3.29
Unigene9046_All	Unigene9046_All	73.16	25.84	13.66
CL1369.Contig1_All	CL1369.Contig1_All	73.04	6.51	6.32
CL1786.Contig2_All	CL1786.Contig2_All	72.81	65.37	25.54
Unigene7909_All	Unigene7909_All	72.77	57.56	25.49
CL2541.Contig2_All	CL2541.Contig2_All	72.75	23.15	11.58
CL1696.Contig2_All	CL1696.Contig2_All	72.72	23.01	74.86
Unigene748_All	Unigene748_All	72.6	2.43	174.82
Unigene694_All	Unigene694_All	72.58	20.09	14.22
CL1295.Contig2_All	CL1295.Contig2_All	72.42	124.61	18.67
CL1242.Contig1_All	CL1242.Contig1_All	72.33	96.26	27.8
Unigene2744_All	Unigene2744_All	72.22	72.27	27.58
Unigene514_All	Unigene514_All	72.22	14.2	12.01
Unigene8739_All	Unigene8739_All	72.12	15.05	1.89
CL1363.Contig2_All	CL1363.Contig2_All	72.02	17.08	14.8
Unigene3860_All	Unigene3860_All	71.82	48.94	2.55
CL869.Contig5_All	CL869.Contig5_All	71.8	46.14	45.33
CL405.Contig2_All	CL405.Contig2_All	71.76	17.72	15.57
Unigene30053_All	Unigene30053_All	71.75	0.16	0
Unigene8955_All	Unigene8955_All	71.75	12.77	9.4
Unigene1683_All	Unigene1683_All	71.73	31.53	67.01
Unigene5716_All	Unigene5716_All	71.62	42.2	28.16
Unigene9922_All	Unigene9922_All	71.54	24.42	20.27
Unigene9997_All	Unigene9997_All	71.43	33.78	20.65
Unigene16595_All	Unigene16595_All	71.42	6.06	9.02
Unigene2401_All	Unigene2401_All	71.39	25.75	16.53
CL480.Contig5_All	CL480.Contig5_All	71.33	89.39	57.22
Unigene23008_All	Unigene23008_All	71.32	0.12	0.07
CL3360.Contig2_All	CL3360.Contig2_All	71.25	9.21	0.84
Unigene1649_All	Unigene1649_All	71.18	15.02	8.15
Unigene6598_All	Unigene6598_All	71.13	15.71	40.26
CL3065.Contig4_All	CL3065.Contig4_All	70.94	60.7	8.21
Unigene1716_All	Unigene1716_All	70.9	10.07	10.51
CL2215.Contig2_All	CL2215.Contig2_All	70.87	22.11	8.5
Unigene26453_All	Unigene26453_All	70.82	0.05	0.06
Unigene7924_All	Unigene7924_All	70.77	97.21	13.58
Unigene7985_All	Unigene7985_All	70.72	53.35	0.97
Unigene9838_All	Unigene9838_All	70.7	34.17	20.15
CL1417.Contig4_All	CL1417.Contig4_All	70.62	31.82	27.27
Unigene5936_All	Unigene5936_All	70.6	12.41	12.75
Unigene9047_All	Unigene9047_All	70.56	41.75	37.52
CL3088.Contig2_All	CL3088.Contig2_All	70.55	14.19	19.36
CL51.Contig1_All	CL51.Contig1_All	70.43	8.59	9.65
Unigene16752_All	Unigene16752_All	70.33	1.5	0.11
Unigene7665_All	Unigene7665_All	70.32	16.06	13.38
Unigene5236_All	Unigene5236_All	70.23	27.77	0.82
Unigene4908_All	Unigene4908_All	70.21	25.63	33.31
CL158.Contig1_All	CL158.Contig1_All	70.14	14.25	6.92
Unigene6409_All	Unigene6409_All	70.04	24.33	2.3
Unigene7710_All	Unigene7710_All	70.03	16.97	14.28
CL3373.Contig1_All	CL3373.Contig1_All	69.99	23.06	0.68
Unigene3835_All	Unigene3835_All	69.9	33.59	1.77
Unigene3663_All	Unigene3663_All	69.7	16.74	14.6
CL1881.Contig2_All	CL1881.Contig2_All	69.62	0	0
CL22.Contig3_All	CL22.Contig3_All	69.61	10.97	140.41
Unigene4762_All	Unigene4762_All	69.53	22.05	27.89
CL1369.Contig2_All	CL1369.Contig2_All	69.51	5.53	6.32
CL2644.Contig1_All	CL2644.Contig1_All	69.48	4.74	1.93
Unigene9745_All	Unigene9745_All	69.47	6.1	10.5
Unigene9470_All	Unigene9470_All	69.47	10.73	40.02
Unigene4230_All	Unigene4230_All	69.43	2.41	2.5
CL2525.Contig3_All	CL2525.Contig3_All	69.38	55.93	28.88
Unigene9671_All	Unigene9671_All	69.23	11.07	5.94
CL1284.Contig2_All	CL1284.Contig2_All	69.09	12.45	22.3
Unigene8211_All	Unigene8211_All	69.08	12.41	51.73
Unigene5845_All	Unigene5845_All	68.89	8.48	12.18
CL2301.Contig2_All	CL2301.Contig2_All	68.84	71.4	41.35
Unigene4661_All	Unigene4661_All	68.82	52.08	20.32
Unigene5854_All	Unigene5854_All	68.73	28.13	10.85
Unigene8998_All	Unigene8998_All	68.72	41.8	10.9
Unigene8947_All	Unigene8947_All	68.61	24.58	42.55
CL1459.Contig2_All	CL1459.Contig2_All	68.53	25.39	4.26
CL2498.Contig1_All	CL2498.Contig1_All	68.45	73.36	132.09
Unigene7871_All	Unigene7871_All	68.38	13.2	9.5
Unigene4519_All	Unigene4519_All	68.36	5.84	5.52
CL3381.Contig2_All	CL3381.Contig2_All	68.27	0.28	0
Unigene5887_All	Unigene5887_All	68.25	8.68	18.76
Unigene6948_All	Unigene6948_All	68.25	264.79	6.25
Unigene1599_All	Unigene1599_All	68.21	22.42	21.81
CL866.Contig3_All	CL866.Contig3_All	68.04	105.76	23.16
Unigene1754_All	Unigene1754_All	67.89	27.99	16.11
CL637.Contig1_All	CL637.Contig1_All	67.86	25.58	1.04
Unigene1468_All	Unigene1468_All	67.85	16.63	14.67
Unigene4814_All	Unigene4814_All	67.84	126.6	27.39
CL1221.Contig2_All	CL1221.Contig2_All	67.81	65.37	43.51
CL3314.Contig2_All	CL3314.Contig2_All	67.8	0.36	15.98
CL181.Contig1_All	CL181.Contig1_All	67.73	12.81	31.41
CL2322.Contig1_All	CL2322.Contig1_All	67.7	0	21.48
CL1248.Contig2_All	CL1248.Contig2_All	67.67	30.18	21.54
Unigene5898_All	Unigene5898_All	67.61	73.76	54.2
Unigene2802_All	Unigene2802_All	67.61	0.6	1.34
CL663.Contig2_All	CL663.Contig2_All	67.59	3.02	75.46
Unigene651_All	Unigene651_All	67.46	29.74	24.61
Unigene28714_All	Unigene28714_All	67.39	0.38	0.35
Unigene6983_All	Unigene6983_All	67.3	12.96	7.26
Unigene5718_All	Unigene5718_All	67.28	12.19	14.07
CL1570.Contig3_All	CL1570.Contig3_All	67.28	8.11	20.35
Unigene2686_All	Unigene2686_All	67.27	12.14	7.68
Unigene2680_All	Unigene2680_All	67.23	38.5	52.93
Unigene3640_All	Unigene3640_All	67.16	61.13	3.29
Unigene9983_All	Unigene9983_All	67.15	24.62	13.65
CL22.Contig2_All	CL22.Contig2_All	67.14	0.5	5.66
Unigene2675_All	Unigene2675_All	67.14	116.03	8.16
CL810.Contig2_All	CL810.Contig2_All	66.97	40.87	33.47
Unigene3775_All	Unigene3775_All	66.97	24.61	9.08
CL3038.Contig2_All	CL3038.Contig2_All	66.87	3.95	7.03
Unigene5206_All	Unigene5206_All	66.7	96.63	0
Unigene1668_All	Unigene1668_All	66.66	34.79	25.64
Unigene6571_All	Unigene6571_All	66.59	2.53	3.75
Unigene8909_All	Unigene8909_All	66.54	56.26	18.46
Unigene7861_All	Unigene7861_All	66.41	74.24	40.9
Unigene9824_All	Unigene9824_All	66.4	26.34	29.25
CL2215.Contig1_All	CL2215.Contig1_All	66.39	19.75	7.17
CL3045.Contig1_All	CL3045.Contig1_All	66.33	1.63	13.7
Unigene1677_All	Unigene1677_All	66.32	172.64	10.88
CL1442.Contig1_All	CL1442.Contig1_All	66.22	0.97	0.97
Unigene1505_All	Unigene1505_All	66.22	27.02	9.68
Unigene9064_All	Unigene9064_All	66.18	8273.8	8.54
Unigene8774_All	Unigene8774_All	66.15	36.7	6.61
CL639.Contig3_All	CL639.Contig3_All	66.09	5.54	4.9
Unigene609_All	Unigene609_All	66.09	76.8	10.93
Unigene9909_All	Unigene9909_All	66.05	16.7	11.11
Unigene7931_All	Unigene7931_All	66.05	91.3	23.33
Unigene6694_All	Unigene6694_All	65.9	27.4	14.74
Unigene9951_All	Unigene9951_All	65.87	25.36	20.1
Unigene5954_All	Unigene5954_All	65.85	8.92	7.61
Unigene5825_All	Unigene5825_All	65.82	14.15	13.39
Unigene3862_All	Unigene3862_All	65.8	13.7	17.52
Unigene5139_All	Unigene5139_All	65.8	51.46	1.18
Unigene2801_All	Unigene2801_All	65.75	16.07	18.38
Unigene255_All	Unigene255_All	65.62	0.84	1.66
Unigene1339_All	Unigene1339_All	65.59	5.92	7.86
CL154.Contig1_All	CL154.Contig1_All	65.55	9.73	5.68
CL3381.Contig1_All	CL3381.Contig1_All	65.53	0.44	0.43
CL2394.Contig2_All	CL2394.Contig2_All	65.51	10.76	8.09
Unigene4061_All	Unigene4061_All	65.47	137.65	1.11
Unigene5896_All	Unigene5896_All	65.44	24.27	19.02
Unigene3674_All	Unigene3674_All	65.44	34.59	13.82
Unigene5899_All	Unigene5899_All	65.33	79.28	20.68
Unigene2615_All	Unigene2615_All	65.31	40.48	15.48
Unigene2823_All	Unigene2823_All	65.3	17.21	26.53
CL3076.Contig1_All	CL3076.Contig1_All	65.27	52.51	49.89
Unigene4322_All	Unigene4322_All	65.21	2	5.31
Unigene580_All	Unigene580_All	65.15	17.7	5.55
Unigene1353_All	Unigene1353_All	65.15	1.96	12.14
Unigene4755_All	Unigene4755_All	65.14	26.77	54.44
Unigene16245_All	Unigene16245_All	65.11	0	0
Unigene522_All	Unigene522_All	65.1	5.31	1.97
Unigene5535_All	Unigene5535_All	65.07	26.51	17.56
CL1065.Contig1_All	CL1065.Contig1_All	65.07	103.08	8.88
Unigene8872_All	Unigene8872_All	65.07	23.46	69.51
Unigene534_All	Unigene534_All	65.07	15.57	12.92
Unigene4764_All	Unigene4764_All	65.07	25.29	17.37
CL761.Contig5_All	CL761.Contig5_All	65.04	35.27	74.83
Unigene4187_All	Unigene4187_All	65.04	6.66	74.76
Unigene5878_All	Unigene5878_All	65.02	18.38	16.13
CL1865.Contig2_All	CL1865.Contig2_All	64.99	0.25	0.22
CL191.Contig2_All	CL191.Contig2_All	64.98	9.47	21.37
Unigene7881_All	Unigene7881_All	64.9	30.37	13.78
Unigene1479_All	Unigene1479_All	64.78	31.43	12.81
CL639.Contig1_All	CL639.Contig1_All	64.77	5.57	6.04
Unigene3331_All	Unigene3331_All	64.7	3.83	9.84
Unigene641_All	Unigene641_All	64.69	20.64	9.8
CL1865.Contig1_All	CL1865.Contig1_All	64.65	0	0
CL1169.Contig4_All	CL1169.Contig4_All	64.58	0	0
Unigene4645_All	Unigene4645_All	64.57	26.88	15.88
Unigene8373_All	Unigene8373_All	64.56	11.11	4.11
Unigene9906_All	Unigene9906_All	64.55	17.12	20.74
Unigene11484_All	Unigene11484_All	64.47	0	0.34
Unigene20990_All	Unigene20990_All	64.47	0	0.08
Unigene6408_All	Unigene6408_All	64.44	2.91	58.51
Unigene3886_All	Unigene3886_All	64.41	15.81	17.04
Unigene10102_All	Unigene10102_All	64.36	22.32	44.37
CL865.Contig3_All	CL865.Contig3_All	64.35	36.86	411.85
Unigene7938_All	Unigene7938_All	64.16	10.15	8.61
Unigene461_All	Unigene461_All	64.13	7.81	91.79
Unigene6852_All	Unigene6852_All	64.12	35.08	26.64
CL1366.Contig4_All	CL1366.Contig4_All	64.11	2.49	6.66
Unigene4876_All	Unigene4876_All	64.05	11.35	16.52
Unigene2830_All	Unigene2830_All	64.05	14.91	11.75
CL700.Contig3_All	CL700.Contig3_All	64.04	81.44	0.58
Unigene3718_All	Unigene3718_All	64.03	66.92	18.07
Unigene14137_All	Unigene14137_All	63.98	0.11	0.25
Unigene8792_All	Unigene8792_All	63.97	60.2	71.54
CL700.Contig1_All	CL700.Contig1_All	63.96	118.69	2.05
CL1341.Contig2_All	CL1341.Contig2_All	63.93	37.65	5.06
Unigene5949_All	Unigene5949_All	63.9	185.64	100.31
CL2337.Contig2_All	CL2337.Contig2_All	63.87	167.89	49.91
Unigene7692_All	Unigene7692_All	63.86	42.88	5
CL522.Contig2_All	CL522.Contig2_All	63.78	26.01	26.02
Unigene7566_All	Unigene7566_All	63.75	1.86	4.04
CL2728.Contig2_All	CL2728.Contig2_All	63.64	8.27	15.1
Unigene3869_All	Unigene3869_All	63.58	57.06	7.25
CL3278.Contig8_All	CL3278.Contig8_All	63.57	25.53	7.94
CL531.Contig3_All	CL531.Contig3_All	63.52	0.21	0.13
Unigene4186_All	Unigene4186_All	63.49	2.27	30.15
Unigene20982_All	Unigene20982_All	63.34	0	0.21
Unigene4940_All	Unigene4940_All	63.31	41.96	9.96
CL966.Contig1_All	CL966.Contig1_All	63.3	25.06	29.05
CL531.Contig1_All	CL531.Contig1_All	63.29	0	0.58
Unigene2449_All	Unigene2449_All	63.26	36.84	14.67
Unigene4830_All	Unigene4830_All	63.19	19.91	28.18
CL2728.Contig1_All	CL2728.Contig1_All	63.15	7.84	12.85
CL334.Contig1_All	CL334.Contig1_All	63.07	38.27	26.36
Unigene10012_All	Unigene10012_All	63.06	44.5	41.73
Unigene6875_All	Unigene6875_All	63.06	5.39	7.41
CL3314.Contig1_All	CL3314.Contig1_All	63.05	86.82	12.83
Unigene8967_All	Unigene8967_All	63.04	13.18	13.45
Unigene8983_All	Unigene8983_All	63.02	9.7	14.03
Unigene4639_All	Unigene4639_All	63.02	25.52	60.83
Unigene5877_All	Unigene5877_All	62.9	114.84	27.9
Unigene626_All	Unigene626_All	62.83	14.93	9.85
Unigene6934_All	Unigene6934_All	62.82	23.56	17.03
Unigene3784_All	Unigene3784_All	62.75	10.97	4.82
Unigene2670_All	Unigene2670_All	62.73	27.11	34.03
CL1775.Contig2_All	CL1775.Contig2_All	62.66	26.28	3.02
Unigene1670_All	Unigene1670_All	62.63	45.55	51.87
Unigene8005_All	Unigene8005_All	62.62	30.07	16.17
CL777.Contig1_All	CL777.Contig1_All	62.6	4.55	1.25
Unigene10036_All	Unigene10036_All	62.55	21.49	23.88
CL1987.Contig3_All	CL1987.Contig3_All	62.54	699.97	3.13
Unigene11342_All	Unigene11342_All	62.47	0.15	0.26
Unigene7573_All	Unigene7573_All	62.41	22.57	16.07
Unigene2690_All	Unigene2690_All	62.29	315.87	15.82
CL894.Contig1_All	CL894.Contig1_All	62.25	0	0.18
Unigene6828_All	Unigene6828_All	62.23	12.84	4.69
Unigene29630_All	Unigene29630_All	62.19	0	0.21
Unigene3751_All	Unigene3751_All	62.18	28.93	17.46
CL819.Contig2_All	CL819.Contig2_All	62.16	48.54	43.49
CL2239.Contig1_All	CL2239.Contig1_All	62.14	5.24	5.63
Unigene2072_All	Unigene2072_All	62.1	6.41	140.44
Unigene5925_All	Unigene5925_All	62.08	58.14	41.66
Unigene7736_All	Unigene7736_All	61.96	12.96	14.92
CL1274.Contig2_All	CL1274.Contig2_All	61.85	96.3	3.91
Unigene10101_All	Unigene10101_All	61.85	22.67	21.44
Unigene9061_All	Unigene9061_All	61.83	47.38	37.34
Unigene6879_All	Unigene6879_All	61.81	51.14	52.06
Unigene5648_All	Unigene5648_All	61.75	32.16	4.87
Unigene2738_All	Unigene2738_All	61.64	20.82	13.07
Unigene2198_All	Unigene2198_All	61.51	2.11	3.04
CL1110.Contig5_All	CL1110.Contig5_All	61.45	66.99	44.74
Unigene3338_All	Unigene3338_All	61.3	16.89	5.38
CL655.Contig1_All	CL655.Contig1_All	61.3	110.43	1.69
CL1724.Contig1_All	CL1724.Contig1_All	61.29	16.2	5.01
Unigene5795_All	Unigene5795_All	61.23	60.54	0.92
Unigene8999_All	Unigene8999_All	61.19	46.6	26.06
Unigene6937_All	Unigene6937_All	61.18	17.14	0.72
Unigene599_All	Unigene599_All	61.18	15.01	12.46
CL1362.Contig2_All	CL1362.Contig2_All	61.17	0.43	0.37
Unigene4676_All	Unigene4676_All	61.1	22.2	59.01
Unigene304_All	Unigene304_All	61.08	12.64	123.72
Unigene2750_All	Unigene2750_All	61.05	25.03	25.95
CL405.Contig1_All	CL405.Contig1_All	61.02	3.83	4.48
Unigene1678_All	Unigene1678_All	60.96	13.51	5.89
CL2239.Contig2_All	CL2239.Contig2_All	60.82	10.17	8.06
Unigene9828_All	Unigene9828_All	60.8	2.98	7.31
CL609.Contig2_All	CL609.Contig2_All	60.79	3.55	8.84
CL150.Contig1_All	CL150.Contig1_All	60.78	3.07	16.4
Unigene4533_All	Unigene4533_All	60.77	34.98	16.82
CL920.Contig2_All	CL920.Contig2_All	60.76	9.22	6.97
Unigene1200_All	Unigene1200_All	60.72	3.97	2.38
Unigene4926_All	Unigene4926_All	60.7	6.24	5.66
Unigene7908_All	Unigene7908_All	60.69	17.99	9.99
Unigene7575_All	Unigene7575_All	60.58	19.09	1.99
Unigene26200_All	Unigene26200_All	60.48	0	0.41
Unigene6326_All	Unigene6326_All	60.47	25.05	7.4
Unigene22276_All	Unigene22276_All	60.45	0	0
CL1307.Contig1_All	CL1307.Contig1_All	60.43	61.39	51.78
CL2261.Contig2_All	CL2261.Contig2_All	60.42	1.42	0.26
Unigene28404_All	Unigene28404_All	60.41	0	0.51
CL1450.Contig2_All	CL1450.Contig2_All	60.38	3.71	2.13
CL2153.Contig1_All	CL2153.Contig1_All	60.38	32.11	24.44
Unigene2526_All	Unigene2526_All	60.34	11.58	12.62
Unigene16202_All	Unigene16202_All	60.24	0.24	0.16
Unigene4456_All	Unigene4456_All	60.22	12.81	11.86
Unigene3793_All	Unigene3793_All	60.21	5.83	3.33
CL1987.Contig2_All	CL1987.Contig2_All	60.21	125.25	36.78
Unigene4817_All	Unigene4817_All	60.2	104.85	20.2
CL2294.Contig2_All	CL2294.Contig2_All	60.17	22.33	14.5
CL2805.Contig1_All	CL2805.Contig1_All	60.15	87.55	10.89
CL1261.Contig2_All	CL1261.Contig2_All	60.14	7.04	2.06
CL412.Contig4_All	CL412.Contig4_All	60.04	13.17	17.83
CL513.Contig2_All	CL513.Contig2_All	60.03	14.43	13.04
Unigene1664_All	Unigene1664_All	59.99	31.69	10.53
Unigene4696_All	Unigene4696_All	59.97	20.09	15.95
CL964.Contig2_All	CL964.Contig2_All	59.84	12.78	19.17
Unigene2617_All	Unigene2617_All	59.82	9.76	49.31
CL1985.Contig3_All	CL1985.Contig3_All	59.8	15.41	7
CL1866.Contig1_All	CL1866.Contig1_All	59.8	27.52	1.11
Unigene13996_All	Unigene13996_All	59.69	0.32	0.22
Unigene4606_All	Unigene4606_All	59.68	42.67	6.51
Unigene10035_All	Unigene10035_All	59.66	35.38	13.83
CL690.Contig2_All	CL690.Contig2_All	59.63	11.95	17.86
CL2153.Contig2_All	CL2153.Contig2_All	59.62	35.41	26.25
Unigene12680_All	Unigene12680_All	59.56	0.26	0
Unigene10053_All	Unigene10053_All	59.53	17.31	1.54
Unigene675_All	Unigene675_All	59.5	16.89	19.02
Unigene9981_All	Unigene9981_All	59.48	142.39	51.65
Unigene5882_All	Unigene5882_All	59.48	38.88	15.63
Unigene4796_All	Unigene4796_All	59.48	91.03	34.34
Unigene4334_All	Unigene4334_All	59.45	11.85	20.21
Unigene8762_All	Unigene8762_All	59.44	81.75	28.24
CL3148.Contig2_All	CL3148.Contig2_All	59.43	15.23	15.66
Unigene4621_All	Unigene4621_All	59.42	607.95	57.37
Unigene8940_All	Unigene8940_All	59.41	33.88	19.26
Unigene16112_All	Unigene16112_All	59.38	0.03	0.21
CL646.Contig4_All	CL646.Contig4_All	59.35	13.96	2.13
Unigene1681_All	Unigene1681_All	59.28	29.41	13.02
Unigene2703_All	Unigene2703_All	59.18	28.06	13.81
Unigene2532_All	Unigene2532_All	59.17	58.44	1.76
Unigene26105_All	Unigene26105_All	59.16	0	0
CL324.Contig5_All	CL324.Contig5_All	59.01	0	0.25
Unigene3579_All	Unigene3579_All	58.99	17.31	11.18
CL2845.Contig1_All	CL2845.Contig1_All	58.96	3.09	6.04
Unigene23023_All	Unigene23023_All	58.88	0	0
Unigene1663_All	Unigene1663_All	58.86	14.74	7.28
Unigene486_All	Unigene486_All	58.83	42.22	4.38
CL621.Contig2_All	CL621.Contig2_All	58.77	14.65	12.05
Unigene5396_All	Unigene5396_All	58.64	19.86	8.09
Unigene3816_All	Unigene3816_All	58.51	7.29	34.44
Unigene4492_All	Unigene4492_All	58.49	20.18	1.89
CL1686.Contig1_All	CL1686.Contig1_All	58.47	0.7	31.61
CL1735.Contig1_All	CL1735.Contig1_All	58.47	0.76	0.45
CL3085.Contig1_All	CL3085.Contig1_All	58.28	5.08	4.67
Unigene2725_All	Unigene2725_All	58.28	32.76	66.14
Unigene6805_All	Unigene6805_All	58.19	31.33	26.76
CL479.Contig4_All	CL479.Contig4_All	58.17	731.73	87.33
Unigene1243_All	Unigene1243_All	58.16	6.21	4.4
Unigene5956_All	Unigene5956_All	58.03	11.63	9.32
Unigene33302_All	Unigene33302_All	58	24.01	600.29
CL3295.Contig2_All	CL3295.Contig2_All	57.9	31.13	22.57
Unigene7859_All	Unigene7859_All	57.9	8.97	20.28
Unigene27366_All	Unigene27366_All	57.89	0	0.11
Unigene5973_All	Unigene5973_All	57.86	18.64	8.26
CL2998.Contig2_All	CL2998.Contig2_All	57.8	5.31	6.4
Unigene2755_All	Unigene2755_All	57.72	22.72	10.71
Unigene8481_All	Unigene8481_All	57.66	10.78	4.28
CL747.Contig5_All	CL747.Contig5_All	57.65	12.24	8.82
Unigene9011_All	Unigene9011_All	57.58	67.52	53.14
CL557.Contig1_All	CL557.Contig1_All	57.53	371.89	2.29
CL2158.Contig1_All	CL2158.Contig1_All	57.48	6.8	13.74
CL201.Contig2_All	CL201.Contig2_All	57.4	9.81	33.55
Unigene10070_All	Unigene10070_All	57.39	26.91	18.57
CL3278.Contig4_All	CL3278.Contig4_All	57.38	12.76	5.57
Unigene3689_All	Unigene3689_All	57.3	0.68	0.8
Unigene5952_All	Unigene5952_All	57.29	54.72	21.11
CL2638.Contig2_All	CL2638.Contig2_All	57.27	12.3	366.61
CL1987.Contig4_All	CL1987.Contig4_All	57.27	222.48	9.4
Unigene25312_All	Unigene25312_All	57.27	0.12	0.05
Unigene2528_All	Unigene2528_All	57.21	37.24	20.96
CL664.Contig2_All	CL664.Contig2_All	57.19	1.44	530.24
CL3195.Contig1_All	CL3195.Contig1_All	57.11	44.13	1.39
Unigene2430_All	Unigene2430_All	57.06	2.18	1382.8
CL1096.Contig1_All	CL1096.Contig1_All	57	3.68	1.22
Unigene16808_All	Unigene16808_All	56.78	0.22	0.11
CL1879.Contig2_All	CL1879.Contig2_All	56.75	13.36	2.33
Unigene5872_All	Unigene5872_All	56.73	13.07	11.27
Unigene4851_All	Unigene4851_All	56.7	12.86	16.89
Unigene8904_All	Unigene8904_All	56.68	36.51	2.32
Unigene7377_All	Unigene7377_All	56.66	3.96	8.77
CL653.Contig1_All	CL653.Contig1_All	56.65	9.86	7.85
CL1637.Contig1_All	CL1637.Contig1_All	56.6	1146.26	8.31
CL2696.Contig2_All	CL2696.Contig2_All	56.52	107.77	27.03
Unigene3783_All	Unigene3783_All	56.49	8.43	5.45
Unigene5736_All	Unigene5736_All	56.46	16.44	38.68
CL3360.Contig1_All	CL3360.Contig1_All	56.42	14.93	18.22
Unigene1758_All	Unigene1758_All	56.39	19.31	14.43
Unigene3659_All	Unigene3659_All	56.39	35.63	17.7
Unigene24364_All	Unigene24364_All	56.38	0	0
Unigene3644_All	Unigene3644_All	56.24	17.54	20.76
CL1094.Contig6_All	CL1094.Contig6_All	56.23	11.37	4.56
Unigene23477_All	Unigene23477_All	56.21	0.12	0.05
Unigene3533_All	Unigene3533_All	56.1	20.91	10.68
Unigene6825_All	Unigene6825_All	55.98	21.41	20.13
Unigene29899_All	Unigene29899_All	55.9	0.62	0.66
Unigene1741_All	Unigene1741_All	55.81	95.32	19.3
Unigene6533_All	Unigene6533_All	55.72	26.27	3.3
CL1565.Contig4_All	CL1565.Contig4_All	55.71	501.83	1.74
CL3317.Contig2_All	CL3317.Contig2_All	55.7	22.08	23.66
Unigene2525_All	Unigene2525_All	55.66	24.49	9.87
CL1852.Contig1_All	CL1852.Contig1_All	55.63	0.17	0
CL3161.Contig1_All	CL3161.Contig1_All	55.62	50.53	11.05
Unigene8003_All	Unigene8003_All	55.61	20.99	18.15
CL1568.Contig3_All	CL1568.Contig3_All	55.56	17.11	19.36
Unigene928_All	Unigene928_All	55.51	235.96	0.15
CL2039.Contig2_All	CL2039.Contig2_All	55.5	41.05	21.08
Unigene28192_All	Unigene28192_All	55.5	0	0.44
Unigene1730_All	Unigene1730_All	55.48	21.5	28.29
CL840.Contig4_All	CL840.Contig4_All	55.44	155.56	0.43
Unigene113_All	Unigene113_All	55.43	13.6	11.08
Unigene591_All	Unigene591_All	55.42	21.8	7.05
Unigene2731_All	Unigene2731_All	55.4	15.01	27.28
Unigene9919_All	Unigene9919_All	55.39	60.29	25.46
Unigene7873_All	Unigene7873_All	55.37	222.21	28.73
Unigene7685_All	Unigene7685_All	55.35	6.57	6.27
Unigene4738_All	Unigene4738_All	55.33	51.41	27.14
Unigene4766_All	Unigene4766_All	55.28	39.68	4.76
Unigene7865_All	Unigene7865_All	55.27	10.59	10.2
Unigene712_All	Unigene712_All	55.25	7.65	13.2
CL397.Contig2_All	CL397.Contig2_All	55.22	29.61	17.34
Unigene3868_All	Unigene3868_All	55.17	20.31	22.95
CL1843.Contig6_All	CL1843.Contig6_All	55.15	0	0
CL434.Contig3_All	CL434.Contig3_All	55.14	10.84	34.9
CL136.Contig12_All	CL136.Contig12_All	55.13	27.58	27.42
Unigene9833_All	Unigene9833_All	55.13	16.25	20.52
Unigene1110_All	Unigene1110_All	55.09	7.52	12.6
CL964.Contig1_All	CL964.Contig1_All	55.08	11.13	15.85
CL2342.Contig1_All	CL2342.Contig1_All	55.03	10.15	0.77
CL2044.Contig2_All	CL2044.Contig2_All	54.97	41.3	17.55
Unigene3445_All	Unigene3445_All	54.93	38.43	3.54
Unigene6797_All	Unigene6797_All	54.84	29.06	18.9
CL1417.Contig2_All	CL1417.Contig2_All	54.81	3.57	13.52
CL136.Contig3_All	CL136.Contig3_All	54.8	10.4	15.94
Unigene6840_All	Unigene6840_All	54.74	12.13	10.86
CL172.Contig2_All	CL172.Contig2_All	54.65	0	16.56
Unigene6956_All	Unigene6956_All	54.54	65.81	20.69
CL920.Contig1_All	CL920.Contig1_All	54.52	8.88	7.33
CL2857.Contig2_All	CL2857.Contig2_All	54.48	28.41	0.15
CL1666.Contig2_All	CL1666.Contig2_All	54.44	5.77	8.42
Unigene3778_All	Unigene3778_All	54.43	11.42	15.41
CL69.Contig1_All	CL69.Contig1_All	54.36	14.11	1.13
Unigene9848_All	Unigene9848_All	54.35	220.39	13.57
CL1816.Contig4_All	CL1816.Contig4_All	54.34	6.06	38.19
Unigene2628_All	Unigene2628_All	54.32	64.23	31.24
Unigene1607_All	Unigene1607_All	54.3	7.59	16.23
Unigene4893_All	Unigene4893_All	54.28	137.18	23.95
CL1117.Contig5_All	CL1117.Contig5_All	54.22	0	0.07
Unigene2777_All	Unigene2777_All	54.21	18.15	8.45
Unigene11109_All	Unigene11109_All	54.21	0	0
Unigene2700_All	Unigene2700_All	54.2	32.54	14.98
Unigene29121_All	Unigene29121_All	54.17	0	0
CL854.Contig3_All	CL854.Contig3_All	54.08	53.94	13.2
Unigene7852_All	Unigene7852_All	54.07	95.45	25.26
CL1771.Contig4_All	CL1771.Contig4_All	54.05	81.83	32.43
Unigene17738_All	Unigene17738_All	54.03	0	0.4
CL1070.Contig2_All	CL1070.Contig2_All	54	31.6	2.18
Unigene27343_All	Unigene27343_All	53.98	0.46	0.31
Unigene8978_All	Unigene8978_All	53.98	33.43	50.49
Unigene4668_All	Unigene4668_All	53.97	3.58	1.24
CL1152.Contig3_All	CL1152.Contig3_All	53.93	26.62	11.61
CL1565.Contig3_All	CL1565.Contig3_All	53.87	518.99	0.91
CL129.Contig2_All	CL129.Contig2_All	53.79	35.64	15.02
Unigene4887_All	Unigene4887_All	53.77	29.61	37.42
CL2994.Contig3_All	CL2994.Contig3_All	53.74	0.41	12.13
CL263.Contig4_All	CL263.Contig4_All	53.68	62.86	10.04
Unigene6881_All	Unigene6881_All	53.62	29.77	21
CL1212.Contig2_All	CL1212.Contig2_All	53.53	17.29	20.11
Unigene24586_All	Unigene24586_All	53.53	0	0
CL1070.Contig3_All	CL1070.Contig3_All	53.39	24.16	0.9
Unigene700_All	Unigene700_All	53.34	12.48	17.93
CL1216.Contig2_All	CL1216.Contig2_All	53.29	250.12	75.95
Unigene25777_All	Unigene25777_All	53.27	0	0.08
CL1361.Contig4_All	CL1361.Contig4_All	53.24	18.67	16.82
CL869.Contig2_All	CL869.Contig2_All	53.11	25.67	37.06
Unigene7739_All	Unigene7739_All	53.1	238.31	49.76
Unigene119_All	Unigene119_All	53.08	24.08	7.37
Unigene5880_All	Unigene5880_All	53.03	12.16	12.53
Unigene3678_All	Unigene3678_All	52.96	16.96	8.09
Unigene24578_All	Unigene24578_All	52.91	0.04	0.04
Unigene2773_All	Unigene2773_All	52.88	12.85	10.59
Unigene29648_All	Unigene29648_All	52.88	65.02	0
CL1110.Contig3_All	CL1110.Contig3_All	52.82	39.53	53.12
Unigene3852_All	Unigene3852_All	52.79	4.07	165.34
Unigene24165_All	Unigene24165_All	52.77	0	0
CL2790.Contig1_All	CL2790.Contig1_All	52.69	344.25	0.25
CL2407.Contig1_All	CL2407.Contig1_All	52.61	21.5	40.49
Unigene6977_All	Unigene6977_All	52.58	10.55	5.37
CL2994.Contig2_All	CL2994.Contig2_All	52.57	14.86	44.21
CL988.Contig2_All	CL988.Contig2_All	52.53	59.24	17.83
Unigene2711_All	Unigene2711_All	52.52	14.62	10.78
Unigene7182_All	Unigene7182_All	52.48	27.97	1.59
Unigene10346_All	Unigene10346_All	52.44	32.29	3.38
CL2974.Contig5_All	CL2974.Contig5_All	52.43	8.43	12.25
CL2133.Contig2_All	CL2133.Contig2_All	52.42	173.78	6.21
CL136.Contig10_All	CL136.Contig10_All	52.31	28.86	38.12
Unigene2391_All	Unigene2391_All	52.22	7.96	6.62
CL1159.Contig2_All	CL1159.Contig2_All	52.18	23.9	19.87
CL1890.Contig1_All	CL1890.Contig1_All	52.18	30.47	4.02
Unigene1662_All	Unigene1662_All	52.15	15.35	10.24
CL1304.Contig2_All	CL1304.Contig2_All	52.11	26.51	22.9
Unigene6838_All	Unigene6838_All	52.04	20.83	7.33
CL2367.Contig2_All	CL2367.Contig2_All	52.01	23.03	17.31
Unigene9590_All	Unigene9590_All	52.01	2.2	5.17
CL1477.Contig2_All	CL1477.Contig2_All	51.97	10.89	16.77
Unigene12243_All	Unigene12243_All	51.96	0.06	0.05
CL2377.Contig1_All	CL2377.Contig1_All	51.87	12.86	5.16
Unigene10112_All	Unigene10112_All	51.83	18.84	1.89
Unigene5900_All	Unigene5900_All	51.8	11.87	5.98
Unigene6851_All	Unigene6851_All	51.73	13.66	11.16
Unigene8954_All	Unigene8954_All	51.69	25.42	13.01
CL1298.Contig2_All	CL1298.Contig2_All	51.68	28.94	8.47
Unigene6912_All	Unigene6912_All	51.6	10.04	44.31
CL1852.Contig3_All	CL1852.Contig3_All	51.59	13.08	4.97
CL637.Contig2_All	CL637.Contig2_All	51.57	120.67	0.45
Unigene7897_All	Unigene7897_All	51.52	17.54	2.26
CL2236.Contig2_All	CL2236.Contig2_All	51.52	10.76	7.04
Unigene8974_All	Unigene8974_All	51.46	15.04	16.24
Unigene8980_All	Unigene8980_All	51.45	32.96	115.03
Unigene4786_All	Unigene4786_All	51.44	150.52	48.59
Unigene735_All	Unigene735_All	51.43	39.62	22.65
CL723.Contig2_All	CL723.Contig2_All	51.39	17.17	73.55
CL2292.Contig2_All	CL2292.Contig2_All	51.35	29.63	59.3
Unigene619_All	Unigene619_All	51.21	11.79	16.59
CL2735.Contig1_All	CL2735.Contig1_All	51.2	20.8	29.17
CL2004.Contig1_All	CL2004.Contig1_All	51.17	1.58	735.07
Unigene22935_All	Unigene22935_All	51.07	0.22	0.1
Unigene2570_All	Unigene2570_All	51.07	23.2	19.11
Unigene4925_All	Unigene4925_All	51.03	6.67	7.44
Unigene540_All	Unigene540_All	51	2.78	2
CL995.Contig3_All	CL995.Contig3_All	51	14.09	18.35
Unigene4846_All	Unigene4846_All	50.97	13.26	38.89
CL1864.Contig2_All	CL1864.Contig2_All	50.76	24.1	4.24
CL1050.Contig4_All	CL1050.Contig4_All	50.75	25.03	19.63
Unigene3318_All	Unigene3318_All	50.75	5.14	9.97
CL2526.Contig3_All	CL2526.Contig3_All	50.65	1.16	0.13
CL1652.Contig2_All	CL1652.Contig2_All	50.62	35.83	8.7
CL1991.Contig2_All	CL1991.Contig2_All	50.58	2.45	317.58
CL428.Contig5_All	CL428.Contig5_All	50.58	50.99	39.47
CL849.Contig2_All	CL849.Contig2_All	50.57	119.59	12.49
Unigene9753_All	Unigene9753_All	50.56	31.78	16.93
CL3270.Contig1_All	CL3270.Contig1_All	50.54	12.89	7.28
Unigene8922_All	Unigene8922_All	50.47	90.01	411.83
CL1042.Contig1_All	CL1042.Contig1_All	50.47	14.3	27.5
Unigene10068_All	Unigene10068_All	50.4	18.84	14.24
CL2407.Contig2_All	CL2407.Contig2_All	50.39	20.94	39.88
CL1617.Contig3_All	CL1617.Contig3_All	50.35	3.6	5.96
Unigene8919_All	Unigene8919_All	50.33	27.93	20.92
Unigene2728_All	Unigene2728_All	50.32	18.82	8.89
Unigene9021_All	Unigene9021_All	50.3	614.54	94.47
CL1094.Contig5_All	CL1094.Contig5_All	50.29	16.55	7.18
CL2538.Contig2_All	CL2538.Contig2_All	50.28	18.23	13.91
CL1565.Contig5_All	CL1565.Contig5_All	50.28	596.17	1.62
CL2044.Contig1_All	CL2044.Contig1_All	50.14	38.61	19.32
Unigene12166_All	Unigene12166_All	50.12	0	0.82
Unigene10098_All	Unigene10098_All	50.12	12.01	16.09
Unigene2055_All	Unigene2055_All	50.12	0	0
CL2372.Contig1_All	CL2372.Contig1_All	49.98	0	0.06
Unigene1225_All	Unigene1225_All	49.98	15.45	14.45
CL1999.Contig2_All	CL1999.Contig2_All	49.94	65.27	1.6
CL149.Contig5_All	CL149.Contig5_All	49.94	10.5	9.9
Unigene25135_All	Unigene25135_All	49.93	0.28	1.12
CL2394.Contig1_All	CL2394.Contig1_All	49.91	7.04	5.1
Unigene10013_All	Unigene10013_All	49.9	44.41	23.21
Unigene4826_All	Unigene4826_All	49.89	9.7	8.48
Unigene7470_All	Unigene7470_All	49.87	13.62	27.98
CL3106.Contig1_All	CL3106.Contig1_All	49.82	19.84	25.9
CL3378.Contig4_All	CL3378.Contig4_All	49.79	154.63	0.59
Unigene6437_All	Unigene6437_All	49.77	1.64	2.06
Unigene9034_All	Unigene9034_All	49.76	15.97	11.5
Unigene5265_All	Unigene5265_All	49.75	20.44	14.01
Unigene7398_All	Unigene7398_All	49.7	1.93	4.68
CL1684.Contig1_All	CL1684.Contig1_All	49.68	9.19	0.94
Unigene26069_All	Unigene26069_All	49.66	0.09	0.24
Unigene9676_All	Unigene9676_All	49.64	11.3	16.27
Unigene28462_All	Unigene28462_All	49.63	0	0.37
CL1624.Contig2_All	CL1624.Contig2_All	49.59	0.06	0.17
Unigene6612_All	Unigene6612_All	49.56	6.43	8.34
Unigene741_All	Unigene741_All	49.55	25.35	22.86
CL1696.Contig1_All	CL1696.Contig1_All	49.55	13.11	66.98
Unigene7956_All	Unigene7956_All	49.54	14.41	21.79
Unigene2784_All	Unigene2784_All	49.53	111.73	30.1
CL2545.Contig2_All	CL2545.Contig2_All	49.53	11.73	11.96
Unigene30698_All	Unigene30698_All	49.53	2.19	6.28
Unigene26482_All	Unigene26482_All	49.48	0.06	0.05
CL827.Contig2_All	CL827.Contig2_All	49.47	16.12	22.18
Unigene1618_All	Unigene1618_All	49.45	51.75	1.87
Unigene16840_All	Unigene16840_All	49.44	0.04	0.13
Unigene1753_All	Unigene1753_All	49.3	12.26	22
CL3158.Contig2_All	CL3158.Contig2_All	49.29	7.22	6.56
Unigene5453_All	Unigene5453_All	49.27	14.48	8.74
Unigene4582_All	Unigene4582_All	49.25	14.36	7.96
CL3278.Contig12_All	CL3278.Contig12_All	49.18	9.03	4.71
Unigene2493_All	Unigene2493_All	49.17	10.86	9.36
Unigene6532_All	Unigene6532_All	49.16	7.21	7.82
Unigene18161_All	Unigene18161_All	49.13	0.3	0
Unigene4909_All	Unigene4909_All	49.12	18.14	14.77
Unigene8539_All	Unigene8539_All	49.08	11.19	3.88
Unigene19988_All	Unigene19988_All	49.01	0	0.31
CL609.Contig6_All	CL609.Contig6_All	49	13.94	14.9
Unigene9561_All	Unigene9561_All	48.99	2.34	1.62
CL1133.Contig1_All	CL1133.Contig1_All	48.97	0	7.87
Unigene5908_All	Unigene5908_All	48.96	16.64	12.6
Unigene7602_All	Unigene7602_All	48.93	8.13	7.36
Unigene9499_All	Unigene9499_All	48.89	11.78	9.8
Unigene4834_All	Unigene4834_All	48.88	27.87	14.47
Unigene2783_All	Unigene2783_All	48.86	21.94	20.1
Unigene5553_All	Unigene5553_All	48.86	10.49	1.45
Unigene8750_All	Unigene8750_All	48.84	33.51	8.99
CL3353.Contig1_All	CL3353.Contig1_All	48.82	6.89	2.62
Unigene5730_All	Unigene5730_All	48.82	37.94	13.04
Unigene8008_All	Unigene8008_All	48.79	47.82	15.03
CL664.Contig1_All	CL664.Contig1_All	48.78	0.54	101.97
Unigene1680_All	Unigene1680_All	48.76	48.5	60.34
CL2294.Contig1_All	CL2294.Contig1_All	48.74	16.99	14.54
Unigene2459_All	Unigene2459_All	48.68	8.46	8.76
CL1981.Contig2_All	CL1981.Contig2_All	48.64	16.96	1437.79
CL2735.Contig2_All	CL2735.Contig2_All	48.64	22.69	27.71
CL3079.Contig1_All	CL3079.Contig1_All	48.6	0	0.07
CL2076.Contig1_All	CL2076.Contig1_All	48.49	9.34	13.51
Unigene9686_All	Unigene9686_All	48.48	239.01	32.45
CL3106.Contig2_All	CL3106.Contig2_All	48.39	22.65	26.95
Unigene4660_All	Unigene4660_All	48.37	56.8	20.63
Unigene8953_All	Unigene8953_All	48.33	19.94	9.37
CL213.Contig3_All	CL213.Contig3_All	48.32	0	0
CL1087.Contig2_All	CL1087.Contig2_All	48.3	21.36	9.25
CL1474.Contig1_All	CL1474.Contig1_All	48.25	4.13	6.17
Unigene4942_All	Unigene4942_All	48.24	12.65	9.84
Unigene4822_All	Unigene4822_All	48.24	8.21	11.37
CL3045.Contig2_All	CL3045.Contig2_All	48.23	39.43	40.31
CL829.Contig1_All	CL829.Contig1_All	48.19	0	0
Unigene20744_All	Unigene20744_All	48.18	0	0.26
CL2204.Contig1_All	CL2204.Contig1_All	48.17	7.71	20.7
CL1843.Contig1_All	CL1843.Contig1_All	48.14	0	0
Unigene6477_All	Unigene6477_All	48.13	1.89	13.22
Unigene9065_All	Unigene9065_All	48.09	25.74	5.38
CL873.Contig1_All	CL873.Contig1_All	48.05	31.07	0
Unigene8299_All	Unigene8299_All	48.04	23.29	2.4
CL2605.Contig2_All	CL2605.Contig2_All	48.04	20.35	32.73
Unigene8196_All	Unigene8196_All	48.03	0	0.37
CL947.Contig8_All	CL947.Contig8_All	47.98	330.5	526.03
Unigene1570_All	Unigene1570_All	47.93	16.59	9.08
CL2322.Contig2_All	CL2322.Contig2_All	47.92	132.52	26.34
CL598.Contig2_All	CL598.Contig2_All	47.91	5.5	0
CL2365.Contig2_All	CL2365.Contig2_All	47.9	4.97	5.79
Unigene5735_All	Unigene5735_All	47.89	12.61	9.64
CL181.Contig6_All	CL181.Contig6_All	47.88	9.89	19.67
CL2292.Contig1_All	CL2292.Contig1_All	47.83	29.77	55.68
Unigene3720_All	Unigene3720_All	47.82	15.51	8.07
CL1302.Contig3_All	CL1302.Contig3_All	47.74	2.54	19.44
CL147.Contig2_All	CL147.Contig2_All	47.66	40.41	7.95
CL213.Contig4_All	CL213.Contig4_All	47.64	0.05	0.24
Unigene4812_All	Unigene4812_All	47.61	10.31	5.63
Unigene6170_All	Unigene6170_All	47.6	6.1	1.91
Unigene1557_All	Unigene1557_All	47.59	18.03	10.04
Unigene2412_All	Unigene2412_All	47.55	12.54	7.14
CL2988.Contig2_All	CL2988.Contig2_All	47.53	11.8	6.81
Unigene7935_All	Unigene7935_All	47.51	12.6	11.79
CL926.Contig2_All	CL926.Contig2_All	47.51	28.9	8.79
CL2498.Contig2_All	CL2498.Contig2_All	47.43	0	0
Unigene4938_All	Unigene4938_All	47.41	12.68	2.01
Unigene7917_All	Unigene7917_All	47.36	21.74	9.39
Unigene379_All	Unigene379_All	47.36	12.58	6.4
Unigene3732_All	Unigene3732_All	47.36	64.56	25.49
Unigene6773_All	Unigene6773_All	47.33	16.85	14.65
Unigene7887_All	Unigene7887_All	47.31	39.94	8.43
CL2590.Contig1_All	CL2590.Contig1_All	47.23	16.53	6.62
Unigene6344_All	Unigene6344_All	47.22	8.97	8.79
CL1755.Contig2_All	CL1755.Contig2_All	47.2	7.07	28.91
CL488.Contig7_All	CL488.Contig7_All	47.15	15.37	25.51
CL650.Contig1_All	CL650.Contig1_All	47.14	584.97	33.58
Unigene5809_All	Unigene5809_All	47.12	19.71	11.44
CL1284.Contig1_All	CL1284.Contig1_All	47.11	12.6	16.16
CL3079.Contig2_All	CL3079.Contig2_All	47.1	0.05	0.16
Unigene1595_All	Unigene1595_All	47.06	12.59	9.42
Unigene8189_All	Unigene8189_All	46.95	21.16	2.67
Unigene9053_All	Unigene9053_All	46.93	357.7	6.21
Unigene117_All	Unigene117_All	46.93	7.34	4.58
Unigene2766_All	Unigene2766_All	46.88	15.2	14.96
CL3100.Contig2_All	CL3100.Contig2_All	46.85	76.88	18.85
Unigene6850_All	Unigene6850_All	46.77	12.81	9.19
CL485.Contig3_All	CL485.Contig3_All	46.69	52.16	46.61
Unigene1822_All	Unigene1822_All	46.66	43.67	16.58
CL777.Contig3_All	CL777.Contig3_All	46.63	10.21	46.52
CL320.Contig2_All	CL320.Contig2_All	46.63	12.63	0
CL603.Contig2_All	CL603.Contig2_All	46.58	10.96	8.29
CL1143.Contig2_All	CL1143.Contig2_All	46.54	75.21	47.43
Unigene5927_All	Unigene5927_All	46.47	46.5	1.16
Unigene467_All	Unigene467_All	46.46	76.05	31.07
CL1211.Contig3_All	CL1211.Contig3_All	46.43	4.58	10.94
Unigene1560_All	Unigene1560_All	46.42	14.4	7.24
Unigene2376_All	Unigene2376_All	46.41	7.2	4
CL1227.Contig2_All	CL1227.Contig2_All	46.41	3.8	0
CL485.Contig2_All	CL485.Contig2_All	46.41	4.77	3.78
Unigene1615_All	Unigene1615_All	46.37	11.89	11.53
Unigene8949_All	Unigene8949_All	46.26	25.53	54.65
CL989.Contig2_All	CL989.Contig2_All	46.24	25.59	22.11
Unigene300_All	Unigene300_All	46.24	13.44	8.36
CL1416.Contig1_All	CL1416.Contig1_All	46.23	0	0.47
Unigene6535_All	Unigene6535_All	46.21	12.9	5.93
CL1055.Contig3_All	CL1055.Contig3_All	46.2	40.74	0.4
Unigene8960_All	Unigene8960_All	46.18	10.38	9.2
Unigene7554_All	Unigene7554_All	46.15	4.65	5.13
Unigene7477_All	Unigene7477_All	46.14	7.11	4.83
Unigene8753_All	Unigene8753_All	46.07	4.5	68.86
Unigene15650_All	Unigene15650_All	46.02	0.76	1.03
CL757.Contig1_All	CL757.Contig1_All	45.99	11.05	16.55
CL1065.Contig2_All	CL1065.Contig2_All	45.99	78.33	3.77
Unigene6187_All	Unigene6187_All	45.99	12.26	1.04
Unigene6858_All	Unigene6858_All	45.98	13.94	12.69
Unigene6339_All	Unigene6339_All	45.98	52.01	2.78
CL1784.Contig2_All	CL1784.Contig2_All	45.94	57.56	36.09
Unigene4060_All	Unigene4060_All	45.89	50.81	0.28
CL994.Contig2_All	CL994.Contig2_All	45.88	15.87	11.45
Unigene6768_All	Unigene6768_All	45.87	62.84	23.29
Unigene6839_All	Unigene6839_All	45.84	406.33	9.78
Unigene1269_All	Unigene1269_All	45.82	5.89	6.77
CL49.Contig1_All	CL49.Contig1_All	45.82	1.27	13.36
CL1177.Contig2_All	CL1177.Contig2_All	45.8	0	0
Unigene2808_All	Unigene2808_All	45.79	12.58	13.45
Unigene6550_All	Unigene6550_All	45.77	19.15	12.45
Unigene1708_All	Unigene1708_All	45.71	43.87	57.62
CL1036.Contig1_All	CL1036.Contig1_All	45.7	1.26	39.63
Unigene9019_All	Unigene9019_All	45.69	22.01	14.51
CL723.Contig1_All	CL723.Contig1_All	45.69	17.11	62.11
Unigene5704_All	Unigene5704_All	45.67	12.15	6.85
Unigene30389_All	Unigene30389_All	45.64	1.01	124.35
CL1439.Contig1_All	CL1439.Contig1_All	45.61	378.51	12.24
Unigene9612_All	Unigene9612_All	45.58	10.29	5.75
Unigene3606_All	Unigene3606_All	45.58	124.35	65.29
CL1637.Contig2_All	CL1637.Contig2_All	45.49	366.43	0.27
Unigene2712_All	Unigene2712_All	45.46	15.46	12.18
Unigene1651_All	Unigene1651_All	45.41	11.52	14.39
CL2530.Contig1_All	CL2530.Contig1_All	45.39	0.15	0.47
CL2140.Contig2_All	CL2140.Contig2_All	45.37	0.4	5.89
Unigene10019_All	Unigene10019_All	45.37	16.73	9.71
Unigene2537_All	Unigene2537_All	45.32	28.93	34.3
Unigene7613_All	Unigene7613_All	45.3	2.35	0.91
CL220.Contig5_All	CL220.Contig5_All	45.3	27.88	2.59
Unigene30638_All	Unigene30638_All	45.29	10.76	6.08
Unigene4357_All	Unigene4357_All	45.29	18.05	1.86
Unigene2607_All	Unigene2607_All	45.26	64.58	14.32
Unigene2803_All	Unigene2803_All	45.24	8.43	13.54
Unigene25364_All	Unigene25364_All	45.22	0.08	0.19
Unigene28485_All	Unigene28485_All	45.12	0	36.2
CL1620.Contig3_All	CL1620.Contig3_All	45.08	222.37	1.01
CL904.Contig2_All	CL904.Contig2_All	45.07	16.94	12.4
Unigene1880_All	Unigene1880_All	45.07	57.38	5.59
CL282.Contig1_All	CL282.Contig1_All	45.06	5.2	7.42
Unigene4801_All	Unigene4801_All	45.04	6.92	14.13
Unigene5565_All	Unigene5565_All	45.04	1.49	0.5
CL2942.Contig1_All	CL2942.Contig1_All	45.01	0	6.68
Unigene4555_All	Unigene4555_All	44.97	3.02	0.99
Unigene15717_All	Unigene15717_All	44.97	0.11	0
CL840.Contig1_All	CL840.Contig1_All	44.95	268.76	1.63
Unigene695_All	Unigene695_All	44.95	14.76	7.87
Unigene28570_All	Unigene28570_All	44.88	0.04	0.07
CL2525.Contig2_All	CL2525.Contig2_All	44.88	16.16	13.48
Unigene5676_All	Unigene5676_All	44.84	2.44	2.45
CL967.Contig1_All	CL967.Contig1_All	44.83	0.06	0.05
CL1613.Contig2_All	CL1613.Contig2_All	44.81	188.11	93.17
CL367.Contig4_All	CL367.Contig4_All	44.81	59.55	14.02
CL979.Contig1_All	CL979.Contig1_All	44.74	40.06	103.55
Unigene2251_All	Unigene2251_All	44.73	29.61	11.88
Unigene7380_All	Unigene7380_All	44.71	4.05	29.83
Unigene4791_All	Unigene4791_All	44.69	14.28	10.55
CL3423.Contig9_All	CL3423.Contig9_All	44.68	18.25	13101.8
Unigene5911_All	Unigene5911_All	44.68	21.23	13.24
Unigene1609_All	Unigene1609_All	44.64	13.2	26.49
Unigene30877_All	Unigene30877_All	44.62	1.61	15.29
CL1116.Contig4_All	CL1116.Contig4_All	44.62	32.19	15.29
CL2710.Contig1_All	CL2710.Contig1_All	44.61	1.85	0.68
Unigene7940_All	Unigene7940_All	44.6	26.41	10.97
Unigene8374_All	Unigene8374_All	44.59	9.5	8.73
Unigene10678_All	Unigene10678_All	44.58	0	0.15
CL3121.Contig2_All	CL3121.Contig2_All	44.57	2.89	0.29
Unigene1487_All	Unigene1487_All	44.57	6.84	7.14
Unigene4579_All	Unigene4579_All	44.55	27.82	1.13
CL1391.Contig2_All	CL1391.Contig2_All	44.51	75.47	28.97
Unigene3802_All	Unigene3802_All	44.47	12.5	6.4
Unigene7844_All	Unigene7844_All	44.47	7.17	5.82
CL2164.Contig6_All	CL2164.Contig6_All	44.42	187.63	4.73
Unigene4735_All	Unigene4735_All	44.42	5.89	6.26
CL505.Contig1_All	CL505.Contig1_All	44.31	13.4	5.21
CL3048.Contig2_All	CL3048.Contig2_All	44.29	0	0
Unigene9693_All	Unigene9693_All	44.28	7.46	4.9
Unigene2722_All	Unigene2722_All	44.28	26	20.7
Unigene8679_All	Unigene8679_All	44.23	9.5	4.83
Unigene5865_All	Unigene5865_All	44.21	23.55	34.73
CL36.Contig3_All	CL36.Contig3_All	44.18	39.15	108.17
CL1553.Contig1_All	CL1553.Contig1_All	44.12	15.05	17.18
Unigene7445_All	Unigene7445_All	44.1	14.65	16.88
Unigene9883_All	Unigene9883_All	44.1	25.97	17.26
CL1117.Contig2_All	CL1117.Contig2_All	44.08	0.04	0.14
Unigene4921_All	Unigene4921_All	44.06	3.24	2.71
Unigene2807_All	Unigene2807_All	44.05	13.58	13.16
CL603.Contig1_All	CL603.Contig1_All	44.03	13.18	7.83
Unigene5976_All	Unigene5976_All	44.02	33.87	12.08
Unigene4717_All	Unigene4717_All	44	55.19	72.16
CL2673.Contig1_All	CL2673.Contig1_All	43.97	8.89	6.46
CL1094.Contig4_All	CL1094.Contig4_All	43.96	75.35	28.55
Unigene2674_All	Unigene2674_All	43.92	7.09	8.59
Unigene3630_All	Unigene3630_All	43.9	13.82	6.15
CL1329.Contig3_All	CL1329.Contig3_All	43.87	9.75	905.95
Unigene4858_All	Unigene4858_All	43.82	12.77	7.67
CL2657.Contig3_All	CL2657.Contig3_All	43.76	100.52	0.25
Unigene2993_All	Unigene2993_All	43.76	1239.68	2.03
Unigene5729_All	Unigene5729_All	43.75	9.94	25.84
Unigene5395_All	Unigene5395_All	43.75	6.12	2.57
Unigene3826_All	Unigene3826_All	43.74	43.67	42.58
Unigene8517_All	Unigene8517_All	43.72	18.31	20.8
Unigene8989_All	Unigene8989_All	43.71	17.62	8.78
Unigene9990_All	Unigene9990_All	43.7	6.83	9.51
CL204.Contig3_All	CL204.Contig3_All	43.66	12.14	34.16
Unigene8674_All	Unigene8674_All	43.63	8.17	8.72
Unigene5479_All	Unigene5479_All	43.63	1.77	3.16
CL3072.Contig2_All	CL3072.Contig2_All	43.61	18.16	14.91
CL2673.Contig2_All	CL2673.Contig2_All	43.6	8.65	7.3
CL755.Contig3_All	CL755.Contig3_All	43.6	0.22	7.21
Unigene2816_All	Unigene2816_All	43.57	18.71	9.11
CL3075.Contig1_All	CL3075.Contig1_All	43.56	15.11	9.77
Unigene7971_All	Unigene7971_All	43.55	11.26	7.79
CL2525.Contig1_All	CL2525.Contig1_All	43.52	0	0
Unigene4477_All	Unigene4477_All	43.51	7.21	3.66
Unigene5799_All	Unigene5799_All	43.5	22.68	25.78
CL2026.Contig2_All	CL2026.Contig2_All	43.46	29.85	8.11
Unigene2463_All	Unigene2463_All	43.44	5.66	1.36
CL1613.Contig1_All	CL1613.Contig1_All	43.44	0.23	69.69
Unigene7558_All	Unigene7558_All	43.41	29.99	4.27
Unigene9871_All	Unigene9871_All	43.39	15.77	101.96
CL757.Contig4_All	CL757.Contig4_All	43.34	50.18	27.55
Unigene7987_All	Unigene7987_All	43.32	16.69	15.34
Unigene6981_All	Unigene6981_All	43.32	17.3	10.98
Unigene5653_All	Unigene5653_All	43.22	8.05	4.77
Unigene7659_All	Unigene7659_All	43.21	5.11	2.98
Unigene5881_All	Unigene5881_All	43.2	10.22	12.12
CL1934.Contig1_All	CL1934.Contig1_All	43.19	10.76	1.44
Unigene9441_All	Unigene9441_All	43.08	1.33	9.36
[truncated: 35,437 more rows]
