# Supplementary material for: De Novo Assembly and Characterization of the Xenocatantops brachycerus Transcriptome
Source: Int J Mol Sci. 2018 Feb 8;19(2):520. doi: 10.3390/ijms19020520 (PMC5855742; doi:10.3390/ijms19020520)
Supplement: Supplementary file 1 [file ijms-19-00520-s001.zip › supplementary file/Table S6.xls]

## Sheet: F vs M
	Length	XF-Expression	XM-Expression	log2FoldChange(X_brachycerus_XM/X_brachycerus_XF)	Pvalue	FDR	Up/Down-Regulation(X_brachycerus_M/X_brachycerus_F)
Unigene33109_All	292	0.01	797.59	16.2834	8e-305	5.85344e-303	Up
CL1387.Contig3_All	225	0.01	621.42	15.9233	6.1397e-141	2.00205e-139	Up
Unigene33234_All	416	0.01	587.37	15.842	0	0	Up
Unigene33934_All	455	0.01	425.06	15.3754	0	0	Up
CL2096.Contig3_All	266	0.01	253.23	14.6282	2.09932e-81	3.61943e-80	Up
Unigene33403_All	260	0.01	231.3	14.4975	3.6684e-71	5.40809e-70	Up
CL1621.Contig1_All	547	0.01	149.57	13.8685	1.27197e-156	4.55536e-155	Up
CL2025.Contig1_All	2175	0.01	138.25	13.755	0	0	Up
Unigene33679_All	646	0.01	137.84	13.7507	2.62382e-180	1.11003e-178	Up
CL488.Contig2_All	5425	0.01	124.39	13.6026	0	0	Up
Unigene33491_All	489	0.01	105.69	13.3676	7.56716e-95	1.54132e-93	Up
CL1126.Contig3_All	420	0.01	102.39	13.3218	2.1084e-73	3.23101e-72	Up
CL2526.Contig1_All	659	0.01	95.29	13.2181	3.9007e-128	1.12959e-126	Up
Unigene33552_All	858	0.01	87.76	13.0993	5.53036e-164	2.09625e-162	Up
CL1816.Contig6_All	2210	0.01	84.52	13.0451	0	0	Up
Unigene34206_All	739	0.01	77.79	12.9254	4.2933e-121	1.16575e-119	Up
CL1281.Contig1_All	540	0.01	74.69	12.8667	3.04126e-77	4.92477e-76	Up
Unigene34332_All	249	0.01	63.08	12.623	2.38142e-18	1.09717e-17	Up
CL1674.Contig1_All	460	0.01	57.78	12.4964	8.51028e-48	8.30922e-47	Up
Unigene33701_All	397	0.01	56.67	12.4684	1.4871e-37	1.16342e-36	Up
CL1541.Contig2_All	1668	0.01	55.27	12.4323	5.8806e-221	3.09238e-219	Up
CL2492.Contig2_All	1757	0.01	50.91	12.3137	1.62441e-215	8.2505e-214	Up
Unigene33585_All	1028	0.01	50.78	12.31	6.81616e-118	1.78299e-116	Up
CL1722.Contig3_All	1866	0.01	50.2	12.2935	4.87526e-227	2.6536e-225	Up
CL1060.Contig1_All	2358	0.37	1713.89	12.1775	0	0	Up
CL1804.Contig2_All	4157	0.01	43.99	12.103	0	0	Up
Unigene30464_All	735	0.01	40.88	11.9972	1.76309e-63	2.30512e-62	Up
CL641.Contig3_All	265	0.01	39.48	11.9469	3.148e-13	1.20229e-12	Up
Unigene33174_All	1892	0.01	38.31	11.9035	3.80108e-176	1.56181e-174	Up
Unigene34327_All	2463	0.01	37.75	11.8823	3.07078e-230	1.68426e-228	Up
CL255.Contig3_All	769	0.01	36.57	11.8364	5.84922e-60	7.18693e-59	Up
Unigene33351_All	820	0.01	36.19	11.8214	1.93219e-64	2.56375e-63	Up
CL1616.Contig1_All	2359	0.01	34.14	11.7372	7.15466e-199	3.3658e-197	Up
Unigene33283_All	858	0.01	33.04	11.69	3.36182e-62	4.30395e-61	Up
CL1804.Contig1_All	3770	0.01	32.24	11.6546	2e-307	1.47545e-305	Up
CL2623.Contig1_All	889	0.15	467.88	11.607	0	0	Up
Unigene6707_All	1626	0.01	30.36	11.568	1.56095e-118	4.10121e-117	Up
Unigene33216_All	408	0.01	29.73	11.5377	6.54992e-21	3.25999e-20	Up
CL1616.Contig2_All	2350	0.01	29.32	11.5177	4.5849e-170	1.80893e-168	Up
Unigene33277_All	286	0.01	24.45	11.2556	1.04438e-09	3.38882e-09	Up
Unigene33492_All	4586	0.01	24.42	11.2538	2.71872e-285	1.84904e-283	Up
Unigene33244_All	9178	0.01	24.06	11.2324	0	0	Up
CL1387.Contig1_All	1168	0.25	575.06	11.1676	0	0	Up
Unigene33269_All	345	0.01	23	11.1674	1.37462e-12	5.10264e-12	Up
CL1376.Contig2_All	440	0.01	21.84	11.0928	2.173e-17	9.70107e-17	Up
Unigene2622_All	561	2.79	6046.14	11.0815	0	0	Up
Unigene33531_All	619	0.01	18.97	10.8895	4.1256e-24	2.2635e-23	Up
Unigene8213_All	794	0.01	18.16	10.8265	1.79376e-31	1.20097e-30	Up
CL91.Contig3_All	266	0.01	18.09	10.821	1.65809e-06	4.4682e-06	Up
Unigene33884_All	633	0.01	17.91	10.8065	1.80151e-23	9.67726e-23	Up
Unigene34022_All	309	0.01	17.39	10.764	4.16134e-08	1.241e-07	Up
CL2201.Contig2_All	451	2.31	3906.18	10.7236	0	0	Up
Unigene33671_All	392	0.01	15.59	10.6064	1.14455e-10	3.89211e-10	Up
Unigene33345_All	1000	0.01	15.48	10.5962	2.58742e-35	1.91952e-34	Up
CL2692.Contig2_All	959	0.01	15.13	10.5632	9.4073e-33	6.51721e-32	Up
CL2847.Contig1_All	1952	0.01	14.73	10.5245	1.60187e-70	2.33549e-69	Up
CL2028.Contig3_All	967	0.01	14.27	10.4788	3.74834e-31	2.48909e-30	Up
Unigene33344_All	1558	0.08	114	10.4767	0	0	Up
Unigene4741_All	440	2.4	3353.58	10.4485	0	0	Up
CL2830.Contig1_All	507	0.01	13.74	10.4242	1.50646e-13	5.82835e-13	Up
CL2089.Contig2_All	271	0.01	13.56	10.4051	3.1616e-05	7.66955e-05	Up
CL179.Contig1_All	699	0.01	13.36	10.3837	5.9767e-20	2.89244e-19	Up
CL3370.Contig1_All	496	5.66	7524.95	10.3767	0	0	Up
CL29.Contig6_All	295	0.01	13.18	10.3641	7.2403e-06	1.8596e-05	Up
Unigene33461_All	414	0.01	12.92	10.3354	1.04438e-09	3.3882e-09	Up
Unigene33770_All	309	0.01	12.85	10.3276	3.46482e-06	9.13429e-06	Up
Unigene33227_All	358	0.01	12.84	10.3264	8.69576e-08	2.54856e-07	Up
CL3401.Contig1_All	1370	0.01	12.53	10.2912	9.36682e-41	7.90292e-40	Up
CL2930.Contig2_All	3367	0.01	12.42	10.2784	9.91714e-106	2.32961e-104	Up
Unigene9519_All	1133	0.8	976.85	10.2539	0	0	Up
Unigene34117_All	512	0.01	12.12	10.2432	2.8725e-12	1.0483e-11	Up
Unigene34179_All	361	0.01	12.09	10.2396	1.81711e-07	5.20304e-07	Up
CL370.Contig4_All	924	2.78	3358.68	10.2386	0	0	Up
Unigene33816_All	341	0.01	12.05	10.2348	7.93472e-07	2.18862e-06	Up
CL687.Contig2_All	2379	0.46	547.95	10.2182	0	0	Up
CL707.Contig5_All	920	0.01	11.55	10.1737	4.1256e-24	2.26385e-23	Up
CL3269.Contig2_All	467	0.01	11.53	10.1712	2.3917e-10	8.01408e-10	Up
CL1505.Contig1_All	4639	0.07	80.61	10.1694	0	0	Up
CL1523.Contig2_All	349	0.01	11.49	10.1662	1.65809e-06	4.46921e-06	Up
CL2010.Contig3_All	536	0.01	11.37	10.151	2.8725e-12	1.04841e-11	Up
Unigene34092_All	475	0.36	400.08	10.1181	0	0	Up
Unigene8323_All	369	0.01	11.1	10.1163	3.79714e-07	1.06689e-06	Up
CL2586.Contig2_All	980	0.01	11.07	10.1124	9.44794e-25	5.29423e-24	Up
Unigene34425_All	1849	0.01	11.04	10.1085	4.89124e-50	4.99133e-49	Up
Unigene34380_All	562	0.01	10.95	10.0967	1.37462e-12	5.10105e-12	Up
Unigene34435_All	653	0.01	10.9	10.0901	3.7808e-15	1.54991e-14	Up
CL818.Contig2_All	444	0.01	10.77	10.0728	4.56044e-09	1.42813e-08	Up
CL1660.Contig2_All	2780	0.01	10.68	10.0607	2.31062e-74	3.58241e-73	Up
Unigene33229_All	1297	0.01	10.51	10.0375	1.9658e-32	1.34983e-31	Up
CL2096.Contig1_All	2347	1.65	1726.63	10.0313	0	0	Up
CL1166.Contig3_All	913	10.79	11153.6	10.0136	0	0	Up
Unigene34427_All	1093	0.01	10.33	10.0126	2.37118e-26	1.38682e-25	Up
CL619.Contig1_All	2075	0.01	10.31	10.0098	1.3453e-52	1.43948e-51	Up
Unigene2964_All	884	0.01	10.29	10.007	1.36871e-20	6.74084e-20	Up
Unigene5162_All	277	0.01	10.21	9.99577	0.00028849	0.000642597	Up
CL1281.Contig2_All	622	5.09	5191.2	9.99419	0	0	Up
CL179.Contig3_All	566	0.01	10.19	9.99294	1.25432e-11	4.4595e-11	Up
Unigene9700_All	620	4.62	4662.54	9.97901	0	0	Up
CL3370.Contig2_All	630	3.81	3748.56	9.94233	0	0	Up
CL2451.Contig1_All	2417	0.01	9.81	9.93811	5.33732e-59	6.4514e-58	Up
Unigene34316_All	1506	0.01	9.79	9.93517	1.2382e-35	9.25113e-35	Up
CL1707.Contig2_All	1894	2.51	2433.08	9.92088	0	0	Up
Unigene33292_All	332	0.01	9.65	9.91439	3.1616e-05	7.67007e-05	Up
CL2623.Contig2_All	807	0.35	337.53	9.91345	0	0	Up
Unigene33933_All	1497	0.01	9.58	9.90388	1.12984e-34	8.25157e-34	Up
Unigene34436_All	430	0.01	9.57	9.90238	8.69576e-08	2.54877e-07	Up
CL2847.Contig3_All	1074	0.01	9.49	9.89026	8.62108e-24	4.66825e-23	Up
Unigene2028_All	553	3.13	2920.53	9.86585	0	0	Up
CL3150.Contig2_All	960	0.01	9.33	9.86573	1.36871e-20	6.74177e-20	Up
CL1904.Contig3_All	557	0.01	9.25	9.85331	2.3917e-10	8.01333e-10	Up
Unigene33857_All	509	0.01	9.17	9.84078	2.1824e-09	6.96316e-09	Up
CL3343.Contig2_All	1739	0.07	63.54	9.82609	1.88866e-263	1.18518e-261	Up
CL2112.Contig1_All	835	0.01	8.99	9.81218	9.48876e-17	4.13884e-16	Up
CL2891.Contig1_All	2286	0.01	8.92	9.8009	1.12013e-50	1.15627e-49	Up
CL983.Contig1_All	427	0.01	8.79	9.77972	3.79714e-07	1.06706e-06	Up
CL221.Contig2_All	1043	2.41	2096.3	9.7646	0	0	Up
Unigene33157_All	600	0.01	8.67	9.75989	5.4772e-11	1.88864e-10	Up
Unigene33960_All	715	0.01	8.63	9.75322	1.50646e-13	5.82898e-13	Up
CL1478.Contig2_All	477	0.01	8.42	9.71768	8.69576e-08	2.54898e-07	Up
Unigene33130_All	338	0.01	8.37	9.70908	6.60666e-05	0.000156493	Up
CL2089.Contig1_All	769	2.39	1983.66	9.69694	0	0	Up
Unigene34276_All	1257	0.01	8.25	9.68825	9.44794e-25	5.29506e-24	Up
CL2115.Contig2_All	406	8.94	7353.68	9.68398	0	0	Up
Unigene8648_All	411	8.9	7187.27	9.65742	0	0	Up
Unigene33289_All	620	0.01	8.04	9.65105	1.14455e-10	3.89174e-10	Up
CL641.Contig4_All	1830	1.34	1067.67	9.63802	0	0	Up
CL278.Contig1_All	597	18.69	14884.1	9.63729	0	0	Up
CL1575.Contig1_All	1067	0.01	7.95	9.63481	1.24892e-19	5.98739e-19	Up
Unigene33879_All	822	0.01	7.8	9.60733	1.65095e-14	6.60566e-14	Up
Unigene33183_All	651	0.01	7.78	9.60363	5.4772e-11	1.8881e-10	Up
Unigene33858_All	598	0.01	7.62	9.57365	1.04438e-09	3.38851e-09	Up
CL1702.Contig2_All	416	0.01	7.55	9.56033	7.2403e-06	1.85974e-05	Up
Unigene33285_All	591	0.01	7.46	9.54303	2.1824e-09	6.96379e-09	Up
Unigene34224_All	1801	0.01	7.45	9.5411	4.50184e-33	3.13889e-32	Up
CL632.Contig2_All	1717	0.11	81.91	9.54039	0	0	Up
CL2835.Contig1_All	1071	1.35	1003.37	9.53768	0	0	Up
CL252.Contig3_All	2304	0.01	7.43	9.53722	1.12497e-42	9.88394e-42	Up
Unigene33698_All	1040	0.01	7.39	9.52943	4.97634e-18	2.27539e-17	Up
Unigene9518_All	819	2.21	1619.48	9.51727	0	0	Up
CL1764.Contig3_All	746	8.02	5861.45	9.51344	0	0	Up
CL1240.Contig1_All	968	0.55	399.49	9.50451	0	0	Up
Unigene33982_All	719	1.2	868	9.49852	0	0	Up
CL2876.Contig2_All	553	1.14	819.58	9.48971	0	0	Up
Unigene33122_All	417	0.01	7.16	9.48382	1.51297e-05	3.7913e-05	Up
CL1693.Contig4_All	3602	0.01	7.1	9.47168	4.42486e-65	5.92848e-64	Up
CL2847.Contig2_All	511	0.01	7.09	9.46964	1.81711e-07	5.20554e-07	Up
Unigene34264_All	1078	0.12	84.4	9.45806	5.014e-204	2.4128e-202	Up
Unigene34322_All	359	0.01	6.97	9.44501	0.000138056	0.00031723	Up
CL1387.Contig2_All	1130	0.77	534.51	9.43914	0	0	Up
CL2375.Contig1_All	1569	0.01	6.94	9.43879	2.37118e-26	1.38705e-25	Up
Unigene33797_All	576	0.01	6.87	9.42417	1.99139e-08	6.03605e-08	Up
CL1674.Contig2_All	366	0.01	6.75	9.39874	0.000138056	0.000317149	Up
CL370.Contig1_All	985	1.36	891.72	9.35684	0	0	Up
Unigene33137_All	973	0.01	6.51	9.34651	7.90058e-15	3.20093e-14	Up
CL1280.Contig5_All	851	0.01	6.49	9.34207	1.37462e-12	5.10158e-12	Up
CL1625.Contig5_All	1853	0.01	6.49	9.34207	1.49353e-29	9.52966e-29	Up
Unigene33694_All	513	0.01	6.38	9.31741	7.93472e-07	2.18845e-06	Up
CL2724.Contig1_All	1576	1.03	648.48	9.29827	0	0	Up
Unigene33134_All	1066	0.01	6.25	9.28771	8.65834e-16	3.64311e-15	Up
CL63.Contig3_All	5473	0.01	6.23	9.28309	8.32878e-88	1.56767e-86	Up
Unigene34375_All	1191	0.01	6.2	9.27612	1.03988e-17	4.70537e-17	Up
Unigene33655_All	567	0.01	6.14	9.26209	1.81711e-07	5.20345e-07	Up
CL1162.Contig1_All	469	0.01	6.11	9.25503	7.2403e-06	1.86014e-05	Up
CL1804.Contig4_All	4176	0.01	6.11	9.25503	2.1175e-65	2.85527e-64	Up
CL1820.Contig3_All	6519	0.01	6.09	9.2503	1.57447e-102	3.54019e-101	Up
Unigene34221_All	1010	0.01	6.09	9.2503	1.65095e-14	6.6064e-14	Up
CL2467.Contig2_All	633	0.01	6.06	9.24317	1.99139e-08	6.03554e-08	Up
Unigene33964_All	655	0.01	6.03	9.23601	9.52978e-09	2.93514e-08	Up
CL304.Contig1_All	907	1.2	720.06	9.22894	0	0	Up
CL795.Contig4_All	1937	0.01	5.97	9.22159	1.36282e-28	8.47455e-28	Up
CL2420.Contig2_All	1386	0.19	112.94	9.21534	0	0	Up
CL74.Contig1_All	493	2.69	1593.54	9.21041	0	0	Up
Unigene34077_All	400	0.01	5.84	9.18982	0.000138056	0.000316945	Up
CL1183.Contig3_All	953	5.36	3071.63	9.16256	0	0	Up
Unigene33520_All	406	0.01	5.71	9.15735	0.000138056	0.000317251	Up
Unigene33352_All	1033	0.01	5.66	9.14466	7.20914e-14	2.82837e-13	Up
CL2340.Contig4_All	5396	0.01	5.62	9.13443	3.33294e-78	5.48415e-77	Up
Unigene33186_All	475	0.01	5.62	9.13443	1.51297e-05	3.79157e-05	Up
Unigene33844_All	541	0.01	5.61	9.13186	1.65809e-06	4.46887e-06	Up
CL74.Contig2_All	466	2.92	1630.76	9.12536	0	0	Up
Unigene34317_All	391	0.01	5.55	9.11634	0.00028849	0.000642436	Up
Unigene33890_All	1342	0.01	5.52	9.10852	4.97634e-18	2.2751e-17	Up
Unigene33390_All	504	0.01	5.51	9.10591	7.2403e-06	1.86001e-05	Up
Unigene33454_All	485	0.01	5.46	9.09276	1.51297e-05	3.79263e-05	Up
CL2115.Contig1_All	433	11.59	6308.62	9.0883	0	0	Up
Unigene33650_All	1002	0.01	5.43	9.08481	6.57822e-13	2.47975e-12	Up
CL1281.Contig5_All	592	1.81	981.9	9.08344	0	0	Up
CL775.Contig1_All	444	0.01	5.39	9.07414	6.60666e-05	0.000156514	Up
Unigene33643_All	537	0.01	5.35	9.0634	3.46482e-06	9.13362e-06	Up
CL1431.Contig1_All	649	0.01	5.27	9.04166	1.81711e-07	5.20429e-07	Up
Unigene34156_All	404	0.01	5.27	9.04166	0.00028849	0.000642677	Up
CL641.Contig2_All	1423	0.71	370.26	9.0265	0	0	Up
Unigene33304_All	1161	0.01	5.18	9.01681	1.65095e-14	6.60492e-14	Up
Unigene33893_All	434	0.01	5.15	9.00843	0.000138056	0.000317128	Up
Unigene34200_All	695	0.01	5.14	9.00562	4.16134e-08	1.2409e-07	Up
CL3389.Contig2_All	645	0.01	5.09	8.99152	3.79714e-07	1.06698e-06	Up
CL652.Contig6_All	413	0.01	5.09	8.99152	0.00028849	0.000642516	Up
Unigene33589_All	2949	0.24	120.32	8.96963	0	0	Up
CL590.Contig1_All	3986	0.01	4.97	8.9571	1.12013e-50	1.15594e-49	Up
CL1983.Contig4_All	2022	0.01	4.9	8.93664	9.44794e-25	5.29589e-24	Up
CL574.Contig9_All	3872	0.01	4.8	8.90689	1.77836e-47	1.72362e-46	Up
CL1015.Contig1_All	975	0.01	4.73	8.8857	5.4772e-11	1.88828e-10	Up
Unigene34063_All	565	0.01	4.7	8.87652	7.2403e-06	1.85987e-05	Up
Unigene34398_All	696	0.01	4.69	8.87344	1.81711e-07	5.20262e-07	Up
Unigene34093_All	1177	1.21	552.59	8.83506	0	0	Up
Unigene33519_All	844	0.01	4.56	8.83289	4.56044e-09	1.428e-08	Up
Unigene33437_All	526	0.01	4.54	8.82655	3.1616e-05	7.66903e-05	Up
CL1012.Contig2_All	475	0.01	4.5	8.81378	0.000138056	0.000317271	Up
CL1366.Contig1_All	3283	0.01	4.45	8.79766	3.10754e-37	2.40951e-36	Up
CL1820.Contig2_All	6549	0.01	4.4	8.78136	1.10574e-74	1.72559e-73	Up
CL2010.Contig2_All	482	0.01	4.4	8.78136	0.000138056	0.000316965	Up
CL1838.Contig1_All	2978	6.15	2697.86	8.77701	0	0	Up
CL1093.Contig2_All	874	0.01	4.37	8.77149	9.52978e-09	2.93539e-08	Up
CL2134.Contig2_All	504	0.01	4.31	8.75154	0.000138056	0.000316986	Up
Unigene33734_All	491	0.01	4.29	8.74483	0.000138056	0.00031721	Up
CL2693.Contig2_All	1229	0.01	4.24	8.72792	1.37462e-12	5.10211e-12	Up
CL59.Contig1_All	525	0.01	4.23	8.72451	6.60666e-05	0.000156462	Up
CL1804.Contig5_All	3244	0.06	24.58	8.67831	5.87002e-198	2.7542e-196	Up
CL632.Contig1_All	1621	0.12	48.76	8.66652	8.83716e-187	3.90519e-185	Up
CL1844.Contig2_All	1336	0.01	4.04	8.65821	3.148e-13	1.20242e-12	Up
CL1240.Contig3_All	230	4	1592.09	8.63671	0	0	Up
Unigene4771_All	580	0.01	3.97	8.633	3.1616e-05	7.67059e-05	Up
CL1240.Contig2_All	1435	0.61	241.87	8.63121	0	0	Up
Unigene4825_All	1718	0.29	114.87	8.62973	0	0	Up
CL873.Contig2_All	1690	0.01	3.86	8.59246	4.14342e-16	1.7663e-15	Up
Unigene33368_All	497	0.01	3.86	8.59246	0.00028849	0.000642557	Up
Unigene33642_All	813	0.01	3.86	8.59246	1.81711e-07	5.20387e-07	Up
Unigene33335_All	593	0.01	3.85	8.58871	3.1616e-05	7.67163e-05	Up
CL149.Contig1_All	2347	0.01	3.84	8.58496	7.8666e-23	4.13127e-22	Up
Unigene34429_All	630	0.01	3.81	8.57365	1.51297e-05	3.7921e-05	Up
CL2789.Contig2_All	1398	3.34	1254.09	8.55258	0	0	Up
Unigene34306_All	576	0.01	3.72	8.53916	6.60666e-05	0.000156483	Up
Unigene1946_All	1206	0.01	3.69	8.52748	5.4772e-11	1.88846e-10	Up
Unigene34114_All	550	0.01	3.66	8.5157	0.000138056	0.000317189	Up
CL1505.Contig2_All	3244	0.01	3.65	8.51175	3.4203e-30	2.21482e-29	Up
CL652.Contig11_All	1004	0.13	46.45	8.48102	1.54736e-102	3.4858e-101	Up
CL3296.Contig1_All	853	0.01	3.56	8.47573	3.79714e-07	1.06714e-06	Up
CL1820.Contig4_All	6501	0.01	3.5	8.45121	5.33732e-59	6.44922e-58	Up
Unigene33270_All	847	0.01	3.5	8.45121	3.79714e-07	1.06731e-06	Up
CL2504.Contig1_All	1029	0.01	3.49	8.44708	9.52978e-09	2.93488e-08	Up
Unigene34144_All	711	0.01	3.48	8.44294	7.2403e-06	1.86027e-05	Up
CL1052.Contig2_All	677	0.01	3.44	8.42626	3.1616e-05	7.67268e-05	Up
CL1183.Contig2_All	954	0.7	239.11	8.4161	0	0	Up
Unigene33224_All	581	0.01	3.39	8.40514	0.000138056	0.000317006	Up
CL1750.Contig1_All	612	0.01	3.27	8.35315	0.000138056	0.000317108	Up
Unigene869_All	599	0.01	3.26	8.34873	0.000138056	0.000317087	Up
CL480.Contig1_All	4580	2.09	680.51	8.34697	0	0	Up
Unigene33254_All	685	0.01	3.19	8.31741	3.1616e-05	7.67216e-05	Up
CL1085.Contig2_All	3928	0.01	3.09	8.27146	3.74834e-31	2.48862e-30	Up
Unigene33733_All	663	0.01	3.09	8.27146	6.60666e-05	0.000156503	Up
Unigene33299_All	5281	0.15	45.32	8.23904	0	0	Up
CL1918.Contig1_All	756	0.01	3.02	8.2384	1.51297e-05	3.79237e-05	Up
Unigene33628_All	645	0.01	2.95	8.20457	0.000138056	0.000316924	Up
CL2492.Contig1_All	1775	0.01	2.94	8.19967	3.148e-13	1.20255e-12	Up
CL95.Contig2_All	777	0.01	2.92	8.18982	1.51297e-05	3.79183e-05	Up
CL5.Contig2_All	815	0.01	2.88	8.16993	1.51297e-05	3.7929e-05	Up
Unigene33266_All	535	0.3	85.47	8.15431	5.1758e-85	9.35732e-84	Up
CL2951.Contig1_All	617	0.73	205.12	8.13436	2.93982e-245	1.72081e-243	Up
CL136.Contig6_All	7138	0.01	2.78	8.11894	1.22757e-51	1.28878e-50	Up
CL1541.Contig1_All	1657	0.21	56.22	8.06455	2.24144e-218	1.16666e-216	Up
Unigene33140_All	833	0.01	2.67	8.0607	3.1616e-05	7.67111e-05	Up
CL1027.Contig2_All	746	0.01	2.65	8.04985	0.000138056	0.000317047	Up
Unigene1722_All	616	5.4	1412.26	8.03083	0	0	Up
Unigene10387_All	476	5.66	1434.67	7.9857	0	0	Up
CL715.Contig2_All	607	1.15	287.22	7.96438	0	0	Up
CL1620.Contig5_All	564	1.79	429.28	7.90582	0	0	Up
Unigene33479_All	315	0.71	170.07	7.90409	3.11514e-73	4.75949e-72	Up
Unigene999_All	3744	0.03	7.08	7.88264	1.34488e-65	1.81826e-64	Up
Unigene33460_All	447	0.78	180.5	7.85431	3.7586e-137	1.1866e-135	Up
CL443.Contig4_All	775	0.01	2.3	7.84549	0.00028849	0.000642476	Up
Unigene6752_All	786	0.01	2.3	7.84549	0.000138056	0.000317169	Up
CL1880.Contig1_All	3675	0.01	2.27	7.82655	1.49998e-21	7.6034e-21	Up
Unigene33143_All	740	0.19	40.69	7.74253	8.79558e-62	1.11644e-60	Up
CL63.Contig1_All	4893	0.05	10.49	7.71287	5.6541e-127	1.6268e-125	Up
CL78.Contig1_All	1404	0.01	2.09	7.70736	1.81711e-07	5.20512e-07	Up
CL647.Contig4_All	2800	0.01	1.98	7.62936	1.65095e-14	6.60714e-14	Up
CL574.Contig8_All	4193	0.01	1.93	7.59246	3.13444e-21	1.5741e-20	Up
CL1620.Contig6_All	635	1.6	282.99	7.46654	0	0	Up
CL2028.Contig2_All	1037	0.19	33.57	7.46503	9.82756e-77	1.5835e-75	Up
CL80.Contig6_All	1330	0.01	1.76	7.45943	3.46482e-06	9.13294e-06	Up
CL1537.Contig1_All	1243	0.01	1.73	7.43463	1.51297e-05	3.79104e-05	Up
CL2697.Contig2_All	583	0.26	42.22	7.34327	7.4369e-47	7.13439e-46	Up
CL36.Contig4_All	3876	0.01	1.62	7.33985	1.98283e-16	8.55161e-16	Up
CL2251.Contig1_All	1985	0.43	69.31	7.33258	0	0	Up
CL3358.Contig1_All	1658	1.12	177.02	7.30427	0	0	Up
CL3200.Contig1_All	3070	0.01	1.53	7.25739	2.8725e-12	1.04851e-11	Up
CL3337.Contig2_All	1880	0.01	1.53	7.25739	1.81711e-07	5.20471e-07	Up
Unigene589_All	1640	0.01	1.53	7.25739	1.65809e-06	4.46955e-06	Up
CL254.Contig1_All	1535	0.09	13.19	7.1953	1.54389e-46	1.47121e-45	Up
CL1166.Contig1_All	879	9.84	1411.05	7.1639	0	0	Up
Unigene6763_All	677	36.36	5035.98	7.11378	0	0	Up
CL565.Contig2_All	1331	0.01	1.37	7.09803	6.60666e-05	0.000156451	Up
CL933.Contig2_All	417	3.48	470.24	7.07817	0	0	Up
Unigene34136_All	1530	0.16	21	7.03617	5.0359e-73	7.66461e-72	Up
Unigene33891_All	1538	0.08	10.44	7.02791	4.95818e-37	3.82617e-36	Up
CL589.Contig4_All	19641	0.27	35.22	7.02729	0	0	Up
Unigene34318_All	1666	0.07	9.08	7.01919	3.92514e-35	2.89389e-34	Up
Unigene9064_All	515	66.18	8273.8	6.96601	0	0	Up
Unigene33654_All	1866	0.07	8.73	6.96248	2.68562e-38	2.14094e-37	Up
CL2423.Contig2_All	1735	23.7	2924.85	6.94733	0	0	Up
CL638.Contig6_All	2632	0.01	1.22	6.93074	1.99139e-08	6.03657e-08	Up
CL1745.Contig2_All	3113	2.79	329.89	6.88558	0	0	Up
Unigene3863_All	1674	1.18	136.89	6.85809	0	0	Up
CL933.Contig1_All	441	0.9	102.08	6.82556	1.31676e-74	2.05043e-73	Up
CL2973.Contig3_All	1443	9.06	962.86	6.73167	0	0	Up
CL3334.Contig2_All	722	0.2	21.09	6.72042	1.04473e-30	6.86098e-30	Up
CL589.Contig6_All	2826	0.01	1.03	6.6865	8.69576e-08	2.54835e-07	Up
Unigene33307_All	1827	0.07	6.9	6.6231	1.91388e-29	1.21748e-28	Up
Unigene10238_All	1138	0.11	10.23	6.53916	1.16422e-25	6.70912e-25	Up
Unigene34085_All	1610	0.23	20.94	6.50848	1.71742e-75	2.71337e-74	Up
CL198.Contig1_All	338	0.62	55.39	6.48121	1.32043e-26	7.77496e-26	Up
CL246.Contig3_All	2690	0.01	0.89	6.47573	1.65809e-06	4.46853e-06	Up
CL641.Contig5_All	265	1.98	176.15	6.47516	8.30494e-53	8.91838e-52	Up
CL1296.Contig1_All	1599	0.5	41.69	6.38163	1.53412e-147	5.20698e-146	Up
CL1974.Contig3_All	1865	0.47	38.85	6.36911	2.61042e-162	9.78045e-161	Up
CL2769.Contig1_All	5229	1.51	121.48	6.33003	0	0	Up
CL2422.Contig1_All	2042	0.26	20.45	6.29745	1.08186e-94	2.19857e-93	Up
Unigene1226_All	2617	0.41	32.13	6.29215	7.42916e-192	3.39649e-190	Up
CL1904.Contig1_All	2559	0.09	7.03	6.28746	8.53302e-42	7.33992e-41	Up
Unigene34360_All	1705	0.14	10.65	6.24928	7.4617e-41	6.30747e-40	Up
Unigene33271_All	509	0.32	24.1	6.23482	6.94384e-22	3.5572e-21	Up
CL1898.Contig1_All	1795	0.08	5.98	6.224	1.02524e-24	5.736e-24	Up
CL3378.Contig2_All	446	1.17	86.44	6.20712	1.34741e-62	1.73935e-61	Up
CL574.Contig6_All	3596	0.01	0.73	6.18982	3.79714e-07	1.06723e-06	Up
Unigene33206_All	1506	0.33	23.53	6.15589	2.05248e-77	3.33118e-76	Up
CL1804.Contig3_All	3684	0.05	3.54	6.14568	1.17863e-31	7.94192e-31	Up
CL1764.Contig1_All	283	0.87	61.48	6.14296	2.9501e-21	1.48257e-20	Up
CL1838.Contig2_All	2969	12.37	839.4	6.08444	0	0	Up
Unigene33231_All	2906	0.41	27.75	6.08072	4.13938e-183	1.78719e-181	Up
Unigene34245_All	373	0.52	34.34	6.04523	2.2514e-19	1.07299e-18	Up
Unigene8050_All	687	2.55	168.38	6.04508	8.22788e-216	4.18497e-214	Up
Unigene33859_All	392	6.25	403.28	6.01178	4.23762e-233	2.36419e-231	Up
CL735.Contig3_All	1689	0.15	9.65	6.00749	3.75922e-36	2.84439e-35	Up
CL909.Contig2_All	2163	0.17	10.91	6.00397	3.42682e-53	3.7157e-52	Up
CL3035.Contig1_All	380	3.04	194.59	6.00022	1.18187e-107	2.82463e-106	Up
CL1831.Contig2_All	2376	0.01	0.62	5.9542	0.00028849	0.000642717	Up
CL1816.Contig1_All	2789	1.05	64.71	5.94553	0	0	Up
CL319.Contig5_All	2592	0.01	0.6	5.90689	0.000138056	0.000317067	Up
Unigene4959_All	2310	0.47	27.34	5.86221	7.3602e-140	2.37187e-138	Up
CL2693.Contig1_All	1355	0.09	5.2	5.85244	1.27668e-15	5.32536e-15	Up
CL1844.Contig1_All	1498	0.16	9.22	5.84862	1.17863e-31	7.94042e-31	Up
Unigene9787_All	946	2.42	133.46	5.78526	3.96174e-249	2.36948e-247	Up
Unigene34297_All	699	0.21	11.54	5.78011	6.22282e-16	2.63105e-15	Up
Unigene33707_All	1183	0.11	6.01	5.77179	1.27668e-15	5.32598e-15	Up
CL2423.Contig1_All	269	2.88	157.27	5.77103	6.1152e-47	5.87909e-46	Up
Unigene33366_All	421	1.71	92.13	5.7516	1.37525e-59	1.68109e-58	Up
CL1625.Contig4_All	2761	0.3	15.8	5.71882	2.86152e-98	6.10355e-97	Up
CL715.Contig1_All	651	0.78	41.04	5.71741	1.94039e-49	1.95827e-48	Up
CL1820.Contig1_All	6477	0.07	3.67	5.71228	6.46262e-55	7.24959e-54	Up
CL247.Contig2_All	1368	3.59	188.2	5.71214	0	0	Up
Unigene2841_All	1103	0.12	6.26	5.70506	5.36804e-15	2.18803e-14	Up
CL278.Contig2_All	594	25.01	1287.93	5.68641	0	0	Up
Unigene33168_All	247	1.15	57.13	5.63454	5.36804e-15	2.18778e-14	Up
CL2481.Contig1_All	2040	0.14	6.71	5.58281	7.74058e-31	5.09466e-30	Up
CL1679.Contig2_All	1810	0.34	16.14	5.56896	6.78574e-63	8.8074e-62	Up
Unigene33306_All	913	0.15	7.03	5.55049	1.93291e-13	7.44915e-13	Up
Unigene1966_All	1067	14.05	646.81	5.5247	0	0	Up
CL1689.Contig1_All	1636	2.84	128.37	5.49827	0	0	Up
Unigene34345_All	531	0.3	13.44	5.48543	8.08056e-13	3.02881e-12	Up
CL304.Contig2_All	1012	12.94	573.92	5.47094	0	0	Up
CL3334.Contig1_All	1502	0.42	17.39	5.37172	1.57021e-54	1.7428e-53	Up
CL2602.Contig2_All	379	0.51	20.18	5.30629	1.40357e-11	4.98121e-11	Up
Unigene33196_All	889	0.31	12.04	5.27942	3.27632e-21	1.64419e-20	Up
Unigene33212_All	1337	0.19	7.29	5.26185	1.35677e-20	6.68668e-20	Up
CL714.Contig4_All	4306	0.01	0.38	5.24793	6.60666e-05	0.000156472	Up
Unigene33167_All	848	0.16	5.93	5.21189	2.41468e-10	8.08425e-10	Up
CL183.Contig2_All	974	0.14	5.17	5.20667	1.18684e-10	4.03323e-10	Up
Unigene3002_All	393	15.79	579.92	5.19877	0	0	Up
CL1996.Contig4_All	3600	1.21	44.16	5.18966	0	0	Up
CL1904.Contig2_All	2669	0.16	5.77	5.17243	3.42374e-34	2.46369e-33	Up
CL750.Contig2_All	418	0.43	15.45	5.16713	2.41468e-10	8.08501e-10	Up
Unigene33172_All	564	0.28	10.01	5.15987	2.41468e-10	8.08577e-10	Up
Unigene33987_All	1155	0.22	7.76	5.14048	1.93755e-18	8.95214e-18	Up
Unigene33187_All	2922	0.2	6.98	5.12516	4.66956e-44	4.22425e-43	Up
Unigene33393_All	1628	0.23	7.99	5.11849	2.08578e-27	1.26036e-26	Up
CL2309.Contig1_All	2177	42.76	1417.11	5.05055	0	0	Up
CL897.Contig2_All	2914	0.17	5.62	5.04696	1.97202e-35	1.46725e-34	Up
Unigene33927_All	869	0.16	5.25	5.03617	2.0243e-09	6.47551e-09	Up
Unigene33210_All	956	0.14	4.53	5.01601	4.10538e-09	1.28879e-08	Up
CL2197.Contig4_All	4530	0.01	0.32	5	0.00028849	0.000642637	Up
CL1849.Contig1_All	3772	0.14	4.47	4.99678	2.8314e-37	2.1973e-36	Up
CL830.Contig1_All	1165	0.12	3.83	4.99624	2.0243e-09	6.47609e-09	Up
CL1129.Contig2_All	583	1.87	58.39	4.96461	2.19398e-56	2.51811e-55	Up
CL1594.Contig3_All	2034	0.79	24.51	4.95537	7.17524e-102	1.60425e-100	Up
Unigene33281_All	793	0.18	5.5	4.93336	8.3182e-09	2.57018e-08	Up
CL2657.Contig1_All	1061	22.39	679.07	4.92263	0	0	Up
Unigene8291_All	765	1.66	50.33	4.92216	2.11766e-68	3.0041e-67	Up
CL2028.Contig1_All	1149	0.82	24.1	4.87727	2.4875e-53	2.7013e-52	Up
CL2490.Contig1_All	555	2.55	74.83	4.87505	1.43015e-66	1.96404e-65	Up
Unigene33128_All	378	0.51	14.93	4.87157	1.68376e-08	5.11619e-08	Up
CL1265.Contig1_All	1754	13.99	403.98	4.85182	0	0	Up
CL3378.Contig1_All	325	0.67	19.32	4.84979	1.68376e-08	5.11532e-08	Up
Unigene34391_All	686	0.85	24.33	4.83913	2.56858e-29	1.6296e-28	Up
Unigene34168_All	1183	0.77	21.93	4.8319	5.58704e-50	5.69811e-49	Up
Unigene2993_All	587	43.76	1239.68	4.82421	0	0	Up
CL91.Contig2_All	2586	3.02	83.69	4.79243	0	0	Up
Unigene33494_All	509	0.32	8.83	4.78627	6.8768e-08	2.0266e-07	Up
CL1923.Contig2_All	1532	0.62	17.05	4.78136	4.12618e-52	4.37179e-51	Up
Unigene1639_All	775	26.74	733.44	4.77761	0	0	Up
Unigene7684_All	1068	1.51	40.61	4.74921	8.60142e-81	1.47301e-79	Up
Unigene33150_All	592	1.14	30.56	4.74454	3.13046e-30	2.02971e-29	Up
CL1895.Contig2_All	426	2.52	67.08	4.73439	9.08172e-41	7.66419e-40	Up
Unigene9805_All	1932	2.65	70.05	4.72432	5.51268e-265	3.49e-263	Up
Unigene33542_All	701	0.83	21.9	4.72168	6.9327e-27	4.11879e-26	Up
CL2717.Contig1_All	607	0.87	22.81	4.71251	9.892e-24	5.34995e-23	Up
CL650.Contig3_All	531	9.97	257.77	4.69235	1.87881e-208	9.18971e-207	Up
CL378.Contig1_All	568	1.92	49.3	4.68241	8.06392e-45	7.41706e-44	Up
Unigene33709_All	787	0.18	4.59	4.67243	2.79518e-07	7.92415e-07	Up
Unigene5343_All	5678	1.72	43.72	4.66781	0	0	Up
CL1722.Contig5_All	3548	5.24	133.05	4.66626	0	0	Up
Unigene3024_All	1147	8.61	218.09	4.66277	0	0	Up
Unigene6081_All	424	6.35	160.47	4.6594	4.1206e-94	8.30306e-93	Up
CL2107.Contig2_All	2124	0.31	7.83	4.65867	2.75534e-34	1.98591e-33	Up
Unigene33133_All	658	0.27	6.75	4.64386	1.68376e-08	5.11575e-08	Up
CL1575.Contig2_All	1280	0.6	14.78	4.62254	3.15084e-36	2.3876e-35	Up
CL1288.Contig2_All	482	1.39	34.14	4.61831	4.54534e-25	2.56838e-24	Up
CL652.Contig1_All	1027	0.26	6.25	4.58727	2.41674e-12	8.87505e-12	Up
Unigene10063_All	567	201.24	4832.43	4.58576	0	0	Up
Unigene8126_All	566	1.1	26.37	4.58332	3.65998e-24	2.01175e-23	Up
Unigene7473_All	1528	4.58	109.33	4.5772	0	0	Up
Unigene34064_All	716	0.2	4.74	4.56682	1.12987e-06	3.09073e-06	Up
CL1723.Contig1_All	817	7.15	167.15	4.54706	8.46554e-232	4.69364e-230	Up
Unigene34373_All	672	0.22	5.14	4.54619	1.12987e-06	3.09049e-06	Up
Unigene33710_All	1131	0.46	10.68	4.53713	5.86968e-23	3.09576e-22	Up
CL869.Contig3_All	3641	1.13	26.18	4.53407	1.0917e-189	4.90934e-188	Up
Unigene33593_All	2153	0.22	5.05	4.52071	4.6801e-22	2.40893e-21	Up
CL2592.Contig1_All	457	0.38	8.36	4.45943	2.2663e-06	6.05466e-06	Up
CL872.Contig1_All	2442	1.04	22.75	4.45121	7.4743e-108	1.78992e-106	Up
CL1900.Contig3_All	979	0.27	5.88	4.44478	3.86402e-11	1.34067e-10	Up
CL1527.Contig2_All	2578	0.44	9.58	4.44445	5.1387e-49	5.13381e-48	Up
CL2942.Contig2_All	2954	1.14	24.32	4.41504	4.3375e-140	1.40158e-138	Up
Unigene3613_All	530	279.11	5893.39	4.40019	0	0	Up
Unigene33286_All	563	0.28	5.9	4.39722	4.53778e-06	1.17854e-05	Up
Unigene6122_All	492	0.34	7.13	4.3903	4.53778e-06	1.17846e-05	Up
CL299.Contig9_All	6536	116.56	2436.94	4.38593	0	0	Up
Unigene5748_All	480	1000.39	20759.2	4.37512	0	0	Up
CL2857.Contig1_All	854	1.47	29.95	4.34867	6.29958e-44	5.68012e-43	Up
CL2815.Contig1_All	2273	0.61	12.42	4.34771	9.64606e-55	1.07767e-53	Up
CL299.Contig5_All	6324	192.29	3909.05	4.34546	0	0	Up
Unigene34335_All	554	2.56	51.89	4.34124	1.25201e-43	1.12097e-42	Up
CL1637.Contig1_All	2473	56.6	1146.26	4.33999	0	0	Up
Unigene898_All	512	12.4	250.82	4.33824	4.91278e-184	2.13142e-182	Up
Unigene34366_All	733	0.2	3.97	4.31107	9.06864e-06	2.29861e-05	Up
CL116.Contig3_All	442	4.02	79.59	4.30732	5.41286e-48	5.30383e-47	Up
Unigene5759_All	357	42.83	841.61	4.29646	0	0	Up
CL3331.Contig1_All	1095	8.53	167.37	4.29435	0	0	Up
Unigene33602_All	506	0.32	6.16	4.26679	1.80857e-05	4.49199e-05	Up
CL205.Contig1_All	670	0.28	5.33	4.25064	1.12987e-06	3.09026e-06	Up
Unigene33388_All	562	0.28	5.32	4.24793	1.80857e-05	4.4923e-05	Up
Unigene34377_All	463	0.37	7.01	4.24382	1.80857e-05	4.49168e-05	Up
CL1059.Contig1_All	1300	0.39	7.31	4.22833	7.05194e-18	3.20637e-17	Up
Unigene34410_All	710	0.2	3.7	4.20945	3.59862e-05	8.71548e-05	Up
CL849.Contig1_All	625	15.64	285.57	4.19053	2.1474e-267	1.37905e-265	Up
Unigene34285_All	692	0.42	7.64	4.18511	2.39018e-09	7.61998e-09	Up
CL650.Contig2_All	547	8.24	149.14	4.17788	8.86582e-118	2.31744e-116	Up
Unigene33296_All	807	0.35	6.31	4.17221	2.39018e-09	7.62066e-09	Up
CL588.Contig2_All	489	0.34	6.11	4.16757	3.59862e-05	8.71607e-05	Up
CL198.Contig3_All	350	1.17	20.62	4.13946	2.39018e-09	7.6193e-09	Up
Unigene5775_All	659	0.45	7.9	4.13386	4.73154e-09	1.48054e-08	Up
CL488.Contig3_All	5404	7.1	124.61	4.13346	0	0	Up
Unigene3048_All	504	1.3	22.72	4.12738	5.4465e-17	2.39764e-16	Up
Unigene7286_All	3129	3.01	52.23	4.11704	2.48018e-301	1.79629e-299	Up
CL1246.Contig3_All	2560	0.29	5.01	4.11069	7.1266e-25	4.01044e-24	Up
CL867.Contig1_All	695	0.6	10.33	4.10573	6.01094e-13	2.26926e-12	Up
Unigene7577_All	3113	4.39	75.36	4.10151	0	0	Up
CL1484.Contig1_All	775	11.91	204.32	4.10059	3.0973e-248	1.84628e-246	Up
Unigene9478_All	2603	0.64	10.89	4.08879	1.01817e-52	1.09076e-51	Up
CL119.Contig1_All	3334	0.74	12.52	4.08057	6.73746e-78	1.10251e-76	Up
CL2872.Contig2_All	431	0.82	13.87	4.0802	9.35236e-09	2.88099e-08	Up
CL1010.Contig1_All	979	7.65	129.24	4.07845	4.32202e-207	2.10248e-205	Up
Unigene33459_All	464	0.37	6.21	4.069	7.14234e-05	0.000168756	Up
CL2633.Contig1_All	2698	1.34	22.49	4.06898	1.88363e-111	4.67387e-110	Up
Unigene677_All	1013	0.39	6.49	4.05667	5.32758e-12	1.92303e-11	Up
Unigene34223_All	838	0.49	8.15	4.05595	5.32758e-12	1.92323e-11	Up
Unigene33942_All	800	0.17	2.81	4.04696	0.000141361	0.000324447	Up
CL1324.Contig2_All	927	1.03	16.97	4.04227	1.34245e-26	7.902e-26	Up
Unigene6775_All	1282	0.4	6.46	4.01346	3.17692e-15	1.3055e-14	Up
Unigene33288_All	1894	0.52	8.38	4.01037	3.30718e-29	2.09336e-28	Up
CL2186.Contig2_All	453	6.49	104.55	4.00983	5.77544e-62	7.35704e-61	Up
CL2921.Contig1_All	890	1.1	17.62	4.00164	2.63744e-26	1.54103e-25	Up
CL1232.Contig2_All	3180	1.29	20.66	4.0014	1.25021e-120	3.3716e-119	Up
CL590.Contig2_All	4004	0.58	9.27	3.99844	7.16412e-69	1.0228e-67	Up
CL2966.Contig1_All	1104	0.24	3.8	3.98489	7.15106e-08	2.10621e-07	Up
Unigene4062_All	511	0.64	10.13	3.98442	3.6362e-08	1.08775e-07	Up
CL1198.Contig2_All	679	1.52	23.9	3.97487	3.90754e-25	2.21324e-24	Up
CL1719.Contig3_All	1269	0.25	3.92	3.97085	6.07384e-10	1.99607e-09	Up
Unigene34308_All	582	0.27	4.23	3.96963	0.000141361	0.000324427	Up
Unigene34397_All	778	0.36	5.63	3.96707	7.15106e-08	2.10604e-07	Up
CL2043.Contig2_All	2010	6.24	97.51	3.96593	0	0	Up
CL2267.Contig1_All	470	430.76	6658.74	3.95029	0	0	Up
Unigene33495_All	920	1.18	18.04	3.93434	1.86662e-27	1.1287e-26	Up
Unigene17116_All	833	10.3	156.98	3.92986	6.96048e-202	3.32705e-200	Up
CL488.Contig4_All	5251	10.06	153.31	3.92975	0	0	Up
CL2334.Contig2_All	1935	0.4	6.04	3.91648	1.21291e-21	6.171e-21	Up
Unigene1544_All	337	26.84	403.36	3.90961	3.14922e-144	1.04504e-142	Up
CL2596.Contig2_All	489	0.34	5.03	3.88695	0.00027891	0.000623982	Up
CL1288.Contig1_All	595	27.78	407.53	3.87479	0	0	Up
CL275.Contig2_All	2152	1.89	27.68	3.87239	2.36316e-104	5.45436e-103	Up
Unigene34066_All	503	0.33	4.83	3.87149	0.00027891	0.000623943	Up
CL3150.Contig1_All	1528	8.5	122.67	3.85118	0	0	Up
Unigene7427_All	517	0.43	6.16	3.84052	1.80857e-05	4.49262e-05	Up
CL2244.Contig2_All	579	2.14	30.64	3.83973	2.012e-25	1.15092e-24	Up
CL472.Contig3_All	494	0.32	4.58	3.8392	0.000138056	0.000317026	Up
CL2161.Contig1_All	762	3.14	44.71	3.83176	2.287e-52	2.44051e-51	Up
Unigene442_All	690	1.9	26.85	3.82085	4.88654e-28	3.00204e-27	Up
CL545.Contig2_All	1248	104.09	1469.3	3.81923	0	0	Up
CL2164.Contig1_All	845	101.4	1426.49	3.81434	0	0	Up
CL308.Contig1_All	1559	6.15	85.94	3.80467	1.48267e-222	7.87803e-221	Up
CL1582.Contig3_All	1886	0.78	10.65	3.77124	1.01674e-34	7.43017e-34	Up
Unigene8585_All	681	2.58	35.11	3.76644	2.70404e-35	2.00479e-34	Up
CL589.Contig5_All	2896	0.41	5.52	3.75097	1.23499e-28	7.68637e-28	Up
CL2526.Contig2_All	376	2.58	34.43	3.73822	1.5701e-15	6.52947e-15	Up
Unigene8256_All	1242	1.24	16.51	3.73493	7.38694e-34	5.25938e-33	Up
CL933.Contig3_All	422	6.71	87.83	3.71033	3.92626e-45	3.63849e-44	Up
CL329.Contig1_All	3774	2.28	29.84	3.71014	1.11977e-194	5.17239e-193	Up
Unigene7285_All	3048	3.77	49.24	3.70719	1.56498e-255	9.61775e-254	Up
Unigene8272_All	704	1.23	16.06	3.70674	2.687e-17	1.19628e-16	Up
CL3035.Contig2_All	417	15.21	197.49	3.69869	2.7295e-96	5.69273e-95	Up
CL1623.Contig1_All	2179	0.91	11.79	3.69555	2.7391e-44	2.49114e-43	Up
CL1129.Contig6_All	543	2.63	33.91	3.68858	3.6856e-25	2.08886e-24	Up
CL407.Contig6_All	497	346.08	4456.21	3.68664	0	0	Up
Unigene1045_All	10304	17.48	224.9	3.68551	0	0	Up
Unigene3047_All	538	0.59	7.54	3.67578	2.03934e-06	5.48194e-06	Up
CL1874.Contig2_All	1953	1.13	14.39	3.67067	1.69026e-47	1.64001e-46	Up
CL479.Contig4_All	1633	58.17	731.73	3.65296	0	0	Up
Unigene33347_All	932	1.01	12.62	3.64328	8.8748e-19	4.14661e-18	Up
CL650.Contig1_All	549	47.14	584.97	3.63334	0	0	Up
CL2025.Contig2_All	885	0.31	3.81	3.61945	3.95696e-06	1.03972e-05	Up
CL1066.Contig1_All	1622	0.72	8.82	3.61471	2.65652e-24	1.46673e-23	Up
Unigene9021_All	576	50.3	614.54	3.61088	0	0	Up
CL522.Contig1_All	2845	1.01	12.33	3.60975	2.0359e-59	2.48017e-58	Up
Unigene33228_All	1110	1.18	14.34	3.60319	1.7103e-25	9.81013e-25	Up
Unigene870_All	617	0.73	8.87	3.60297	1.62091e-08	4.92815e-08	Up
CL715.Contig3_All	498	22.51	272.2	3.59603	3.5849e-167	1.38681e-165	Up
CL1660.Contig1_All	2791	0.68	8.22	3.59553	3.67354e-39	2.97634e-38	Up
CL1064.Contig1_All	1192	2.1	25.34	3.59296	1.53063e-47	1.48755e-46	Up
CL2158.Contig3_All	1301	0.54	6.51	3.59163	1.14716e-14	4.6184e-14	Up
CL2595.Contig1_All	592	0.37	4.41	3.57518	7.14234e-05	0.000168767	Up
Unigene4700_All	385	15.85	188.43	3.57147	4.40916e-79	7.36703e-78	Up
Unigene9968_All	1762	0.98	11.63	3.56893	5.98624e-34	4.27917e-33	Up
CL1565.Contig5_All	1094	50.28	596.17	3.56767	0	0	Up
CL3065.Contig3_All	369	1.6	18.87	3.55995	1.62091e-08	4.92773e-08	Up
Unigene34321_All	1240	0.72	8.49	3.5597	2.33674e-17	1.04229e-16	Up
Unigene10281_All	668	0.44	5.18	3.55738	7.65586e-06	1.95971e-05	Up
CL304.Contig3_All	1168	33.21	390.43	3.55537	0	0	Up
Unigene3642_All	1534	1.3	15.14	3.54178	1.82269e-37	1.42036e-36	Up
Unigene10055_All	611	2.23	25.91	3.53839	4.98776e-22	2.56581e-21	Up
CL2422.Contig3_All	2203	0.57	6.57	3.52686	1.21283e-24	6.77071e-24	Up
CL730.Contig3_All	654	1.04	11.93	3.51994	4.98834e-12	1.80606e-11	Up
Unigene6874_All	1636	4.32	49.5	3.51833	4.77626e-127	1.37644e-125	Up
CL1638.Contig1_All	941	30.79	351.47	3.51287	0	0	Up
CL407.Contig4_All	1446	427.85	4878.3	3.5112	0	0	Up
CL3251.Contig2_All	434	31.81	361.59	3.5068	7.55168e-178	3.14266e-176	Up
Unigene33207_All	1551	0.56	6.35	3.50326	1.64264e-16	7.10419e-16	Up
Unigene922_All	1080	0.36	4.06	3.49541	1.15568e-07	3.35484e-07	Up
CL236.Contig3_All	933	2.98	33.55	3.49293	1.81865e-46	1.7275e-45	Up
CL1638.Contig2_All	929	79.46	894.24	3.49236	0	0	Up
CL1987.Contig3_All	920	62.54	699.97	3.48444	0	0	Up
CL1617.Contig1_All	2045	0.58	6.49	3.48409	1.35365e-22	7.06318e-22	Up
Unigene33361_All	541	0.59	6.55	3.47271	1.47669e-05	3.70585e-05	Up
CL776.Contig1_All	1281	8.64	95.35	3.46413	2.0294e-183	8.77261e-182	Up
CL652.Contig2_All	1027	0.77	8.48	3.46113	6.8855e-14	2.70258e-13	Up
Unigene6363_All	2965	12.39	135.86	3.45487	0	0	Up
Unigene7619_All	1317	0.58	6.26	3.43204	1.31383e-13	5.09135e-13	Up
Unigene34283_All	826	0.67	7.21	3.42777	1.81428e-09	5.81096e-09	Up
Unigene10262_All	1100	0.95	10.13	3.41456	1.91208e-17	8.56301e-17	Up
CL3211.Contig1_All	3698	0.95	10.11	3.41171	5.89834e-61	7.38192e-60	Up
CL2052.Contig2_All	2916	1.18	12.52	3.40738	6.40078e-59	7.71855e-58	Up
CL2872.Contig1_All	4090	1.68	17.8	3.40534	2.04174e-117	5.32134e-116	Up
Unigene3030_All	965	8.47	89.39	3.39968	2.58602e-122	7.14126e-121	Up
CL2906.Contig2_All	917	0.44	4.61	3.38919	4.22998e-07	1.18599e-06	Up
CL169.Contig2_All	1462	0.28	2.93	3.3874	1.15568e-07	3.35457e-07	Up
CL275.Contig1_All	2197	2.8	29.27	3.38592	2.507e-100	5.49846e-99	Up
Unigene8642_All	1155	1.35	14.06	3.38057	8.2911e-25	4.65914e-24	Up
Unigene8825_All	427	14.65	151.26	3.36806	3.949e-71	5.81936e-70	Up
Unigene9688_All	523	2.16	22.22	3.36276	4.14186e-15	1.69345e-14	Up
CL897.Contig3_All	1451	1.13	11.59	3.35849	5.0891e-26	2.95562e-25	Up
Unigene4621_All	549	59.42	607.95	3.35493	0	0	Up
Unigene1196_All	1823	3.76	37.61	3.32231	5.02948e-104	1.15339e-102	Up
Unigene7169_All	625	12.75	127.52	3.32215	3.0781e-100	6.7386e-99	Up
CL236.Contig2_All	779	1.15	11.5	3.32193	2.50344e-13	9.5848e-13	Up
Unigene646_All	2176	0.89	8.84	3.31217	1.73252e-30	1.13113e-29	Up
Unigene29847_All	978	3.96	39.14	3.30507	6.17474e-54	6.78385e-53	Up
Unigene1431_All	1552	3.21	31.71	3.30429	2.84712e-73	4.35185e-72	Up
CL1743.Contig1_All	795	3.52	34.76	3.30378	8.11586e-38	6.39984e-37	Up
CL198.Contig2_All	337	3.75	36.9	3.29866	9.04982e-13	3.38394e-12	Up
Unigene811_All	439	1.2	11.8	3.29768	8.05996e-07	2.21751e-06	Up
CL1556.Contig2_All	2153	1.31	12.76	3.28399	1.49941e-42	1.31188e-41	Up
CL191.Contig1_All	1672	1.38	13.43	3.28272	1.44066e-34	1.04895e-33	Up
Unigene5093_All	655	8.36	80.6	3.2692	6.69972e-67	9.26851e-66	Up
CL1565.Contig3_All	870	53.87	518.99	3.26815	0	0	Up
Unigene7126_All	565	0.55	5.29	3.26576	0.000103748	0.000242309	Up
CL299.Contig6_All	6375	599.47	5765.1	3.26559	0	0	Up
Unigene5777_All	473	0.71	6.79	3.25752	0.000103748	0.000242341	Up
Unigene8148_All	889	0.61	5.77	3.24169	4.4889e-08	1.33578e-07	Up
CL1758.Contig3_All	1310	5.23	49.38	3.23904	8.25286e-93	1.6444e-91	Up
Unigene33986_All	714	1.01	9.51	3.23509	7.15084e-10	2.3401e-09	Up
CL1750.Contig2_All	3750	0.53	4.96	3.22628	1.65603e-29	1.05571e-28	Up
Unigene33888_All	675	0.65	6.04	3.21604	2.90026e-06	7.66122e-06	Up
CL1129.Contig3_All	623	1.57	14.48	3.20523	1.71674e-12	6.33962e-12	Up
CL263.Contig5_All	860	1.86	17	3.19216	8.00194e-21	3.97437e-20	Up
Unigene10289_All	847	0.81	7.34	3.17979	2.53562e-09	8.04915e-09	Up
Unigene8044_All	1597	1.71	15.49	3.17927	2.05922e-36	1.56673e-35	Up
CL588.Contig6_All	1568	137.82	1246.91	3.1775	0	0	Up
Unigene1022_All	503	0.65	5.87	3.17485	0.000197091	0.000448094	Up
CL1565.Contig4_All	1340	55.71	501.83	3.17119	0	0	Up
Unigene33350_All	541	0.59	5.3	3.16721	0.000197091	0.000448037	Up
Unigene33924_All	612	0.5	4.48	3.1635	0.000197091	0.000448008	Up
Unigene33221_All	549	0.86	7.64	3.15116	5.47486e-06	1.41533e-05	Up
Unigene6839_All	614	45.84	406.33	3.14797	2.42414e-293	1.70052e-291	Up
CL2813.Contig1_All	1015	0.93	8.23	3.14559	2.3811e-12	8.74867e-12	Up
CL36.Contig5_All	3734	2.58	22.61	3.13152	9.44576e-126	2.68956e-124	Up
Unigene33605_All	302	1.53	13.4	3.13063	0.000197091	0.000448066	Up
Unigene34226_All	1075	0.98	8.56	3.12676	1.38514e-13	5.36302e-13	Up
CL530.Contig1_All	4233	8.7	75.98	3.12653	0	0	Up
CL1483.Contig2_All	880	1.09	9.51	3.12512	4.45664e-12	1.61914e-11	Up
CL1679.Contig1_All	1628	1.44	12.52	3.12009	3.51132e-30	2.27335e-29	Up
Unigene3948_All	801	0.52	4.49	3.11013	1.02983e-05	2.6053e-05	Up
CL2194.Contig1_All	815	1.04	8.84	3.08746	2.7065e-10	9.01729e-10	Up
Unigene7259_All	672	0.44	3.74	3.08746	0.000372638	0.000826167	Up
CL866.Contig4_All	1979	40.74	345.69	3.08496	0	0	Up
CL2913.Contig1_All	1678	0.81	6.85	3.08011	2.78914e-17	1.24129e-16	Up
Unigene33245_All	425	0.84	7.09	3.07732	0.000372638	0.000826115	Up
CL2869.Contig2_All	586	0.53	4.47	3.07621	0.000372638	0.000826218	Up
Unigene5207_All	471	0.72	6.07	3.07563	0.000372638	0.000826064	Up
Unigene34428_All	440	0.8	6.72	3.07039	0.000372638	0.000826013	Up
Unigene3021_All	906	0.75	6.29	3.0681	1.66426e-08	5.05867e-08	Up
Unigene34096_All	671	1.09	9.12	3.06471	1.66426e-08	5.05824e-08	Up
CL2282.Contig3_All	359	2.23	18.59	3.05941	2.98726e-07	8.45526e-07	Up
Unigene33587_All	370	21.35	177.71	3.05722	2.77074e-61	3.48721e-60	Up
CL1439.Contig1_All	2403	45.61	378.51	3.05291	0	0	Up
Unigene34362_All	867	1.11	9.18	3.04793	2.8908e-11	1.01037e-10	Up
Unigene33108_All	2013	4.56	37.47	3.03863	1.03689e-105	2.43413e-104	Up
Unigene10381_All	531	0.9	7.36	3.03171	1.92978e-05	4.78373e-05	Up
Unigene5710_All	672	12.43	101.56	3.03043	2.82598e-81	4.86286e-80	Up
CL735.Contig2_All	2080	1.73	13.97	3.01349	1.0276e-41	8.83067e-41	Up
CL1637.Contig2_All	2141	45.49	366.43	3.00992	0	0	Up
Unigene1877_All	405	2.73	21.96	3.00791	9.4053e-10	3.05546e-09	Up
CL2884.Contig3_All	3044	0.73	5.86	3.00493	6.1171e-27	3.64271e-26	Up
Unigene33923_All	1140	0.57	4.55	2.99683	5.76072e-08	1.70092e-07	Up
Unigene5088_All	627	4.19	33.42	2.99569	3.52024e-25	1.99672e-24	Up
Unigene34265_All	340	1.84	14.66	2.99411	1.92978e-05	4.78339e-05	Up
CL2511.Contig2_All	560	2.8	22.29	2.9929	5.63452e-15	2.29429e-14	Up
CL2497.Contig1_All	1622	2.43	19.32	2.99107	1.27467e-43	1.14097e-42	Up
Unigene7277_All	973	1.1	8.73	2.98848	5.72308e-12	2.06392e-11	Up
Unigene33931_All	843	0.49	3.87	2.98148	3.6014e-05	8.72162e-05	Up
Unigene7829_All	618	0.73	5.73	2.97257	3.6014e-05	8.71985e-05	Up
CL2824.Contig1_All	634	0.71	5.54	2.964	3.6014e-05	8.72044e-05	Up
CL2011.Contig1_All	1050	14.25	111	2.96153	7.1731e-147	2.42311e-145	Up
Unigene33429_All	714	0.61	4.75	2.96105	3.6014e-05	8.72103e-05	Up
Unigene7222_All	1045	1.39	10.75	2.95118	2.07222e-15	8.56969e-15	Up
Unigene8991_All	259	85.1	657.95	2.95075	5.93042e-114	1.50178e-112	Up
CL2717.Contig3_All	687	2.75	21.24	2.94928	1.6443e-18	7.61396e-18	Up
CL1428.Contig2_All	2127	314.53	2424.73	2.94655	0	0	Up
Unigene2143_All	636	13.16	101.06	2.94098	9.1178e-73	1.38183e-71	Up
CL873.Contig4_All	1658	2.49	19.01	2.93254	6.9924e-43	6.17844e-42	Up
Unigene167_All	1686	1.83	13.95	2.93035	2.55864e-32	1.75084e-31	Up
Unigene9053_All	1013	46.93	357.7	2.93017	0	0	Up
CL2788.Contig2_All	2471	0.79	6.02	2.92984	1.46963e-21	7.45165e-21	Up
CL149.Contig2_All	2209	0.67	5.09	2.92543	1.21393e-16	5.28336e-16	Up
CL3020.Contig2_All	865	5.07	38.51	2.92518	9.22334e-42	7.9299e-41	Up
CL2830.Contig2_All	513	1.9	14.35	2.91698	1.10469e-08	3.39801e-08	Up
Unigene33282_All	817	0.51	3.84	2.91254	6.69148e-05	0.000158418	Up
CL2235.Contig1_All	1606	5.17	38.81	2.90819	1.41822e-82	2.48108e-81	Up
Unigene9683_All	1253	9.72	72.33	2.89557	1.00684e-114	2.55872e-113	Up
Unigene1266_All	1153	1.91	14.09	2.88303	1.8009e-21	9.11067e-21	Up
CL2282.Contig2_All	1145	712.84	5254.15	2.88181	0	0	Up
CL128.Contig2_All	2115	0.74	5.45	2.88066	6.59114e-17	2.89368e-16	Up
Unigene1709_All	902	2.86	21.06	2.88042	6.35436e-24	3.46236e-23	Up
CL2627.Contig2_All	2128	0.69	5.08	2.88016	1.37778e-15	5.74105e-15	Up
Unigene34408_All	389	1.46	10.69	2.87222	6.69148e-05	0.000158428	Up
Unigene4797_All	1615	5.92	43.31	2.87103	9.82402e-91	1.90536e-89	Up
CL2170.Contig1_All	1936	1.24	9	2.85958	1.89825e-24	1.05247e-23	Up
CL617.Contig3_All	1767	0.63	4.55	2.85244	1.27466e-11	4.53047e-11	Up
Unigene3254_All	2329	3.5	25.26	2.85143	3.20316e-78	5.27303e-77	Up
Unigene16834_All	416	2.62	18.77	2.84079	2.03212e-08	6.15793e-08	Up
Unigene9643_All	1745	2.04	14.58	2.83735	8.24484e-34	5.86669e-33	Up
CL308.Contig2_All	1574	6.41	45.65	2.83222	1.90981e-91	3.73857e-90	Up
CL1070.Contig1_All	578	0.74	5.25	2.82672	0.000103748	0.000242325	Up
Unigene5731_All	493	319.81	2262.93	2.82291	0	0	Up
Unigene2484_All	1617	1.07	7.55	2.81887	9.6151e-17	4.19293e-16	Up
Unigene7994_All	709	89.25	626.95	2.81243	0	0	Up
Unigene5784_All	417	85.18	594.76	2.80372	2.09e-222	1.10556e-220	Up
Unigene882_All	564	6.37	44.45	2.80282	5.37334e-27	3.20248e-26	Up
CL1806.Contig2_All	776	1.09	7.59	2.79977	6.81912e-08	2.00977e-07	Up
CL2494.Contig2_All	485	1.7	11.82	2.79762	2.98726e-07	8.45593e-07	Up
Unigene5536_All	2289	23.41	162.59	2.79604	0	0	Up
Unigene5905_All	1221	20.97	145.58	2.79541	2.01964e-214	1.01855e-212	Up
Unigene9867_All	1309	0.88	6.1	2.79323	4.2385e-11	1.46875e-10	Up
CL1238.Contig2_All	4970	2.03	14.07	2.79307	4.28384e-94	8.62712e-93	Up
CL412.Contig5_All	1641	1.96	13.56	2.79043	4.1223e-29	2.60146e-28	Up
CL2717.Contig2_All	996	1.74	12.03	2.78948	2.96286e-15	1.21866e-14	Up
Unigene973_All	2078	1.4	9.66	2.7866	6.32218e-27	3.76233e-26	Up
CL488.Contig9_All	5205	5.53	38.15	2.78633	2.78596e-263	1.74518e-261	Up
CL947.Contig8_All	2231	47.98	330.5	2.78415	0	0	Up
CL2327.Contig3_All	998	0.47	3.23	2.7808	3.6014e-05	8.71926e-05	Up
CL215.Contig1_All	1088	1.62	11.1	2.77649	8.97286e-16	3.77367e-15	Up
CL557.Contig3_All	790	181.1	1239.61	2.77503	0	0	Up
CL816.Contig3_All	802	0.61	4.17	2.77317	3.6014e-05	8.71866e-05	Up
CL2469.Contig1_All	1653	1.27	8.67	2.7712	3.92186e-19	1.85549e-18	Up
Unigene4546_All	2489	1.82	12.39	2.76717	1.162e-40	9.78319e-40	Up
CL136.Contig5_All	6580	0.81	5.48	2.75818	4.0491e-49	4.05888e-48	Up
CL1972.Contig4_All	4606	0.83	5.61	2.75682	1.16119e-35	8.67938e-35	Up
CL1997.Contig1_All	558	19.12	129.05	2.75478	4.68848e-73	7.14193e-72	Up
Unigene33272_All	494	1	6.73	2.75061	0.000227636	0.000511805	Up
CL588.Contig4_All	1445	9.22	61.88	2.74663	5.74012e-109	1.38297e-107	Up
CL1689.Contig2_All	1489	19.64	131.58	2.74407	3.23738e-237	1.82902e-235	Up
Unigene32348_All	515	0.95	6.34	2.73848	0.000227636	0.000511837	Up
CL2210.Contig2_All	1263	6.49	43.23	2.73574	6.88606e-66	9.35948e-65	Up
CL3137.Contig1_All	1133	1.38	9.17	2.73225	1.65084e-13	6.37794e-13	Up
Unigene529_All	454	2157.88	14263.3	2.72462	0	0	Up
CL2999.Contig1_All	704	1.14	7.51	2.71978	3.63098e-07	1.02117e-06	Up
Unigene33983_All	1050	1.13	7.44	2.71898	2.52904e-10	8.46395e-10	Up
CL2790.Contig1_All	589	52.69	344.25	2.70786	1.93165e-202	9.25792e-201	Up
CL557.Contig1_All	821	57.53	371.89	2.69249	0	0	Up
Unigene34161_All	768	0.55	3.55	2.69032	0.00041643	0.000921769	Up
Unigene9032_All	918	24.43	157.35	2.68725	3.77164e-160	1.38835e-158	Up
Unigene672_All	666	8.84	56.92	2.68682	2.74742e-40	2.28723e-39	Up
CL3277.Contig2_All	533	34.2	219.57	2.68261	1.4699e-112	3.67536e-111	Up
CL3209.Contig2_All	512	10.49	67.33	2.68223	8.33336e-34	5.92849e-33	Up
Unigene6131_All	817	5.62	35.99	2.67895	4.82174e-33	3.35866e-32	Up
Unigene9993_All	1999	0.97	6.19	2.67388	2.24894e-16	9.68879e-16	Up
Unigene1332_All	2659	1.48	9.37	2.66245	4.95898e-32	3.36946e-31	Up
Unigene10392_All	408	1.35	8.49	2.65281	0.00041643	0.000921711	Up
Unigene6785_All	611	7.69	48.12	2.64558	2.33986e-30	1.52125e-29	Up
Unigene5384_All	3305	2.91	18.14	2.64008	8.17298e-75	1.27769e-73	Up
Unigene3590_All	854	0.64	3.98	2.63662	7.32946e-05	0.000172949	Up
Unigene3832_All	2396	1.8	11.17	2.63356	1.16412e-33	8.24398e-33	Up
CL3000.Contig2_All	422	23.45	145.09	2.62929	6.2514e-53	6.73747e-52	Up
CL3393.Contig4_All	1203	2.78	17.15	2.62505	4.44776e-25	2.51483e-24	Up
Unigene5790_All	1261	0.91	5.59	2.61891	2.64824e-09	8.39471e-09	Up
CL319.Contig8_All	3452	0.78	4.78	2.61546	2.19766e-21	1.10911e-20	Up
CL2338.Contig1_All	728	2.17	13.28	2.61349	2.9341e-11	1.0249e-10	Up
Unigene2961_All	1293	1.38	8.42	2.60915	1.12477e-13	4.37151e-13	Up
CL1854.Contig1_All	2629	4.11	24.9	2.59894	9.87412e-80	1.65757e-78	Up
Unigene4971_All	1133	1.03	6.2	2.58962	4.73332e-09	1.48097e-08	Up
CL904.Contig1_All	436	3.08	18.5	2.58652	2.3277e-08	7.03214e-08	Up
CL91.Contig1_All	2522	5.11	30.68	2.5859	1.70902e-92	3.39201e-91	Up
CL913.Contig3_All	4159	11.91	71.45	2.58476	0	0	Up
CL1754.Contig3_All	1094	4.07	24.41	2.58437	1.74146e-30	1.13676e-29	Up
CL840.Contig1_All	426	44.95	268.76	2.57993	5.08354e-96	1.05592e-94	Up
CL1664.Contig1_All	1895	3.14	18.77	2.57959	1.07685e-42	9.46808e-42	Up
Unigene6242_All	649	5.72	34.19	2.57949	4.59282e-23	2.43166e-22	Up
CL1968.Contig2_All	397	2.67	15.91	2.57502	1.21921e-06	3.31125e-06	Up
Unigene8681_All	1102	6.53	38.9	2.57462	6.4044e-48	6.26508e-47	Up
CL906.Contig2_All	513	22.33	132.96	2.57394	8.3155e-63	1.07773e-61	Up
CL652.Contig5_All	855	2.09	12.44	2.57341	3.34224e-12	1.21836e-11	Up
CL750.Contig1_All	500	7.9	46.66	2.56226	4.2348e-22	2.18319e-21	Up
Unigene4302_All	3044	1.12	6.61	2.56115	3.54258e-25	2.00907e-24	Up
Unigene8430_All	1161	116.43	684.62	2.55584	0	0	Up
Unigene6968_All	951	7.35	43.19	2.55488	1.5158e-44	1.38493e-43	Up
Unigene33548_All	636	1.41	8.28	2.55394	2.38574e-06	6.3396e-06	Up
Unigene34171_All	585	1.05	6.16	2.55254	0.000132133	0.000303794	Up
CL1752.Contig2_All	584	1.54	8.99	2.54539	1.21921e-06	3.311e-06	Up
CL274.Contig3_All	1709	37.14	215.39	2.53591	0	0	Up
Unigene1436_All	963	1.81	10.49	2.53495	5.93138e-12	2.13709e-11	Up
CL2692.Contig1_All	1685	2.2	12.65	2.52356	3.75836e-25	2.12942e-24	Up
CL317.Contig3_All	1218	5.68	32.49	2.51603	5.06012e-44	4.57641e-43	Up
CL2890.Contig1_All	3167	2.08	11.82	2.50657	1.09885e-44	1.00785e-43	Up
CL939.Contig1_All	517	3.64	20.59	2.49993	5.2464e-11	1.81116e-10	Up
CL1300.Contig1_All	370	16.42	92.81	2.49883	7.45498e-27	4.42613e-26	Up
CL574.Contig2_All	3552	1.83	10.29	2.49133	9.95672e-44	8.93028e-43	Up
Unigene3995_All	1569	0.87	4.89	2.49075	9.2613e-10	3.01691e-09	Up
CL402.Contig3_All	1351	8.81	49.13	2.47939	1.75502e-72	2.64409e-71	Up
CL1658.Contig2_All	1439	1.58	8.8	2.47758	4.55346e-15	1.85982e-14	Up
CL2528.Contig2_All	1507	1	5.56	2.47508	1.7386e-10	5.86033e-10	Up
CL17.Contig2_All	473	5.36	29.8	2.47501	3.76412e-13	1.43362e-12	Up
Unigene4843_All	932	1.3	7.17	2.46346	4.69488e-08	1.39209e-07	Up
Unigene30476_All	1593	0.86	4.73	2.45943	1.63228e-09	5.25158e-09	Up
Unigene3023_All	1064	5.94	32.39	2.44701	1.52136e-36	1.16196e-35	Up
Unigene2471_All	1471	1.19	6.45	2.43834	1.90621e-11	6.71168e-11	Up
CL55.Contig4_All	1169	5.65	30.6	2.43721	3.36204e-38	2.6748e-37	Up
Unigene3818_All	616	13.52	73.22	2.43714	8.85554e-42	7.61551e-41	Up
Unigene1321_All	871	16.36	88.55	2.43632	1.16461e-76	1.87483e-75	Up
CL1299.Contig1_All	851	1.29	6.95	2.42964	4.4736e-07	1.25135e-06	Up
CL352.Contig1_All	967	3.46	18.64	2.42956	2.27822e-19	1.08447e-18	Up
Unigene1961_All	579	4.54	24.43	2.42789	7.38716e-14	2.8963e-13	Up
Unigene9720_All	2449	1.42	7.63	2.42579	5.39026e-22	2.77087e-21	Up
Unigene34170_All	737	0.97	5.19	2.41968	7.45686e-05	0.00017592	Up
Unigene624_All	1174	14.22	75.77	2.41371	1.529e-91	2.9964e-90	Up
Unigene969_All	948	2.41	12.82	2.41129	2.264e-13	8.6839e-13	Up
CL2015.Contig4_All	1382	0.91	4.84	2.41107	2.69546e-08	8.1034e-08	Up
Unigene567_All	1558	5.04	26.73	2.40696	4.559e-45	4.22047e-44	Up
CL2451.Contig2_All	2705	1.36	7.21	2.40639	1.05252e-22	5.50723e-22	Up
Unigene4493_All	2459	8.75	46.35	2.40521	1.16864e-124	3.30383e-123	Up
CL565.Contig3_All	1470	0.49	2.59	2.4021	1.31392e-05	3.31623e-05	Up
Unigene9820_All	1003	0.93	4.86	2.38565	4.2873e-06	1.12305e-05	Up
CL796.Contig1_All	458	6	31.25	2.38082	1.19359e-12	4.44542e-12	Up
Unigene6955_All	1544	40.54	210.47	2.3762	0	0	Up
CL136.Contig14_All	10694	1.42	7.37	2.37577	7.7162e-90	1.48445e-88	Up
Unigene5869_All	781	5.04	26.07	2.37089	2.57884e-20	1.25999e-19	Up
CL236.Contig5_All	809	1.49	7.68	2.36579	2.53696e-07	7.21101e-07	Up
Unigene4561_All	1833	3.14	16.14	2.3618	3.17032e-32	2.16608e-31	Up
CL735.Contig1_All	2083	2.46	12.61	2.35784	3.92022e-29	2.47525e-28	Up
CL1353.Contig1_All	726	0.87	4.44	2.35147	0.000236868	0.00053236	Up
CL502.Contig2_All	914	195.01	994.22	2.35002	0	0	Up
Unigene8321_All	1080	1.34	6.81	2.34542	1.53224e-08	4.66931e-08	Up
Unigene2690_All	810	62.29	315.87	2.34226	2.962e-235	1.66553e-233	Up
CL2778.Contig2_All	752	3	15.16	2.33724	6.30442e-12	2.26944e-11	Up
CL1687.Contig2_All	2776	82.87	414.67	2.32304	0	0	Up
CL3001.Contig1_All	1470	22.78	113.77	2.32028	3.44274e-167	1.33326e-165	Up
CL3054.Contig2_All	3600	4.98	24.87	2.32019	5.37168e-96	1.11383e-94	Up
Unigene6493_All	2896	1.35	6.74	2.31979	5.43762e-22	2.79441e-21	Up
Unigene6152_All	767	1.11	5.53	2.31672	4.13774e-05	9.99135e-05	Up
Unigene33343_All	863	1.27	6.32	2.3151	2.3981e-06	6.37197e-06	Up
Unigene10022_All	806	79.13	393.03	2.31234	4.49044e-286	3.07156e-284	Up
CL1895.Contig1_All	386	7.89	39.18	2.31202	6.31438e-12	2.27279e-11	Up
CL1620.Contig3_All	645	45.08	222.37	2.3024	3.36726e-123	9.35653e-122	Up
Unigene9686_All	587	48.48	239.01	2.30161	4.76582e-117	1.23669e-115	Up
Unigene33543_All	994	0.94	4.62	2.29716	1.30908e-05	3.30426e-05	Up
CL10.Contig1_All	2092	3.24	15.8	2.28586	4.33042e-35	3.18808e-34	Up
Unigene6862_All	1054	77.67	377.45	2.28086	0	0	Up
Unigene6610_All	1834	1.4	6.8	2.28011	7.2341e-14	2.83785e-13	Up
CL250.Contig1_All	770	3.24	15.73	2.27945	2.07848e-12	7.65726e-12	Up
CL2758.Contig1_All	960	22.65	109.94	2.27913	3.67072e-98	7.81555e-97	Up
CL1129.Contig4_All	400	3.01	14.61	2.27912	1.34006e-05	3.37815e-05	Up
Unigene4065_All	1792	4.11	19.88	2.27411	8.95752e-37	6.87083e-36	Up
Unigene33819_All	704	1.23	5.94	2.2718	7.21474e-05	0.00017041	Up
CL738.Contig2_All	620	335.18	1616.24	2.26963	0	0	Up
CL1303.Contig2_All	1081	104.41	501.92	2.2652	0	0	Up
Unigene5142_All	646	1.38	6.63	2.26434	7.21474e-05	0.000170422	Up
CL1060.Contig5_All	1488	87.92	421.6	2.26161	0	0	Up
CL919.Contig1_All	2498	0.41	1.95	2.24978	2.3981e-06	6.3715e-06	Up
Unigene166_All	1695	0.73	3.47	2.24897	4.26172e-07	1.19461e-06	Up
Unigene5697_All	1183	1.86	8.84	2.24874	3.1709e-11	1.10556e-10	Up
CL3001.Contig2_All	1398	23.57	110.77	2.23254	4.12428e-147	1.39452e-145	Up
Unigene5855_All	1545	6.86	32.22	2.23168	6.0151e-49	6.00266e-48	Up
CL1528.Contig1_All	1137	0.92	4.32	2.23133	7.19566e-06	1.84907e-05	Up
CL23.Contig2_All	771	0.92	4.32	2.23133	0.000402788	0.000891904	Up
Unigene33197_All	710	1.34	6.29	2.23083	4.13774e-05	9.99203e-05	Up
CL1216.Contig2_All	905	53.29	250.12	2.23068	7.81664e-201	3.70652e-199	Up
Unigene33915_All	991	0.94	4.35	2.21028	3.92148e-05	9.48198e-05	Up
CL141.Contig1_All	1460	4	18.46	2.20633	7.96326e-27	4.72319e-26	Up
CL2655.Contig2_All	405	74.26	342.31	2.20465	1.87578e-94	3.80332e-93	Up
CL1383.Contig2_All	4656	19.98	91.86	2.20088	0	0	Up
Unigene5082_All	1040	1.65	7.53	2.19018	2.43858e-08	7.34289e-08	Up
Unigene4976_All	1040	1.02	4.65	2.18866	1.23805e-05	3.12673e-05	Up
CL122.Contig1_All	1524	19.91	90.68	2.18729	2.27282e-129	6.64646e-128	Up
CL3071.Contig1_All	1383	4.57	20.74	2.18215	7.92526e-28	4.84554e-27	Up
Unigene4384_All	1986	2.39	10.81	2.17728	7.444e-22	3.81014e-21	Up
Unigene3807_All	623	392.21	1768.31	2.17267	0	0	Up
CL1087.Contig1_All	440	4.14	18.62	2.16915	4.26172e-07	1.1947e-06	Up
Unigene6231_All	342	3.65	16.41	2.16861	0.000125099	0.000287976	Up
Unigene7739_All	2315	53.1	238.31	2.16606	0	0	Up
Unigene33708_All	213	11.04	49.39	2.16148	2.27144e-05	5.61662e-05	Up
Unigene1967_All	717	10.24	45.78	2.1605	4.43718e-28	2.72974e-27	Up
Unigene33155_All	1313	128.62	571.33	2.15121	0	0	Up
CL2769.Contig2_All	4332	5.21	23.09	2.14791	2.7811e-98	5.93911e-97	Up
Unigene10051_All	722	116.65	514.27	2.14034	3.33944e-297	2.39916e-295	Up
CL1728.Contig2_All	2895	0.27	1.19	2.13993	0.000125099	0.000287994	Up
Unigene3856_All	734	8.38	36.93	2.13977	2.52456e-23	1.34903e-22	Up
CL3120.Contig1_All	916	2.69	11.85	2.13921	1.48544e-10	5.01456e-10	Up
Unigene34007_All	994	1.74	7.65	2.13637	7.05378e-08	2.07773e-07	Up
CL866.Contig1_All	1895	87.08	381.6	2.13165	0	0	Up
Unigene5123_All	559	4.77	20.86	2.12868	4.56818e-10	1.50987e-09	Up
CL3037.Contig1_All	2042	1.23	5.37	2.12626	9.31216e-12	3.32666e-11	Up
CL402.Contig2_All	349	10.56	45.71	2.1139	8.762e-11	2.99155e-10	Up
CL317.Contig2_All	1239	8.77	37.95	2.11345	1.51163e-42	1.32161e-41	Up
CL636.Contig3_All	2606	1.25	5.4	2.11103	1.06637e-14	4.29604e-14	Up
Unigene144_All	2740	6.63	28.63	2.11045	3.28416e-74	5.07418e-73	Up
Unigene805_All	774	1.09	4.69	2.10526	0.000369342	0.000818961	Up
CL479.Contig2_All	1809	123.23	529.62	2.1036	0	0	Up
Unigene6657_All	560	6.71	28.83	2.10319	3.03284e-13	1.15868e-12	Up
CL283.Contig2_All	825	1.01	4.33	2.10001	0.000369342	0.000819063	Up
CL2078.Contig1_All	2535	16.11	68.96	2.0978	4.25162e-161	1.57805e-159	Up
Unigene928_All	1638	55.51	235.96	2.08772	0	0	Up
Unigene3752_All	1357	15.88	67.41	2.08575	2.4933e-80	4.23932e-79	Up
CL1053.Contig1_All	666	1.68	7.12	2.08342	3.92148e-05	9.48262e-05	Up
Unigene33421_All	306	6.72	28.47	2.08291	6.71514e-06	1.72795e-05	Up
Unigene7167_All	1001	3.99	16.89	2.08171	1.78296e-15	7.39572e-15	Up
CL2230.Contig1_All	1423	1.56	6.6	2.08092	7.73046e-10	2.52515e-09	Up
CL2164.Contig6_All	209	44.42	187.63	2.07861	1.30963e-15	5.46025e-15	Up
CL1997.Contig2_All	1827	100.5	424.3	2.07789	0	0	Up
Unigene289_All	2034	19.56	82.41	2.07491	3.2864e-150	1.14148e-148	Up
CL1816.Contig9_All	3516	5.05	21.23	2.07175	6.357e-70	9.18588e-69	Up
CL1613.Contig2_All	1351	44.81	188.11	2.06968	1.63389e-217	8.41844e-216	Up
CL2085.Contig4_All	2563	143.04	599.99	2.06852	0	0	Up
Unigene5805_All	1149	1.02	4.27	2.06567	1.93259e-05	4.79002e-05	Up
CL1772.Contig3_All	1072	198.62	831.31	2.06538	0	0	Up
Unigene33151_All	792	1.8	7.53	2.06465	6.1363e-06	1.5822e-05	Up
Unigene1400_All	951	2.12	8.82	2.05671	3.51644e-08	1.05237e-07	Up
Unigene1948_All	635	39.81	165.59	2.05641	9.612e-79	1.59408e-77	Up
Unigene3628_All	301	87.77	364.91	2.05574	3.9439e-57	4.60349e-56	Up
Unigene7965_All	328	3.93	16.3	2.05227	0.000369342	0.000819012	Up
Unigene8833_All	1199	1.61	6.62	2.03977	5.88656e-08	1.73793e-07	Up
CL1860.Contig2_All	647	3.7	15.21	2.03942	1.13748e-08	3.49645e-08	Up
Unigene3801_All	1038	21.65	88.9	2.03782	6.45904e-76	1.02683e-74	Up
Unigene7164_All	1239	11.5	47.2	2.03715	6.3348e-50	6.45336e-49	Up
CL2764.Contig2_All	3466	14.92	61.23	2.03699	6.52966e-191	2.96626e-189	Up
CL1247.Contig6_All	7030	6.49	26.59	2.03459	1.48069e-171	5.87438e-170	Up
Unigene499_All	956	1.55	6.35	2.03449	3.29208e-06	8.68531e-06	Up
Unigene3754_All	1441	8.46	34.62	2.03288	1.89377e-43	1.68879e-42	Up
CL2936.Contig2_All	403	38.44	156.79	2.02815	7.80884e-40	6.43041e-39	Up
Unigene170_All	2773	3.12	12.72	2.02748	1.28075e-32	8.8385e-32	Up
CL352.Contig2_All	547	3.47	14.12	2.02473	1.05362e-06	2.88568e-06	Up
Unigene33646_All	1005	1.19	4.84	2.02405	3.25438e-05	7.8914e-05	Up
Unigene1660_All	1100	111.22	451.48	2.02125	0	0	Up
CL2758.Contig2_All	890	25.28	102.57	2.02054	1.95648e-72	2.94635e-71	Up
CL913.Contig1_All	1465	26.44	107.25	2.02018	1.48522e-132	4.50946e-131	Up
Unigene9848_All	479	54.35	220.39	2.01971	2.72664e-70	3.96406e-69	Up
Unigene3726_All	1028	6.44	26.08	2.01781	6.6915e-23	3.52295e-22	Up
CL1280.Contig4_All	1071	7.04	28.43	2.01377	7.9912e-26	4.61481e-25	Up
Unigene715_All	718	156.98	632.46	2.01039	0	0	Up
CL2016.Contig2_All	1552	1.45	5.82	2.00497	5.56368e-09	1.7356e-08	Up
Unigene7873_All	1323	55.37	222.21	2.00475	1.25775e-240	7.26684e-239	Up
CL1619.Contig4_All	1079	17.83	71.45	2.00263	1.0308e-62	1.33258e-61	Up
Unigene8890_All	839	1.15	4.6	2	0.000329342	0.000731766	Up
Unigene8375_All	3021	2.97	11.87	1.99879	9.48752e-33	6.57151e-32	Up
CL250.Contig2_All	813	2.63	10.47	1.99313	9.82158e-08	2.8609e-07	Up
Unigene9959_All	1428	103.67	412.37	1.99194	0	0	Up
Unigene873_All	481	7.32	29.09	1.99061	1.92057e-10	6.46393e-10	Up
Unigene33981_All	473	2.59	10.27	1.98741	0.000195227	0.000443886	Up
Unigene33521_All	553	1.99	7.86	1.98176	0.000329342	0.000731812	Up
Unigene3432_All	1902	10.46	41.22	1.97846	1.03514e-66	1.42816e-65	Up
Unigene33176_All	533	2.1	8.27	1.9775	0.000329342	0.000731857	Up
CL1271.Contig2_All	1410	1.78	7	1.97548	1.0868e-09	3.52296e-09	Up
Unigene3103_All	898	2.12	8.31	1.97078	5.05704e-07	1.41035e-06	Up
CL1889.Contig2_All	1405	5.6	21.94	1.97006	1.75758e-26	1.03099e-25	Up
CL1324.Contig1_All	1053	4.37	17.11	1.96913	1.22384e-15	5.10972e-15	Up
Unigene7813_All	489	100.64	393.64	1.96767	1.39961e-123	3.89816e-122	Up
Unigene6652_All	2090	8.92	34.77	1.96273	8.80932e-62	1.11779e-60	Up
CL246.Contig6_All	3844	0.84	3.27	1.96083	1.78035e-12	6.57047e-12	Up
CL1987.Contig4_All	494	57.27	222.48	1.95782	3.60164e-71	5.31625e-70	Up
CL842.Contig1_All	1823	1.46	5.67	1.95738	5.28754e-10	1.74006e-09	Up
CL1563.Contig3_All	1568	6.39	24.81	1.95703	6.17388e-33	4.29214e-32	Up
Unigene33192_All	915	1.19	4.62	1.95693	0.000172825	0.000393904	Up
Unigene6948_All	1665	68.25	264.79	1.95595	0	0	Up
CL1658.Contig1_All	1388	6.62	25.64	1.95349	5.6719e-30	3.65561e-29	Up
CL3299.Contig1_All	1009	2.77	10.64	1.94154	1.44078e-09	4.64593e-09	Up
Unigene7513_All	1307	1.46	5.58	1.9343	4.46768e-07	1.24979e-06	Up
Unigene9579_All	2517	2.84	10.85	1.93373	5.04206e-24	2.75826e-23	Up
Unigene4614_All	792	1.59	6.07	1.93267	9.0817e-05	0.00021247	Up
CL588.Contig3_All	223	18.53	70.72	1.93226	5.66442e-07	1.57826e-06	Up
CL274.Contig2_All	874	5.72	21.71	1.92427	1.61717e-15	6.72441e-15	Up
CL1563.Contig1_All	1812	39.28	149.05	1.92393	2.04112e-216	1.04115e-214	Up
Unigene2991_All	514	154.86	587.61	1.92389	6.41686e-191	2.91873e-189	Up
CL104.Contig4_All	1290	262.08	994.26	1.92362	0	0	Up
Unigene7855_All	1381	22.71	85.88	1.91899	2.86982e-93	5.7406e-92	Up
CL3071.Contig2_All	1999	5.96	22.52	1.91782	1.10701e-37	8.68532e-37	Up
CL796.Contig3_All	2011	713.3	2693.57	1.91694	0	0	Up
CL2764.Contig1_All	3489	12.5	47.2	1.91686	2.7937e-137	8.8276e-136	Up
CL881.Contig1_All	573	17.34	65.4	1.91519	6.18682e-26	3.58615e-25	Up
CL757.Contig3_All	2807	10.16	38.23	1.9118	4.7122e-89	9.00716e-88	Up
CL406.Contig1_All	297	15.8	59.37	1.90981	1.62067e-09	5.21517e-09	Up
CL3278.Contig13_All	470	5.58	20.94	1.90792	1.63314e-07	4.70644e-07	Up
Unigene7730_All	716	2.41	9.04	1.90729	8.07496e-06	2.06551e-05	Up
CL1889.Contig1_All	1189	6.19	23.1	1.89988	3.62316e-22	1.87138e-21	Up
Unigene8179_All	632	19.2	71.55	1.89785	1.70782e-31	1.14408e-30	Up
CL913.Contig4_All	1404	28.94	107.81	1.89735	5.75286e-117	1.49065e-115	Up
CL236.Contig1_All	939	3.45	12.83	1.89485	3.66862e-10	1.21773e-09	Up
Unigene10377_All	532	2.41	8.93	1.88963	0.000287764	0.000641139	Up
Unigene4840_All	988	96.02	355.73	1.88938	4.46392e-255	2.73864e-253	Up
Unigene3546_All	908	1.79	6.59	1.88032	1.32866e-05	3.35298e-05	Up
Unigene10358_All	1380	2.02	7.43	1.87901	3.39884e-09	1.07331e-08	Up
Unigene5981_All	2273	17.03	62.46	1.87485	1.39526e-112	3.49363e-111	Up
Unigene7481_All	1544	6.3	23.06	1.87197	1.35475e-28	8.42584e-28	Up
Unigene212_All	1604	1.86	6.78	1.86598	9.74302e-10	3.1646e-09	Up
Unigene1495_All	524	4.92	17.92	1.86484	3.91156e-07	1.09887e-06	Up
CL867.Contig2_All	755	2.09	7.61	1.86439	4.13702e-05	9.99097e-05	Up
Unigene7976_All	1777	12.79	46.33	1.85693	4.54432e-64	5.9985e-63	Up
CL439.Contig5_All	1723	2048.4	7417.45	1.85643	0	0	Up
Unigene7551_All	1215	2.44	8.81	1.85226	2.95764e-09	9.36551e-09	Up
Unigene5469_All	3348	5.96	21.51	1.85162	3.15182e-58	3.74256e-57	Up
CL1625.Contig3_All	1788	3.21	11.57	1.84974	2.43856e-17	1.08703e-16	Up
CL1313.Contig1_All	1716	1.18	4.24	1.84528	6.39426e-07	1.77097e-06	Up
Unigene3347_All	902	1.36	4.86	1.83735	0.000247632	0.000556167	Up
CL831.Contig1_All	260	8.24	29.44	1.83706	0.000287764	0.000641179	Up
CL1841.Contig1_All	562	141.2	503.99	1.83566	9.70244e-174	3.9013e-172	Up
Unigene1342_All	3200	33.78	120.4	1.83359	1.11103e-298	7.9981e-297	Up
CL1649.Contig1_All	2156	4.94	17.6	1.83299	3.17858e-30	2.06016e-29	Up
Unigene5091_All	590	7.55	26.87	1.83145	2.65752e-11	9.30471e-11	Up
CL55.Contig5_All	1291	10.18	36.19	1.82985	2.9664e-35	2.19474e-34	Up
CL529.Contig2_All	798	2.28	8.09	1.82711	1.1461e-05	2.89697e-05	Up
Unigene6120_All	474	6.06	21.44	1.82292	3.398e-07	9.57835e-07	Up
Unigene8666_All	2286	8.88	31.3	1.81753	2.70914e-55	3.0515e-54	Up
Unigene1766_All	694	7.96	28	1.81459	6.11372e-14	2.40441e-13	Up
Unigene1190_All	2103	16.28	57.24	1.81392	4.0136e-91	7.82685e-90	Up
CL1845.Contig4_All	741	3.76	13.19	1.81064	9.6144e-08	2.80147e-07	Up
CL3009.Contig2_All	2262	5.79	20.24	1.80557	1.25608e-35	9.38273e-35	Up
Unigene6662_All	803	11.66	40.68	1.80275	5.76504e-23	3.04192e-22	Up
CL1563.Contig2_All	2923	31.99	110.21	1.78456	6.2836e-240	3.61292e-238	Up
CL1154.Contig3_All	2994	4.18	14.39	1.78349	1.31074e-33	9.27125e-33	Up
Unigene1146_All	3265	3.89	13.37	1.78116	3.82404e-34	2.75007e-33	Up
CL1980.Contig1_All	347	27.31	93.06	1.76873	1.65479e-16	7.15587e-16	Up
Unigene5144_All	1799	8.8	29.98	1.76842	9.2623e-40	7.60625e-39	Up
Unigene7115_All	524	3.07	10.43	1.76443	0.000210614	0.000477411	Up
Unigene9413_All	553	2.85	9.68	1.76405	0.000210614	0.000477381	Up
CL652.Contig4_All	416	3.93	13.28	1.75665	0.000405064	0.000896777	Up
Unigene1733_All	693	23.93	80.79	1.75536	9.4997e-36	7.117e-35	Up
Unigene337_All	1576	1.58	5.3	1.74607	3.43514e-07	9.68228e-07	Up
CL2473.Contig3_All	2653	1.71	5.73	1.74454	2.62246e-12	9.60484e-12	Up
CL1968.Contig1_All	1396	1.53	5.09	1.73413	1.68916e-06	4.55159e-06	Up
Unigene34426_All	952	1.69	5.62	1.73355	9.26316e-05	0.000216672	Up
Unigene9260_All	1026	7.62	25.31	1.73184	2.20154e-18	1.01482e-17	Up
Unigene1902_All	1325	1.25	4.15	1.73118	4.84718e-05	0.000116352	Up
CL83.Contig1_All	948	2.41	7.99	1.72916	3.70892e-06	9.7562e-06	Up
CL2133.Contig2_All	930	52.42	173.78	1.72907	3.43232e-104	7.89146e-103	Up
Unigene7650_All	1191	3.04	10.06	1.72649	2.19502e-09	7.0028e-09	Up
Unigene10307_All	1285	1.79	5.9	1.72076	1.95848e-06	5.26697e-06	Up
Unigene214_All	3808	5.05	16.64	1.7203	8.37998e-47	8.03048e-46	Up
Unigene790_All	1207	2.14	7.03	1.71591	5.48112e-07	1.52778e-06	Up
Unigene2684_All	746	12.79	41.91	1.71228	2.44204e-20	1.19397e-19	Up
Unigene5946_All	579	34.45	112.79	1.71106	3.67228e-38	2.91902e-37	Up
Unigene5849_All	1423	92.84	303.86	1.71059	3.68306e-287	2.52899e-285	Up
CL2511.Contig1_All	1038	108.64	355.31	1.70952	2.37788e-235	1.33919e-233	Up
CL2337.Contig1_All	418	11.69	38.17	1.70716	2.5853e-09	8.20467e-09	Up
CL1319.Contig2_All	538	106.36	346.22	1.70273	1.54857e-102	3.48634e-101	Up
CL2960.Contig2_All	2820	6.32	20.53	1.69974	8.27302e-42	7.1197e-41	Up
CL2121.Contig2_All	1449	3.12	10.13	1.69902	3.63546e-11	1.26284e-10	Up
CL570.Contig2_All	1277	1411.01	4580.71	1.69884	0	0	Up
CL939.Contig2_All	401	23.33	75.65	1.69715	5.88934e-16	2.49212e-15	Up
Unigene10031_All	1249	11.6	37.57	1.69546	6.6904e-32	4.53297e-31	Up
CL570.Contig3_All	1847	1098.5	3548.1	1.69151	0	0	Up
Unigene923_All	1547	135.49	435.92	1.68588	0	0	Up
Unigene7920_All	1194	143.92	459.34	1.6743	0	0	Up
Unigene9850_All	596	7.85	24.92	1.66654	9.9081e-10	3.21763e-09	Up
CL265.Contig1_All	5200	4.43	14.05	1.66519	5.38966e-52	5.69864e-51	Up
CL2818.Contig2_All	1232	2.7	8.56	1.66465	2.30998e-08	6.9792e-08	Up
CL2338.Contig2_All	777	7.07	22.35	1.66049	1.37928e-11	4.89548e-11	Up
CL439.Contig2_All	258	156.91	495.42	1.65871	1.41907e-44	1.29888e-43	Up
CL1014.Contig1_All	3433	2.8	8.82	1.65535	7.85828e-22	4.017e-21	Up
Unigene5842_All	855	387.52	1220.12	1.65468	0	0	Up
Unigene9628_All	1054	7.56	23.75	1.65147	7.06496e-17	3.09904e-16	Up
Unigene9221_All	2481	9.87	30.92	1.64742	4.64594e-52	4.91665e-51	Up
Unigene598_All	718	2.41	7.51	1.63978	0.000236626	0.00053185	Up
CL1383.Contig6_All	5341	27.72	86.37	1.6396	0	0	Up
CL1987.Contig1_All	310	21.11	65.76	1.63928	2.9414e-09	9.31491e-09	Up
Unigene3855_All	718	6.62	20.6	1.63774	9.2891e-10	3.02569e-09	Up
Unigene5332_All	1621	1.4	4.35	1.63559	7.80474e-06	1.99725e-05	Up
CL480.Contig6_All	5384	142.75	443.34	1.63492	0	0	Up
CL3378.Contig4_All	1870	49.79	154.63	1.63489	1.1333e-185	4.9469e-184	Up
Unigene6945_All	698	78.19	242.39	1.63227	8.5057e-95	1.73051e-93	Up
Unigene698_All	1896	0.97	3	1.62891	5.35726e-05	0.000128165	Up
Unigene917_All	618	7.08	21.87	1.62713	1.14839e-08	3.52968e-08	Up
Unigene7872_All	945	6.7	20.69	1.6267	5.60778e-13	2.11773e-12	Up
CL973.Contig5_All	3084	1.05	3.24	1.6256	6.34306e-08	1.87224e-07	Up
CL1994.Contig1_All	1151	10.54	32.49	1.62412	5.12616e-24	2.80341e-23	Up
Unigene3506_All	3606	0.39	1.2	1.62149	0.00037476	0.000830665	Up
Unigene4563_All	2249	3.26	9.98	1.61417	8.45844e-16	3.56068e-15	Up
Unigene33265_All	672	3.06	9.36	1.61298	0.000102203	0.000238764	Up
CL236.Contig4_All	956	25.15	76.77	1.60998	8.76092e-44	7.86171e-43	Up
Unigene9256_All	803	8.52	25.94	1.60625	3.91114e-13	1.48533e-12	Up
Unigene8340_All	2080	2.78	8.46	1.60557	8.7371e-13	3.26872e-12	Up
Unigene516_All	1231	2.3	6.99	1.60366	1.50096e-06	4.05457e-06	Up
CL2740.Contig1_All	1459	145.84	442.92	1.60266	0	0	Up
Unigene32841_All	785	4.3	13.05	1.60164	4.22364e-07	1.1843e-06	Up
CL613.Contig1_All	1354	25.53	77.37	1.59958	2.01956e-64	2.67869e-63	Up
Unigene8828_All	618	4.4	13.28	1.59368	1.22678e-05	3.09849e-05	Up
CL947.Contig2_All	2249	165.37	498.83	1.59285	0	0	Up
CL247.Contig4_All	562	11.69	35.2	1.5903	1.97461e-11	6.95113e-11	Up
CL3270.Contig2_All	1938	20.29	61.04	1.58899	2.3847e-74	3.69566e-73	Up
Unigene8490_All	1888	2.23	6.7	1.58712	2.93938e-09	9.30934e-09	Up
Unigene6400_All	2092	17.24	51.67	1.58357	5.74796e-68	8.09612e-67	Up
Unigene8334_All	1473	9.34	27.96	1.58187	3.2263e-26	1.88171e-25	Up
Unigene710_All	1543	122.29	365.63	1.58008	0	0	Up
CL1802.Contig2_All	2659	18.51	55.18	1.57584	2.84556e-92	5.63213e-91	Up
CL1094.Contig7_All	1787	6.77	20.18	1.5757	1.83356e-23	9.84647e-23	Up
CL1638.Contig3_All	927	25.46	75.74	1.57282	9.37086e-41	7.90446e-40	Up
Unigene1740_All	1530	16.24	48.19	1.56918	3.56526e-45	3.30738e-44	Up
CL2312.Contig2_All	1213	28.67	85.02	1.56826	6.76964e-61	8.46644e-60	Up
Unigene7989_All	714	228.19	675.19	1.56506	1.70775e-252	1.03351e-250	Up
CL2234.Contig1_All	916	442.15	1305.95	1.56249	0	0	Up
Unigene6015_All	1029	1.93	5.68	1.55729	0.000131767	0.000302974	Up
Unigene8796_All	1884	96.92	285.13	1.55675	0	0	Up
CL652.Contig8_All	991	4.45	13.09	1.55659	1.31801e-08	4.02851e-08	Up
Unigene3424_All	1382	16.1	47.35	1.5563	1.99697e-39	1.62906e-38	Up
CL2194.Contig2_All	971	3.02	8.87	1.55439	2.83356e-06	7.4939e-06	Up
Unigene10050_All	626	398.57	1167	1.5499	0	0	Up
Unigene4786_All	1642	51.44	150.52	1.54899	2.0622e-145	6.91389e-144	Up
CL2853.Contig2_All	688	119.4	349.17	1.54813	7.77566e-124	2.17414e-122	Up
CL280.Contig2_All	4056	3.52	10.25	1.54198	4.37998e-27	2.61962e-26	Up
CL283.Contig4_All	2046	12.12	35.26	1.54064	2.75134e-44	2.50164e-43	Up
CL1462.Contig1_All	1355	77.74	226.11	1.5403	6.12708e-175	2.48606e-173	Up
Unigene5949_All	582	63.9	185.64	1.53862	9.57466e-54	1.04901e-52	Up
CL2615.Contig1_All	1635	3.45	10	1.53533	6.39504e-11	2.20024e-10	Up
Unigene7448_All	1592	1.72	4.98	1.53374	5.62406e-06	1.45358e-05	Up
CL1391.Contig4_All	4209	1.33	3.84	1.52968	2.33386e-11	8.19237e-11	Up
CL3222.Contig1_All	1692	24.95	72.03	1.52956	1.57141e-71	2.33398e-70	Up
Unigene7183_All	941	4.01	11.55	1.52622	3.03454e-07	8.58772e-07	Up
CL132.Contig3_All	14376	3422.35	9843.87	1.52424	0	0	Up
Unigene8566_All	1198	3.88	11.16	1.52421	7.35904e-09	2.28052e-08	Up
CL55.Contig3_All	869	4.42	12.71	1.52385	3.03454e-07	8.58704e-07	Up
Unigene629_All	1054	23.01	66.16	1.5237	2.40362e-39	1.95365e-38	Up
CL321.Contig3_All	1851	2.1	6.03	1.52177	4.61596e-08	1.37302e-07	Up
Unigene2645_All	376	22.68	65.1	1.52124	3.26908e-11	1.13923e-10	Up
Unigene4624_All	464	272.59	781.95	1.52034	6.22862e-160	2.28571e-158	Up
CL1845.Contig2_All	2454	5.99	17.17	1.51926	4.51666e-26	2.62658e-25	Up
CL2262.Contig3_All	1191	1.93	5.53	1.51868	3.64202e-05	8.81521e-05	Up
CL479.Contig3_All	1933	239.2	685.29	1.5185	0	0	Up
CL1118.Contig2_All	2089	1.57	4.49	1.51595	8.73538e-07	2.4013e-06	Up
Unigene9916_All	345	19.15	54.71	1.51446	1.59624e-08	4.85522e-08	Up
Unigene2754_All	604	307.45	875.67	1.51004	7.91968e-252	4.78477e-250	Up
Unigene4868_All	1769	4.1	11.66	1.50787	3.28888e-13	1.25597e-12	Up
CL1366.Contig2_All	3352	2.59	7.35	1.50479	6.0738e-16	2.56835e-15	Up
Unigene9030_All	1738	25.85	73.24	1.50247	6.71856e-73	1.02169e-71	Up
CL295.Contig3_All	3001	99.12	280.82	1.5024	0	0	Up
Unigene9387_All	3625	1.77	5.01	1.50106	3.87076e-12	1.40786e-11	Up
CL2561.Contig2_All	1479	2.59	7.33	1.50086	1.32992e-07	3.85501e-07	Up
CL873.Contig3_All	1759	3.78	10.68	1.49845	4.71812e-12	1.70961e-11	Up
CL3129.Contig2_All	315	31.79	89.78	1.49782	2.70534e-11	9.47121e-11	Up
Unigene10039_All	2304	1.59	4.49	1.49769	2.03986e-07	5.8203e-07	Up
Unigene9052_All	1838	2.69	7.57	1.49269	3.3307e-09	1.05272e-08	Up
Unigene5974_All	1368	3.98	11.2	1.49266	7.89558e-10	2.57885e-09	Up
CL2334.Contig1_All	2067	6.31	17.75	1.49211	2.2863e-22	1.18741e-21	Up
CL737.Contig3_All	1413	107.5	301.93	1.48988	1.2704e-232	7.07659e-231	Up
CL840.Contig4_All	414	55.44	155.56	1.48847	1.34192e-27	8.15431e-27	Up
Unigene1684_All	1518	3.62	10.15	1.48742	6.46626e-10	2.12171e-09	Up
CL406.Contig2_All	316	87.09	243.85	1.48541	5.49488e-28	3.3723e-27	Up
CL3349.Contig2_All	1391	8.29	23.2	1.48468	5.07746e-19	2.39208e-18	Up
Unigene9056_All	1204	6.75	18.84	1.48084	1.49351e-13	5.78011e-13	Up
Unigene9012_All	1886	11.14	31.08	1.48024	5.30532e-34	3.8008e-33	Up
Unigene3861_All	702	23.74	66.23	1.48016	5.99758e-24	3.27046e-23	Up
CL1462.Contig2_All	1190	103.55	287.77	1.47459	1.73935e-180	7.38468e-179	Up
CL717.Contig2_All	2855	6.03	16.73	1.47221	1.75943e-28	1.09237e-27	Up
CL2322.Contig2_All	676	47.92	132.52	1.46751	1.03428e-43	9.27189e-43	Up
Unigene8516_All	2292	21.39	59.07	1.46549	3.43622e-76	5.49457e-75	Up
CL1722.Contig1_All	3332	101.87	281.24	1.46507	0	0	Up
CL3129.Contig3_All	932	516.4	1425	1.4644	0	0	Up
CL2934.Contig3_All	4176	2.5	6.89	1.46258	5.94122e-18	2.70549e-17	Up
CL1163.Contig2_All	1012	7.58	20.83	1.45839	2.6003e-12	9.52563e-12	Up
Unigene8778_All	534	24.28	66.71	1.45813	4.39222e-17	1.93951e-16	Up
CL3331.Contig2_All	996	10.52	28.88	1.45694	4.1672e-16	1.77622e-15	Up
CL1619.Contig2_All	1074	16.19	44.3	1.4522	9.21704e-26	5.3167e-25	Up
CL588.Contig5_All	1508	633.78	1732.24	1.45058	0	0	Up
Unigene4666_All	1819	79.23	216.27	1.44871	1.3755e-210	6.82134e-209	Up
CL796.Contig2_All	1602	1175.58	3207.9	1.44826	0	0	Up
Unigene3606_All	2276	45.58	124.35	1.44793	2.35272e-154	8.35883e-153	Up
CL202.Contig3_All	1707	4.33	11.81	1.44757	4.87186e-12	1.7646e-11	Up
Unigene6158_All	887	8.31	22.65	1.44659	2.48578e-11	8.71708e-11	Up
CL1962.Contig1_All	1004	3.28	8.88	1.43686	5.7601e-06	1.4881e-05	Up
CL295.Contig5_All	3018	84.69	229.27	1.43678	0	0	Up
CL310.Contig1_All	2804	1.73	4.67	1.43265	2.14142e-08	6.47979e-08	Up
Unigene1970_All	1992	15.25	41.12	1.43103	8.4278e-45	7.74776e-44	Up
CL48.Contig3_All	1509	3.33	8.97	1.42959	1.75286e-08	5.32388e-08	Up
CL1550.Contig2_All	2060	318.86	857.71	1.42757	0	0	Up
CL45.Contig1_All	3978	1.5	4.02	1.42223	3.53742e-10	1.17462e-09	Up
CL1637.Contig6_All	2483	164.56	440.14	1.41935	0	0	Up
Unigene705_All	1849	9.07	24.16	1.41345	1.2733e-24	7.10051e-24	Up
Unigene571_All	1321	111.79	296.65	1.40797	4.70298e-195	2.17519e-193	Up
CL3103.Contig1_All	2418	29.74	78.76	1.40506	2.61914e-100	5.73736e-99	Up
Unigene8333_All	1513	13.55	35.83	1.40288	9.64414e-29	6.02966e-28	Up
CL3379.Contig1_All	1893	15.54	41.08	1.40245	3.0465e-41	2.59305e-40	Up
Unigene3799_All	950	3.4	8.98	1.40118	2.01672e-05	4.99611e-05	Up
Unigene3507_All	798	4.21	11.09	1.39737	2.01672e-05	4.99577e-05	Up
Unigene3031_All	946	2.56	6.73	1.39446	0.000254012	0.000569744	Up
CL2337.Contig2_All	207	63.87	167.89	1.39431	7.56894e-09	2.34252e-08	Up
CL865.Contig5_All	1362	40.87	107.21	1.39133	8.10948e-73	1.23006e-71	Up
Unigene7301_All	4082	4.64	12.17	1.39113	1.2643e-27	7.68788e-27	Up
Unigene5340_All	1848	3.18	8.32	1.38756	3.30324e-09	1.04423e-08	Up
Unigene1677_All	1025	66.32	172.64	1.38025	8.19484e-84	1.45865e-82	Up
CL907.Contig5_All	4225	2.14	5.57	1.38007	6.54372e-14	2.57013e-13	Up
CL3034.Contig2_All	871	86.99	226.27	1.37912	1.348e-90	2.61019e-89	Up
CL988.Contig1_All	1045	36.32	94.35	1.37726	1.49443e-47	1.45276e-46	Up
Unigene7482_All	2360	8.03	20.83	1.37519	2.51732e-26	1.47157e-25	Up
CL2939.Contig1_All	1061	5.79	15.01	1.37429	5.0268e-09	1.57169e-08	Up
Unigene2231_All	1631	1.37	3.54	1.36957	0.000383362	0.000849573	Up
Unigene8212_All	958	19.9	51.41	1.36928	4.88712e-24	2.67432e-23	Up
Unigene597_All	1732	17.14	44.26	1.36864	4.97954e-39	4.02717e-38	Up
CL1154.Contig2_All	1467	3.08	7.95	1.36802	4.60438e-07	1.28511e-06	Up
CL3145.Contig2_All	1264	947.54	2439.89	1.36456	0	0	Up
Unigene6471_All	1578	1.89	4.86	1.36257	4.55042e-05	0.000109752	Up
Unigene5876_All	1055	17.74	45.5	1.35886	1.57762e-23	8.48481e-23	Up
CL633.Contig1_All	1879	7.8	20	1.35845	7.5631e-20	3.64536e-19	Up
CL429.Contig3_All	2278	2.79	7.14	1.35566	1.4206e-09	4.58171e-09	Up
Unigene1602_All	812	42.89	109.51	1.35235	3.55752e-40	2.95682e-39	Up
CL2834.Contig2_All	687	21.8	55.6	1.35076	1.04015e-17	4.70597e-17	Up
CL2377.Contig2_All	1850	1.95	4.97	1.34977	6.87596e-06	1.76895e-05	Up
CL1017.Contig1_All	1671	2.37	6.02	1.34488	3.58718e-06	9.4471e-06	Up
CL461.Contig4_All	1281	7.19	18.22	1.34146	2.91124e-12	1.06233e-11	Up
Unigene7983_All	693	147.14	372.32	1.33935	7.29404e-108	1.74793e-106	Up
Unigene4893_All	1803	54.28	137.18	1.33758	4.18852e-118	1.09806e-116	Up
Unigene8012_All	715	21.16	53.06	1.32629	3.89286e-17	1.72348e-16	Up
Unigene5722_All	477	91.74	229.93	1.32557	2.06472e-41	1.76202e-40	Up
CL202.Contig1_All	826	6.55	16.4	1.32413	3.58524e-07	1.00847e-06	Up
CL638.Contig1_All	2545	1.87	4.68	1.32347	4.26004e-07	1.19432e-06	Up
Unigene1223_All	10181	7.89	19.7	1.3201	3.09654e-100	6.77482e-99	Up
Unigene2667_All	853	133.87	333.47	1.31672	6.53028e-121	1.76912e-119	Up
Unigene8903_All	875	14.39	35.79	1.31449	8.96622e-15	3.62363e-14	Up
CL1265.Contig2_All	1615	21.29	52.91	1.31336	1.82213e-40	1.52475e-39	Up
Unigene8216_All	511	8.29	20.59	1.3125	2.93622e-05	7.19467e-05	Up
Unigene1743_All	918	3.39	8.41	1.31082	0.000125992	0.000289994	Up
Unigene8362_All	1996	2.98	7.39	1.31026	2.79344e-08	8.39372e-08	Up
CL323.Contig5_All	1102	3.92	9.72	1.3101	4.26928e-06	1.11841e-05	Up
CL897.Contig1_All	4535	16.8	41.6	1.30812	7.80318e-92	1.53341e-90	Up
Unigene3140_All	1723	2.99	7.35	1.2976	2.32588e-07	6.62581e-07	Up
CL2819.Contig3_All	697	5	12.25	1.29278	0.000100798	0.000235558	Up
CL461.Contig3_All	2249	7.76	18.98	1.29035	5.48952e-21	2.73832e-20	Up
CL2844.Contig2_All	3201	0.9	2.2	1.28951	0.000100798	0.000235543	Up
CL329.Contig4_All	1787	9.51	23.22	1.28785	3.55136e-20	1.729e-19	Up
Unigene577_All	1282	167.1	407.69	1.28676	9.33344e-226	5.04939e-224	Up
CL1620.Contig4_All	627	131.61	319.77	1.28077	6.3878e-77	1.03065e-75	Up
CL1586.Contig1_All	2000	3.28	7.96	1.27907	1.37772e-08	4.20812e-08	Up
Unigene6371_All	1509	2.15	5.2	1.27417	9.49508e-05	0.000222024	Up
Unigene1685_All	593	109.82	265.49	1.27352	2.13386e-59	2.59685e-58	Up
CL118.Contig1_All	6174	4.14	9.98	1.26941	3.23058e-30	2.09273e-29	Up
CL3140.Contig1_All	2958	3.87	9.32	1.268	6.23958e-14	2.45175e-13	Up
Unigene2548_All	516	250.16	600.72	1.26384	4.31638e-109	1.04206e-107	Up
Unigene1719_All	1734	39.69	95.03	1.25961	3.1694e-72	4.74692e-71	Up
Unigene9981_All	820	59.48	142.39	1.25937	4.12482e-47	3.97519e-46	Up
Unigene8379_All	3532	4.14	9.9	1.2578	3.39976e-17	1.51022e-16	Up
CL1297.Contig2_All	1955	11.08	26.49	1.25749	4.03904e-24	2.21737e-23	Up
CL909.Contig3_All	2127	4.18	9.98	1.25554	7.19136e-11	2.46614e-10	Up
Unigene1694_All	689	264.57	629.89	1.25145	1.92671e-162	7.24158e-161	Up
Unigene6709_All	493	13.44	31.98	1.25064	9.18466e-07	2.52384e-06	Up
CL1163.Contig3_All	1087	32.24	76.52	1.24699	4.9539e-35	3.64184e-34	Up
CL407.Contig2_All	510	871.48	2067.83	1.24658	0	0	Up
CL1775.Contig3_All	1471	92.51	219.43	1.24608	3.00376e-135	9.3344e-134	Up
Unigene1455_All	1475	6.8	16.09	1.24256	2.27086e-11	7.97829e-11	Up
CL849.Contig2_All	576	50.57	119.59	1.24174	8.7991e-26	5.07972e-25	Up
CL367.Contig2_All	1932	14.4	34.05	1.24159	1.66079e-29	1.05855e-28	Up
CL1172.Contig1_All	1976	2.13	5.03	1.2397	1.08151e-05	2.73526e-05	Up
Unigene10158_All	242	29.89	70.52	1.23837	5.44198e-05	0.000130148	Up
CL1849.Contig3_All	3757	3.64	8.56	1.23367	1.7049e-15	7.08014e-15	Up
CL1563.Contig4_All	820	5.42	12.73	1.23187	2.46556e-05	6.08062e-05	Up
CL605.Contig2_All	949	15.26	35.8	1.2302	1.03613e-14	4.17516e-14	Up
CL2778.Contig1_All	861	6.08	14.24	1.22781	4.43326e-06	1.15165e-05	Up
Unigene9397_All	3026	1.52	3.56	1.22781	5.13908e-06	1.32987e-05	Up
Unigene4398_All	1660	1.79	4.19	1.22699	0.000320304	0.000712305	Up
CL637.Contig2_All	2920	51.57	120.67	1.22646	3.91892e-151	1.36649e-149	Up
Unigene299_All	2340	30.24	70.45	1.22014	2.95902e-70	4.2984e-69	Up
CL661.Contig2_All	601	672.86	1563.3	1.21622	0	0	Up
Unigene179_All	1772	2.63	6.08	1.20901	9.28564e-06	2.35294e-05	Up
CL1295.Contig1_All	1309	7.31	16.89	1.20823	4.17368e-10	1.38191e-09	Up
CL3148.Contig1_All	3597	29.51	68.13	1.20709	5.75326e-104	1.31768e-102	Up
Unigene165_All	1961	5.9	13.58	1.2027	2.54558e-12	9.329e-12	Up
Unigene5902_All	1425	8.93	20.54	1.2017	4.7986e-13	1.81541e-12	Up
CL150.Contig2_All	2260	12.26	28.19	1.20122	1.61866e-27	9.79924e-27	Up
CL2657.Contig3_All	1010	43.76	100.52	1.1998	1.08515e-39	8.89899e-39	Up
CL3295.Contig1_All	791	39.59	90.57	1.1939	3.61882e-27	2.16983e-26	Up
CL2904.Contig1_All	1233	22.61	51.62	1.19097	7.77524e-26	4.49082e-25	Up
CL1772.Contig2_All	691	9.9	22.53	1.18635	8.61676e-07	2.36924e-06	Up
Unigene10300_All	930	10.02	22.8	1.18615	3.20444e-09	1.01335e-08	Up
CL642.Contig2_All	1814	1197.19	2723.07	1.18558	0	0	Up
Unigene3620_All	517	6217.09	14132.7	1.18473	0	0	Up
Unigene3437_All	1278	2.9	6.59	1.18423	0.000148081	0.00033924	Up
CL973.Contig4_All	4279	1.25	2.84	1.18396	2.21536e-06	5.92344e-06	Up
Unigene10261_All	2923	19.94	45.23	1.18161	1.27524e-54	1.41849e-53	Up
CL3257.Contig2_All	704	287.91	652.85	1.18113	3.3652e-158	1.21988e-156	Up
CL247.Contig3_All	1409	42.71	96.73	1.17939	2.84744e-53	3.08842e-52	Up
Unigene6272_All	1263	6.79	15.32	1.17393	1.01639e-08	3.12855e-08	Up
Unigene2784_All	2150	49.53	111.73	1.17364	4.06006e-95	8.30765e-94	Up
Unigene380_All	1008	91.52	206.16	1.17161	1.82759e-76	2.93022e-75	Up
Unigene5125_All	1464	7.63	17.15	1.16845	5.57794e-11	1.92245e-10	Up
Unigene9412_All	2945	3.53	7.93	1.16765	9.86486e-11	3.36519e-10	Up
CL1165.Contig3_All	582	314.55	705.04	1.16442	5.43034e-132	1.64179e-130	Up
Unigene28_All	5445	11.43	25.52	1.1588	8.66338e-57	1.00368e-55	Up
CL646.Contig2_All	2038	2.86	6.38	1.15754	2.87152e-06	7.5926e-06	Up
CL830.Contig2_All	1874	16.23	36.17	1.15613	2.1522e-27	1.30028e-26	Up
Unigene338_All	679	10.35	23.04	1.15451	1.41563e-06	3.83625e-06	Up
Unigene4784_All	867	273.84	609.53	1.15436	1.1988e-182	5.15093e-181	Up
Unigene1717_All	676	280.57	624.38	1.15406	4.51646e-139	1.44244e-137	Up
Unigene8986_All	998	77.53	172.53	1.15402	4.0002e-62	5.11756e-61	Up
Unigene3727_All	1279	35.07	78	1.15324	7.72188e-38	6.09186e-37	Up
Unigene2669_All	1316	177.07	393.08	1.1505	1.92909e-188	8.58853e-187	Up
Unigene65_All	2737	4.86	10.78	1.14933	7.1316e-13	2.68382e-12	Up
Unigene9025_All	595	31.61	70.03	1.14759	9.9104e-15	3.99572e-14	Up
CL973.Contig7_All	1101	4.87	10.76	1.14368	1.3896e-05	3.49122e-05	Up
Unigene4866_All	1698	23.91	52.79	1.14265	1.39715e-34	1.01768e-33	Up
CL802.Contig1_All	4348	2.8	6.18	1.14218	5.8328e-12	2.10263e-11	Up
Unigene3858_All	1001	5.19	11.45	1.14154	2.1844e-05	5.40514e-05	Up
CL265.Contig3_All	4870	3.19	7.03	1.13997	8.0766e-15	3.27188e-14	Up
CL207.Contig1_All	4913	8.34	18.36	1.13845	1.70633e-36	1.30184e-35	Up
CL1129.Contig1_All	560	19.58	43.1	1.13831	7.44642e-09	2.307e-08	Up
CL2598.Contig1_All	4029	7.61	16.65	1.12955	4.91678e-27	2.93625e-26	Up
Unigene3259_All	1597	3.81	8.33	1.12853	3.25112e-06	8.57852e-06	Up
Unigene7585_All	1824	11.02	24.01	1.12351	2.24822e-17	1.00344e-16	Up
Unigene6801_All	415	40.73	88.69	1.12268	2.31448e-11	8.12754e-11	Up
CL1115.Contig2_All	1864	10.36	22.52	1.12018	1.16896e-16	5.08888e-16	Up
CL1878.Contig3_All	3466	16.05	34.84	1.11817	2.76698e-46	2.62063e-45	Up
CL2380.Contig2_All	2528	19.58	42.5	1.11808	8.7985e-41	7.42869e-40	Up
Unigene7988_All	1986	195.86	425.02	1.11771	3.85716e-303	2.80496e-301	Up
Unigene4383_All	4373	6.44	13.95	1.11513	2.8405e-24	1.56662e-23	Up
Unigene5862_All	734	230.95	500.15	1.11478	5.0779e-117	1.31671e-115	Up
Unigene6031_All	1879	3.21	6.94	1.11236	4.59346e-06	1.19274e-05	Up
Unigene260_All	1403	2.88	6.22	1.11085	0.000217908	0.000493851	Up
CL2440.Contig1_All	2030	3.66	7.89	1.10818	4.38594e-07	1.22875e-06	Up
CL1557.Contig2_All	5793	17.82	38.4	1.10761	9.90056e-84	1.75963e-82	Up
Unigene3607_All	1935	92.49	199	1.1054	1.00249e-136	3.15372e-135	Up
CL2380.Contig1_All	782	32.01	68.83	1.10451	1.47961e-18	6.86472e-18	Up
Unigene9727_All	3035	177.07	380.26	1.10267	0	0	Up
CL2879.Contig1_All	1357	3.73	7.99	1.09902	3.10808e-05	7.60951e-05	Up
CL3255.Contig2_All	634	390.42	836.22	1.09886	5.73964e-159	2.08696e-157	Up
CL1472.Contig4_All	614	13.44	28.65	1.092	1.05874e-06	2.89949e-06	Up
CL525.Contig2_All	1204	12.53	26.71	1.09199	2.27776e-12	8.38019e-12	Up
Unigene5839_All	1317	93.63	199.45	1.09098	5.73024e-89	1.09239e-87	Up
CL915.Contig2_All	5334	10.59	22.55	1.09042	5.6006e-45	5.17266e-44	Up
Unigene650_All	971	76.67	163.23	1.09017	2.53608e-52	2.70147e-51	Up
CL1394.Contig2_All	2178	2.53	5.38	1.08847	1.59546e-05	3.99631e-05	Up
CL1754.Contig1_All	3773	8.15	17.23	1.08005	1.89806e-24	1.05253e-23	Up
Unigene3296_All	2564	7.3	15.43	1.07977	2.88782e-15	1.18821e-14	Up
Unigene9455_All	793	14.49	30.51	1.07422	1.12143e-08	3.44743e-08	Up
CL2440.Contig3_All	2114	8.01	16.86	1.07373	1.19252e-13	4.62627e-13	Up
Unigene4061_All	1333	65.47	137.65	1.0721	4.3498e-61	5.44961e-60	Up
CL2213.Contig2_All	2928	7.36	15.47	1.0717	3.26494e-17	1.4507e-16	Up
Unigene1033_All	373	36.05	75.77	1.07163	3.7281e-08	1.11487e-07	Up
Unigene4143_All	361	30.4	63.89	1.07152	8.46326e-07	2.32776e-06	Up
Unigene2434_All	1841	8.98	18.87	1.07131	3.56676e-13	1.36048e-12	Up
CL919.Contig3_All	2941	2.34	4.91	1.06921	2.34686e-06	6.23768e-06	Up
Unigene6644_All	1510	18.46	38.6	1.0642	1.57463e-20	7.74646e-20	Up
CL1987.Contig2_All	916	60.21	125.25	1.05674	3.46034e-36	2.61991e-35	Up
CL2793.Contig1_All	886	7.24	15.06	1.05666	1.99647e-05	4.94628e-05	Up
CL633.Contig2_All	2214	6.47	13.45	1.05577	2.2838e-11	8.02217e-11	Up
Unigene6829_All	754	453.3	941.53	1.05454	8.027e-207	3.89419e-205	Up
CL2932.Contig1_All	1917	3.83	7.95	1.05361	2.08614e-06	5.60479e-06	Up
CL215.Contig3_All	1113	13.33	27.63	1.05156	4.46106e-11	1.54497e-10	Up
CL3011.Contig2_All	2267	4.86	10.04	1.04673	5.67986e-09	1.77107e-08	Up
CL3110.Contig1_All	950	5.75	11.87	1.04569	9.76102e-05	0.000228198	Up
CL3144.Contig2_All	3253	16.26	33.55	1.04499	9.8268e-38	7.72344e-37	Up
Unigene5975_All	568	178.26	367.09	1.04215	4.69376e-57	5.46091e-56	Up
Unigene6728_All	309	151.63	312.19	1.04187	5.173e-21	2.58259e-20	Up
CL3305.Contig2_All	1408	575.32	1184.26	1.04155	0	0	Up
CL1878.Contig1_All	3176	14.03	28.86	1.04056	8.43324e-32	5.69866e-31	Up
Unigene9555_All	4322	3.62	7.44	1.03931	3.4006e-12	1.239e-11	Up
CL3034.Contig1_All	510	91.42	187.89	1.03931	3.3958e-26	1.9796e-25	Up
Unigene6901_All	1029	106.67	218.42	1.03395	3.69222e-68	5.21085e-67	Up
Unigene34325_All	1560	7.51	15.37	1.03323	5.58316e-09	1.74152e-08	Up
CL2498.Contig3_All	1030	40.08	81.98	1.03239	9.66746e-27	5.72258e-26	Up
Unigene9521_All	3209	12.24	25	1.03032	1.55708e-27	9.42961e-27	Up
CL1561.Contig2_All	694	908.42	1855.03	1.03001	0	0	Up
CL854.Contig2_All	2701	18.65	38.06	1.0291	1.77025e-34	1.2842e-33	Up
CL3126.Contig1_All	1821	3.9	7.94	1.02566	6.25984e-06	1.6137e-05	Up
Unigene92_All	3916	18.53	37.7	1.0247	3.58998e-49	3.60472e-48	Up
CL560.Contig10_All	960	7.12	14.45	1.02112	1.41546e-05	3.55569e-05	Up
CL1496.Contig2_All	2857	10.73	21.77	1.02069	2.63366e-21	1.32447e-20	Up
Unigene6172_All	1677	2.8	5.66	1.01538	0.000298486	0.000664572	Up
CL2930.Contig1_All	3808	12.16	24.56	1.01417	3.8299e-31	2.54183e-30	Up
Unigene5114_All	436	18.22	36.63	1.0075	4.37768e-05	0.000105679	Up
CL2904.Contig2_All	1293	21.31	42.84	1.00743	8.36948e-18	3.79818e-17	Up
CL488.Contig1_All	5023	32.91	65.93	1.00241	4.9518e-105	1.15185e-103	Up
CL2056.Contig2_All	1892	11.06	5.53	-1	1.97748e-07	5.64773e-07	Down
Unigene3196_All	4394	10.32	5.16	-1	2.51788e-15	1.03923e-14	Down
Unigene5328_All	5001	11.1	5.55	-1	1.37955e-18	6.40301e-18	Down
CL671.Contig1_All	2103	31.81	15.9	-1.00045	5.70098e-21	2.84261e-20	Down
Unigene8637_All	1460	13.59	6.79	-1.00106	5.79156e-07	1.61318e-06	Down
Unigene8916_All	1523	22.72	11.35	-1.00127	3.44256e-11	1.19899e-10	Down
Unigene1072_All	3427	10.19	5.09	-1.00142	4.63974e-12	1.68172e-11	Down
CL921.Contig2_All	4196	9.21	4.6	-1.00157	2.1764e-13	8.35328e-13	Down
CL1179.Contig5_All	4472	39.08	19.51	-1.00222	5.7514e-55	6.45988e-54	Down
Unigene9459_All	2105	5.75	2.87	-1.00251	6.62566e-05	0.000156891	Down
Unigene2795_All	1360	10.9	5.44	-1.00265	1.69823e-05	4.22146e-05	Down
CL3304.Contig4_All	283	4192.39	2091.08	-1.00352	3.1164e-149	1.07511e-147	Down
Unigene10109_All	817	19.41	9.68	-1.00372	2.57616e-05	6.33458e-05	Down
CL2069.Contig1_All	3004	3.21	1.6	-1.0045	0.000299404	0.000666574	Down
CL452.Contig3_All	3290	15.96	7.95	-1.00543	1.23467e-17	5.56069e-17	Down
CL1558.Contig1_All	2575	20.6	10.26	-1.00561	2.15146e-17	9.61573e-17	Down
Unigene5668_All	1965	15.23	7.58	-1.00665	3.22246e-10	1.07113e-09	Down
CL617.Contig4_All	1572	35.46	17.64	-1.00734	2.19102e-17	9.78029e-17	Down
Unigene5298_All	3159	5.77	2.87	-1.00752	5.69668e-07	1.58712e-06	Down
Unigene28595_All	1101	25.78	12.81	-1.00898	4.0764e-09	1.27992e-08	Down
Unigene7430_All	2704	8.92	4.43	-1.00974	1.02086e-08	3.14177e-08	Down
Unigene2343_All	1864	5.58	2.77	-1.01038	0.000228044	0.00051269	Down
CL740.Contig3_All	2157	5.46	2.71	-1.01061	6.50238e-05	0.000154053	Down
Unigene6755_All	2561	32.67	16.21	-1.01108	1.08143e-26	6.38032e-26	Down
Unigene1681_All	1024	59.28	29.41	-1.01124	1.14805e-17	5.17384e-17	Down
Unigene5552_All	2981	11.45	5.68	-1.01138	6.72376e-12	2.41868e-11	Down
CL1765.Contig2_All	2830	14.56	7.22	-1.01194	5.03674e-14	1.9905e-13	Down
Unigene6894_All	1194	30.6	15.17	-1.01231	1.52335e-11	5.39772e-11	Down
CL3043.Contig2_All	1007	13.2	6.54	-1.01318	6.62566e-05	0.000156881	Down
Unigene5508_All	1150	9.83	4.87	-1.01327	0.000199032	0.000452393	Down
CL1156.Contig2_All	1505	12.88	6.38	-1.0135	7.5513e-07	2.08431e-06	Down
Unigene7322_All	3853	5.17	2.56	-1.01402	1.28531e-07	3.72722e-07	Down
Unigene6374_All	2164	5.13	2.54	-1.01413	0.000113733	0.0002653	Down
Unigene3764_All	1090	103.4	51.19	-1.0143	5.17736e-32	3.51718e-31	Down
CL1248.Contig1_All	2454	30.06	14.85	-1.01738	7.30126e-24	3.96319e-23	Down
CL467.Contig2_All	1118	31.86	15.73	-1.01823	2.92e-11	1.02017e-10	Down
Unigene2606_All	2509	217.78	107.52	-1.01827	2.43536e-166	9.36028e-165	Down
CL1152.Contig3_All	4030	53.93	26.62	-1.01858	2.33914e-69	3.36237e-68	Down
CL306.Contig4_All	1284	16.11	7.95	-1.01893	2.88878e-07	8.18365e-07	Down
Unigene2520_All	2471	27.22	13.43	-1.01921	5.4789e-22	2.81522e-21	Down
CL1420.Contig1_All	5008	11.94	5.89	-1.01946	2.47054e-20	1.20741e-19	Down
CL1050.Contig4_All	1674	50.75	25.03	-1.01975	2.2848e-26	1.33674e-25	Down
CL2852.Contig2_All	1671	31.22	15.37	-1.02235	7.64762e-17	3.34927e-16	Down
Unigene3330_All	1836	8.8	4.33	-1.02314	3.2465e-06	8.56823e-06	Down
CL37.Contig1_All	3910	3.74	1.84	-1.02333	4.12502e-06	1.08125e-05	Down
CL1228.Contig1_All	4806	12.79	6.29	-1.02388	4.24872e-21	2.1277e-20	Down
Unigene8954_All	1008	51.69	25.42	-1.02392	1.24685e-15	5.20399e-15	Down
CL2152.Contig2_All	1548	19.51	9.59	-1.02461	2.7184e-10	9.05356e-10	Down
Unigene6529_All	2806	7.47	3.67	-1.02533	5.5975e-08	1.65314e-07	Down
Unigene663_All	1060	13.91	6.83	-1.02616	1.90789e-05	4.7298e-05	Down
CL3291.Contig1_All	1228	25.52	12.53	-1.02624	2.04886e-10	6.88857e-10	Down
Unigene5482_All	1143	15.24	7.48	-1.02675	2.84364e-06	7.52e-06	Down
Unigene8777_All	2325	28.08	13.77	-1.02801	1.48997e-21	7.55371e-21	Down
CL292.Contig1_All	896	24.01	11.76	-1.02975	3.75996e-07	1.05694e-06	Down
Unigene10415_All	653	17.59	8.61	-1.03067	0.000393146	0.000870985	Down
CL2506.Contig4_All	4015	22.69	11.1	-1.0315	1.36119e-30	8.89834e-30	Down
Unigene1437_All	1307	9.26	4.53	-1.0315	7.4365e-05	0.000175451	Down
CL3301.Contig1_All	746	908.67	444.28	-1.03229	1.51345e-171	5.9977e-170	Down
Unigene9985_All	1052	262.5	128.3	-1.0328	1.22568e-77	1.99655e-76	Down
Unigene5607_All	1935	17.32	8.46	-1.03371	1.07757e-11	3.83645e-11	Down
Unigene655_All	1201	25.51	12.46	-1.03376	3.02252e-10	1.00542e-09	Down
Unigene8480_All	1469	13.5	6.59	-1.03461	2.41836e-07	6.88431e-07	Down
CL320.Contig1_All	1391	22.39	10.92	-1.03588	1.35519e-10	4.58485e-10	Down
Unigene6943_All	1810	22.42	10.93	-1.03649	7.86314e-14	3.07819e-13	Down
Unigene3255_All	2535	15.29	7.45	-1.03728	1.15574e-13	4.48698e-13	Down
Unigene1414_All	1491	87.26	42.5	-1.03786	4.8557e-40	4.01523e-39	Down
Unigene4269_All	1546	12.18	5.93	-1.03841	4.77818e-07	1.33341e-06	Down
CL3027.Contig2_All	2008	162.26	78.98	-1.03875	3.05638e-101	6.78676e-100	Down
CL2880.Contig3_All	1725	34.64	16.86	-1.03883	1.24002e-19	5.94548e-19	Down
Unigene1267_All	1038	14.65	7.13	-1.03893	1.2514e-05	3.16024e-05	Down
Unigene7680_All	1430	7.83	3.81	-1.03922	0.000111222	0.000259528	Down
CL2355.Contig2_All	992	15.27	7.43	-1.03927	1.42922e-05	3.58922e-05	Down
CL1467.Contig1_All	1908	6.27	3.05	-1.03966	4.85668e-05	0.000116572	Down
Unigene6746_All	3415	31.44	15.29	-1.04001	5.42974e-36	4.09277e-35	Down
Unigene8722_All	2150	24.04	11.69	-1.04016	1.41142e-17	6.34632e-17	Down
Unigene7937_All	1299	41.03	19.93	-1.04174	4.14758e-17	1.83329e-16	Down
Unigene9475_All	3146	9.13	4.43	-1.04331	9.90426e-11	3.37831e-10	Down
Unigene1479_All	3780	64.78	31.43	-1.04341	1.07049e-80	1.82797e-79	Down
CL1290.Contig1_All	3313	8.02	3.89	-1.04383	4.93124e-10	1.62446e-09	Down
CL1510.Contig2_All	1388	26.56	12.88	-1.04412	1.5918e-12	5.88374e-12	Down
Unigene8299_All	385	48.04	23.29	-1.04453	0.000100863	0.00023568	Down
CL450.Contig6_All	1512	27.11	13.14	-1.04486	6.53284e-14	2.56613e-13	Down
CL801.Contig1_All	1990	15.02	7.28	-1.04487	8.70842e-11	2.97354e-10	Down
Unigene8691_All	2430	5.51	2.67	-1.04521	1.21868e-05	3.07826e-05	Down
Unigene8804_All	2557	32.49	15.73	-1.04648	5.7667e-28	3.53851e-27	Down
Unigene2976_All	633	38.08	18.42	-1.04776	2.47934e-07	7.05172e-07	Down
Unigene8395_All	2000	5.71	2.76	-1.04882	6.34038e-05	0.000150345	Down
CL869.Contig2_All	2108	53.11	25.67	-1.0489	1.0219e-36	7.8317e-36	Down
Unigene9838_All	1850	70.7	34.17	-1.04898	5.26708e-42	4.55256e-41	Down
CL172.Contig6_All	633	193.42	93.38	-1.05055	1.8221e-31	1.21972e-30	Down
Unigene2173_All	2343	6.09	2.94	-1.05063	6.121e-06	1.57837e-05	Down
CL1967.Contig3_All	995	18.21	8.79	-1.0508	1.59835e-06	4.31209e-06	Down
CL1188.Contig2_All	2642	20.35	9.82	-1.05123	8.11802e-19	3.80197e-18	Down
CL3350.Contig2_All	2757	12.52	6.04	-1.05161	1.35762e-12	5.0411e-12	Down
CL768.Contig2_All	2394	79.88	38.53	-1.05185	2.89042e-62	3.70709e-61	Down
CL468.Contig1_All	1962	11.16	5.38	-1.05266	2.35732e-08	7.11861e-08	Down
CL1885.Contig2_All	2151	260.22	125.42	-1.05296	1.53696e-177	6.37382e-176	Down
CL2817.Contig1_All	1363	23.45	11.3	-1.05327	3.78754e-11	1.31478e-10	Down
Unigene9019_All	1777	45.69	22.01	-1.05372	8.75064e-27	5.18676e-26	Down
CL3183.Contig1_All	2427	8.45	4.07	-1.05392	5.29058e-08	1.56586e-07	Down
Unigene6756_All	2670	40.33	19.42	-1.05431	2.71042e-36	2.05824e-35	Down
Unigene9073_All	1423	14.06	6.77	-1.05437	1.54074e-07	4.44842e-07	Down
Unigene7910_All	1247	28.39	13.66	-1.05543	5.2007e-12	1.87857e-11	Down
Unigene1568_All	1959	138.23	66.51	-1.05543	1.95482e-86	3.60159e-85	Down
CL41.Contig1_All	4411	5.51	2.65	-1.05606	1.17219e-09	3.79597e-09	Down
CL1066.Contig2_All	2690	12.06	5.8	-1.05611	5.03442e-12	1.82237e-11	Down
Unigene59_All	2495	10.48	5.04	-1.05614	6.17788e-10	2.03007e-09	Down
Unigene3835_All	589	69.9	33.59	-1.05726	2.10812e-11	7.41601e-11	Down
Unigene8005_All	1604	62.62	30.07	-1.0583	1.40877e-32	9.7126e-32	Down
CL1864.Contig1_All	924	377.95	181.49	-1.05831	9.21782e-99	1.98033e-97	Down
CL429.Contig1_All	2821	6.31	3.03	-1.05832	2.58502e-07	7.34119e-07	Down
Unigene5655_All	1815	13.71	6.58	-1.05907	2.7147e-09	8.60386e-09	Down
Unigene5696_All	1581	35.87	17.19	-1.06121	4.0297e-19	1.90601e-18	Down
Unigene4803_All	630	28.09	13.46	-1.06138	8.1993e-06	2.09701e-05	Down
CL1933.Contig1_All	664	23.75	11.38	-1.06143	2.12854e-05	5.26875e-05	Down
Unigene9950_All	1354	41.66	19.93	-1.06372	1.01151e-18	4.71872e-18	Down
CL820.Contig9_All	4777	42.87	20.5	-1.06434	8.3376e-71	1.2221e-69	Down
CL799.Contig2_All	5269	9.12	4.36	-1.06471	5.92362e-18	2.69782e-17	Down
Unigene1336_All	1719	15.92	7.61	-1.06487	4.0629e-10	1.34586e-09	Down
CL488.Contig5_All	5150	11.81	5.64	-1.06624	2.44126e-22	1.26734e-21	Down
CL2314.Contig1_All	1419	14.47	6.91	-1.06631	8.8749e-08	2.59999e-07	Down
CL2228.Contig1_All	2606	8.21	3.92	-1.06653	2.0032e-08	6.07081e-08	Down
CL1345.Contig1_All	2601	321.23	153.36	-1.06668	5.9658e-274	3.93743e-272	Down
CL1092.Contig2_All	1714	40.79	19.47	-1.06696	1.25746e-23	6.7864e-23	Down
Unigene5699_All	442	29.73	14.19	-1.06704	0.000450522	0.000984476	Down
CL2706.Contig1_All	2579	4.11	1.96	-1.06828	7.00342e-05	0.000165529	Down
Unigene6648_All	1051	11.92	5.68	-1.06942	4.7129e-05	0.000113144	Down
Unigene2296_All	862	115.99	55.27	-1.06943	1.72227e-29	1.09735e-28	Down
CL1629.Contig1_All	478	116.34	55.4	-1.07039	1.0437e-13	4.05863e-13	Down
CL3304.Contig2_All	1283	1963.85	934.7	-1.07111	0	0	Down
Unigene4340_All	2765	13.3	6.33	-1.07115	9.7986e-14	3.82454e-13	Down
Unigene7980_All	3346	18.59	8.84	-1.07241	1.6108e-22	8.3964e-22	Down
Unigene6359_All	1472	11.02	5.24	-1.07249	1.26344e-06	3.42902e-06	Down
CL2922.Contig1_All	4577	5.7	2.71	-1.07267	1.685e-10	5.68234e-10	Down
CL1192.Contig2_All	1031	32.08	15.25	-1.07286	3.66154e-11	1.27153e-10	Down
Unigene4524_All	1669	10.96	5.21	-1.07289	2.9413e-07	8.3298e-07	Down
Unigene8342_All	334	1030.85	489.95	-1.07313	3.21078e-59	3.89813e-58	Down
Unigene5911_All	936	44.68	21.23	-1.07352	1.54335e-13	5.96653e-13	Down
CL2175.Contig1_All	3215	34.2	16.25	-1.07356	1.27883e-38	1.02726e-37	Down
Unigene2167_All	4071	20	9.5	-1.074	2.58212e-29	1.6379e-28	Down
CL1864.Contig2_All	1358	50.76	24.1	-1.07466	6.69284e-23	3.52314e-22	Down
Unigene4316_All	2700	4.93	2.34	-1.07508	7.6806e-06	1.9659e-05	Down
CL2749.Contig2_All	2277	15.93	7.56	-1.07529	2.17594e-13	8.35241e-13	Down
CL3027.Contig1_All	2045	159.49	75.63	-1.07644	1.65389e-107	3.95009e-106	Down
Unigene2703_All	1014	59.18	28.06	-1.07659	3.30678e-19	1.56802e-18	Down
CL3354.Contig1_All	2385	22.42	10.63	-1.07664	3.05994e-19	1.45213e-18	Down
CL1946.Contig2_All	1495	37.26	17.66	-1.07714	4.09378e-19	1.93606e-18	Down
Unigene4757_All	2784	26.53	12.57	-1.07764	2.4666e-26	1.44216e-25	Down
Unigene1211_All	3312	115.42	54.68	-1.07781	1.21962e-130	3.62897e-129	Down
Unigene6593_All	1541	7.77	3.68	-1.07821	3.49296e-05	8.46188e-05	Down
Unigene9495_All	2604	7.86	3.72	-1.07923	2.4917e-08	7.50157e-08	Down
Unigene2190_All	1591	20.54	9.72	-1.07941	6.03044e-12	2.17191e-11	Down
CL2453.Contig2_All	3725	34.91	16.52	-1.07943	4.66504e-46	4.39151e-45	Down
Unigene2740_All	953	76.01	35.96	-1.0798	1.14921e-22	6.0096e-22	Down
Unigene409_All	2067	37.33	17.66	-1.07985	6.51574e-27	3.87429e-26	Down
Unigene2355_All	1767	10.36	4.9	-1.08017	2.1863e-07	6.23266e-07	Down
Unigene9997_All	1087	71.43	33.78	-1.08036	5.36078e-25	3.02341e-24	Down
CL119.Contig2_All	3104	30.48	14.41	-1.08079	1.15725e-33	8.19694e-33	Down
Unigene8628_All	5697	23.87	11.28	-1.08143	5.20068e-49	5.19428e-48	Down
CL1922.Contig2_All	1136	39.75	18.78	-1.08176	3.02178e-15	1.24275e-14	Down
Unigene2591_All	408	40.96	19.35	-1.08188	9.72592e-05	0.000227407	Down
Unigene88_All	4405	13.76	6.5	-1.08197	1.25339e-22	6.54579e-22	Down
Unigene6470_All	2511	13.21	6.24	-1.08201	1.17019e-12	4.36055e-12	Down
CL1152.Contig2_All	3809	125.57	59.3	-1.08239	2.5261e-165	9.62614e-164	Down
Unigene2828_All	1392	30.94	14.61	-1.08252	4.41004e-15	1.80207e-14	Down
Unigene1688_All	2083	10.69	5.04	-1.08477	7.27554e-09	2.25484e-08	Down
Unigene6533_All	2352	55.72	26.27	-1.08478	2.15774e-45	2.00898e-44	Down
CL1532.Contig3_All	3546	9.97	4.7	-1.08493	1.0232e-13	3.98848e-13	Down
Unigene4345_All	1875	28.15	13.27	-1.08497	7.35538e-19	3.4466e-18	Down
Unigene4405_All	2430	6.45	3.04	-1.08523	1.11088e-06	3.04062e-06	Down
CL2508.Contig3_All	4014	42.73	20.13	-1.0859	6.39972e-61	8.0066e-60	Down
Unigene6889_All	1267	30.1	14.18	-1.08591	2.0904e-13	8.02838e-13	Down
Unigene6798_All	2889	22.19	10.45	-1.08641	1.92067e-23	1.03081e-22	Down
Unigene7919_All	1526	8.1	3.81	-1.08813	2.26642e-05	5.6046e-05	Down
Unigene1178_All	4593	15.27	7.18	-1.08864	3.56052e-26	2.07461e-25	Down
Unigene2439_All	3069	12.06	5.67	-1.08881	3.0285e-14	1.20164e-13	Down
CL182.Contig3_All	622	25.2	11.84	-1.08975	1.29111e-05	3.25912e-05	Down
Unigene10293_All	1576	281.03	131.92	-1.09106	2.3341e-144	7.75269e-143	Down
Unigene6799_All	416	137.52	64.55	-1.09115	2.1943e-13	8.42107e-13	Down
Unigene79_All	1836	38.01	17.84	-1.09126	1.33551e-24	7.44157e-24	Down
CL380.Contig6_All	2890	96.92	45.47	-1.09188	2.40626e-97	5.0719e-96	Down
CL2642.Contig1_All	921	41.44	19.44	-1.092	9.09328e-13	3.39948e-12	Down
Unigene14633_All	1320	8.08	3.79	-1.09216	0.000103932	0.000242724	Down
Unigene10070_All	1761	57.39	26.91	-1.09266	8.40842e-35	6.15606e-34	Down
Unigene9952_All	892	405.34	189.98	-1.09329	8.29798e-107	1.97e-105	Down
CL2743.Contig2_All	1212	24.23	11.35	-1.0941	1.10462e-10	3.75814e-10	Down
Unigene682_All	2099	77.92	36.49	-1.09449	1.89793e-56	2.18323e-55	Down
CL94.Contig2_All	1881	35.84	16.78	-1.09483	5.47808e-24	2.99358e-23	Down
CL3106.Contig2_All	1532	48.39	22.65	-1.0952	1.19171e-25	6.86641e-25	Down
Unigene7881_All	796	64.9	30.37	-1.09557	3.02538e-16	1.2965e-15	Down
CL2137.Contig1_All	1524	28.6	13.38	-1.09594	1.05904e-15	4.44141e-15	Down
Unigene9949_All	914	28.33	13.24	-1.09743	3.6921e-09	1.16201e-08	Down
CL1622.Contig2_All	308	704.58	329.25	-1.09758	1.57946e-36	1.20582e-35	Down
CL540.Contig1_All	2132	6.57	3.07	-1.09765	3.69418e-06	9.71815e-06	Down
CL1571.Contig2_All	2650	3.64	1.7	-1.0984	0.000118504	0.000273428	Down
CL2404.Contig3_All	1629	14.46	6.75	-1.09911	3.11084e-09	9.84801e-09	Down
Unigene2472_All	2413	8.53	3.98	-1.09978	1.55709e-08	4.7442e-08	Down
Unigene8972_All	1034	12.41	5.79	-1.09987	2.58138e-05	6.34654e-05	Down
CL2137.Contig2_All	1620	31.08	14.5	-1.09993	3.72108e-18	1.70427e-17	Down
CL2427.Contig1_All	3381	8.81	4.11	-1.1	5.2742e-12	1.90454e-11	Down
CL2735.Contig2_All	2345	48.64	22.69	-1.10009	1.40511e-40	1.17855e-39	Down
CL43.Contig2_All	2255	7.31	3.41	-1.1001	4.71152e-07	1.31491e-06	Down
CL1588.Contig2_All	3239	9.54	4.45	-1.10018	2.37388e-12	8.72304e-12	Down
CL1490.Contig1_All	585	3446.25	1607.09	-1.10058	0	0	Down
CL1372.Contig2_All	2044	171.85	80.11	-1.1011	6.18784e-120	1.65377e-118	Down
Unigene600_All	1111	38.92	18.13	-1.10213	5.1966e-15	2.1196e-14	Down
CL1458.Contig1_All	2746	13.77	6.41	-1.10313	9.22194e-15	3.72571e-14	Down
Unigene6960_All	753	13.02	6.06	-1.10334	0.000423668	0.000926532	Down
Unigene6804_All	1381	32.32	15.04	-1.10362	5.1718e-16	2.19629e-15	Down
Unigene3751_All	786	62.18	28.93	-1.10388	1.4223e-15	5.92516e-15	Down
CL833.Contig2_All	1663	18.4	8.56	-1.10402	1.03466e-11	3.68439e-11	Down
Unigene8925_All	1434	6.32	2.94	-1.10411	0.000272696	0.000610119	Down
Unigene9263_All	1124	11.29	5.25	-1.10466	2.58138e-05	6.34697e-05	Down
CL3083.Contig2_All	1779	17.05	7.92	-1.1062	1.03466e-11	3.68403e-11	Down
Unigene7842_All	1729	5.49	2.55	-1.10631	0.000153956	0.000352178	Down
Unigene731_All	648	35.31	16.4	-1.10638	1.25606e-07	3.64299e-07	Down
CL2332.Contig1_All	3172	4.74	2.2	-1.10738	8.89098e-07	2.4437e-06	Down
Unigene5549_All	1243	13.21	6.13	-1.10767	1.06205e-06	2.90832e-06	Down
Unigene1672_All	1246	23.47	10.89	-1.10781	6.9076e-11	2.36974e-10	Down
CL872.Contig2_All	2421	24.16	11.21	-1.10783	8.69068e-22	4.4387e-21	Down
Unigene3334_All	1810	13.28	6.16	-1.10825	1.3273e-09	4.28932e-09	Down
Unigene371_All	1562	8.93	4.14	-1.10903	4.7743e-06	1.23745e-05	Down
Unigene4344_All	2330	195.74	90.71	-1.10961	6.07784e-159	2.20768e-157	Down
Unigene3516_All	1085	13.78	6.38	-1.11095	4.2001e-06	1.10045e-05	Down
Unigene9066_All	2299	35.06	16.21	-1.11294	1.20587e-29	7.70797e-29	Down
Unigene9900_All	2156	20.49	9.47	-1.11348	7.09562e-17	3.11172e-16	Down
CL1429.Contig1_All	2156	11.96	5.52	-1.11548	2.23916e-10	7.5206e-10	Down
Unigene3274_All	1623	16.12	7.44	-1.11548	2.53688e-10	8.46401e-10	Down
Unigene10509_All	1274	34.52	15.93	-1.11569	7.14028e-16	3.01289e-15	Down
CL78.Contig2_All	2569	29.85	13.77	-1.1162	1.07401e-28	6.69263e-28	Down
Unigene3324_All	4686	9.95	4.59	-1.1162	1.37253e-18	6.37123e-18	Down
CL1277.Contig2_All	1218	37.83	17.45	-1.1163	1.86972e-16	8.06966e-16	Down
Unigene2778_All	596	32.59	15.03	-1.11658	1.43672e-06	3.88811e-06	Down
CL1124.Contig3_All	1678	16.38	7.55	-1.11739	6.2226e-11	2.14153e-10	Down
CL2953.Contig1_All	2199	13.54	6.24	-1.11761	6.42326e-12	2.31175e-11	Down
Unigene3875_All	749	31.34	14.44	-1.11793	3.07398e-08	9.21652e-08	Down
Unigene475_All	2190	5.84	2.69	-1.11836	7.00256e-06	1.80126e-05	Down
Unigene9813_All	443	214.88	98.96	-1.11861	4.24756e-23	2.25053e-22	Down
CL776.Contig2_All	2235	294.29	135.53	-1.11863	1.43224e-230	7.89189e-229	Down
Unigene4273_All	2483	11.45	5.27	-1.11947	1.42644e-11	5.06085e-11	Down
Unigene2098_All	2496	5.41	2.49	-1.11948	3.51404e-06	9.25927e-06	Down
CL1866.Contig1_All	938	59.8	27.52	-1.11967	7.82206e-19	3.66384e-18	Down
CL2032.Contig3_All	1784	11.93	5.49	-1.11972	7.10396e-09	2.20262e-08	Down
CL385.Contig2_All	1361	414.86	190.89	-1.11988	2.60284e-187	1.1545e-185	Down
Unigene8704_All	1470	6.83	3.14	-1.12112	9.91024e-05	0.000231656	Down
Unigene4222_All	3163	3.35	1.54	-1.12123	3.17814e-05	7.70862e-05	Down
CL3369.Contig1_All	1731	38.92	17.88	-1.12216	1.06388e-24	5.95125e-24	Down
CL2719.Contig2_All	5152	5.66	2.6	-1.12229	2.73844e-12	1.00111e-11	Down
Unigene5419_All	3124	4.18	1.92	-1.1224	3.98934e-06	1.04815e-05	Down
Unigene7458_All	1928	22.82	10.48	-1.12266	7.59972e-17	3.3287e-16	Down
Unigene7917_All	1220	47.36	21.74	-1.12332	1.94908e-20	9.56746e-20	Down
Unigene9389_All	2540	7.32	3.36	-1.12338	4.25698e-08	1.2691e-07	Down
CL609.Contig4_All	15118	32.44	14.89	-1.12343	1.36983e-186	6.0384e-185	Down
Unigene9528_All	1197	8.63	3.96	-1.12386	9.91024e-05	0.000231641	Down
CL3165.Contig1_All	786	14.06	6.45	-1.12423	0.000112767	0.000263081	Down
CL1853.Contig1_All	1810	7.37	3.38	-1.12464	6.16476e-06	1.58931e-05	Down
CL1731.Contig2_All	737	16.29	7.47	-1.12481	7.6468e-05	0.000180377	Down
Unigene5643_All	1287	14.48	6.64	-1.12481	1.29545e-07	3.7557e-07	Down
CL2823.Contig2_All	571	344.11	157.77	-1.12505	4.3547e-53	4.70466e-52	Down
CL1545.Contig2_All	1243	18.31	8.39	-1.12589	5.53878e-09	1.72798e-08	Down
CL2731.Contig2_All	1395	11.35	5.2	-1.12611	1.00885e-06	2.76559e-06	Down
CL1159.Contig2_All	3772	52.18	23.9	-1.12649	1.29419e-73	1.98839e-72	Down
CL2046.Contig2_All	3007	7.25	3.32	-1.1268	2.81064e-09	8.90556e-09	Down
Unigene4407_All	1022	11.29	5.17	-1.12681	4.93116e-05	0.000118248	Down
Unigene5325_All	2777	14.99	6.86	-1.12772	1.40198e-16	6.08102e-16	Down
Unigene6869_All	1176	36.86	16.86	-1.12845	9.79634e-16	4.11612e-15	Down
CL1337.Contig3_All	1569	11.55	5.28	-1.12928	1.08014e-07	3.13864e-07	Down
Unigene9385_All	3938	9.91	4.53	-1.12937	6.04604e-16	2.55691e-15	Down
CL1763.Contig1_All	7857	15.56	7.11	-1.12992	8.4273e-48	8.23045e-47	Down
CL880.Contig2_All	1579	7.64	3.49	-1.13035	9.6087e-06	2.43377e-05	Down
Unigene5706_All	2070	4.86	2.22	-1.1304	6.37586e-05	0.000151176	Down
Unigene7951_All	2142	17.54	8.01	-1.13077	6.91278e-15	2.80869e-14	Down
CL1200.Contig2_All	2547	3.46	1.58	-1.13085	0.000199789	0.000454056	Down
Unigene7893_All	802	512.41	233.79	-1.13209	1.45591e-124	4.10299e-123	Down
CL1337.Contig2_All	1665	15.53	7.08	-1.13324	1.77118e-10	5.96733e-10	Down
Unigene2695_All	1388	36.05	16.43	-1.13367	1.65612e-18	7.66274e-18	Down
CL1456.Contig1_All	1632	5.73	2.61	-1.13449	0.000106091	0.00024775	Down
Unigene7428_All	1640	12.91	5.88	-1.1346	8.0429e-09	2.48662e-08	Down
Unigene6548_All	1479	31.19	14.2	-1.13519	2.40334e-17	1.0716e-16	Down
Unigene4451_All	1735	4.9	2.23	-1.13574	0.000258908	0.000580616	Down
Unigene5850_All	771	25.45	11.58	-1.13603	2.56486e-07	7.28973e-07	Down
CL418.Contig4_All	1802	8.77	3.99	-1.13619	6.5379e-07	1.80781e-06	Down
Unigene8850_All	1334	6.2	2.82	-1.13657	0.000334936	0.000744149	Down
Unigene2570_All	2066	51.07	23.2	-1.13835	2.73812e-39	2.2235e-38	Down
CL801.Contig2_All	2407	17.46	7.93	-1.13866	8.62384e-17	3.76526e-16	Down
Unigene462_All	2288	143.79	65.27	-1.13947	5.63992e-120	1.50959e-118	Down
Unigene5897_All	923	31.95	14.5	-1.13976	7.96814e-11	2.72624e-10	Down
Unigene119_All	2522	53.08	24.08	-1.14033	2.28196e-50	2.34406e-49	Down
Unigene1049_All	4721	9.46	4.29	-1.14086	1.86771e-18	8.63392e-18	Down
CL2145.Contig2_All	3800	8.58	3.89	-1.14121	7.90864e-14	3.09532e-13	Down
CL2453.Contig1_All	2989	35.39	16.04	-1.14167	1.11275e-40	9.37735e-40	Down
Unigene3147_All	8881	22.71	10.29	-1.14208	1.97761e-79	3.31358e-78	Down
Unigene8016_All	1456	36.66	16.6	-1.14302	5.2022e-20	2.52069e-19	Down
Unigene4550_All	2694	11.73	5.31	-1.14342	3.64814e-13	1.39048e-12	Down
CL1070.Contig3_All	1002	53.39	24.16	-1.14395	7.08274e-19	3.32059e-18	Down
Unigene4768_All	882	40.12	18.14	-1.14515	1.16581e-12	4.34467e-12	Down
CL729.Contig1_All	512	372.03	168.2	-1.14524	2.2132e-50	2.27409e-49	Down
CL3419.Contig2_All	1325	14.82	6.7	-1.14531	2.94186e-08	8.82558e-08	Down
Unigene6678_All	915	27.85	12.58	-1.14655	1.34739e-09	4.35306e-09	Down
Unigene5534_All	2306	26.51	11.97	-1.14711	6.56002e-24	3.57224e-23	Down
CL254.Contig2_All	1646	24.52	11.07	-1.1473	1.11158e-15	4.64973e-15	Down
CL3185.Contig2_All	2629	8.75	3.95	-1.14743	4.7213e-10	1.55976e-09	Down
CL2062.Contig1_All	557	20.57	9.28	-1.14835	0.000199789	0.000454085	Down
Unigene4733_All	1970	92.99	41.95	-1.1484	1.56044e-67	2.18584e-66	Down
Unigene4833_All	1067	21.2	9.56	-1.14898	5.91286e-09	1.84276e-08	Down
Unigene1349_All	1955	4.79	2.16	-1.14899	9.34742e-05	0.0002186	Down
CL1492.Contig3_All	3727	3.26	1.47	-1.14906	6.60668e-06	1.70053e-05	Down
Unigene8189_All	484	46.95	21.16	-1.14979	3.94932e-07	1.10869e-06	Down
CL1417.Contig4_All	2523	70.62	31.82	-1.15014	2.64948e-67	3.6954e-66	Down
CL951.Contig2_All	1495	21.92	9.87	-1.15113	3.85478e-13	1.46409e-12	Down
CL397.Contig4_All	3822	2.51	1.13	-1.15136	5.2808e-05	0.000126505	Down
CL1934.Contig2_All	997	241.95	108.88	-1.15197	3.3364e-80	5.66744e-79	Down
Unigene7453_All	1337	11.4	5.13	-1.152	1.07776e-06	2.9511e-06	Down
CL189.Contig2_All	1020	251.86	113.28	-1.15273	8.52596e-86	1.55797e-84	Down
Unigene2419_All	3200	21.13	9.5	-1.15329	4.01386e-27	2.40307e-26	Down
CL862.Contig2_All	2554	2.96	1.33	-1.15417	0.00038065	0.000843668	Down
Unigene7574_All	3951	17.54	7.88	-1.15438	4.52992e-28	2.78631e-27	Down
Unigene1139_All	2547	11.42	5.13	-1.15453	2.27172e-12	8.35882e-12	Down
Unigene2783_All	650	48.86	21.94	-1.15509	1.01966e-10	3.47769e-10	Down
Unigene5702_All	1308	6.33	2.84	-1.15631	0.000334936	0.000744057	Down
Unigene1632_All	1472	9.46	4.24	-1.15778	2.42406e-06	6.43903e-06	Down
CL1197.Contig3_All	1797	6.34	2.84	-1.15859	1.69338e-05	4.2097e-05	Down
Unigene3207_All	3057	7.48	3.35	-1.15888	3.4584e-10	1.1486e-09	Down
Unigene1603_All	1360	33.72	15.1	-1.15906	1.2975e-17	5.83923e-17	Down
CL2325.Contig2_All	1363	9.07	4.06	-1.15962	9.6087e-06	2.4336e-05	Down
Unigene3448_All	2385	20.59	9.21	-1.16067	6.11636e-20	2.95963e-19	Down
Unigene7863_All	1335	22.07	9.87	-1.16096	7.72646e-12	2.77546e-11	Down
CL306.Contig3_All	1828	148.62	66.41	-1.16216	2.16996e-100	4.7651e-99	Down
Unigene6660_All	2043	30.09	13.44	-1.16275	2.75138e-24	1.51794e-23	Down
CL1248.Contig2_All	1054	67.67	30.18	-1.16492	1.3455e-25	7.74002e-25	Down
Unigene1597_All	841	151.1	67.36	-1.16554	3.74328e-42	3.24727e-41	Down
CL136.Contig1_All	6838	15.1	6.73	-1.16587	1.49036e-42	1.3046e-41	Down
Unigene6509_All	1624	7.79	3.47	-1.16669	5.45866e-06	1.41135e-05	Down
Unigene1460_All	2768	120.4	53.63	-1.16672	5.14436e-128	1.48853e-126	Down
Unigene1198_All	3138	7.05	3.14	-1.16686	4.96652e-10	1.63563e-09	Down
Unigene9405_All	4123	10.8	4.81	-1.16692	6.45556e-19	3.03053e-18	Down
CL309.Contig2_All	4288	4.02	1.79	-1.16724	2.5465e-08	7.66332e-08	Down
CL185.Contig2_All	793	251.1	111.8	-1.16734	3.63804e-64	4.81111e-63	Down
CL220.Contig2_All	1210	7.03	3.13	-1.16736	0.000242574	0.000545116	Down
Unigene10_All	4476	4.56	2.03	-1.16755	1.69965e-09	5.46439e-09	Down
CL365.Contig4_All	1100	20.51	9.13	-1.16764	3.59186e-09	1.13096e-08	Down
Unigene6877_All	1066	97.99	43.62	-1.16764	5.6967e-37	4.38943e-36	Down
CL1620.Contig1_All	579	16.47	7.32	-1.16993	0.000432334	0.000945252	Down
CL711.Contig4_All	2414	7.92	3.52	-1.16993	1.01688e-08	3.12978e-08	Down
CL2425.Contig2_All	2042	6.08	2.7	-1.17111	5.45866e-06	1.41124e-05	Down
Unigene61_All	2126	5	2.22	-1.17137	2.1713e-05	5.3731e-05	Down
CL1914.Contig2_All	2946	4.28	1.9	-1.17161	2.54956e-06	6.75732e-06	Down
Unigene3328_All	1666	5.79	2.57	-1.17179	6.78858e-05	0.000160664	Down
Unigene7677_All	985	8.54	3.79	-1.17204	0.00038065	0.000843615	Down
CL3272.Contig2_All	925	10.69	4.74	-1.1733	0.000120347	0.000277162	Down
CL936.Contig2_All	3387	10.42	4.62	-1.17339	2.35162e-15	9.71053e-15	Down
CL1811.Contig3_All	1439	20.89	9.26	-1.17373	2.3874e-12	8.77091e-12	Down
Unigene5745_All	3625	85.22	37.77	-1.17395	6.2632e-122	1.72026e-120	Down
Unigene40_All	3013	10.65	4.72	-1.17399	5.67392e-14	2.23268e-13	Down
CL1686.Contig2_All	2587	6.32	2.8	-1.1745	6.36594e-08	1.87884e-07	Down
Unigene216_All	2193	14.13	6.26	-1.17453	2.9627e-13	1.13237e-12	Down
Unigene1626_All	743	102.08	45.21	-1.17499	2.94816e-25	1.67543e-24	Down
CL2367.Contig2_All	2886	52.01	23.03	-1.17527	1.70922e-59	2.08434e-58	Down
CL600.Contig3_All	2303	5.11	2.26	-1.177	6.98474e-06	1.79681e-05	Down
CL1087.Contig2_All	981	48.3	21.36	-1.17711	1.26907e-17	5.71344e-17	Down
Unigene7600_All	2576	11.47	5.07	-1.17781	6.52176e-13	2.45925e-12	Down
CL1903.Contig1_All	1373	10.14	4.48	-1.17849	1.99779e-06	5.37065e-06	Down
CL475.Contig2_All	591	32.91	14.54	-1.1785	4.4942e-07	1.25701e-06	Down
Unigene5964_All	1567	333.58	147.31	-1.17918	2.96724e-192	1.3618e-190	Down
CL3089.Contig2_All	1518	9.76	4.31	-1.17919	7.32418e-07	2.02209e-06	Down
Unigene2075_All	6109	6.16	2.72	-1.17932	9.78246e-17	4.26487e-16	Down
Unigene9498_All	3148	7.18	3.17	-1.1795	2.3459e-10	7.87391e-10	Down
Unigene8382_All	1846	8.29	3.66	-1.17953	3.70046e-07	1.04046e-06	Down
Unigene339_All	1752	7.93	3.5	-1.17997	1.28527e-06	3.48721e-06	Down
CL44.Contig1_All	979	10.65	4.7	-1.18012	6.78858e-05	0.000160674	Down
CL380.Contig3_All	2028	42.11	18.58	-1.18041	6.98994e-34	4.98269e-33	Down
CL2211.Contig2_All	1118	11.13	4.91	-1.18066	1.08772e-05	2.74999e-05	Down
Unigene6833_All	1417	15.92	7.02	-1.1813	1.0998e-09	3.56475e-09	Down
Unigene2364_All	2344	17.08	7.53	-1.18159	5.64856e-17	2.48506e-16	Down
Unigene651_All	1219	67.46	29.74	-1.18163	1.01743e-30	6.68412e-30	Down
Unigene5474_All	1641	5.74	2.53	-1.18191	7.6905e-05	0.000181396	Down
Unigene5627_All	1961	4.72	2.08	-1.1822	7.6905e-05	0.000181384	Down
Unigene3800_All	2545	13.4	5.9	-1.18345	8.94514e-15	3.61634e-14	Down
Unigene202_All	1688	14.56	6.41	-1.18361	1.19645e-10	4.06551e-10	Down
CL1416.Contig2_All	2166	39.66	17.46	-1.18363	2.64026e-34	1.90528e-33	Down
CL2689.Contig2_All	795	12.77	5.62	-1.18412	9.85034e-05	0.000230271	Down
Unigene2525_All	1935	55.66	24.49	-1.18445	2.5772e-42	2.24388e-41	Down
Unigene2759_All	2327	299.93	131.95	-1.18463	8.67808e-269	5.60325e-267	Down
Unigene5481_All	1526	14.48	6.37	-1.1847	1.23961e-09	4.01247e-09	Down
CL419.Contig2_All	2557	6.89	3.03	-1.18519	2.08298e-08	6.30884e-08	Down
Unigene10090_All	2016	14.99	6.59	-1.18565	4.76036e-13	1.80133e-12	Down
Unigene1683_All	1251	71.73	31.53	-1.18585	1.07271e-33	7.60873e-33	Down
Unigene9547_All	2251	15.18	6.67	-1.18641	1.0062e-14	4.05547e-14	Down
CL1883.Contig2_All	2061	13.93	6.12	-1.18659	1.61518e-12	5.9689e-12	Down
CL882.Contig2_All	1049	28.68	12.6	-1.18662	5.93272e-12	2.13736e-11	Down
Unigene7562_All	3181	14.91	6.55	-1.18671	2.61312e-20	1.27621e-19	Down
Unigene2101_All	3206	5.17	2.27	-1.18747	5.01658e-08	1.48575e-07	Down
Unigene7906_All	1170	22.03	9.67	-1.18788	1.19645e-10	4.06512e-10	Down
Unigene1448_All	2484	5.24	2.3	-1.18793	1.63749e-06	4.41436e-06	Down
Unigene7390_All	2024	4.74	2.08	-1.1883	4.9138e-05	0.000117896	Down
Unigene9416_All	2945	2.69	1.18	-1.18882	0.000175002	0.00039879	Down
Unigene4816_All	1036	24.76	10.86	-1.18899	2.08228e-10	6.99764e-10	Down
CL1969.Contig1_All	2625	41.38	18.14	-1.18976	3.98436e-44	3.6108e-43	Down
CL2891.Contig3_All	2651	10.29	4.51	-1.19004	2.5844e-12	9.46835e-12	Down
Unigene653_All	1196	174.83	76.62	-1.19016	4.61046e-76	7.35244e-75	Down
Unigene6561_All	1611	31.2	13.67	-1.19053	2.32506e-20	1.13724e-19	Down
Unigene2368_All	2384	24.27	10.63	-1.19103	4.1088e-24	2.25498e-23	Down
Unigene8874_All	447	25.32	11.08	-1.19232	0.000334936	0.000744103	Down
Unigene2279_All	2185	20.25	8.86	-1.19254	9.94288e-19	4.642e-18	Down
CL2240.Contig1_All	2679	31.13	13.62	-1.19258	1.69893e-34	1.23297e-33	Down
CL3230.Contig2_All	2234	13.28	5.81	-1.19265	4.38834e-13	1.66249e-12	Down
Unigene24609_All	1096	24.53	10.73	-1.1929	5.01256e-11	1.73177e-10	Down
Unigene5916_All	1100	17.01	7.44	-1.19301	4.45046e-08	1.32457e-07	Down
Unigene6581_All	1903	4.3	1.88	-1.1936	0.000175002	0.000398815	Down
CL2139.Contig1_All	1666	25.16	11	-1.19363	1.95093e-17	8.72711e-17	Down
CL1995.Contig2_All	2078	21.86	9.55	-1.19472	3.72982e-19	1.76604e-18	Down
Unigene6959_All	1462	12.11	5.29	-1.19486	5.01658e-08	1.48563e-07	Down
Unigene6472_All	2722	7.81	3.41	-1.19555	6.56336e-10	2.15278e-09	Down
Unigene9505_All	4109	11.2	4.89	-1.19559	3.03434e-20	1.48092e-19	Down
CL1710.Contig2_All	4953	10.7	4.67	-1.19612	2.75908e-23	1.47082e-22	Down
Unigene8977_All	905	275.47	120.22	-1.19622	5.50992e-86	1.00943e-84	Down
CL813.Contig2_All	3854	5.5	2.4	-1.1964	5.83242e-10	1.91832e-09	Down
CL2246.Contig2_All	2882	11.23	4.9	-1.1965	1.47481e-14	5.92013e-14	Down
Unigene507_All	2361	5.18	2.26	-1.19663	3.24704e-06	8.56902e-06	Down
CL1067.Contig2_All	7687	24	10.47	-1.19677	7.13618e-78	1.16722e-76	Down
CL86.Contig1_All	1738	33.93	14.8	-1.19696	5.1825e-24	2.83379e-23	Down
CL101.Contig5_All	1373	29.87	13.02	-1.19797	7.38168e-17	3.23637e-16	Down
Unigene5421_All	1822	6.86	2.99	-1.19806	3.24704e-06	8.56838e-06	Down
Unigene2258_All	3193	20.19	8.8	-1.19807	2.015e-27	1.2178e-26	Down
Unigene1633_All	787	21.94	9.56	-1.19848	4.17714e-07	1.17145e-06	Down
Unigene8630_All	1654	15.79	6.88	-1.19853	2.098e-11	7.38259e-11	Down
Unigene6538_All	1643	10.1	4.4	-1.19878	9.8883e-08	2.8801e-07	Down
CL2628.Contig1_All	1079	22.27	9.7	-1.19904	5.18112e-10	1.70551e-09	Down
Unigene2431_All	1111	12.82	5.58	-1.20006	1.63749e-06	4.41469e-06	Down
Unigene10009_All	975	18.66	8.12	-1.2004	8.77422e-08	2.57092e-07	Down
CL2388.Contig2_All	2238	3.45	1.5	-1.20163	0.00015999	0.000364905	Down
CL37.Contig2_All	1276	6.21	2.7	-1.20163	0.000311644	0.000693306	Down
CL915.Contig1_All	5178	15.28	6.64	-1.20239	3.10388e-34	2.23397e-33	Down
CL429.Contig2_All	4132	11.67	5.07	-1.20275	2.2623e-21	1.14141e-20	Down
CL1211.Contig1_All	2165	18.67	8.11	-1.20295	1.79103e-17	8.02693e-17	Down
Unigene9451_All	2895	6.54	2.84	-1.2034	4.40272e-09	1.3808e-08	Down
Unigene3154_All	2647	4.63	2.01	-1.20382	2.34522e-06	6.23378e-06	Down
Unigene109_All	2658	8.5	3.69	-1.20384	1.57103e-10	5.30049e-10	Down
CL1229.Contig2_All	2405	8.34	3.62	-1.20406	1.32236e-09	4.27374e-09	Down
CL1709.Contig1_All	2976	40	17.36	-1.20423	1.99984e-49	2.01656e-48	Down
CL2256.Contig1_All	1138	22.18	9.62	-1.20515	1.24268e-10	4.21938e-10	Down
CL380.Contig8_All	3559	21.7	9.41	-1.20543	3.87406e-33	2.7054e-32	Down
CL300.Contig2_All	1233	11.67	5.06	-1.2056	1.05147e-06	2.88023e-06	Down
Unigene1644_All	1647	5.26	2.28	-1.20603	0.000111355	0.000259805	Down
Unigene3422_All	2171	12.23	5.3	-1.20636	5.67174e-12	2.04581e-11	Down
Unigene333_All	2723	7.32	3.17	-1.20736	1.62698e-09	5.23502e-09	Down
Unigene2659_All	824	124.82	54.05	-1.20748	3.6197e-36	2.7394e-35	Down
Unigene1763_All	711	86.29	37.36	-1.2077	2.6e-21	1.30791e-20	Down
Unigene314_All	2048	15.57	6.74	-1.20795	4.438e-14	1.75738e-13	Down
Unigene6951_All	1557	20.4	8.83	-1.20808	1.19011e-13	4.61741e-13	Down
CL2973.Contig1_All	601	39.33	17.02	-1.2084	1.29336e-08	3.95552e-08	Down
Unigene2829_All	1584	19.62	8.49	-1.20849	2.06566e-13	7.93507e-13	Down
CL1025.Contig1_All	2651	7.58	3.28	-1.2085	1.17785e-09	3.81393e-09	Down
CL92.Contig2_All	697	16.48	7.13	-1.20874	4.9138e-05	0.000117888	Down
Unigene1300_All	1448	11.28	4.88	-1.20881	1.25415e-07	3.63775e-07	Down
Unigene4314_All	2439	7.26	3.14	-1.2092	1.50909e-08	4.59992e-08	Down
Unigene6811_All	856	13.18	5.7	-1.20932	3.13934e-05	7.62591e-05	Down
CL2031.Contig1_All	2614	3.33	1.44	-1.20945	7.08642e-05	0.000167479	Down
CL385.Contig1_All	229	173.6	75.04	-1.21004	7.8338e-07	2.16095e-06	Down
Unigene2670_All	923	62.73	27.11	-1.21033	1.01026e-21	5.14802e-21	Down
CL1946.Contig1_All	1575	29.46	12.73	-1.21053	2.49328e-19	1.1851e-18	Down
Unigene5939_All	1884	81.62	35.26	-1.21089	1.33608e-61	1.6905e-60	Down
Unigene111_All	1864	14.63	6.32	-1.21093	3.6659e-12	1.3343e-11	Down
Unigene4594_All	980	20.73	8.95	-1.21176	1.19247e-08	3.66296e-08	Down
CL2481.Contig3_All	6789	15.01	6.47	-1.21409	1.04596e-44	9.60077e-44	Down
Unigene1586_All	3109	25.88	11.15	-1.21479	1.68349e-34	1.22226e-33	Down
Unigene631_All	914	10.38	4.47	-1.21546	0.000111355	0.000259822	Down
CL2849.Contig1_All	1659	215.49	92.73	-1.21651	9.44288e-140	3.04028e-138	Down
Unigene6779_All	2064	19.66	8.46	-1.21653	1.06112e-17	4.79782e-17	Down
Unigene9754_All	2486	7.16	3.08	-1.21703	1.09133e-08	3.3575e-08	Down
CL2138.Contig1_All	1881	9.16	3.94	-1.21715	2.96456e-08	8.89144e-08	Down
Unigene3266_All	1950	12.42	5.34	-1.21775	4.224e-11	1.46387e-10	Down
Unigene8004_All	2476	29.96	12.88	-1.21791	1.31285e-31	8.83133e-31	Down
Unigene627_All	1171	134.03	57.62	-1.21791	1.99825e-59	2.43514e-58	Down
CL568.Contig1_All	1994	8.12	3.49	-1.21825	4.71226e-08	1.39713e-07	Down
CL526.Contig1_All	2206	6.61	2.84	-1.21876	2.78094e-07	7.88441e-07	Down
Unigene4929_All	732	33.64	14.45	-1.21911	1.28685e-09	4.16237e-09	Down
Unigene2816_All	671	43.57	18.71	-1.21953	7.14028e-11	2.44933e-10	Down
Unigene3700_All	3710	23.57	10.12	-1.21974	6.04914e-38	4.78596e-37	Down
Unigene7419_All	5760	31.54	13.54	-1.21995	2.40192e-78	3.96134e-77	Down
CL1725.Contig2_All	2995	5.08	2.18	-1.2205	1.01926e-07	2.96391e-07	Down
Unigene150_All	1898	3.73	1.6	-1.2211	0.000399004	0.000883634	Down
Unigene8699_All	1115	33.25	14.26	-1.22138	3.56204e-15	1.46191e-14	Down
Unigene3245_All	2456	6.04	2.59	-1.2216	1.78454e-07	5.11674e-07	Down
Unigene182_All	2124	8.65	3.7	-1.22517	7.01928e-09	2.17693e-08	Down
CL2014.Contig1_All	1280	21.16	9.05	-1.22535	9.01336e-12	3.2225e-11	Down
Unigene7947_All	1808	24.41	10.43	-1.22673	4.02672e-19	1.90485e-18	Down
Unigene7346_All	3653	7.17	3.06	-1.22844	1.56221e-12	5.77916e-12	Down
Unigene8489_All	1802	7.08	3.02	-1.2292	1.68956e-06	4.55233e-06	Down
CL1402.Contig1_All	1577	10.41	4.44	-1.22934	6.54348e-08	1.93108e-07	Down
Unigene3743_All	1583	30.48	13	-1.22935	1.68238e-20	8.26627e-20	Down
Unigene9752_All	993	22.02	9.39	-1.22962	2.05366e-09	6.56061e-09	Down
Unigene5895_All	1335	27.5	11.72	-1.23046	1.21139e-15	5.05833e-15	Down
Unigene2187_All	1930	7.7	3.28	-1.23116	2.0049e-07	5.72192e-07	Down
Unigene4281_All	2665	12.4	5.28	-1.23173	2.94918e-15	1.21331e-14	Down
CL2001.Contig3_All	2807	6.6	2.81	-1.2319	3.25412e-09	1.02888e-08	Down
CL1019.Contig2_All	1646	6.32	2.69	-1.23232	1.62497e-05	4.06852e-05	Down
CL703.Contig2_All	2163	400.09	170.29	-1.23233	0	0	Down
Unigene2600_All	3411	33.61	14.3	-1.23288	7.84162e-50	7.96339e-49	Down
CL2663.Contig2_All	4154	28.8	12.25	-1.23329	2.46942e-52	2.63203e-51	Down
CL2986.Contig2_All	1821	12.44	5.29	-1.23365	1.30397e-10	4.42456e-10	Down
Unigene5641_All	1629	11.03	4.69	-1.23377	1.37558e-08	4.20229e-08	Down
CL1348.Contig2_All	2245	328.93	139.85	-1.2339	3.13244e-302	2.27331e-300	Down
Unigene3724_All	823	96.67	41.1	-1.23393	2.7509e-29	1.74403e-28	Down
Unigene3884_All	631	31.59	13.43	-1.23401	8.0634e-08	2.36692e-07	Down
CL3083.Contig1_All	2642	17.69	7.52	-1.23413	5.7121e-21	2.84776e-20	Down
CL1648.Contig1_All	2056	5.27	2.24	-1.2343	9.21062e-06	2.33426e-05	Down
CL2340.Contig2_All	5503	11.18	4.75	-1.23492	3.18976e-28	1.96843e-27	Down
Unigene3210_All	2551	9.44	4.01	-1.23518	1.59548e-11	5.64433e-11	Down
CL2151.Contig3_All	2191	14.27	6.06	-1.2356	1.9243e-14	7.68643e-14	Down
Unigene8950_All	1146	33.11	14.06	-1.23567	7.83058e-16	3.29832e-15	Down
CL821.Contig2_All	1913	26.2	11.12	-1.23641	7.1527e-22	3.66262e-21	Down
CL1152.Contig1_All	3826	79.18	33.6	-1.23667	5.1082e-130	1.50738e-128	Down
CL1345.Contig3_All	2578	304.25	128.96	-1.23833	0	0	Down
Unigene5942_All	930	10.31	4.37	-1.23834	7.99286e-05	0.000188416	Down
CL2605.Contig2_All	2735	48.04	20.35	-1.23921	1.58195e-56	1.8221e-55	Down
Unigene5669_All	2040	22.05	9.34	-1.23928	5.71266e-20	2.76691e-19	Down
Unigene3737_All	1483	22.22	9.41	-1.23959	1.53676e-14	6.15703e-14	Down
CL714.Contig2_All	4342	3.19	1.35	-1.2406	1.81191e-07	5.19272e-07	Down
Unigene1208_All	3524	22.59	9.56	-1.2406	1.83022e-35	1.36259e-34	Down
CL2508.Contig1_All	3915	14.04	5.94	-1.24101	2.49354e-25	1.42273e-24	Down
CL1204.Contig1_All	1226	10.17	4.3	-1.24191	3.33918e-06	8.80697e-06	Down
Unigene4905_All	685	162.17	68.56	-1.24207	1.81732e-38	1.45492e-37	Down
CL802.Contig10_All	4663	6.08	2.57	-1.2423	7.23584e-14	2.83822e-13	Down
Unigene3547_All	1449	15.52	6.56	-1.24236	2.26984e-10	7.62292e-10	Down
CL2899.Contig2_All	874	129.39	54.69	-1.24238	5.31538e-42	4.5932e-41	Down
Unigene9254_All	1173	10.15	4.29	-1.24243	5.87758e-06	1.51768e-05	Down
Unigene4828_All	1366	11.86	5.01	-1.24322	8.24154e-08	2.41623e-07	Down
CL3230.Contig1_All	2585	13.57	5.73	-1.24381	2.3864e-16	1.02723e-15	Down
Unigene6424_All	1479	5.85	2.47	-1.24393	9.00636e-05	0.000210748	Down
Unigene4182_All	2659	30.84	13.01	-1.24518	4.97246e-36	3.75125e-35	Down
Unigene7438_All	3378	3.58	1.51	-1.24541	1.36253e-06	3.69459e-06	Down
Unigene4305_All	2480	10.79	4.55	-1.24576	9.1041e-13	3.40246e-12	Down
Unigene6451_All	1856	8.3	3.5	-1.24576	9.24056e-08	2.6943e-07	Down
Unigene9452_All	2088	7.59	3.2	-1.24603	5.28342e-08	1.56387e-07	Down
CL1487.Contig3_All	2367	147.32	62.11	-1.24606	9.30654e-147	3.14083e-145	Down
Unigene4479_All	1927	9.42	3.97	-1.24659	6.36126e-09	1.98094e-08	Down
Unigene3436_All	2244	12.98	5.47	-1.24668	1.12266e-13	4.36377e-13	Down
Unigene2613_All	1544	4.77	2.01	-1.24679	0.000284872	0.000635251	Down
Unigene3441_All	1983	17.35	7.31	-1.24699	9.92766e-16	4.17032e-15	Down
Unigene4572_All	1100	20.7	8.72	-1.24723	3.95238e-10	1.30998e-09	Down
Unigene7329_All	3538	6.91	2.91	-1.24767	4.7671e-12	1.72701e-11	Down
Unigene659_All	959	21.83	9.19	-1.24818	3.25412e-09	1.02897e-08	Down
Unigene3273_All	1507	6.39	2.69	-1.24821	3.22982e-05	7.83238e-05	Down
Unigene6876_All	1068	33.74	14.2	-1.24857	3.69348e-15	1.51498e-14	Down
Unigene5823_All	3781	21.04	8.85	-1.24939	5.57566e-36	4.20098e-35	Down
CL3181.Contig3_All	2815	9.49	3.99	-1.25002	6.55484e-13	2.47146e-12	Down
Unigene3798_All	1094	16.28	6.84	-1.25103	3.0226e-08	9.06399e-08	Down
Unigene595_All	1365	17.9	7.52	-1.25116	3.47602e-11	1.2104e-10	Down
Unigene701_All	1740	26.94	11.31	-1.25215	8.98046e-21	4.44862e-20	Down
Unigene4207_All	3912	16.82	7.06	-1.25244	2.95826e-30	1.91911e-29	Down
CL1763.Contig2_All	7893	15.2	6.38	-1.25244	7.22284e-55	8.09729e-54	Down
Unigene9070_All	651	39.42	16.54	-1.25297	5.48018e-10	1.80313e-09	Down
Unigene367_All	1684	29.34	12.31	-1.25304	1.00681e-21	5.1312e-21	Down
CL2956.Contig2_All	3971	8.39	3.52	-1.2531	3.70948e-16	1.58301e-15	Down
CL1775.Contig2_All	1457	62.66	26.28	-1.25358	5.7447e-38	4.54913e-37	Down
CL136.Contig2_All	7564	14.45	6.06	-1.25368	2.19044e-50	2.25135e-49	Down
Unigene1241_All	2941	12.38	5.19	-1.2542	3.70218e-17	1.64028e-16	Down
Unigene8517_All	2836	43.72	18.31	-1.25566	1.24334e-54	1.38344e-53	Down
Unigene4216_All	2050	9.34	3.91	-1.25625	1.68253e-09	5.40984e-09	Down
Unigene3731_All	1305	37.79	15.82	-1.25625	4.65374e-21	2.32563e-20	Down
CL943.Contig1_All	2656	16.03	6.71	-1.25639	8.947e-20	4.30483e-19	Down
CL587.Contig4_All	440	37.13	15.54	-1.2566	7.26556e-06	1.86596e-05	Down
Unigene1081_All	2969	10.42	4.36	-1.25696	7.19904e-15	2.92467e-14	Down
Unigene6550_All	2140	45.77	19.15	-1.25706	1.08811e-42	9.56474e-42	Down
Unigene10311_All	1522	17.4	7.28	-1.25708	3.06846e-12	1.11913e-11	Down
Unigene5809_All	2880	47.12	19.71	-1.25741	8.05374e-60	9.87523e-59	Down
CL2547.Contig1_All	1219	10.95	4.58	-1.25751	1.36253e-06	3.69431e-06	Down
Unigene5416_All	2357	13.58	5.68	-1.25752	4.1551e-15	1.69867e-14	Down
Unigene9440_All	1689	5.12	2.14	-1.25853	6.42578e-05	0.00015233	Down
Unigene3601_All	2627	41.99	17.55	-1.25857	9.8377e-49	9.77909e-48	Down
CL1299.Contig3_All	3865	9.5	3.97	-1.25879	1.10853e-17	5.00394e-17	Down
CL3066.Contig1_All	1205	13.27	5.54	-1.26021	1.03537e-07	3.01001e-07	Down
CL2250.Contig2_All	608	17.2	7.18	-1.26035	0.000125777	0.000289517	Down
CL137.Contig2_All	514	104.29	43.53	-1.26052	1.0826e-17	4.89122e-17	Down
Unigene8365_All	2992	6.98	2.91	-1.26221	1.46921e-10	4.96354e-10	Down
Unigene7369_All	3006	7.15	2.98	-1.26263	8.4479e-11	2.88541e-10	Down
Unigene6491_All	988	10.13	4.22	-1.26332	3.62982e-05	8.78628e-05	Down
CL3072.Contig2_All	1270	43.61	18.16	-1.26389	1.42097e-23	7.64807e-23	Down
Unigene4645_All	685	64.57	26.88	-1.26433	1.10322e-16	4.80563e-16	Down
Unigene5525_All	1070	8.6	3.58	-1.26438	6.42578e-05	0.00015234	Down
Unigene4463_All	1566	6.2	2.58	-1.2649	2.30536e-05	5.69931e-05	Down
Unigene4416_All	1750	5.48	2.28	-1.26514	2.30536e-05	5.69971e-05	Down
Unigene2274_All	1993	5.24	2.18	-1.26524	8.30952e-06	2.12368e-05	Down
Unigene4913_All	691	15.17	6.31	-1.26551	5.7168e-05	0.000136684	Down
Unigene2332_All	1518	14.98	6.23	-1.26573	8.4479e-11	2.88569e-10	Down
CL1456.Contig3_All	3155	6.18	2.57	-1.26584	4.96542e-10	1.63541e-09	Down
CL2348.Contig1_All	3577	6.83	2.84	-1.26599	2.74916e-12	1.00493e-11	Down
Unigene6694_All	2381	65.9	27.4	-1.2661	1.35992e-68	1.93764e-67	Down
Unigene8283_All	358	155.9	64.79	-1.26678	8.50384e-15	3.43988e-14	Down
CL2407.Contig2_All	8934	50.39	20.94	-1.26688	3.2858e-205	1.58759e-203	Down
CL320.Contig3_All	1362	38.84	16.14	-1.2669	5.87472e-23	3.09796e-22	Down
Unigene3458_All	1717	20.39	8.47	-1.26743	4.13852e-16	1.76442e-15	Down
Unigene9706_All	1444	14.28	5.93	-1.26789	6.93028e-10	2.26854e-09	Down
Unigene8905_All	803	102.86	42.71	-1.26804	1.3989e-31	9.40309e-31	Down
Unigene3039_All	940	12.62	5.24	-1.26807	7.4109e-06	1.90287e-05	Down
Unigene5472_All	1914	13.13	5.45	-1.26854	4.2761e-12	1.55402e-11	Down
CL206.Contig3_All	3986	8.24	3.42	-1.26865	2.64714e-16	1.13809e-15	Down
CL862.Contig1_All	2516	2.82	1.17	-1.26919	0.000160507	0.000366015	Down
Unigene2385_All	4018	25.51	10.58	-1.26972	3.49744e-47	3.37604e-46	Down
CL3141.Contig1_All	4472	24.87	10.31	-1.27036	2.73062e-51	2.8517e-50	Down
CL2665.Contig2_All	2103	3.45	1.43	-1.27058	0.000202544	0.000460141	Down
Unigene6904_All	606	36.13	14.97	-1.27112	1.11024e-08	3.41478e-08	Down
Unigene5524_All	1711	4.9	2.03	-1.2713	7.21376e-05	0.00017041	Down
Unigene6326_All	5739	60.47	25.05	-1.27141	9.4933e-158	3.42738e-156	Down
Unigene2530_All	1954	207.95	86.13	-1.27165	5.60934e-173	2.24537e-171	Down
Unigene1112_All	3986	13.4	5.55	-1.27167	2.22378e-25	1.27064e-24	Down
Unigene8620_All	3235	18.86	7.81	-1.27194	1.84883e-28	1.14628e-27	Down
Unigene33302_All	431	58	24.01	-1.27242	2.40306e-08	7.25612e-08	Down
CL2032.Contig2_All	3546	8.02	3.32	-1.27242	2.67026e-14	1.06352e-13	Down
CL344.Contig2_All	941	11.17	4.62	-1.27366	2.30536e-05	5.7001e-05	Down
Unigene10694_All	2063	5.9	2.44	-1.27383	1.22058e-06	3.31448e-06	Down
CL1204.Contig2_All	3600	11.95	4.94	-1.27443	9.94678e-21	4.92115e-20	Down
CL2132.Contig2_All	2304	11.76	4.86	-1.27486	3.777e-13	1.43485e-12	Down
Unigene1182_All	3518	16.7	6.9	-1.27518	1.05442e-27	6.43024e-27	Down
CL2150.Contig2_All	797	714.86	295.11	-1.27641	5.8893e-208	2.87272e-206	Down
Unigene8953_All	1164	48.33	19.94	-1.27725	5.90978e-24	3.22406e-23	Down
CL90.Contig2_All	1956	40.7	16.79	-1.27743	1.46499e-35	1.09273e-34	Down
Unigene1754_All	2234	67.89	27.99	-1.27829	4.24538e-67	5.8891e-66	Down
Unigene4497_All	1033	7.69	3.17	-1.2785	0.000202544	0.00046017	Down
Unigene8549_All	2461	6.26	2.58	-1.27879	3.39026e-08	1.01478e-07	Down
CL2251.Contig2_All	2027	40.23	16.58	-1.27883	1.06414e-36	8.15192e-36	Down
Unigene2242_All	1711	5.12	2.11	-1.2789	4.5684e-05	0.000110171	Down
Unigene7601_All	1058	8.47	3.49	-1.27913	7.21376e-05	0.000170432	Down
CL736.Contig1_All	1613	13.81	5.69	-1.27921	7.53908e-11	2.58216e-10	Down
Unigene5838_All	897	34.45	14.19	-1.27963	3.38582e-13	1.29174e-12	Down
Unigene5433_All	2346	22.34	9.2	-1.27992	2.19114e-24	1.21316e-23	Down
CL3293.Contig1_All	4210	11.68	4.81	-1.27993	8.06386e-24	4.37116e-23	Down
Unigene8981_All	1882	8.89	3.66	-1.28034	1.24287e-08	3.81318e-08	Down
Unigene9810_All	2043	147.67	60.79	-1.28047	6.93954e-131	2.07004e-129	Down
Unigene5305_All	2513	8.26	3.4	-1.28061	1.31011e-10	4.44497e-10	Down
CL259.Contig2_All	3492	10.35	4.26	-1.28071	1.2276e-17	5.53024e-17	Down
CL689.Contig4_All	1130	98.01	40.34	-1.28072	1.26291e-45	1.18015e-44	Down
Unigene1700_All	1641	40.91	16.83	-1.28142	7.77e-30	4.99524e-29	Down
Unigene7960_All	1835	34.96	14.38	-1.28164	6.16032e-29	3.86846e-28	Down
Unigene4888_All	2095	28.94	11.9	-1.2821	8.42166e-28	5.14727e-27	Down
Unigene7478_All	1320	8.1	3.33	-1.2824	9.30706e-06	2.3582e-05	Down
Unigene6321_All	3031	16.03	6.59	-1.28242	3.34612e-23	1.77898e-22	Down
Unigene7603_All	1964	4.89	2.01	-1.28264	1.64025e-05	4.08074e-05	Down
Unigene4755_All	3184	65.14	26.77	-1.28293	6.22428e-94	1.25208e-92	Down
Unigene5265_All	639	49.75	20.44	-1.2833	2.2061e-12	8.1224e-12	Down
CL2465.Contig3_All	2861	15.31	6.29	-1.28334	5.11602e-21	2.5545e-20	Down
CL1758.Contig1_All	1185	5.94	2.44	-1.28358	0.000285138	0.000635804	Down
Unigene5383_All	1752	17.41	7.15	-1.2839	1.54225e-14	6.17836e-14	Down
Unigene9048_All	678	151.19	62.09	-1.28393	2.37304e-37	1.8436e-36	Down
Unigene6168_All	1627	104.84	43.04	-1.28444	2.24846e-73	3.44121e-72	Down
Unigene7877_All	1430	132.38	54.33	-1.28486	6.33942e-80	1.06872e-78	Down
Unigene1029_All	582	706.08	289.74	-1.28507	2.94346e-136	9.22732e-135	Down
Unigene5260_All	4287	8.31	3.41	-1.28508	9.78752e-18	4.43269e-17	Down
Unigene10002_All	1081	24.89	10.21	-1.28558	3.4193e-12	1.24568e-11	Down
Unigene7371_All	3096	7.46	3.06	-1.28564	7.3621e-12	2.64618e-11	Down
Unigene2750_All	598	61.05	25.03	-1.28633	1.00876e-13	3.9352e-13	Down
Unigene8419_All	4801	14.76	6.05	-1.28669	5.16908e-34	3.70468e-33	Down
Unigene2125_All	3901	14.25	5.84	-1.28692	9.18094e-27	5.4382e-26	Down
Unigene5349_All	4348	24.06	9.86	-1.28698	3.10328e-49	3.11953e-48	Down
Unigene3443_All	2279	15.77	6.46	-1.28758	2.62766e-17	1.17016e-16	Down
Unigene8495_All	1752	5.2	2.13	-1.28766	2.89444e-05	7.09278e-05	Down
Unigene5854_All	1505	68.73	28.13	-1.28883	5.64546e-45	5.21274e-44	Down
Unigene9415_All	4186	3.25	1.33	-1.28901	1.15323e-07	3.34801e-07	Down
Unigene9660_All	1441	14.31	5.85	-1.29052	3.95892e-10	1.31202e-09	Down
Unigene3335_All	1611	13.87	5.67	-1.29055	5.38864e-11	1.85864e-10	Down
Unigene8477_All	3710	19.67	8.04	-1.29073	8.95938e-35	6.5554e-34	Down
Unigene50_All	2560	7.78	3.18	-1.29074	2.5369e-10	8.46329e-10	Down
CL2407.Contig1_All	8877	52.61	21.5	-1.291	4.63992e-219	2.41858e-217	Down
Unigene3142_All	5343	16.47	6.73	-1.29116	3.3431e-42	2.90506e-41	Down
CL2262.Contig2_All	639	21.96	8.97	-1.2917	3.0067e-06	7.93827e-06	Down
CL3423.Contig9_All	734	44.68	18.25	-1.29173	1.74071e-13	6.71717e-13	Down
Unigene3182_All	3338	10.58	4.32	-1.29224	1.34447e-17	6.04605e-17	Down
Unigene2497_All	1916	42.58	17.38	-1.29275	5.39152e-37	4.15877e-36	Down
CL911.Contig2_All	3197	9.31	3.8	-1.29278	5.07008e-15	2.0687e-14	Down
[truncated: 13,352 more rows]

## Sheet: M vs L
Unigene	Length	XM-Expression	XN-Expression	log2FoldChange(X_brachycerus_XN/X_brachycerus_XM)	Pvalue	FDR	Up/Down-Regulation(X_brachycerus_M/X_brachycerus_F)
Unigene30636_All	376	0.01	1831.42	17.4826	0	0	Up
Unigene30541_All	213	0.01	623.85	15.9289	2.18648e-114	5.80832e-113	Up
Unigene30466_All	239	0.01	601.52	15.8763	7.07872e-141	2.11281e-139	Up
Unigene31516_All	246	0.01	597.56	15.8668	1.32974e-148	4.1454e-147	Up
Unigene33091_All	373	0.01	523.94	15.6771	1.43254e-286	6.49458e-285	Up
CL3423.Contig3_All	235	0.01	501.59	15.6142	2.77642e-113	7.32134e-112	Up
CL625.Contig1_All	470	0.01	425.7	15.3775	0	0	Up
Unigene30747_All	211	0.01	362.98	15.1476	1.51459e-65	2.86596e-64	Up
Unigene31170_All	375	0.01	324.75	14.987	1.65581e-179	5.80402e-178	Up
Unigene9130_All	201	0.01	321.08	14.9706	2.6619e-52	4.39214e-51	Up
Unigene9234_All	689	0.01	294.61	14.8465	0	0	Up
Unigene30396_All	433	0.01	290.5	14.8263	5.81444e-203	2.22536e-201	Up
Unigene31474_All	217	0.01	258.79	14.6595	8.1023e-50	1.30614e-48	Up
CL188.Contig3_All	300	0.01	244.18	14.5757	2.2188e-90	5.10608e-89	Up
Unigene30582_All	463	0.01	233.58	14.5116	3.6593e-181	1.29372e-179	Up
CL572.Contig2_All	1448	0.01	222.89	14.444	0	0	Up
Unigene30702_All	246	0.01	216.28	14.4006	3.11634e-54	5.2659e-53	Up
Unigene12945_All	398	0.01	186.46	14.1866	4.12744e-114	1.09442e-112	Up
Unigene30518_All	369	0.01	180.3	14.1381	2.80372e-97	6.75501e-96	Up
Unigene30689_All	274	0.01	160.23	13.9679	4.29214e-50	6.93474e-49	Up
Unigene30387_All	239	0.01	151.56	13.8876	5.07428e-36	6.85708e-35	Up
CL2476.Contig1_All	1180	0.01	150.56	13.8781	0	0	Up
Unigene33095_All	373	0.01	147.17	13.8452	5.34464e-81	1.15678e-79	Up
CL1091.Contig2_All	233	0.01	144.91	13.8229	1.03896e-32	1.32019e-31	Up
CL3423.Contig2_All	288	0.01	137.12	13.7432	2.46618e-47	3.83164e-46	Up
CL2969.Contig3_All	253	0.01	136.77	13.7395	1.42398e-36	1.94163e-35	Up
Unigene32822_All	307	0.01	124.88	13.6083	1.02884e-48	1.62931e-47	Up
Unigene31472_All	296	0.01	123.11	13.5877	7.50662e-45	1.13202e-43	Up
Unigene1904_All	342	0.01	121.8	13.5722	8.06278e-58	1.41742e-56	Up
Unigene31473_All	235	0.01	105.51	13.3651	1.97087e-24	2.16051e-23	Up
Unigene30438_All	260	0.01	103.53	13.3378	2.12726e-29	2.55725e-28	Up
Unigene30540_All	477	0.01	101.41	13.3079	1.18115e-82	2.5837e-81	Up
CL23.Contig4_All	517	0.01	94.92	13.2125	4.54298e-87	1.02899e-85	Up
Unigene31388_All	362	0.01	94.77	13.2102	8.1023e-50	1.30541e-48	Up
Unigene31026_All	238	0.01	91.98	13.1671	5.99896e-22	6.18909e-21	Up
Unigene30852_All	2301	0.01	88.87	13.1175	0	0	Up
Unigene8031_All	296	0.01	85.41	13.0602	2.49044e-31	3.1015e-30	Up
Unigene30661_All	716	0.01	66.38	12.6965	8.534e-95	2.01721e-93	Up
Unigene10702_All	217	0.01	58.98	12.526	9.72036e-12	7.17863e-11	Up
Unigene32322_All	610	0.01	58.46	12.5132	9.39318e-68	1.81079e-66	Up
Unigene31572_All	220	0.01	57.88	12.4988	5.14928e-12	3.85633e-11	Up
Unigene30669_All	250	0.01	57.15	12.4805	2.51492e-15	2.15587e-14	Up
Unigene30772_All	1587	0.01	55.54	12.4393	5.81444e-203	2.2224e-201	Up
Unigene7011_All	252	0.01	54.09	12.4011	8.96176e-15	7.52741e-14	Up
Unigene31033_All	329	0.01	50.49	12.3018	8.91804e-23	9.41356e-22	Up
CL2221.Contig1_All	381	0.01	50.38	12.2986	4.01566e-29	4.79926e-28	Up
Unigene30721_All	863	0.01	49.25	12.2659	5.31856e-89	1.21616e-87	Up
CL2475.Contig4_All	793	0.01	47.12	12.2021	1.38958e-76	2.8838e-75	Up
CL3351.Contig1_All	335	0.01	46.13	12.1715	2.1377e-21	2.16657e-20	Up
Unigene32891_All	728	0.01	45.92	12.1649	3.34722e-67	6.40967e-66	Up
Unigene28269_All	307	0.01	45.21	12.1424	4.37694e-18	4.0833e-17	Up
Unigene8243_All	277	0.01	42.92	12.0674	3.19348e-14	2.62483e-13	Up
CL1989.Contig1_All	645	0.01	42.88	12.0661	1.11049e-53	1.86332e-52	Up
Unigene32340_All	517	0.01	41.24	12.0098	3.14696e-38	4.37606e-37	Up
CL2385.Contig2_All	1542	0.01	40.75	11.9926	3.45724e-144	1.05602e-142	Up
CL2090.Contig1_All	2750	0.01	39.24	11.9381	4.42484e-260	1.91541e-258	Up
Unigene32052_All	492	0.01	39.13	11.9341	8.18196e-34	1.05982e-32	Up
CL252.Contig4_All	2174	0.01	37.37	11.8677	9.4214e-193	3.48071e-191	Up
Unigene32299_All	330	0.01	37.03	11.8545	5.5579e-17	5.00943e-16	Up
Unigene28485_All	668	0.01	36.2	11.8218	2.46618e-47	3.82957e-46	Up
Unigene31387_All	330	0.01	35.77	11.8045	1.98053e-16	1.7559e-15	Up
Unigene14688_All	239	0.01	34.34	11.7457	1.05432e-08	6.63838e-08	Up
CL1771.Contig2_All	1069	0.01	33.47	11.7087	3.07094e-78	6.46652e-77	Up
CL2361.Contig1_All	1226	0.01	33.2	11.697	6.22654e-91	1.44098e-89	Up
Unigene32214_All	261	0.01	32.58	11.6698	8.30288e-10	5.59816e-09	Up
CL2554.Contig1_All	306	0.01	32.5	11.6662	4.05514e-13	3.17767e-12	Up
Unigene30581_All	422	0.01	30.95	11.5957	2.1377e-21	2.16581e-20	Up
CL389.Contig2_All	1773	0.01	30.92	11.5943	6.59044e-128	1.87739e-126	Up
Unigene6130_All	651	0.01	29.98	11.5498	3.14696e-38	4.37817e-37	Up
Unigene20464_All	240	0.01	28.5	11.4767	2.52724e-07	1.4563e-06	Up
CL978.Contig3_All	314	0.73	1957.76	11.389	0	0	Up
Unigene32529_All	1426	0.01	26.74	11.3848	4.54298e-87	1.02818e-85	Up
Unigene30604_All	602	0.01	26.7	11.3826	8.87452e-31	1.09336e-29	Up
CL3186.Contig1_All	232	0.01	26.47	11.3701	1.70002e-06	9.14877e-06	Up
CL1609.Contig1_All	1713	0.01	26.18	11.3542	3.54284e-104	8.84725e-103	Up
Unigene32047_All	363	0.01	25.43	11.3123	6.02836e-14	4.90165e-13	Up
CL1609.Contig2_All	1791	0.01	25.26	11.3026	7.8296e-106	1.98104e-104	Up
Unigene32154_All	5185	0.02	50	11.2877	0	0	Up
CL1181.Contig1_All	631	0.51	1268.86	11.2807	0	0	Up
CL3351.Contig2_All	235	0.01	23.88	11.2216	6.05792e-06	3.11045e-05	Up
CL1091.Contig1_All	246	0.01	23.41	11.1929	1.70002e-06	9.14705e-06	Up
CL1036.Contig2_All	221	0.01	22.37	11.1273	4.07502e-05	0.000190949	Up
Unigene31964_All	357	0.01	22.36	11.1267	5.14928e-12	3.85733e-11	Up
CL2362.Contig1_All	958	0.01	22.12	11.1111	1.11593e-45	1.69711e-44	Up
CL2322.Contig1_All	631	0.01	21.48	11.0688	2.30734e-26	2.63593e-25	Up
CL2210.Contig1_All	1284	0.01	20.91	11.03	1.40324e-60	2.53828e-59	Up
Unigene32131_All	472	0.01	20.47	10.9993	5.5579e-17	5.01415e-16	Up
Unigene30631_All	385	0.01	20.13	10.9751	2.7278e-12	2.06438e-11	Up
Unigene30746_All	1785	0.01	20.03	10.9679	9.30176e-84	2.05346e-82	Up
CL2362.Contig2_All	974	0.01	19.92	10.96	8.14202e-42	1.18195e-40	Up
Unigene9115_All	1987	0.13	257.76	10.9533	0	0	Up
Unigene31947_All	380	0.01	19.6	10.9366	9.72036e-12	7.18048e-11	Up
CL1744.Contig1_All	1351	0.01	19.5	10.9293	9.43924e-60	1.69358e-58	Up
CL389.Contig1_All	1800	0.01	18.7	10.8688	8.61788e-79	1.83213e-77	Up
Unigene31524_All	610	0.01	18.28	10.8361	1.13243e-21	1.15834e-20	Up
Unigene32126_All	778	0.01	17.86	10.8025	7.5804e-29	9.00345e-28	Up
Unigene32053_All	978	0.01	17.59	10.7805	2.11688e-37	2.91545e-36	Up
Unigene31074_All	698	0.01	17.5	10.7731	1.04405e-24	1.15376e-23	Up
CL2761.Contig1_All	2117	0.01	17.41	10.7657	1.27488e-87	2.89905e-86	Up
Unigene32132_All	483	0.01	17.09	10.7389	8.96176e-15	7.52961e-14	Up
CL252.Contig5_All	1913	0.01	16.74	10.7091	1.76451e-75	3.62267e-74	Up
Unigene1910_All	595	0.01	16.67	10.703	3.4469e-19	3.31685e-18	Up
Unigene30856_All	799	0.01	16.6	10.697	9.62574e-28	1.12286e-26	Up
CL172.Contig2_All	255	0.01	16.56	10.6935	4.07502e-05	0.00019098	Up
Unigene32738_All	1840	0.01	16.48	10.6865	2.43026e-71	4.8241e-70	Up
Unigene31523_All	543	0.01	16.39	10.6786	1.04917e-16	9.36824e-16	Up
Unigene30545_All	3477	0.01	16.36	10.676	3.20306e-139	9.5109e-138	Up
Unigene32310_All	907	0.01	16.22	10.6636	1.31929e-31	1.64656e-30	Up
Unigene30617_All	406	0.01	15.81	10.6266	1.23431e-10	8.687e-10	Up
CL307.Contig1_All	539	0.84	1315.91	10.6134	0	0	Up
Unigene32706_All	352	0.01	15.66	10.6129	1.99024e-08	1.23501e-07	Up
Unigene31954_All	1578	0.01	15.63	10.6101	2.87312e-57	5.02324e-56	Up
CL597.Contig2_All	404	1.56	2435.11	10.6082	0	0	Up
Unigene31535_All	575	0.01	15.39	10.5878	5.5579e-17	5.01572e-16	Up
Unigene33092_All	2934	0.13	198.3	10.575	0	0	Up
Unigene30889_All	1083	0.13	198.17	10.574	0	0	Up
Unigene7235_All	750	0.61	922.66	10.5628	0	0	Up
Unigene147_All	1402	0.01	14.98	10.5488	3.66624e-48	5.7584e-47	Up
Unigene30628_All	1857	0.01	14.53	10.5048	1.29373e-63	2.40684e-62	Up
Unigene32048_All	526	0.01	14.49	10.5008	3.19348e-14	2.62333e-13	Up
Unigene30553_All	3591	0.01	14.44	10.4959	4.43322e-127	1.25789e-125	Up
CL855.Contig7_All	4050	0.01	14.36	10.4878	2.3256e-143	7.05858e-142	Up
CL2935.Contig1_All	4860	0.01	14.28	10.4798	4.66942e-172	1.58084e-170	Up
CL762.Contig1_All	275	0.01	14.24	10.4757	4.07502e-05	0.000190856	Up
Unigene30456_All	838	0.18	240.51	10.3839	0	0	Up
CL30.Contig2_All	1338	0.1	131.12	10.3567	0	0	Up
CL341.Contig1_All	1658	0.01	13.1	10.3554	1.20449e-50	1.96151e-49	Up
Unigene30757_All	1549	0.01	13.08	10.3531	4.65546e-47	7.20969e-46	Up
Unigene32949_All	1913	0.01	13.07	10.352	3.36362e-59	5.99755e-58	Up
Unigene32107_All	297	0.01	13	10.3443	2.15872e-05	0.000105024	Up
CL2588.Contig1_All	474	0.38	493.87	10.3439	0	0	Up
Unigene30503_All	419	0.01	12.94	10.3376	2.9587e-09	1.9297e-08	Up
CL2882.Contig2_All	2734	0.01	12.94	10.3376	1.08897e-85	2.43393e-84	Up
Unigene1931_All	447	0.01	12.82	10.3242	4.3984e-10	3.01942e-09	Up
CL521.Contig1_All	3034	0.01	12.81	10.3231	1.61097e-94	3.80165e-93	Up
CL923.Contig1_All	590	0.01	12.59	10.2981	1.69172e-14	1.40616e-13	Up
Unigene1397_All	699	2.66	3334.44	10.2918	0	0	Up
CL1854.Contig2_All	2635	0.01	12.5	10.2877	1.28113e-79	2.73782e-78	Up
CL2284.Contig1_All	498	4.55	5644.12	10.2767	0	0	Up
Unigene32122_All	970	0.01	12.29	10.2633	4.35558e-26	4.94832e-25	Up
CL1187.Contig3_All	2452	0.01	12.29	10.2633	1.91387e-72	3.83348e-71	Up
Unigene31727_All	472	0.01	12.14	10.2456	2.33002e-10	1.61611e-09	Up
Unigene30570_All	1382	0.01	12.12	10.2432	1.66708e-38	2.33286e-37	Up
Unigene30386_All	306	0.77	932.28	10.2417	0	0	Up
Unigene32939_All	563	0.01	12.09	10.2396	4.05514e-13	3.1768e-12	Up
Unigene32775_All	289	0.01	12.09	10.2396	7.69246e-05	0.000347867	Up
Unigene30929_All	945	0.01	11.99	10.2276	1.04405e-24	1.15331e-23	Up
CL1181.Contig2_All	958	1.66	1990.01	10.2274	0	0	Up
Unigene30696_All	1560	0.01	11.97	10.2252	1.79937e-43	2.65773e-42	Up
CL3026.Contig1_All	616	0.01	11.93	10.2204	1.69172e-14	1.40657e-13	Up
Unigene9204_All	331	0.01	11.86	10.2119	6.05792e-06	3.11156e-05	Up
Unigene33100_All	2114	0.01	11.84	10.2095	9.43924e-60	1.69253e-58	Up
Unigene30637_All	832	0.01	11.75	10.1984	7.61758e-21	7.60779e-20	Up
Unigene33099_All	698	0.01	11.67	10.1886	1.04917e-16	9.37115e-16	Up
CL3423.Contig1_All	975	1.56	1787.29	10.162	0	0	Up
Unigene30953_All	445	0.01	11.39	10.1536	5.58516e-09	3.58415e-08	Up
CL1767.Contig5_All	2077	0.01	11.36	10.1497	3.64834e-56	6.32093e-55	Up
Unigene30666_All	609	0.27	306.67	10.1495	0	0	Up
CL60.Contig1_All	363	0.01	11.13	10.1202	1.70002e-06	9.13338e-06	Up
Unigene30663_All	665	0.47	521.29	10.1152	0	0	Up
CL3395.Contig1_All	2068	0.01	11.05	10.1098	1.65085e-54	2.79614e-53	Up
Unigene14784_All	531	4.48	4905.71	10.0967	0	0	Up
Unigene10474_All	837	0.01	10.88	10.0875	1.82597e-19	1.77011e-18	Up
CL625.Contig2_All	1623	0.74	796.9	10.0727	0	0	Up
Unigene32133_All	1075	0.01	10.64	10.0553	1.55209e-25	1.73857e-24	Up
Unigene32393_All	374	0.01	10.57	10.0458	1.70002e-06	9.12996e-06	Up
Unigene30576_All	591	0.01	10.55	10.043	2.7278e-12	2.06275e-11	Up
CL3015.Contig2_All	271	1.2	1257.37	10.0332	0	0	Up
CL3059.Contig2_All	1340	0.01	10.45	10.0293	3.70228e-32	4.66731e-31	Up
CL548.Contig2_All	2465	0.01	10.39	10.021	1.10507e-61	2.0257e-60	Up
Unigene32146_All	335	0.01	10.38	10.0196	2.15872e-05	0.00010474	Up
CL3415.Contig2_All	3463	0.01	10.21	9.99577	8.57584e-87	1.93786e-85	Up
Unigene7038_All	255	1.09	1112.84	9.9957	1.25787e-294	5.85981e-293	Up
CL30.Contig1_All	2686	0.14	141.97	9.98594	0	0	Up
CL1819.Contig3_All	4331	0.01	10	9.96578	6.16592e-107	1.56423e-105	Up
Unigene3126_All	530	0.01	9.95	9.95855	4.3984e-10	3.01798e-09	Up
Unigene32728_All	738	0.01	9.92	9.9542	2.51492e-15	2.15523e-14	Up
Unigene24_All	565	0.88	869.3	9.94813	0	0	Up
CL2475.Contig5_All	789	0.01	9.87	9.94691	1.98053e-16	1.75482e-15	Up
Unigene5112_All	463	9.34	9153.46	9.93668	0	0	Up
Unigene30467_All	573	6.85	6649.94	9.92302	0	0	Up
CL597.Contig1_All	423	7.92	7668.53	9.91923	0	0	Up
Unigene32601_All	452	0.01	9.63	9.91139	7.09212e-08	4.24331e-07	Up
CL886.Contig3_All	874	0.01	9.55	9.89936	4.37694e-18	4.08065e-17	Up
CL60.Contig2_All	736	1.72	1639.25	9.89641	0	0	Up
CL235.Contig2_All	248	4.64	4418.28	9.89514	0	0	Up
Unigene32663_All	2609	0.05	47.36	9.88753	4.47404e-294	2.08086e-292	Up
Unigene32732_All	2390	0.01	9.4	9.87652	3.11634e-54	5.26281e-53	Up
CL1596.Contig3_All	632	2.78	2573.49	9.85443	0	0	Up
Unigene2580_All	3061	0.01	9.24	9.85175	3.91864e-69	7.64654e-68	Up
Unigene32065_All	2116	0.19	173.93	9.83829	0	0	Up
CL1625.Contig1_All	2681	0.01	9.15	9.83763	1.78186e-59	3.18507e-58	Up
Unigene7282_All	2366	0.01	9.11	9.83131	5.02488e-52	8.23903e-51	Up
CL2109.Contig4_All	1696	0.01	9.08	9.82655	2.68806e-36	3.64448e-35	Up
Unigene32102_All	337	0.01	9.06	9.82337	7.69246e-05	0.000348525	Up
CL3306.Contig2_All	962	0.01	9.04	9.82018	3.4469e-19	3.31796e-18	Up
CL3307.Contig2_All	969	0.01	8.96	9.80735	3.4469e-19	3.31574e-18	Up
Unigene33036_All	643	0.01	8.96	9.80735	9.72036e-12	7.17679e-11	Up
CL729.Contig4_All	842	0.01	8.93	9.80252	3.73866e-16	3.28725e-15	Up
Unigene30595_All	366	0.01	8.88	9.79442	2.15872e-05	0.000105042	Up
Unigene1184_All	909	0.48	422.23	9.78078	0	0	Up
Unigene31946_All	925	0.01	8.77	9.77643	8.26238e-18	7.62883e-17	Up
Unigene5277_All	495	2.56	2244.97	9.77634	0	0	Up
CL1308.Contig3_All	394	0.01	8.76	9.77479	6.05792e-06	3.11378e-05	Up
Unigene30611_All	361	2.88	2512.85	9.76904	0	0	Up
Unigene30543_All	1146	0.01	8.67	9.75989	1.68347e-22	1.76277e-21	Up
CL598.Contig3_All	3318	0.01	8.63	9.75322	3.086e-70	6.07957e-69	Up
Unigene30854_All	463	0.01	8.57	9.74315	2.52724e-07	1.45601e-06	Up
Unigene10699_All	629	0.01	8.54	9.73809	6.53864e-11	4.65775e-10	Up
CL2255.Contig1_All	1348	0.76	648.56	9.73702	0	0	Up
CL427.Contig2_All	1467	7.92	6678.95	9.71991	0	0	Up
CL1490.Contig2_All	2003	0.01	8.39	9.71253	3.68422e-40	5.22167e-39	Up
CL1596.Contig1_All	577	4.85	4058.62	9.70879	0	0	Up
Unigene1548_All	674	2.56	2140.2	9.70739	0	0	Up
CL105.Contig4_All	393	4.51	3743.22	9.69694	0	0	Up
CL427.Contig1_All	526	1.08	894.93	9.6946	0	0	Up
CL307.Contig2_All	2296	2.4	1975.88	9.68525	0	0	Up
CL1559.Contig3_All	2160	1.13	929.9	9.68461	0	0	Up
Unigene5110_All	383	0.01	8.22	9.68299	2.15872e-05	0.000104705	Up
CL2284.Contig2_All	3161	0.24	195.9	9.67287	0	0	Up
Unigene1472_All	583	3.59	2930.18	9.67279	0	0	Up
Unigene32547_All	1111	0.51	415.83	9.67128	0	0	Up
Unigene30470_All	1232	0.01	8.12	9.66534	8.91804e-23	9.4101e-22	Up
Unigene2594_All	811	0.55	444.98	9.66009	0	0	Up
Unigene31183_All	776	0.01	8.08	9.65821	2.14818e-13	1.70284e-12	Up
Unigene6216_All	462	5.43	4378.69	9.65533	0	0	Up
CL2969.Contig2_All	973	6.32	5074.88	9.64923	0	0	Up
CL835.Contig3_All	795	0.01	8.01	9.64566	1.13798e-13	9.14169e-13	Up
Unigene2326_All	927	3.76	2993.03	9.63666	0	0	Up
CL307.Contig3_All	2401	2.7	2133.6	9.62611	0	0	Up
CL1133.Contig1_All	1207	0.01	7.87	9.62022	1.13243e-21	1.15875e-20	Up
Unigene5276_All	855	7.82	6131.42	9.61484	0	0	Up
Unigene31827_All	671	0.01	7.84	9.61471	6.53864e-11	4.66237e-10	Up
Unigene33098_All	616	0.01	7.83	9.61287	8.30288e-10	5.59948e-09	Up
Unigene30713_All	630	0.01	7.83	9.61287	4.3984e-10	3.01726e-09	Up
CL2475.Contig1_All	838	1.42	1109.68	9.61004	0	0	Up
Unigene32901_All	1160	0.01	7.79	9.60548	1.43798e-20	1.42523e-19	Up
CL625.Contig3_All	514	1	773.56	9.59537	0	0	Up
Unigene32716_All	595	0.01	7.71	9.59059	2.9587e-09	1.92926e-08	Up
CL1559.Contig2_All	2159	2.62	2009.29	9.5829	0	0	Up
CL2972.Contig2_All	528	2.58	1973.12	9.57889	0	0	Up
Unigene3675_All	1998	0.01	7.63	9.57554	2.68806e-36	3.6462e-35	Up
Unigene30770_All	773	0.01	7.59	9.56796	1.44503e-12	1.10729e-11	Up
Unigene1179_All	518	0.99	751.29	9.56773	0	0	Up
Unigene31658_All	1887	0.01	7.58	9.56605	4.33432e-34	5.63462e-33	Up
Unigene10132_All	1489	0.01	7.57	9.56415	2.30734e-26	2.63488e-25	Up
Unigene32058_All	864	0.01	7.53	9.55651	3.19348e-14	2.62558e-13	Up
Unigene32623_All	1611	0.01	7.53	9.55651	1.43096e-28	1.6919e-27	Up
CL66.Contig3_All	1442	0.01	7.51	9.55267	2.9299e-25	3.26791e-24	Up
CL2855.Contig1_All	453	0.8	600.46	9.55185	0	0	Up
CL47.Contig1_All	405	0.01	7.5	9.55075	2.15872e-05	0.000104793	Up
Unigene32060_All	1719	0.01	7.49	9.54882	1.67525e-30	2.05163e-29	Up
Unigene31346_All	529	0.96	712.94	9.53653	0	0	Up
Unigene30530_All	2025	0.01	7.36	9.52356	9.57876e-36	1.28057e-34	Up
CL944.Contig2_All	1727	0.01	7.3	9.51175	1.1269e-29	1.35981e-28	Up
Unigene2972_All	727	4.85	3513.78	9.50082	0	0	Up
CL1400.Contig2_All	2103	0.01	7.24	9.49985	1.42398e-36	1.9407e-35	Up
Unigene31929_All	400	0.01	7.2	9.49185	4.07502e-05	0.000190391	Up
CL3423.Contig9_All	734	18.25	13101.8	9.48765	0	0	Up
Unigene30423_All	1956	0.01	7.16	9.48382	1.54452e-33	1.9872e-32	Up
CL3237.Contig1_All	1059	0.01	7.16	9.48382	5.5579e-17	5.011e-16	Up
Unigene8185_All	891	0.01	7.1	9.47168	6.02836e-14	4.90026e-13	Up
Unigene5934_All	521	5.26	3733.61	9.47129	0	0	Up
CL2972.Contig1_All	622	7.75	5479.68	9.46568	0	0	Up
Unigene9915_All	1039	1.23	868.97	9.4645	0	0	Up
Unigene6796_All	436	0.01	7.05	9.46148	1.14356e-05	5.73736e-05	Up
CL136.Contig13_All	2947	0.01	7.04	9.45943	1.20449e-50	1.9604e-49	Up
Unigene8883_All	517	3.99	2807.45	9.45866	0	0	Up
Unigene31252_All	1258	0.01	6.99	9.44915	2.71448e-20	2.68026e-19	Up
Unigene9350_All	547	0.01	6.99	9.44915	1.33879e-07	7.86928e-07	Up
Unigene30768_All	426	0.01	6.91	9.43254	2.15872e-05	0.000104811	Up
Unigene30457_All	932	0.01	6.87	9.42417	3.19348e-14	2.62783e-13	Up
Unigene30413_All	696	0.01	6.87	9.42417	4.3984e-10	3.01438e-09	Up
CL978.Contig1_All	455	3.06	2101.46	9.42364	0	0	Up
Unigene32068_All	1313	0.01	6.85	9.41996	7.61758e-21	7.60514e-20	Up
CL1559.Contig1_All	1818	1.59	1087.54	9.41783	0	0	Up
CL1559.Contig4_All	907	2.17	1483.96	9.41754	0	0	Up
CL2475.Contig3_All	1082	0.26	177.6	9.4159	0	0	Up
Unigene31758_All	768	0.01	6.76	9.40088	3.4638e-11	2.49586e-10	Up
Unigene31861_All	1008	0.01	6.76	9.40088	2.51492e-15	2.15459e-14	Up
CL2751.Contig1_All	880	0.01	6.74	9.3966	7.65492e-13	5.937e-12	Up
Unigene10244_All	278	0.92	617.51	9.39061	4.33036e-194	1.61019e-192	Up
Unigene31956_All	2384	0.01	6.71	9.39017	8.83122e-39	1.23762e-37	Up
CL2942.Contig1_All	2988	0.01	6.68	9.3837	1.02884e-48	1.63021e-47	Up
Unigene33026_All	403	0.01	6.67	9.38154	7.69246e-05	0.000347539	Up
Unigene31326_All	744	0.62	412.15	9.37669	0	0	Up
CL3423.Contig6_All	3525	0.54	357.7	9.37157	0	0	Up
CL467.Contig1_All	1098	0.01	6.59	9.36413	1.98053e-16	1.7532e-15	Up
CL105.Contig1_All	2377	0.66	430.16	9.34819	0	0	Up
Unigene7726_All	516	6.99	4549.29	9.34613	0	0	Up
CL1175.Contig4_All	611	0.01	6.48	9.33985	3.757e-08	2.29078e-07	Up
CL340.Contig2_All	578	0.01	6.47	9.33762	1.33879e-07	7.87895e-07	Up
CL1989.Contig3_All	915	1.95	1260.56	9.33637	0	0	Up
CL1944.Contig1_All	1545	0.01	6.41	9.32418	2.50264e-23	2.66914e-22	Up
Unigene30471_All	515	0.01	6.4	9.32193	1.70002e-06	9.13508e-06	Up
CL3015.Contig1_All	259	3.99	2544.94	9.31703	0	0	Up
Unigene32140_All	688	0.01	6.35	9.31061	2.9587e-09	1.93102e-08	Up
Unigene2430_All	1770	2.18	1382.8	9.30905	0	0	Up
Unigene7846_All	1310	0.21	132.6	9.30248	0	0	Up
Unigene31384_All	1020	0.01	6.29	9.29692	1.69172e-14	1.40739e-13	Up
Unigene6932_All	573	0.01	6.29	9.29692	2.52724e-07	1.45514e-06	Up
Unigene7295_All	917	0.01	6.29	9.29692	7.65492e-13	5.9354e-12	Up
Unigene6485_All	463	0.78	490.01	9.29512	0	0	Up
Unigene9272_All	730	0.01	6.27	9.29232	8.30288e-10	5.60079e-09	Up
Unigene32341_All	1111	0.01	6.26	9.29002	7.05752e-16	6.15269e-15	Up
Unigene8907_All	1508	0.27	168.94	9.28934	0	0	Up
Unigene30828_All	889	0.01	6.23	9.28309	2.7278e-12	2.06221e-11	Up
CL60.Contig3_All	254	3.18	1979.97	9.28224	0	0	Up
Unigene3363_All	999	7.46	4642.48	9.2815	0	0	Up
CL3423.Contig7_All	1466	0.01	6.21	9.27845	2.1377e-21	2.16733e-20	Up
CL136.Contig7_All	7312	0.01	6.13	9.25974	9.89366e-113	2.60415e-111	Up
Unigene31576_All	407	0.01	6.12	9.25739	0.000145211	0.000633643	Up
Unigene31542_All	425	0.01	6.12	9.25739	7.69246e-05	0.000348415	Up
Unigene31823_All	510	3.72	2276.48	9.25729	0	0	Up
CL1753.Contig2_All	3335	0.01	6.11	9.25503	4.29214e-50	6.93864e-49	Up
CL1976.Contig1_All	597	1.09	665.16	9.25323	0	0	Up
CL1490.Contig3_All	853	0.01	6.09	9.2503	1.83492e-11	1.33929e-10	Up
Unigene30515_All	499	0.01	6.07	9.24555	6.05792e-06	3.111e-05	Up
CL1799.Contig1_All	624	0.01	6.07	9.24555	7.09212e-08	4.24243e-07	Up
Unigene30949_All	1178	0.01	6.06	9.24317	1.98053e-16	1.75536e-15	Up
CL1942.Contig1_All	791	0.01	6.05	9.24079	2.33002e-10	1.61689e-09	Up
Unigene32844_All	929	0.01	6.05	9.24079	1.44503e-12	1.1064e-11	Up
Unigene9878_All	931	0.01	6.03	9.23601	1.44503e-12	1.10759e-11	Up
CL2588.Contig2_All	330	12.09	7288.33	9.23563	0	0	Up
Unigene32718_All	504	0.01	5.98	9.224	6.05792e-06	3.11434e-05	Up
Unigene32656_All	3155	0.53	316.36	9.22136	0	0	Up
Unigene32505_All	2013	0.01	5.95	9.21675	7.5804e-29	9.00717e-28	Up
CL3325.Contig2_All	615	0.01	5.95	9.21675	1.33879e-07	7.87411e-07	Up
Unigene30662_All	675	0.46	272.81	9.21205	0	0	Up
Unigene32145_All	657	0.01	5.88	9.19967	3.757e-08	2.2903e-07	Up
Unigene31475_All	1543	0.01	5.86	9.19476	2.1377e-21	2.16504e-20	Up
CL1527.Contig4_All	2546	0.53	310.34	9.19364	0	0	Up
Unigene30401_All	2956	0.48	280.39	9.19018	0	0	Up
Unigene31928_All	476	0.01	5.82	9.18488	2.15872e-05	0.000104652	Up
Unigene32733_All	1796	0.01	5.82	9.18488	5.53078e-25	6.13552e-24	Up
Unigene31034_All	3004	0.13	75.63	9.1843	0	0	Up
CL3394.Contig2_All	570	0.01	5.81	9.18239	9.0057e-07	4.9693e-06	Up
Unigene31559_All	1559	0.26	150.8	9.17991	0	0	Up
CL491.Contig1_All	575	0.01	5.78	9.17493	9.0057e-07	4.97216e-06	Up
Unigene5275_All	498	6.16	3539.05	9.16622	0	0	Up
CL1527.Contig1_All	1340	0.98	562.51	9.16488	0	0	Up
CL2458.Contig2_All	1314	0.01	5.73	9.16239	1.5597e-17	1.43045e-16	Up
CL857.Contig3_All	671	0.01	5.72	9.15987	3.757e-08	2.29224e-07	Up
CL3149.Contig1_All	1221	0.01	5.71	9.15735	3.73866e-16	3.28524e-15	Up
Unigene30618_All	444	0.01	5.71	9.15735	7.69246e-05	0.000348086	Up
Unigene30422_All	1607	0.01	5.68	9.14975	1.13243e-21	1.15793e-20	Up
Unigene30773_All	1018	0.01	5.67	9.1472	4.05514e-13	3.17854e-12	Up
Unigene31028_All	1765	0.01	5.66	9.14466	7.02308e-24	7.59174e-23	Up
CL1224.Contig3_All	456	0.01	5.65	9.14211	7.69246e-05	0.000347977	Up
Unigene31493_All	525	0.01	5.64	9.13955	6.05792e-06	3.10823e-05	Up
Unigene30850_All	1102	0.01	5.63	9.13699	3.19348e-14	2.62408e-13	Up
CL2907.Contig2_All	1999	0.01	5.63	9.13699	6.475e-27	7.44742e-26	Up
CL2969.Contig1_All	1042	3.22	1804.01	9.12993	0	0	Up
Unigene1392_All	2122	0.06	33.61	9.12971	2.7521e-166	9.14493e-165	Up
Unigene32788_All	1069	0.01	5.59	9.1267	1.13798e-13	9.1468e-13	Up
CL978.Contig2_All	530	2.68	1495.09	9.12378	0	0	Up
Unigene33037_All	453	0.01	5.54	9.11374	7.69246e-05	0.000348031	Up
Unigene30952_All	374	0.54	297.03	9.10343	4.66382e-161	1.51814e-159	Up
Unigene31908_All	455	0.01	5.5	9.10329	7.69246e-05	0.000347648	Up
CL2907.Contig3_All	1983	0.01	5.5	9.10329	4.35558e-26	4.94441e-25	Up
Unigene32267_All	1443	0.01	5.48	9.09803	1.22829e-18	1.16825e-17	Up
CL2761.Contig2_All	2026	0.06	32.84	9.09628	1.87608e-154	5.98492e-153	Up
Unigene6045_All	1148	0.01	5.47	9.0954	1.69172e-14	1.40576e-13	Up
CL3282.Contig1_All	2209	0.01	5.46	9.09276	4.01566e-29	4.80125e-28	Up
CL1595.Contig2_All	497	0.01	5.46	9.09276	2.15872e-05	0.000104953	Up
Unigene32230_All	1450	0.01	5.45	9.09011	1.22829e-18	1.16864e-17	Up
CL3392.Contig1_All	467	2.22	1204.56	9.08373	0	0	Up
Unigene32667_All	1769	0.08	43.34	9.08148	3.39478e-176	1.17279e-174	Up
Unigene31345_All	1000	0.01	5.41	9.07948	2.7278e-12	2.06384e-11	Up
CL19.Contig2_All	1159	0.01	5.41	9.07948	1.69172e-14	1.40698e-13	Up
Unigene31476_All	520	0.01	5.41	9.07948	1.14356e-05	5.73336e-05	Up
CL3405.Contig2_All	980	0.01	5.41	9.07948	5.14928e-12	3.85532e-11	Up
Unigene7786_All	880	1	538.74	9.07345	0	0	Up
Unigene9088_All	368	2.23	1198.64	9.07014	0	0	Up
Unigene2033_All	483	0.01	5.36	9.06609	4.07502e-05	0.00019036	Up
Unigene32231_All	615	0.33	175.86	9.05775	4.48446e-202	1.70498e-200	Up
Unigene30412_All	6913	0.16	85.2	9.05664	0	0	Up
Unigene32345_All	1035	0.01	5.32	9.05528	1.44503e-12	1.10611e-11	Up
Unigene30546_All	994	0.01	5.32	9.05528	5.14928e-12	3.85331e-11	Up
Unigene30607_All	650	0.01	5.3	9.04985	2.52724e-07	1.45426e-06	Up
Unigene32889_All	467	0.01	5.29	9.04712	7.69246e-05	0.000348141	Up
Unigene30587_All	1305	0.01	5.29	9.04712	3.73866e-16	3.28826e-15	Up
Unigene31661_All	774	0.01	5.29	9.04712	5.58516e-09	3.58495e-08	Up
Unigene30505_All	1162	0.01	5.29	9.04712	3.19348e-14	2.62183e-13	Up
Unigene30537_All	1407	0.01	5.29	9.04712	1.5597e-17	1.43e-16	Up
Unigene31479_All	1923	0.01	5.27	9.04166	1.97087e-24	2.15969e-23	Up
CL11.Contig5_All	491	0.01	5.26	9.03892	4.07502e-05	0.00019067	Up
CL589.Contig1_All	2373	0.01	5.26	9.03892	3.1624e-30	3.85483e-29	Up
Unigene32255_All	739	0.01	5.23	9.03067	1.99024e-08	1.23527e-07	Up
Unigene31249_All	952	0.01	5.19	9.01959	3.4638e-11	2.49524e-10	Up
Unigene32124_All	829	0.01	5.18	9.01681	1.56734e-09	1.03994e-08	Up
Unigene32900_All	1185	0.01	5.17	9.01402	3.19348e-14	2.62708e-13	Up
Unigene30866_All	516	0.01	5.17	9.01402	2.15872e-05	0.000104758	Up
Unigene30588_All	978	0.01	5.16	9.01123	1.83492e-11	1.33861e-10	Up
Unigene31927_All	476	0.01	5.14	9.00562	7.69246e-05	0.000347048	Up
Unigene5245_All	858	0.01	5.12	9	8.30288e-10	5.60211e-09	Up
Unigene32304_All	499	0.01	5.11	8.99718	4.07502e-05	0.000190483	Up
Unigene32731_All	544	1.55	791.67	8.99649	0	0	Up
Unigene32303_All	881	0.01	5.1	8.99435	4.3984e-10	3.0187e-09	Up
Unigene31973_All	1980	0.01	5.05	8.98014	3.72042e-24	4.04448e-23	Up
CL3306.Contig1_All	699	0.01	5.02	8.97154	1.33879e-07	7.88056e-07	Up
CL140.Contig2_All	1153	0.57	286.12	8.97144	0	0	Up
Unigene6531_All	1445	2.73	1359.17	8.95961	0	0	Up
Unigene6205_All	639	0.01	4.97	8.9571	9.0057e-07	4.96358e-06	Up
Unigene31511_All	1688	0.01	4.95	8.95128	5.12416e-20	5.0319e-19	Up
Unigene32628_All	751	0.01	4.94	8.94837	3.757e-08	2.29321e-07	Up
Unigene31567_All	2352	0.06	29.49	8.94105	2.93142e-163	9.62946e-162	Up
CL1371.Contig1_All	773	0.01	4.9	8.93664	3.757e-08	2.29127e-07	Up
CL1400.Contig3_All	2075	0.01	4.89	8.93369	1.97087e-24	2.15887e-23	Up
Unigene32318_All	2241	0.01	4.88	8.93074	1.22229e-26	1.40193e-25	Up
CL3023.Contig1_All	1430	0.01	4.88	8.93074	1.98053e-16	1.75374e-15	Up
Unigene32244_All	1758	0.01	4.87	8.92778	1.43798e-20	1.42573e-19	Up
CL2634.Contig1_All	1628	0.01	4.84	8.91886	1.22829e-18	1.16903e-17	Up
Unigene4047_All	473	0.01	4.84	8.91886	0.000145211	0.000633258	Up
Unigene32970_All	518	0.01	4.84	8.91886	4.07502e-05	0.000190607	Up
Unigene30432_All	1261	0.01	4.81	8.90989	3.19348e-14	2.62633e-13	Up
CL2475.Contig2_All	876	0.17	81.64	8.9076	2.67462e-147	8.30201e-146	Up
Unigene30634_All	680	0.01	4.79	8.90388	4.7707e-07	2.69505e-06	Up
Unigene959_All	1538	0.01	4.79	8.90388	1.5597e-17	1.43091e-16	Up
CL1476.Contig2_All	1941	0.01	4.76	8.89482	3.1779e-22	3.29875e-21	Up
CL1496.Contig1_All	2583	0.01	4.73	8.8857	5.96968e-30	7.24911e-29	Up
CL3084.Contig1_All	892	0.01	4.73	8.8857	1.56734e-09	1.03946e-08	Up
Unigene32059_All	619	0.01	4.72	8.88264	3.20914e-06	1.68753e-05	Up
Unigene30938_All	1038	0.01	4.68	8.87036	3.4638e-11	2.49461e-10	Up
Unigene5679_All	856	0.01	4.66	8.86419	5.58516e-09	3.58576e-08	Up
Unigene30706_All	578	0.01	4.66	8.86419	1.14356e-05	5.74037e-05	Up
CL2004.Contig1_All	842	1.58	735.07	8.86181	0	0	Up
Unigene684_All	1145	0.01	4.61	8.84862	2.7278e-12	2.06492e-11	Up
Unigene32319_All	679	0.01	4.59	8.84235	9.0057e-07	4.97312e-06	Up
CL968.Contig1_All	679	0.01	4.59	8.84235	9.0057e-07	4.96168e-06	Up
Unigene393_All	3498	0.29	132.63	8.83714	0	0	Up
Unigene31192_All	681	0.01	4.57	8.83605	9.0057e-07	4.96549e-06	Up
CL2445.Contig1_All	1179	0.01	4.56	8.83289	1.44503e-12	1.1067e-11	Up
Unigene4560_All	1777	0.01	4.55	8.82972	1.82597e-19	1.77071e-18	Up
CL1420.Contig2_All	1258	0.01	4.53	8.82337	2.14818e-13	1.70237e-12	Up
CL140.Contig1_All	388	3.75	1698.43	8.8231	0	0	Up
Unigene31631_All	663	0.01	4.52	8.82018	1.70002e-06	9.14192e-06	Up
CL239.Contig3_All	736	0.01	4.51	8.81698	2.52724e-07	1.4566e-06	Up
CL1527.Contig3_All	1469	0.28	126.08	8.8147	0	0	Up
Unigene32435_All	497	0.01	4.5	8.81378	0.000145211	0.000634028	Up
Unigene31098_All	882	0.01	4.5	8.81378	5.58516e-09	3.59057e-08	Up
CL1287.Contig1_All	1428	0.01	4.5	8.81378	4.74742e-15	4.03117e-14	Up
Unigene31879_All	691	0.01	4.48	8.80735	9.0057e-07	4.97121e-06	Up
Unigene31235_All	837	0.01	4.48	8.80735	1.99024e-08	1.23581e-07	Up
Unigene30851_All	860	0.01	4.48	8.80735	1.05432e-08	6.63983e-08	Up
Unigene31383_All	1321	0.01	4.47	8.80413	6.02836e-14	4.89887e-13	Up
Unigene30779_All	597	0.01	4.46	8.8009	1.14356e-05	5.74237e-05	Up
CL1400.Contig4_All	2085	0.01	4.46	8.8009	1.68347e-22	1.76212e-21	Up
Unigene32375_All	697	0.01	4.43	8.79116	9.0057e-07	4.95978e-06	Up
Unigene31482_All	1187	0.01	4.42	8.7879	2.7278e-12	2.06112e-11	Up
Unigene6422_All	992	0.01	4.42	8.7879	4.3984e-10	3.01654e-09	Up
CL2046.Contig1_All	2903	0.01	4.41	8.78463	1.31929e-31	1.64728e-30	Up
Unigene32088_All	726	0.01	4.4	8.78136	4.7707e-07	2.69346e-06	Up
CL153.Contig1_All	1515	0.01	4.39	8.77808	7.05752e-16	6.15083e-15	Up
Unigene32064_All	1022	0.01	4.39	8.77808	2.33002e-10	1.61768e-09	Up
CL764.Contig1_All	738	0.01	4.38	8.77479	4.7707e-07	2.69188e-06	Up
Unigene32969_All	654	0.01	4.38	8.77479	3.20914e-06	1.68846e-05	Up
Unigene21485_All	811	0.55	240.86	8.77455	0	0	Up
Unigene30433_All	880	0.01	4.36	8.76818	1.05432e-08	6.64129e-08	Up
Unigene33792_All	290	0.85	369.73	8.76479	1.43842e-125	4.06535e-124	Up
CL422.Contig6_All	806	0.01	4.34	8.76155	1.33879e-07	7.8725e-07	Up
Unigene30863_All	1107	0.01	4.34	8.76155	3.4638e-11	2.499e-10	Up
Unigene31724_All	611	0.01	4.32	8.75489	1.14356e-05	5.73136e-05	Up
CL2255.Contig2_All	664	0.83	358.32	8.75392	0	0	Up
Unigene32660_All	537	0.01	4.31	8.75154	7.69246e-05	0.000347103	Up
CL2621.Contig1_All	1135	0.01	4.31	8.75154	3.4638e-11	2.49712e-10	Up
CL2613.Contig1_All	3775	0.03	12.92	8.75043	1.35516e-117	3.66428e-116	Up
CL2476.Contig2_All	970	0.15	64.52	8.74864	1.28063e-131	3.70685e-130	Up
Unigene30722_All	1218	0.01	4.29	8.74483	2.7278e-12	2.06167e-11	Up
CL572.Contig1_All	1403	1.56	667.83	8.74179	0	0	Up
Unigene31030_All	1048	0.01	4.26	8.73471	2.33002e-10	1.61728e-09	Up
Unigene30640_All	846	0.01	4.26	8.73471	3.757e-08	2.28981e-07	Up
Unigene30508_All	841	0.01	4.26	8.73471	7.09212e-08	4.23714e-07	Up
Unigene33896_All	222	2.91	1236.66	8.73121	3.66204e-242	1.54791e-240	Up
Unigene32135_All	224	1.43	607.15	8.72989	1.01784e-121	2.82938e-120	Up
Unigene30465_All	1183	0.01	4.23	8.72451	9.72036e-12	7.18232e-11	Up
CL235.Contig1_All	254	2.19	922.33	8.71821	9.86376e-242	4.1571e-240	Up
Unigene31488_All	597	0.01	4.21	8.71768	2.15872e-05	0.000104882	Up
CL1767.Contig4_All	2137	0.01	4.21	8.71768	1.13243e-21	1.15917e-20	Up
Unigene31918_All	650	0.01	4.2	8.71425	6.05792e-06	3.11601e-05	Up
Unigene30629_All	881	0.01	4.2	8.71425	1.99024e-08	1.23554e-07	Up
Unigene1459_All	1319	0.01	4.2	8.71425	4.05514e-13	3.17421e-12	Up
CL1361.Contig2_All	1322	0.01	4.17	8.7039	7.65492e-13	5.9338e-12	Up
Unigene8849_All	705	0.01	4.17	8.7039	1.70002e-06	9.13167e-06	Up
Unigene30411_All	939	0.01	4.17	8.7039	5.58516e-09	3.58096e-08	Up
CL1403.Contig2_All	1017	0.01	4.17	8.7039	8.30288e-10	5.60737e-09	Up
Unigene30427_All	1535	0.01	4.17	8.7039	2.51492e-15	2.15394e-14	Up
Unigene10383_All	577	0.01	4.15	8.69697	4.07502e-05	0.000190545	Up
Unigene32657_All	1020	0.01	4.15	8.69697	8.30288e-10	5.60474e-09	Up
CL2945.Contig2_All	1100	0.01	4.14	8.69349	1.23431e-10	8.68913e-10	Up
Unigene31990_All	791	0.01	4.12	8.6865	2.52724e-07	1.45485e-06	Up
Unigene30542_All	1235	0.01	4.12	8.6865	5.14928e-12	3.85432e-11	Up
Unigene32881_All	976	0.01	4.11	8.68299	2.9587e-09	1.93058e-08	Up
Unigene31553_All	873	0.01	4.1	8.67948	3.757e-08	2.29273e-07	Up
Unigene31526_All	664	0.01	4.08	8.67243	6.05792e-06	3.11211e-05	Up
Unigene2958_All	639	0.01	4.07	8.66888	1.14356e-05	5.73536e-05	Up
CL1802.Contig1_All	555	0.01	4.07	8.66888	0.000145211	0.000633451	Up
Unigene3624_All	617	0.01	4.03	8.65464	2.15872e-05	0.000104935	Up
Unigene33105_All	618	0.01	4.02	8.65105	2.15872e-05	0.000104917	Up
Unigene31691_All	564	0.01	4.02	8.65105	7.69246e-05	0.00034743	Up
CL521.Contig2_All	1946	0.01	4.02	8.65105	6.50674e-19	6.22581e-18	Up
Unigene30494_All	700	0.01	4.01	8.64746	3.20914e-06	1.68876e-05	Up
CL3335.Contig1_All	2184	0.01	4	8.64386	4.03536e-21	4.06264e-20	Up
CL3138.Contig2_All	1459	0.01	3.99	8.64024	1.13798e-13	9.14424e-13	Up
Unigene30603_All	704	0.01	3.98	8.63662	3.20914e-06	1.68938e-05	Up
CL57.Contig1_All	2702	0.01	3.93	8.61839	4.35558e-26	4.94636e-25	Up
CL188.Contig2_All	537	4.41	1725.99	8.61243	0	0	Up
CL664.Contig3_All	1120	0.51	199.41	8.61102	0	0	Up
Unigene33094_All	801	0.37	144.51	8.60943	5.45416e-232	2.23956e-230	Up
Unigene32870_All	659	0.01	3.9	8.60733	1.14356e-05	5.72836e-05	Up
Unigene31985_All	1187	0.01	3.9	8.60733	6.53864e-11	4.66006e-10	Up
CL965.Contig1_All	1040	0.01	3.87	8.59619	2.9587e-09	1.93014e-08	Up
CL188.Contig1_All	686	2.5	965.27	8.59286	0	0	Up
Unigene9875_All	832	0.01	3.86	8.59246	2.52724e-07	1.45689e-06	Up
Unigene32078_All	888	0.01	3.86	8.59246	7.09212e-08	4.23802e-07	Up
CL1403.Contig4_All	1812	0.01	3.86	8.59246	5.5579e-17	5.01257e-16	Up
Unigene32305_All	1143	0.01	3.85	8.58871	2.33002e-10	1.61572e-09	Up
Unigene32493_All	1005	0.01	3.84	8.58496	5.58516e-09	3.58335e-08	Up
CL1297.Contig3_All	1973	0.01	3.84	8.58496	2.31864e-18	2.18507e-17	Up
Unigene31497_All	1230	0.01	3.84	8.58496	3.4638e-11	2.49837e-10	Up
Unigene30481_All	612	0.01	3.83	8.5812	4.07502e-05	0.000190422	Up
Unigene32620_All	924	0.01	3.82	8.57743	3.757e-08	2.29419e-07	Up
CL2855.Contig2_All	456	0.4	151.7	8.56701	1.20359e-112	3.15934e-111	Up
Unigene30633_All	760	0.01	3.79	8.56605	1.70002e-06	9.1385e-06	Up
Unigene30568_All	1135	0.01	3.77	8.55842	4.3984e-10	3.01582e-09	Up
Unigene31297_All	853	0.01	3.75	8.55075	2.52724e-07	1.45718e-06	Up
Unigene30452_All	679	0.01	3.75	8.55075	1.14356e-05	5.72637e-05	Up
CL156.Contig2_All	1103	0.01	3.74	8.54689	1.56734e-09	1.0397e-08	Up
CL3289.Contig1_All	1146	0.01	3.73	8.54303	4.3984e-10	3.01366e-09	Up
CL1700.Contig2_All	1119	0.01	3.72	8.53916	8.30288e-10	5.60342e-09	Up
Unigene32987_All	655	0.01	3.72	8.53916	2.15872e-05	0.0001049	Up
Unigene8707_All	1729	0.01	3.72	8.53916	1.33226e-15	1.15132e-14	Up
Unigene33025_All	718	0.01	3.69	8.52748	6.05792e-06	3.10989e-05	Up
Unigene5143_All	717	0.01	3.69	8.52748	6.05792e-06	3.10934e-05	Up
CL664.Contig2_All	1114	1.44	530.24	8.52443	0	0	Up
Unigene30943_All	212	4.83	1778.06	8.52407	0	0	Up
Unigene7733_All	720	0.01	3.67	8.51964	6.05792e-06	3.11267e-05	Up
Unigene32074_All	2425	0.01	3.67	8.51964	5.99896e-22	6.19131e-21	Up
Unigene33102_All	1840	0.14	51.29	8.51711	9.01886e-216	3.57557e-214	Up
CL695.Contig3_All	574	0.01	3.66	8.5157	0.000145211	0.000632682	Up
Unigene32226_All	633	0.01	3.66	8.5157	4.07502e-05	0.000190453	Up
Unigene33103_All	695	0.01	3.64	8.50779	1.14356e-05	5.74137e-05	Up
Unigene1941_All	873	0.01	3.64	8.50779	2.52724e-07	1.45572e-06	Up
Unigene30479_All	637	0.01	3.63	8.50383	4.07502e-05	0.000190329	Up
CL2582.Contig1_All	1418	0.01	3.63	8.50383	2.7278e-12	2.06601e-11	Up
Unigene30960_All	1064	0.01	3.59	8.48784	5.58516e-09	3.58816e-08	Up
CL690.Contig1_All	1352	0.01	3.58	8.48382	1.83492e-11	1.33895e-10	Up
Unigene30853_All	886	0.01	3.58	8.48382	2.52724e-07	1.45455e-06	Up
Unigene30711_All	585	0.01	3.57	8.47978	0.000145211	0.000632586	Up
CL1236.Contig2_All	872	0.01	3.57	8.47978	4.7707e-07	2.69452e-06	Up
CL373.Contig3_All	844	0.01	3.56	8.47573	9.0057e-07	4.96453e-06	Up
Unigene30891_All	1287	0.01	3.55	8.47168	6.53864e-11	4.66121e-10	Up
CL97.Contig1_All	1657	0.01	3.53	8.46352	6.02836e-14	4.8961e-13	Up
Unigene30579_All	650	0.01	3.53	8.46352	4.07502e-05	0.000190825	Up
Unigene10236_All	621	0.01	3.52	8.45943	7.69246e-05	0.000346939	Up
Unigene32909_All	866	0.01	3.52	8.45943	4.7707e-07	2.69241e-06	Up
Unigene31530_All	621	0.01	3.52	8.45943	7.69246e-05	0.000348196	Up
CL1989.Contig2_All	754	3.17	1115.1	8.45847	0	0	Up
Unigene30650_All	1660	0.08	28.04	8.45327	8.95404e-106	2.26355e-104	Up
CL1033.Contig2_All	809	0.01	3.5	8.45121	1.70002e-06	9.14534e-06	Up
Unigene5680_All	1371	0.01	3.48	8.44294	1.83492e-11	1.33963e-10	Up
Unigene30691_All	1341	0.01	3.48	8.44294	3.4638e-11	2.49774e-10	Up
CL630.Contig3_All	3878	0.01	3.47	8.43879	1.54452e-33	1.98631e-32	Up
Unigene30699_All	725	0.01	3.45	8.43045	1.14356e-05	5.73836e-05	Up
Unigene32054_All	599	0.01	3.45	8.43045	0.000145211	0.000632203	Up
Unigene2611_All	852	0.01	3.44	8.42626	9.0057e-07	4.96835e-06	Up
Unigene31174_All	632	0.01	3.44	8.42626	7.69246e-05	0.00034836	Up
Unigene30421_All	1500	0.01	3.43	8.42206	2.7278e-12	2.06329e-11	Up
CL3213.Contig1_All	1924	0.01	3.43	8.42206	3.73866e-16	3.28625e-15	Up
Unigene31757_All	823	0.01	3.43	8.42206	1.70002e-06	9.14021e-06	Up
Unigene31952_All	668	0.01	3.41	8.41363	4.07502e-05	0.000191012	Up
Unigene31155_All	893	0.01	3.39	8.40514	4.7707e-07	2.69293e-06	Up
CL156.Contig1_All	1074	0.01	3.36	8.39232	1.99024e-08	1.23634e-07	Up
CL664.Contig6_All	1089	1.29	429.9	8.38049	0	0	Up
CL1805.Contig1_All	2206	0.01	3.33	8.37938	4.37694e-18	4.08197e-17	Up
Unigene32658_All	2767	0.05	16.63	8.37764	4.50698e-109	1.15664e-107	Up
CL1553.Contig2_All	2082	0.01	3.31	8.37069	1.04917e-16	9.36242e-16	Up
CL1819.Contig1_All	4348	0.01	3.29	8.36194	9.57876e-36	1.28116e-34	Up
CL19.Contig1_All	621	0.01	3.29	8.36194	0.000145211	0.000633932	Up
Unigene1275_All	988	0.01	3.27	8.35315	1.33879e-07	7.87734e-07	Up
CL2221.Contig3_All	698	0.01	3.26	8.34873	4.07502e-05	0.000190794	Up
Unigene30538_All	626	0.01	3.25	8.3443	0.000145211	0.000633354	Up
Unigene30817_All	660	0.01	3.25	8.3443	7.69246e-05	0.00034858	Up
Unigene30577_All	693	0.01	3.25	8.3443	4.07502e-05	0.000190298	Up
Unigene9343_All	792	0.01	3.25	8.3443	6.05792e-06	3.10656e-05	Up
Unigene32548_All	762	0.01	3.24	8.33985	1.14356e-05	5.72736e-05	Up
Unigene9483_All	897	0.01	3.23	8.33539	9.0057e-07	4.96644e-06	Up
Unigene31821_All	705	0.01	3.18	8.31288	4.07502e-05	0.000190763	Up
CL630.Contig1_All	3851	0.01	3.18	8.31288	1.67525e-30	2.05251e-29	Up
Unigene32985_All	943	0.01	3.18	8.31288	4.7707e-07	2.69558e-06	Up
CL152.Contig2_All	660	0.01	3.17	8.30834	0.000145211	0.000634606	Up
Unigene9190_All	488	0.72	228.04	8.30707	1.20486e-186	4.32352e-185	Up
Unigene32659_All	2470	0.05	15.77	8.30104	1.73328e-91	4.02422e-90	Up
CL1463.Contig1_All	918	0.01	3.14	8.29462	9.0057e-07	4.96739e-06	Up
Unigene31431_All	646	0.01	3.12	8.2854	0.000145211	0.000633162	Up
Unigene32426_All	1407	0.01	3.12	8.2854	1.23431e-10	8.68488e-10	Up
Unigene31298_All	751	0.01	3.11	8.28077	2.15872e-05	0.000104829	Up
CL99.Contig1_All	1383	0.01	3.11	8.28077	2.33002e-10	1.6165e-09	Up
Unigene2985_All	788	0.01	3.1	8.27612	1.14356e-05	5.72537e-05	Up
CL574.Contig3_All	3685	0.01	3.07	8.26209	2.70124e-28	3.18465e-27	Up
Unigene32346_All	1043	0.01	3.06	8.25739	1.33879e-07	7.87089e-07	Up
Unigene32263_All	657	0.01	3.05	8.25267	0.000145211	0.000634221	Up
CL1613.Contig1_All	1296	0.23	69.69	8.24317	6.56752e-198	2.47405e-196	Up
CL3020.Contig1_All	736	0.01	3.02	8.2384	4.07502e-05	0.000191043	Up
Unigene1561_All	877	0.01	3.02	8.2384	3.20914e-06	1.68784e-05	Up
Unigene30769_All	878	0.01	3.01	8.23362	3.20914e-06	1.68815e-05	Up
Unigene9024_All	1094	0.01	3.01	8.23362	7.09212e-08	4.24067e-07	Up
Unigene32279_All	955	0.01	2.99	8.224	9.0057e-07	4.95788e-06	Up
CL5.Contig1_All	793	0.01	2.97	8.21432	2.15872e-05	0.000104846	Up
Unigene30964_All	672	0.01	2.96	8.20945	0.000145211	0.000633547	Up
Unigene4571_All	964	0.01	2.96	8.20945	9.0057e-07	4.97025e-06	Up
CL2509.Contig1_All	865	0.01	2.93	8.19476	6.05792e-06	3.11546e-05	Up
Unigene31862_All	789	0.01	2.92	8.18982	2.15872e-05	0.000104723	Up
CL3057.Contig1_All	1265	0.01	2.91	8.18488	1.05432e-08	6.64275e-08	Up
Unigene4592_All	720	0.01	2.9	8.17991	7.69246e-05	0.000347212	Up
CL1400.Contig1_All	2057	0.01	2.9	8.17991	1.69172e-14	1.40779e-13	Up
CL357.Contig5_All	1429	0.01	2.89	8.17493	8.30288e-10	5.60605e-09	Up
Unigene30749_All	1249	0.01	2.88	8.16993	1.05432e-08	6.63693e-08	Up
Unigene30635_All	587	0.56	159.98	8.15825	3.61902e-170	1.21663e-168	Up
CL2828.Contig1_All	1873	0.01	2.84	8.14975	4.05514e-13	3.17334e-12	Up
Unigene32553_All	848	0.01	2.83	8.14466	1.14356e-05	5.73236e-05	Up
Unigene32640_All	697	0.01	2.82	8.13955	0.000145211	0.000632395	Up
Unigene31722_All	851	0.01	2.82	8.13955	1.14356e-05	5.74338e-05	Up
Unigene30472_All	855	0.01	2.8	8.12928	1.14356e-05	5.73937e-05	Up
Unigene30463_All	712	0.01	2.78	8.11894	0.000145211	0.000634124	Up
Unigene9141_All	784	0.01	2.77	8.11374	4.07502e-05	0.000190701	Up
CL506.Contig5_All	825	0.01	2.77	8.11374	2.15872e-05	0.000104687	Up
CL155.Contig1_All	920	0.01	2.76	8.10852	6.05792e-06	3.11323e-05	Up
CL3039.Contig1_All	545	0.62	170.41	8.10253	2.6428e-163	8.70126e-162	Up
Unigene32128_All	4030	0.09	24.69	8.09979	1.52251e-237	6.36994e-236	Up
Unigene31254_All	770	0.01	2.66	8.05528	7.69246e-05	0.000347321	Up
Unigene31854_All	855	0.01	2.65	8.04985	2.15872e-05	0.00010467	Up
Unigene32801_All	264	1.02	270.08	8.04867	7.71832e-76	1.58803e-74	Up
CL3039.Contig2_All	458	0.79	208.79	8.04598	8.52568e-155	2.72282e-153	Up
Unigene30685_All	1372	0.01	2.63	8.03892	1.05432e-08	6.64712e-08	Up
Unigene32713_All	864	0.01	2.61	8.02791	2.15872e-05	0.000104776	Up
Unigene10092_All	3223	0.67	174.6	8.02568	0	0	Up
Unigene716_All	1424	0.01	2.57	8.00562	5.58516e-09	3.58255e-08	Up
Unigene30586_All	792	0.01	2.57	8.00562	7.69246e-05	0.000347594	Up
Unigene31158_All	749	0.01	2.57	8.00562	0.000145211	0.000634413	Up
CL105.Contig3_All	200	7.32	1880	8.00467	4.38736e-290	2.00806e-288	Up
Unigene6461_All	1940	0.01	2.55	7.99435	2.7278e-12	2.06547e-11	Up
Unigene3885_All	970	0.01	2.54	7.98868	6.05792e-06	3.11657e-05	Up
CL3303.Contig2_All	763	0.01	2.53	7.98299	0.000145211	0.000634317	Up
Unigene9736_All	1315	0.01	2.53	7.98299	3.757e-08	2.29175e-07	Up
CL1109.Contig1_All	2107	0.01	2.5	7.96578	4.05514e-13	3.17507e-12	Up
Unigene6443_All	2783	0.01	2.49	7.96	2.94426e-17	2.67722e-16	Up
CL802.Contig12_All	4727	0.01	2.48	7.9542	2.12726e-29	2.55618e-28	Up
CL601.Contig1_All	939	0.01	2.47	7.94837	2.15872e-05	0.000105059	Up
CL1643.Contig1_All	826	0.01	2.47	7.94837	7.69246e-05	0.000347484	Up
CL2524.Contig2_All	2193	0.07	17.26	7.94586	6.44324e-88	1.46633e-86	Up
Unigene1655_All	865	0.01	2.46	7.94251	4.07502e-05	0.000191074	Up
Unigene31934_All	2231	0.12	29.49	7.94105	4.73086e-152	1.49264e-150	Up
CL1596.Contig2_All	216	1.55	380.31	7.93876	4.45344e-70	8.75549e-69	Up
CL2361.Contig2_All	1209	0.35	85.86	7.93849	2.83524e-223	1.14618e-221	Up
Unigene30862_All	1131	0.01	2.45	7.93664	9.0057e-07	4.95883e-06	Up
Unigene30714_All	954	0.01	2.45	7.93664	1.14356e-05	5.72936e-05	Up
Unigene30544_All	914	0.16	39.17	7.93553	6.4298e-74	1.30241e-72	Up
Unigene1124_All	5448	0.11	26.79	7.92805	0	0	Up
CL28.Contig1_All	1068	0.01	2.43	7.92481	3.20914e-06	1.68722e-05	Up
CL1753.Contig1_All	3287	0.01	2.43	7.92481	5.12416e-20	5.03362e-19	Up
CL2406.Contig2_All	878	0.01	2.41	7.91289	4.07502e-05	0.000190732	Up
Unigene32662_All	1808	0.07	16.86	7.91203	1.57485e-69	3.08351e-68	Up
Unigene31082_All	791	0.01	2.4	7.90689	0.000145211	0.000633835	Up
CL638.Contig5_All	2382	0.01	2.4	7.90689	3.19348e-14	2.62258e-13	Up
Unigene32155_All	2651	0.05	11.98	7.90448	9.6624e-75	1.96829e-73	Up
CL107.Contig2_All	1017	0.01	2.39	7.90087	1.14356e-05	5.73436e-05	Up
Unigene31711_All	1023	0.01	2.38	7.89482	6.05792e-06	3.10878e-05	Up
Unigene33097_All	1755	0.08	18.98	7.89026	7.71832e-76	1.58689e-74	Up
CL2279.Contig1_All	1489	0.01	2.36	7.88264	1.05432e-08	6.6442e-08	Up
Unigene26237_All	927	0.01	2.33	7.86419	4.07502e-05	0.000190514	Up
Unigene30697_All	2699	0.05	11.54	7.8505	2.27464e-73	4.59129e-72	Up
Unigene33074_All	869	0.01	2.29	7.8392	7.69246e-05	0.000346994	Up
Unigene10189_All	969	0.01	2.27	7.82655	2.15872e-05	0.000104971	Up
Unigene31347_All	1455	0.09	20.21	7.81093	2.04396e-65	3.86002e-64	Up
Unigene1042_All	1084	0.01	2.24	7.80735	6.05792e-06	3.10767e-05	Up
CL369.Contig2_All	1631	0.01	2.21	7.7879	5.58516e-09	3.58736e-08	Up
Unigene31296_All	465	0.39	85.87	7.78254	2.04396e-65	3.85749e-64	Up
Unigene31573_All	1185	0.12	26.27	7.77424	2.46124e-67	4.72884e-66	Up
CL2063.Contig5_All	1486	0.01	2.18	7.76818	7.09212e-08	4.24155e-07	Up
CL1335.Contig1_All	2400	0.01	2.18	7.76818	4.05514e-13	3.17594e-12	Up
CL1556.Contig1_All	2174	0.08	17.28	7.75489	4.29446e-87	9.73467e-86	Up
CL785.Contig1_All	1711	0.01	2.16	7.75489	5.58516e-09	3.58656e-08	Up
Unigene32045_All	1342	0.1	21.59	7.75422	9.02244e-64	1.6807e-62	Up
CL1906.Contig1_All	1377	0.01	2.15	7.74819	2.52724e-07	1.45543e-06	Up
CL802.Contig9_All	4801	0.01	2.12	7.72792	8.22206e-26	9.2532e-25	Up
Unigene2039_All	928	0.01	2.11	7.7211	7.69246e-05	0.000347157	Up
CL1418.Contig1_All	2153	0.06	12.59	7.7131	1.12652e-62	2.07828e-61	Up
Unigene10308_All	885	0.01	2.09	7.70736	0.000145211	0.000633739	Up
Unigene32127_All	1768	0.15	31.33	7.70644	6.70484e-125	1.882e-123	Up
CL664.Contig4_All	903	0.49	101.36	7.69249	5.6041e-186	2.00846e-184	Up
Unigene5373_All	2622	1.48	304.05	7.68257	0	0	Up
CL1161.Contig4_All	1882	0.01	2.02	7.65821	1.56734e-09	1.03922e-08	Up
Unigene2618_All	1019	0.01	2.01	7.65105	4.07502e-05	0.000190887	Up
CL2535.Contig1_All	334	97.35	19559.5	7.65048	0	0	Up
Unigene4363_All	3974	0.32	64.16	7.64746	0	0	Up
Unigene3809_All	2094	0.19	37.84	7.63777	9.02468e-181	3.18278e-179	Up
CL1939.Contig2_All	971	0.01	1.99	7.63662	0.000145211	0.000632491	Up
CL2389.Contig1_All	1847	0.01	1.98	7.62936	5.58516e-09	3.58896e-08	Up
Unigene2644_All	984	0.01	1.97	7.62205	7.69246e-05	0.000347375	Up
CL1114.Contig2_All	1672	0.01	1.96	7.61471	3.757e-08	2.2937e-07	Up
CL3181.Contig2_All	2830	0.01	1.92	7.58496	1.13798e-13	9.14936e-13	Up
CL3382.Contig2_All	1047	0.01	1.91	7.57743	7.69246e-05	0.000347703	Up
CL2621.Contig2_All	1300	0.01	1.91	7.57743	3.20914e-06	1.68691e-05	Up
Unigene32896_All	1454	0.09	17.13	7.57238	2.81202e-55	4.8082e-54	Up
CL2832.Contig1_All	1017	0.01	1.89	7.56224	7.69246e-05	0.000347758	Up
CL664.Contig1_All	1284	0.54	101.97	7.56097	1.68681e-281	7.61132e-280	Up
Unigene8290_All	1024	0.01	1.88	7.55459	7.69246e-05	0.000348306	Up
CL3382.Contig1_All	1175	0.01	1.86	7.53916	2.15872e-05	0.000104864	Up
CL2487.Contig3_All	1727	0.01	1.86	7.53916	7.09212e-08	4.23978e-07	Up
CL2535.Contig2_All	334	151.24	27978.1	7.53131	0	0	Up
Unigene3056_All	1048	0.01	1.83	7.5157	7.69246e-05	0.000347266	Up
Unigene31466_All	1258	0.11	20	7.50635	9.9242e-55	1.6829e-53	Up
Unigene9903_All	1796	2	362.95	7.50363	0	0	Up
Unigene30667_All	810	0.18	32.37	7.49052	2.88884e-52	4.76112e-51	Up
CL2663.Contig1_All	3105	0.01	1.79	7.48382	6.02836e-14	4.89749e-13	Up
CL319.Contig4_All	2611	0.01	1.73	7.43463	1.83492e-11	1.33793e-10	Up
CL2027.Contig1_All	2053	0.01	1.72	7.42626	5.58516e-09	3.58976e-08	Up
Unigene7784_All	1293	0.01	1.72	7.42626	1.14356e-05	5.73636e-05	Up
Unigene436_All	2349	0.78	133.73	7.42163	0	0	Up
CL2605.Contig1_All	1092	0.14	23.99	7.42086	1.4968e-55	2.56852e-54	Up
CL1963.Contig2_All	4620	0.01	1.68	7.39232	9.67292e-20	9.4343e-19	Up
CL615.Contig1_All	1482	0.01	1.68	7.39232	3.20914e-06	1.68969e-05	Up
Unigene3877_All	823	1.09	181.49	7.37942	4.48226e-294	2.08132e-292	Up
CL1819.Contig4_All	4313	0.01	1.66	7.37504	4.37694e-18	4.07933e-17	Up
CL1568.Contig2_All	2425	0.01	1.66	7.37504	4.3984e-10	3.0151e-09	Up
CL2617.Contig2_All	1209	0.01	1.65	7.36632	4.07502e-05	0.000190918	Up
CL1970.Contig5_All	2520	0.05	8.24	7.36457	1.95806e-48	3.08894e-47	Up
Unigene8127_All	833	0.18	29.58	7.36048	1.57568e-49	2.52592e-48	Up
Unigene32717_All	1271	0.11	17.81	7.33904	2.95854e-49	4.72692e-48	Up
Unigene2558_All	2536	1.38	223.06	7.33662	0	0	Up
CL1976.Contig2_All	480	0.74	117.71	7.3135	1.3659e-92	3.1841e-91	Up
CL795.Contig3_All	2778	0.01	1.59	7.31288	3.4638e-11	2.49649e-10	Up
Unigene30593_All	2462	0.05	7.94	7.31107	1.99623e-45	3.02465e-44	Up
CL1136.Contig1_All	2840	0.01	1.58	7.30378	1.83492e-11	1.33827e-10	Up
Unigene7808_All	1481	0.01	1.56	7.2854	6.05792e-06	3.10712e-05	Up
CL1161.Contig3_All	1562	0.08	12.46	7.28309	3.97658e-45	6.00624e-44	Up
Unigene23_All	281	18.06	2792.85	7.2728	0	0	Up
Unigene9039_All	1361	0.01	1.53	7.25739	2.15872e-05	0.000105006	Up
CL574.Contig4_All	4279	0.01	1.52	7.24793	1.98053e-16	1.75428e-15	Up
Unigene253_All	810	1.85	280.19	7.24274	0	0	Up
Unigene4586_All	2374	0.05	7.52	7.23266	2.50982e-41	3.62511e-40	Up
Unigene32143_All	2216	0.12	17.88	7.21917	2.10334e-90	4.84814e-89	Up
CL2554.Contig2_All	712	0.43	63.33	7.20241	9.32698e-86	2.08627e-84	Up
CL333.Contig2_All	4161	0.01	1.47	7.19967	1.33226e-15	1.15167e-14	Up
CL1745.Contig1_All	2885	0.04	5.83	7.18735	3.84086e-39	5.39843e-38	Up
CL2425.Contig1_All	1728	0.01	1.45	7.17991	1.70002e-06	9.13679e-06	Up
Unigene2353_All	1811	0.95	137.06	7.17266	0	0	Up
CL50.Contig2_All	3169	0.01	1.44	7.16993	9.72036e-12	7.18417e-11	Up
CL1632.Contig2_All	2108	0.01	1.43	7.15987	1.33879e-07	7.87572e-07	Up
CL299.Contig1_All	1457	0.01	1.42	7.14975	2.15872e-05	0.000104988	Up
Unigene27689_All	1479	0.01	1.39	7.11894	2.15872e-05	0.000104634	Up
CL2982.Contig2_All	452	0.4	55.58	7.11842	3.10588e-40	4.41069e-39	Up
Unigene30388_All	1007	1.02	136.76	7.06693	1.00296e-280	4.51852e-279	Up
CL1330.Contig1_All	2025	0.01	1.34	7.06609	4.7707e-07	2.69611e-06	Up
CL2654.Contig2_All	1294	0.01	1.34	7.06609	0.000145211	0.000632299	Up
CL574.Contig5_All	3724	0.01	1.32	7.04439	1.44503e-12	1.10699e-11	Up
Unigene6174_All	1563	2.67	350.6	7.03684	0	0	Up
CL294.Contig1_All	2651	0.01	1.3	7.02237	1.05432e-08	6.64566e-08	Up
Unigene3554_All	1406	0.01	1.3	7.02237	7.69246e-05	0.00034869	Up
CL1991.Contig2_All	1434	2.45	317.58	7.01819	0	0	Up
CL214.Contig2_All	2337	0.01	1.29	7.01123	7.09212e-08	4.23626e-07	Up
CL3406.Contig2_All	2009	0.01	1.29	7.01123	9.0057e-07	4.96263e-06	Up
Unigene8651_All	1236	1.35	173.59	7.00658	0	0	Up
Unigene2593_All	839	2.83	362.41	7.00068	0	0	Up
Unigene4552_All	544	8.66	1108.28	6.99974	0	0	Up
Unigene9268_All	660	35.84	4584.18	6.99895	0	0	Up
CL664.Contig5_All	1339	3.59	456.7	6.99112	0	0	Up
CL857.Contig2_All	1817	0.07	8.74	6.96413	7.23136e-36	9.73541e-35	Up
Unigene30389_All	753	1.01	124.35	6.94391	3.78166e-178	1.31913e-176	Up
Unigene32063_All	1471	0.18	22.11	6.94056	9.68342e-71	1.91161e-69	Up
Unigene30506_All	3076	0.08	9.71	6.92333	4.19024e-69	8.16543e-68	Up
Unigene6799_All	416	64.55	7724.04	6.90279	0	0	Up
Unigene30395_All	2255	0.01	1.19	6.89482	4.7707e-07	2.69399e-06	Up
Unigene16617_All	1533	0.01	1.18	6.88264	7.69246e-05	0.000347812	Up
Unigene7102_All	1560	0.01	1.16	6.85798	7.69246e-05	0.00034847	Up
Unigene30644_All	1531	0.09	10.41	6.85383	2.53928e-35	3.36809e-34	Up
CL3170.Contig1_All	1152	0.12	13.74	6.8392	1.09798e-33	1.41967e-32	Up
Unigene30741_All	866	0.85	97.17	6.8369	2.4692e-165	8.18595e-164	Up
Unigene2499_All	2854	0.18	20.46	6.82867	2.83926e-133	8.26837e-132	Up
Unigene30409_All	2678	0.01	1.12	6.80735	7.09212e-08	4.2389e-07	Up
CL465.Contig3_All	625	30.83	3381.66	6.77725	0	0	Up
CL52.Contig2_All	5564	0.01	1.08	6.75489	1.33226e-15	1.15202e-14	Up
CL741.Contig1_All	2028	0.01	1.07	6.74147	1.14356e-05	5.73036e-05	Up
CL2958.Contig1_All	2444	0.05	5.25	6.71425	1.33659e-29	1.61215e-28	Up
CL2591.Contig1_All	3031	0.01	1.05	6.71425	3.757e-08	2.28932e-07	Up
Unigene30703_All	352	1.2	125.24	6.70552	9.41216e-59	1.67099e-57	Up
CL112.Contig2_All	3510	0.01	1.04	6.70044	1.56734e-09	1.04018e-08	Up
Unigene8328_All	12376	0.19	19.39	6.67317	0	0	Up
CL2690.Contig2_All	2423	0.91	92.81	6.67227	0	0	Up
Unigene5197_All	516	4.33	439.42	6.66509	0	0	Up
CL865.Contig4_All	1718	12.91	1299.68	6.65352	0	0	Up
Unigene32655_All	1126	0.12	11.87	6.62814	3.0635e-28	3.60435e-27	Up
Unigene32228_All	1045	0.54	53.41	6.62801	2.14162e-113	5.65258e-112	Up
Unigene10313_All	754	0.61	59.94	6.61857	1.11965e-85	2.50056e-84	Up
CL1441.Contig2_All	3299	0.01	0.97	6.59991	1.99024e-08	1.23607e-07	Up
Unigene31652_All	1656	0.08	7.66	6.5812	3.0635e-28	3.60582e-27	Up
Unigene31945_All	3225	0.08	7.51	6.55267	9.24608e-56	1.58947e-54	Up
CL1329.Contig3_All	1025	9.75	905.95	6.53789	0	0	Up
CL580.Contig1_All	3678	0.01	0.92	6.52356	5.58516e-09	3.58175e-08	Up
CL1991.Contig3_All	560	2.68	245.76	6.51887	4.173e-233	1.7184e-231	Up
Unigene32625_All	1650	0.16	14.66	6.51767	9.03614e-53	1.50304e-51	Up
Unigene30580_All	681	0.23	20.98	6.51124	7.00688e-27	8.05595e-26	Up
Unigene3901_All	3966	0.16	14.43	6.49486	4.82622e-131	1.39277e-129	Up
Unigene2981_All	939	3.4	301.37	6.46986	0	0	Up
CL2975.Contig1_All	4134	0.01	0.87	6.44294	1.56734e-09	1.03898e-08	Up
Unigene4215_All	457	2.38	206.58	6.4396	1.96661e-145	6.03914e-144	Up
CL1981.Contig2_All	481	16.96	1437.79	6.40557	0	0	Up
CL1585.Contig3_All	1499	0.09	7.59	6.39803	5.58276e-25	6.19079e-24	Up
CL1991.Contig1_All	1323	4.94	413.46	6.38709	0	0	Up
Unigene6629_All	2992	0.43	35.8	6.37948	1.314e-239	5.5136e-238	Up
Unigene31944_All	3271	0.08	6.6	6.36632	1.64052e-49	2.62693e-48	Up
Unigene31584_All	1610	0.08	6.56	6.35755	2.3701e-23	2.52872e-22	Up
Unigene31935_All	1718	0.47	38.38	6.35155	1.23685e-141	3.69934e-140	Up
CL2392.Contig1_All	2725	3.03	246.23	6.34454	0	0	Up
CL97.Contig2_All	5638	0.18	14.62	6.3438	2.08788e-189	7.55818e-188	Up
Unigene3415_All	2023	1.5	120.24	6.32481	0	0	Up
CL1942.Contig2_All	844	0.7	55.96	6.3209	1.38938e-90	3.20762e-89	Up
CL57.Contig5_All	1144	0.25	19.79	6.3067	8.4777e-47	1.30797e-45	Up
CL1509.Contig1_All	2105	0.01	0.79	6.30378	0.000145211	0.00063451	Up
CL1965.Contig1_All	2272	0.01	0.78	6.2854	7.69246e-05	0.000348251	Up
CL2472.Contig3_All	2935	0.01	0.77	6.26679	6.05792e-06	3.1149e-05	Up
CL3208.Contig1_All	5456	0.01	0.76	6.24793	6.53864e-11	4.6589e-10	Up
Unigene4077_All	2609	0.44	33.38	6.24534	1.77702e-193	6.59057e-192	Up
Unigene6486_All	397	6.41	481.06	6.22975	8.70444e-267	3.82556e-265	Up
Unigene1341_All	1987	2.92	218.77	6.2273	0	0	Up
CL3236.Contig1_All	1187	0.11	8.2	6.22005	5.99896e-22	6.19354e-21	Up
CL1948.Contig2_All	2214	0.01	0.74	6.20945	0.000145211	0.000632778	Up
CL1329.Contig1_All	398	34.71	2568.41	6.20938	0	0	Up
Unigene2052_All	2070	0.06	4.41	6.19967	1.21238e-20	1.20371e-19	Up
Unigene10271_All	2092	0.69	50.59	6.19611	8.60508e-229	3.51329e-227	Up
CL2982.Contig1_All	1422	1.72	125.88	6.1935	0	0	Up
Unigene8200_All	1361	0.4	29.17	6.18834	9.95504e-83	2.17927e-81	Up
Unigene3047_All	538	7.54	548.76	6.18547	0	0	Up
Unigene748_All	701	2.43	174.82	6.16877	2.10654e-220	8.42118e-219	Up
Unigene31467_All	2139	0.12	8.63	6.16825	7.72712e-41	1.10884e-39	Up
Unigene8457_All	4073	0.03	2.1	6.12928	4.21374e-20	4.14921e-19	Up
CL1187.Contig2_All	2471	0.11	7.69	6.12741	1.83681e-42	2.68405e-41	Up
Unigene32123_All	902	0.16	11.08	6.11374	4.21374e-20	4.14779e-19	Up
CL1329.Contig2_All	374	5.58	383.92	6.1044	6.14936e-192	2.26314e-190	Up
Unigene3392_All	2406	0.11	7.56	6.10281	1.44066e-40	2.05402e-39	Up
CL2935.Contig2_All	493	13.15	903.04	6.10166	0	0	Up
Unigene8609_All	3421	3.72	254.85	6.0982	0	0	Up
Unigene7389_All	3383	3.58	239.46	6.06368	0	0	Up
CL1090.Contig1_All	2163	0.07	4.67	6.05992	8.26038e-23	8.72897e-22	Up
Unigene9666_All	1414	3.85	255.78	6.0539	0	0	Up
CL1744.Contig2_All	1226	0.11	7.23	6.03842	9.4623e-19	9.01774e-18	Up
Unigene6276_All	2841	0.01	0.65	6.02237	4.07502e-05	0.000190639	Up
Unigene30609_All	2523	0.26	16.88	6.02066	2.25224e-93	5.27597e-92	Up
Unigene4920_All	557	32.64	2109.62	6.0142	0	0	Up
Unigene30720_All	666	0.24	15.4	6.00375	5.0802e-19	4.87221e-18	Up
CL2428.Contig1_All	1956	0.2	12.64	5.98185	2.03988e-53	3.4168e-52	Up
CL2004.Contig2_All	1037	0.41	25.65	5.96719	1.31531e-52	2.18028e-51	Up
Unigene31483_All	1650	0.08	4.93	5.94544	6.10746e-18	5.65915e-17	Up
Unigene32152_All	4426	0.34	20.88	5.94044	1.22334e-205	4.73249e-204	Up
Unigene30999_All	1329	0.1	6.11	5.9331	2.11516e-17	1.93187e-16	Up
CL2265.Contig2_All	1862	0.07	4.26	5.92735	1.1367e-17	1.04685e-16	Up
CL139.Contig1_All	1230	0.34	20.62	5.92237	8.476e-52	1.38739e-50	Up
Unigene901_All	1126	0.62	37.4	5.91463	6.26728e-84	1.3857e-82	Up
Unigene4216_All	2050	3.91	235.38	5.91168	0	0	Up
CL1026.Contig1_All	2847	0.01	0.6	5.90689	0.000145211	0.00063297	Up
CL2613.Contig2_All	941	0.15	8.87	5.8859	7.31922e-17	6.57632e-16	Up
Unigene7645_All	2280	0.06	3.52	5.87447	3.28086e-18	3.07874e-17	Up
Unigene10283_All	517	2.32	135.85	5.87175	1.02402e-111	2.67334e-110	Up
CL465.Contig4_All	648	9.5	554.76	5.86779	0	0	Up
Unigene31527_All	998	0.14	8.13	5.85976	1.36107e-16	1.21231e-15	Up
Unigene2304_All	1222	0.68	38.9	5.83809	2.11372e-95	5.0252e-94	Up
Unigene32234_All	838	0.18	10.29	5.8371	7.31922e-17	6.57837e-16	Up
Unigene26468_All	410	0.47	26.8	5.83343	2.53046e-16	2.2345e-15	Up
CL1690.Contig1_All	4232	0.01	0.57	5.83289	1.70002e-06	9.14363e-06	Up
CL993.Contig1_All	3215	0.01	0.57	5.83289	4.07502e-05	0.000190576	Up
CL2190.Contig1_All	3134	0.25	14.15	5.82273	2.75508e-97	6.64339e-96	Up
Unigene30526_All	1273	0.22	12.34	5.8097	1.80746e-32	2.28964e-31	Up
Unigene31955_All	1737	0.23	12.75	5.79272	5.98666e-47	9.25132e-46	Up
CL1153.Contig2_All	1583	4.17	229.95	5.78513	0	0	Up
Unigene31953_All	465	0.38	20.78	5.77305	1.04917e-16	9.36533e-16	Up
CL1527.Contig2_All	2578	9.58	523	5.77064	0	0	Up
CL2379.Contig1_All	2985	0.52	28.32	5.76717	5.15118e-183	1.82565e-181	Up
Unigene9544_All	2385	0.22	11.9	5.75731	2.08604e-61	3.81419e-60	Up
Unigene9692_All	2363	0.11	5.89	5.74269	1.38287e-30	1.69646e-29	Up
Unigene7703_All	2629	0.74	39.32	5.73159	3.76684e-221	1.51005e-219	Up
Unigene30645_All	1058	0.13	6.87	5.72373	5.59994e-15	4.73967e-14	Up
Unigene31349_All	766	0.2	10.54	5.71973	1.62377e-15	1.39988e-14	Up
Unigene6733_All	1282	0.11	5.78	5.71549	8.74024e-16	7.59434e-15	Up
CL1476.Contig1_All	1783	0.15	7.83	5.70598	8.85634e-30	1.07137e-28	Up
CL340.Contig1_All	4059	0.28	14.6	5.7044	8.24022e-130	2.37086e-128	Up
Unigene32139_All	767	0.39	20.32	5.70328	5.66484e-29	6.7562e-28	Up
CL3415.Contig1_All	1930	0.14	7.21	5.6865	4.76968e-30	5.79928e-29	Up
Unigene32842_All	1258	0.22	11.33	5.6865	3.05214e-29	3.6538e-28	Up
Unigene3471_All	1499	0.09	4.6	5.67557	5.59994e-15	4.74106e-14	Up
CL23.Contig3_All	569	1.75	88.73	5.664	9.06194e-83	1.98527e-81	Up
CL3332.Contig2_All	2120	0.1	5.06	5.66107	3.6394e-24	3.9579e-23	Up
Unigene4438_All	528	11.28	568.96	5.65649	0	0	Up
Unigene6322_All	3689	0.1	5.02	5.64962	4.87038e-41	7.00647e-40	Up
CL3264.Contig2_All	776	2.49	124.5	5.64386	2.06146e-174	7.07071e-173	Up
CL1421.Contig1_All	2613	3.31	165.38	5.64281	0	0	Up
Unigene31930_All	453	0.4	19.94	5.63952	3.579e-14	2.9308e-13	Up
CL2435.Contig1_All	3442	0.01	0.49	5.61471	7.69246e-05	0.000348635	Up
CL23.Contig1_All	630	2.54	124.14	5.611	2.64814e-133	7.73531e-132	Up
CL2892.Contig2_All	469	0.38	18.56	5.61005	6.63784e-14	5.38351e-13	Up
Unigene26_All	729	41.96	2043.73	5.60605	0	0	Up
Unigene1932_All	1275	0.65	31.62	5.60425	2.34892e-80	5.05352e-79	Up
Unigene114_All	4259	0.21	10.2	5.60204	2.53442e-95	6.0204e-94	Up
Unigene10034_All	1302	16.71	805.43	5.59098	0	0	Up
Unigene3782_All	1073	4.88	233.05	5.57761	0	0	Up
Unigene2476_All	3429	0.33	15.74	5.57583	2.12716e-116	5.70345e-115	Up
Unigene7902_All	1200	12.99	619.41	5.57542	0	0	Up
Unigene25_All	515	55.97	2668.28	5.57511	0	0	Up
Unigene4878_All	1505	0.27	12.78	5.56478	1.06638e-39	1.50397e-38	Up
CL172.Contig4_All	615	0.58	27.35	5.55934	5.66484e-29	6.75901e-28	Up
CL1425.Contig1_All	1426	0.1	4.7	5.55459	1.92913e-14	1.59796e-13	Up
CL2582.Contig2_All	1428	0.1	4.67	5.54535	3.579e-14	2.92997e-13	Up
Unigene32223_All	1157	0.36	16.71	5.53657	2.32828e-38	3.24548e-37	Up
Unigene3745_All	795	2.08	96.12	5.53018	3.34682e-137	9.87656e-136	Up
CL835.Contig1_All	892	0.16	7.39	5.52943	4.22646e-13	3.30561e-12	Up
Unigene9342_All	1441	0.09	4.14	5.52356	7.82814e-13	6.06154e-12	Up
CL1686.Contig1_All	2608	0.7	31.61	5.49688	1.75925e-173	6.00546e-172	Up
CL1686.Contig2_All	2587	2.8	126.1	5.493	0	0	Up
CL2638.Contig4_All	1879	12.89	573.1	5.47446	0	0	Up
CL3314.Contig2_All	1077	0.36	15.98	5.47213	1.26244e-34	1.65539e-33	Up
Unigene7162_All	1321	0.52	23.01	5.46761	1.44475e-60	2.61173e-59	Up
Unigene30677_All	694	0.22	9.73	5.46686	1.44938e-12	1.10914e-11	Up
CL1617.Contig2_All	1898	0.2	8.74	5.44956	5.65336e-36	7.62885e-35	Up
Unigene32311_All	2690	0.14	6.11	5.44767	2.03422e-35	2.70067e-34	Up
Unigene31489_All	594	0.55	23.7	5.42931	6.9657e-24	7.53255e-23	Up
CL3313.Contig1_All	3858	0.79	33.81	5.41945	5.78446e-278	2.58976e-276	Up
Unigene30548_All	1518	0.09	3.74	5.37697	2.68248e-12	2.03222e-11	Up
Unigene2375_All	2528	0.1	4.15	5.37504	8.1424e-23	8.60747e-22	Up
CL686.Contig3_All	1802	0.15	6.22	5.37388	1.2884e-23	1.38026e-22	Up
CL2535.Contig4_All	301	188.8	7814.83	5.37128	0	0	Up
Unigene8768_All	2111	0.12	4.93	5.36048	2.78018e-22	2.89113e-21	Up
Unigene31386_All	1563	1.9	77.61	5.35217	1.24158e-240	5.22501e-239	Up
Unigene5519_All	2068	0.06	2.44	5.34577	3.13446e-11	2.26594e-10	Up
Unigene32137_All	3191	0.2	8.13	5.34518	1.70786e-55	2.92895e-54	Up
Unigene3852_All	1587	4.07	165.34	5.34426	0	0	Up
Unigene10306_All	854	0.17	6.86	5.3346	1.69645e-11	1.24074e-10	Up
Unigene7950_All	600	42.52	1707.02	5.32719	0	0	Up
Unigene699_All	582	3.1	124.42	5.32681	4.10856e-116	1.09751e-114	Up
Unigene223_All	2471	0.47	18.8	5.32193	1.25091e-96	2.99874e-95	Up
CL1157.Contig3_All	6226	0.01	0.4	5.32193	9.0057e-07	4.96073e-06	Up
CL813.Contig1_All	3932	0.01	0.4	5.32193	0.000145211	0.000632874	Up
CL561.Contig5_All	1155	0.12	4.78	5.3159	1.69645e-11	1.24043e-10	Up
CL1418.Contig2_All	3160	0.24	9.4	5.29155	1.01017e-62	1.86482e-61	Up
CL2015.Contig3_All	5666	0.01	0.39	5.2854	3.20914e-06	1.68907e-05	Up
CL2276.Contig2_All	4153	0.01	0.39	5.2854	0.000145211	0.000633066	Up
Unigene32067_All	957	0.15	5.84	5.28293	3.13446e-11	2.26651e-10	Up
Unigene30765_All	284	0.88	34.19	5.27993	1.06852e-10	7.55161e-10	Up
Unigene31816_All	813	0.18	6.96	5.27302	5.78868e-11	4.13994e-10	Up
Unigene31583_All	1255	0.11	4.25	5.27189	3.13446e-11	2.26537e-10	Up
Unigene5982_All	1383	0.69	26.62	5.26977	2.42034e-72	4.83782e-71	Up
Unigene2735_All	1309	48.03	1843.6	5.26245	0	0	Up
Unigene7525_All	1117	2.39	91.55	5.25948	3.8967e-192	1.43778e-190	Up
Unigene5153_All	699	0.89	33.74	5.24451	8.42752e-41	1.20694e-39	Up
CL1385.Contig2_All	666	0.24	8.98	5.22561	5.78868e-11	4.14097e-10	Up
Unigene32880_All	396	0.49	18.3	5.22292	1.97134e-10	1.3733e-09	Up
Unigene2140_All	4277	1.86	69.22	5.21781	0	0	Up
Unigene7301_All	4082	12.17	444.57	5.19101	0	0	Up
CL1819.Contig2_All	4330	0.36	13.12	5.18763	2.12604e-120	5.85333e-119	Up
CL2925.Contig1_All	5057	0.17	6.17	5.18166	8.74228e-68	1.68757e-66	Up
Unigene6175_All	827	0.18	6.49	5.17215	1.97134e-10	1.37363e-09	Up
CL2203.Contig4_All	4239	0.18	6.48	5.16993	9.15398e-60	1.64343e-58	Up
CL802.Contig2_All	4777	0.01	0.36	5.16993	7.69246e-05	0.000347922	Up
CL2638.Contig1_All	809	15.35	551.57	5.16723	0	0	Up
Unigene1295_All	958	0.15	5.29	5.14023	3.63504e-10	2.50376e-09	Up
Unigene5131_All	1152	2.31	79.81	5.1106	1.9549e-171	6.61057e-170	Up
Unigene2036_All	422	1.34	46.21	5.1079	3.58254e-27	4.14211e-26	Up
Unigene1183_All	693	1.12	38.58	5.10628	2.14628e-45	3.24858e-44	Up
Unigene3540_All	1527	0.27	9.25	5.09842	1.69598e-28	2.00196e-27	Up
CL918.Contig1_All	1378	0.6	20.33	5.0825	1.71819e-54	2.90848e-53	Up
Unigene1675_All	802	4.11	137.71	5.06635	3.57742e-190	1.30324e-188	Up
CL2205.Contig1_All	671	0.47	15.66	5.05828	4.94738e-18	4.60054e-17	Up
CL3271.Contig1_All	4377	0.14	4.65	5.05373	2.91506e-44	4.34808e-43	Up
Unigene1416_All	1114	10.24	338.9	5.04857	0	0	Up
Unigene2541_All	2594	0.05	1.64	5.03562	1.23383e-09	8.24169e-09	Up
CL755.Contig3_All	1279	0.22	7.21	5.03442	2.68966e-18	2.53057e-17	Up
CL1068.Contig1_All	1728	0.15	4.9	5.02975	1.67218e-17	1.53117e-16	Up
Unigene4596_All	1984	0.13	4.21	5.01724	1.67218e-17	1.53166e-16	Up
Unigene30934_All	1207	0.23	7.44	5.0156	9.09714e-18	8.38343e-17	Up
Unigene5652_All	1366	0.1	3.23	5.01346	2.27106e-09	1.49581e-08	Up
Unigene6046_All	1822	0.36	11.58	5.00749	3.19974e-42	4.6638e-41	Up
CL3165.Contig2_All	729	7.01	225.48	5.00744	8.95912e-274	3.98625e-272	Up
CL3392.Contig2_All	355	6.69	214.27	5.00128	2.1534e-90	4.95955e-89	Up
CL1264.Contig3_All	2938	0.74	23.45	4.98592	1.5107e-139	4.49039e-138	Up
CL1036.Contig1_All	537	1.26	39.63	4.9751	7.45096e-33	9.47624e-32	Up
CL3110.Contig2_All	910	0.65	20.35	4.96845	1.20381e-33	1.5544e-32	Up
Unigene9783_All	1683	0.08	2.48	4.9542	4.17754e-09	2.70927e-08	Up
Unigene5568_All	1416	0.1	3.1	4.9542	2.27106e-09	1.49649e-08	Up
Unigene30626_All	2197	0.24	7.43	4.95226	2.21068e-33	2.83415e-32	Up
Unigene30509_All	214	3.15	97.38	4.9502	6.39916e-16	5.58721e-15	Up
CL1940.Contig1_All	1012	0.09	2.77	4.94382	1.70002e-06	9.15048e-06	Up
CL1746.Contig1_All	865	0.34	10.44	4.94044	1.03625e-16	9.25859e-16	Up
Unigene32396_All	1255	0.22	6.72	4.93289	1.03625e-16	9.26147e-16	Up
Unigene324_All	2888	0.22	6.7	4.92859	7.57054e-40	1.06929e-38	Up
CL464.Contig5_All	824	16.63	504.37	4.92262	0	0	Up
CL464.Contig3_All	817	30.13	909.48	4.91577	0	0	Up
Unigene32893_All	1107	0.25	7.54	4.91456	3.48936e-16	3.07181e-15	Up
Unigene7866_All	1102	0.13	3.9	4.90689	7.67916e-09	4.88323e-08	Up
Unigene4516_All	1266	2.4	71.78	4.90248	2.8207e-168	9.3946e-167	Up
CL2638.Contig2_All	705	12.3	366.61	4.89752	0	0	Up
Unigene9302_All	706	0.22	6.54	4.89372	1.41056e-08	8.81001e-08	Up
CL2994.Contig3_All	581	0.41	12.13	4.88681	2.68248e-12	2.03276e-11	Up
Unigene32809_All	950	0.15	4.38	4.8679	2.58902e-08	1.59657e-07	Up
Unigene1037_All	1397	0.1	2.88	4.848	1.41056e-08	8.8081e-08	Up
Unigene31470_All	1449	0.28	8.05	4.84549	5.97144e-23	6.33347e-22	Up
Unigene6527_All	1163	0.12	3.45	4.84549	2.58902e-08	1.59691e-07	Up
CL953.Contig1_All	665	0.26	7.46	4.84259	7.67916e-09	4.88431e-08	Up
CL2405.Contig3_All	1570	0.17	4.87	4.84032	2.1494e-15	1.84363e-14	Up
Unigene707_All	1112	0.25	7.16	4.83996	2.1494e-15	1.84419e-14	Up
CL521.Contig3_All	756	0.2	5.63	4.81506	4.74818e-08	2.87441e-07	Up
Unigene7344_All	2434	0.11	3.09	4.81203	6.39916e-16	5.58891e-15	Up
Unigene3570_All	1513	0.18	5.04	4.80735	2.1494e-15	1.84474e-14	Up
CL3361.Contig1_All	1730	8.56	239.66	4.80723	0	0	Up
CL2428.Contig2_All	1995	0.4	11.02	4.78398	2.04408e-43	3.01762e-42	Up
CL875.Contig2_All	3033	0.2	5.46	4.77083	1.05651e-34	1.38917e-33	Up
Unigene3792_All	1649	0.89	24.18	4.76387	6.24518e-76	1.2877e-74	Up
CL548.Contig1_All	2432	0.53	14.39	4.76293	5.81998e-69	1.13336e-67	Up
Unigene4515_All	1108	1.53	41.3	4.75454	2.24766e-82	4.90171e-81	Up
CL810.Contig1_All	435	1.28	34.5	4.75238	1.37038e-20	1.35964e-19	Up
Unigene9187_All	1504	0.81	21.8	4.75026	5.44998e-62	1.00031e-60	Up
CL1001.Contig1_All	2692	0.38	10.12	4.73507	5.71986e-54	9.62564e-53	Up
CL763.Contig1_All	613	1.22	32.45	4.73327	4.60362e-32	5.79089e-31	Up
Unigene32138_All	598	0.27	7.17	4.73094	1.59283e-07	9.3168e-07	Up
CL319.Contig3_All	3404	0.11	2.9	4.72048	1.75101e-21	1.78093e-20	Up
Unigene32031_All	1188	0.12	3.16	4.71882	8.70054e-08	5.18085e-07	Up
CL695.Contig2_All	2146	0.12	3.16	4.71882	4.40828e-14	3.59555e-13	Up
CL2892.Contig1_All	1425	0.96	25.22	4.71539	3.95524e-67	7.56894e-66	Up
CL2392.Contig2_All	227	2.78	72.62	4.70721	2.68382e-13	2.11868e-12	Up
Unigene33041_All	1029	0.14	3.61	4.6885	1.59283e-07	9.31491e-07	Up
CL477.Contig2_All	4235	0.16	4.08	4.67243	1.21577e-35	1.62232e-34	Up
Unigene6811_All	856	5.7	145.2	4.67094	7.27424e-208	2.82545e-206	Up
Unigene5117_All	3076	0.17	4.3	4.66073	4.48604e-27	5.17425e-26	Up
CL23.Contig2_All	771	4.32	108.75	4.65384	7.78046e-137	2.28898e-135	Up
CL57.Contig4_All	4943	0.5	12.58	4.65306	4.25588e-125	1.19576e-123	Up
Unigene1343_All	2333	2.4	60.34	4.65201	2.62034e-269	1.15516e-267	Up
Unigene8018_All	750	1.62	40.72	4.65167	2.59438e-50	4.21063e-49	Up
Unigene3667_All	4407	0.51	12.8	4.6495	2.1499e-112	5.63819e-111	Up
Unigene33302_All	431	24.01	600.29	4.64395	0	0	Up
CL663.Contig2_All	212	3.02	75.46	4.64309	7.82814e-13	6.0599e-12	Up
Unigene32222_All	597	0.27	6.69	4.63097	5.32262e-07	2.99683e-06	Up
Unigene10407_All	4077	0.34	8.42	4.63021	1.2961e-68	2.51715e-67	Up
Unigene5493_All	1981	0.13	3.21	4.62599	4.89502e-13	3.82226e-12	Up
Unigene32338_All	798	0.56	13.74	4.61681	5.05546e-19	4.8501e-18	Up
Unigene5709_All	905	0.16	3.92	4.61471	5.32262e-07	2.99742e-06	Up
Unigene2977_All	2728	0.05	1.22	4.60881	1.59283e-07	9.31112e-07	Up
Unigene31248_All	867	0.17	4.13	4.60254	5.32262e-07	2.99624e-06	Up
Unigene31495_All	918	0.16	3.85	4.58871	5.32262e-07	2.998e-06	Up
Unigene2118_All	4646	0.81	19.42	4.58348	6.91082e-178	2.40773e-176	Up
Unigene453_All	1352	0.3	7.17	4.57894	1.67754e-18	1.58924e-17	Up
Unigene9482_All	2622	10.95	261.41	4.57731	0	0	Up
CL2469.Contig2_All	1234	0.22	5.24	4.57399	1.62542e-12	1.24121e-11	Up
Unigene307_All	3959	0.26	6.15	4.564	9.49006e-49	1.5062e-47	Up
CL3264.Contig1_All	337	3.88	91.35	4.55728	4.06528e-35	5.3674e-34	Up
CL418.Contig1_All	1382	0.12	2.8	4.54432	4.74818e-08	2.87501e-07	Up
CL2615.Contig2_All	877	0.19	4.43	4.54324	1.59283e-07	9.31301e-07	Up
CL1816.Contig8_All	3573	0.92	21.28	4.53172	2.51444e-148	7.83018e-147	Up
Unigene30437_All	741	0.21	4.85	4.52952	9.71406e-07	5.33763e-06	Up
Unigene7420_All	6136	1.74	40.09	4.52608	0	0	Up
CL1953.Contig2_All	671	0.94	21.61	4.52289	1.99871e-23	2.13565e-22	Up
CL1584.Contig1_All	3415	0.06	1.37	4.51307	1.06852e-10	7.54976e-10	Up
Unigene30728_All	1625	0.25	5.68	4.50589	5.55692e-18	5.15567e-17	Up
Unigene3188_All	1114	0.25	5.67	4.50335	5.38336e-12	4.02429e-11	Up
Unigene5310_All	675	4.41	100.01	4.50322	4.1812e-105	1.05053e-103	Up
CL663.Contig1_All	392	12.59	285.46	4.50294	2.79116e-133	8.13654e-132	Up
CL2643.Contig2_All	599	1.08	24.33	4.49363	2.17824e-22	2.27009e-21	Up
Unigene8470_All	2756	0.47	10.58	4.49254	1.89838e-56	3.29898e-55	Up
Unigene1533_All	1411	0.1	2.25	4.49185	9.71406e-07	5.33865e-06	Up
Unigene32845_All	1142	0.25	5.62	4.49057	2.95906e-12	2.23528e-11	Up
CL2638.Contig3_All	1937	24.26	544.34	4.48786	0	0	Up
Unigene3865_All	720	155.42	3460.31	4.47666	0	0	Up
Unigene5078_All	1173	0.24	5.34	4.47573	5.38336e-12	4.02324e-11	Up
Unigene30671_All	776	0.19	4.22	4.47317	3.22386e-06	1.69434e-05	Up
Unigene745_All	721	0.21	4.63	4.46255	3.22386e-06	1.69372e-05	Up
CL677.Contig1_All	2395	0.83	18.27	4.46022	6.08364e-83	1.33789e-81	Up
Unigene7174_All	632	0.25	5.5	4.45943	3.22386e-06	1.69341e-05	Up
CL2209.Contig1_All	1667	0.52	11.42	4.45691	4.24142e-36	5.7397e-35	Up
Unigene32621_All	615	0.26	5.71	4.45691	3.22386e-06	1.69248e-05	Up
Unigene1387_All	899	0.16	3.51	4.45533	3.22386e-06	1.69403e-05	Up
Unigene2072_All	258	6.41	140.44	4.45349	1.16602e-30	1.43349e-29	Up
Unigene678_All	834	0.36	7.87	4.45029	9.78704e-12	7.22231e-11	Up
Unigene2337_All	2817	0.37	8.01	4.43621	8.13174e-44	1.20604e-42	Up
CL2941.Contig1_All	2455	1.48	31.98	4.4335	3.91596e-147	1.2142e-145	Up
Unigene9_All	2808	3.66	78.01	4.41374	0	0	Up
Unigene31890_All	538	0.31	6.59	4.40994	5.86138e-06	3.01816e-05	Up
Unigene4073_All	698	0.22	4.63	4.39544	5.86138e-06	3.01708e-05	Up
Unigene1135_All	1394	0.1	2.1	4.39232	3.22386e-06	1.69279e-05	Up
Unigene9964_All	875	42.18	879.67	4.38233	0	0	Up
Unigene30664_All	1245	0.33	6.88	4.38187	6.5637e-16	5.72914e-15	Up
CL3213.Contig2_All	2109	0.19	3.94	4.37412	1.99713e-16	1.76735e-15	Up
CL1996.Contig1_All	3615	3.01	62.07	4.36606	0	0	Up
Unigene9836_All	797	0.19	3.91	4.3631	5.86138e-06	3.01762e-05	Up
Unigene30403_All	778	0.19	3.85	4.34079	1.06411e-05	5.35932e-05	Up
Unigene4043_All	434	0.43	8.68	4.33529	1.06411e-05	5.35838e-05	Up
Unigene7132_All	2495	0.31	6.25	4.33352	6.9109e-30	8.3779e-29	Up
Unigene7759_All	529	0.32	6.45	4.33316	1.06411e-05	5.35557e-05	Up
Unigene6408_All	2366	2.91	58.51	4.32959	1.57178e-253	6.72287e-252	Up
Unigene351_All	2207	0.71	14.26	4.32801	1.78255e-58	3.1491e-57	Up
CL79.Contig2_All	1833	0.79	15.83	4.32466	7.38788e-54	1.24181e-52	Up
CL757.Contig2_All	2625	1.22	24.42	4.32311	1.26187e-119	3.45428e-118	Up
Unigene4897_All	1606	0.33	6.58	4.31755	8.30764e-20	8.11647e-19	Up
Unigene30500_All	492	0.36	7.17	4.3159	1.06411e-05	5.35651e-05	Up
Unigene2742_All	2197	0.42	8.33	4.30986	1.56842e-34	2.05288e-33	Up
Unigene32627_All	761	0.2	3.96	4.30743	1.06411e-05	5.36026e-05	Up
CL2539.Contig3_All	3170	0.6	11.84	4.30256	1.46826e-70	2.89651e-69	Up
CL1715.Contig1_All	2998	0.07	1.37	4.29068	2.27106e-09	1.49615e-08	Up
Unigene3586_All	2485	0.1	1.95	4.2854	6.28542e-10	4.27602e-09	Up
CL1173.Contig2_All	746	0.2	3.88	4.27798	1.92878e-05	9.44929e-05	Up
CL2807.Contig1_All	1057	0.4	7.72	4.27053	1.27241e-14	1.06255e-13	Up
Unigene5646_All	1890	0.28	5.37	4.26142	2.71304e-19	2.61593e-18	Up
Unigene5737_All	1193	0.12	2.3	4.26053	1.06411e-05	5.35745e-05	Up
Unigene15373_All	3585	0.04	0.76	4.24793	3.22386e-06	1.6931e-05	Up
Unigene32295_All	641	0.25	4.73	4.24184	1.92878e-05	9.45251e-05	Up
Unigene4015_All	684	0.23	4.34	4.23799	1.92878e-05	9.4509e-05	Up
Unigene1322_All	3064	0.17	3.2	4.23447	2.71304e-19	2.61681e-18	Up
Unigene3019_All	765	0.2	3.76	4.23266	1.92878e-05	9.44607e-05	Up
CL464.Contig2_All	835	25.8	484.49	4.23102	0	0	Up
Unigene8926_All	2699	0.86	16.14	4.23016	2.47416e-80	5.31104e-79	Up
CL487.Contig2_All	536	0.63	11.81	4.22851	1.13512e-09	7.61063e-09	Up
CL2502.Contig2_All	1183	31.96	597.47	4.22453	0	0	Up
Unigene2765_All	2163	0.6	11.17	4.21852	2.44108e-44	3.64867e-43	Up
CL1193.Contig6_All	3577	1.48	27.55	4.21838	5.41622e-183	1.91722e-181	Up
Unigene32800_All	841	0.35	6.51	4.21723	1.13512e-09	7.6124e-09	Up
Unigene31428_All	2789	0.42	7.81	4.21686	5.52098e-41	7.93845e-40	Up
Unigene2470_All	1001	0.72	13.38	4.21594	6.31958e-23	6.70025e-22	Up
Unigene6124_All	1223	0.34	6.31	4.21403	4.1468e-14	3.3842e-13	Up
Unigene31977_All	696	0.22	4.04	4.19878	3.49006e-05	0.000164721	Up
Unigene31141_All	722	0.21	3.85	4.1964	3.49006e-05	0.000164802	Up
Unigene9681_All	1453	0.37	6.77	4.19356	5.1835e-18	4.81387e-17	Up
CL3361.Contig2_All	1748	13.26	242.59	4.19337	0	0	Up
Unigene10378_All	678	0.23	4.18	4.1838	3.49006e-05	0.000164829	Up
Unigene7369_All	3006	2.98	53.85	4.17556	1.39875e-293	6.47414e-292	Up
CL1590.Contig1_All	3154	0.11	1.98	4.16993	4.89502e-13	3.8233e-12	Up
CL1961.Contig1_All	791	0.42	7.53	4.16419	3.47706e-10	2.39724e-09	Up
Unigene5081_All	499	206.73	3701.65	4.16235	0	0	Up
Unigene2129_All	1723	0.32	5.7	4.15482	2.87636e-18	2.70269e-17	Up
Unigene30619_All	582	0.85	15.14	4.15476	2.42712e-13	1.92025e-12	Up
Unigene4861_All	244	4.78	85.05	4.15323	1.75448e-16	1.56079e-15	Up
Unigene10315_All	885	0.17	2.98	4.13171	3.49006e-05	0.000164856	Up
Unigene32376_All	749	0.2	3.49	4.12516	6.30336e-05	0.000288178	Up
Unigene7528_All	1565	0.34	5.93	4.12443	5.43664e-17	4.90937e-16	Up
CL1335.Contig3_All	1938	0.15	2.61	4.12102	6.28542e-10	4.27703e-09	Up
CL2918.Contig1_All	1549	0.09	1.56	4.11548	3.49006e-05	0.000164748	Up
Unigene31578_All	1606	0.33	5.68	4.10535	9.76952e-17	8.73694e-16	Up
Unigene9097_All	864	0.17	2.92	4.10236	6.30336e-05	0.000288132	Up
CL337.Contig1_All	2856	0.4	6.85	4.09803	7.35158e-37	1.0067e-35	Up
CL3325.Contig1_All	2303	0.45	7.67	4.09123	2.88366e-32	3.6417e-31	Up
CL2333.Contig2_All	608	0.27	4.59	4.08746	6.30336e-05	0.000287995	Up
CL2781.Contig1_All	497	0.7	11.89	4.08625	1.19485e-08	7.50022e-08	Up
Unigene765_All	1770	0.53	9	4.08586	1.20274e-28	1.42499e-27	Up
Unigene3594_All	874	0.17	2.88	4.08246	6.30336e-05	0.000288086	Up
CL1423.Contig1_All	3089	0.15	2.54	4.08179	1.18894e-15	1.0284e-14	Up
Unigene4591_All	4110	1.35	22.82	4.07927	1.38016e-170	4.6452e-169	Up
CL230.Contig1_All	643	0.29	4.9	4.07866	1.92878e-05	9.44768e-05	Up
Unigene2979_All	2758	0.51	8.61	4.07744	2.29844e-43	3.3879e-42	Up
Unigene4185_All	1590	0.17	2.87	4.07744	6.64464e-09	4.23662e-08	Up
Unigene30605_All	2325	0.34	5.74	4.07744	9.09332e-25	1.00565e-23	Up
Unigene3532_All	2305	1.36	22.93	4.07556	8.71332e-94	2.04948e-92	Up
Unigene5329_All	2517	0.93	15.68	4.07555	6.6869e-71	1.32279e-69	Up
Unigene8829_All	1034	0.14	2.35	4.06916	6.30336e-05	0.000288041	Up
Unigene6857_All	353	49.62	831.16	4.06613	3.18464e-300	1.49814e-298	Up
Unigene31424_All	444	0.41	6.86	4.06451	0.000113612	0.000501157	Up
Unigene8866_All	4106	0.4	6.68	4.06178	7.71018e-51	1.25774e-49	Up
CL2502.Contig1_All	1080	36.68	610.57	4.05709	0	0	Up
Unigene4827_All	1124	1.25	20.72	4.05102	1.7458e-38	2.43945e-37	Up
Unigene32329_All	655	0.24	3.94	4.03709	0.000113612	0.000500926	Up
Unigene2786_All	598	25.57	419.19	4.03508	0	0	Up
Unigene414_All	2034	0.13	2.13	4.03427	1.19485e-08	7.49858e-08	Up
Unigene31478_All	603	0.27	4.4	4.02647	0.000113612	0.000501234	Up
Unigene7734_All	968	2.68	43.38	4.01673	2.4195e-66	4.60859e-65	Up
Unigene601_All	1085	0.13	2.1	4.01381	0.000113612	0.000501003	Up
CL2323.Contig2_All	607	0.27	4.36	4.0133	0.000113612	0.00050108	Up
Unigene528_All	964	0.15	2.42	4.01197	0.000113612	0.000501388	Up
Unigene9363_All	1211	0.23	3.7	4.00782	2.146e-08	1.33022e-07	Up
CL1970.Contig2_All	529	158.93	2548.76	4.00333	0	0	Up
CL1599.Contig1_All	4057	0.38	6.09	4.00237	1.86389e-45	2.82711e-44	Up
Unigene32307_All	667	0.24	3.84	4	0.000113612	0.000501311	Up
CL2725.Contig2_All	3270	0.59	9.42	3.99694	8.8997e-56	1.53084e-54	Up
Unigene8683_All	1764	0.91	14.49	3.99305	1.91336e-44	2.86884e-43	Up
Unigene5724_All	2882	0.36	5.72	3.98995	3.07416e-30	3.74886e-29	Up
Unigene30647_All	309	0.76	12.05	3.98689	0.000204314	0.000875592	Up
Unigene6558_All	2072	0.19	3	3.98089	8.14202e-12	6.03315e-11	Up
Unigene2788_All	1578	7.42	116.98	3.9787	1.4e-306	6.60759e-305	Up
Unigene30592_All	1049	0.41	6.45	3.9756	8.14202e-12	6.03471e-11	Up
Unigene4069_All	651	0.24	3.75	3.96578	0.000204314	0.000875723	Up
Unigene3190_All	1912	0.21	3.27	3.96083	8.14202e-12	6.0316e-11	Up
Unigene9724_All	1572	0.69	10.72	3.95756	3.14782e-29	3.76677e-28	Up
Unigene30672_All	1420	0.58	9.01	3.9574	3.10986e-22	3.23046e-21	Up
CL2499.Contig1_All	5690	1.06	16.39	3.95068	8.63524e-168	2.87272e-166	Up
Unigene9223_All	2532	0.51	7.88	3.94963	1.0487e-35	1.40004e-34	Up
Unigene3853_All	2727	0.09	1.39	3.94902	1.23355e-07	7.29245e-07	Up
Unigene1312_All	1195	0.23	3.55	3.94811	6.89574e-08	4.13442e-07	Up
CL22.Contig4_All	906	2.26	34.86	3.94718	6.8516e-49	1.09106e-47	Up
Unigene8879_All	401	47.53	731.32	3.94359	0	0	Up
CL80.Contig7_All	1622	0.97	14.88	3.93925	7.6201e-42	1.1073e-40	Up
Unigene30567_All	1048	0.27	4.14	3.9386	6.89574e-08	4.13529e-07	Up
Unigene5822_All	1083	0.26	3.98	3.93618	6.89574e-08	4.13615e-07	Up
Unigene8753_All	1206	4.5	68.86	3.93567	6.7954e-133	1.97493e-131	Up
Unigene31071_All	1397	0.49	7.43	3.92251	4.25024e-18	3.96638e-17	Up
CL665.Contig1_All	569	66.34	1005.83	3.92236	0	0	Up
Unigene8493_All	2775	0.51	7.73	3.9219	2.59514e-38	3.61396e-37	Up
CL2262.Contig1_All	1493	2.79	42.18	3.91822	2.8263e-104	7.07018e-103	Up
CL3165.Contig1_All	786	6.45	97.25	3.91433	2.62168e-112	6.86293e-111	Up
CL295.Contig6_All	3036	8.16	123.01	3.91406	0	0	Up
CL117.Contig1_All	3066	0.4	6.01	3.90929	1.32562e-33	1.70939e-32	Up
CL587.Contig4_All	440	15.54	232.57	3.90361	1.11837e-118	3.04696e-117	Up
Unigene7660_All	1240	4.13	61.79	3.90316	1.95797e-122	5.4533e-121	Up
CL464.Contig4_All	931	4.52	67.36	3.8975	2.54874e-96	6.09471e-95	Up
CL2092.Contig1_All	1220	0.2	2.98	3.89724	1.59283e-07	9.3187e-07	Up
CL1970.Contig1_All	496	78.19	1154.99	3.88475	0	0	Up
Unigene1122_All	4482	0.55	8.1	3.88042	3.6882e-65	6.93329e-64	Up
CL465.Contig1_All	951	5.02	73.92	3.88021	1.0528e-107	2.68507e-106	Up
CL2140.Contig2_All	2896	0.4	5.89	3.8802	1.39432e-30	1.70976e-29	Up
Unigene1950_All	1175	0.24	3.52	3.87447	1.23355e-07	7.29095e-07	Up
Unigene10259_All	570	5.51	80.8	3.87423	6.7331e-61	1.2241e-59	Up
Unigene7841_All	394	10.97	160.53	3.87121	1.05302e-68	2.04645e-67	Up
Unigene30569_All	2844	0.45	6.56	3.8657	3.41018e-33	4.36221e-32	Up
Unigene2369_All	3105	0.21	3.05	3.86035	1.35395e-17	1.24335e-16	Up
Unigene32993_All	2658	0.53	7.66	3.85328	8.36184e-36	1.12101e-34	Up
CL1307.Contig2_All	1433	15.38	221.97	3.85124	0	0	Up
Unigene4530_All	2291	0.17	2.43	3.83735	1.48335e-10	1.03863e-09	Up
CL618.Contig3_All	750	0.27	3.85	3.83383	1.92878e-05	9.45412e-05	Up
CL2232.Contig1_All	1592	47.77	680.46	3.83233	0	0	Up
CL487.Contig1_All	1364	0.5	7.1	3.82782	1.36329e-16	1.21391e-15	Up
CL1259.Contig5_All	5218	0.92	13.06	3.82738	5.03418e-120	1.38334e-118	Up
Unigene4542_All	740	206.66	2928.23	3.8247	0	0	Up
Unigene2599_All	338	95.97	1355.18	3.81976	0	0	Up
Unigene5151_All	1195	0.23	3.24	3.81629	3.92948e-07	2.233e-06	Up
Unigene3933_All	297	1.63	22.93	3.81429	6.99622e-07	3.89941e-06	Up
Unigene4928_All	3332	1.91	26.85	3.81328	1.97242e-153	6.26445e-152	Up
Unigene8617_All	1375	4.77	67.02	3.81253	1.71137e-146	5.28356e-145	Up
Unigene1481_All	1115	0.25	3.51	3.81147	3.92948e-07	2.23256e-06	Up
CL693.Contig1_All	938	0.35	4.89	3.80441	3.84942e-08	2.34514e-07	Up
Unigene8194_All	2358	0.5	6.98	3.80323	7.88352e-29	9.3596e-28	Up
CL111.Contig1_All	1126	0.5	6.94	3.79494	3.32684e-13	2.61838e-12	Up
CL768.Contig1_All	1508	0.41	5.69	3.79473	3.24552e-15	2.77307e-14	Up
CL1259.Contig4_All	4065	1.57	21.58	3.78086	3.44704e-151	1.08164e-149	Up
Unigene7421_All	2096	0.44	6.03	3.77658	4.27562e-22	4.42224e-21	Up
CL1500.Contig3_All	3032	0.2	2.72	3.76553	1.0123e-15	8.77987e-15	Up
CL886.Contig8_All	730	0.42	5.7	3.7625	6.99622e-07	3.90016e-06	Up
Unigene4081_All	1542	0.44	5.95	3.75731	7.64956e-16	6.66277e-15	Up
CL560.Contig7_All	1330	0.75	10.13	3.7556	2.40748e-22	2.50537e-21	Up
CL1179.Contig2_All	6311	0.39	5.26	3.75352	3.76878e-59	6.71581e-58	Up
CL281.Contig3_All	4847	1.63	21.96	3.75193	1.34741e-183	4.78131e-182	Up
CL2506.Contig2_All	3878	0.71	9.53	3.74659	2.34408e-64	4.3836e-63	Up
Unigene32973_All	1505	0.27	3.62	3.74496	8.35506e-10	5.63202e-09	Up
Unigene6441_All	4496	1.68	22.46	3.74082	1.08524e-172	3.69149e-171	Up
CL1970.Contig3_All	724	124.23	1657.77	3.73816	0	0	Up
Unigene6666_All	1514	0.27	3.59	3.73295	8.35506e-10	5.6307e-09	Up
Unigene4186_All	2813	2.27	30.15	3.73139	3.96808e-142	1.19429e-140	Up
CL2711.Contig2_All	5338	0.72	9.56	3.73094	5.1416e-89	1.17663e-87	Up
Unigene628_All	1448	0.38	5.04	3.72935	1.04963e-12	8.08831e-12	Up
CL3236.Contig2_All	6402	3.92	51.96	3.72848	0	0	Up
Unigene31036_All	980	0.29	3.83	3.72322	1.24345e-06	6.77929e-06	Up
Unigene8853_All	380	4.23	55.86	3.72309	9.8779e-23	1.04115e-21	Up
Unigene8963_All	273	4.78	63.12	3.72301	2.35844e-14	1.94683e-13	Up
CL1074.Contig2_All	1821	0.36	4.75	3.72186	4.26312e-15	3.62636e-14	Up
Unigene3651_All	3908	1.2	15.8	3.71882	3.10758e-105	7.82147e-104	Up
Unigene4459_All	3920	1.19	15.64	3.71621	3.03964e-104	7.59725e-103	Up
CL1970.Contig4_All	490	117.91	1545.05	3.7119	0	0	Up
Unigene8441_All	2323	0.9	11.79	3.71149	4.11836e-46	6.3032e-45	Up
CL1747.Contig1_All	1132	0.33	4.32	3.71049	6.64464e-09	4.23568e-08	Up
CL529.Contig1_All	3181	3.24	42.36	3.70864	2.20294e-225	8.93076e-224	Up
Unigene5703_All	2165	0.85	11.11	3.70825	2.12642e-40	3.02573e-39	Up
CL677.Contig2_All	2365	0.92	12.02	3.70766	2.40044e-48	3.78474e-47	Up
CL464.Contig6_All	497	93.07	1215.17	3.7067	0	0	Up
Unigene31350_All	719	0.43	5.61	3.70559	1.24345e-06	6.77544e-06	Up
Unigene6258_All	1943	0.54	7.03	3.70249	3.16138e-23	3.36546e-22	Up
Unigene10291_All	1429	0.19	2.47	3.70044	1.24345e-06	6.77415e-06	Up
Unigene31351_All	938	0.46	5.98	3.70044	2.62886e-09	1.72318e-08	Up
Unigene30_All	2816	2.65	34.33	3.69541	4.56508e-160	1.48265e-158	Up
Unigene4526_All	2030	1.75	22.66	3.69472	2.92556e-75	5.99354e-74	Up
CL865.Contig2_All	2222	85.95	1103.19	3.68204	0	0	Up
Unigene8454_All	4312	1.02	13.07	3.67962	1.39584e-95	3.32124e-94	Up
CL22.Contig3_All	811	10.97	140.41	3.67801	1.86457e-159	6.03529e-158	Up
Unigene8524_All	4142	8.3	106.18	3.67726	0	0	Up
Unigene5330_All	1358	0.6	7.67	3.67619	3.10696e-17	2.82338e-16	Up
Unigene8672_All	2044	0.13	1.66	3.6746	1.24345e-06	6.77672e-06	Up
Unigene10046_All	672	3.5	43.76	3.64419	8.4509e-40	1.19305e-38	Up
CL1001.Contig2_All	5937	0.32	4	3.64386	3.8929e-42	5.66837e-41	Up
Unigene1721_All	1480	0.82	10.24	3.64245	1.3028e-24	1.43418e-23	Up
CL1955.Contig1_All	1749	0.84	10.48	3.64111	4.31912e-30	5.2559e-29	Up
Unigene3591_All	1184	1.18	14.68	3.63699	3.14258e-27	3.63782e-26	Up
CL1800.Contig1_All	4875	0.39	4.84	3.63346	8.75056e-41	1.25195e-39	Up
Unigene4767_All	1393	39.88	494.57	3.63244	0	0	Up
CL2590.Contig2_All	629	0.76	9.41	3.63012	1.45229e-08	9.06672e-08	Up
CL1268.Contig1_All	3452	0.85	10.51	3.62816	6.7226e-61	1.22296e-59	Up
Unigene31375_All	583	0.56	6.91	3.62519	3.90544e-06	2.03802e-05	Up
Unigene3855_All	718	20.6	253.32	3.62024	8.16064e-242	3.44437e-240	Up
CL665.Contig2_All	745	294.87	3620.23	3.61793	0	0	Up
CL2145.Contig1_All	1695	0.12	1.47	3.61471	3.49006e-05	0.000164775	Up
Unigene6457_All	1228	0.34	4.15	3.6095	8.2272e-09	5.22249e-08	Up
Unigene30523_All	361	1.15	13.91	3.59642	6.89984e-06	3.52322e-05	Up
Unigene9730_All	2361	0.5	6.04	3.59455	4.04744e-24	4.39832e-23	Up
Unigene5404_All	1160	0.36	4.33	3.5883	1.45229e-08	9.06475e-08	Up
CL1331.Contig2_All	1677	0.91	10.87	3.57834	1.34278e-29	1.61894e-28	Up
Unigene6908_All	2285	0.29	3.46	3.57665	7.345e-14	5.95032e-13	Up
Unigene887_All	630	0.76	8.98	3.56264	2.5597e-08	1.57985e-07	Up
Unigene665_All	1486	0.27	3.18	3.558	2.5597e-08	1.58019e-07	Up
Unigene4086_All	1787	1.71	20.14	3.558	9.92906e-57	1.72964e-55	Up
Unigene4147_All	365	3.39	39.89	3.55667	5.05336e-15	4.28715e-14	Up
Unigene461_All	2394	7.81	91.79	3.55494	0	0	Up
CL130.Contig2_All	2819	0.64	7.52	3.55459	3.15904e-35	4.18242e-34	Up
Unigene7982_All	1274	0.43	5.05	3.55387	9.98506e-11	7.06028e-10	Up
Unigene3580_All	805	0.56	6.54	3.54579	2.5597e-08	1.57951e-07	Up
Unigene8889_All	4328	0.79	9.21	3.54328	3.64346e-66	6.91704e-65	Up
CL107.Contig4_All	5123	1.37	15.85	3.53224	2.92442e-133	8.50775e-132	Up
Unigene6585_All	1482	0.46	5.32	3.53172	4.00848e-13	3.14282e-12	Up
CL1477.Contig1_All	2023	0.57	6.56	3.52466	1.74463e-22	1.82481e-21	Up
Unigene3028_All	1347	0.2	2.28	3.51096	1.21626e-05	6.06294e-05	Up
Unigene6435_All	3493	0.25	2.85	3.51096	3.66958e-17	3.32413e-16	Up
CL2358.Contig2_All	1656	0.73	8.31	3.50888	3.68878e-22	3.8194e-21	Up
Unigene10250_All	656	0.48	5.46	3.50779	1.21626e-05	6.06399e-05	Up
CL865.Contig1_All	698	104.74	1188.79	3.50461	0	0	Up
CL22.Contig2_All	638	0.5	5.66	3.5008	1.21626e-05	6.06504e-05	Up
CL1259.Contig1_All	4345	0.23	2.6	3.49881	2.6889e-19	2.59527e-18	Up
CL944.Contig5_All	2044	0.6	6.78	3.49825	6.82092e-23	7.21847e-22	Up
Unigene8731_All	959	0.3	3.39	3.49825	1.21626e-05	6.06609e-05	Up
Unigene7900_All	1133	12.89	145.63	3.49798	3.11694e-236	1.29653e-234	Up
Unigene32070_All	1047	0.41	4.63	3.49732	4.50434e-08	2.73025e-07	Up
Unigene2821_All	790	0.38	4.29	3.49691	1.21626e-05	6.06189e-05	Up
CL3271.Contig2_All	3383	0.8	9.01	3.49346	8.1836e-50	1.31777e-48	Up
Unigene1704_All	1795	5.77	64.81	3.48957	5.20584e-177	1.80496e-175	Up
CL1494.Contig1_All	320	1.42	15.94	3.48869	2.13874e-05	0.000104211	Up
Unigene4187_All	2257	6.66	74.76	3.48867	2.23406e-261	9.72933e-260	Up
CL865.Contig3_All	1107	36.86	411.85	3.48199	0	0	Up
CL954.Contig2_All	4658	0.68	7.58	3.47859	4.90614e-58	8.64076e-57	Up
CL1417.Contig1_All	2662	0.68	7.56	3.47478	1.35022e-33	1.73955e-32	Up
Unigene32168_All	921	0.32	3.55	3.47168	1.21626e-05	6.06084e-05	Up
Unigene7532_All	1976	0.73	8.04	3.46123	1.91918e-25	2.14809e-24	Up
Unigene9884_All	1145	0.24	2.64	3.45943	2.13874e-05	0.000104158	Up
Unigene4188_All	1104	4.6	50.42	3.45429	1.33985e-79	2.86117e-78	Up
Unigene30855_All	1342	0.41	4.48	3.4498	5.40498e-10	3.69103e-09	Up
CL944.Contig3_All	5489	3.6	39.24	3.44626	0	0	Up
Unigene9857_All	690	0.45	4.9	3.44478	2.13874e-05	0.000104193	Up
Unigene9939_All	2759	8.68	94.24	3.44057	0	0	Up
Unigene7543_All	2601	0.2	2.17	3.43962	5.40498e-10	3.6919e-09	Up
CL1818.Contig1_All	1458	0.65	7.05	3.43911	3.43974e-16	3.02999e-15	Up
Unigene7527_All	749	0.61	6.61	3.43777	1.38769e-07	8.1467e-07	Up
CL57.Contig7_All	1373	0.36	3.9	3.43741	2.62886e-09	1.72278e-08	Up
CL3308.Contig3_All	2397	0.1	1.08	3.43296	1.06411e-05	5.35463e-05	Up
Unigene6445_All	2146	0.92	9.91	3.42918	1.06847e-33	1.38213e-32	Up
CL246.Contig4_All	3169	0.25	2.69	3.42761	1.55206e-14	1.29345e-13	Up
Unigene1163_All	1811	3.15	33.86	3.42616	1.06235e-92	2.4785e-91	Up
CL2627.Contig1_All	2414	1.56	16.69	3.41937	2.0672e-63	3.83586e-62	Up
CL1385.Contig1_All	1957	0.94	10.05	3.41839	7.52774e-31	9.29025e-30	Up
Unigene8694_All	3531	1.33	14.04	3.40004	2.4766e-78	5.23034e-77	Up
Unigene1121_All	1659	0.2	2.11	3.39917	1.24345e-06	6.77801e-06	Up
Unigene6323_All	8305	2.84	29.93	3.39763	0	0	Up
CL49.Contig1_All	2643	1.27	13.36	3.39502	7.4832e-56	1.29105e-54	Up
CL2922.Contig2_All	4483	0.24	2.52	3.39232	2.6889e-19	2.5944e-18	Up
CL1179.Contig4_All	4091	0.94	9.83	3.38646	2.95522e-64	5.51929e-63	Up
Unigene6393_All	3035	0.3	3.13	3.38313	6.00606e-16	5.24718e-15	Up
Unigene5537_All	1706	1.96	20.35	3.3761	3.1175e-52	5.13209e-51	Up
CL877.Contig4_All	650	0.66	6.85	3.37557	3.92948e-07	2.23344e-06	Up
Unigene8810_All	1424	0.19	1.97	3.37412	3.75114e-05	0.00017655	Up
Unigene5761_All	3518	0.14	1.45	3.37255	5.03726e-09	3.24559e-08	Up
Unigene30771_All	777	0.39	4.03	3.36923	3.75114e-05	0.000176492	Up
CL1647.Contig1_All	2159	0.12	1.24	3.36923	3.75114e-05	0.000176521	Up
CL2249.Contig1_All	1307	0.21	2.17	3.36923	3.75114e-05	0.000176463	Up
CL2791.Contig3_All	710	0.44	4.53	3.36394	3.75114e-05	0.000176579	Up
Unigene31735_All	1800	0.52	5.34	3.36026	1.82629e-15	1.56883e-14	Up
CL762.Contig3_All	1096	0.9	9.24	3.3599	5.53292e-15	4.6857e-14	Up
Unigene5599_All	1777	0.22	2.21	3.32847	7.39858e-07	4.1125e-06	Up
CL387.Contig1_All	2858	0.22	2.2	3.32193	1.06884e-10	7.54834e-10	Up
CL529.Contig3_All	1820	1.75	17.46	3.31863	1.76887e-47	2.75271e-46	Up
Unigene4848_All	1206	3.81	37.95	3.31624	2.32804e-64	4.35644e-63	Up
Unigene5137_All	1904	1.04	10.35	3.31498	4.35044e-30	5.29178e-29	Up
Unigene5832_All	3058	0.75	7.46	3.31421	9.89736e-36	1.32255e-34	Up
Unigene7615_All	1408	0.48	4.77	3.31288	1.06884e-10	7.55019e-10	Up
Unigene4486_All	1322	0.31	3.07	3.3079	7.39858e-07	4.1133e-06	Up
Unigene2693_All	5108	0.25	2.47	3.30451	6.6782e-21	6.6789e-20	Up
Unigene9866_All	835	0.36	3.53	3.2936	6.56076e-05	0.000299042	Up
Unigene304_All	5565	12.64	123.72	3.29101	0	0	Up
Unigene6117_All	1027	0.28	2.74	3.29068	6.56076e-05	0.000299089	Up
CL1583.Contig1_All	581	9.33	91.29	3.29051	1.68166e-61	3.07676e-60	Up
Unigene5870_All	1515	0.18	1.76	3.28951	6.56076e-05	0.000299137	Up
CL1331.Contig3_All	6704	1.09	10.64	3.2871	1.16535e-111	3.03954e-110	Up
CL1896.Contig1_All	1734	0.62	6.04	3.28421	2.12092e-16	1.87459e-15	Up
Unigene666_All	1041	0.82	7.98	3.28269	2.3033e-12	1.74818e-11	Up
CL827.Contig1_All	3291	0.92	8.94	3.28057	7.6852e-46	1.17124e-44	Up
Unigene286_All	3871	1.05	10.19	3.27869	4.70856e-61	8.57656e-60	Up
Unigene10298_All	1501	0.54	5.24	3.27854	2.3033e-12	1.74865e-11	Up
Unigene8519_All	3672	2.04	19.73	3.27375	3.38988e-110	8.77006e-109	Up
Unigene1296_All	1188	0.35	3.37	3.26732	1.28713e-06	7.00418e-06	Up
Unigene1229_All	2421	3	28.88	3.26704	1.24917e-103	3.10595e-102	Up
Unigene4064_All	960	0.45	4.33	3.26637	1.28713e-06	7.00551e-06	Up
CL387.Contig2_All	2876	0.22	2.11	3.26167	3.21738e-10	2.22141e-09	Up
Unigene10_All	4476	2.03	19.28	3.24755	3.3737e-131	9.75556e-130	Up
Unigene1418_All	3553	0.82	7.77	3.24422	1.66454e-42	2.43356e-41	Up
CL714.Contig4_All	4306	0.38	3.6	3.24393	1.1867e-24	1.30737e-23	Up
Unigene30876_All	848	0.35	3.3	3.23704	0.000114402	0.000504102	Up
CL630.Contig2_All	3901	0.85	8.01	3.23627	3.8986e-48	6.12001e-47	Up
Unigene9169_All	848	0.52	4.88	3.2303	2.23414e-06	1.19183e-05	Up
Unigene4369_All	3596	0.6	5.6	3.22239	3.1181e-31	3.87813e-30	Up
Unigene32030_All	1001	0.29	2.7	3.21883	0.000114402	0.000504179	Up
Unigene32834_All	1300	0.53	4.93	3.21752	5.56994e-10	3.80187e-09	Up
Unigene10309_All	1041	0.41	3.81	3.2161	2.23414e-06	1.19161e-05	Up
CL1930.Contig1_All	6940	4.33	40.21	3.21512	0	0	Up
CL1582.Contig2_All	1700	0.37	3.42	3.2084	9.4646e-10	6.36204e-09	Up
Unigene7616_All	1409	0.29	2.68	3.20811	2.23414e-06	1.19205e-05	Up
CL1633.Contig2_All	1794	0.6	5.49	3.19377	3.29526e-15	2.81389e-14	Up
Unigene8588_All	1728	0.31	2.83	3.19046	4.57472e-08	2.77174e-07	Up
CL1822.Contig2_All	3003	0.77	7.01	3.18648	1.1715e-32	1.48729e-31	Up
CL609.Contig5_All	15303	4.09	37.2	3.18513	0	0	Up
CL3408.Contig1_All	3731	0.34	3.09	3.184	2.78726e-18	2.62068e-17	Up
Unigene5441_All	1111	0.25	2.27	3.18269	0.000198836	0.000853898	Up
Unigene1347_All	1452	0.37	3.35	3.17856	7.9054e-08	4.7103e-07	Up
Unigene2997_All	546	0.62	5.61	3.17766	0.000198836	0.000853643	Up
Unigene7997_All	1355	0.3	2.71	3.17526	3.86858e-06	2.01952e-05	Up
Unigene30766_All	865	0.34	3.07	3.17463	0.000198836	0.000853388	Up
Unigene11_All	5169	5.36	48.33	3.17261	0	0	Up
CL3416.Contig2_All	2671	1.24	11.16	3.16993	1.3341e-44	2.0045e-43	Up
Unigene1490_All	1083	0.26	2.34	3.16993	0.000198836	0.000853515	Up
Unigene30858_All	1390	0.49	4.4	3.16665	1.66166e-09	1.09998e-08	Up
CL761.Contig7_All	674	0.47	4.22	3.16651	0.000198836	0.00085377	Up
Unigene3513_All	2139	0.98	8.79	3.16501	6.19092e-28	7.24829e-27	Up
Unigene3831_All	1245	0.56	4.98	3.15265	1.66166e-09	1.10023e-08	Up
Unigene329_All	2124	0.68	6	3.14136	3.16734e-19	3.0509e-18	Up
Unigene5409_All	3089	2.94	25.94	3.14129	4.02306e-116	1.07567e-114	Up
Unigene6173_All	1211	0.69	6.07	3.13703	6.1255e-11	4.37755e-10	Up
Unigene3353_All	2181	0.36	3.16	3.13386	6.1255e-11	4.37647e-10	Up
CL2128.Contig2_All	1003	0.57	5	3.13289	1.36339e-07	8.00569e-07	Up
Unigene3009_All	767	0.59	5.17	3.13138	6.6817e-06	3.41608e-05	Up
CL560.Contig5_All	2286	1.08	9.46	3.13081	2.10774e-32	2.6665e-31	Up
Unigene48_All	6897	5.21	45.51	3.12683	0	0	Up
Unigene10018_All	1948	0.81	7.07	3.12572	2.08988e-20	2.06495e-19	Up
Unigene6281_All	6202	0.64	5.58	3.12412	4.43076e-52	7.26903e-51	Up
CL204.Contig1_All	2997	9.67	84.09	3.12035	0	0	Up
CL699.Contig1_All	1810	0.37	3.21	3.11698	2.8631e-09	1.86947e-08	Up
CL1209.Contig1_All	4480	0.45	3.9	3.11548	1.8048e-27	2.09851e-26	Up
Unigene161_All	2820	2.46	21.25	3.11073	5.51014e-86	1.2383e-84	Up
Unigene1937_All	2188	0.22	1.9	3.11042	2.42904e-07	1.40281e-06	Up
Unigene3582_All	1298	0.53	4.56	3.10497	4.9249e-09	3.17819e-08	Up
CL653.Contig2_All	4358	2.21	18.9	3.09627	7.48122e-120	2.0538e-118	Up
Unigene7803_All	1825	0.22	1.88	3.09516	6.6817e-06	3.41547e-05	Up
Unigene9573_All	2729	0.33	2.82	3.09516	3.91866e-12	2.94622e-11	Up
CL802.Contig7_All	4702	0.15	1.28	3.09311	1.85574e-10	1.29402e-09	Up
CL1050.Contig5_All	2178	29.96	255.43	3.09182	0	0	Up
Unigene3218_All	3506	3.81	32.46	3.0908	8.33594e-163	2.73204e-161	Up
Unigene32730_All	518	1.32	11.19	3.0836	4.02956e-07	2.28625e-06	Up
Unigene31450_All	803	0.56	4.71	3.07223	1.15093e-05	5.75325e-05	Up
CL740.Contig4_All	2335	0.54	4.54	3.07166	2.16358e-16	1.91171e-15	Up
CL3045.Contig1_All	2904	1.63	13.7	3.07123	1.83187e-57	3.21057e-56	Up
Unigene9793_All	1558	0.35	2.94	3.07039	2.34646e-07	1.3573e-06	Up
Unigene30606_All	1297	0.63	5.29	3.06984	1.06884e-10	7.54648e-10	Up
Unigene1547_All	1201	0.93	7.79	3.06632	2.51846e-13	1.99142e-12	Up
Unigene760_All	1927	1.71	14.26	3.05991	1.6512e-38	2.31176e-37	Up
Unigene4279_All	5335	4.27	35.48	3.0547	7.28746e-271	3.22748e-269	Up
Unigene4033_All	1120	0.38	3.15	3.05128	1.15093e-05	5.75225e-05	Up
CL3382.Contig4_All	2197	0.29	2.4	3.04891	5.03726e-09	3.24487e-08	Up
CL3258.Contig1_All	4497	0.73	6.02	3.0438	1.10289e-39	1.5547e-38	Up
Unigene721_All	2763	1.16	9.55	3.04138	8.19534e-38	1.13304e-36	Up
Unigene1971_All	779	0.77	6.29	3.03013	6.9042e-07	3.8526e-06	Up
CL1971.Contig2_All	1671	0.96	7.82	3.02606	1.5315e-18	1.45232e-17	Up
Unigene32165_All	1137	0.49	3.99	3.02554	6.9042e-07	3.85335e-06	Up
Unigene10263_All	1082	0.78	6.34	3.02294	9.06892e-10	6.10178e-09	Up
CL2290.Contig2_All	615	1.41	11.45	3.02158	4.9249e-09	3.17747e-08	Up
CL470.Contig2_All	1359	0.5	4.06	3.02148	2.47964e-08	1.53175e-07	Up
CL1408.Contig2_All	1532	0.46	3.73	3.01947	8.4566e-09	5.36219e-08	Up
Unigene5959_All	1051	0.81	6.56	3.0177	9.06892e-10	6.10035e-09	Up
Unigene3391_All	535	27.22	220.28	3.0166	9.51296e-120	2.60907e-118	Up
CL714.Contig1_All	4075	0.23	1.86	3.0156	3.91866e-12	2.94699e-11	Up
Unigene10041_All	1884	0.28	2.26	3.01282	6.9042e-07	3.8511e-06	Up
CL2351.Contig4_All	2672	0.48	3.87	3.01123	1.79346e-15	1.54201e-14	Up
CL1828.Contig1_All	1239	0.56	4.51	3.00963	2.47964e-08	1.53208e-07	Up
CL2900.Contig1_All	2518	2.98	23.93	3.00544	5.1587e-83	1.13622e-81	Up
CL3382.Contig3_All	2297	0.23	1.84	3	6.9042e-07	3.85185e-06	Up
Unigene456_All	1514	0.27	2.16	3	1.97681e-05	9.67302e-05	Up
CL281.Contig4_All	888	1.49	11.82	2.98785	1.37235e-13	1.09815e-12	Up
CL136.Contig11_All	3031	2.75	21.72	2.98152	9.19608e-91	2.12649e-89	Up
Unigene1555_All	399	6.35	50.15	2.98142	2.40528e-18	2.26523e-17	Up
Unigene8595_All	1302	0.42	3.31	2.97837	1.18013e-06	6.45734e-06	Up
Unigene6744_All	937	0.46	3.62	2.97628	3.38494e-05	0.000160127	Up
Unigene3717_All	1888	0.28	2.19	2.96743	1.18013e-06	6.45611e-06	Up
CL582.Contig1_All	4158	0.11	0.86	2.96683	2.23414e-06	1.19139e-05	Up
Unigene3039_All	940	5.24	40.92	2.96517	8.66814e-47	1.33663e-45	Up
Unigene11182_All	896	0.49	3.82	2.96272	3.38494e-05	0.000160206	Up
CL820.Contig3_All	7631	0.43	3.35	2.96175	2.25518e-37	3.10444e-36	Up
CL952.Contig1_All	3992	0.19	1.48	2.96153	5.56994e-10	3.80277e-09	Up
Unigene3701_All	931	0.47	3.65	2.95716	3.38494e-05	0.00016018	Up
CL1955.Contig2_All	746	1.43	11.08	2.95387	1.65791e-10	1.15888e-09	Up
Unigene5313_All	867	0.85	6.58	2.95255	7.21366e-08	4.30528e-07	Up
CL944.Contig4_All	7290	3.68	28.48	2.95217	4.00138e-290	1.83432e-288	Up
CL2067.Contig1_All	1491	1.27	9.75	2.94057	9.25086e-20	9.03184e-19	Up
Unigene25700_All	3231	0.12	0.92	2.9386	3.38494e-05	0.000160154	Up
Unigene4709_All	1955	1.62	12.41	2.93744	5.95726e-33	7.58324e-32	Up
CL1302.Contig3_All	1684	2.54	19.44	2.93613	2.72458e-43	4.01192e-42	Up
CL2158.Contig3_All	1301	6.51	49.77	2.93455	1.02437e-81	2.22888e-80	Up
Unigene2396_All	1776	4.79	36.6	2.93375	8.80606e-85	1.95605e-83	Up
Unigene2093_All	3861	0.36	2.75	2.93336	9.68286e-16	8.40068e-15	Up
Unigene4303_All	3113	6.12	46.3	2.91941	3.79646e-193	1.40621e-191	Up
CL1733.Contig1_All	2310	0.16	1.21	2.91886	2.13874e-05	0.000104175	Up
CL230.Contig2_All	898	1.44	10.87	2.91621	4.30854e-13	3.36889e-12	Up
Unigene430_All	1281	0.32	2.41	2.91289	5.7773e-05	0.00026497	Up
CL623.Contig7_All	1824	0.44	3.31	2.91126	4.47982e-09	2.90204e-08	Up
CL2643.Contig1_All	533	4.46	33.47	2.90775	1.27936e-18	1.21643e-17	Up
CL802.Contig8_All	4639	0.1	0.75	2.90689	3.86858e-06	2.01988e-05	Up
Unigene9556_All	2137	0.86	6.45	2.90689	2.65234e-19	2.56084e-18	Up
Unigene4564_All	1956	40.66	303.57	2.90035	0	0	Up
Unigene31359_All	659	0.96	7.16	2.89885	3.42158e-06	1.79333e-05	Up
CL80.Contig6_All	1330	1.76	13.12	2.89812	1.25128e-22	1.31261e-21	Up
CL1633.Contig1_All	1754	0.91	6.78	2.89735	1.79602e-16	1.59428e-15	Up
Unigene1160_All	2761	0.28	2.08	2.89308	7.60192e-09	4.83625e-08	Up
CL1448.Contig1_All	3281	1.47	10.89	2.88912	3.55328e-49	5.674e-48	Up
Unigene1356_All	1862	3.91	28.9	2.88583	1.16415e-69	2.28561e-68	Up
Unigene9659_All	1853	2.29	16.92	2.88531	3.0521e-41	4.40615e-40	Up
CL2079.Contig2_All	586	14.08	103.93	2.88389	3.37786e-62	6.21176e-61	Up
Unigene5781_All	623	4.12	30.4	2.88336	9.17642e-21	9.14873e-20	Up
Unigene7380_All	4718	4.05	29.83	2.88077	1.2629e-189	4.58908e-188	Up
Unigene1165_All	3932	0.39	2.87	2.8795	1.79602e-16	1.59527e-15	Up
Unigene3506_All	3606	1.2	8.81	2.87611	1.34554e-43	1.98945e-42	Up
CL1587.Contig1_All	4413	3.87	28.4	2.87549	1.49267e-168	4.97723e-167	Up
CL121.Contig1_All	1772	0.3	2.2	2.87447	5.80216e-06	2.99249e-05	Up
CL1514.Contig2_All	1447	0.85	6.22	2.87138	1.9226e-12	1.46426e-11	Up
Unigene9566_All	1688	0.32	2.34	2.87036	3.42158e-06	1.79301e-05	Up
Unigene10266_All	509	1.36	9.93	2.86819	5.80216e-06	2.99088e-05	Up
Unigene7270_All	1026	1.25	9.12	2.86711	3.24684e-12	2.44752e-11	Up
CL1579.Contig2_All	2194	0.49	3.56	2.86102	1.78264e-11	1.30212e-10	Up
CL217.Contig3_All	4824	1.36	9.87	2.85944	8.9327e-65	1.67593e-63	Up
Unigene452_All	1245	0.44	3.19	2.85798	5.80216e-06	2.99034e-05	Up
Unigene18094_All	1954	0.2	1.45	2.85798	9.82616e-05	0.000439311	Up
Unigene4607_All	1279	0.32	2.32	2.85798	9.82616e-05	0.000438902	Up
CL740.Contig2_All	2176	0.81	5.87	2.85737	6.8925e-18	6.37218e-17	Up
Unigene1360_All	789	0.57	4.13	2.85711	9.82616e-05	0.000439038	Up
CL689.Contig2_All	801	0.62	4.49	2.85638	3.38494e-05	0.000160075	Up
Unigene32089_All	740	0.62	4.48	2.85316	9.82616e-05	0.000439243	Up
CL2900.Contig2_All	2526	3.64	26.27	2.85141	1.1889e-86	2.68019e-85	Up
Unigene914_All	865	0.51	3.68	2.85114	9.82616e-05	0.00043897	Up
Unigene8809_All	1219	0.34	2.45	2.84918	9.82616e-05	0.00043938	Up
Unigene9238_All	2563	0.15	1.08	2.848	9.82616e-05	0.000439175	Up
CL1998.Contig2_All	816	0.55	3.96	2.848	9.82616e-05	0.000439107	Up
CL1302.Contig4_All	4676	1.64	11.7	2.83474	1.50292e-73	3.03572e-72	Up
CL3174.Contig2_All	1474	85.3	607.82	2.83303	0	0	Up
Unigene8688_All	2176	1.44	10.24	2.83007	1.51525e-29	1.82611e-28	Up
CL722.Contig3_All	1544	0.36	2.56	2.83007	5.80216e-06	2.99195e-05	Up
Unigene6669_All	2776	0.7	4.96	2.82491	3.98586e-19	3.83034e-18	Up
CL2152.Contig2_All	1548	9.59	67.95	2.82487	4.56934e-129	1.31205e-127	Up
Unigene9545_All	3082	0.71	5.03	2.82467	1.70033e-21	1.73123e-20	Up
CL543.Contig2_All	3429	0.24	1.7	2.82443	4.47982e-09	2.90138e-08	Up
Unigene3236_All	2710	0.48	3.39	2.82018	3.50462e-13	2.75077e-12	Up
CL2656.Contig1_All	3442	0.48	3.39	2.82018	1.58534e-16	1.41075e-15	Up
CL3174.Contig1_All	1825	108.84	767.74	2.81841	0	0	Up
Unigene9441_All	4190	1.33	9.36	2.81508	1.16442e-52	1.93238e-51	Up
Unigene2659_All	824	54.05	379.39	2.81132	0	0	Up
CL482.Contig2_All	1291	0.75	5.26	2.8101	2.29586e-09	1.5111e-08	Up
CL3108.Contig1_All	2777	0.27	1.89	2.80735	2.47964e-08	1.53241e-07	Up
CL1173.Contig1_All	875	1.34	9.38	2.80735	2.43826e-10	1.68915e-09	Up
Unigene6477_All	2793	1.89	13.22	2.80626	1.86245e-48	2.93972e-47	Up
CL2767.Contig2_All	975	1.49	10.42	2.80597	9.91892e-13	7.65573e-12	Up
Unigene3959_All	818	0.73	5.1	2.80453	9.8102e-06	4.96347e-05	Up
Unigene2223_All	4277	1.33	9.29	2.80425	3.65844e-53	6.09945e-52	Up
CL814.Contig1_All	4147	0.39	2.72	2.80206	1.79602e-16	1.59478e-15	Up
CL1366.Contig1_All	3283	4.45	31.01	2.80086	9.63524e-132	2.79179e-130	Up
Unigene376_All	908	0.48	3.33	2.79442	0.000166504	0.000720538	Up
Unigene3246_All	3441	2	13.8	2.7866	3.5247e-62	6.47765e-61	Up
Unigene8939_All	1494	0.27	1.86	2.78427	0.000166504	0.000720646	Up
CL57.Contig6_All	3389	0.37	2.54	2.77923	1.13692e-12	8.74689e-12	Up
CL1973.Contig1_All	1583	0.54	3.67	2.76475	2.1763e-08	1.34871e-07	Up
Unigene3549_All	1615	1.16	7.88	2.76407	1.3656e-16	1.21559e-15	Up
Unigene7181_All	1271	0.33	2.24	2.76296	0.000166504	0.000720429	Up
CL1953.Contig1_All	3072	1.17	7.94	2.76263	3.01044e-32	3.80014e-31	Up
Unigene883_All	689	1.36	9.21	2.75959	1.03777e-07	6.15913e-07	Up
CL2882.Contig1_All	2577	0.8	5.4	2.75489	1.62203e-18	1.53767e-17	Up
Unigene7402_All	2575	0.4	2.69	2.74953	6.86296e-10	4.64912e-09	Up
CL373.Contig1_All	1082	0.84	5.61	2.73954	3.67102e-08	2.24264e-07	Up
Unigene4042_All	1729	0.31	2.07	2.73929	1.65355e-05	8.1342e-05	Up
Unigene5903_All	1318	0.83	5.51	2.73087	1.14835e-09	7.69756e-09	Up
Unigene698_All	1896	3	19.68	2.7137	6.55084e-46	9.9942e-45	Up
CL2811.Contig1_All	2542	0.36	2.36	2.71272	1.08718e-08	6.83632e-08	Up
CL2873.Contig2_All	878	0.58	3.8	2.71187	5.7773e-05	0.000265013	Up
CL1626.Contig1_All	696	0.83	5.4	2.70178	3.38494e-05	0.000160101	Up
CL2557.Contig1_All	3093	0.37	2.4	2.69744	2.03672e-10	1.41747e-09	Up
CL1739.Contig1_All	3676	0.35	2.27	2.69727	7.81526e-12	5.79551e-11	Up
Unigene2433_All	1127	0.5	3.24	2.69599	2.77802e-05	0.000132375	Up
Unigene8613_All	3058	0.38	2.46	2.69459	1.22082e-10	8.60262e-10	Up
Unigene9871_All	521	15.77	101.96	2.69275	2.90594e-48	4.57674e-47	Up
CL589.Contig6_All	2826	1.03	6.63	2.68636	1.68311e-24	1.84859e-23	Up
Unigene10073_All	1075	0.79	5.08	2.6849	2.9067e-07	1.66462e-06	Up
CL1780.Contig2_All	3112	0.21	1.35	2.6845	1.68212e-06	9.06096e-06	Up
Unigene5471_All	1974	3.47	22.29	2.68339	2.13396e-53	3.57022e-52	Up
CL1971.Contig1_All	2147	0.43	2.76	2.68226	3.03486e-08	1.86311e-07	Up
CL374.Contig1_All	2000	1.6	10.26	2.68089	9.38418e-26	1.05487e-24	Up
Unigene7898_All	1331	0.62	3.97	2.6788	2.9067e-07	1.66429e-06	Up
Unigene3716_All	1168	0.84	5.37	2.67646	3.03486e-08	1.86272e-07	Up
Unigene8451_All	2257	0.46	2.94	2.67611	3.19732e-09	2.0825e-08	Up
Unigene4765_All	1839	1.23	7.86	2.67587	2.271e-18	2.14088e-17	Up
CL1656.Contig1_All	1917	0.55	3.51	2.67397	3.19732e-09	2.08297e-08	Up
Unigene5438_All	2995	1.37	8.73	2.67181	3.40432e-33	4.35665e-32	Up
CL703.Contig1_All	2312	2.25	14.32	2.67003	1.9882e-41	2.87459e-40	Up
Unigene10020_All	1273	1.3	8.26	2.66763	4.17228e-13	3.26412e-12	Up
Unigene9918_All	458	4.75	30.14	2.66568	1.14808e-12	8.82802e-12	Up
Unigene5570_All	2380	0.6	3.8	2.66297	3.87832e-12	2.91742e-11	Up
Unigene1944_All	910	0.8	5.05	2.65821	4.70602e-06	2.44381e-05	Up
CL1816.Contig4_All	1856	6.06	38.19	2.65581	4.02904e-84	8.92193e-83	Up
Unigene906_All	829	0.72	4.53	2.65344	4.65094e-05	0.000216279	Up
Unigene30625_All	1189	1.17	7.36	2.6532	6.01268e-11	4.298e-10	Up
CL1223.Contig1_All	1180	1.77	11.13	2.65263	8.767e-16	7.61529e-15	Up
Unigene8735_All	2192	0.83	5.21	2.6501	8.08386e-15	6.80194e-14	Up
Unigene6595_All	860	0.69	4.33	2.6497	4.65094e-05	0.000216314	Up
Unigene32337_All	1063	0.67	4.19	2.64472	4.70602e-06	2.44337e-05	Up
CL2994.Contig1_All	594	6.17	38.46	2.64002	1.62257e-22	1.70024e-21	Up
CL136.Contig6_All	7138	2.78	17.32	2.63928	3.30094e-154	1.05071e-152	Up
CL298.Contig2_All	2852	0.24	1.49	2.63421	1.68212e-06	9.06266e-06	Up
Unigene224_All	2565	1.11	6.88	2.63185	2.68542e-22	2.79359e-21	Up
Unigene1353_All	1452	1.96	12.14	2.63084	4.05176e-21	4.07629e-20	Up
CL2433.Contig1_All	2889	0.84	5.19	2.62727	3.38426e-19	3.25875e-18	Up
CL764.Contig3_All	4049	0.81	5	2.62593	6.46954e-26	7.30377e-25	Up
CL820.Contig2_All	7403	2.42	14.92	2.62417	4.23592e-137	1.24747e-135	Up
Unigene421_All	1300	2.54	15.65	2.62326	1.45991e-23	1.56342e-22	Up
CL2660.Contig2_All	3085	0.87	5.36	2.62315	4.05176e-21	4.07487e-20	Up
Unigene110_All	4376	0.6	3.69	2.62059	6.69534e-21	6.69371e-20	Up
CL2544.Contig1_All	2076	1.32	8.1	2.61738	2.9647e-21	2.99629e-20	Up
CL246.Contig8_All	2511	0.22	1.35	2.61738	2.77802e-05	0.000132353	Up
Unigene7166_All	1784	0.89	5.46	2.61702	1.90043e-12	1.44815e-11	Up
Unigene8210_All	1675	0.38	2.33	2.61626	5.80216e-06	2.99142e-05	Up
Unigene4286_All	1288	0.86	5.27	2.61539	8.8328e-09	5.59086e-08	Up
CL1445.Contig2_All	1966	0.94	5.75	2.61283	2.21644e-14	1.83119e-13	Up
CL970.Contig1_All	2391	2.17	13.23	2.60805	3.19038e-38	4.43429e-37	Up
CL3418.Contig3_All	782	21.27	129.63	2.60751	4.7836e-101	1.17718e-99	Up
Unigene4837_All	1617	0.5	3.04	2.60407	8.06026e-07	4.46561e-06	Up
Unigene6269_All	1733	0.69	4.19	2.60228	1.5502e-09	1.02904e-08	Up
Unigene2488_All	1377	0.5	3.02	2.59455	7.836e-06	3.98637e-05	Up
CL1430.Contig1_All	3104	0.92	5.54	2.59018	1.21163e-21	1.23804e-20	Up
CL488.Contig6_All	4337	0.65	3.91	2.58866	7.3384e-22	7.56013e-21	Up
CL763.Contig2_All	1020	1.03	6.19	2.5873	5.0541e-08	3.05382e-07	Up
Unigene325_All	3284	0.19	1.14	2.58496	1.30059e-05	6.46763e-05	Up
Unigene7618_All	771	1.18	7.08	2.58496	1.33684e-06	7.26778e-06	Up
Unigene4079_All	796	1.51	9.02	2.57858	2.4199e-08	1.49645e-07	Up
CL979.Contig4_All	844	6.01	35.88	2.57774	2.09812e-31	2.61519e-30	Up
CL1078.Contig2_All	1296	0.53	3.16	2.57586	1.30059e-05	6.46428e-05	Up
Unigene8202_All	927	0.78	4.65	2.57568	1.30059e-05	6.46651e-05	Up
CL3199.Contig2_All	2746	0.68	4.05	2.57432	1.33938e-14	1.1175e-13	Up
CL953.Contig2_All	3128	2.24	13.34	2.57419	1.66691e-50	2.70842e-49	Up
CL744.Contig1_All	1615	0.5	2.97	2.57046	1.33684e-06	7.26915e-06	Up
Unigene32832_All	2018	580.78	3444.43	2.5682	0	0	Up
Unigene32148_All	566	1.17	6.93	2.56635	0.000128899	0.000565727	Up
Unigene4401_All	1392	0.49	2.9	2.5652	1.30059e-05	6.4654e-05	Up
Unigene2505_All	1809	14.31	84.65	2.56449	2.41868e-171	8.16923e-170	Up
Unigene4605_All	568	2.92	17.25	2.56256	7.4216e-10	5.02045e-09	Up
CL363.Contig2_All	4638	0.43	2.54	2.56242	3.18258e-15	2.72091e-14	Up
CL2675.Contig1_All	4505	1.87	11.02	2.55901	7.05558e-60	1.26749e-58	Up
Unigene1923_All	920	0.63	3.7	2.5541	0.000128899	0.000565813	Up
CL1539.Contig1_All	5278	5.17	30.34	2.55298	2.5312e-190	9.23278e-189	Up
Unigene30440_All	862	4.18	24.51	2.5518	1.77127e-22	1.85134e-21	Up
Unigene553_All	381	92.56	541.53	2.54858	1.42936e-143	4.34292e-142	Up
CL281.Contig8_All	2160	1.27	7.43	2.54853	2.19832e-19	2.12534e-18	Up
CL3319.Contig1_All	1207	0.69	4.03	2.54611	2.21094e-06	1.18011e-05	Up
Unigene4386_All	3637	0.38	2.21	2.53998	1.30722e-10	9.19116e-10	Up
CL2925.Contig2_All	3409	1.16	6.74	2.53862	6.8698e-28	8.03331e-27	Up
Unigene2698_All	1506	73.47	426.03	2.53573	0	0	Up
Unigene1235_All	1715	0.54	3.13	2.53513	3.79684e-07	2.15976e-06	Up
CL846.Contig1_All	12112	3.12	18.08	2.53478	1.07998e-261	4.71759e-260	Up
CL3199.Contig4_All	4641	1.41	8.17	2.53464	3.94756e-46	6.045e-45	Up
Unigene10310_All	953	1.06	6.14	2.53417	3.79684e-07	2.15933e-06	Up
Unigene10113_All	674	4.19	24.22	2.53118	2.7455e-16	2.4229e-15	Up
CL542.Contig2_All	1436	0.72	4.16	2.53051	5.0541e-08	3.05317e-07	Up
CL346.Contig3_All	5807	0.13	0.75	2.52838	2.21094e-06	1.18055e-05	Up
Unigene31173_All	727	1.06	6.11	2.52711	2.1514e-05	0.000104756	Up
Unigene2790_All	721	26.68	153.76	2.52685	6.0746e-104	1.51564e-102	Up
CL2333.Contig1_All	2672	0.97	5.59	2.52679	2.00568e-18	1.89449e-17	Up
Unigene63_All	3131	0.29	1.67	2.52572	2.30192e-07	1.33207e-06	Up
Unigene4358_All	3778	2.48	14.28	2.52558	1.52598e-63	2.83524e-62	Up
Unigene2469_All	2722	1.18	6.79	2.52462	2.32012e-22	2.4162e-21	Up
Unigene4247_All	2639	0.54	3.1	2.52124	1.30722e-10	9.18892e-10	Up
Unigene3484_All	1593	0.42	2.41	2.52057	2.1514e-05	0.000104739	Up
CL2848.Contig1_All	2612	0.3	1.72	2.51937	2.21094e-06	1.18033e-05	Up
Unigene3404_All	2155	0.55	3.14	2.51326	6.96324e-09	4.43484e-08	Up
Unigene11600_All	7506	0.1	0.57	2.51096	3.64576e-06	1.90562e-05	Up
Unigene2813_All	1000	0.86	4.89	2.50743	3.64576e-06	1.90493e-05	Up
Unigene5853_All	1408	1.45	8.23	2.50484	1.2923e-13	1.03611e-12	Up
Unigene10209_All	1931	0.27	1.53	2.5025	0.000213276	0.000912367	Up
Unigene47_All	3057	2.76	15.63	2.50158	2.74982e-55	4.70745e-54	Up
CL1896.Contig2_All	2659	0.97	5.49	2.50075	8.82352e-18	8.13388e-17	Up
CL846.Contig2_All	11999	3.17	17.93	2.49982	3.85774e-253	1.64759e-251	Up
Unigene4413_All	1165	0.84	4.74	2.49643	6.2461e-07	3.4976e-06	Up
Unigene10062_All	572	2.89	16.29	2.49485	3.27902e-09	2.13426e-08	Up
Unigene3343_All	3888	1.89	10.64	2.49304	1.60163e-48	2.53221e-47	Up
Unigene1345_All	2516	1.34	7.52	2.4885	1.83178e-22	1.91388e-21	Up
CL2917.Contig1_All	2516	0.77	4.31	2.48476	2.11428e-13	1.67736e-12	Up
Unigene8327_All	2811	1.04	5.82	2.48444	6.49138e-20	6.36363e-19	Up
Unigene2255_All	2291	3.4	19.02	2.48391	1.09509e-49	1.75844e-48	Up
Unigene4864_All	913	1.44	8.05	2.48292	1.87608e-08	1.16593e-07	Up
Unigene8276_All	3446	1.29	7.2	2.48063	2.3118e-29	2.77329e-28	Up
CL1535.Contig2_All	1218	1.03	5.72	2.47337	1.87608e-08	1.16618e-07	Up
Unigene7562_All	3181	6.55	36.14	2.46403	8.61726e-129	2.46945e-127	Up
Unigene5419_All	3124	1.92	10.54	2.4567	7.76636e-38	1.07476e-36	Up
Unigene7494_All	1968	8.57	47	2.45529	5.14698e-100	1.25692e-98	Up
CL3226.Contig2_All	5074	0.42	2.3	2.45317	5.22952e-15	4.43137e-14	Up
CL470.Contig1_All	1885	0.63	3.45	2.45317	3.06928e-08	1.88264e-07	Up
Unigene4408_All	828	2.34	12.8	2.45156	2.92178e-11	2.11859e-10	Up
Unigene7284_All	1112	1.49	8.15	2.45149	1.30722e-10	9.19341e-10	Up
Unigene1689_All	1768	2.41	13.18	2.45125	4.47282e-26	5.07349e-25	Up
Unigene9530_All	1784	0.45	2.46	2.45066	5.99316e-06	3.08381e-05	Up
CL314.Contig3_All	640	1.74	9.47	2.44428	1.67634e-06	9.03659e-06	Up
CL2608.Contig2_All	1044	1.42	7.71	2.44084	2.00224e-09	1.32178e-08	Up
Unigene217_All	3495	1.64	8.88	2.43686	1.0112e-35	1.3506e-34	Up
CL2419.Contig1_All	3295	1.39	7.52	2.43565	1.26313e-28	1.49593e-27	Up
CL613.Contig2_All	1355	23.37	126.08	2.43161	1.093e-173	3.73556e-172	Up
Unigene1203_All	2666	0.73	3.93	2.42856	9.18218e-13	7.0909e-12	Up
CL3418.Contig1_All	811	27.08	145.71	2.4278	1.60408e-109	4.12766e-108	Up
CL450.Contig2_All	453	1.84	9.88	2.42481	0.000128899	0.00056564	Up
CL464.Contig1_All	831	101.82	545.85	2.42248	0	0	Up
Unigene32580_All	1186	0.59	3.16	2.42114	5.82326e-05	0.000266865	Up
Unigene5835_All	1131	0.75	4.01	2.41864	9.8201e-06	4.9676e-05	Up
CL2750.Contig1_All	1283	1.16	6.2	2.41814	1.22018e-09	8.15431e-09	Up
CL150.Contig1_All	2272	3.07	16.4	2.41739	3.15264e-41	4.54901e-40	Up
CL2227.Contig2_All	1842	0.44	2.35	2.41709	9.8201e-06	4.96673e-05	Up
CL474.Contig1_All	3181	5.69	30.38	2.41662	1.85045e-106	4.69026e-105	Up
CL2136.Contig1_All	1785	1.56	8.32	2.41504	7.84164e-17	7.03471e-16	Up
CL1640.Contig1_All	1879	0.34	1.81	2.41238	4.65094e-05	0.000216244	Up
Unigene5403_All	1859	0.5	2.66	2.41143	2.7342e-06	1.44492e-05	Up
CL1875.Contig2_All	4099	0.57	3.03	2.41028	3.19048e-15	2.72685e-14	Up
CL1140.Contig2_All	3561	8.47	44.95	2.40789	5.63196e-175	1.93868e-173	Up
Unigene8769_All	1356	1.1	5.83	2.40599	1.22018e-09	8.15621e-09	Up
Unigene3576_All	1323	1.14	6.04	2.40551	2.49174e-09	1.63479e-08	Up
Unigene4450_All	2865	0.31	1.64	2.40336	2.7342e-06	1.44465e-05	Up
Unigene7941_All	1336	1.85	9.75	2.39788	2.22144e-14	1.83479e-13	Up
CL1101.Contig1_All	728	1.05	5.53	2.39689	9.52476e-05	0.000425969	Up
CL2675.Contig2_All	4577	1.98	10.42	2.39578	1.29657e-53	2.1743e-52	Up
CL561.Contig1_All	2813	0.73	3.84	2.39514	6.99486e-13	5.43828e-12	Up
CL2942.Contig3_All	3201	7.78	40.89	2.39391	5.18486e-142	1.55725e-140	Up
CL1985.Contig1_All	665	2.45	12.87	2.39316	8.74022e-09	5.53836e-08	Up
CL2262.Contig2_All	639	8.97	47.01	2.38979	1.55419e-26	1.77906e-25	Up
Unigene2776_All	2032	668.14	3481.38	2.38144	0	0	Up
Unigene4344_All	2330	90.71	471.27	2.37722	0	0	Up
CL2578.Contig1_All	1342	2.63	13.63	2.37365	1.32064e-19	1.28501e-18	Up
CL37.Contig3_All	2945	0.23	1.19	2.37126	5.82326e-05	0.000266908	Up
CL36.Contig2_All	5501	15.09	78.05	2.37081	0	0	Up
Unigene5424_All	2275	1.38	7.1	2.36315	3.10788e-18	2.91927e-17	Up
Unigene2365_All	2724	4.26	21.8	2.3554	2.17632e-63	4.03574e-62	Up
CL609.Contig3_All	14582	0.63	3.22	2.35364	1.01696e-52	1.68865e-51	Up
Unigene9557_All	1481	0.64	3.27	2.35315	4.44586e-06	2.31331e-05	Up
CL1696.Contig1_All	2555	13.11	66.98	2.35306	2.4806e-178	8.67395e-177	Up
Unigene3327_All	1468	7.48	38.2	2.35246	1.55827e-56	2.70958e-55	Up
CL2773.Contig3_All	5570	1.51	7.7	2.35031	1.24488e-47	1.94255e-46	Up
Unigene3709_All	867	1.02	5.2	2.34994	2.60942e-05	0.000124713	Up
CL2162.Contig1_All	2039	0.44	2.24	2.34792	3.64576e-06	1.90527e-05	Up
Unigene6394_All	3355	1.98	10.05	2.34362	6.02854e-37	8.2671e-36	Up
Unigene926_All	968	0.74	3.75	2.34129	0.000155139	0.00067298	Up
Unigene2617_All	412	9.76	49.31	2.33693	9.31838e-15	7.82238e-14	Up
CL623.Contig6_All	1046	1.5	7.57	2.33533	1.05915e-08	6.66591e-08	Up
CL314.Contig1_All	730	1.47	7.41	2.33366	7.20578e-06	3.67618e-05	Up
Unigene1111_All	5040	2.29	11.54	2.33322	3.23618e-63	5.9934e-62	Up
Unigene8941_All	790	1.33	6.7	2.33273	7.20578e-06	3.67422e-05	Up
CL3274.Contig3_All	2491	1.3	6.54	2.33078	3.77188e-18	3.52914e-17	Up
CL1571.Contig2_All	2650	1.7	8.55	2.33039	9.28158e-25	1.02608e-23	Up
CL1667.Contig1_All	2136	0.37	1.86	2.32971	2.60942e-05	0.000124693	Up
Unigene9552_All	2668	0.97	4.87	2.32787	7.80376e-15	6.57011e-14	Up
Unigene2295_All	1483	0.64	3.19	2.31741	7.20578e-06	3.67552e-05	Up
Unigene341_All	1859	0.64	3.18	2.31288	3.46978e-07	1.97959e-06	Up
Unigene4839_All	1451	0.66	3.27	2.30875	7.20578e-06	3.67487e-05	Up
Unigene3730_All	1427	0.95	4.69	2.30359	9.75114e-08	5.79204e-07	Up
Unigene6430_All	1940	2.79	13.73	2.29899	9.01132e-28	1.05161e-26	Up
CL37.Contig1_All	3910	1.84	9.04	2.29662	2.9284e-38	4.07608e-37	Up
CL921.Contig2_All	4196	4.6	22.6	2.29662	6.90766e-100	1.68546e-98	Up
CL668.Contig2_All	1163	6.97	34.16	2.29308	2.19594e-38	3.06249e-37	Up
CL2433.Contig3_All	2080	0.38	1.86	2.29123	4.23022e-05	0.000197289	Up
CL2029.Contig1_All	1585	0.93	4.55	2.29056	2.74904e-08	1.69017e-07	Up
Unigene2325_All	1917	0.83	4.06	2.2903	4.83704e-09	3.12429e-08	Up
Unigene6450_All	2587	0.95	4.59	2.27249	2.89744e-13	2.28543e-12	Up
Unigene4818_All	838	1.95	9.42	2.27225	4.4135e-08	2.67744e-07	Up
Unigene1701_All	857	1.03	4.97	2.2706	6.83086e-05	0.000310811	Up
CL1465.Contig3_All	3778	1.6	7.72	2.27053	2.1358e-31	2.661e-30	Up
Unigene6860_All	1632	0.9	4.33	2.26637	4.4135e-08	2.67688e-07	Up
CL1423.Contig2_All	3183	0.52	2.5	2.26534	1.15193e-09	7.71793e-09	Up
Unigene1093_All	3856	0.3	1.44	2.26303	5.59208e-07	3.143e-06	Up
CL1803.Contig1_All	1532	0.79	3.79	2.26227	8.98726e-07	4.96484e-06	Up
Unigene8734_All	665	1.66	7.93	2.25614	1.87361e-05	9.18998e-05	Up
Unigene460_All	1429	0.86	4.09	2.24969	8.98726e-07	4.9658e-06	Up
Unigene275_All	1213	0.8	3.8	2.24793	1.87361e-05	9.18841e-05	Up
Unigene7327_All	3432	4.9	23.26	2.247	4.23778e-81	9.18601e-80	Up
CL820.Contig4_All	7641	0.79	3.74	2.24311	6.45856e-31	7.98445e-30	Up
CL274.Contig7_All	1813	0.74	3.5	2.24176	2.51572e-07	1.45083e-06	Up
Unigene7541_All	1709	0.62	2.93	2.24056	5.17882e-06	2.68304e-05	Up
CL1060.Contig2_All	515	2	9.45	2.24031	0.000109849	0.00048823	Up
Unigene3816_All	1736	7.29	34.44	2.24009	6.6809e-58	1.17521e-56	Up
Unigene6846_All	1182	0.83	3.92	2.23967	1.87361e-05	9.19155e-05	Up
CL1567.Contig2_All	1352	16.01	75.57	2.23884	8.75408e-95	2.06753e-93	Up
CL360.Contig3_All	1098	4.63	21.8	2.23524	1.19643e-22	1.25691e-21	Up
CL3418.Contig2_All	806	29.1	136.68	2.23171	4.11382e-92	9.55889e-91	Up
Unigene4521_All	1452	0.75	3.52	2.23061	5.17882e-06	2.68352e-05	Up
Unigene3289_All	6403	0.41	1.92	2.22741	6.0855e-14	4.94112e-13	Up
CL1465.Contig4_All	3424	0.31	1.45	2.22571	3.22532e-06	1.69263e-05	Up
Unigene13258_All	1140	1.11	5.19	2.22517	1.44018e-06	7.79865e-06	Up
CL740.Contig1_All	2265	0.36	1.68	2.22239	6.83086e-05	0.00031086	Up
Unigene7422_All	3743	2.44	11.34	2.21647	2.21626e-43	3.27012e-42	Up
CL360.Contig1_All	1321	3.44	15.95	2.21308	1.98378e-20	1.96214e-19	Up
Unigene10318_All	988	1.02	4.7	2.20409	3.00482e-05	0.00014278	Up
Unigene7605_All	1122	0.88	4.05	2.20235	3.00482e-05	0.000142803	Up
CL1579.Contig1_All	8324	2.48	11.4	2.20062	1.86444e-96	4.46208e-95	Up
CL422.Contig3_All	3178	0.51	2.34	2.19794	7.77106e-09	4.94058e-08	Up
CL1345.Contig2_All	3828	16.3	74.77	2.19759	7.785e-280	3.50179e-278	Up
CL3073.Contig2_All	591	14.97	68.55	2.19508	6.2194e-31	7.69209e-30	Up
CL397.Contig1_All	1104	1.11	5.08	2.19427	2.00232e-06	1.07095e-05	Up
Unigene8922_All	1449	90.01	411.83	2.19389	0	0	Up
Unigene3736_All	1313	13.09	59.84	2.19265	3.74468e-71	7.41276e-70	Up
CL777.Contig3_All	1923	10.21	46.52	2.18787	1.90938e-84	4.23468e-83	Up
Unigene3646_All	4233	0.18	0.82	2.18763	0.000109849	0.000488306	Up
Unigene3712_All	2608	7.33	33.38	2.1871	4.76716e-84	1.05483e-82	Up
CL353.Contig3_All	759	4.1	18.66	2.18625	8.56026e-13	6.6213e-12	Up
Unigene3160_All	3124	1.27	5.75	2.17873	1.50058e-18	1.42394e-17	Up
CL3062.Contig2_All	1773	1.29	5.83	2.17612	9.26076e-11	6.55298e-10	Up
Unigene6513_All	2055	0.58	2.62	2.17544	2.30092e-06	1.22564e-05	Up
Unigene4788_All	831	1.25	5.64	2.17377	4.8005e-05	0.000222801	Up
Unigene6337_All	3391	3.04	13.68	2.16993	8.18404e-46	1.2466e-44	Up
CL199.Contig1_All	3663	0.65	2.92	2.16746	6.583e-12	4.90322e-11	Up
Unigene8607_All	2053	5.89	26.44	2.16638	1.65061e-51	2.69872e-50	Up
CL1236.Contig1_All	4573	0.78	3.5	2.16581	3.96058e-17	3.58548e-16	Up
Unigene5495_All	1856	0.57	2.55	2.16146	1.32181e-05	6.55728e-05	Up
CL2264.Contig4_All	9225	6.42	28.66	2.15839	7.03666e-260	3.04142e-258	Up
Unigene30444_All	3818	2.61	11.65	2.15821	3.31746e-44	4.94573e-43	Up
Unigene4836_All	1909	1.18	5.25	2.15353	1.46687e-10	1.02759e-09	Up
Unigene5510_All	1895	0.63	2.8	2.152	3.6646e-06	1.91408e-05	Up
Unigene9416_All	2945	1.18	5.24	2.15078	5.44572e-16	4.76488e-15	Up
CL3307.Contig1_All	1032	1.93	8.56	2.14901	1.01421e-08	6.40974e-08	Up
Unigene1205_All	1972	2.87	12.71	2.14684	3.1577e-24	3.43664e-23	Up
CL1005.Contig2_All	2668	0.31	1.37	2.14384	0.000109849	0.000488381	Up
Unigene6976_All	1976	0.93	4.11	2.14384	1.01421e-08	6.40833e-08	Up
Unigene6912_All	1763	10.04	44.31	2.14187	2.7499e-71	5.45106e-70	Up
Unigene7655_All	2144	8.12	35.8	2.14041	2.7499e-71	5.45482e-70	Up
CL1629.Contig3_All	482	35.33	155.56	2.13851	1.5611e-49	2.50395e-48	Up
Unigene5142_All	646	6.63	29.18	2.1379	3.35426e-15	2.86342e-14	Up
CL2581.Contig2_All	2185	0.35	1.54	2.1375	0.000155139	0.000673082	Up
Unigene1291_All	2065	1.91	8.4	2.13682	3.23174e-17	2.93398e-16	Up
Unigene3261_All	1767	2.94	12.92	2.13572	7.0882e-22	7.30499e-21	Up
Unigene674_All	1155	1.09	4.78	2.13268	5.81758e-06	2.99668e-05	Up
Unigene7686_All	1598	0.84	3.68	2.13124	1.62036e-06	8.73647e-06	Up
CL1259.Contig2_All	3172	0.58	2.54	2.1307	6.40818e-09	4.08948e-08	Up
CL816.Contig4_All	1566	0.78	3.41	2.12823	5.81758e-06	2.99722e-05	Up
CL2603.Contig2_All	1789	1.75	7.62	2.12244	1.26336e-13	1.01347e-12	Up
CL993.Contig3_All	1795	0.74	3.22	2.12146	2.56236e-06	1.3576e-05	Up
Unigene396_All	1569	1.29	5.6	2.11806	4.5357e-09	2.93625e-08	Up
CL420.Contig1_All	1714	1.09	4.73	2.11751	1.60159e-08	9.97716e-08	Up
Unigene8641_All	1531	0.71	3.08	2.11704	2.10054e-05	0.000102401	Up
Unigene7612_All	1146	1.22	5.27	2.11092	2.56236e-06	1.35785e-05	Up
CL1184.Contig7_All	1769	0.69	2.98	2.11064	5.81758e-06	2.99614e-05	Up
Unigene5451_All	2461	2.21	9.54	2.10994	1.04535e-22	1.1006e-21	Up
CL2609.Contig2_All	2823	0.41	1.76	2.10188	3.22532e-06	1.69294e-05	Up
Unigene7116_All	1058	2.4	10.3	2.10154	1.46687e-10	1.02784e-09	Up
Unigene4498_All	1568	0.86	3.69	2.10121	2.56236e-06	1.3581e-05	Up
Unigene3323_All	3454	0.88	3.77	2.09899	2.2215e-13	1.75951e-12	Up
CL723.Contig2_All	2554	17.17	73.55	2.09884	5.09432e-170	1.71058e-168	Up
Unigene7515_All	1067	1.06	4.53	2.09545	3.32554e-05	0.000157447	Up
Unigene3029_All	1599	1.43	6.09	2.09043	9.0635e-10	6.09956e-09	Up
CL2057.Contig1_All	859	1.2	5.11	2.09029	0.000121027	0.000532639	Up
Unigene1738_All	3257	19.4	82.54	2.08904	1.01118e-244	4.29309e-243	Up
Unigene4935_All	1024	1.12	4.76	2.08746	3.32554e-05	0.000157421	Up
Unigene29929_All	2434	0.37	1.57	2.08517	0.000121027	0.000532721	Up
Unigene506_All	3620	25.23	107.05	2.08507	0	0	Up
CL1567.Contig1_All	1363	18.17	76.95	2.08236	5.7116e-89	1.305e-87	Up
CL3310.Contig2_All	6246	1.23	5.2	2.07985	6.07198e-32	7.62126e-31	Up
Unigene6523_All	1210	1.15	4.84	2.07337	4.03918e-06	2.10666e-05	Up
CL1822.Contig3_All	3059	2.26	9.51	2.07312	2.07232e-27	2.40471e-26	Up
Unigene1737_All	1158	1.21	5.09	2.07266	4.03918e-06	2.1059e-05	Up
CL3224.Contig1_All	1527	1.15	4.83	2.07039	1.404e-07	8.24081e-07	Up
CL39.Contig2_All	2352	1.27	5.33	2.06931	1.90073e-12	1.44799e-11	Up
CL2186.Contig1_All	7387	14181.5	59479.6	2.06839	0	0	Up
Unigene8542_All	2537	1.33	5.55	2.06106	7.0411e-14	5.70734e-13	Up
CL601.Contig2_All	1120	1.28	5.34	2.0607	4.03918e-06	2.10628e-05	Up
Unigene7697_All	1875	0.71	2.96	2.05971	4.03918e-06	2.10552e-05	Up
Unigene8211_All	1862	12.41	51.73	2.0595	6.9462e-84	1.53462e-82	Up
Unigene1085_All	4467	1.27	5.29	2.05844	5.82246e-23	6.17774e-22	Up
Unigene3356_All	2287	1.03	4.27	2.05159	6.34432e-10	4.30692e-09	Up
Unigene6403_All	3502	0.58	2.39	2.04289	7.82768e-09	4.97328e-08	Up
Unigene9970_All	1511	1.34	5.52	2.04244	2.75672e-08	1.69453e-07	Up
CL506.Contig3_All	2549	1.68	6.92	2.04231	1.07653e-16	9.60353e-16	Up
CL3258.Contig3_All	2231	1.07	4.4	2.03989	6.34432e-10	4.3059e-09	Up
Unigene3339_All	2021	0.72	2.96	2.03953	1.775e-06	9.52024e-06	Up
Unigene8619_All	1807	37.63	154.66	2.03914	9.98276e-236	4.14047e-234	Up
Unigene5886_All	1131	197.43	810.84	2.03808	0	0	Up
CL238.Contig2_All	1158	26.59	108.81	2.03286	8.95048e-101	2.19508e-99	Up
CL1755.Contig2_All	2330	7.07	28.91	2.03179	2.07712e-59	3.70824e-58	Up
CL1728.Contig2_All	2895	1.19	4.86	2.02999	7.0411e-14	5.70895e-13	Up
Unigene9613_All	2387	0.38	1.55	2.0282	0.000190911	0.000821583	Up
CL1972.Contig3_All	4709	1.65	6.73	2.02814	5.2095e-30	6.33136e-29	Up
Unigene8711_All	1393	0.69	2.81	2.0259	0.000190911	0.00082146	Up
CL423.Contig4_All	1441	0.98	3.99	2.02554	4.03918e-06	2.10704e-05	Up
Unigene7507_All	2058	0.77	3.13	2.02323	7.81054e-07	4.33562e-06	Up
Unigene9415_All	4186	1.33	5.4	2.02153	1.83442e-21	1.86445e-20	Up
Unigene5461_All	2835	0.41	1.66	2.01749	2.27974e-05	0.000110296	Up
CL1803.Contig2_All	2386	1.03	4.17	2.0174	4.05066e-10	2.7847e-09	Up
Unigene3851_All	2141	1.28	5.18	2.01681	8.77644e-11	6.21639e-10	Up
Unigene1306_All	2176	1.14	4.61	2.01573	6.88288e-10	4.65932e-09	Up
Unigene4644_All	2314	3.55	14.35	2.01516	9.63252e-30	1.16429e-28	Up
Unigene1947_All	626	2.3	9.29	2.01404	3.56778e-05	0.000168306	Up
CL2810.Contig2_All	1983	1	4.03	2.01078	4.30356e-08	2.61351e-07	Up
Unigene7664_All	2653	1.12	4.51	2.00963	1.12379e-11	8.26539e-11	Up
Unigene9438_All	4032	3.89	15.63	2.00648	1.93844e-56	3.36452e-55	Up
CL591.Contig1_All	1891	1.4	5.62	2.00514	3.06312e-10	2.11592e-09	Up
Unigene8612_All	1981	3.39	13.6	2.00425	6.93412e-24	7.50122e-23	Up
Unigene4292_All	2128	1.11	4.45	2.00325	2.4089e-09	1.58297e-08	Up
Unigene6497_All	1433	1.42	5.69	2.00254	6.7021e-08	4.02168e-07	Up
CL2031.Contig1_All	2614	1.44	5.77	2.0025	3.7308e-14	3.04816e-13	Up
Unigene7730_All	716	9.04	36.21	2.00199	1.93917e-19	1.87795e-18	Up
CL751.Contig1_All	3783	1.11	4.44	2	4.04118e-16	3.54782e-15	Up
Unigene6489_All	2852	1.26	5.02	1.99426	1.29196e-13	1.03613e-12	Up
CL1463.Contig2_All	2288	0.51	2.03	1.99291	3.56778e-05	0.000168278	Up
Unigene5138_All	2338	0.5	1.99	1.99277	3.56778e-05	0.000168251	Up
Unigene1562_All	4095	40.61	161.58	1.99234	0	0	Up
CL2576.Contig2_All	2220	1.15	4.56	1.9874	6.88288e-10	4.66042e-09	Up
Unigene5556_All	1678	2.39	9.47	1.98635	2.58642e-14	2.1338e-13	Up
CL1597.Contig2_All	1580	1.7	6.7	1.97863	7.372e-10	4.98807e-09	Up
Unigene33706_All	573	6.05	23.73	1.97171	7.8048e-10	5.27347e-09	Up
CL1.Contig2_All	6314	0.89	3.49	1.97135	1.13936e-20	1.13317e-19	Up
Unigene7624_All	1693	1.89	7.41	1.97109	1.8653e-11	1.35939e-10	Up
CL3223.Contig3_All	4924	1.76	6.9	1.97102	1.11044e-30	1.36574e-29	Up
CL477.Contig3_All	2557	0.59	2.31	1.96911	1.775e-06	9.52201e-06	Up
CL3256.Contig2_All	1857	3.81	14.9	1.96745	8.00752e-24	8.64289e-23	Up
Unigene2293_All	3151	1.01	3.94	1.96384	8.30966e-12	6.15262e-11	Up
Unigene4898_All	1072	1.59	6.17	1.95624	2.95312e-06	1.55775e-05	Up
Unigene8597_All	1380	1.58	6.12	1.95361	7.10992e-08	4.24601e-07	Up
Unigene1161_All	2197	2.8	10.83	1.95153	8.42286e-21	8.40327e-20	Up
Unigene8581_All	1639	1.55	5.99	1.95029	3.97374e-09	2.57943e-08	Up
CL1974.Contig3_All	1865	38.85	149.93	1.9483	6.6867e-223	2.69938e-221	Up
Unigene4282_All	2384	2.23	8.6	1.94729	3.76168e-18	3.52074e-17	Up
Unigene1156_All	2815	0.69	2.65	1.94132	1.61331e-07	9.42318e-07	Up
CL2151.Contig2_All	3629	1.13	4.32	1.93471	1.9001e-14	1.57436e-13	Up
CL3199.Contig3_All	3367	0.55	2.1	1.93289	2.36198e-07	1.366e-06	Up
Unigene4779_All	1499	1.08	4.12	1.93161	4.57192e-06	2.37718e-05	Up
Unigene9430_All	3338	2.75	10.48	1.93014	3.16612e-30	3.85773e-29	Up
CL2079.Contig1_All	603	46.37	176.4	1.92759	3.1834e-67	6.1041e-66	Up
Unigene3611_All	1224	0.91	3.46	1.92683	0.000200542	0.000860197	Up
Unigene7365_All	5303	1.06	4.03	1.92672	2.33288e-19	2.25467e-18	Up
CL2258.Contig1_All	8060	0.55	2.09	1.926	1.16535e-15	1.0086e-14	Up
Unigene3025_All	2126	0.68	2.58	1.92376	1.04835e-05	5.2846e-05	Up
CL1417.Contig2_All	2571	3.57	13.52	1.9211	2.52998e-29	3.03376e-28	Up
CL575.Contig2_All	6113	27.75	105.09	1.92107	0	0	Up
Unigene3371_All	2363	1.05	3.97	1.91875	6.12778e-09	3.91315e-08	Up
CL724.Contig1_All	1755	0.61	2.3	1.91475	0.000200542	0.000860325	Up
Unigene8757_All	1055	1.35	5.08	1.91187	3.73354e-05	0.000175837	Up
Unigene2815_All	1597	0.84	3.16	1.91146	3.73354e-05	0.000175808	Up
CL524.Contig1_All	927	1.76	6.61	1.90907	1.62042e-05	7.97941e-05	Up
Unigene1338_All	3060	7.99	29.93	1.90532	6.87208e-75	1.40188e-73	Up
Unigene2184_All	2710	2.9	10.85	1.90357	6.29916e-25	6.97714e-24	Up
CL397.Contig4_All	3822	1.13	4.22	1.90092	2.1005e-14	1.7364e-13	Up
CL2264.Contig3_All	1950	1.15	4.29	1.89934	7.43912e-08	4.43707e-07	Up
Unigene9470_All	1727	10.73	40.02	1.89907	3.65262e-54	6.16484e-53	Up
CL238.Contig1_All	1223	34.74	129.32	1.89628	4.59418e-116	1.2261e-114	Up
CL340.Contig3_All	2665	2.82	10.49	1.89525	1.0637e-23	1.14252e-22	Up
Unigene5304_All	6447	2.57	9.56	1.89524	4.34948e-52	7.13975e-51	Up
Unigene5559_All	1986	7.23	26.88	1.89447	1.11143e-42	1.62905e-41	Up
CL3416.Contig1_All	3537	5.55	20.61	1.89278	6.68474e-60	1.20162e-58	Up
CL1926.Contig1_All	4296	1.85	6.87	1.89278	2.96106e-25	3.30139e-24	Up
Unigene3754_All	1441	34.62	128.48	1.89187	2.13704e-138	6.33247e-137	Up
CL2227.Contig3_All	6776	0.17	0.63	1.88982	8.6339e-05	0.00038806	Up
Unigene4223_All	6095	1.6	5.88	1.87774	1.19201e-30	1.46418e-29	Up
Unigene1040_All	1756	0.83	3.05	1.87763	2.49552e-05	0.000119747	Up
Unigene9467_All	4217	3.68	13.51	1.87625	5.55598e-47	8.59502e-46	Up
CL1515.Contig2_All	2372	1.49	5.47	1.87623	1.41024e-11	1.0351e-10	Up
CL1564.Contig1_All	3068	0.79	2.9	1.87613	2.2177e-08	1.37378e-07	Up
CL2686.Contig1_All	2393	1.9	6.97	1.87516	2.18736e-14	1.80769e-13	Up
Unigene9663_All	2413	0.59	2.16	1.87224	2.49552e-05	0.000119767	Up
Unigene6607_All	1356	1.31	4.79	1.87046	4.72994e-06	2.45402e-05	Up
Unigene7426_All	2117	1.86	6.8	1.87023	7.76538e-13	6.0178e-12	Up
CL2228.Contig1_All	2606	3.92	14.32	1.86911	1.88976e-30	2.31138e-29	Up
Unigene9694_All	1380	1.19	4.34	1.86673	1.08489e-05	5.45444e-05	Up
Unigene4245_All	6375	5.3	19.32	1.86603	2.44598e-100	5.98339e-99	Up
CL816.Contig2_All	3507	1.49	5.42	1.86298	2.64248e-16	2.3327e-15	Up
CL2203.Contig2_All	2238	5.85	21.26	1.86163	9.73584e-38	1.34472e-36	Up
Unigene2724_All	1201	2.43	8.83	1.86146	6.60966e-09	4.21525e-08	Up
Unigene2085_All	2991	2.94	10.68	1.86102	1.91054e-26	2.18435e-25	Up
CL723.Contig1_All	2513	17.11	62.11	1.85999	7.26392e-121	2.00371e-119	Up
Unigene4233_All	6214	0.74	2.68	1.85664	1.0104e-14	8.45717e-14	Up
CL333.Contig3_All	5430	0.42	1.52	1.85561	5.0278e-08	3.0392e-07	Up
Unigene7463_All	3084	3.07	11.09	1.85295	5.4976e-28	6.44969e-27	Up
Unigene7362_All	1707	1.49	5.38	1.85229	3.38944e-08	2.07415e-07	Up
Unigene8476_All	2935	3.24	11.69	1.85121	5.4976e-28	6.45233e-27	Up
Unigene3015_All	874	1.68	6.06	1.85086	8.84866e-05	0.000397029	Up
CL1920.Contig1_All	3640	0.71	2.56	1.85025	9.7933e-09	6.19337e-08	Up
CL1988.Contig2_All	3466	0.58	2.09	1.84938	2.49336e-07	1.43822e-06	Up
Unigene7699_All	1879	0.7	2.52	1.848	8.84866e-05	0.000397091	Up
CL3068.Contig1_All	968	1.34	4.82	1.8468	0.000205382	0.000879776	Up
CL2911.Contig3_All	1541	0.96	3.45	1.84549	3.82864e-05	0.000179991	Up
CL3185.Contig1_All	2575	0.73	2.62	1.8436	1.34742e-06	7.32117e-06	Up
CL2662.Contig2_All	1242	1.34	4.8	1.8408	1.66249e-05	8.17537e-05	Up
Unigene1464_All	1369	1.5	5.37	1.83996	1.38384e-06	7.50627e-06	Up
Unigene1069_All	1875	11.72	41.92	1.83867	2.44364e-59	4.35987e-58	Up
Unigene9609_All	1775	1.5	5.36	1.83727	2.27992e-08	1.41171e-07	Up
CL1920.Contig2_All	2335	1.04	3.71	1.83484	5.0278e-08	3.03856e-07	Up
Unigene4377_All	2336	1.17	4.17	1.83354	1.00695e-08	6.36527e-08	Up
Unigene2436_All	2055	0.77	2.74	1.83125	1.66249e-05	8.17677e-05	Up
CL868.Contig1_All	7003	1.71	6.07	1.8277	2.80052e-35	3.71117e-34	Up
CL149.Contig6_All	2239	3.01	10.68	1.82708	1.95731e-19	1.89488e-18	Up
CL2665.Contig2_All	2103	1.43	5.06	1.82312	2.99328e-09	1.95093e-08	Up
CL776.Contig2_All	2235	135.53	478.72	1.82057	0	0	Up
CL1383.Contig7_All	4763	4.55	16.07	1.82043	1.61425e-60	2.9163e-59	Up
CL11.Contig3_All	1430	1.33	4.69	1.81816	1.99868e-06	1.0694e-05	Up
Unigene8938_All	1499	1.9	6.7	1.81816	1.53069e-08	9.54579e-08	Up
CL3409.Contig1_All	2383	5.8	20.43	1.81656	1.17276e-37	1.61828e-36	Up
Unigene7410_All	1640	1.06	3.73	1.81511	1.10471e-05	5.55311e-05	Up
Unigene3599_All	2286	10.03	35.29	1.81494	7.8582e-61	1.42594e-59	Up
CL2462.Contig1_All	3709	0.62	2.18	1.81399	1.78484e-07	1.03997e-06	Up
Unigene4468_All	3047	77.33	271.51	1.81191	0	0	Up
Unigene2819_All	409	4.7	16.49	1.81086	0.00020616	0.000882845	Up
Unigene31579_All	1609	1.17	4.1	1.80912	4.82078e-06	2.4998e-05	Up
CL1074.Contig1_All	4741	0.58	2.03	1.80735	1.02596e-08	6.4797e-08	Up
Unigene8355_All	2618	1.18	4.13	1.80735	2.00938e-09	1.32619e-08	Up
Unigene8980_All	1292	32.96	115.03	1.80322	6.72616e-103	1.66664e-101	Up
Unigene1228_All	2728	0.94	3.28	1.80296	5.25922e-08	3.17375e-07	Up
Unigene6845_All	913	7.35	25.58	1.7992	1.96576e-16	1.74334e-15	Up
[truncated: 3,933 more rows]

## Sheet: F VS L
Unigene	Length	XF-Expression	XN-Expression	log2FoldChange(X_brachycerus_XN/X_brachycerus_XF)	Pvalue	FDR	Up/Down-Regulation(X_brachycerus_M/X_brachycerus_F)
CL235.Contig1_All	254	0.01	922.33	16.493	3.30818e-260	1.58954e-258	Up
Unigene30541_All	213	0.01	623.85	15.9289	8.56154e-122	1.8541e-120	Up
Unigene30466_All	239	0.01	601.52	15.8763	5.26008e-150	1.44559e-148	Up
CL3423.Contig3_All	235	0.01	501.59	15.6142	1.28243e-120	2.75273e-119	Up
CL1596.Contig2_All	216	0.01	380.31	15.2149	7.84736e-77	1.02981e-75	Up
Unigene30747_All	211	0.01	362.98	15.1476	8.86368e-70	1.06577e-68	Up
Unigene9130_All	201	0.01	321.08	14.9706	1.13082e-55	1.0827e-54	Up
Unigene30952_All	374	0.01	297.03	14.8583	4.20358e-174	1.35066e-172	Up
Unigene30396_All	433	0.01	290.5	14.8263	3.98246e-216	1.59776e-214	Up
Unigene31474_All	217	0.01	258.79	14.6595	4.99146e-53	4.56224e-52	Up
Unigene30456_All	838	0.01	240.51	14.5538	0	0	Up
Unigene30582_All	463	0.01	233.58	14.5116	6.54506e-193	2.34241e-191	Up
Unigene30702_All	246	0.01	216.28	14.4006	9.91518e-58	9.85009e-57	Up
CL3039.Contig2_All	458	0.01	208.79	14.3498	1.07566e-169	3.33857e-168	Up
Unigene32231_All	615	0.01	175.86	14.1021	6.86956e-218	2.78053e-216	Up
Unigene30689_All	274	0.01	160.23	13.9679	2.53722e-53	2.33543e-52	Up
CL1091.Contig2_All	233	0.01	144.91	13.8229	8.28308e-35	5.23982e-34	Up
CL3423.Contig2_All	288	0.01	137.12	13.7432	2.20324e-50	1.92179e-49	Up
CL2969.Contig3_All	253	0.01	136.77	13.7395	6.36806e-39	4.40009e-38	Up
Unigene32822_All	307	0.01	124.88	13.6083	7.47668e-52	6.69615e-51	Up
Unigene31472_All	296	0.01	123.11	13.5877	9.7251e-48	8.0734e-47	Up
CL1976.Contig2_All	480	0.01	117.71	13.5229	5.49868e-103	9.82034e-102	Up
Unigene31473_All	235	0.01	105.51	13.3651	5.42382e-26	2.81207e-25	Up
Unigene30509_All	214	0.01	97.38	13.2494	8.04606e-20	3.54258e-19	Up
Unigene31388_All	362	0.01	94.77	13.2102	4.99146e-53	4.5611e-52	Up
Unigene31026_All	238	0.01	91.98	13.1671	2.39408e-23	1.16382e-22	Up
Unigene31296_All	465	0.01	85.87	13.0679	7.77178e-72	9.57531e-71	Up
CL2475.Contig2_All	876	0.01	81.64	12.9951	2.07558e-159	6.07987e-158	Up
CL488.Contig2_All	5425	0.01	63.03	12.6218	0	0	Up
Unigene31572_All	220	0.01	57.88	12.4988	9.0881e-13	3.17465e-12	Up
Unigene30669_All	250	0.01	57.15	12.4805	2.70414e-16	1.07088e-15	Up
Unigene30464_All	735	0.01	56.36	12.4605	1.38009e-88	2.09275e-87	Up
CL2221.Contig1_All	381	0.01	50.38	12.2986	5.47656e-31	3.18236e-30	Up
Unigene30721_All	863	0.01	49.25	12.2659	9.30314e-95	1.51463e-93	Up
CL2475.Contig4_All	793	0.01	47.12	12.2021	1.55883e-81	2.16402e-80	Up
Unigene30544_All	914	0.01	39.17	11.9355	6.03306e-81	8.30576e-80	Up
Unigene32052_All	492	0.01	39.13	11.9341	5.52982e-36	3.59286e-35	Up
Unigene31387_All	330	0.01	35.77	11.8045	1.80529e-17	7.42746e-17	Up
Unigene30765_All	284	0.01	34.19	11.7394	9.0881e-13	3.17496e-12	Up
Unigene32214_All	261	0.01	32.58	11.6698	2.03908e-10	6.50142e-10	Up
CL2554.Contig1_All	306	0.01	32.5	11.6662	6.06724e-14	2.21288e-13	Up
Unigene30667_All	810	0.01	32.37	11.6604	9.91518e-58	9.8474e-57	Up
CL1366.Contig1_All	3283	0.01	31.01	11.5985	9.8434e-264	4.78639e-262	Up
CL1621.Contig1_All	547	0.01	28.7	11.4868	1.0774e-30	6.22493e-30	Up
Unigene30650_All	1660	0.01	28.04	11.4533	4.91554e-115	9.95363e-114	Up
Unigene32529_All	1426	0.01	26.74	11.3848	1.06102e-92	1.68749e-91	Up
Unigene30604_All	602	0.01	26.7	11.3826	9.4468e-33	5.70484e-32	Up
CL1609.Contig2_All	1791	0.01	25.26	11.3026	1.1029e-112	2.16945e-111	Up
CL3351.Contig2_All	235	0.01	23.88	11.2216	2.6523e-06	6.86102e-06	Up
Unigene31346_All	529	0.3	712.94	11.2146	0	0	Up
Unigene30663_All	665	0.22	521.29	11.2104	0	0	Up
Unigene7025_All	239	0.01	23.68	11.2095	1.34819e-06	3.55383e-06	Up
CL1091.Contig1_All	246	0.01	23.41	11.1929	6.853e-07	1.82986e-06	Up
Unigene31964_All	357	0.01	22.36	11.1267	9.0881e-13	3.17526e-12	Up
Unigene32063_All	1471	0.01	22.11	11.1105	1.77783e-79	2.40488e-78	Up
Unigene31326_All	744	0.19	412.15	11.083	0	0	Up
Unigene30580_All	681	0.01	20.98	11.0348	2.11958e-30	1.21731e-29	Up
Unigene32131_All	472	0.01	20.47	10.9993	4.6645e-18	1.95304e-17	Up
Unigene30631_All	385	0.01	20.13	10.9751	4.61958e-13	1.62837e-12	Up
Unigene31947_All	380	0.01	19.6	10.9366	1.7879e-12	6.1751e-12	Up
Unigene31592_All	215	0.01	19.28	10.9129	0.00015376	0.000346762	Up
CL389.Contig1_All	1800	0.01	18.7	10.8688	6.9476e-84	9.93226e-83	Up
CL2761.Contig1_All	2117	0.01	17.41	10.7657	2.74146e-93	4.38309e-92	Up
CL136.Contig6_All	7138	0.01	17.32	10.7582	0	0	Up
Unigene32132_All	483	0.01	17.09	10.7389	1.04657e-15	4.06556e-15	Up
Unigene30412_All	6913	0.05	85.2	10.7347	0	0	Up
Unigene30856_All	799	0.01	16.6	10.697	1.61384e-29	9.11632e-29	Up
Unigene30545_All	3477	0.01	16.36	10.676	3.0494e-148	8.2683e-147	Up
Unigene30617_All	406	0.01	15.81	10.6266	2.67808e-11	8.85305e-11	Up
CL2855.Contig1_All	453	0.38	600.46	10.6259	0	0	Up
Unigene32706_All	352	0.01	15.66	10.6129	6.0088e-09	1.78594e-08	Up
Unigene31954_All	1578	0.01	15.63	10.6101	5.80398e-61	6.08234e-60	Up
Unigene30720_All	666	0.01	15.4	10.5887	7.05488e-22	3.28882e-21	Up
Unigene30619_All	582	0.01	15.14	10.5641	4.6645e-18	1.95326e-17	Up
Unigene147_All	1402	0.01	14.98	10.5488	2.89368e-51	2.56389e-50	Up
Unigene5162_All	277	0.01	14.89	10.5401	1.02651e-05	2.54388e-05	Up
Unigene32048_All	526	0.01	14.49	10.5008	4.0505e-15	1.54033e-14	Up
CL548.Contig1_All	2432	0.01	14.39	10.4909	1.81258e-89	2.78211e-88	Up
Unigene32129_All	238	0.01	14.33	10.4848	0.000302492	0.000663554	Up
Unigene30401_All	2956	0.2	280.39	10.4532	0	0	Up
CL2891.Contig1_All	2286	0.01	13.72	10.4221	9.0369e-80	1.22607e-78	Up
CL2588.Contig1_All	474	0.36	493.87	10.4219	0	0	Up
Unigene32731_All	544	0.58	791.67	10.4146	0	0	Up
CL3423.Contig6_All	3525	0.27	357.7	10.3716	0	0	Up
CL3015.Contig2_All	271	0.95	1257.37	10.3702	0	0	Up
CL80.Contig6_All	1330	0.01	13.12	10.3576	3.72762e-42	2.76643e-41	Up
Unigene30757_All	1549	0.01	13.08	10.3531	4.33442e-50	3.76362e-49	Up
Unigene32949_All	1913	0.01	13.07	10.352	5.089e-63	5.4876e-62	Up
CL1418.Contig1_All	2153	0.01	12.59	10.2981	6.74878e-69	7.99614e-68	Up
CL923.Contig1_All	590	0.01	12.59	10.2981	2.05892e-15	7.91887e-15	Up
Unigene30526_All	1273	0.01	12.34	10.2691	4.84862e-38	3.29098e-37	Up
CL1187.Contig3_All	2452	0.01	12.29	10.2633	3.9889e-77	5.25167e-76	Up
Unigene31727_All	472	0.01	12.14	10.2456	5.2686e-11	1.72138e-10	Up
Unigene32775_All	289	0.01	12.09	10.2396	3.97286e-05	9.42043e-05	Up
Unigene32939_All	563	0.01	12.09	10.2396	6.06724e-14	2.21266e-13	Up
Unigene30696_All	1560	0.01	11.97	10.2252	2.8658e-46	2.31736e-45	Up
CL3026.Contig1_All	616	0.01	11.93	10.2204	2.05892e-15	7.92054e-15	Up
CL1527.Contig2_All	2578	0.44	523	10.2151	0	0	Up
Unigene30636_All	376	1.55	1831.42	10.2065	0	0	Up
Unigene30697_All	2699	0.01	11.54	10.1724	2.33496e-80	3.19286e-79	Up
CL2112.Contig1_All	835	0.01	11.5	10.1674	1.38791e-21	6.41841e-21	Up
Unigene30953_All	445	0.01	11.39	10.1536	1.55256e-09	4.7548e-09	Up
CL1767.Contig5_All	2077	0.01	11.36	10.1497	8.69376e-60	8.92855e-59	Up
Unigene8883_All	517	2.51	2807.45	10.1274	0	0	Up
CL60.Contig1_All	363	0.01	11.13	10.1202	6.853e-07	1.82946e-06	Up
CL252.Contig3_All	2304	0.01	11.12	10.1189	2.26814e-65	2.52493e-64	Up
CL1596.Contig1_All	577	3.76	4058.62	10.076	0	0	Up
Unigene32133_All	1075	0.01	10.64	10.0553	3.62096e-27	1.93796e-26	Up
Unigene32393_All	374	0.01	10.57	10.0458	6.853e-07	1.82932e-06	Up
Unigene30576_All	591	0.01	10.55	10.043	4.61958e-13	1.62806e-12	Up
Unigene31349_All	766	0.01	10.54	10.0417	4.6645e-18	1.95281e-17	Up
Unigene30644_All	1531	0.01	10.41	10.0238	1.64538e-39	1.15151e-38	Up
Unigene32146_All	335	0.01	10.38	10.0196	1.02651e-05	2.54353e-05	Up
Unigene33091_All	373	0.52	523.94	9.97667	1.8439e-302	1.03934e-300	Up
Unigene32728_All	738	0.01	9.92	9.9542	2.70414e-16	1.07076e-15	Up
Unigene7726_All	516	4.71	4549.29	9.9157	0	0	Up
Unigene32601_All	452	0.01	9.63	9.91139	2.32556e-08	6.72995e-08	Up
CL2590.Contig2_All	629	0.01	9.41	9.87805	1.7879e-12	6.17452e-12	Up
Unigene8213_All	794	0.01	9.39	9.87498	6.98694e-17	2.8171e-16	Up
CL978.Contig2_All	530	1.6	1495.09	9.86794	0	0	Up
Unigene3047_All	538	0.59	548.76	9.86124	0	0	Up
Unigene2972_All	727	3.79	3513.78	9.85661	0	0	Up
CL978.Contig3_All	314	2.13	1957.76	9.84413	0	0	Up
Unigene7282_All	2366	0.01	9.11	9.83131	2.22466e-55	2.11665e-54	Up
CL3306.Contig2_All	962	0.01	9.04	9.82018	2.07894e-20	9.31068e-20	Up
CL3307.Contig2_All	969	0.01	8.96	9.80735	2.07894e-20	9.30954e-20	Up
Unigene33036_All	643	0.01	8.96	9.80735	1.7879e-12	6.17393e-12	Up
Unigene31823_All	510	2.56	2276.48	9.79645	0	0	Up
Unigene30595_All	366	0.01	8.88	9.79442	1.02651e-05	2.54509e-05	Up
Unigene32547_All	1111	0.47	415.83	9.78912	0	0	Up
CL1085.Contig2_All	3928	0.01	8.82	9.78463	6.15098e-91	9.59453e-90	Up
Unigene31946_All	925	0.01	8.77	9.77643	6.12624e-19	2.63185e-18	Up
Unigene30543_All	1146	0.01	8.67	9.75989	6.18582e-24	3.05803e-23	Up
Unigene9915_All	1039	1.02	868.97	9.73459	0	0	Up
Unigene33094_All	801	0.17	144.51	9.73142	1.20169e-249	5.49177e-248	Up
CL2475.Contig1_All	838	1.32	1109.68	9.71539	0	0	Up
CL1596.Contig3_All	632	3.08	2573.49	9.70658	0	0	Up
Unigene5277_All	495	2.71	2244.97	9.69419	0	0	Up
CL1816.Contig6_All	2210	0.01	8.25	9.68825	1.45672e-46	1.18398e-45	Up
Unigene1548_All	674	2.61	2140.2	9.67948	0	0	Up
CL3015.Contig1_All	259	3.11	2544.94	9.6765	0	0	Up
CL625.Contig3_All	514	0.95	773.56	9.66937	0	0	Up
Unigene30470_All	1232	0.01	8.12	9.66534	3.14432e-24	1.56269e-23	Up
Unigene5275_All	498	4.37	3539.05	9.66151	0	0	Up
Unigene31183_All	776	0.01	8.08	9.65821	3.08404e-14	1.13654e-13	Up
Unigene5934_All	521	4.65	3733.61	9.64912	0	0	Up
CL1559.Contig4_All	907	1.87	1483.96	9.6322	0	0	Up
CL307.Contig1_All	539	1.66	1315.91	9.63066	0	0	Up
Unigene2326_All	927	3.79	2993.03	9.62519	0	0	Up
Unigene31827_All	671	0.01	7.84	9.61471	1.3613e-11	4.54627e-11	Up
Unigene30713_All	630	0.01	7.83	9.61287	1.03649e-10	3.34541e-10	Up
Unigene33098_All	616	0.01	7.83	9.61287	2.03908e-10	6.50199e-10	Up
CL140.Contig1_All	388	2.19	1698.43	9.59906	0	0	Up
CL1181.Contig1_All	631	1.66	1268.86	9.57813	0	0	Up
Unigene30770_All	773	0.01	7.59	9.56796	2.34818e-13	8.3735e-13	Up
Unigene31658_All	1887	0.01	7.58	9.56605	2.81086e-36	1.84137e-35	Up
Unigene32058_All	864	0.01	7.53	9.55651	4.0505e-15	1.54049e-14	Up
CL47.Contig1_All	405	0.01	7.5	9.55075	1.02651e-05	2.54371e-05	Up
CL307.Contig3_All	2401	2.89	2133.6	9.528	0	0	Up
CL1400.Contig2_All	2103	0.01	7.24	9.49985	6.36806e-39	4.39926e-38	Up
CL1744.Contig2_All	1226	0.01	7.23	9.49785	1.38791e-21	6.4176e-21	Up
Unigene31929_All	400	0.01	7.2	9.49185	2.01944e-05	4.89446e-05	Up
CL978.Contig1_All	455	2.92	2101.46	9.49121	0	0	Up
Unigene32138_All	598	0.01	7.17	9.48583	3.05434e-09	9.21329e-09	Up
Unigene30423_All	1956	0.01	7.16	9.48382	1.08788e-35	7.02317e-35	Up
Unigene31359_All	659	0.01	7.16	9.48382	2.03908e-10	6.50312e-10	Up
CL136.Contig13_All	2947	0.01	7.04	9.45943	6.55566e-54	6.09427e-53	Up
Unigene5197_All	516	0.63	439.42	9.44603	0	0	Up
CL625.Contig2_All	1623	1.15	796.9	9.43662	0	0	Up
Unigene30768_All	426	0.01	6.91	9.43254	1.02651e-05	2.54405e-05	Up
Unigene30413_All	696	0.01	6.87	9.42417	1.03649e-10	3.34512e-10	Up
Unigene30645_All	1058	0.01	6.87	9.42417	1.80529e-17	7.42663e-17	Up
Unigene32068_All	1313	0.01	6.85	9.41996	3.58608e-22	1.68771e-21	Up
CL1880.Contig1_All	3675	0.01	6.79	9.40727	2.26814e-65	2.5257e-64	Up
CL1181.Contig2_All	958	2.94	1990.01	9.40274	0	0	Up
Unigene31758_All	768	0.01	6.76	9.40088	6.91964e-12	2.33768e-11	Up
CL2751.Contig1_All	880	0.01	6.74	9.3966	1.19361e-13	4.30263e-13	Up
Unigene31956_All	2384	0.01	6.71	9.39017	2.8382e-41	2.05942e-40	Up
Unigene33026_All	403	0.01	6.67	9.38154	3.97286e-05	9.41859e-05	Up
Unigene33122_All	417	0.01	6.65	9.37721	3.97286e-05	9.41798e-05	Up
CL589.Contig6_All	2826	0.01	6.63	9.37287	1.27727e-48	1.07801e-47	Up
CL2361.Contig2_All	1209	0.13	85.86	9.36733	1.3194e-242	5.91846e-241	Up
CL467.Contig1_All	1098	0.01	6.59	9.36413	1.80529e-17	7.42495e-17	Up
CL1674.Contig1_All	460	0.01	6.49	9.34207	5.21786e-06	1.32219e-05	Up
Unigene30592_All	1049	0.01	6.45	9.33316	2.70414e-16	1.071e-15	Up
Unigene30471_All	515	0.01	6.4	9.32193	6.853e-07	1.82959e-06	Up
Unigene32140_All	688	0.01	6.35	9.31061	7.89182e-10	2.44942e-09	Up
Unigene7295_All	917	0.01	6.29	9.29692	1.19361e-13	4.3022e-13	Up
Unigene30386_All	306	1.49	932.28	9.28931	0	0	Up
CL3423.Contig7_All	1466	0.01	6.21	9.27845	9.26572e-23	4.43686e-22	Up
CL763.Contig2_All	1020	0.01	6.19	9.2738	4.0505e-15	1.54065e-14	Up
Unigene1472_All	583	4.76	2930.18	9.26581	0	0	Up
Unigene31542_All	425	0.01	6.12	9.25739	3.97286e-05	9.42288e-05	Up
CL2972.Contig1_All	622	8.96	5479.68	9.25638	0	0	Up
CL1753.Contig2_All	3335	0.01	6.11	9.25503	2.53722e-53	2.33602e-52	Up
Unigene30515_All	499	0.01	6.07	9.24555	2.6523e-06	6.86151e-06	Up
Unigene30949_All	1178	0.01	6.06	9.24317	1.80529e-17	7.42579e-17	Up
CL1942.Contig1_All	791	0.01	6.05	9.24079	5.2686e-11	1.72154e-10	Up
Unigene32718_All	504	0.01	5.98	9.224	2.6523e-06	6.86297e-06	Up
Unigene6216_All	462	7.38	4378.69	9.21266	0	0	Up
Unigene32145_All	657	0.01	5.88	9.19967	1.18211e-08	3.47021e-08	Up
CL597.Contig2_All	404	4.15	2435.11	9.19666	0	0	Up
CL307.Contig2_All	2296	3.37	1975.88	9.19553	0	0	Up
CL1077.Contig2_All	400	0.01	5.84	9.18982	0.000302492	0.000663713	Up
Unigene32733_All	1796	0.01	5.82	9.18488	1.40141e-26	7.3802e-26	Up
CL3394.Contig2_All	570	0.01	5.81	9.18239	3.48346e-07	9.47481e-07	Up
Unigene32830_All	403	0.01	5.78	9.17493	0.00015376	0.000347019	Up
CL501.Contig2_All	386	0.01	5.73	9.16239	0.000302492	0.000663474	Up
CL3149.Contig1_All	1221	0.01	5.71	9.15735	3.55154e-17	1.44458e-16	Up
Unigene30618_All	444	0.01	5.71	9.15735	3.97286e-05	9.42227e-05	Up
Unigene30422_All	1607	0.01	5.68	9.14975	4.70986e-23	2.27291e-22	Up
Unigene30773_All	1018	0.01	5.67	9.1472	6.06724e-14	2.2131e-13	Up
CL105.Contig1_All	2377	0.76	430.16	9.14466	0	0	Up
Unigene31028_All	1765	0.01	5.66	9.14466	2.09916e-25	1.07626e-24	Up
CL1224.Contig3_All	456	0.01	5.65	9.14211	3.97286e-05	9.42104e-05	Up
Unigene31493_All	525	0.01	5.64	9.13955	2.6523e-06	6.85957e-06	Up
CL1162.Contig4_All	390	0.01	5.63	9.13699	0.000302492	0.000663673	Up
CL521.Contig3_All	756	0.01	5.63	9.13699	7.89182e-10	2.449e-09	Up
Unigene9088_All	368	2.14	1198.64	9.12957	0	0	Up
CL2907.Contig3_All	1983	0.01	5.5	9.10329	9.35582e-28	5.07508e-27	Up
Unigene32267_All	1443	0.01	5.48	9.09803	8.04606e-20	3.54215e-19	Up
CL1595.Contig2_All	497	0.01	5.46	9.09276	1.02651e-05	2.54474e-05	Up
Unigene30760_All	418	0.01	5.45	9.09011	0.00015376	0.000346612	Up
Unigene32230_All	1450	0.01	5.45	9.09011	8.04606e-20	3.54301e-19	Up
CL3405.Contig2_All	980	0.01	5.41	9.07948	9.0881e-13	3.17435e-12	Up
Unigene30616_All	420	0.01	5.41	9.07948	0.00015376	0.000346633	Up
Unigene31345_All	1000	0.01	5.41	9.07948	4.61958e-13	1.62822e-12	Up
Unigene31476_All	520	0.01	5.41	9.07948	5.21786e-06	1.32183e-05	Up
CL1224.Contig2_All	484	0.01	5.35	9.0634	2.01944e-05	4.89609e-05	Up
CL761.Contig1_All	505	0.01	5.33	9.05799	1.02651e-05	2.54492e-05	Up
Unigene30546_All	994	0.01	5.32	9.05528	9.0881e-13	3.17405e-12	Up
Unigene32345_All	1035	0.01	5.32	9.05528	2.34818e-13	8.37268e-13	Up
Unigene30505_All	1162	0.01	5.29	9.04712	4.0505e-15	1.54001e-14	Up
Unigene30537_All	1407	0.01	5.29	9.04712	1.20522e-18	5.14492e-18	Up
Unigene30587_All	1305	0.01	5.29	9.04712	3.55154e-17	1.44474e-16	Up
Unigene31661_All	774	0.01	5.29	9.04712	1.55256e-09	4.7552e-09	Up
Unigene32656_All	3155	0.6	316.36	9.04239	0	0	Up
CL30.Contig1_All	2686	0.27	141.97	9.03841	0	0	Up
Unigene32255_All	739	0.01	5.23	9.03067	6.0088e-09	1.78609e-08	Up
CL105.Contig3_All	200	3.63	1880	9.01655	0	0	Up
Unigene1946_All	1206	0.01	5.17	9.01402	2.05892e-15	7.91971e-15	Up
Unigene32900_All	1185	0.01	5.17	9.01402	4.0505e-15	1.54081e-14	Up
Unigene30588_All	978	0.01	5.16	9.01123	3.51734e-12	1.20107e-11	Up
Unigene31516_All	246	1.16	597.56	9.00881	8.24e-156	2.3569e-154	Up
CL1983.Contig4_All	2022	0.01	5.15	9.00843	1.40141e-26	7.38126e-26	Up
Unigene31973_All	1980	0.01	5.05	8.98014	1.06703e-25	5.49935e-25	Up
CL1396.Contig2_All	976	0.01	5.04	8.97728	6.91964e-12	2.33789e-11	Up
Unigene33092_All	2934	0.4	198.3	8.95347	0	0	Up
Unigene31511_All	1688	0.01	4.95	8.95128	2.73044e-21	1.24892e-20	Up
Unigene31569_All	641	0.01	4.95	8.95128	3.48346e-07	9.47128e-07	Up
CL3392.Contig1_All	467	2.45	1204.56	8.94151	0	0	Up
Unigene30859_All	447	0.01	4.9	8.93664	0.00015376	0.000346655	Up
CL1400.Contig3_All	2075	0.01	4.89	8.93369	5.42382e-26	2.81127e-25	Up
CL105.Contig4_All	393	7.66	3743.22	8.93272	0	0	Up
Unigene32970_All	518	0.01	4.84	8.91886	2.01944e-05	4.89511e-05	Up
Unigene30634_All	680	0.01	4.79	8.90388	1.77068e-07	4.89984e-07	Up
CL1476.Contig2_All	1941	0.01	4.76	8.89482	1.21694e-23	5.96031e-23	Up
CL415.Contig2_All	475	0.01	4.75	8.89178	0.00015376	0.000346848	Up
CL3084.Contig1_All	892	0.01	4.73	8.8857	4.0115e-10	1.26073e-09	Up
Unigene32059_All	619	0.01	4.72	8.88264	1.34819e-06	3.55409e-06	Up
Unigene31559_All	1559	0.32	150.8	8.88035	0	0	Up
CL795.Contig4_All	1937	0.01	4.69	8.87344	2.39408e-23	1.16366e-22	Up
CL1090.Contig1_All	2163	0.01	4.67	8.86728	5.42382e-26	2.81167e-25	Up
CL2582.Contig2_All	1428	0.01	4.67	8.86728	1.37454e-16	5.49229e-16	Up
CL140.Contig2_All	1153	0.62	286.12	8.85014	0	0	Up
CL968.Contig1_All	679	0.01	4.59	8.84235	3.48346e-07	9.47269e-07	Up
Unigene32319_All	679	0.01	4.59	8.84235	3.48346e-07	9.47552e-07	Up
Unigene32004_All	467	0.01	4.58	8.8392	0.00015376	0.000346891	Up
Unigene31192_All	681	0.01	4.57	8.83605	3.48346e-07	9.4734e-07	Up
Unigene30611_All	361	5.53	2512.85	8.82783	0	0	Up
Unigene31631_All	663	0.01	4.52	8.82018	6.853e-07	1.82972e-06	Up
Unigene31098_All	882	0.01	4.5	8.81378	1.55256e-09	4.7556e-09	Up
Unigene30507_All	450	0.01	4.48	8.80735	0.000302492	0.000663594	Up
Unigene30755_All	475	0.01	4.47	8.80413	0.00015376	0.000346741	Up
Unigene30779_All	597	0.01	4.46	8.8009	5.21786e-06	1.32229e-05	Up
Unigene31736_All	597	0.01	4.46	8.8009	5.21786e-06	1.32247e-05	Up
Unigene33792_All	290	0.83	369.73	8.79915	7.7829e-134	1.87597e-132	Up
Unigene869_All	599	0.01	4.44	8.79442	5.21786e-06	1.32155e-05	Up
Unigene31482_All	1187	0.01	4.42	8.7879	4.61958e-13	1.62774e-12	Up
CL389.Contig2_All	1773	0.07	30.92	8.78697	7.7829e-134	1.87473e-132	Up
Unigene32088_All	726	0.01	4.4	8.78136	1.77068e-07	4.89835e-07	Up
Unigene32064_All	1022	0.01	4.39	8.77808	5.2686e-11	1.72169e-10	Up
Unigene32969_All	654	0.01	4.38	8.77479	1.34819e-06	3.55434e-06	Up
CL2323.Contig2_All	607	0.01	4.36	8.76818	5.21786e-06	1.32146e-05	Up
Unigene30433_All	880	0.01	4.36	8.76818	3.05434e-09	9.21253e-09	Up
Unigene32219_All	458	0.01	4.36	8.76818	0.000302492	0.000663155	Up
CL2284.Contig2_All	3161	0.45	195.9	8.76598	0	0	Up
Unigene32065_All	2116	0.4	173.93	8.76429	0	0	Up
Unigene30863_All	1107	0.01	4.34	8.76155	6.91964e-12	2.33876e-11	Up
Unigene31724_All	611	0.01	4.32	8.75489	5.21786e-06	1.32173e-05	Up
Unigene32660_All	537	0.01	4.31	8.75154	3.97286e-05	9.41737e-05	Up
Unigene30627_All	463	0.01	4.29	8.74483	0.000302492	0.000663235	Up
Unigene30722_All	1218	0.01	4.29	8.74483	4.61958e-13	1.6279e-12	Up
Unigene30508_All	841	0.01	4.26	8.73471	2.32556e-08	6.72835e-08	Up
CL1162.Contig2_All	669	0.01	4.25	8.73132	1.34819e-06	3.55511e-06	Up
Unigene30748_All	491	0.01	4.25	8.73132	0.00015376	0.000346676	Up
Unigene2590_All	621	0.01	4.23	8.72451	5.21786e-06	1.32164e-05	Up
Unigene30465_All	1183	0.01	4.23	8.72451	1.7879e-12	6.17569e-12	Up
Unigene31488_All	597	0.01	4.21	8.71768	1.02651e-05	2.5444e-05	Up
CL2586.Contig2_All	980	0.01	4.2	8.71425	7.89182e-10	2.44879e-09	Up
Unigene30629_All	881	0.01	4.2	8.71425	6.0088e-09	1.78623e-08	Up
Unigene30662_All	675	0.65	272.81	8.71324	0	0	Up
Unigene30411_All	939	0.01	4.17	8.7039	1.55256e-09	4.754e-09	Up
Unigene30427_All	1535	0.01	4.17	8.7039	2.70414e-16	1.07065e-15	Up
Unigene32657_All	1020	0.01	4.15	8.69697	2.03908e-10	6.50255e-10	Up
CL2945.Contig2_All	1100	0.01	4.14	8.69349	2.67808e-11	8.85386e-11	Up
Unigene31553_All	873	0.01	4.1	8.67948	1.18211e-08	3.47049e-08	Up
Unigene31526_All	664	0.01	4.08	8.67243	2.6523e-06	6.862e-06	Up
CL1802.Contig1_All	555	0.01	4.07	8.66888	7.8158e-05	0.000180756	Up
CL2418.Contig2_All	692	0.01	4.05	8.66178	2.6523e-06	6.86054e-06	Up
Unigene31977_All	696	0.01	4.04	8.65821	1.34819e-06	3.55357e-06	Up
CL1918.Contig1_All	756	0.01	4.02	8.65105	3.48346e-07	9.47411e-07	Up
CL521.Contig2_All	1946	0.01	4.02	8.65105	4.0899e-20	1.81453e-19	Up
Unigene30494_All	700	0.01	4.01	8.64746	1.34819e-06	3.5546e-06	Up
CL2278.Contig1_All	511	0.01	3.99	8.64024	0.000302492	0.000663394	Up
Unigene30603_All	704	0.01	3.98	8.63662	1.34819e-06	3.55486e-06	Up
CL625.Contig1_All	470	1.08	425.7	8.62266	0	0	Up
Unigene31985_All	1187	0.01	3.9	8.60733	1.3613e-11	4.54586e-11	Up
Unigene32870_All	659	0.01	3.9	8.60733	5.21786e-06	1.32128e-05	Up
CL965.Contig1_All	1040	0.01	3.87	8.59619	7.89182e-10	2.44921e-09	Up
Unigene32078_All	888	0.01	3.86	8.59246	2.32556e-08	6.72888e-08	Up
Unigene32305_All	1143	0.01	3.85	8.58871	5.2686e-11	1.72123e-10	Up
Unigene31497_All	1230	0.01	3.84	8.58496	6.91964e-12	2.33833e-11	Up
Unigene32620_All	924	0.01	3.82	8.57743	1.18211e-08	3.47077e-08	Up
CL1693.Contig4_All	3602	0.01	3.75	8.55075	1.08788e-35	7.02193e-35	Up
Unigene30452_All	679	0.01	3.75	8.55075	5.21786e-06	1.32118e-05	Up
Unigene31354_All	537	0.01	3.73	8.54303	0.00015376	0.000346955	Up
Unigene32987_All	655	0.01	3.72	8.53916	1.02651e-05	2.54457e-05	Up
Unigene30478_All	512	0.01	3.69	8.52748	0.000302492	0.000663115	Up
Unigene33025_All	718	0.01	3.69	8.52748	2.6523e-06	6.86005e-06	Up
Unigene32226_All	633	0.01	3.66	8.5157	2.01944e-05	4.89479e-05	Up
Unigene30539_All	516	0.01	3.65	8.51175	0.000302492	0.000663274	Up
Unigene30753_All	546	0.01	3.65	8.51175	0.00015376	0.000346912	Up
CL2582.Contig1_All	1418	0.01	3.63	8.50383	4.61958e-13	1.62853e-12	Up
CL2475.Contig3_All	1082	0.49	177.6	8.50163	0	0	Up
Unigene6707_All	1626	0.01	3.61	8.49586	4.0505e-15	1.53985e-14	Up
CL714.Contig4_All	4306	0.01	3.6	8.49185	2.8382e-41	2.05983e-40	Up
Unigene30853_All	886	0.01	3.58	8.48382	9.00056e-08	2.53058e-07	Up
CL1236.Contig2_All	872	0.01	3.57	8.47978	1.77068e-07	4.89946e-07	Up
Unigene30711_All	585	0.01	3.57	8.47978	7.8158e-05	0.00018071	Up
CL3423.Contig1_All	975	5.04	1787.29	8.47013	0	0	Up
CL2588.Contig2_All	330	20.59	7288.33	8.4675	0	0	Up
CL235.Contig2_All	248	12.49	4418.28	8.46657	0	0	Up
Unigene9115_All	1987	0.73	257.76	8.46392	0	0	Up
Unigene31853_All	559	0.01	3.53	8.46352	0.00015376	0.000346826	Up
Unigene32909_All	866	0.01	3.52	8.45943	1.77068e-07	4.89798e-07	Up
Unigene30429_All	531	0.01	3.5	8.45121	0.000302492	0.000663434	Up
Unigene7235_All	750	2.65	922.66	8.44366	0	0	Up
Unigene30691_All	1341	0.01	3.48	8.44294	6.91964e-12	2.33811e-11	Up
CL630.Contig3_All	3878	0.01	3.47	8.43879	1.08788e-35	7.02069e-35	Up
Unigene7038_All	255	3.21	1112.84	8.43746	0	0	Up
Unigene30699_All	725	0.01	3.45	8.43045	5.21786e-06	1.32201e-05	Up
Unigene32370_All	569	0.01	3.44	8.42626	0.00015376	0.000346719	Up
Unigene31952_All	668	0.01	3.41	8.41363	2.01944e-05	4.89674e-05	Up
Unigene30518_All	369	0.53	180.3	8.41019	2.46618e-101	4.31777e-100	Up
Unigene31093_All	574	0.01	3.4	8.40939	0.00015376	0.000346998	Up
Unigene32663_All	2609	0.14	47.36	8.4021	0	0	Up
CL597.Contig1_All	423	22.9	7668.53	8.38746	0	0	Up
CL154.Contig4_All	642	0.01	3.32	8.37504	7.8158e-05	0.000180722	Up
Unigene5112_All	463	27.68	9153.46	8.36933	0	0	Up
CL2221.Contig3_All	698	0.01	3.26	8.34873	2.01944e-05	4.89576e-05	Up
Unigene30538_All	626	0.01	3.25	8.3443	7.8158e-05	0.000180733	Up
Unigene30577_All	693	0.01	3.25	8.3443	2.01944e-05	4.89414e-05	Up
Unigene30817_All	660	0.01	3.25	8.3443	3.97286e-05	9.42349e-05	Up
Unigene31729_All	560	0.01	3.25	8.3443	0.000302492	0.000663753	Up
CL2972.Contig2_All	528	6.08	1973.12	8.34219	0	0	Up
CL2882.Contig2_All	2734	0.04	12.94	8.33762	4.78158e-89	7.30232e-88	Up
CL179.Contig1_All	699	0.01	3.19	8.31741	3.97286e-05	9.41921e-05	Up
CL1974.Contig3_All	1865	0.47	149.93	8.31741	0	0	Up
CL907.Contig6_All	690	0.01	3.19	8.31741	3.97286e-05	9.41676e-05	Up
Unigene30556_All	567	0.01	3.19	8.31741	0.000302492	0.000663514	Up
CL630.Contig1_All	3851	0.01	3.18	8.31288	1.85847e-32	1.11255e-31	Up
Unigene31821_All	705	0.01	3.18	8.31288	2.01944e-05	4.89544e-05	Up
Unigene32985_All	943	0.01	3.18	8.31288	1.77068e-07	4.90021e-07	Up
CL2554.Contig2_All	712	0.2	63.33	8.30675	1.95871e-93	3.13988e-92	Up
Unigene24_All	565	2.76	869.3	8.29904	0	0	Up
Unigene31170_All	375	1.04	324.75	8.2866	1.94698e-186	6.69854e-185	Up
Unigene32426_All	1407	0.01	3.12	8.2854	2.67808e-11	8.85225e-11	Up
Unigene31298_All	751	0.01	3.11	8.28077	1.02651e-05	2.54422e-05	Up
Unigene32346_All	1043	0.01	3.06	8.25739	4.57508e-08	1.30401e-07	Up
Unigene32989_All	620	0.01	3.06	8.25739	0.00015376	0.000346783	Up
Unigene32263_All	657	0.01	3.05	8.25267	7.8158e-05	0.000180791	Up
Unigene31845_All	588	0.01	3.04	8.24793	0.000302492	0.000663314	Up
Unigene1179_All	518	2.5	751.29	8.2313	0	0	Up
Unigene32155_All	2651	0.04	11.98	8.22641	1.08711e-79	1.47437e-78	Up
Unigene32279_All	955	0.01	2.99	8.224	3.48346e-07	9.47199e-07	Up
CL1184.Contig7_All	1769	0.01	2.98	8.21917	1.19361e-13	4.30178e-13	Up
Unigene30964_All	672	0.01	2.96	8.20945	7.8158e-05	0.000180779	Up
CL3039.Contig1_All	545	0.58	170.41	8.19874	3.75008e-174	1.20601e-172	Up
CL3423.Contig9_All	734	44.68	13101.8	8.19592	0	0	Up
Unigene31862_All	789	0.01	2.92	8.18982	1.02651e-05	2.54336e-05	Up
CL1400.Contig1_All	2057	0.01	2.9	8.17991	2.05892e-15	7.92138e-15	Up
Unigene30540_All	477	0.35	101.41	8.17863	7.8797e-86	1.155e-84	Up
CL357.Contig5_All	1429	0.01	2.89	8.17493	2.03908e-10	6.50369e-10	Up
Unigene30749_All	1249	0.01	2.88	8.16993	3.05434e-09	9.21177e-09	Up
CL2828.Contig1_All	1873	0.01	2.84	8.14975	6.06724e-14	2.21244e-13	Up
Unigene589_All	1640	0.01	2.83	8.14466	6.91964e-12	2.33854e-11	Up
Unigene31722_All	851	0.01	2.82	8.13955	5.21786e-06	1.32238e-05	Up
Unigene32640_All	697	0.01	2.82	8.13955	7.8158e-05	0.000180699	Up
CL105.Contig2_All	622	0.01	2.81	8.13443	0.000302492	0.000663075	Up
Unigene30472_All	855	0.01	2.8	8.12928	5.21786e-06	1.3221e-05	Up
CL1541.Contig1_All	1657	0.21	58.77	8.12855	9.92702e-235	4.32531e-233	Up
CL506.Contig5_All	825	0.01	2.77	8.11374	1.02651e-05	2.54319e-05	Up
CL155.Contig1_All	920	0.01	2.76	8.10852	2.6523e-06	6.86249e-06	Up
Unigene32801_All	264	1	270.08	8.07724	7.36164e-81	1.01119e-79	Up
Unigene30685_All	1372	0.01	2.63	8.03892	3.05434e-09	9.21406e-09	Up
Unigene2981_All	939	1.15	301.37	8.03376	0	0	Up
Unigene30550_All	655	0.01	2.62	8.03342	0.000302492	0.000663354	Up
Unigene30414_All	703	0.01	2.59	8.01681	0.00015376	0.000346934	Up
Unigene30586_All	792	0.01	2.57	8.00562	3.97286e-05	9.41982e-05	Up
Unigene31158_All	749	0.01	2.57	8.00562	7.8158e-05	0.000180802	Up
Unigene33102_All	1840	0.2	51.29	8.00253	6.31424e-228	2.67139e-226	Up
CL1002.Contig3_All	738	0.01	2.54	7.98868	0.00015376	0.000346698	Up
Unigene32708_All	678	0.01	2.51	7.97154	0.000302492	0.000663793	Up
CL2969.Contig2_All	973	20.26	5074.88	7.9686	0	0	Up
Unigene32154_All	5185	0.2	50	7.96578	0	0	Up
Unigene32452_All	769	0.01	2.49	7.96	7.8158e-05	0.000180768	Up
CL78.Contig1_All	1404	0.01	2.44	7.93074	6.0088e-09	1.78638e-08	Up
Unigene1397_All	699	13.7	3334.44	7.92712	0	0	Up
CL1753.Contig1_All	3287	0.01	2.43	7.92481	2.73044e-21	1.24908e-20	Up
Unigene32662_All	1808	0.07	16.86	7.91203	3.88316e-74	4.93432e-73	Up
CL638.Contig5_All	2382	0.01	2.4	7.90689	4.0505e-15	1.54017e-14	Up
CL107.Contig2_All	1017	0.01	2.39	7.90087	5.21786e-06	1.32192e-05	Up
Unigene30758_All	784	0.01	2.37	7.88874	0.00015376	0.000346977	Up
Unigene32988_All	756	0.01	2.36	7.88264	0.00015376	0.000347041	Up
Unigene2594_All	811	1.89	444.98	7.87921	0	0	Up
Unigene32738_All	1840	0.07	16.48	7.87915	7.60996e-74	9.62969e-73	Up
CL2476.Contig2_All	970	0.28	64.52	7.84818	3.34452e-138	8.39445e-137	Up
Unigene33074_All	869	0.01	2.29	7.8392	3.97286e-05	9.41615e-05	Up
Unigene23_All	281	12.32	2792.85	7.82459	0	0	Up
Unigene2558_All	2536	0.99	223.06	7.81579	0	0	Up
Unigene32127_All	1768	0.14	31.33	7.80597	3.08488e-133	7.40148e-132	Up
Unigene30670_All	742	0.01	2.23	7.8009	0.000302492	0.000663634	Up
Unigene32135_All	224	2.82	607.15	7.75021	1.08867e-127	2.4599e-126	Up
CL427.Contig2_All	1467	31.23	6678.95	7.74054	0	0	Up
Unigene32228_All	1045	0.25	53.41	7.73904	9.03868e-125	1.99173e-123	Up
Unigene32545_All	844	0.01	2.06	7.6865	0.00015376	0.000346869	Up
CL2284.Contig1_All	498	27.47	5644.12	7.68275	0	0	Up
CL1559.Contig2_All	2159	9.94	2009.29	7.65922	0	0	Up
Unigene31466_All	1258	0.1	20	7.64386	2.2756e-58	2.28179e-57	Up
Unigene14784_All	531	24.57	4905.71	7.64142	0	0	Up
CL3181.Contig2_All	2830	0.01	1.92	7.58496	1.56765e-14	5.8284e-14	Up
CL2621.Contig2_All	1300	0.01	1.91	7.57743	1.34819e-06	3.55331e-06	Up
Unigene32732_All	2390	0.05	9.4	7.55459	9.60576e-56	9.2139e-55	Up
Unigene32625_All	1650	0.08	14.66	7.51767	4.45506e-58	4.44762e-57	Up
CL2761.Contig2_All	2026	0.18	32.84	7.51131	1.74236e-160	5.14095e-159	Up
Unigene30889_All	1083	1.09	198.17	7.50627	0	0	Up
Unigene30772_All	1587	0.31	55.54	7.48512	2.8697e-207	1.10396e-205	Up
Unigene31034_All	3004	0.43	75.63	7.45848	0	0	Up
CL2945.Contig1_All	970	0.01	1.74	7.44294	0.00015376	0.000346591	Up
Unigene5276_All	855	35.43	6131.42	7.43511	0	0	Up
CL2476.Contig1_All	1180	0.88	150.56	7.41862	0	0	Up
CL1559.Contig3_All	2160	5.47	929.9	7.40939	0	0	Up
CL1819.Contig3_All	4331	0.06	10	7.38082	1.34359e-109	2.55471e-108	Up
Unigene1184_All	909	2.54	422.23	7.37706	0	0	Up
CL1976.Contig1_All	597	4.1	665.16	7.34193	0	0	Up
CL521.Contig1_All	3034	0.08	12.81	7.32305	1.76002e-96	2.9242e-95	Up
Unigene30943_All	212	11.16	1778.06	7.31582	0	0	Up
Unigene30467_All	573	41.75	6649.94	7.31542	0	0	Up
Unigene30593_All	2462	0.05	7.94	7.31107	1.86365e-48	1.56783e-47	Up
CL2362.Contig1_All	958	0.14	22.12	7.30378	1.04273e-46	8.49959e-46	Up
Unigene32659_All	2470	0.1	15.77	7.30104	1.31677e-95	2.16605e-94	Up
Unigene7786_All	880	3.42	538.74	7.29945	0	0	Up
CL30.Contig2_All	1338	0.85	131.12	7.26921	0	0	Up
CL1559.Contig1_All	1818	7.12	1087.54	7.25498	0	0	Up
Unigene30635_All	587	1.05	159.98	7.25136	1.49296e-177	4.92285e-176	Up
CL2385.Contig2_All	1542	0.27	40.75	7.2377	4.46226e-147	1.19657e-145	Up
Unigene31567_All	2352	0.2	29.49	7.20408	6.01374e-168	1.84453e-166	Up
CL3401.Contig1_All	1370	0.01	1.45	7.17991	2.01944e-05	4.89641e-05	Up
Unigene30746_All	1785	0.14	20.03	7.16059	3.99758e-85	5.79673e-84	Up
CL2935.Contig1_All	4860	0.1	14.28	7.15785	1.21675e-174	3.9234e-173	Up
CL1898.Contig1_All	1795	0.08	11.18	7.1267	1.86365e-48	1.56819e-47	Up
CL1280.Contig3_All	1127	0.01	1.39	7.11894	0.000302492	0.000663833	Up
CL2969.Contig1_All	1042	13.03	1804.01	7.11323	0	0	Up
Unigene10244_All	278	4.5	617.51	7.10039	1.0235e-198	3.77412e-197	Up
Unigene5373_All	2622	2.22	304.05	7.09761	0	0	Up
Unigene253_All	810	2.06	280.19	7.08762	0	0	Up
Unigene3415_All	2023	0.9	120.24	7.06178	0	0	Up
Unigene4552_All	544	8.45	1108.28	7.03516	0	0	Up
CL763.Contig1_All	613	0.25	32.45	7.02015	1.46666e-38	1.00541e-37	Up
Unigene32658_All	2767	0.13	16.63	6.99913	1.92546e-112	3.77321e-111	Up
Unigene32053_All	978	0.14	17.59	6.97318	5.59414e-38	3.78924e-37	Up
Unigene30387_All	239	1.23	151.56	6.94509	1.58789e-36	1.04415e-35	Up
CL60.Contig2_All	736	13.34	1639.25	6.94113	0	0	Up
CL188.Contig1_All	686	7.87	965.27	6.93843	0	0	Up
Unigene30852_All	2301	0.73	88.87	6.92766	0	0	Up
Unigene30395_All	2255	0.01	1.19	6.89482	1.77068e-07	4.89909e-07	Up
CL23.Contig2_All	771	0.92	108.75	6.88517	8.10196e-171	2.52971e-169	Up
Unigene32891_All	728	0.39	45.92	6.8795	1.10518e-67	1.28482e-66	Up
CL617.Contig2_All	1619	0.01	1.17	6.87036	3.97286e-05	9.42166e-05	Up
Unigene32322_All	610	0.5	58.46	6.86938	2.90246e-68	3.40572e-67	Up
CL3059.Contig2_All	1340	0.09	10.45	6.85936	1.84474e-32	1.10451e-31	Up
CL2392.Contig1_All	2725	2.18	246.23	6.81953	0	0	Up
Unigene30409_All	2678	0.01	1.12	6.80735	2.32556e-08	6.72942e-08	Up
CL1476.Contig1_All	1783	0.07	7.83	6.80551	2.48494e-33	1.52129e-32	Up
Unigene30703_All	352	1.16	125.24	6.75443	9.47646e-63	1.01976e-61	Up
CL647.Contig4_All	2800	0.01	1.05	6.71425	4.57508e-08	1.30412e-07	Up
CL855.Contig7_All	4050	0.14	14.36	6.68049	1.10649e-142	2.87617e-141	Up
CL619.Contig1_All	2075	0.01	1.02	6.67243	5.21786e-06	1.32137e-05	Up
Unigene32126_All	778	0.18	17.86	6.63259	5.56414e-29	3.10606e-28	Up
Unigene7846_All	1310	1.36	132.6	6.60733	0	0	Up
Unigene30553_All	3591	0.15	14.44	6.58896	2.89506e-127	6.50924e-126	Up
Unigene7301_All	4082	4.64	444.57	6.58214	0	0	Up
Unigene33896_All	222	12.96	1236.66	6.57624	6.83424e-245	3.08463e-243	Up
CL188.Contig2_All	537	18.11	1725.99	6.57449	0	0	Up
CL2907.Contig2_All	1999	0.06	5.63	6.55203	5.92294e-27	3.15104e-26	Up
Unigene33095_All	373	1.57	147.17	6.55058	1.57555e-80	2.15767e-79	Up
CL2158.Contig3_All	1301	0.54	49.77	6.52617	5.3212e-145	1.40724e-143	Up
CL580.Contig1_All	3678	0.01	0.92	6.52356	1.55256e-09	4.7544e-09	Up
CL480.Contig1_All	4580	2.09	190.11	6.50719	0	0	Up
CL2935.Contig2_All	493	10.08	903.04	6.48522	0	0	Up
Unigene32717_All	1271	0.2	17.81	6.47654	7.12466e-51	6.27455e-50	Up
CL686.Contig3_All	1802	0.07	6.22	6.47342	1.15333e-26	6.0949e-26	Up
Unigene30741_All	866	1.11	97.17	6.45188	2.99348e-173	9.50951e-172	Up
Unigene32128_All	4030	0.29	24.69	6.41173	1.21414e-240	5.42627e-239	Up
Unigene2353_All	1811	1.62	137.06	6.40267	0	0	Up
Unigene31074_All	698	0.21	17.5	6.38082	1.22048e-24	6.12996e-24	Up
Unigene30661_All	716	0.8	66.38	6.3746	2.1772e-93	3.48706e-92	Up
Unigene8907_All	1508	2.07	168.94	6.35074	0	0	Up
CL2855.Contig2_All	456	1.89	151.7	6.32669	6.8449e-113	1.35006e-111	Up
Unigene31033_All	329	0.65	50.49	6.27941	1.28373e-22	6.12217e-22	Up
Unigene32667_All	1769	0.56	43.34	6.27413	7.94848e-175	2.56752e-173	Up
CL341.Contig1_All	1658	0.17	13.1	6.26789	2.69862e-50	2.34939e-49	Up
Unigene31735_All	1800	0.07	5.34	6.25334	6.6039e-23	3.17142e-22	Up
CL1400.Contig4_All	2085	0.06	4.46	6.21594	2.49506e-22	1.18049e-21	Up
Unigene32137_All	3191	0.11	8.13	6.20768	2.5022e-62	2.67368e-61	Up
CL1989.Contig3_All	915	17.08	1260.56	6.20561	0	0	Up
Unigene31524_All	610	0.25	18.28	6.19219	1.83026e-21	8.42241e-21	Up
Unigene30628_All	1857	0.2	14.53	6.18289	2.5022e-62	2.67446e-61	Up
Unigene10092_All	3223	2.44	174.6	6.16103	0	0	Up
Unigene30728_All	1625	0.08	5.68	6.14975	9.42112e-22	4.38015e-21	Up
Unigene32244_All	1758	0.07	4.87	6.12042	2.60278e-20	1.16111e-19	Up
Unigene31934_All	2231	0.43	29.49	6.09975	9.0109e-152	2.52008e-150	Up
Unigene33097_All	1755	0.28	18.98	6.08291	8.44474e-76	1.09637e-74	Up
Unigene7525_All	1117	1.4	91.55	6.03106	3.5364e-216	1.42036e-214	Up
CL1745.Contig1_All	2885	0.09	5.83	6.01743	3.41936e-40	2.42372e-39	Up
Unigene4438_All	528	8.82	568.96	6.0114	0	0	Up
Unigene32234_All	838	0.16	10.29	6.00703	5.2172e-18	2.1822e-17	Up
CL188.Contig3_All	300	3.86	244.18	5.9832	9.0671e-89	1.38008e-87	Up
Unigene3877_All	823	2.87	181.49	5.9827	1.93929e-295	1.06352e-293	Up
CL60.Contig3_All	254	31.34	1979.97	5.98133	0	0	Up
CL427.Contig1_All	526	14.33	894.93	5.96466	0	0	Up
Unigene31483_All	1650	0.08	4.93	5.94544	3.69086e-19	1.59481e-18	Up
CL1609.Contig1_All	1713	0.43	26.18	5.92798	3.81062e-100	6.57688e-99	Up
CL886.Contig3_All	874	0.16	9.55	5.89936	1.01107e-17	4.19341e-17	Up
Unigene31935_All	1718	0.65	38.38	5.88377	7.8753e-147	2.1056e-145	Up
CL2197.Contig4_All	4530	0.01	0.57	5.83289	1.77068e-07	4.89872e-07	Up
CL638.Contig6_All	2632	0.01	0.57	5.83289	0.00015376	0.000346805	Up
Unigene31535_All	575	0.27	15.39	5.83289	1.42274e-16	5.68175e-16	Up
Unigene31523_All	543	0.29	16.39	5.82062	2.75382e-16	1.08996e-15	Up
Unigene6799_All	416	137.52	7724.04	5.81164	0	0	Up
CL2643.Contig1_All	533	0.6	33.47	5.80176	2.76794e-31	1.61977e-30	Up
Unigene393_All	3498	2.41	132.63	5.78223	0	0	Up
CL2475.Contig5_All	789	0.18	9.87	5.77698	5.32884e-16	2.09032e-15	Up
Unigene32143_All	2216	0.33	17.88	5.75974	4.12154e-90	6.36092e-89	Up
Unigene32310_All	907	0.3	16.22	5.75667	2.00218e-30	1.15043e-29	Up
Unigene2593_All	839	6.74	362.41	5.74873	0	0	Up
Unigene32152_All	4426	0.39	20.88	5.7425	8.60216e-216	3.4436e-214	Up
CL589.Contig1_All	2373	0.1	5.26	5.71699	5.40048e-29	3.01562e-28	Up
Unigene9190_All	488	4.43	228.04	5.68584	1.33973e-180	4.47423e-179	Up
Unigene30506_All	3076	0.19	9.71	5.6754	3.35208e-69	3.98848e-68	Up
Unigene31652_All	1656	0.15	7.66	5.67431	1.0433e-28	5.78417e-28	Up
Unigene30672_All	1420	0.18	9.01	5.64546	2.01518e-28	1.11115e-27	Up
Unigene30855_All	1342	0.09	4.48	5.63743	1.0363e-13	3.75376e-13	Up
Unigene30457_All	932	0.14	6.87	5.61681	1.0363e-13	3.75413e-13	Up
Unigene31384_All	1020	0.13	6.29	5.59648	5.36886e-14	1.96327e-13	Up
CL2982.Contig2_All	452	1.15	55.58	5.59486	6.11596e-40	4.31334e-39	Up
Unigene1544_All	337	26.84	1289.93	5.58676	0	0	Up
Unigene31573_All	1185	0.55	26.27	5.57784	1.7269e-65	1.92712e-64	Up
CL2643.Contig2_All	599	0.51	24.33	5.5761	2.01146e-26	1.05518e-25	Up
Unigene30677_All	694	0.21	9.73	5.53398	1.99953e-13	7.15332e-13	Up
Unigene32047_All	363	0.55	25.43	5.53096	1.99953e-13	7.15262e-13	Up
Unigene436_All	2349	2.91	133.73	5.52216	0	0	Up
Unigene6485_All	463	10.7	490.01	5.51713	0	0	Up
Unigene4215_All	457	4.52	206.58	5.51423	1.32901e-146	3.54555e-145	Up
Unigene32973_All	1505	0.08	3.62	5.49985	1.43294e-12	4.96088e-12	Up
Unigene31383_All	1321	0.1	4.47	5.4822	1.99953e-13	7.15192e-13	Up
CL1585.Contig3_All	1499	0.17	7.59	5.48049	2.78028e-25	1.41889e-24	Up
Unigene32318_All	2241	0.11	4.88	5.47131	2.78028e-25	1.41909e-24	Up
CL2458.Contig2_All	1314	0.13	5.73	5.46195	3.79458e-17	1.54275e-16	Up
Unigene1416_All	1114	7.74	338.9	5.45238	0	0	Up
Unigene30666_All	609	7.23	306.67	5.40655	0	0	Up
Unigene31071_All	1397	0.18	7.43	5.36729	1.01122e-22	4.83522e-22	Up
CL2255.Contig1_All	1348	15.78	648.56	5.36107	0	0	Up
Unigene30530_All	2025	0.18	7.36	5.35364	2.16184e-33	1.32438e-32	Up
Unigene32338_All	798	0.35	13.74	5.29488	1.38096e-21	6.38709e-21	Up
CL2621.Contig1_All	1135	0.11	4.31	5.29211	1.3961e-10	4.47245e-10	Up
Unigene31347_All	1455	0.52	20.21	5.28041	3.50996e-62	3.74064e-61	Up
CL1187.Contig2_All	2471	0.2	7.69	5.26491	1.27605e-42	9.55964e-42	Up
Unigene3855_All	718	6.62	253.32	5.25799	0	0	Up
Unigene922_All	1080	0.36	13.76	5.25634	1.47952e-30	8.51857e-30	Up
Unigene30438_All	260	2.71	103.53	5.25561	3.89178e-28	2.13107e-27	Up
CL1819.Contig2_All	4330	0.35	13.12	5.22827	5.75994e-128	1.30472e-126	Up
CL1060.Contig1_All	2358	0.37	13.75	5.21576	2.1936e-71	2.68361e-70	Up
Unigene31249_All	952	0.14	5.19	5.21224	1.3961e-10	4.47206e-10	Up
CL897.Contig2_All	2914	0.17	6.27	5.20486	3.33358e-41	2.41215e-40	Up
CL3319.Contig1_All	1207	0.11	4.03	5.1952	7.26948e-11	2.35885e-10	Up
Unigene31475_All	1543	0.16	5.86	5.19476	6.90992e-20	3.05156e-19	Up
Unigene4086_All	1787	0.55	20.14	5.19449	6.58068e-77	8.64209e-76	Up
Unigene3363_All	999	128.08	4642.48	5.17978	0	0	Up
CL2535.Contig1_All	334	548.95	19559.5	5.15505	0	0	Up
CL2205.Contig1_All	671	0.44	15.66	5.15344	2.53988e-19	1.10388e-18	Up
Unigene32901_All	1160	0.22	7.79	5.14605	4.86704e-19	2.09806e-18	Up
Unigene32655_All	1126	0.35	11.87	5.08382	1.89927e-27	1.02341e-26	Up
CL2265.Contig2_All	1862	0.13	4.26	5.03427	1.25069e-17	5.16258e-17	Up
CL869.Contig3_All	3641	1.13	36.93	5.0304	4.7356e-293	2.56998e-291	Up
CL1746.Contig1_All	865	0.32	10.44	5.02791	6.53886e-18	2.72377e-17	Up
Unigene30609_All	2523	0.52	16.88	5.02066	8.25648e-92	1.30011e-90	Up
CL664.Contig4_All	903	3.17	101.36	4.99886	1.4275e-171	4.49176e-170	Up
Unigene32893_All	1107	0.24	7.54	4.97346	2.39124e-17	9.78305e-17	Up
CL156.Contig2_All	1103	0.12	3.74	4.96193	6.9101e-09	2.05098e-08	Up
Unigene28269_All	307	1.48	45.21	4.93297	1.66702e-16	6.63769e-16	Up
CL770.Contig1_All	1818	0.03	0.91	4.92283	7.8158e-05	0.000180745	Up
Unigene6124_All	1223	0.21	6.31	4.90918	3.18172e-16	1.2566e-15	Up
Unigene999_All	3744	0.03	0.9	4.90689	2.52172e-08	7.2849e-08	Up
Unigene32122_All	970	0.41	12.29	4.90572	1.64258e-23	8.01705e-23	Up
Unigene32716_All	595	0.26	7.71	4.89015	1.32062e-08	3.87276e-08	Up
CL1981.Contig2_All	481	48.64	1437.79	4.88557	0	0	Up
Unigene1904_All	342	4.26	121.8	4.83752	4.11932e-51	3.64188e-50	Up
CL2535.Contig2_All	334	991.3	27978.1	4.81883	0	0	Up
CL156.Contig1_All	1074	0.12	3.36	4.80735	9.16882e-08	2.57729e-07	Up
Unigene14688_All	239	1.23	34.34	4.80316	4.8108e-08	1.37013e-07	Up
CL2535.Contig4_All	301	280.26	7814.83	4.80138	0	0	Up
Unigene7126_All	565	0.55	15.24	4.79229	8.00042e-15	3.00791e-14	Up
CL1819.Contig4_All	4313	0.06	1.66	4.79008	1.66702e-16	6.63697e-16	Up
Unigene10055_All	611	2.23	61.69	4.78992	8.77302e-63	9.449e-62	Up
CL1989.Contig1_All	645	1.61	42.88	4.73517	4.47672e-48	3.7411e-47	Up
CL2392.Contig2_All	227	2.74	72.62	4.72812	2.89526e-14	1.06762e-13	Up
Unigene21485_All	811	9.11	240.86	4.7246	0	0	Up
Unigene32340_All	517	1.57	41.24	4.71521	1.46903e-33	9.03595e-33	Up
Unigene32060_All	1719	0.29	7.49	4.69084	7.26428e-27	3.8534e-26	Up
Unigene31248_All	867	0.16	4.13	4.69	1.74566e-07	4.83243e-07	Up
Unigene32222_All	597	0.26	6.69	4.68542	1.74566e-07	4.83279e-07	Up
CL1849.Contig1_All	3772	0.14	3.55	4.66432	1.17577e-29	6.66035e-29	Up
Unigene4216_All	2050	9.34	235.38	4.65543	0	0	Up
CL2469.Contig2_All	1234	0.21	5.24	4.64111	1.98438e-13	7.10539e-13	Up
CL2362.Contig2_All	974	0.82	19.92	4.60245	4.44478e-36	2.89407e-35	Up
Unigene2430_All	1770	57.06	1382.8	4.59897	0	0	Up
CL340.Contig2_All	578	0.27	6.47	4.58273	6.30626e-07	1.69516e-06	Up
CL2309.Contig1_All	2177	42.76	1023.56	4.58119	0	0	Up
Unigene30671_All	776	0.18	4.22	4.55117	1.19638e-06	3.16279e-06	Up
Unigene31297_All	853	0.16	3.75	4.55075	1.19638e-06	3.16302e-06	Up
CL1068.Contig1_All	1728	0.21	4.9	4.54432	1.1627e-17	4.8021e-17	Up
Unigene30934_All	1207	0.32	7.44	4.53916	6.14944e-18	2.56448e-17	Up
Unigene31990_All	791	0.18	4.12	4.51658	1.19638e-06	3.16256e-06	Up
Unigene32621_All	615	0.25	5.71	4.51349	1.19638e-06	3.16233e-06	Up
Unigene3506_All	3606	0.39	8.81	4.4976	3.89304e-66	4.40643e-65	Up
Unigene30771_All	777	0.18	4.03	4.48471	2.26656e-06	5.87444e-06	Up
CL2255.Contig2_All	664	16.05	358.32	4.4806	0	0	Up
Unigene32842_All	1258	0.51	11.33	4.47351	9.73534e-28	5.27938e-27	Up
Unigene4825_All	1718	0.29	6.38	4.45943	1.98077e-22	9.3997e-22	Up
Unigene31890_All	538	0.3	6.59	4.45724	2.26656e-06	5.87485e-06	Up
CL2690.Contig2_All	2423	4.25	92.81	4.44875	0	0	Up
Unigene9187_All	1504	1	21.8	4.44626	2.2174e-63	2.40316e-62	Up
Unigene6046_All	1822	0.54	11.58	4.42253	5.69306e-42	4.20199e-41	Up
Unigene32993_All	2658	0.36	7.66	4.41128	1.07237e-41	7.86251e-41	Up
Unigene31584_All	1610	0.31	6.56	4.40336	2.5052e-21	1.14705e-20	Up
Unigene5142_All	646	1.38	29.18	4.40224	4.12042e-31	2.39929e-30	Up
Unigene32375_All	697	0.21	4.43	4.39885	4.28774e-06	1.09067e-05	Up
Unigene1124_All	5448	1.27	26.79	4.39879	1.0423e-298	5.77684e-297	Up
Unigene30500_All	492	0.34	7.17	4.39837	4.28774e-06	1.09082e-05	Up
CL1970.Contig4_All	490	73.32	1545.05	4.3973	0	0	Up
CL136.Contig5_All	6580	0.81	16.9	4.38296	7.82806e-229	3.33117e-227	Up
Unigene33100_All	2114	0.57	11.84	4.37656	8.52978e-50	7.37139e-49	Up
CL1329.Contig1_All	398	123.87	2568.41	4.37398	0	0	Up
Unigene7703_All	2629	1.9	39.32	4.37119	3.33978e-204	1.25825e-202	Up
CL422.Contig6_All	806	0.21	4.34	4.36923	6.30626e-07	1.69504e-06	Up
CL1329.Contig3_All	1025	43.87	905.95	4.36812	0	0	Up
CL2925.Contig1_All	5057	0.3	6.17	4.36224	1.54239e-64	1.69477e-63	Up
Unigene32295_All	641	0.23	4.73	4.36213	8.0983e-06	2.01678e-05	Up
Unigene1341_All	1987	10.64	218.77	4.36184	0	0	Up
Unigene31527_All	998	0.4	8.13	4.34518	1.86058e-15	7.16811e-15	Up
Unigene698_All	1896	0.97	19.68	4.3426	1.26554e-72	1.57411e-71	Up
CL3186.Contig1_All	232	1.31	26.47	4.33672	8.0983e-06	2.01692e-05	Up
Unigene31757_All	823	0.17	3.43	4.3346	8.0983e-06	2.01664e-05	Up
CL373.Contig1_All	1082	0.28	5.61	4.3245	4.84262e-12	1.64299e-11	Up
CL1904.Contig1_All	2559	0.09	1.8	4.32193	4.09988e-10	1.28762e-09	Up
CL2481.Contig1_All	2040	0.14	2.8	4.32193	2.55988e-12	8.76585e-12	Up
CL1686.Contig2_All	2587	6.32	126.1	4.3185	0	0	Up
Unigene9993_All	1999	0.97	19.34	4.31746	3.6703e-75	4.72809e-74	Up
Unigene32896_All	1454	0.86	17.13	4.31604	2.48712e-47	2.05303e-46	Up
Unigene32505_All	2013	0.3	5.95	4.30986	3.62982e-24	1.80177e-23	Up
Unigene9234_All	689	14.87	294.61	4.30833	0	0	Up
CL2982.Contig1_All	1422	6.55	125.88	4.26441	0	0	Up
Unigene12945_All	398	9.84	186.46	4.24406	1.65644e-92	2.62875e-91	Up
Unigene5310_All	675	5.33	100.01	4.22986	6.0454e-107	1.1197e-105	Up
Unigene30938_All	1038	0.25	4.68	4.22651	1.44446e-09	4.42671e-09	Up
CL3165.Contig2_All	729	12.25	225.48	4.20215	3.0053e-262	1.45166e-260	Up
Unigene32630_All	750	0.19	3.49	4.19916	2.87344e-05	6.86437e-05	Up
Unigene31711_All	1023	0.13	2.38	4.19438	2.87344e-05	6.86482e-05	Up
Unigene32139_All	767	1.11	20.32	4.19427	1.83829e-26	9.65167e-26	Up
CL1308.Contig3_All	394	0.48	8.76	4.18982	2.87344e-05	6.86527e-05	Up
Unigene2036_All	422	2.56	46.21	4.17399	6.43002e-26	3.32902e-25	Up
CL1728.Contig2_All	2895	0.27	4.86	4.16993	1.20828e-28	6.69067e-28	Up
Unigene8127_All	833	1.66	29.58	4.15537	1.30401e-41	9.53408e-41	Up
Unigene30637_All	832	0.67	11.75	4.13236	3.16148e-17	1.2888e-16	Up
Unigene32165_All	1137	0.23	3.99	4.11668	5.06556e-09	1.51274e-08	Up
CL3211.Contig1_All	3698	0.95	16.1	4.08299	3.50768e-115	7.1107e-114	Up
Unigene31467_All	2139	0.51	8.63	4.08079	1.58498e-35	1.01981e-34	Up
Unigene31861_All	1008	0.4	6.76	4.07895	9.95562e-13	3.46608e-12	Up
CL205.Contig1_All	670	0.28	4.72	4.07529	4.28774e-06	1.09075e-05	Up
CL1418.Contig2_All	3160	0.56	9.4	4.06916	2.14552e-57	2.11359e-56	Up
CL1816.Contig8_All	3573	1.27	21.28	4.0666	2.09862e-146	5.59055e-145	Up
Unigene33105_All	618	0.24	4.02	4.06609	0.000101115	0.000230964	Up
Unigene31928_All	476	0.35	5.82	4.05559	0.000101115	0.000230949	Up
Unigene30570_All	1382	0.73	12.12	4.05335	8.53892e-31	4.94531e-30	Up
CL2092.Contig1_All	1220	0.18	2.98	4.04924	4.8108e-08	1.37024e-07	Up
Unigene1932_All	1275	1.91	31.62	4.04919	2.05604e-71	2.5187e-70	Up
Unigene3901_All	3966	0.88	14.43	4.03542	4.63254e-110	8.82676e-109	Up
CL1179.Contig4_All	4091	0.6	9.83	4.03416	7.01302e-78	9.31383e-77	Up
Unigene32623_All	1611	0.46	7.53	4.03294	6.094e-23	2.93234e-22	Up
Unigene6629_All	2992	2.21	35.8	4.01784	2.88498e-201	1.07689e-199	Up
CL909.Contig2_All	2163	0.17	2.75	4.01582	6.44706e-12	2.18025e-11	Up
Unigene30999_All	1329	0.38	6.11	4.0071	2.4704e-15	9.4745e-15	Up
CL1744.Contig1_All	1351	1.22	19.5	3.99852	7.01648e-47	5.73602e-46	Up
Unigene30605_All	2325	0.36	5.74	3.99498	8.5657e-26	4.42405e-25	Up
CL2966.Contig1_All	1104	0.24	3.82	3.99247	3.29442e-08	9.47584e-08	Up
CL1153.Contig2_All	1583	14.57	229.95	3.98025	0	0	Up
Unigene9666_All	1414	16.22	255.78	3.97906	0	0	Up
Unigene30474_All	546	0.29	4.49	3.95259	0.000188994	0.000424098	Up
CL762.Contig1_All	275	0.92	14.24	3.95217	0.000188994	0.000424072	Up
Unigene30579_All	650	0.23	3.53	3.93996	0.000188994	0.000424046	Up
Unigene2841_All	1103	0.12	1.84	3.9386	0.000188994	0.000424019	Up
Unigene31386_All	1563	5.1	77.61	3.92767	2.36026e-212	9.32571e-211	Up
Unigene3754_All	1441	8.46	128.48	3.92474	0	0	Up
Unigene32788_All	1069	0.37	5.59	3.91725	4.13666e-11	1.35446e-10	Up
CL1307.Contig2_All	1433	14.75	221.97	3.91158	0	0	Up
Unigene7730_All	716	2.41	36.21	3.90928	2.72906e-40	1.94084e-39	Up
Unigene32223_All	1157	1.12	16.71	3.89914	1.55548e-33	9.56606e-33	Up
Unigene31927_All	476	0.35	5.14	3.87634	0.000352274	0.00076878	Up
CL198.Contig1_All	338	0.62	9.01	3.86119	0.000352274	0.000768964	Up
CL1625.Contig1_All	2681	0.63	9.15	3.86035	1.04795e-45	8.38662e-45	Up
CL2004.Contig1_All	842	51.17	735.07	3.84451	0	0	Up
Unigene30416_All	475	0.36	5.15	3.8385	0.000352274	0.000768826	Up
Unigene7734_All	968	3.04	43.38	3.83489	3.82678e-68	4.48166e-67	Up
Unigene30569_All	2844	0.46	6.56	3.83399	4.77112e-35	3.03661e-34	Up
CL23.Contig4_All	517	6.66	94.92	3.83312	4.1854e-66	4.73294e-65	Up
Unigene31737_All	636	0.24	3.41	3.82867	0.000352274	0.000768918	Up
Unigene31036_All	980	0.27	3.83	3.82631	3.9147e-07	1.06137e-06	Up
Unigene30929_All	945	0.85	11.99	3.81823	3.40624e-19	1.47305e-18	Up
Unigene30_All	2816	2.44	34.33	3.81452	4.38348e-174	1.40723e-172	Up
Unigene33706_All	573	1.69	23.73	3.81162	5.41658e-20	2.39584e-19	Up
Unigene30851_All	860	0.32	4.48	3.80735	3.9147e-07	1.06129e-06	Up
Unigene32067_All	957	0.42	5.84	3.79751	4.85232e-10	1.51896e-09	Up
CL340.Contig1_All	4059	1.06	14.6	3.78383	1.55157e-108	2.91822e-107	Up
Unigene32844_All	929	0.44	6.05	3.78136	4.85232e-10	1.51883e-09	Up
CL252.Contig5_All	1913	1.22	16.74	3.77835	1.02509e-56	1.00037e-55	Up
Unigene33654_All	1866	0.07	0.95	3.7625	0.000352274	0.000768872	Up
Unigene2788_All	1578	8.67	116.98	3.75409	0	0	Up
Unigene6486_All	397	35.77	481.06	3.74939	1.02435e-214	4.07828e-213	Up
CL2004.Contig2_All	1037	1.91	25.65	3.74731	3.0453e-43	2.31325e-42	Up
Unigene8031_All	296	6.36	85.41	3.74731	7.55336e-24	3.72248e-23	Up
Unigene2580_All	3061	0.69	9.24	3.74322	1.6886e-51	1.50199e-50	Up
CL572.Contig2_All	1448	16.66	222.89	3.74187	0	0	Up
CL465.Contig4_All	648	41.5	554.76	3.74068	0	0	Up
CL1970.Contig5_All	2520	0.62	8.24	3.7323	8.0206e-38	5.41873e-37	Up
Unigene30542_All	1235	0.31	4.12	3.7323	1.64882e-09	5.03652e-09	Up
CL139.Contig1_All	1230	1.57	20.62	3.71521	1.88188e-42	1.40521e-41	Up
Unigene31945_All	3225	0.58	7.51	3.69469	5.61754e-44	4.33487e-43	Up
Unigene30640_All	846	0.33	4.26	3.69032	1.33485e-06	3.52121e-06	Up
CL650.Contig3_All	531	9.97	127.29	3.67438	3.03086e-88	4.57691e-87	Up
CL23.Contig1_All	630	9.86	124.14	3.65424	1.53022e-108	2.87955e-107	Up
Unigene8585_All	681	2.58	31.79	3.62313	1.46343e-31	8.61357e-31	Up
Unigene32123_All	902	0.9	11.08	3.62189	2.72546e-16	1.07897e-15	Up
CL589.Contig5_All	2896	0.41	5	3.60823	3.92636e-26	2.04616e-25	Up
CL242.Contig2_All	378	0.49	5.93	3.59718	0.000302492	0.000663195	Up
Unigene32730_All	518	0.94	11.19	3.57341	1.86942e-08	5.44667e-08	Up
Unigene7389_All	3383	20.4	239.46	3.55314	0	0	Up
Unigene30854_All	463	0.74	8.57	3.5337	8.26824e-06	2.05868e-05	Up
Unigene7660_All	1240	5.38	61.79	3.5217	7.29812e-120	1.55829e-118	Up
Unigene1332_All	2659	1.48	16.96	3.51847	9.00044e-77	1.18071e-75	Up
Unigene32299_All	330	3.24	37.03	3.51463	1.20761e-12	4.19593e-12	Up
Unigene32045_All	1342	1.89	21.59	3.51391	1.0229e-46	8.3417e-46	Up
CL3138.Contig2_All	1459	0.35	3.99	3.51096	2.70336e-10	8.57518e-10	Up
Unigene760_All	1927	1.26	14.26	3.50048	6.10914e-46	4.91061e-45	Up
Unigene31955_All	1737	1.13	12.75	3.4961	6.1636e-37	4.09436e-36	Up
Unigene1722_All	616	5.4	60.77	3.49233	2.61062e-50	2.27386e-49	Up
Unigene6811_All	856	13.18	145.2	3.46162	5.7229e-178	1.89048e-176	Up
CL299.Contig5_All	6324	192.29	2116	3.45998	0	0	Up
CL947.Contig8_All	2231	47.98	526.03	3.45464	0	0	Up
Unigene30567_All	1048	0.38	4.14	3.44556	1.13406e-07	3.17968e-07	Up
Unigene2304_All	1222	3.58	38.9	3.44174	2.0969e-73	2.63514e-72	Up
Unigene31428_All	2789	0.72	7.81	3.43925	3.43684e-37	2.29305e-36	Up
Unigene765_All	1770	0.83	9	3.43874	1.2507e-26	6.59797e-26	Up
Unigene9302_All	706	0.61	6.54	3.42241	2.06008e-07	5.686e-07	Up
CL153.Contig1_All	1515	0.41	4.39	3.42053	1.31099e-11	4.37985e-11	Up
Unigene31879_All	691	0.42	4.48	3.41504	2.75312e-05	6.58254e-05	Up
CL2022.Contig2_All	397	0.94	10.02	3.41408	2.75312e-05	6.58211e-05	Up
CL1264.Contig3_All	2938	2.21	23.45	3.40747	1.18403e-113	2.35572e-112	Up
Unigene10407_All	4077	0.8	8.42	3.39575	2.89752e-58	2.90222e-57	Up
Unigene4709_All	1955	1.18	12.41	3.39464	9.11586e-40	6.40552e-39	Up
Unigene9268_All	660	436.56	4584.18	3.39241	0	0	Up
Unigene3745_All	795	9.16	96.12	3.39142	3.18506e-106	5.87536e-105	Up
Unigene33302_All	431	58	600.29	3.37153	2.48896e-279	1.28934e-277	Up
Unigene3532_All	2305	2.24	22.93	3.35567	3.24402e-85	4.71527e-84	Up
CL1329.Contig2_All	374	37.84	383.92	3.34282	1.34717e-141	3.47946e-140	Up
Unigene8889_All	4328	0.91	9.21	3.33926	1.69086e-66	1.9276e-65	Up
Unigene9918_All	458	3	30.14	3.32865	1.45243e-16	5.79781e-16	Up
Unigene32881_All	976	0.41	4.11	3.32544	6.75302e-07	1.80343e-06	Up
CL2379.Contig1_All	2985	2.83	28.32	3.32295	9.50016e-137	2.35048e-135	Up
Unigene4515_All	1108	4.13	41.3	3.32193	1.56077e-67	1.81043e-66	Up
CL1556.Contig2_All	2153	1.31	13.08	3.31972	1.07901e-45	8.62948e-45	Up
CL1819.Contig1_All	4348	0.33	3.29	3.31755	7.79818e-25	3.93785e-24	Up
CL1953.Contig2_All	671	2.19	21.61	3.3027	6.1264e-20	2.70653e-19	Up
Unigene32800_All	841	0.66	6.51	3.30212	9.563e-09	2.81821e-08	Up
CL169.Contig2_All	1462	0.28	2.76	3.30117	2.06008e-07	5.68557e-07	Up
CL1816.Contig1_All	2789	1.05	10.35	3.30117	1.7092e-47	1.41504e-46	Up
Unigene7011_All	252	5.49	54.09	3.30048	1.39209e-10	4.46118e-10	Up
Unigene30858_All	1390	0.45	4.4	3.28951	2.50338e-10	7.95052e-10	Up
Unigene4526_All	2030	2.33	22.66	3.28175	3.45768e-72	4.27596e-71	Up
CL1086.Contig3_All	877	0.5	4.86	3.28096	3.73412e-07	1.01339e-06	Up
CL2605.Contig1_All	1092	2.47	23.99	3.27985	5.11512e-39	3.54241e-38	Up
Unigene31944_All	3271	0.68	6.6	3.27886	1.07899e-35	6.96699e-35	Up
Unigene3933_All	297	2.37	22.93	3.27428	1.2183e-06	3.21609e-06	Up
CL2067.Contig1_All	1491	1.01	9.75	3.27105	4.70922e-23	2.2729e-22	Up
CL918.Contig1_All	1378	2.11	20.33	3.2683	1.19709e-42	8.9773e-42	Up
Unigene32493_All	1005	0.4	3.84	3.26303	1.2183e-06	3.21655e-06	Up
Unigene32580_All	1186	0.33	3.16	3.25939	1.2183e-06	3.21632e-06	Up
Unigene30664_All	1245	0.72	6.88	3.25634	9.97404e-14	3.61394e-13	Up
CL80.Contig7_All	1622	1.56	14.88	3.25376	9.48902e-38	6.3954e-37	Up
Unigene32396_All	1255	0.71	6.72	3.24257	1.7866e-13	6.40915e-13	Up
Unigene30432_All	1261	0.51	4.81	3.23747	4.4944e-10	1.40898e-09	Up
CL3361.Contig2_All	1748	25.76	242.59	3.23532	0	0	Up
Unigene32074_All	2425	0.39	3.67	3.23423	4.83816e-15	1.83527e-14	Up
Unigene33099_All	698	1.25	11.67	3.2228	1.19177e-11	3.98557e-11	Up
CL3361.Contig1_All	1730	25.7	239.66	3.22115	0	0	Up
Unigene8609_All	3421	27.38	254.85	3.21845	0	0	Up
CL664.Contig2_All	1114	57.19	530.24	3.21281	0	0	Up
Unigene33041_All	1029	0.39	3.61	3.21045	2.1923e-06	5.68278e-06	Up
CL465.Contig3_All	625	366.68	3381.66	3.20514	0	0	Up
Unigene1675_All	802	14.98	137.71	3.20052	3.03648e-145	8.0361e-144	Up
Unigene32376_All	749	0.38	3.49	3.19916	0.000163389	0.000368113	Up
CL757.Contig2_All	2625	2.68	24.42	3.18776	4.6982e-99	8.03275e-98	Up
Unigene30581_All	422	3.41	30.95	3.1821	1.54299e-14	5.73729e-14	Up
Unigene2118_All	4646	2.14	19.42	3.18186	1.71908e-142	4.4558e-141	Up
Unigene4605_All	568	1.92	17.25	3.16742	1.01888e-12	3.54624e-12	Up
Unigene31235_All	837	0.5	4.48	3.1635	3.93422e-06	1.00439e-05	Up
Unigene31579_All	1609	0.46	4.1	3.15592	6.79276e-11	2.20475e-10	Up
Unigene30891_All	1287	0.4	3.55	3.14975	9.92686e-08	2.78758e-07	Up
CL1175.Contig4_All	611	0.74	6.48	3.1304	7.03986e-06	1.76451e-05	Up
Unigene31930_All	453	2.29	19.94	3.12225	1.20953e-10	3.8946e-10	Up
Unigene32628_All	751	0.57	4.94	3.11548	7.03986e-06	1.76463e-05	Up
Unigene4363_All	3974	7.41	64.16	3.11413	0	0	Up
Unigene9082_All	629	0.72	6.23	3.11316	7.03986e-06	1.76476e-05	Up
Unigene31426_All	895	0.46	3.97	3.10943	7.03986e-06	1.76488e-05	Up
Unigene30706_All	578	0.54	4.66	3.1093	0.00029364	0.000644523	Up
Unigene26_All	729	238.89	2043.73	3.09679	0	0	Up
Unigene31030_All	1048	0.5	4.26	3.09085	3.1558e-07	8.63512e-07	Up
Unigene223_All	2471	2.22	18.8	3.0821	9.31616e-70	1.11944e-68	Up
Unigene2735_All	1309	219.7	1843.6	3.06892	0	0	Up
CL3416.Contig2_All	2671	1.33	11.16	3.06884	6.23358e-46	5.00953e-45	Up
Unigene3591_All	1184	1.75	14.68	3.06843	5.05296e-25	2.56295e-24	Up
Unigene32337_All	1063	0.5	4.19	3.06695	3.1558e-07	8.63447e-07	Up
Unigene31479_All	1923	0.63	5.27	3.06438	6.37124e-16	2.49225e-15	Up
CL36.Contig5_All	3734	2.58	21.51	3.05956	1.16143e-121	2.51223e-120	Up
CL2615.Contig1_All	1635	3.45	28.49	3.04579	5.61466e-67	6.44714e-66	Up
CL2052.Contig2_All	2916	1.18	9.71	3.04068	5.77296e-43	4.35078e-42	Up
Unigene32303_All	881	0.62	5.1	3.04016	5.60576e-07	1.50887e-06	Up
Unigene6130_All	651	3.65	29.98	3.03803	2.78248e-24	1.38437e-23	Up
Unigene1163_All	1811	4.13	33.86	3.03537	5.24996e-88	7.9116e-87	Up
CL2613.Contig1_All	3775	1.58	12.92	3.03161	8.66616e-74	1.09548e-72	Up
Unigene8922_All	1449	50.47	411.83	3.02855	0	0	Up
Unigene4077_All	2609	4.11	33.38	3.02177	2.27854e-127	5.12939e-126	Up
Unigene3021_All	906	0.75	6.09	3.02148	2.5665e-08	7.41309e-08	Up
Unigene30621_All	1689	0.88	7.14	3.02035	2.6529e-18	1.11939e-17	Up
CL1385.Contig2_All	666	1.11	8.98	3.01616	2.5665e-08	7.4125e-08	Up
CL2844.Contig2_All	3201	0.9	7.23	3.006	1.82238e-35	1.17028e-34	Up
CL1259.Contig4_All	4065	2.7	21.58	2.99866	2.34672e-130	5.46504e-129	Up
Unigene8694_All	3531	1.76	14.04	2.9959	6.16882e-74	7.81691e-73	Up
Unigene7900_All	1133	18.27	145.63	2.99476	2.26892e-217	9.14312e-216	Up
CL1527.Contig4_All	2546	39.16	310.34	2.9864	0	0	Up
CL630.Contig2_All	3901	1.02	8.01	2.97323	5.0276e-47	4.12119e-46	Up
CL2999.Contig1_All	704	1.14	8.95	2.97285	4.5876e-09	1.37643e-08	Up
CL2884.Contig3_All	3044	0.73	5.69	2.96246	1.19042e-26	6.28997e-26	Up
CL1998.Contig2_All	816	0.51	3.96	2.95693	3.95626e-05	9.38595e-05	Up
Unigene32124_All	829	0.67	5.18	2.95072	1.7545e-06	4.5795e-06	Up
CL944.Contig2_All	1727	0.95	7.3	2.9419	1.2386e-18	5.28682e-18	Up
Unigene30607_All	650	0.69	5.3	2.94132	3.95626e-05	9.38534e-05	Up
CL2767.Contig2_All	975	1.37	10.42	2.92711	1.31885e-14	4.91893e-14	Up
Unigene31252_All	1258	0.92	6.99	2.92559	6.95262e-13	2.43756e-12	Up
CL3395.Contig1_All	2068	1.46	11.05	2.92001	7.27566e-33	4.41124e-32	Up
CL36.Contig2_All	5501	10.35	78.05	2.91477	0	0	Up
Unigene7369_All	3006	7.15	53.85	2.91293	9.54184e-229	4.05573e-227	Up
CL2428.Contig1_All	1956	1.68	12.64	2.91146	3.13206e-35	2.00146e-34	Up
Unigene870_All	617	0.73	5.45	2.90029	6.98338e-05	0.000161926	Up
Unigene8328_All	12376	2.61	19.39	2.89319	0	0	Up
Unigene32920_All	635	0.71	5.24	2.88368	6.98338e-05	0.000161936	Up
Unigene8866_All	4106	0.91	6.68	2.87591	2.68832e-40	1.91298e-39	Up
CL2892.Contig2_All	469	2.53	18.56	2.87499	9.40582e-10	2.90893e-09	Up
Unigene30960_All	1064	0.49	3.59	2.87313	5.42656e-06	1.37326e-05	Up
Unigene3590_All	854	0.64	4.68	2.87036	5.42656e-06	1.37317e-05	Up
Unigene4868_All	1769	4.1	29.97	2.86982	4.87822e-72	6.01433e-71	Up
CL488.Contig4_All	5251	10.06	73.27	2.86459	0	0	Up
CL374.Contig1_All	2000	1.42	10.26	2.85307	4.77184e-29	2.66786e-28	Up
CL2638.Contig4_All	1879	79.65	573.1	2.84704	0	0	Up
CL319.Contig8_All	3452	0.78	5.57	2.83613	7.56698e-28	4.11206e-27	Up
Unigene32627_All	761	0.56	3.96	2.822	0.000122769	0.000278558	Up
CL1972.Contig4_All	4606	0.83	5.83	2.81231	4.28132e-39	2.96948e-38	Up
Unigene5131_All	1152	11.38	79.81	2.81007	1.38832e-114	2.79419e-113	Up
Unigene31350_All	719	0.8	5.61	2.80993	9.4972e-06	2.35647e-05	Up
CL2524.Contig2_All	2193	2.47	17.26	2.80485	1.84252e-51	1.6369e-50	Up
Unigene4878_All	1505	1.83	12.78	2.80397	4.58144e-26	2.38312e-25	Up
Unigene2499_All	2854	2.94	20.46	2.79892	5.70226e-80	7.76824e-79	Up
Unigene9878_All	931	0.87	6.03	2.79307	6.08862e-08	1.72946e-07	Up
CL3165.Contig1_All	786	14.06	97.25	2.7901	4.26216e-88	6.42566e-87	Up
Unigene3188_All	1114	0.82	5.67	2.78965	4.97682e-09	1.48721e-08	Up
CL2506.Contig2_All	3878	1.39	9.53	2.77739	1.42732e-51	1.27207e-50	Up
CL2419.Contig1_All	3295	1.1	7.52	2.77323	1.07659e-34	6.79044e-34	Up
Unigene30850_All	1102	0.83	5.63	2.76195	8.63506e-09	2.56005e-08	Up
CL1970.Contig3_All	724	245.19	1657.77	2.75727	0	0	Up
CL1287.Contig1_All	1428	0.67	4.5	2.74769	1.64243e-09	5.01739e-09	Up
Unigene351_All	2207	2.13	14.26	2.74305	2.99868e-42	2.2309e-41	Up
Unigene553_All	381	81.08	541.53	2.73962	1.00146e-168	3.08465e-167	Up
CL3332.Contig2_All	2120	0.76	5.06	2.73507	2.94182e-15	1.12529e-14	Up
Unigene31470_All	1449	1.21	8.05	2.73398	7.4189e-16	2.89369e-15	Up
CL827.Contig1_All	3291	1.35	8.94	2.72732	1.34559e-40	9.64281e-40	Up
Unigene30568_All	1135	0.57	3.77	2.72553	2.27554e-06	5.89729e-06	Up
Unigene32311_All	2690	0.93	6.11	2.71587	7.2539e-23	3.48128e-22	Up
Unigene8194_All	2358	1.07	6.98	2.70562	1.24692e-22	5.95209e-22	Up
Unigene31375_All	583	1.06	6.91	2.70462	2.87792e-05	6.87462e-05	Up
Unigene1392_All	2122	5.18	33.61	2.69787	1.70563e-91	2.68e-90	Up
CL857.Contig2_All	1817	1.35	8.74	2.69467	2.49738e-21	1.14375e-20	Up
Unigene30437_All	741	0.75	4.85	2.69302	1.25583e-05	3.08451e-05	Up
CL299.Contig9_All	6536	116.56	753.5	2.69253	0	0	Up
Unigene30548_All	1518	0.58	3.74	2.68891	2.58152e-08	7.4547e-08	Up
Unigene1484_All	515	0.95	6.1	2.68281	0.000374378	0.000815359	Up
CL1403.Contig2_All	1017	0.65	4.17	2.68154	3.93444e-06	1.00438e-05	Up
Unigene32898_All	797	0.53	3.4	2.68147	0.000374378	0.000815408	Up
CL2638.Contig2_All	705	57.27	366.61	2.67839	7.90194e-272	3.98033e-270	Up
CL865.Contig3_All	1107	64.35	411.85	2.67811	0	0	Up
CL3418.Contig3_All	782	20.28	129.63	2.67627	3.79212e-111	7.29403e-110	Up
CL2136.Contig1_All	1785	1.31	8.32	2.66702	8.5712e-20	3.77151e-19	Up
CL3415.Contig1_All	1930	1.14	7.21	2.66097	1.0016e-18	4.28221e-18	Up
Unigene30523_All	361	2.21	13.91	2.654	4.98078e-05	0.000116334	Up
Unigene5781_All	623	4.83	30.4	2.65398	2.15154e-20	9.624e-20	Up
CL1767.Contig4_All	2137	0.67	4.21	2.65159	7.14548e-13	2.50445e-12	Up
Unigene2470_All	1001	2.13	13.38	2.65115	1.37378e-16	5.49045e-16	Up
Unigene32316_All	945	0.57	3.58	2.65093	4.98078e-05	0.000116327	Up
CL1991.Contig2_All	1434	50.58	317.58	2.65048	0	0	Up
CL587.Contig4_All	440	37.13	232.57	2.64701	1.00619e-88	1.52959e-87	Up
CL2128.Contig2_All	1003	0.8	5	2.64386	5.45524e-07	1.47063e-06	Up
CL802.Contig12_All	4727	0.4	2.48	2.63227	1.37378e-16	5.48985e-16	Up
Unigene32845_All	1142	0.91	5.62	2.62663	1.07898e-08	3.17591e-08	Up
Unigene3782_All	1073	37.84	233.05	2.62266	6.88284e-283	3.58075e-281	Up
Unigene6845_All	913	4.16	25.58	2.62036	4.71382e-27	2.51622e-26	Up
Unigene30625_All	1189	1.2	7.36	2.61667	1.83733e-11	6.09975e-11	Up
CL2638.Contig1_All	809	90.3	551.57	2.61075	0	0	Up
Unigene31578_All	1606	0.93	5.68	2.61059	2.64578e-12	9.0515e-12	Up
CL3351.Contig1_All	335	7.57	46.13	2.60734	4.51386e-12	1.53231e-11	Up
CL1637.Contig6_All	2483	164.56	997.9	2.60028	0	0	Up
CL3169.Contig1_All	1981	0.44	2.65	2.59042	1.3097e-07	3.66397e-07	Up
Unigene32168_All	921	0.59	3.55	2.58903	8.58392e-05	0.000198056	Up
CL2638.Contig3_All	1937	90.57	544.34	2.5874	0	0	Up
Unigene10132_All	1489	1.26	7.57	2.58687	1.36584e-14	5.09312e-14	Up
CL1854.Contig2_All	2635	2.09	12.5	2.58035	5.394e-42	3.98529e-41	Up
Unigene2140_All	4277	11.59	69.22	2.57831	0	0	Up
CL1161.Contig4_All	1882	0.34	2.02	2.57075	6.77958e-06	1.70021e-05	Up
Unigene32341_All	1111	1.06	6.26	2.5621	4.46304e-09	1.33939e-08	Up
CL1193.Contig6_All	3577	4.69	27.55	2.55439	6.51262e-123	1.41966e-121	Up
Unigene9964_All	875	150.01	879.67	2.5519	0	0	Up
Unigene10289_All	847	0.81	4.73	2.54585	1.99106e-05	4.82825e-05	Up
CL2251.Contig1_All	1985	0.43	2.51	2.54528	1.05767e-07	2.96846e-07	Up
Unigene5982_All	1383	4.57	26.62	2.54224	2.97764e-43	2.26232e-42	Up
Unigene10251_All	532	1.5	8.73	2.54102	1.99106e-05	4.82858e-05	Up
Unigene32089_All	740	0.77	4.48	2.54057	0.000147272	0.0003325	Up
CL589.Contig4_All	19641	0.27	1.57	2.53973	9.14954e-41	6.57228e-40	Up
CL1313.Contig1_All	1716	1.18	6.85	2.53732	3.37108e-15	1.28531e-14	Up
CL1265.Contig2_All	1615	21.29	123.52	2.5365	1.29529e-230	5.55739e-229	Up
CL664.Contig6_All	1089	74.15	429.9	2.53548	0	0	Up
Unigene745_All	721	0.8	4.63	2.53294	0.000147272	0.00033248	Up
CL1247.Contig6_All	7030	6.49	37.35	2.52482	0	0	Up
CL1991.Contig3_All	560	42.8	245.76	2.52157	6.00094e-126	1.33607e-124	Up
CL1942.Contig2_All	844	9.81	55.96	2.51207	1.00574e-49	8.67305e-49	Up
CL317.Contig3_All	1218	5.68	32.37	2.51069	4.66978e-45	3.67823e-44	Up
Unigene4302_All	3044	1.12	6.37	2.50779	1.11482e-24	5.60239e-24	Up
CL1527.Contig3_All	1469	22.29	126.08	2.49987	2.34884e-208	9.07414e-207	Up
Unigene3218_All	3506	5.74	32.46	2.49954	8.40014e-138	2.09825e-136	Up
CL2428.Contig2_All	1995	1.95	11.02	2.49858	6.00038e-27	3.19177e-26	Up
CL378.Contig3_All	633	2.6	14.65	2.49432	4.4285e-10	1.38868e-09	Up
Unigene32834_All	1300	0.88	4.93	2.48601	2.17876e-08	6.31665e-08	Up
Unigene10259_All	570	14.46	80.8	2.48229	8.52096e-43	6.40856e-42	Up
CL97.Contig2_All	5638	2.62	14.62	2.4803	1.86768e-101	3.27621e-100	Up
CL3415.Contig2_All	3463	1.83	10.21	2.48007	1.2643e-43	9.69258e-43	Up
CL1996.Contig4_All	3600	1.21	6.6	2.44746	2.65872e-29	1.49539e-28	Up
Unigene30626_All	2197	1.37	7.43	2.43919	5.36146e-20	2.37233e-19	Up
Unigene31450_All	803	0.87	4.71	2.43664	5.75462e-05	0.000133894	Up
CL1116.Contig2_All	888	0.77	4.16	2.43365	5.75462e-05	0.000133902	Up
Unigene1587_All	2913	9.38	50.57	2.43062	1.3121e-170	4.09333e-169	Up
Unigene9_All	2808	14.47	78.01	2.43059	4.60572e-252	2.13426e-250	Up
Unigene4516_All	1266	13.34	71.78	2.42782	7.94488e-98	1.34016e-96	Up
Unigene30403_All	778	0.72	3.85	2.41879	0.000427148	0.000912362	Up
Unigene5245_All	858	0.96	5.12	2.41504	1.33348e-05	3.26842e-05	Up
Unigene6258_All	1943	1.32	7.03	2.41299	1.15783e-16	4.63907e-16	Up
Unigene901_All	1126	7.06	37.4	2.4053	5.9363e-45	4.66776e-44	Up
CL3418.Contig1_All	811	27.67	145.71	2.39671	1.16696e-114	2.35257e-113	Up
CL865.Contig4_All	1718	247.75	1299.68	2.3912	0	0	Up
Unigene5832_All	3058	1.43	7.46	2.38316	2.67914e-27	1.4396e-26	Up
Unigene31351_All	938	1.15	5.98	2.37851	7.34618e-07	1.96054e-06	Up
CL2857.Contig1_All	854	1.47	7.64	2.37776	1.03947e-07	2.9176e-07	Up
CL2633.Contig1_All	2698	1.34	6.92	2.36854	2.2446e-22	1.06365e-21	Up
Unigene5918_All	1742	241.4	1244.78	2.36639	0	0	Up
Unigene5330_All	1358	1.49	7.67	2.36391	2.90494e-12	9.93159e-12	Up
CL23.Contig3_All	569	17.28	88.73	2.36032	3.52836e-44	2.73487e-43	Up
CL2502.Contig1_All	1080	119.71	610.57	2.35061	0	0	Up
Unigene3863_All	1674	1.18	5.93	2.32925	8.02006e-12	2.69545e-11	Up
Unigene30503_All	419	2.59	12.94	2.32081	3.75644e-05	8.91653e-05	Up
CL768.Contig1_All	1508	1.14	5.69	2.31939	2.05322e-10	6.54593e-10	Up
CL717.Contig2_All	2855	6.03	29.88	2.30895	8.01516e-94	1.2911e-92	Up
Unigene5329_All	2517	3.18	15.68	2.30183	9.08748e-44	6.98149e-43	Up
CL2502.Contig2_All	1183	121.42	597.47	2.29886	0	0	Up
CL2815.Contig1_All	2273	0.61	3	2.29808	9.89478e-09	2.91527e-08	Up
CL1816.Contig9_All	3516	5.05	24.65	2.28723	2.74362e-95	4.49089e-94	Up
CL230.Contig2_All	898	2.23	10.87	2.28524	8.25914e-11	2.67284e-10	Up
Unigene8516_All	2292	21.39	104.2	2.28435	1.06014e-251	4.90016e-250	Up
Unigene10702_All	217	12.11	58.98	2.28403	3.40252e-06	8.71455e-06	Up
CL1575.Contig2_All	1280	0.6	2.92	2.28293	6.26406e-05	0.000145459	Up
Unigene7327_All	3432	4.78	23.26	2.28277	2.44354e-87	3.65069e-86	Up
CL1971.Contig2_All	1671	1.61	7.82	2.28011	4.09844e-15	1.55791e-14	Up
CL265.Contig3_All	4870	3.19	15.48	2.27878	1.04477e-83	1.4901e-82	Up
Unigene32880_All	396	3.78	18.3	2.27539	3.40252e-06	8.71516e-06	Up
CL2405.Contig3_All	1570	1.01	4.87	2.26957	2.37162e-09	7.19137e-09	Up
Unigene9350_All	547	1.45	6.99	2.26924	0.000273202	0.000600314	Up
Unigene8470_All	2756	2.2	10.58	2.26576	2.52744e-32	1.50881e-31	Up
Unigene30440_All	862	5.13	24.51	2.25634	9.36042e-21	4.22064e-20	Up
CL2904.Contig2_All	1293	21.31	101.28	2.24875	2.24866e-128	5.11262e-127	Up
CL299.Contig6_All	6375	599.47	2833.94	2.24105	0	0	Up
CL601.Contig2_All	1120	1.14	5.34	2.22781	2.905e-07	7.965e-07	Up
CL239.Contig3_All	736	0.97	4.51	2.21707	0.000454438	0.00096997	Up
CL2046.Contig1_All	2903	0.95	4.41	2.21478	8.03482e-15	3.02053e-14	Up
Unigene4586_All	2374	1.62	7.52	2.21474	1.10576e-19	4.85271e-19	Up
Unigene743_All	898	0.76	3.52	2.2115	0.000454438	0.000970026	Up
CL111.Contig1_All	1126	1.5	6.94	2.20997	1.15566e-08	3.39556e-08	Up
Unigene31583_All	1255	0.92	4.25	2.20776	2.18568e-06	5.67126e-06	Up
CL865.Contig1_All	698	257.65	1188.79	2.20601	0	0	Up
Unigene17116_All	833	10.3	47.43	2.20316	5.12912e-36	3.3337e-35	Up
CL664.Contig5_All	1339	99.33	456.7	2.20095	0	0	Up
Unigene2143_All	636	13.16	60.49	2.20054	1.3809e-32	8.30887e-32	Up
Unigene25_All	515	586.8	2668.28	2.18497	0	0	Up
CL45.Contig1_All	3978	1.5	6.82	2.18481	1.50239e-29	8.50127e-29	Up
CL1968.Contig1_All	1396	1.53	6.93	2.17932	5.97946e-11	1.94875e-10	Up
Unigene31816_All	813	1.54	6.96	2.17616	3.58928e-06	9.18837e-06	Up
CL2904.Contig1_All	1233	22.61	101.91	2.17226	2.44926e-117	5.10412e-116	Up
CL281.Contig3_All	4847	4.89	21.96	2.16697	9.55664e-111	1.82951e-109	Up
CL2958.Contig1_All	2444	1.17	5.25	2.16581	3.70962e-14	1.36432e-13	Up
CL729.Contig4_All	842	2.01	8.93	2.15146	7.89754e-08	2.23268e-07	Up
Unigene9787_All	946	2.42	10.74	2.14992	2.774e-10	8.75736e-10	Up
Unigene32809_All	950	0.99	4.38	2.14543	6.52948e-05	0.000151603	Up
Unigene7270_All	1026	2.07	9.12	2.1394	1.14601e-09	3.5299e-09	Up
CL2544.Contig1_All	2076	1.84	8.1	2.13822	8.41112e-18	3.49408e-17	Up
Unigene9544_All	2385	2.71	11.9	2.1346	4.622e-29	2.58488e-28	Up
Unigene1338_All	3060	6.82	29.93	2.13375	1.58578e-91	2.49275e-90	Up
Unigene31489_All	594	5.41	23.7	2.13119	4.14094e-12	1.40781e-11	Up
Unigene8454_All	4312	2.99	13.07	2.12804	1.02491e-57	1.01735e-56	Up
Unigene5438_All	2995	2.01	8.73	2.11879	4.9153e-27	2.62147e-26	Up
Unigene2396_All	1776	8.44	36.6	2.11653	2.772e-62	2.95937e-61	Up
Unigene31495_All	918	0.89	3.85	2.11298	0.000282188	0.000619947	Up
Unigene9342_All	1441	0.96	4.14	2.10852	8.77778e-07	2.33798e-06	Up
CL3264.Contig2_All	776	28.94	124.5	2.10501	1.22591e-79	1.66014e-78	Up
CL762.Contig3_All	1096	2.15	9.24	2.10356	4.63488e-10	1.45214e-09	Up
CL130.Contig2_All	2819	1.76	7.52	2.09516	8.74224e-22	4.06711e-21	Up
CL1996.Contig1_All	3615	14.57	62.07	2.0909	6.13872e-218	2.48748e-216	Up
CL3264.Contig1_All	337	21.48	91.35	2.08841	3.6226e-18	1.52186e-17	Up
Unigene7426_All	2117	1.6	6.8	2.08746	2.32256e-15	8.91594e-15	Up
CL865.Contig2_All	2222	260.58	1103.19	2.08188	0	0	Up
Unigene10_All	4476	4.56	19.28	2.08	3.78236e-85	5.48901e-84	Up
CL1953.Contig1_All	3072	1.88	7.94	2.07841	8.6294e-25	4.34977e-24	Up
CL1991.Contig1_All	1323	98.35	413.46	2.07175	0	0	Up
CL542.Contig2_All	1436	0.99	4.16	2.07108	8.77778e-07	2.33816e-06	Up
Unigene442_All	690	1.9	7.96	2.06677	1.55399e-05	3.78623e-05	Up
CL464.Contig1_All	831	130.4	545.85	2.06556	0	0	Up
CL1617.Contig2_All	1898	2.09	8.74	2.06413	9.5932e-17	3.84794e-16	Up
CL1912.Contig2_All	1535	5.73	23.95	2.06342	2.0963e-34	1.31402e-33	Up
Unigene7420_All	6136	9.62	40.09	2.05913	2.11668e-238	9.32285e-237	Up
CL329.Contig1_All	3774	2.28	9.49	2.05737	8.32744e-36	5.38941e-35	Up
Unigene7528_All	1565	1.43	5.93	2.05202	1.20121e-09	3.6968e-09	Up
Unigene30421_All	1500	0.83	3.43	2.04703	9.62478e-06	2.38796e-05	Up
Unigene3126_All	530	2.42	9.95	2.03969	6.58774e-05	0.000152946	Up
CL872.Contig4_All	2410	6.96	28.58	2.03785	2.53718e-64	2.7803e-63	Up
Unigene3549_All	1615	1.92	7.88	2.03709	1.08433e-12	3.77152e-12	Up
CL1527.Contig1_All	1340	137.5	562.51	2.03245	0	0	Up
CL1420.Contig2_All	1258	1.12	4.53	2.01601	3.701e-06	9.47104e-06	Up
CL3418.Contig2_All	806	33.81	136.68	2.01528	2.0649e-86	3.05372e-85	Up
CL560.Contig7_All	1330	2.52	10.13	2.00714	6.8311e-13	2.39519e-12	Up
Unigene9387_All	3625	1.77	7.11	2.0061	3.6889e-25	1.87813e-24	Up
CL2186.Contig1_All	7387	14855.6	59479.6	2.00138	0	0	Up
Unigene1069_All	1875	10.49	41.92	1.99862	4.55334e-70	5.49308e-69	Up
CL66.Contig3_All	1442	1.88	7.51	1.99808	7.24736e-11	2.35188e-10	Up
CL247.Contig2_All	1368	3.59	14.34	1.99799	2.44574e-18	1.03497e-17	Up
Unigene4417_All	1902	1.22	4.84	1.98813	1.92574e-09	5.87352e-09	Up
CL1496.Contig2_All	2857	10.73	42.04	1.97011	2.71158e-107	5.04791e-106	Up
CL1259.Contig2_All	3172	0.65	2.54	1.96632	1.26193e-08	3.70393e-08	Up
Unigene1121_All	1659	0.54	2.11	1.96621	0.000281114	0.000617624	Up
Unigene3809_All	2094	9.71	37.84	1.96237	1.13382e-69	1.36017e-68	Up
Unigene1721_All	1480	2.63	10.24	1.96108	4.16182e-14	1.52786e-13	Up
Unigene5117_All	3076	1.11	4.3	1.95378	4.23816e-13	1.49841e-12	Up
CL1295.Contig1_All	1309	7.31	28.28	1.95184	1.42737e-31	8.40948e-31	Up
Unigene30476_All	1593	0.86	3.32	1.94877	9.48462e-06	2.3535e-05	Up
CL979.Contig4_All	844	9.34	35.88	1.94169	5.73008e-24	2.83542e-23	Up
Unigene32832_All	2018	901.35	3444.43	1.93411	0	0	Up
CL97.Contig1_All	1657	0.93	3.53	1.92437	3.64936e-06	9.34151e-06	Up
CL2498.Contig3_All	1030	40.08	152.12	1.92426	1.73125e-121	3.73591e-120	Up
Unigene10073_All	1075	1.34	5.08	1.9226	1.50944e-05	3.68581e-05	Up
Unigene7162_All	1321	6.07	23.01	1.92249	8.79218e-26	4.53974e-25	Up
CL3023.Contig1_All	1430	1.29	4.88	1.91951	3.42122e-07	9.309e-07	Up
CL2711.Contig2_All	5338	2.53	9.56	1.91787	2.2059e-46	1.7889e-45	Up
Unigene2255_All	2291	5.05	19.02	1.91316	3.39402e-38	2.30969e-37	Up
Unigene3959_All	818	1.36	5.1	1.90689	0.00027262	0.000599071	Up
CL1771.Contig2_All	1069	8.93	33.47	1.90614	5.40686e-29	3.01872e-28	Up
Unigene1645_All	1489	14.72	55.08	1.90375	5.75492e-67	6.60403e-66	Up
CL1556.Contig1_All	2174	4.62	17.28	1.90314	1.30389e-32	7.8468e-32	Up
CL1599.Contig1_All	4057	1.63	6.09	1.90157	1.35119e-22	6.44056e-22	Up
Unigene666_All	1041	2.16	7.98	1.88536	1.26448e-07	3.53827e-07	Up
CL464.Contig5_All	824	136.82	504.37	1.8822	8.64284e-295	4.7185e-293	Up
Unigene7473_All	1528	4.58	16.76	1.8716	1.29952e-21	6.01347e-21	Up
Unigene8243_All	277	11.77	42.92	1.86654	5.59026e-06	1.41293e-05	Up
Unigene6733_All	1282	1.59	5.78	1.86204	5.11036e-07	1.38062e-06	Up
Unigene4810_All	1450	12.04	43.76	1.86178	1.67215e-50	1.46344e-49	Up
CL947.Contig2_All	2249	165.37	597.63	1.85356	0	0	Up
CL57.Contig1_All	2702	1.09	3.93	1.8502	2.78512e-10	8.79094e-10	Up
Unigene5390_All	2981	5.55	19.96	1.84655	6.06314e-50	5.25218e-49	Up
CL3349.Contig2_All	1391	8.29	29.65	1.83859	1.01686e-32	6.13766e-32	Up
Unigene8524_All	4142	29.85	106.18	1.83071	0	0	Up
CL1722.Contig5_All	3548	5.24	18.61	1.82844	3.3852e-55	3.20912e-54	Up
CL275.Contig2_All	2152	1.89	6.71	1.82793	5.96776e-13	2.09752e-12	Up
Unigene1161_All	2197	3.07	10.83	1.81872	4.44396e-20	1.96922e-19	Up
Unigene5842_All	855	387.52	1361.81	1.81318	0	0	Up
Unigene2776_All	2032	991.68	3481.38	1.81171	0	0	Up
CL1094.Contig7_All	1787	6.77	23.7	1.80766	8.48448e-34	5.24442e-33	Up
Unigene30410_All	463	31.35	109.49	1.80426	2.33704e-29	1.31588e-28	Up
CL2152.Contig2_All	1548	19.51	67.95	1.80026	1.1804e-79	1.5997e-78	Up
CL560.Contig5_All	2286	2.72	9.46	1.79823	1.85535e-18	7.87324e-18	Up
Unigene4765_All	1839	2.26	7.86	1.79821	2.13534e-12	7.34381e-12	Up
CL2499.Contig1_All	5690	4.72	16.39	1.79596	1.83182e-76	2.39443e-75	Up
Unigene9724_All	1572	3.09	10.72	1.79463	5.00272e-14	1.82975e-13	Up
Unigene8642_All	1155	1.35	4.67	1.79046	3.56634e-05	8.47081e-05	Up
CL1989.Contig2_All	754	322.37	1115.1	1.79038	0	0	Up
CL246.Contig4_All	3169	0.78	2.69	1.78606	2.89934e-08	8.3599e-08	Up
Unigene4843_All	932	1.3	4.48	1.78499	0.000406736	0.000872185	Up
Unigene4861_All	244	24.68	85.05	1.78497	4.2842e-08	1.22225e-07	Up
Unigene9482_All	2622	75.92	261.41	1.78376	0	0	Up
Unigene31173_All	727	1.78	6.11	1.7793	0.000406736	0.000872134	Up
Unigene4542_All	740	855.64	2928.23	1.77495	0	0	Up
Unigene707_All	1112	2.11	7.16	1.76272	7.12876e-07	1.90265e-06	Up
CL1918.Contig4_All	2491	0.56	1.89	1.75489	5.93162e-05	0.000137986	Up
CL1385.Contig1_All	1957	2.99	10.05	1.74898	6.10258e-16	2.39024e-15	Up
Unigene1059_All	3022	0.98	3.29	1.74723	5.85888e-09	1.74437e-08	Up
CL2603.Contig2_All	1789	2.27	7.62	1.7471	3.0409e-11	1.00297e-10	Up
Unigene8683_All	1764	4.32	14.49	1.74595	4.9361e-20	2.18517e-19	Up
Unigene4935_All	1024	1.42	4.76	1.74507	0.000144368	0.000325984	Up
Unigene3530_All	2228	9.29	31.05	1.74084	2.51074e-52	2.26925e-51	Up
CL2361.Contig1_All	1226	9.94	33.2	1.73987	8.93976e-30	5.07589e-29	Up
CL1582.Contig3_All	1886	0.78	2.6	1.73697	8.61618e-05	0.000198775	Up
Unigene26468_All	410	8.04	26.8	1.73697	1.10098e-06	2.91651e-06	Up
Unigene8441_All	2323	3.56	11.79	1.72761	1.60284e-21	7.39176e-21	Up
Unigene9939_All	2759	28.46	94.24	1.7274	1.59298e-192	5.67327e-191	Up
Unigene3485_All	956	1.4	4.62	1.72247	0.000376446	0.000819765	Up
Unigene4245_All	6375	5.86	19.32	1.72112	6.98808e-95	1.13924e-93	Up
CL979.Contig2_All	830	14.47	47.6	1.7179	2.02026e-26	1.05964e-25	Up
Unigene5886_All	1131	248.26	810.84	1.70757	0	0	Up
Unigene7421_All	2096	1.85	6.03	1.70463	1.7956e-10	5.73211e-10	Up
Unigene2503_All	853	1.78	5.78	1.69919	0.000223558	0.00049331	Up
Unigene3039_All	940	12.62	40.92	1.69709	6.20702e-26	3.21585e-25	Up
Unigene2337_All	2817	2.48	8.01	1.69146	9.6802e-18	4.01715e-17	Up
Unigene10046_All	672	13.55	43.76	1.69132	1.45091e-18	6.17425e-18	Up
CL2409.Contig1_All	584	3.96	12.77	1.68919	1.84328e-05	4.47852e-05	Up
Unigene6045_All	1148	1.7	5.47	1.68601	1.84328e-05	4.47823e-05	Up
CL1970.Contig1_All	496	361.91	1154.99	1.67418	2.88186e-290	1.5433e-288	Up
Unigene4408_All	828	4.02	12.8	1.67088	8.1654e-08	2.29807e-07	Up
CL250.Contig2_All	813	2.63	8.35	1.66671	1.84328e-05	4.47882e-05	Up
CL1140.Contig2_All	3561	14.16	44.95	1.6665	2.8698e-115	5.82732e-114	Up
Unigene9968_All	1762	0.98	3.1	1.66141	4.72676e-05	0.000111544	Up
Unigene5724_All	2882	1.81	5.72	1.66003	4.57812e-13	1.61407e-12	Up
Unigene7902_All	1200	196.62	619.41	1.65548	0	0	Up
Unigene2052_All	2070	1.4	4.41	1.65535	1.24209e-07	3.47721e-07	Up
Unigene3540_All	1527	2.94	9.25	1.65364	8.5848e-11	2.77774e-10	Up
Unigene3576_All	1323	1.92	6.04	1.65344	1.43518e-06	3.75842e-06	Up
Unigene3580_All	805	2.08	6.54	1.65271	0.000204248	0.000452892	Up
CL638.Contig1_All	2545	1.87	5.87	1.65032	1.16365e-11	3.89333e-11	Up
CL1425.Contig1_All	1426	1.5	4.7	1.6477	1.01081e-05	2.5065e-05	Up
Unigene3852_All	1587	52.79	165.34	1.6471	1.8088e-173	5.76114e-172	Up
Unigene8493_All	2775	2.48	7.73	1.64013	2.89468e-16	1.14522e-15	Up
CL613.Contig2_All	1355	41.19	126.08	1.61397	2.24956e-108	4.21579e-107	Up
Unigene3539_All	1393	1.09	3.33	1.61119	0.000312088	0.000681978	Up
Unigene9903_All	1796	119.08	362.95	1.60784	0	0	Up
Unigene5946_All	579	34.45	104.9	1.60644	1.44924e-32	8.71142e-32	Up
CL1118.Contig3_All	2179	7.02	21.36	1.60537	2.83868e-32	1.69323e-31	Up
Unigene2659_All	824	124.82	379.39	1.60383	4.57198e-178	1.51165e-176	Up
Unigene3792_All	1649	8.03	24.18	1.59034	1.25952e-26	6.6426e-26	Up
Unigene306_All	3674	6.49	19.53	1.5894	2.6054e-49	2.23253e-48	Up
CL488.Contig6_All	4337	1.3	3.91	1.58866	4.86182e-13	1.71211e-12	Up
CL2262.Contig3_All	1191	1.93	5.78	1.58247	1.01081e-05	2.50667e-05	Up
Unigene6908_All	2285	1.16	3.46	1.57665	1.79184e-06	4.67531e-06	Up
CL913.Contig3_All	4159	11.91	35.44	1.57321	1.88917e-98	3.21044e-97	Up
Unigene8617_All	1375	22.54	67.02	1.5721	3.26054e-57	3.20681e-56	Up
CL464.Contig2_All	835	163.54	484.49	1.56682	3.35382e-223	1.38831e-221	Up
Unigene164_All	1363	3.35	9.89	1.56181	1.49481e-09	4.58025e-09	Up
CL1985.Contig1_All	665	4.36	12.87	1.56161	5.50708e-06	1.39268e-05	Up
CL2613.Contig2_All	941	3.01	8.87	1.55917	4.48714e-06	1.14036e-05	Up
Unigene324_All	2888	2.29	6.7	1.54881	9.91448e-14	3.59308e-13	Up
Unigene8185_All	891	2.45	7.1	1.53504	8.84952e-05	0.000204132	Up
Unigene30828_All	889	2.15	6.23	1.5349	0.000250806	0.0005519	Up
Unigene7655_All	2144	12.45	35.8	1.52381	5.44934e-48	4.5466e-47	Up
CL944.Contig5_All	2044	2.36	6.78	1.5225	4.9296e-10	1.54289e-09	Up
CL3199.Contig2_All	2746	1.41	4.05	1.52223	1.6766e-08	4.90329e-08	Up
Unigene5981_All	2273	17.03	48.91	1.52205	6.47458e-69	7.67625e-68	Up
CL2941.Contig1_All	2455	11.2	31.98	1.51367	4.47814e-49	3.82109e-48	Up
CL474.Contig1_All	3181	10.69	30.38	1.50686	1.6061e-60	1.67017e-59	Up
Unigene5078_All	1173	1.88	5.34	1.50611	7.88128e-05	0.00018204	Up
CL204.Contig1_All	2997	29.62	84.09	1.50536	3.61916e-154	1.02554e-152	Up
CL487.Contig2_All	536	4.17	11.81	1.50189	0.000376008	0.00081886	Up
Unigene2599_All	338	478.71	1355.18	1.50126	1.01277e-156	2.91512e-155	Up
CL2539.Contig3_All	3170	4.19	11.84	1.49865	1.87346e-24	9.3645e-24	Up
CL377.Contig2_All	1065	20.93	58.81	1.49049	2.39592e-35	1.53589e-34	Up
CL406.Contig1_All	297	15.8	44.34	1.48868	2.49138e-05	5.98066e-05	Up
CL3392.Contig2_All	355	76.41	214.27	1.4876	5.2063e-28	2.83979e-27	Up
CL2925.Contig2_All	3409	2.41	6.74	1.48372	1.59008e-15	6.14027e-15	Up
Unigene4920_All	557	755.62	2109.62	1.48125	0	0	Up
Unigene678_All	834	2.82	7.87	1.48067	0.000117338	0.000266384	Up
Unigene9030_All	1738	25.85	71.26	1.46293	1.23842e-70	1.50296e-69	Up
Unigene1418_All	3553	2.83	7.77	1.45711	1.0712e-17	4.43878e-17	Up
CL2209.Contig1_All	1667	4.16	11.42	1.45691	4.81294e-12	1.63308e-11	Up
Unigene4897_All	1606	2.4	6.58	1.45505	2.93478e-07	8.04423e-07	Up
Unigene4365_All	2287	5.62	15.4	1.45429	1.48562e-21	6.86419e-21	Up
Unigene453_All	1352	2.63	7.17	1.44691	1.34331e-06	3.54249e-06	Up
Unigene30389_All	753	45.64	124.35	1.44604	2.65858e-46	2.1517e-45	Up
CL1567.Contig1_All	1363	28.25	76.95	1.44567	1.83141e-57	1.80806e-56	Up
CL1610.Contig3_All	2356	2.3	6.25	1.44222	8.04354e-10	2.49545e-09	Up
CL646.Contig2_All	2038	2.86	7.77	1.4419	2.61902e-10	8.31126e-10	Up
CL136.Contig7_All	7312	2.26	6.13	1.43956	3.52904e-28	1.93564e-27	Up
CL1971.Contig1_All	2147	1.02	2.76	1.4361	0.000152792	0.000344898	Up
Unigene2765_All	2163	4.13	11.17	1.43542	6.00146e-15	2.27135e-14	Up
CL907.Contig5_All	4225	2.14	5.78	1.43346	9.2956e-16	3.61447e-15	Up
CL1970.Contig2_All	529	944.01	2548.76	1.43292	0	0	Up
Unigene6669_All	2776	1.84	4.96	1.43063	3.20278e-09	9.6467e-09	Up
Unigene423_All	3689	9.21	24.78	1.4279	2.11892e-53	1.95287e-52	Up
CL3325.Contig1_All	2303	2.87	7.67	1.41818	3.5861e-11	1.1763e-10	Up
Unigene9004_All	656	86.17	228.5	1.40694	3.76812e-67	4.33774e-66	Up
Unigene5409_All	3089	9.8	25.94	1.40432	1.59168e-45	1.26879e-44	Up
CL304.Contig3_All	1168	33.21	87.45	1.39684	3.17168e-52	2.85953e-51	Up
Unigene6585_All	1482	2.03	5.32	1.38995	2.20246e-05	5.33414e-05	Up
CL973.Contig4_All	4279	1.25	3.27	1.38736	4.62198e-09	1.38652e-08	Up
Unigene7976_All	1777	12.79	33.43	1.38613	2.81846e-32	1.68144e-31	Up
CL973.Contig3_All	799	3.4	8.86	1.38177	0.000133869	0.000302801	Up
Unigene5544_All	1546	5.73	14.9	1.37871	3.55624e-13	1.2605e-12	Up
CL868.Contig1_All	7003	2.34	6.07	1.37519	6.42132e-25	3.24933e-24	Up
Unigene9702_All	752	4.16	10.79	1.37504	6.11578e-05	0.000142224	Up
Unigene6445_All	2146	3.83	9.91	1.37154	1.56749e-12	5.42154e-12	Up
CL3088.Contig1_All	1478	29.42	76.08	1.37072	1.27562e-57	1.26346e-56	Up
Unigene4928_All	3332	10.43	26.85	1.36418	9.31322e-49	7.88769e-48	Up
Unigene7564_All	1751	5.62	14.41	1.35843	3.71086e-14	1.36464e-13	Up
CL275.Contig1_All	2197	2.8	7.16	1.35453	1.66006e-09	5.07041e-09	Up
CL873.Contig4_All	1658	2.49	6.35	1.35061	1.0266e-06	2.7286e-06	Up
CL1430.Contig2_All	3294	13.98	35.63	1.34973	2.30594e-62	2.46686e-61	Up
CL2086.Contig3_All	1398	3.09	7.86	1.34692	8.97292e-07	2.38804e-06	Up
Unigene6531_All	1445	535.61	1359.17	1.34347	0	0	Up
CL1118.Contig1_All	2521	3.83	9.71	1.34213	6.67376e-14	2.43118e-13	Up
CL664.Contig3_All	1120	78.85	199.41	1.33856	4.6219e-104	8.34436e-103	Up
Unigene5419_All	3124	4.18	10.54	1.3343	2.84898e-18	1.20059e-17	Up
CL522.Contig1_All	2845	1.01	2.54	1.33047	6.6988e-05	0.000155466	Up
Unigene7532_All	1976	3.2	8.04	1.32912	2.98622e-09	9.0205e-09	Up
Unigene2979_All	2758	3.44	8.61	1.3236	2.22384e-13	7.94409e-13	Up
CL246.Contig6_All	3844	0.84	2.1	1.32193	1.46497e-05	3.57796e-05	Up
Unigene5853_All	1408	3.31	8.23	1.31406	8.52798e-07	2.27228e-06	Up
Unigene5959_All	1051	2.64	6.56	1.31316	0.000213964	0.000472311	Up
CL1633.Contig1_All	1754	2.73	6.78	1.31238	4.50518e-07	1.21983e-06	Up
CL488.Contig9_All	5205	5.53	13.72	1.31093	9.20186e-38	6.2053e-37	Up
CL1163.Contig2_All	1012	7.58	18.76	1.30739	7.3773e-10	2.29402e-09	Up
CL668.Contig2_All	1163	13.84	34.16	1.30346	3.45616e-19	1.49446e-18	Up
Unigene5153_All	699	13.7	33.74	1.30028	7.37538e-11	2.39278e-10	Up
Unigene9419_All	2707	3.07	7.55	1.29824	2.09772e-11	6.94776e-11	Up
Unigene9579_All	2517	2.84	6.97	1.29527	6.9322e-10	2.15635e-09	Up
CL921.Contig2_All	4196	9.21	22.6	1.29505	2.24502e-48	1.88475e-47	Up
CL503.Contig2_All	2557	36.46	89.43	1.29444	9.33252e-111	1.78754e-109	Up
CL598.Contig3_All	3318	3.52	8.63	1.29379	1.41425e-15	5.47228e-15	Up
CL36.Contig3_All	5377	44.18	108.17	1.29184	1.60221e-287	8.51763e-286	Up
Unigene6857_All	353	340.27	831.16	1.28845	3.16904e-83	4.4952e-82	Up
Unigene7506_All	1075	10.51	25.54	1.281	2.7866e-13	9.9233e-13	Up
Unigene1229_All	2421	11.91	28.88	1.2779	2.78844e-34	1.74249e-33	Up
Unigene1704_All	1795	26.73	64.81	1.27776	1.42462e-54	1.33903e-53	Up
Unigene7562_All	3181	14.91	36.14	1.27732	3.49994e-56	3.38476e-55	Up
CL1238.Contig2_All	4970	2.03	4.91	1.27424	2.42234e-13	8.63542e-13	Up
CL37.Contig1_All	3910	3.74	9.04	1.27328	1.70312e-18	7.23482e-18	Up
CL55.Contig5_All	1291	10.18	24.58	1.27175	2.29524e-15	8.81199e-15	Up
Unigene748_All	701	72.6	174.82	1.26783	3.61214e-48	3.02413e-47	Up
Unigene4344_All	2330	195.74	471.27	1.26762	0	0	Up
Unigene2742_All	2197	3.46	8.33	1.26754	6.43314e-10	2.00265e-09	Up
Unigene5537_All	1706	8.46	20.35	1.2663	4.09582e-17	1.66392e-16	Up
Unigene8666_All	2286	8.88	21.36	1.26628	5.42892e-24	2.68822e-23	Up
Unigene705_All	1849	9.07	21.7	1.25852	1.59624e-19	6.9633e-19	Up
CL2942.Contig2_All	2954	1.14	2.7	1.24393	5.34294e-05	0.000124705	Up
CL1955.Contig1_All	1749	4.43	10.48	1.24226	1.80297e-09	5.50461e-09	Up
CL814.Contig1_All	4147	1.15	2.72	1.24197	1.3733e-06	3.59739e-06	Up
CL2409.Contig2_All	2883	4.68	11.04	1.23816	6.76814e-16	2.64326e-15	Up
Unigene1183_All	693	16.37	38.58	1.2368	2.67692e-11	8.85082e-11	Up
CL503.Contig1_All	2168	40.02	94.11	1.23363	6.52274e-91	1.01701e-89	Up
Unigene9871_All	521	43.39	101.96	1.23257	5.6421e-19	2.42701e-18	Up
CL1571.Contig2_All	2650	3.64	8.55	1.23199	1.23661e-11	4.13515e-11	Up
CL2433.Contig1_All	2889	2.21	5.19	1.23169	3.6742e-08	1.05458e-07	Up
Unigene1547_All	1201	3.33	7.79	1.2261	3.40796e-05	8.10941e-05	Up
CL3335.Contig1_All	2184	1.71	4	1.226	2.79564e-05	6.68158e-05	Up
Unigene6441_All	4496	9.61	22.46	1.22475	3.49386e-47	2.87171e-46	Up
Unigene4848_All	1206	16.25	37.95	1.22366	3.6881e-20	1.64226e-19	Up
CL465.Contig1_All	951	31.8	73.92	1.21694	7.63654e-29	4.24668e-28	Up
CL2892.Contig1_All	1425	10.87	25.22	1.21422	2.57882e-16	1.02158e-15	Up
CL979.Contig1_All	810	44.74	103.55	1.21069	1.56972e-32	9.42634e-32	Up
Unigene2179_All	1637	4.31	9.96	1.20846	3.30542e-08	9.50673e-08	Up
CL1259.Contig5_All	5218	5.66	13.06	1.20628	7.50774e-32	4.43976e-31	Up
Unigene3029_All	1599	2.64	6.09	1.2059	2.16354e-05	5.24023e-05	Up
Unigene3599_All	2286	15.3	35.29	1.20573	6.64878e-36	4.31296e-35	Up
CL1161.Contig3_All	1562	5.42	12.46	1.20094	1.40999e-09	4.32362e-09	Up
Unigene30533_All	2851	2.09	4.8	1.19953	2.56552e-07	7.05011e-07	Up
CL2190.Contig1_All	3134	6.19	14.15	1.19279	1.25267e-20	5.6323e-20	Up
Unigene8926_All	2699	7.09	16.14	1.18678	7.18646e-20	3.171e-19	Up
CL1490.Contig2_All	2003	3.7	8.39	1.18115	2.5331e-08	7.3172e-08	Up
CL2810.Contig2_All	1983	1.78	4.03	1.1789	0.000128855	0.000291658	Up
Unigene2072_All	258	62.1	140.44	1.17729	4.7589e-08	1.35598e-07	Up
CL3170.Contig1_All	1152	6.09	13.74	1.17387	1.9576e-07	5.41052e-07	Up
CL3011.Contig2_All	2267	4.86	10.94	1.17058	1.07313e-11	3.59473e-11	Up
CL397.Contig3_All	4290	6.79	15.28	1.17016	2.38024e-29	1.34e-28	Up
Unigene5471_All	1974	9.92	22.29	1.16798	3.6288e-19	1.56837e-18	Up
CL2203.Contig3_All	2715	3.72	8.32	1.16128	1.33675e-10	4.29554e-10	Up
Unigene8980_All	1292	51.45	115.03	1.16077	1.60358e-57	1.58442e-56	Up
CL2090.Contig1_All	2750	17.56	39.24	1.16003	1.87776e-45	1.49357e-44	Up
CL1955.Contig2_All	746	4.96	11.08	1.15955	0.000404268	0.000867301	Up
Unigene4147_All	365	17.9	39.89	1.15607	6.90322e-05	0.000160098	Up
CL970.Contig1_All	2391	5.96	13.23	1.15043	4.46296e-14	1.63627e-13	Up
Unigene1090_All	3826	4.05	8.99	1.1504	1.52216e-15	5.88672e-15	Up
Unigene4827_All	1124	9.35	20.72	1.14799	5.4211e-10	1.69599e-09	Up
Unigene8519_All	3672	8.91	19.73	1.14689	7.30826e-31	4.23459e-30	Up
Unigene1343_All	2333	27.26	60.34	1.14633	7.3216e-57	7.16232e-56	Up
Unigene9514_All	13917	14.29	31.62	1.14583	3.4089e-184	1.16186e-182	Up
Unigene5081_All	499	1675.43	3701.65	1.14364	0	0	Up
CL572.Contig1_All	1403	302.36	667.83	1.14321	0	0	Up
CL2377.Contig2_All	1850	1.95	4.27	1.13076	0.000251068	0.00055241	Up
Unigene8963_All	273	28.91	63.12	1.12653	0.000182647	0.000410081	Up
Unigene6174_All	1563	160.62	350.6	1.12617	3.35254e-202	1.25786e-200	Up
CL1772.Contig3_All	1072	198.62	430.43	1.11577	2.48572e-159	7.27542e-158	Up
Unigene10313_All	754	27.68	59.94	1.11468	6.4748e-16	2.53005e-15	Up
CL979.Contig5_All	838	7.2	15.48	1.10434	1.04125e-05	2.57586e-05	Up
CL1758.Contig3_All	1310	5.23	11.22	1.10119	1.15287e-06	3.04955e-06	Up
Unigene8412_All	2837	3.71	7.95	1.09954	6.64964e-10	2.06881e-09	Up
Unigene11_All	5169	22.57	48.33	1.09851	1.14031e-96	1.89977e-95	Up
CL2262.Contig2_All	639	21.96	47.01	1.09809	2.25558e-10	7.17853e-10	Up
Unigene315_All	1612	7.24	15.49	1.09728	2.25558e-10	7.1779e-10	Up
Unigene7409_All	2277	5.49	11.74	1.09655	2.60478e-11	8.61465e-11	Up
CL2927.Contig1_All	2234	9.16	19.39	1.08189	4.86588e-17	1.96755e-16	Up
Unigene33115_All	638	20.59	43.57	1.08139	1.23473e-09	3.79291e-09	Up
Unigene5831_All	832	20.64	43.48	1.07491	1.19471e-12	4.15266e-12	Up
Unigene1438_All	1192	13.98	29.45	1.0749	4.07786e-13	1.4423e-12	Up
Unigene8018_All	750	19.34	40.72	1.07415	1.2105e-10	3.89738e-10	Up
Unigene6968_All	951	7.35	15.46	1.07272	4.735e-06	1.20176e-05	Up
Unigene4844_All	959	11.48	24.1	1.06991	9.17946e-09	2.72012e-08	Up
CL57.Contig5_All	1144	9.44	19.79	1.06791	7.85332e-09	2.32923e-08	Up
CL2357.Contig3_All	3099	3.27	6.85	1.06681	3.11936e-09	9.39854e-09	Up
CL2203.Contig2_All	2238	10.15	21.26	1.06666	3.07706e-18	1.29506e-17	Up
CL2213.Contig2_All	2928	7.36	15.39	1.06422	1.41126e-17	5.81747e-17	Up
CL664.Contig1_All	1284	48.78	101.97	1.06378	2.1856e-44	1.70023e-43	Up
Unigene9730_All	2361	2.89	6.04	1.06348	2.14502e-06	5.56655e-06	Up
Unigene1562_All	4095	77.51	161.58	1.05979	1.28271e-236	5.61574e-235	Up
CL3199.Contig4_All	4641	3.92	8.17	1.05948	4.01086e-15	1.52653e-14	Up
Unigene4279_All	5335	17.03	35.48	1.05893	1.35563e-69	1.6236e-68	Up
Unigene9412_All	2945	3.53	7.35	1.05808	4.86882e-09	1.45566e-08	Up
CL1613.Contig2_All	1351	44.81	93.17	1.05604	1.27088e-42	9.52482e-42	Up
CL353.Contig3_All	759	9.07	18.66	1.04077	1.65634e-05	4.02807e-05	Up
Unigene5684_All	2427	12.03	24.61	1.03261	1.80734e-21	8.31799e-21	Up
CL814.Contig2_All	3429	4.86	9.94	1.03229	4.39686e-13	1.55437e-12	Up
Unigene6882_All	1363	27.69	56.09	1.01838	4.32594e-25	2.19909e-24	Up
Unigene304_All	5565	61.08	123.72	1.01831	3.31794e-233	1.43537e-231	Up
CL22.Contig3_All	811	69.61	140.41	1.01228	5.2084e-33	3.17051e-32	Up
CL944.Contig3_All	5489	19.46	39.24	1.01181	1.55762e-73	1.96218e-72	Up
CL1074.Contig2_All	1821	2.36	4.75	1.00914	0.000459432	0.000980514	Up
Unigene1258_All	2459	2.44	4.91	1.00884	2.96894e-05	7.07444e-05	Up
Unigene114_All	4259	5.07	10.2	1.00851	6.2655e-16	2.45194e-15	Up
Unigene3343_All	3888	5.3	10.64	1.00543	4.51668e-15	1.71475e-14	Up
Unigene4732_All	4789	22.06	44.2	1.00261	7.19662e-71	8.75721e-70	Up
CL810.Contig2_All	436	66.97	33.47	-1.00065	8.61888e-08	2.42383e-07	Down
Unigene394_All	1497	10.53	5.26	-1.00137	3.0486e-06	7.82347e-06	Down
CL2881.Contig2_All	1431	407.83	203.6	-1.00223	3.59934e-177	1.1815e-175	Down
Unigene8482_All	1890	6.01	3	-1.0024	6.23726e-05	0.000144985	Down
CL3110.Contig2_All	910	40.77	20.35	-1.00248	6.37228e-12	2.15516e-11	Down
CL422.Contig1_All	2408	4.13	2.06	-1.0035	0.000109308	0.000249474	Down
CL117.Contig1_All	3066	12.05	6.01	-1.0036	1.42187e-13	5.11634e-13	Down
CL768.Contig4_All	3327	10.37	5.17	-1.00418	9.50902e-13	3.31091e-12	Down
CL2968.Contig2_All	2279	24.05	11.99	-1.00421	5.1913e-19	2.2352e-18	Down
CL1894.Contig1_All	1979	15.97	7.96	-1.00452	1.79177e-11	5.95063e-11	Down
CL631.Contig2_All	1233	37.82	18.85	-1.00458	1.86447e-15	7.18236e-15	Down
Unigene3880_All	664	598.92	298.32	-1.0055	1.70659e-104	3.09948e-103	Down
CL1272.Contig1_All	1830	7.29	3.63	-1.00595	1.29777e-05	3.18132e-05	Down
Unigene1086_All	2450	4.64	2.31	-1.00623	5.12266e-05	0.000119617	Down
Unigene176_All	2600	6.59	3.28	-1.00658	5.32064e-07	1.43679e-06	Down
Unigene1230_All	2391	21.04	10.47	-1.00687	1.03783e-17	4.30294e-17	Down
Unigene6967_All	1291	323.42	160.93	-1.00698	1.40894e-126	3.14845e-125	Down
CL1637.Contig4_All	2152	1035.59	515.19	-1.00728	0	0	Down
Unigene3276_All	1865	13.77	6.85	-1.00735	1.4079e-09	4.31759e-09	Down
Unigene5465_All	2768	13.75	6.84	-1.00736	6.6523e-14	2.4236e-13	Down
CL136.Contig12_All	2944	55.13	27.42	-1.00761	3.13846e-54	2.93553e-53	Down
Unigene455_All	522	211.09	104.97	-1.00788	7.31856e-28	3.97943e-27	Down
Unigene4913_All	691	15.17	7.54	-1.00858	0.000404644	0.000868057	Down
Unigene24609_All	1096	24.53	12.19	-1.00885	1.84828e-09	5.63775e-09	Down
CL954.Contig2_All	4658	15.26	7.58	-1.00949	2.633e-25	1.34486e-24	Down
Unigene10081_All	985	508.71	252.43	-1.01096	7.6081e-146	2.02083e-144	Down
CL75.Contig1_All	2913	5.11	2.53	-1.01419	2.00248e-06	5.21706e-06	Down
CL3255.Contig2_All	634	390.42	193.21	-1.01486	9.39084e-66	1.05377e-64	Down
CL584.Contig2_All	706	620.63	307.06	-1.01521	6.56028e-119	1.38694e-117	Down
Unigene8407_All	3044	4.69	2.32	-1.01546	4.02414e-06	1.02462e-05	Down
CL1891.Contig3_All	4741	24.33	12.03	-1.0161	2.52036e-40	1.79451e-39	Down
Unigene9378_All	2509	6.9	3.41	-1.01682	3.91824e-07	1.06217e-06	Down
CL252.Contig6_All	2043	32.12	15.87	-1.01717	9.20556e-23	4.40864e-22	Down
CL1430.Contig1_All	3104	11.22	5.54	-1.01811	3.44462e-13	1.222e-12	Down
Unigene8403_All	3171	6.83	3.37	-1.01914	1.12561e-08	3.31073e-08	Down
CL2185.Contig3_All	3585	21.23	10.47	-1.01984	3.90162e-27	2.08695e-26	Down
CL630.Contig5_All	4153	5.01	2.47	-1.0203	1.47599e-08	4.32353e-08	Down
Unigene3300_All	3247	6.33	3.12	-1.02066	2.16858e-08	6.28764e-08	Down
Unigene2731_All	1278	55.4	27.28	-1.02204	2.19688e-23	1.0691e-22	Down
Unigene3333_All	3025	15.09	7.43	-1.02216	8.4344e-17	3.39208e-16	Down
CL2745.Contig2_All	1616	6.77	3.33	-1.02363	5.3587e-05	0.000125065	Down
Unigene9517_All	3606	7.91	3.89	-1.02391	3.60298e-11	1.18163e-10	Down
CL3063.Contig1_All	2070	25.8	12.68	-1.02482	5.08818e-19	2.19235e-18	Down
CL3301.Contig1_All	746	908.67	446.57	-1.02487	1.30821e-188	4.5786e-187	Down
Unigene7883_All	778	464.82	228.17	-1.02656	6.22978e-103	1.11152e-101	Down
Unigene4738_All	451	55.33	27.14	-1.02764	3.49394e-07	9.49907e-07	Down
Unigene7926_All	966	545.41	267.51	-1.02775	8.25202e-157	2.37712e-155	Down
Unigene2819_All	409	33.63	16.49	-1.02816	0.000241862	0.00053238	Down
Unigene1765_All	778	426.08	208.91	-1.02824	9.10038e-95	1.48228e-93	Down
Unigene9449_All	2703	13.53	6.63	-1.02908	8.11924e-14	2.94715e-13	Down
Unigene9593_All	1324	6.82	3.34	-1.02992	0.0003604	0.00078609	Down
Unigene2600_All	3411	33.61	16.46	-1.02993	1.55584e-40	1.11277e-39	Down
CL1916.Contig1_All	1888	10.36	5.07	-1.03097	4.85e-08	1.38108e-07	Down
Unigene5508_All	1150	9.83	4.81	-1.03115	7.35972e-05	0.000170435	Down
Unigene4616_All	872	13.35	6.53	-1.03168	8.96818e-05	0.000206595	Down
Unigene4242_All	4690	15.14	7.4	-1.03277	3.33554e-26	1.74225e-25	Down
Unigene674_All	1155	9.78	4.78	-1.03282	7.35972e-05	0.000170446	Down
Unigene1367_All	870	14.96	7.31	-1.03317	3.34532e-05	7.9614e-05	Down
Unigene2259_All	8458	13.68	6.68	-1.03415	2.8874e-42	2.14943e-41	Down
CL1973.Contig1_All	1583	7.52	3.67	-1.03495	3.34532e-05	7.96088e-05	Down
Unigene9975_All	829	492.38	240.19	-1.0356	1.96209e-119	4.1699e-118	Down
Unigene6651_All	1764	7.32	3.57	-1.03592	1.25393e-05	3.08006e-05	Down
CL1114.Contig1_All	1545	11.86	5.78	-1.03696	1.87414e-07	5.18023e-07	Down
CL2659.Contig1_All	2945	9.07	4.42	-1.03706	1.31989e-10	4.24209e-10	Down
Unigene425_All	1927	35.04	17.07	-1.03754	6.28866e-24	3.10845e-23	Down
CL1629.Contig2_All	464	29.03	14.13	-1.03878	0.000144117	0.000325438	Down
Unigene10044_All	790	31.07	15.12	-1.03906	1.41841e-08	4.15585e-08	Down
Unigene478_All	1836	24.94	12.13	-1.03988	1.01413e-16	4.06735e-16	Down
CL269.Contig5_All	1154	23.96	11.64	-1.04154	3.7006e-10	1.16322e-09	Down
CL2197.Contig5_All	4148	33.99	16.51	-1.04177	9.34812e-51	8.21486e-50	Down
Unigene8207_All	1839	5.99	2.9	-1.0465	4.39974e-05	0.000104036	Down
Unigene1638_All	1240	10.35	5.01	-1.04675	1.64646e-05	4.00432e-05	Down
Unigene1293_All	1850	5.29	2.56	-1.04712	0.000118187	0.000268295	Down
Unigene4898_All	1072	12.75	6.17	-1.04715	1.1126e-05	2.75163e-05	Down
CL2926.Contig2_All	845	20.57	9.95	-1.04777	1.78191e-06	4.65005e-06	Down
CL1060.Contig5_All	1488	87.92	42.51	-1.04839	2.5405e-44	1.97463e-43	Down
Unigene2727_All	1348	9.79	4.73	-1.04947	1.1126e-05	2.75144e-05	Down
CL2936.Contig2_All	403	38.44	18.56	-1.05041	7.0272e-05	0.000162921	Down
CL1137.Contig2_All	4345	10.8	5.21	-1.05168	2.5203e-18	1.06553e-17	Down
Unigene3693_All	376	477.82	230.49	-1.05176	7.99774e-40	5.62526e-39	Down
CL3091.Contig2_All	2160	16.26	7.84	-1.0524	1.414e-13	5.08852e-13	Down
CL1485.Contig2_All	576	1625.39	783.07	-1.05357	6.33246e-250	2.90124e-248	Down
CL166.Contig1_All	1238	20.43	9.83	-1.05543	1.11415e-09	3.44193e-09	Down
Unigene8625_All	2274	9.46	4.55	-1.05597	6.26932e-09	1.86201e-08	Down
Unigene7889_All	806	80.51	38.7	-1.05683	6.34614e-21	2.87643e-20	Down
Unigene2370_All	3982	21.25	10.21	-1.05748	7.71274e-32	4.55877e-31	Down
Unigene4283_All	6208	19.28	9.26	-1.05802	4.61742e-45	3.63778e-44	Down
Unigene479_All	547	900.9	432.49	-1.0587	6.99496e-131	1.63735e-129	Down
Unigene5868_All	3133	7.18	3.44	-1.06158	1.27815e-09	3.92431e-09	Down
CL1160.Contig1_All	3253	9.57	4.58	-1.06317	1.08896e-12	3.78725e-12	Down
Unigene8424_All	6807	27.01	12.92	-1.06389	7.64222e-69	9.0459e-68	Down
CL2696.Contig2_All	936	56.52	27.03	-1.0642	3.29956e-18	1.38775e-17	Down
CL989.Contig2_All	1197	46.24	22.11	-1.06444	1.69045e-19	7.37165e-19	Down
CL2495.Contig1_All	2054	16.23	7.76	-1.06453	4.20294e-13	1.48611e-12	Down
Unigene132_All	1841	5.25	2.51	-1.06463	0.00010438	0.000238332	Down
CL314.Contig1_All	730	15.5	7.41	-1.06472	0.00010438	0.000238317	Down
Unigene3410_All	1372	7.47	3.57	-1.06518	8.56344e-05	0.000197608	Down
Unigene3454_All	1228	7.85	3.75	-1.0658	0.000155199	0.000349812	Down
Unigene10060_All	1243	7.33	3.5	-1.06646	0.000231016	0.000508598	Down
Unigene198_All	2064	12.38	5.91	-1.06678	1.8833e-10	6.00998e-10	Down
CL1135.Contig1_All	1246	31.08	14.83	-1.06747	2.29096e-14	8.483e-14	Down
Unigene10051_All	722	116.65	55.66	-1.06747	2.36564e-26	1.23884e-25	Down
CL2642.Contig1_All	921	41.44	19.76	-1.06844	1.73575e-13	6.23163e-13	Down
CL3295.Contig1_All	791	39.59	18.87	-1.06904	5.98046e-11	1.9489e-10	Down
Unigene7540_All	1317	6.47	3.08	-1.07084	0.00034429	0.000751671	Down
Unigene9396_All	3478	13.97	6.65	-1.07091	3.01002e-19	1.30542e-18	Down
Unigene8517_All	2836	43.72	20.8	-1.07171	4.9924e-46	4.01916e-45	Down
CL3399.Contig1_All	819	16.38	7.79	-1.07224	1.56062e-05	3.80214e-05	Down
Unigene1452_All	1156	156.26	74.28	-1.0729	9.5623e-61	9.98647e-60	Down
CL2211.Contig2_All	1118	11.13	5.29	-1.07311	1.36983e-05	3.34986e-05	Down
Unigene8762_All	1531	59.44	28.24	-1.07369	1.13162e-32	6.82474e-32	Down
Unigene2754_All	604	307.45	146.05	-1.07389	1.49675e-53	1.38435e-52	Down
CL301.Contig1_All	3097	19.56	9.29	-1.07416	1.35789e-23	6.6444e-23	Down
Unigene4186_All	2813	63.49	30.15	-1.07437	6.69542e-66	7.53395e-65	Down
Unigene9912_All	2091	260.44	123.67	-1.07446	1.48086e-192	5.27911e-191	Down
Unigene7800_All	2710	18.58	8.82	-1.0749	1.03245e-19	4.53318e-19	Down
Unigene4908_All	654	70.21	33.31	-1.07572	7.82304e-15	2.94456e-14	Down
CL714.Contig8_All	4236	13.24	6.28	-1.07607	3.15074e-22	1.48513e-21	Down
Unigene6318_All	4391	15.79	7.48	-1.0779	3.19054e-27	1.71061e-26	Down
CL1367.Contig2_All	1509	31.66	14.99	-1.07866	3.52136e-18	1.48052e-17	Down
Unigene5833_All	891	356.17	168.59	-1.07905	2.7688e-101	4.84294e-100	Down
CL416.Contig4_All	2037	12.11	5.73	-1.07959	2.59804e-10	8.24612e-10	Down
CL1583.Contig1_All	581	192.95	91.29	-1.0797	7.78014e-33	4.71475e-32	Down
CL2981.Contig2_All	860	14.06	6.65	-1.08017	3.4231e-05	8.14491e-05	Down
Unigene2266_All	727	17.76	8.4	-1.08017	2.81204e-05	6.72033e-05	Down
Unigene5919_All	2134	96.13	45.46	-1.08039	1.583e-74	2.02349e-73	Down
CL2465.Contig3_All	2861	15.31	7.24	-1.08041	1.70653e-17	7.0259e-17	Down
Unigene3283_All	4366	12.78	6.04	-1.08127	2.45154e-22	1.1602e-21	Down
CL561.Contig1_All	2813	8.13	3.84	-1.08215	6.76284e-10	2.10385e-09	Down
CL3416.Contig3_All	2812	14.05	6.63	-1.08349	4.54452e-16	1.78439e-15	Down
CL2315.Contig2_All	2033	6.91	3.26	-1.08381	1.9478e-06	5.07568e-06	Down
Unigene8015_All	686	74.66	35.19	-1.08517	8.26284e-17	3.32492e-16	Down
Unigene9035_All	591	676.28	318.75	-1.0852	3.68758e-114	7.38103e-113	Down
CL2001.Contig3_All	2807	6.6	3.11	-1.08555	2.94962e-08	8.49883e-08	Down
Unigene7494_All	1968	99.77	47	-1.08595	1.71573e-71	2.10394e-70	Down
Unigene8906_All	1349	17.96	8.46	-1.08606	8.18988e-10	2.53869e-09	Down
Unigene6635_All	3549	38.14	17.96	-1.08652	7.65548e-52	6.8546e-51	Down
Unigene5588_All	2005	20.39	9.6	-1.08676	2.73616e-16	1.08309e-15	Down
Unigene4416_All	1750	5.48	2.58	-1.0868	9.17798e-05	0.000211375	Down
CL3043.Contig1_All	1106	9.22	4.34	-1.08707	9.17798e-05	0.000211361	Down
Unigene1345_All	2516	15.98	7.52	-1.08746	3.1112e-16	1.22888e-15	Down
CL1437.Contig2_All	9475	9.67	4.55	-1.08765	1.1249e-36	7.4238e-36	Down
CL540.Contig1_All	2132	6.57	3.09	-1.08829	1.40661e-06	3.68413e-06	Down
Unigene3431_All	1606	5.72	2.69	-1.08841	0.000136387	0.00030823	Down
Unigene2085_All	2991	22.71	10.68	-1.08842	9.2218e-27	4.8783e-26	Down
Unigene1112_All	3986	13.4	6.3	-1.08881	1.25464e-21	5.80799e-21	Down
Unigene718_All	1501	12	5.64	-1.08927	9.37352e-08	2.63442e-07	Down
CL83.Contig2_All	2058	14.56	6.84	-1.08994	2.49698e-12	8.56574e-12	Down
CL3222.Contig1_All	1692	24.95	11.72	-1.09007	1.55033e-16	6.18522e-16	Down
Unigene1153_All	2439	9.9	4.65	-1.0902	2.28402e-10	7.2665e-10	Down
Unigene3327_All	1468	81.36	38.2	-1.09075	3.3251e-43	2.52369e-42	Down
CL2999.Contig3_All	1007	15.23	7.15	-1.0909	1.9478e-06	5.07532e-06	Down
Unigene2713_All	1102	19.58	9.19	-1.09124	9.9068e-09	2.91858e-08	Down
Unigene5570_All	2380	8.1	3.8	-1.09192	1.45483e-08	4.26188e-08	Down
Unigene10057_All	697	27.5	12.9	-1.09206	2.9864e-07	8.17835e-07	Down
Unigene5940_All	1849	42.88	20.1	-1.09311	4.9221e-30	2.80607e-29	Down
Unigene8450_All	2624	10.2	4.78	-1.09349	2.03008e-11	6.72923e-11	Down
CL624.Contig2_All	1552	26.77	12.54	-1.09408	2.90466e-16	1.14892e-15	Down
Unigene7762_All	2489	19.62	9.19	-1.09419	1.40615e-19	6.15246e-19	Down
Unigene4289_All	1944	5.83	2.73	-1.09459	1.66616e-05	4.05168e-05	Down
Unigene1060_All	3624	10	4.68	-1.09542	3.212e-15	1.22543e-14	Down
CL2202.Contig2_All	746	616.03	288.29	-1.09548	4.59646e-143	1.19906e-141	Down
Unigene1937_All	2188	4.06	1.9	-1.09548	0.000119265	0.000270725	Down
Unigene2363_All	2434	9.04	4.23	-1.09567	1.2776e-09	3.92295e-09	Down
Unigene4372_All	1347	8.57	4.01	-1.09569	2.0269e-05	4.91156e-05	Down
CL680.Contig2_All	1534	7.74	3.62	-1.09634	1.36983e-05	3.35008e-05	Down
Unigene2790_All	721	328.83	153.76	-1.09666	3.63362e-74	4.61884e-73	Down
Unigene2722_All	1059	44.28	20.7	-1.09702	2.63276e-17	1.07495e-16	Down
CL1722.Contig4_All	1818	9.63	4.5	-1.09761	1.13683e-07	3.18695e-07	Down
Unigene7852_All	824	54.07	25.26	-1.09797	9.04674e-16	3.52184e-15	Down
CL1706.Contig2_All	1234	10.79	5.04	-1.0982	6.26794e-06	1.57255e-05	Down
Unigene1665_All	929	12.36	5.77	-1.09904	3.65286e-05	8.67519e-05	Down
CL1535.Contig2_All	1218	12.26	5.72	-1.09987	1.40661e-06	3.68439e-06	Down
CL450.Contig1_All	456	27.56	12.85	-1.10081	0.000166324	0.000373847	Down
Unigene8611_All	2438	16.29	7.59	-1.10181	2.54868e-16	1.00986e-15	Down
CL1580.Contig1_All	2176	22.67	10.56	-1.10217	8.96992e-20	3.94458e-19	Down
CL936.Contig1_All	2140	22.81	10.62	-1.10288	1.14665e-19	5.0261e-19	Down
CL2206.Contig1_All	1884	22.5	10.47	-1.10366	4.9205e-17	1.98942e-16	Down
CL3061.Contig1_All	1586	6.19	2.88	-1.10387	6.59422e-05	0.000153077	Down
Unigene10013_All	1269	49.9	23.21	-1.10429	1.09847e-23	5.38879e-23	Down
Unigene1725_All	731	561.3	261	-1.10472	5.8189e-129	1.33297e-127	Down
Unigene1064_All	4811	14.85	6.9	-1.10579	3.36662e-29	1.88888e-28	Down
CL1675.Contig2_All	901	522.06	242.53	-1.10605	1.40023e-155	3.99569e-154	Down
Unigene8668_All	1018	29.58	13.74	-1.10624	1.06602e-11	3.57125e-11	Down
Unigene2724_All	1201	19.01	8.83	-1.10627	1.98794e-09	6.06021e-09	Down
CL5.Contig3_All	3766	7.73	3.59	-1.10648	8.3336e-13	2.91528e-12	Down
CL2968.Contig1_All	1316	26.4	12.26	-1.10658	8.54878e-14	3.10153e-13	Down
Unigene697_All	645	639.47	296.85	-1.10714	2.74192e-125	6.07504e-124	Down
Unigene2398_All	1538	24.17	11.22	-1.10714	6.36874e-15	2.40885e-14	Down
CL189.Contig1_All	1031	283.98	131.77	-1.10777	1.98687e-100	3.43735e-99	Down
CL2788.Contig1_All	2582	17.01	7.89	-1.10829	3.42362e-18	1.43976e-17	Down
CL181.Contig1_All	4533	67.73	31.41	-1.10857	4.33674e-120	9.27061e-119	Down
Unigene3168_All	3243	6.34	2.94	-1.10867	2.40738e-09	7.29011e-09	Down
CL1408.Contig2_All	1532	8.05	3.73	-1.10981	8.10476e-06	2.01811e-05	Down
CL1338.Contig4_All	3277	10.06	4.66	-1.11023	3.50404e-14	1.29001e-13	Down
CL754.Contig2_All	2890	8.55	3.96	-1.11042	5.91752e-11	1.92891e-10	Down
Unigene7690_All	2346	4.6	2.13	-1.11078	1.77087e-05	4.30345e-05	Down
Unigene1035_All	4318	19.87	9.2	-1.11089	5.13002e-35	3.26105e-34	Down
Unigene2482_All	1081	14.45	6.69	-1.11099	8.3478e-07	2.22476e-06	Down
CL1128.Contig3_All	2197	12.73	5.89	-1.11189	5.27022e-12	1.78458e-11	Down
CL1944.Contig2_All	1502	18.09	8.37	-1.11189	1.74116e-11	5.78836e-11	Down
Unigene6643_All	6738	80.5	37.24	-1.11214	3.1172e-214	1.23836e-212	Down
CL1500.Contig3_All	3032	5.88	2.72	-1.11221	2.40216e-08	6.94171e-08	Down
Unigene9747_All	1046	11.61	5.37	-1.11237	1.45624e-05	3.55854e-05	Down
CL1803.Contig2_All	2386	9.02	4.17	-1.11308	1.03434e-09	3.19644e-09	Down
Unigene9527_All	2320	4.76	2.2	-1.11346	1.45624e-05	3.55878e-05	Down
CL1127.Contig2_All	231	95.73	44.24	-1.11362	0.000103747	0.000236902	Down
CL66.Contig1_All	1387	28.43	13.13	-1.11455	1.07231e-15	4.16465e-15	Down
CL2082.Contig3_All	768	3721.98	1718.36	-1.11504	0	0	Down
CL1946.Contig1_All	1575	29.46	13.6	-1.11515	1.69963e-18	7.22085e-18	Down
CL453.Contig6_All	841	37.18	17.16	-1.11548	5.86894e-12	1.98621e-11	Down
Unigene2227_All	4470	25.92	11.96	-1.11585	6.47422e-47	5.29628e-46	Down
Unigene741_All	1385	49.55	22.86	-1.11606	3.08024e-26	1.60959e-25	Down
Unigene8002_All	643	470.47	216.95	-1.11674	1.3962e-93	2.24605e-92	Down
Unigene3545_All	1293	8.29	3.82	-1.1178	3.18748e-05	7.59022e-05	Down
CL749.Contig1_All	4959	29.68	13.67	-1.11848	1.44955e-59	1.4841e-58	Down
Unigene6362_All	957	8.84	4.07	-1.11902	0.000321778	0.000702985	Down
Unigene8951_All	1142	3183.22	1465.16	-1.11943	0	0	Down
CL102.Contig2_All	3794	5.78	2.66	-1.11964	4.8203e-10	1.50985e-09	Down
Unigene5282_All	6401	20.33	9.35	-1.12057	1.98449e-53	1.83036e-52	Down
Unigene6805_All	1328	58.19	26.76	-1.12069	2.19786e-29	1.2379e-28	Down
CL2078.Contig3_All	2662	254.73	117.12	-1.12098	8.44306e-261	4.0675e-259	Down
CL3007.Contig1_All	1163	38.07	17.5	-1.1213	3.4775e-17	1.41478e-16	Down
Unigene9919_All	1982	55.39	25.46	-1.12139	7.09886e-43	5.34452e-42	Down
CL1241.Contig1_All	3506	7.79	3.58	-1.12166	2.3923e-12	8.20896e-12	Down
Unigene4182_All	2659	30.84	14.17	-1.12196	3.51874e-33	2.14914e-32	Down
Unigene3328_All	1666	5.79	2.66	-1.12214	5.74584e-05	0.000133724	Down
Unigene6779_All	2064	19.66	9.03	-1.12247	6.12498e-17	2.47339e-16	Down
Unigene6959_All	1462	12.11	5.56	-1.12304	6.27642e-08	1.78225e-07	Down
Unigene2638_All	3299	10.5	4.82	-1.12328	4.2493e-15	1.61492e-14	Down
CL966.Contig1_All	1006	63.3	29.05	-1.12367	1.7388e-23	8.47986e-23	Down
Unigene7934_All	963	10.86	4.98	-1.12481	5.74584e-05	0.000133732	Down
Unigene5503_All	1224	19.96	9.15	-1.12527	2.86928e-10	9.05345e-10	Down
Unigene5791_All	430	1056.99	484.23	-1.1262	7.9019e-119	1.66961e-117	Down
Unigene6648_All	1051	11.92	5.46	-1.12641	8.58232e-06	2.13498e-05	Down
Unigene4307_All	4054	7.03	3.22	-1.12646	7.67104e-13	2.6866e-12	Down
Unigene4223_All	6095	12.84	5.88	-1.12676	5.38478e-33	3.27514e-32	Down
Unigene8375_All	3021	2.97	1.36	-1.12686	6.99538e-05	0.000162194	Down
Unigene4306_All	2897	7.84	3.59	-1.12687	2.37148e-10	7.53555e-10	Down
Unigene6666_All	1514	7.84	3.59	-1.12687	8.58232e-06	2.13513e-05	Down
Unigene7969_All	635	118.48	54.24	-1.12721	8.32008e-25	4.19617e-24	Down
CL2555.Contig1_All	1057	11.34	5.19	-1.12761	1.26745e-05	3.11265e-05	Down
Unigene3781_All	1130	295.31	135.15	-1.12767	2.36858e-119	5.025e-118	Down
CL1345.Contig1_All	2601	321.23	146.93	-1.12848	0	0	Down
CL718.Contig1_All	752	221.46	101.28	-1.1287	1.09547e-55	1.0494e-54	Down
CL146.Contig2_All	1406	6.46	2.95	-1.13082	0.000103747	0.000236917	Down
CL319.Contig2_All	2786	24.2	11.05	-1.13096	5.8901e-28	3.20941e-27	Down
Unigene1425_All	1717	5.02	2.29	-1.13234	0.000126383	0.000286598	Down
CL1123.Contig1_All	1743	150.09	68.46	-1.13249	5.62472e-100	9.68956e-99	Down
Unigene6878_All	966	198.41	90.47	-1.13297	6.0733e-68	7.08759e-67	Down
Unigene3795_All	1096	84.46	38.48	-1.13416	1.63212e-34	1.02606e-33	Down
Unigene2453_All	1068	16.5	7.51	-1.13558	9.71332e-08	2.72908e-07	Down
Unigene8339_All	1322	6.35	2.89	-1.13569	0.00018767	0.000421282	Down
Unigene28595_All	1101	25.78	11.72	-1.13728	1.09056e-11	3.65245e-11	Down
Unigene8656_All	1563	5.26	2.39	-1.13805	0.00018767	0.000421308	Down
CL1532.Contig3_All	3546	9.97	4.53	-1.13808	1.09109e-15	4.23713e-15	Down
CL319.Contig1_All	2006	31.98	14.53	-1.13814	2.4972e-26	1.30736e-25	Down
CL1197.Contig3_All	1797	6.34	2.88	-1.13841	9.04236e-06	2.24667e-05	Down
CL571.Contig1_All	1690	5.09	2.31	-1.13977	0.000109241	0.000249338	Down
Unigene7952_All	1673	14.33	6.5	-1.14053	1.22541e-10	3.94506e-10	Down
Unigene9408_All	1781	4.41	2	-1.14078	0.000228768	0.000504105	Down
CL1358.Contig3_All	704	457.78	207.52	-1.1414	5.66266e-106	1.04299e-104	Down
Unigene6077_All	238	134.41	60.89	-1.14236	1.18313e-06	3.12845e-06	Down
CL2074.Contig2_All	3539	3.91	1.77	-1.14342	4.51954e-07	1.22363e-06	Down
Unigene5957_All	1954	32.08	14.52	-1.14363	6.67278e-26	3.45324e-25	Down
Unigene2101_All	3206	5.17	2.34	-1.14366	3.9122e-08	1.12183e-07	Down
Unigene4440_All	1298	9.04	4.09	-1.14422	9.04236e-06	2.24682e-05	Down
CL1128.Contig1_All	4077	9.47	4.28	-1.14575	2.52442e-17	1.0314e-16	Down
Unigene6275_All	1596	6.02	2.72	-1.14616	4.98132e-05	0.000116332	Down
CL2357.Contig2_All	3051	19.13	8.64	-1.14673	4.33628e-25	2.2025e-24	Down
CL2078.Contig2_All	2559	215.81	97.46	-1.14688	5.28154e-220	2.15691e-218	Down
Unigene8826_All	551	30.05	13.57	-1.14694	2.01458e-06	5.24821e-06	Down
Unigene7944_All	539	247.39	111.69	-1.14729	2.38996e-41	1.73763e-40	Down
Unigene17_All	5481	9.99	4.51	-1.14736	3.24904e-24	1.61364e-23	Down
CL2295.Contig1_All	3183	20.79	9.38	-1.14823	2.53594e-28	1.39408e-27	Down
CL151.Contig1_All	2601	87.48	39.46	-1.14856	3.84406e-92	6.08195e-91	Down
Unigene9736_All	1315	5.61	2.53	-1.14886	0.000414972	0.000886406	Down
Unigene710_All	1543	122.29	55.12	-1.14966	1.99402e-73	2.50758e-72	Down
CL549.Contig1_All	2079	11.12	5.01	-1.15027	1.28438e-10	4.1287e-10	Down
Unigene8369_All	3333	9.9	4.46	-1.15038	6.23608e-15	2.35917e-14	Down
Unigene150_All	1898	3.73	1.68	-1.15071	0.000414972	0.000886458	Down
CL1485.Contig1_All	336	90.37	40.7	-1.15082	2.3103e-08	6.68632e-08	Down
Unigene624_All	1174	14.22	6.4	-1.15178	1.23491e-07	3.45738e-07	Down
CL1278.Contig2_All	1115	8.31	3.74	-1.15181	0.000126383	0.000286581	Down
CL263.Contig3_All	1080	27.47	12.35	-1.15335	2.28196e-12	7.83845e-12	Down
Unigene2439_All	3069	12.06	5.42	-1.15387	1.37036e-16	5.4774e-16	Down
Unigene9051_All	834	23.23	10.44	-1.15387	3.38552e-08	9.73557e-08	Down
Unigene10119_All	1427	150.61	67.68	-1.15402	4.27236e-83	6.04847e-82	Down
CL1849.Contig2_All	3897	10.17	4.57	-1.15405	4.59138e-18	1.92331e-17	Down
Unigene9663_All	2413	4.81	2.16	-1.15501	4.3664e-06	1.11029e-05	Down
CL3350.Contig1_All	2874	24.66	11.07	-1.15552	2.45382e-30	1.40749e-29	Down
Unigene1696_All	704	25.71	11.54	-1.15569	1.81193e-07	5.01056e-07	Down
Unigene9375_All	4173	7.13	3.2	-1.15583	8.34336e-14	3.0276e-13	Down
CL827.Contig2_All	3309	49.47	22.18	-1.15729	1.59475e-68	1.8767e-67	Down
Unigene9059_All	971	11.31	5.07	-1.15754	2.39282e-05	5.74709e-05	Down
Unigene571_All	1321	111.79	50.11	-1.15762	2.24246e-57	2.20849e-56	Down
CL711.Contig4_All	2414	7.92	3.55	-1.15768	2.67438e-09	8.09394e-09	Down
CL3222.Contig2_All	3935	14.68	6.58	-1.15769	1.93968e-25	9.95753e-25	Down
Unigene5510_All	1895	6.25	2.8	-1.15843	4.3664e-06	1.11022e-05	Down
Unigene8933_All	611	653.47	292.6	-1.15919	3.8294e-128	8.70121e-127	Down
CL2792.Contig2_All	4417	10.03	4.49	-1.15953	5.56686e-20	2.46082e-19	Down
Unigene9528_All	1197	8.63	3.86	-1.16076	2.9078e-05	6.94554e-05	Down
CL227.Contig5_All	2685	4.45	1.99	-1.16104	2.55688e-06	6.62312e-06	Down
Unigene6855_All	1031	433.41	193.75	-1.16154	3.53962e-164	1.06595e-162	Down
CL344.Contig2_All	941	11.17	4.99	-1.16252	3.53398e-05	8.39614e-05	Down
Unigene5420_All	2672	6.94	3.1	-1.16267	4.53824e-09	1.36185e-08	Down
Unigene1115_All	2676	10.39	4.64	-1.163	6.63338e-13	2.32855e-12	Down
CL3271.Contig2_All	3383	20.18	9.01	-1.16333	5.84278e-30	3.32626e-29	Down
Unigene2692_All	621	298.29	133.14	-1.16377	3.76272e-61	3.95454e-60	Down
Unigene1407_All	2229	4.1	1.83	-1.16378	4.29544e-05	0.000101662	Down
Unigene1753_All	1620	49.3	22	-1.16408	6.9804e-33	4.23433e-32	Down
Unigene6489_All	2852	11.25	5.02	-1.16417	9.89912e-15	3.71258e-14	Down
Unigene4830_All	1135	63.19	28.18	-1.16502	2.15318e-28	1.18581e-27	Down
Unigene1351_All	1049	9.56	4.26	-1.16616	4.29544e-05	0.000101655	Down
Unigene9493_All	3641	8.44	3.76	-1.16651	2.09884e-14	7.77714e-14	Down
CL3249.Contig1_All	2060	3.3	1.47	-1.16665	0.000303912	0.000665948	Down
CL319.Contig6_All	1969	15.49	6.9	-1.16667	9.07182e-14	3.29063e-13	Down
Unigene89_All	3799	10.53	4.69	-1.16685	2.72542e-18	1.14919e-17	Down
Unigene1412_All	2236	20.24	9.01	-1.16761	6.03788e-20	2.66774e-19	Down
CL113.Contig7_All	582	261.7	116.47	-1.16796	9.7083e-50	8.37795e-49	Down
Unigene6377_All	2265	11.79	5.24	-1.16993	2.0541e-12	7.06574e-12	Down
Unigene7983_All	693	147.14	65.39	-1.17005	6.4884e-36	4.20967e-35	Down
Unigene5260_All	4287	8.31	3.69	-1.17123	1.28555e-16	5.14292e-16	Down
Unigene7366_All	1916	5.54	2.46	-1.17123	1.14994e-05	2.82576e-05	Down
Unigene3565_All	2333	8.18	3.63	-1.17213	2.67438e-09	8.0926e-09	Down
Unigene8646_All	1851	30.4	13.49	-1.17218	3.45022e-24	1.71332e-23	Down
Unigene1233_All	2407	7.91	3.51	-1.17221	2.67438e-09	8.09327e-09	Down
Unigene5877_All	1040	62.9	27.9	-1.17279	6.4143e-26	3.32136e-25	Down
Unigene3147_All	8881	22.71	10.07	-1.17326	1.18133e-88	1.79434e-87	Down
Unigene5972_All	1076	10.13	4.49	-1.17385	1.69468e-05	4.12048e-05	Down
CL902.Contig3_All	1660	4.4	1.95	-1.17403	0.0002926	0.000642279	Down
Unigene3616_All	1408	5.28	2.34	-1.17403	0.0002926	0.000642318	Down
Unigene7893_All	802	512.41	227.05	-1.17429	8.96714e-146	2.38008e-144	Down
Unigene8644_All	1769	9.1	4.03	-1.17509	6.2614e-08	1.77813e-07	Down
Unigene9793_All	1558	6.64	2.94	-1.17537	1.69468e-05	4.12076e-05	Down
CL748.Contig2_All	4680	16.4	7.26	-1.17565	2.20902e-34	1.38444e-33	Down
CL3407.Contig2_All	988	23.9	10.58	-1.17567	2.98008e-10	9.39818e-10	Down
CL749.Contig2_All	4929	30.1	13.32	-1.17617	7.27958e-65	8.03751e-64	Down
Unigene6374_All	2164	5.13	2.27	-1.17627	5.52896e-06	1.39811e-05	Down
CL474.Contig3_All	3486	33.72	14.91	-1.17732	3.20012e-51	2.83471e-50	Down
Unigene8537_All	2423	8	3.53	-1.18033	1.5744e-09	4.82008e-09	Down
Unigene4893_All	1803	54.28	23.95	-1.1804	3.4584e-41	2.50197e-40	Down
Unigene1046_All	4264	6.21	2.74	-1.18042	7.16728e-13	2.51137e-12	Down
Unigene9982_All	829	39.96	17.63	-1.18052	1.99711e-13	7.14606e-13	Down
Unigene5669_All	2040	22.05	9.72	-1.18175	4.64488e-20	2.057e-19	Down
Unigene6512_All	1262	8.01	3.53	-1.18213	2.49804e-05	5.99585e-05	Down
CL1872.Contig1_All	2847	3.54	1.56	-1.1822	8.41398e-06	2.09339e-05	Down
Unigene8387_All	1775	5.47	2.41	-1.18251	2.49804e-05	5.99625e-05	Down
CL3061.Contig2_All	875	8.92	3.93	-1.18251	0.00035651	0.000777652	Down
Unigene9824_All	2258	66.4	29.25	-1.18275	1.29291e-63	1.40834e-62	Down
Unigene735_All	719	51.43	22.65	-1.1831	2.26176e-14	8.37572e-14	Down
CL2153.Contig2_All	2602	59.62	26.25	-1.18348	1.98153e-66	2.25474e-65	Down
Unigene9960_All	913	26.44	11.64	-1.18363	2.1196e-10	6.75697e-10	Down
Unigene1477_All	1273	5.52	2.43	-1.18371	0.000434456	0.000927808	Down
Unigene9380_All	3407	8.02	3.53	-1.18393	3.50584e-13	1.2436e-12	Down
CL2852.Contig2_All	1671	31.22	13.74	-1.18409	1.18574e-22	5.66228e-22	Down
CL994.Contig1_All	4234	21.09	9.28	-1.18436	6.46648e-40	4.55791e-39	Down
Unigene7956_All	632	49.54	21.79	-1.18493	5.46068e-12	1.84839e-11	Down
Unigene3512_All	1705	7.96	3.5	-1.18541	5.95722e-07	1.60276e-06	Down
CL2063.Contig7_All	1195	8.19	3.6	-1.18587	3.68302e-05	8.7451e-05	Down
CL1304.Contig2_All	2062	52.11	22.9	-1.18621	5.4014e-46	4.34651e-45	Down
Unigene4518_All	1695	32.4	14.23	-1.18706	6.70368e-24	3.31134e-23	Down
Unigene2274_All	1993	5.24	2.3	-1.18793	9.86232e-06	2.44623e-05	Down
CL1244.Contig2_All	4963	33.54	14.72	-1.18811	8.4288e-74	1.06585e-72	Down
Unigene9054_All	1510	108.05	47.42	-1.18813	6.20816e-67	7.11967e-66	Down
Unigene5295_All	2143	9.07	3.98	-1.18833	1.35089e-09	4.1452e-09	Down
CL2584.Contig2_All	3433	3.51	1.54	-1.18854	1.27991e-06	3.37824e-06	Down
CL243.Contig5_All	3896	13.52	5.93	-1.18899	2.73762e-24	1.36224e-23	Down
Unigene4892_All	1868	28.73	12.6	-1.18913	1.17019e-23	5.73674e-23	Down
Unigene3352_All	2357	7.07	3.1	-1.18944	1.78195e-08	5.19971e-08	Down
Unigene4776_All	1235	6.66	2.92	-1.18955	0.000138799	0.000313661	Down
Unigene8204_All	2135	4.75	2.08	-1.19134	1.19612e-05	2.93846e-05	Down
Unigene682_All	2099	77.92	34.12	-1.19138	1.46767e-69	1.75605e-68	Down
Unigene5435_All	2356	8.55	3.74	-1.19289	5.44072e-10	1.70199e-09	Down
Unigene9603_All	1250	6.36	2.78	-1.19394	0.000168821	0.000379342	Down
Unigene6872_All	1089	22.79	9.96	-1.19418	3.56808e-11	1.1705e-10	Down
Unigene5366_All	4096	5.22	2.28	-1.19502	7.32844e-11	2.37777e-10	Down
Unigene1041_All	5577	7.26	3.17	-1.19549	2.12782e-19	9.25787e-19	Down
CL1238.Contig1_All	4958	16.59	7.24	-1.19625	9.82054e-38	6.61761e-37	Down
Unigene6940_All	624	191.46	83.52	-1.19685	7.04754e-42	5.19331e-41	Down
CL1477.Contig1_All	2023	15.04	6.56	-1.19704	3.4001e-14	1.25213e-13	Down
Unigene5493_All	1981	7.36	3.21	-1.19713	1.38922e-07	3.8787e-07	Down
Unigene9536_All	1397	6.42	2.8	-1.19715	5.43106e-05	0.000126746	Down
Unigene268_All	1706	5.78	2.52	-1.19765	1.75947e-05	4.2766e-05	Down
Unigene1134_All	1571	7.21	3.14	-1.19923	4.73082e-06	1.20078e-05	Down
CL718.Contig2_All	743	380.69	165.77	-1.19943	2.70478e-102	4.78838e-101	Down
CL3309.Contig2_All	1171	191.65	83.45	-1.19949	1.3474e-89	2.06898e-88	Down
CL309.Contig2_All	4288	4.02	1.75	-1.19984	3.57408e-09	1.07553e-08	Down
CL538.Contig2_All	2353	9.17	3.99	-1.20053	1.06693e-10	3.44242e-10	Down
Unigene68_All	3148	9.24	4.02	-1.2007	3.50602e-14	1.29061e-13	Down
CL524.Contig2_All	858	21.79	9.48	-1.20071	2.60326e-08	7.5157e-08	Down
Unigene7371_All	3096	7.46	3.24	-1.20318	1.44054e-11	4.81001e-11	Down
CL119.Contig2_All	3104	30.48	13.23	-1.20405	1.25136e-42	9.38047e-42	Down
Unigene5356_All	4538	30.83	13.38	-1.20426	2.2399e-63	2.42682e-62	Down
Unigene6487_All	1655	6.5	2.82	-1.20474	6.94476e-06	1.74139e-05	Down
CL2238.Contig1_All	1772	4.15	1.8	-1.20511	0.000174228	0.000391347	Down
Unigene4885_All	2043	43.03	18.66	-1.20539	8.5665e-39	5.90236e-38	Down
CL493.Contig1_All	1716	4.96	2.15	-1.206	6.59548e-05	0.000153097	Down
Unigene1671_All	905	806.13	349.42	-1.20605	7.53812e-276	3.86106e-274	Down
CL938.Contig2_All	408	936.29	405.59	-1.20693	2.8352e-108	5.30513e-107	Down
Unigene1750_All	1752	500.01	216.58	-1.20706	0	0	Down
Unigene5675_All	1546	7.02	3.04	-1.2074	6.94476e-06	1.74128e-05	Down
Unigene1733_All	693	23.93	10.36	-1.2078	2.4552e-07	6.75713e-07	Down
Unigene6831_All	788	125.39	54.28	-1.20793	7.59704e-38	5.13543e-37	Down
Unigene3194_All	3425	15.37	6.65	-1.20869	1.04581e-24	5.25848e-24	Down
Unigene4556_All	3507	40	17.3	-1.20923	2.07012e-63	2.24621e-62	Down
CL1927.Contig2_All	4994	4.44	1.92	-1.20945	1.25957e-11	4.20998e-11	Down
Unigene5894_All	978	24.47	10.58	-1.20967	9.10618e-11	2.94487e-10	Down
Unigene9549_All	3498	15.43	6.67	-1.20998	2.09262e-25	1.07306e-24	Down
Unigene33116_All	264	169.64	73.31	-1.21039	2.72636e-10	8.60994e-10	Down
Unigene3556_All	1576	8.84	3.82	-1.21047	2.96812e-07	8.12951e-07	Down
Unigene158_All	3273	14.79	6.39	-1.21073	6.76548e-23	3.24859e-22	Down
Unigene5532_All	2177	28.04	12.11	-1.21129	9.40972e-28	5.10356e-27	Down
Unigene2264_All	2236	30.15	13.02	-1.21143	1.44292e-30	8.30914e-30	Down
CL1247.Contig2_All	8329	23.88	10.31	-1.21176	9.81784e-92	1.54464e-90	Down
CL391.Contig1_All	2453	5.56	2.4	-1.21205	2.4552e-07	6.75764e-07	Down
CL3331.Contig2_All	996	10.52	4.54	-1.21237	2.13396e-05	5.16927e-05	Down
Unigene2427_All	1847	6.1	2.63	-1.21375	3.3274e-06	8.52395e-06	Down
Unigene9731_All	1465	18.07	7.79	-1.2139	1.66328e-12	5.74687e-12	Down
CL3354.Contig2_All	2339	18.49	7.97	-1.21409	2.2571e-20	1.00875e-19	Down
CL1123.Contig2_All	3355	134.88	58.12	-1.21457	6.62982e-201	2.46969e-199	Down
CL1095.Contig2_All	1122	7.57	3.26	-1.21542	9.72746e-05	0.000222331	Down
CL2482.Contig2_All	5043	2.81	1.21	-1.21556	6.8944e-08	1.95545e-07	Down
CL817.Contig2_All	2050	6.34	2.73	-1.21558	3.67632e-07	9.97854e-07	Down
CL1802.Contig2_All	2659	18.51	7.97	-1.21565	3.39798e-23	1.64351e-22	Down
Unigene4607_All	1279	5.39	2.32	-1.21616	0.00036975	0.000805376	Down
Unigene1031_All	2912	8.04	3.46	-1.21642	7.20294e-12	2.43113e-11	Down
CL36.Contig7_All	5311	13.97	6.01	-1.2169	3.11688e-35	1.9921e-34	Down
Unigene5349_All	4348	24.06	10.35	-1.21701	1.41926e-48	1.19674e-47	Down
Unigene686_All	1702	93.43	40.18	-1.21741	1.15267e-68	1.36085e-67	Down
Unigene5514_All	1410	22.54	9.69	-1.21792	1.03336e-14	3.87115e-14	Down
Unigene9831_All	2284	14.68	6.31	-1.21814	3.94884e-16	1.55317e-15	Down
Unigene2689_All	1473	108.46	46.61	-1.21845	5.849e-68	6.8302e-67	Down
CL2204.Contig1_All	2693	48.17	20.7	-1.2185	2.17314e-58	2.18025e-57	Down
Unigene2710_All	1037	11.48	4.93	-1.21946	4.02746e-06	1.02539e-05	Down
Unigene8936_All	1348	35.01	15.02	-1.22088	4.49392e-21	2.04401e-20	Down
Unigene4430_All	2277	6.55	2.81	-1.22092	5.71018e-08	1.62361e-07	Down
CL3301.Contig2_All	239	521.82	223.79	-1.22141	9.57556e-24	4.70762e-23	Down
Unigene4260_All	1567	8.26	3.54	-1.22239	6.33534e-07	1.70273e-06	Down
Unigene4443_All	1252	5.32	2.28	-1.22239	0.000449866	0.000960548	Down
Unigene10087_All	1849	5.23	2.24	-1.22331	1.49598e-05	3.6532e-05	Down
CL274.Contig6_All	1921	35.96	15.4	-1.22346	1.82539e-31	1.07147e-30	Down
Unigene9448_All	2525	8.22	3.52	-1.22356	1.1259e-10	3.62822e-10	Down
Unigene3866_All	2269	176.77	75.66	-1.22427	3.26312e-176	1.06443e-174	Down
Unigene3475_All	1565	22.67	9.7	-1.22473	1.3622e-16	5.44716e-16	Down
Unigene9414_All	4735	13.31	5.69	-1.22601	2.68528e-30	1.53711e-29	Down
CL1834.Contig2_All	2706	9.27	3.96	-1.22707	9.97504e-13	3.47251e-12	Down
Unigene398_All	2315	8.92	3.81	-1.22725	1.35677e-10	4.34989e-10	Down
Unigene4543_All	3040	4.31	1.84	-1.22798	2.52076e-07	6.93494e-07	Down
Unigene9434_All	3109	9.7	4.14	-1.22835	4.28226e-15	1.62626e-14	Down
Unigene8276_All	3446	16.87	7.2	-1.22839	8.58514e-28	4.66118e-27	Down
Unigene3675_All	1998	17.88	7.63	-1.22859	2.74986e-17	1.12213e-16	Down
Unigene9588_All	2712	10.03	4.28	-1.22864	1.12491e-13	4.05901e-13	Down
Unigene7166_All	1784	12.8	5.46	-1.22917	2.20114e-11	7.28764e-11	Down
Unigene4660_All	2073	48.37	20.63	-1.22937	2.055e-45	1.63276e-44	Down
CL180.Contig2_All	2128	18.29	7.8	-1.22951	1.24891e-18	5.32893e-18	Down
Unigene1540_All	2653	100.09	42.67	-1.23	1.7623e-119	3.75185e-118	Down
CL719.Contig1_All	1319	22.37	9.53	-1.23102	9.34684e-14	3.39005e-13	Down
Unigene52_All	2601	3.85	1.64	-1.23116	7.1387e-06	1.78892e-05	Down
Unigene307_All	3959	14.44	6.15	-1.23141	1.05157e-27	5.70085e-27	Down
Unigene8999_All	1185	61.19	26.06	-1.23146	2.23594e-31	1.31097e-30	Down
Unigene6237_All	1261	5.99	2.55	-1.23206	0.000174228	0.000391323	Down
Unigene82_All	1952	5.24	2.23	-1.23252	7.1387e-06	1.78904e-05	Down
Unigene3221_All	3326	6.18	2.63	-1.23254	7.92658e-11	2.56704e-10	Down
CL2108.Contig1_All	1592	6.56	2.79	-1.23343	7.1387e-06	1.78916e-05	Down
Unigene2750_All	598	61.05	25.95	-1.23426	2.66512e-14	9.84944e-14	Down
CL1458.Contig1_All	2746	13.77	5.85	-1.23502	1.80509e-18	7.66353e-18	Down
CL3317.Contig2_All	1645	55.7	23.66	-1.23523	4.89396e-41	3.53002e-40	Down
Unigene3028_All	1347	5.37	2.28	-1.23589	0.000211572	0.00046899	Down
Unigene7803_All	1825	4.43	1.88	-1.23657	6.78866e-05	0.000157501	Down
Unigene8781_All	2375	79.01	33.53	-1.23658	4.86302e-85	7.04607e-84	Down
CL1212.Contig1_All	1355	7.47	3.17	-1.23663	8.78858e-06	2.18525e-05	Down
CL756.Contig2_All	1112	15.11	6.41	-1.23711	2.33218e-08	6.74697e-08	Down
Unigene4784_All	867	273.84	116.16	-1.23722	6.88964e-94	1.11225e-92	Down
Unigene4757_All	2784	26.53	11.25	-1.2377	5.95934e-35	3.78165e-34	Down
CL524.Contig1_All	927	15.6	6.61	-1.23882	2.16182e-07	5.96455e-07	Down
CL1854.Contig1_All	2629	4.11	1.74	-1.24005	2.37872e-06	6.16338e-06	Down
Unigene371_All	1562	8.93	3.78	-1.24027	1.76644e-07	4.88922e-07	Down
Unigene6975_All	531	74.49	31.52	-1.24078	7.59162e-15	2.85863e-14	Down
Unigene1694_All	689	264.57	111.92	-1.24118	1.04691e-68	1.2364e-67	Down
CL2819.Contig1_All	1466	4.71	1.99	-1.24296	0.000256902	0.000564974	Down
CL2736.Contig1_All	2357	10.96	4.63	-1.24316	4.10542e-13	1.45191e-12	Down
Unigene9505_All	4109	11.2	4.73	-1.24359	6.37774e-23	3.06362e-22	Down
CL702.Contig2_All	2111	9.45	3.99	-1.24393	1.18306e-10	3.81072e-10	Down
Unigene8395_All	2000	5.71	2.41	-1.24446	1.63105e-06	4.26461e-06	Down
CL2934.Contig1_All	3102	3.46	1.46	-1.2448	1.65399e-06	4.32118e-06	Down
Unigene2162_All	3836	9.48	4	-1.24489	1.86799e-18	7.92598e-18	Down
CL57.Contig6_All	3389	6.02	2.54	-1.24493	5.65748e-11	1.84579e-10	Down
Unigene9036_All	555	17.56	7.4	-1.2467	9.97884e-05	0.000228019	Down
Unigene594_All	732	16.62	7	-1.24749	4.98276e-06	1.26376e-05	Down
Unigene8394_All	3184	14.08	5.93	-1.24754	3.25802e-22	1.5347e-21	Down
Unigene6278_All	3471	11.54	4.86	-1.24762	4.2308e-20	1.87545e-19	Down
Unigene8347_All	5114	12.49	5.26	-1.24764	1.16756e-31	6.88882e-31	Down
Unigene2307_All	1150	8.81	3.71	-1.24772	1.2642e-05	3.10485e-05	Down
CL380.Contig2_All	3008	112.94	47.46	-1.25077	1.72132e-157	4.97817e-156	Down
CL2634.Contig1_All	1628	11.52	4.84	-1.25106	7.33178e-10	2.28025e-09	Down
Unigene20_All	5786	16.14	6.78	-1.25128	7.93856e-46	6.36849e-45	Down
Unigene2404_All	706	15.57	6.54	-1.25141	1.52907e-05	3.72577e-05	Down
Unigene2148_All	4905	15.8	6.63	-1.25284	3.38008e-38	2.30064e-37	Down
CL879.Contig2_All	1124	85.6	35.91	-1.25323	7.42908e-42	5.47225e-41	Down
CL2389.Contig1_All	1847	4.72	1.98	-1.25329	1.86685e-05	4.53397e-05	Down
CL2246.Contig2_All	2882	11.23	4.71	-1.25356	1.45423e-16	5.80434e-16	Down
Unigene2240_All	1846	4.44	1.86	-1.25526	4.71824e-05	0.00011135	Down
Unigene1055_All	1675	25.38	10.63	-1.25555	2.09044e-20	9.35988e-20	Down
CL2880.Contig1_All	1667	21.61	9.05	-1.25571	1.65812e-17	6.82889e-17	Down
Unigene3725_All	1249	107.49	44.99	-1.25653	7.08822e-59	7.15275e-58	Down
Unigene1628_All	1062	24.92	10.43	-1.25656	1.49165e-12	5.16119e-12	Down
Unigene7373_All	1376	5.52	2.31	-1.25678	0.00012096	0.000274471	Down
CL2740.Contig2_All	1387	168.3	70.42	-1.25698	1.01759e-102	1.81027e-101	Down
CL334.Contig1_All	825	63.07	26.36	-1.2586	3.3386e-22	1.57246e-21	Down
CL357.Contig4_All	1556	5.24	2.19	-1.25864	5.71084e-05	0.000133207	Down
Unigene9866_All	835	8.45	3.53	-1.25928	0.000378646	0.00082431	Down
Unigene8725_All	1448	4.43	1.85	-1.25978	0.000378646	0.000824359	Down
Unigene7314_All	3808	7.81	3.26	-1.26045	1.2775e-15	4.94943e-15	Down
CL1983.Contig2_All	2498	21.54	8.99	-1.26063	2.02904e-26	1.06409e-25	Down
Unigene2161_All	2341	20.44	8.53	-1.26078	1.31433e-23	6.43298e-23	Down
Unigene8495_All	1752	5.2	2.17	-1.26082	1.84912e-05	4.49182e-05	Down
Unigene4464_All	1893	17.35	7.24	-1.26087	2.09576e-16	8.32121e-16	Down
Unigene8934_All	1177	361.69	150.91	-1.26107	5.34866e-182	1.79945e-180	Down
CL293.Contig1_All	2642	4.65	1.94	-1.26117	3.13734e-07	8.58525e-07	Down
Unigene7993_All	979	8.88	3.7	-1.26303	5.71084e-05	0.000133215	Down
CL2674.Contig1_All	1415	6.41	2.67	-1.26348	2.23574e-05	5.41366e-05	Down
Unigene2733_All	907	120.67	50.26	-1.26358	4.04522e-46	3.26094e-45	Down
Unigene3757_All	3366	34.08	14.19	-1.26405	1.33531e-55	1.27581e-54	Down
CL99.Contig1_All	1383	7.47	3.11	-1.26419	7.2753e-06	1.81865e-05	Down
CL2525.Contig3_All	1589	69.38	28.88	-1.26445	1.25989e-50	1.10449e-49	Down
Unigene4269_All	1546	12.18	5.07	-1.26446	7.33178e-10	2.28006e-09	Down
Unigene275_All	1213	9.13	3.8	-1.26462	3.46662e-06	8.87685e-06	Down
Unigene3868_All	1649	55.17	22.95	-1.26539	2.62832e-42	1.95737e-41	Down
CL1074.Contig1_All	4741	4.88	2.03	-1.2654	1.25443e-12	4.35609e-12	Down
CL1590.Contig1_All	3154	4.76	1.98	-1.26546	1.14861e-08	3.37514e-08	Down
Unigene5564_All	1447	5.65	2.35	-1.26559	5.71084e-05	0.000133224	Down
CL233.Contig2_All	1985	34.48	14.34	-1.26571	8.2514e-33	4.99868e-32	Down
Unigene2017_All	1572	4.04	1.68	-1.26589	0.000378646	0.000824408	Down
Unigene8919_All	4034	50.33	20.92	-1.26654	4.79194e-98	8.10939e-97	Down
CL1188.Contig1_All	2585	18.02	7.49	-1.26656	2.71676e-23	1.31875e-22	Down
Unigene1735_All	1286	4.86	2.02	-1.2666	0.000459574	0.00098076	Down
CL1417.Contig1_All	2662	18.19	7.56	-1.26669	3.7507e-24	1.86076e-23	Down
Unigene6852_All	1025	64.12	26.64	-1.26718	3.80778e-29	2.13377e-28	Down
CL1499.Contig2_All	2374	11.34	4.71	-1.26762	4.80998e-14	1.76173e-13	Down
Unigene2192_All	1601	8.14	3.38	-1.26801	2.60456e-07	7.15146e-07	Down
Unigene5525_All	1070	8.6	3.57	-1.26841	2.70258e-05	6.4634e-05	Down
Unigene1057_All	4492	12.07	5.01	-1.26854	1.3818e-27	7.46674e-27	Down
Unigene3342_All	1633	19.81	8.22	-1.26902	4.3475e-16	1.7074e-15	Down
Unigene279_All	1458	4.82	2	-1.26903	0.000177636	0.000398904	Down
CL1228.Contig3_All	1830	5.57	2.31	-1.26978	3.49058e-06	8.93695e-06	Down
CL1137.Contig1_All	3134	31.61	13.1	-1.27081	1.6033e-48	1.35099e-47	Down
CL1394.Contig1_All	1744	4.93	2.04	-1.27302	2.252e-05	5.45195e-05	Down
Unigene562_All	1019	6.38	2.64	-1.27302	0.000459574	0.000980702	Down
CL2878.Contig2_All	3250	89.69	37.1	-1.27353	6.92792e-140	1.76435e-138	Down
CL1123.Contig3_All	2004	84.02	34.75	-1.27372	4.15392e-79	5.59827e-78	Down
CL1401.Contig3_All	689	23.26	9.62	-1.27374	1.24834e-07	3.49419e-07	Down
Unigene9369_All	15576	21.75	8.99	-1.27462	3.62034e-169	1.11795e-167	Down
Unigene6336_All	1415	9.8	4.05	-1.27486	1.24834e-07	3.49392e-07	Down
CL310.Contig2_All	3097	42.76	17.67	-1.27496	2.30072e-64	2.52194e-63	Down
CL1652.Contig3_All	1644	107.38	44.36	-1.27539	1.96148e-81	2.71679e-80	Down
Unigene9807_All	1992	31.72	13.1	-1.27583	8.86812e-31	5.13352e-30	Down
Unigene55_All	2727	12.45	5.14	-1.27631	1.17964e-17	4.87095e-17	Down
Unigene1314_All	1409	7.34	3.03	-1.27646	5.04772e-06	1.27997e-05	Down
Unigene7348_All	2355	9.06	3.74	-1.27647	1.60627e-11	5.34333e-11	Down
Unigene2075_All	6109	6.16	2.54	-1.2781	5.27102e-20	2.33259e-19	Down
Unigene7683_All	1274	14.15	5.83	-1.27923	1.84132e-09	5.61745e-09	Down
Unigene5891_All	1233	20.32	8.37	-1.2796	1.51553e-12	5.24332e-12	Down
Unigene3453_All	1127	6.24	2.57	-1.27978	0.000215188	0.000474984	Down
Unigene6867_All	1158	28.68	11.81	-1.28004	5.2424e-16	2.05708e-15	Down
Unigene1029_All	582	706.08	290.66	-1.2805	2.88338e-151	7.9965e-150	Down
Unigene1340_All	1938	6.66	2.74	-1.28135	1.80852e-07	5.0015e-07	Down
Unigene2783_All	650	48.86	20.1	-1.28146	1.19628e-13	4.31097e-13	Down
Unigene31_All	6215	10.55	4.34	-1.28148	5.69714e-34	3.53409e-33	Down
CL1106.Contig1_All	1720	5.52	2.27	-1.28198	6.09078e-06	1.52863e-05	Down
Unigene6321_All	3031	16.03	6.59	-1.28242	6.29848e-25	3.18761e-24	Down
CL181.Contig6_All	4066	47.88	19.67	-1.28343	6.21928e-96	1.02676e-94	Down
Unigene7299_All	3402	14.61	6	-1.28392	1.2496e-25	6.43486e-25	Down
CL549.Contig2_All	6437	15.56	6.39	-1.28395	4.42492e-51	3.90827e-50	Down
Unigene539_All	1971	134.47	55.16	-1.28559	7.62502e-125	1.68429e-123	Down
Unigene3768_All	1009	25.16	10.32	-1.28569	2.18162e-12	7.50014e-12	Down
Unigene6563_All	1088	10.24	4.2	-1.28575	2.8973e-06	7.44883e-06	Down
Unigene3758_All	1564	11.07	4.54	-1.28589	2.21242e-09	6.72485e-09	Down
CL1152.Contig1_All	3826	79.18	32.47	-1.28603	1.7799e-148	4.83691e-147	Down
Unigene7641_All	1753	6.95	2.85	-1.28605	4.54882e-07	1.23138e-06	Down
CL631.Contig1_All	932	33.17	13.59	-1.28733	1.36228e-14	5.08036e-14	Down
CL2659.Contig2_All	2991	8.96	3.67	-1.28772	1.63281e-14	6.06755e-14	Down
Unigene5416_All	2357	13.58	5.56	-1.28833	8.62058e-17	3.46505e-16	Down
Unigene7405_All	1733	6.04	2.47	-1.29004	2.8973e-06	7.44935e-06	Down
Unigene8658_All	1366	6.58	2.69	-1.29048	1.86685e-05	4.53428e-05	Down
Unigene4204_All	3967	9.1	3.72	-1.29056	2.6781e-19	1.1634e-18	Down
Unigene7673_All	1405	18.5	7.56	-1.29107	2.4731e-13	8.81551e-13	Down
Unigene2242_All	1711	5.12	2.09	-1.29264	1.86685e-05	4.53458e-05	Down
Unigene1049_All	4721	9.46	3.86	-1.29324	1.11878e-23	5.48693e-23	Down
Unigene3735_All	1582	9.51	3.88	-1.29339	1.99377e-08	5.78908e-08	Down
CL522.Contig2_All	2707	63.78	26.02	-1.29348	1.29876e-84	1.87285e-83	Down
CL2880.Contig2_All	1839	16.09	6.56	-1.2944	1.54911e-15	5.99031e-15	Down
Unigene5619_All	1509	17.9	7.29	-1.29597	5.79902e-14	2.11633e-13	Down
CL1302.Contig3_All	1684	47.74	19.44	-1.29617	4.94916e-39	3.42943e-38	Down
CL208.Contig2_All	2969	383.71	156.19	-1.29671	0	0	Down
Unigene1394_All	2851	21.43	8.72	-1.29723	2.52682e-31	1.47986e-30	Down
Unigene6885_All	1125	11.01	4.48	-1.29724	6.58816e-07	1.76925e-06	Down
Unigene165_All	1961	5.9	2.4	-1.29768	6.58816e-07	1.76912e-06	Down
CL181.Contig5_All	518	37.19	15.12	-1.29846	2.3949e-08	6.92292e-08	Down
CL332.Contig1_All	3305	15.38	6.25	-1.29913	1.4417e-26	7.58803e-26	Down
Unigene5692_All	1385	5.66	2.3	-1.29917	5.75372e-05	0.000133899	Down
Unigene7384_All	2497	11.05	4.49	-1.29926	6.59416e-15	2.48792e-14	Down
Unigene2823_All	674	65.3	26.53	-1.29946	6.5809e-19	2.82352e-18	Down
Unigene1191_All	1696	6.4	2.6	-1.29956	1.66206e-06	4.34194e-06	Down
Unigene5734_All	1337	6.55	2.66	-1.30007	2.252e-05	5.45231e-05	Down
CL3076.Contig2_All	550	1032.26	419.17	-1.3002	1.57852e-208	6.10467e-207	Down
Unigene5406_All	3347	19.04	7.73	-1.30049	5.8285e-33	3.54207e-32	Down
Unigene10033_All	952	408.21	165.7	-1.30074	5.09888e-168	1.56524e-166	Down
Unigene9076_All	726	12.25	4.97	-1.30146	5.75372e-05	0.00013389	Down
Unigene6393_All	3035	7.72	3.13	-1.30244	5.09894e-13	1.79526e-12	Down
CL2139.Contig1_All	1666	25.16	10.2	-1.30256	4.23532e-21	1.92783e-20	Down
Unigene8643_All	2500	8.88	3.6	-1.30256	2.613e-12	8.94187e-12	Down
Unigene4635_All	628	33.68	13.65	-1.30299	1.53604e-09	4.7054e-09	Down
Unigene9490_All	1665	7.28	2.95	-1.30322	3.78346e-07	1.02671e-06	Down
Unigene4583_All	1576	11.13	4.51	-1.30325	1.06431e-09	3.28853e-09	Down
Unigene607_All	1058	19.92	8.07	-1.30358	8.27778e-11	2.67864e-10	Down
Unigene6553_All	1828	20.64	8.36	-1.30387	1.85842e-19	8.09345e-19	Down
Unigene4644_All	2314	35.43	14.35	-1.30392	3.25072e-41	2.355e-40	Down
Unigene3344_All	3363	16.5	6.68	-1.30455	4.5752e-29	2.55909e-28	Down
CL2153.Contig1_All	2588	60.38	24.44	-1.30483	1.20862e-77	1.59989e-76	Down
Unigene1619_All	779	37.59	15.21	-1.30533	1.19352e-13	4.30272e-13	Down
Unigene685_All	1118	7.82	3.16	-1.30724	2.71552e-05	6.49307e-05	Down
Unigene7707_All	1254	42.82	17.3	-1.30751	5.0294e-26	2.61129e-25	Down
CL1500.Contig1_All	2263	12.18	4.92	-1.30778	4.54308e-15	1.72459e-14	Down
[truncated: 14,363 more rows]
