# Supplementary material for: De Novo Assembly and Characterization of the Xenocatantops brachycerus Transcriptome
Source: Int J Mol Sci. 2018 Feb 8;19(2):520. doi: 10.3390/ijms19020520 (PMC5855742; doi:10.3390/ijms19020520)
Supplement: Supplementary file 1 [file ijms-19-00520-s001.zip › supplementary file/Table S7.xlsx]

## Sheet: XF_XL_UP
Significantly enriched KEGG pathways
KEGG_A_class	KEGG_B_class	Pathway	out (533)	All (9403)	Pvalue	Qvalue	Pathway ID	Genes	K_IDs
Cellular Processes	Cellular commiunity	Focal adhesion	27	341	0.0486305	0.349256	ko04510	CL136.Contig13_All;CL252.Contig3_All;CL252.Contig5_All;CL474.Contig1_All;CL714.Contig4_All;CL857.Contig2_All;CL869.Contig3_All;CL944.Contig2_All;CL944.Contig5_All;CL1722.Contig5_All;CL1898.Contig1_All;CL1983.Contig4_All;CL2186.Contig1_All;CL2209.Contig1_All;CL2711.Contig2_All;CL2767.Contig2_All;CL2941.Contig1_All;Unigene1059_All;Unigene1548_All;Unigene1904_All;Unigene3363_All;Unigene5310_All;Unig…	K00907+K05699+K05699+K06237+K06270+K06237+K04437+K06237+K06237+K05760+K06275+K06276+K05692+K04514+K05699+K05760+K06237+K00907+K06525+K05637+K05740+K05740+K05692+K04659+K06237+K00907+K05635
Cellular Processes	Cellular commiunity	Adherens junction	20	202	0.0105398	0.140001	ko04520	CL60.Contig2_All;CL252.Contig3_All;CL252.Contig5_All;CL464.Contig1_All;CL978.Contig1_All;CL1329.Contig1_All;CL1329.Contig2_All;CL1772.Contig3_All;CL1970.Contig4_All;CL2186.Contig1_All;CL2284.Contig2_All;CL2711.Contig2_All;CL2855.Contig1_All;Unigene2337_All;Unigene6174_All;Unigene6857_All;Unigene30389_All;Unigene30952_All;Unigene31296_All;Unigene32340_All	K05747+K05699+K05699+K05747+K05747+K05747+K05747+K06084+K05747+K05692+K05747+K05699+K05753+K05694+K05692+K05747+K05747+K05747+K05748+K05747
Cellular Processes	Cell motility	Regulation of actin cytoskeleton	43	469	0.0011376	0.0337013	ko04810	CL60.Contig2_All;CL136.Contig13_All;CL252.Contig3_All;CL252.Contig5_All;CL299.Contig5_All;CL299.Contig6_All;CL299.Contig9_All;CL329.Contig1_All;CL464.Contig1_All;CL714.Contig4_All;CL865.Contig1_All;CL978.Contig1_All;CL1140.Contig2_All;CL1329.Contig1_All;CL1329.Contig2_All;CL1693.Contig4_All;CL1722.Contig5_All;CL1970.Contig4_All;CL2152.Contig2_All;CL2186.Contig1_All;CL2209.Contig1_All;CL2251.Conti…	K05747+K00907+K05699+K05699+K10352+K10352+K10352+K10352+K05747+K06270+K05746+K05747+K05762+K05747+K05747+K05768+K05760+K05747+K05764+K05692+K04514+K05746+K05747+K05746+K05699+K05760+K05753+K00907+K06525+K05740+K05740+K05692+K05747+K05747+K05746+K02085+K05747+K05748+K00907+K05746+K05759+K05759+K05747
Environmental Information Processing	Signaling molecules and interaction	Neuroactive ligand-receptor interaction	21	202	0.00515627	0.0814691	ko04080	CL57.Contig1_All;CL1074.Contig2_All;CL1476.Contig1_All;CL1476.Contig2_All;CL1527.Contig2_All;CL1527.Contig3_All;CL1527.Contig4_All;CL1609.Contig1_All;CL1609.Contig2_All;CL2255.Contig2_All;CL2690.Contig2_All;Unigene1704_All;Unigene2735_All;Unigene3591_All;Unigene6669_All;Unigene6908_All;Unigene30570_All;Unigene30644_All;Unigene31467_All;Unigene31934_All;Unigene32896_All	K04228+K04228+K05208+K05208+K05185+K05185+K05185+K01312+K01312+K05185+K05185+K05185+K05185+K01312+K04228+K01312+K05185+K05185+K01312+K01312+K04209
Genetic Information Processing	Translation	mRNA surveillance pathway	39	417	0.00132968	0.0350148	ko03015	CL23.Contig2_All;CL427.Contig1_All;CL465.Contig4_All;CL625.Contig2_All;CL1575.Contig2_All;CL1972.Contig4_All;CL2409.Contig1_All;CL2409.Contig2_All;CL2475.Contig1_All;CL2475.Contig2_All;CL2475.Contig3_All;CL2475.Contig4_All;CL2475.Contig5_All;CL2815.Contig1_All;CL2958.Contig1_All;Unigene436_All;Unigene705_All;Unigene743_All;Unigene765_All;Unigene1183_All;Unigene1258_All;Unigene1343_All;Unigene2052…	K13171+K14398+K13171+K13171+K13171+K13171+K14323+K14323+K13171+K13171+K13171+K13171+K13171+K13171+K13171+K13171+K13171+K13171+K13171+K13171+K13171+K13171+K13171+K13171+K13171+K13171+K13171+K13171+K13171+K13171+K13171+K13171+K13171+K13171+K13171+K13171+K13171+K13171+K13171
Metabolism	Lipid metabolism	Linoleic acid metabolism	5	29	0.0220206	0.208756	ko00591	CL3138.Contig2_All;Unigene4709_All;Unigene31030_All;Unigene32898_All;Unigene32939_All	K14621+K14621+K14621+K14621+K01047
Metabolism	Lipid metabolism	Arachidonic acid metabolism	6	44	0.0364555	0.299125	ko00590	CL542.Contig2_All;CL3138.Contig2_All;Unigene4709_All;Unigene31030_All;Unigene32898_All;Unigene32939_All	K00432+K14621+K14621+K14621+K14621+K01047
Metabolism	Lipid metabolism	alpha-Linolenic acid metabolism	5	33	0.0366018	0.299125	ko00592	CL3138.Contig2_All;Unigene4709_All;Unigene31030_All;Unigene32898_All;Unigene32939_All	K14621+K14621+K14621+K14621+K01047
Metabolism	Amino acid metabolism	Lysine degradation	27	277	0.00405574	0.0686578	ko00310	CL55.Contig5_All;CL140.Contig1_All;CL140.Contig2_All;CL204.Contig1_All;CL768.Contig1_All;CL1181.Contig1_All;CL1816.Contig1_All;CL1991.Contig3_All;CL2265.Contig2_All;CL3015.Contig1_All;CL3039.Contig2_All;CL3423.Contig3_All;Unigene1392_All;Unigene6216_All;Unigene7528_All;Unigene30466_All;Unigene30518_All;Unigene30540_All;Unigene30567_All;Unigene30568_All;Unigene30669_All;Unigene30689_All;Unigene307…	K11429+K00658+K00658+K11433+K11433+K00658+K09188+K14959+K11433+K00658+K14959+K14959+K09187+K14959+K11433+K11422+K11422+K00658+K11433+K11433+K11422+K00658+K00658+K00658+K11433+K11433+K00658
Organismal Systems	Sensory system	Phototransduction	6	39	0.0213374	0.208756	ko04744	CL304.Contig3_All;CL2190.Contig1_All;CL2942.Contig2_All;Unigene3021_All;Unigene3580_All;Unigene5842_All	K02183+K13764+K04952+K02183+K13764+K02183
Organismal Systems	Nervous system	Retrograde endocannabinoid signaling	10	78	0.0122631	0.152966	ko04723	CL1527.Contig2_All;CL1527.Contig3_All;CL1527.Contig4_All;CL2255.Contig2_All;CL2690.Contig2_All;Unigene1704_All;Unigene2735_All;Unigene8412_All;Unigene30570_All;Unigene30644_All	K05185+K05185+K05185+K05185+K05185+K05185+K05185+K13806+K05185+K05185
Organismal Systems	Nervous system	GABAergic synapse	9	83	0.0446405	0.330619	ko04727	CL1527.Contig2_All;CL1527.Contig3_All;CL1527.Contig4_All;CL2255.Contig2_All;CL2690.Contig2_All;Unigene1704_All;Unigene2735_All;Unigene30570_All;Unigene30644_All	K05185+K05185+K05185+K05185+K05185+K05185+K05185+K05185+K05185
Organismal Systems	Environmental adaptation	Circadian rhythm - fly	6	36	0.0146894	0.17407	ko04711	CL1942.Contig1_All;Unigene2981_All;Unigene7734_All;Unigene31345_All;Unigene31523_All;Unigene31524_All	K02633+K02633+K02633+K02633+K02633+K02633
Organismal Systems	Environmental adaptation	Circadian rhythm	6	45	0.0401319	0.317042	ko04710	CL1942.Contig1_All;Unigene2981_All;Unigene7734_All;Unigene31345_All;Unigene31523_All;Unigene31524_All	K02633+K02633+K02633+K02633+K02633+K02633
Organismal Systems	Environmental adaptation	Circadian entrainment	11	88	0.010633	0.140001	ko04713	CL304.Contig3_All;CL1476.Contig1_All;CL1476.Contig2_All;CL1942.Contig1_All;Unigene2981_All;Unigene3021_All;Unigene5842_All;Unigene7734_All;Unigene31345_All;Unigene31523_All;Unigene31524_All	K02183+K05208+K05208+K02633+K02633+K02183+K02183+K02633+K02633+K02633+K02633
Organismal Systems	Endocrine system	Renin-angiotensin system	5	23	0.00824646	0.122151	ko04614	CL503.Contig1_All;CL503.Contig2_All;Unigene9_All;Unigene10_All;Unigene1721_All	K01283+K01283+K11140+K11140+K11140
Organismal Systems	Digestive system	Salivary secretion	18	187	0.0192149	0.204815	ko04970	CL304.Contig3_All;CL1686.Contig2_All;CL1819.Contig1_All;CL1819.Contig2_All;CL1819.Contig3_All;CL1819.Contig4_All;CL2469.Contig2_All;CL3306.Contig2_All;Unigene1397_All;Unigene3021_All;Unigene5419_All;Unigene5842_All;Unigene5886_All;Unigene9234_All;Unigene30588_All;Unigene30765_All;Unigene32063_All;Unigene32901_All	K02183+K13915+K13911+K13911+K13911+K13911+K13908+K13908+K13909+K02183+K12550+K02183+K13908+K13909+K13908+K13909+K13908+K13911
Organismal Systems	Digestive system	Protein digestion and absorption	27	149	6.06706e-08	2.39649e-06	ko04974	CL23.Contig1_All;CL474.Contig1_All;CL857.Contig2_All;CL944.Contig2_All;CL944.Contig3_All;CL944.Contig5_All;CL1118.Contig1_All;CL1118.Contig3_All;CL1559.Contig1_All;CL1559.Contig2_All;CL1609.Contig1_All;CL1609.Contig2_All;CL2255.Contig1_All;CL2638.Contig3_All;CL2941.Contig1_All;Unigene315_All;Unigene1229_All;Unigene1675_All;Unigene2430_All;Unigene3591_All;Unigene6908_All;Unigene26468_All;Unigene28…	K14211+K06237+K06237+K06237+K14211+K06237+K14209+K14209+K14211+K14211+K01312+K01312+K14211+K14211+K06237+K06519+K14206+K14211+K14211+K01312+K01312+K14211+K14211+K06237+K01298+K01312+K01312
Organismal Systems	Development	Dorso-ventral axis formation	33	157	3.38255e-11	2.00416e-09	ko04320	CL60.Contig3_All;CL97.Contig1_All;CL97.Contig2_All;CL307.Contig1_All;CL389.Contig1_All;CL389.Contig2_All;CL427.Contig2_All;CL1970.Contig1_All;CL2004.Contig1_All;CL2428.Contig1_All;CL2428.Contig2_All;CL2502.Contig1_All;CL2502.Contig2_All;CL2539.Contig3_All;CL2638.Contig1_All;CL2638.Contig2_All;CL2638.Contig4_All;CL2969.Contig1_All;CL2972.Contig1_All;CL3015.Contig2_All;CL3415.Contig1_All;CL3415.Con…	K02184+K02599+K02599+K02184+K02184+K02184+K02184+K02184+K03102+K02184+K02184+K02184+K02184+K02599+K02184+K02184+K02184+K02184+K02184+K02184+K02599+K02599+K02184+K02599+K02857+K02184+K02599+K02599+K02184+K02184+K02184+K02184+K02184
Significantly enriched GO term
GO ID	Description	GeneRatio (75)	BgRatio (2106)	pvalue	fdr	geneID
GO:0006066	alcohol metabolic process	8	15	9.37051e-09	4.92889e-06	CL340.Contig2_All;Unigene32138_All;CL1745.Contig1_All;Unigene32662_All;CL340.Contig1_All;CL247.Contig2_All;CL814.Contig2_All;CL814.Contig1_All
GO:1901615	organic hydroxy compound metabolic process	8	17	3.34177e-08	8.78885e-06	CL340.Contig2_All;Unigene32138_All;CL1745.Contig1_All;Unigene32662_All;CL340.Contig1_All;CL247.Contig2_All;CL814.Contig2_All;CL814.Contig1_All
GO:0006979	response to oxidative stress	5	8	2.58521e-06	0.000453274	CL542.Contig2_All;Unigene114_All;Unigene2140_All;Unigene31944_All;Unigene31945_All
GO:0008812	choline dehydrogenase activity	5	8	2.81869e-06	0.000583468	CL340.Contig2_All;Unigene32138_All;CL1745.Contig1_All;Unigene32662_All;CL340.Contig1_All
GO:0020037	heme binding	7	26	2.38488e-05	0.00164557	CL1116.Contig2_All;Unigene114_All;Unigene2140_All;Unigene7369_All;Unigene31944_All;Unigene32738_All;Unigene31945_All
GO:0046906	tetrapyrrole binding	7	26	2.38488e-05	0.00164557	CL1116.Contig2_All;Unigene114_All;Unigene2140_All;Unigene7369_All;Unigene31944_All;Unigene32738_All;Unigene31945_All
GO:0004601	peroxidase activity	5	12	3.55119e-05	0.00183774	CL542.Contig2_All;Unigene114_All;Unigene2140_All;Unigene31944_All;Unigene31945_All
GO:0016209	antioxidant activity	5	16	0.000174517	0.00602084	CL542.Contig2_All;Unigene114_All;Unigene2140_All;Unigene31944_All;Unigene31945_All
GO:0016684	oxidoreductase activity, acting on peroxide as acceptor	5	16	0.000174517	0.00602084	CL542.Contig2_All;Unigene114_All;Unigene2140_All;Unigene31944_All;Unigene31945_All
GO:0016705	oxidoreductase activity, acting on paired donors, with incorporation or reduction of molecular oxygen	6	28	0.000371236	0.010978	CL1116.Contig2_All;CL2615.Contig1_All;CL873.Contig4_All;Unigene7369_All;Unigene32738_All;Unigene30592_All
GO:0055114	oxidation-reduction process	19	214	9.92365e-05	0.0130496	CL340.Contig2_All;CL1116.Contig2_All;Unigene3021_All;CL542.Contig2_All;Unigene32138_All;Unigene31350_All;CL247.Contig2_All;CL1745.Contig1_All;Unigene114_All;Unigene2140_All;Unigene7369_All;CL873.Contig4_All;Unigene31944_All;Unigene32662_All;Unigene32738_All;Unigene5131_All;Unigene31945_All;CL340.Contig1_All;CL3211.Contig1_All
GO:0006629	lipid metabolic process	9	57	0.000128387	0.0135063	Unigene30592_All;Unigene31428_All;Unigene32898_All;Unigene4709_All;Unigene32659_All;CL814.Contig2_All;CL814.Contig1_All;CL2092.Contig1_All;Unigene31350_All
GO:0004497	monooxygenase activity	5	20	0.000552112	0.0142859	CL2615.Contig1_All;CL1116.Contig2_All;CL873.Contig4_All;Unigene7369_All;Unigene32738_All
GO:0044710	single-organism metabolic process	32	500	0.000176504	0.0154735	CL340.Contig2_All;Unigene32138_All;CL1745.Contig1_All;Unigene32662_All;CL340.Contig1_All;Unigene30592_All;Unigene31428_All;Unigene32898_All;Unigene4709_All;Unigene32659_All;CL1116.Contig2_All;Unigene3021_All;CL542.Contig2_All;Unigene31350_All;CL247.Contig2_All;Unigene114_All;Unigene2140_All;Unigene7369_All;CL873.Contig4_All;Unigene31944_All;Unigene32738_All;Unigene5131_All;Unigene31945_All;Unigen…
GO:0050660	flavin adenine dinucleotide binding	5	21	0.00070413	0.016195	CL340.Contig2_All;Unigene32138_All;CL1745.Contig1_All;Unigene32662_All;CL340.Contig1_All
GO:0042302	structural constituent of cuticle	3	6	0.000837647	0.0173393	Unigene1341_All;Unigene30576_All;Unigene32065_All
GO:0016491	oxidoreductase activity	24	352	0.00111621	0.0179876	CL1116.Contig2_All;CL2615.Contig1_All;CL247.Contig2_All;CL542.Contig2_All;CL340.Contig2_All;CL1745.Contig1_All;Unigene3021_All;CL873.Contig4_All;Unigene31350_All;Unigene7562_All;Unigene5131_All;Unigene33102_All;CL1162.Contig4_All;Unigene7369_All;Unigene32738_All;Unigene31945_All;Unigene1332_All;Unigene32138_All;Unigene32662_All;CL340.Contig1_All;Unigene114_All;Unigene2140_All;Unigene31944_All;Uni…
GO:0004344	glucose dehydrogenase activity	2	2	0.00128422	0.0179876	CL340.Contig2_All;CL1745.Contig1_All
GO:0016712	oxidoreductase activity, acting on paired donors, with incorporation or reduction of molecular oxygen, reduced flavin or flavoprotein as one donor, and incorporation of one atom of oxygen	2	2	0.00128422	0.0179876	Unigene7369_All;Unigene32738_All
GO:0070330	aromatase activity	2	2	0.00128422	0.0179876	Unigene7369_All;Unigene32738_All
GO:0005506	iron ion binding	6	35	0.00130345	0.0179876	CL1116.Contig2_All;Unigene31350_All;CL247.Contig2_All;Unigene7369_All;CL873.Contig4_All;Unigene32738_All
GO:0005576	extracellular region	7	46	0.000484228	0.042612	Unigene2337_All;Unigene31428_All;Unigene453_All;Unigene3877_All;Unigene32659_All;Unigene10092_All;Unigene3576_All
GO:0004806	triglyceride lipase activity	2	3	0.00376196	0.0432625	Unigene31428_All;Unigene32659_All
GO:0005214	structural constituent of chitin-based cuticle	2	3	0.00376196	0.0432625	Unigene1341_All;Unigene30576_All
GO:0050253	retinyl-palmitate esterase activity	2	3	0.00376196	0.0432625	Unigene31428_All;Unigene32659_All
GO:0030246	carbohydrate binding	3	10	0.0045224	0.0492703	Unigene9964_All;Unigene2659_All;Unigene3343_All
GO:0006950	response to stress	8	58	0.000808449	0.0607491	Unigene8328_All;CL1974.Contig3_All;CL1193.Contig6_All;CL542.Contig2_All;Unigene114_All;Unigene2140_All;Unigene31944_All;Unigene31945_All
GO:0008061	chitin binding	3	11	0.00605698	0.0626898	Unigene453_All;Unigene3877_All;Unigene10092_All
GO:0008241	peptidyl-dipeptidase activity	2	4	0.00734726	0.072423	CL503.Contig2_All;CL503.Contig1_All
GO:0016298	lipase activity	4	23	0.00827344	0.0778456	Unigene31428_All;Unigene32659_All;CL814.Contig2_All;CL814.Contig1_All
GO:0046164	alcohol catabolic process	3	7	0.00137036	0.0800898	CL247.Contig2_All;CL814.Contig2_All;CL814.Contig1_All
GO:1901616	organic hydroxy compound catabolic process	3	7	0.00137036	0.0800898	CL247.Contig2_All;CL814.Contig2_All;CL814.Contig1_All
GO:0016614	oxidoreductase activity, acting on CH-OH group of donors	6	51	0.00908205	0.0817384	CL340.Contig2_All;CL1745.Contig1_All;Unigene1332_All;Unigene32138_All;Unigene32662_All;CL340.Contig1_All
GO:0006684	sphingomyelin metabolic process	2	3	0.00366894	0.137847	CL814.Contig2_All;CL814.Contig1_All
GO:0006685	sphingomyelin catabolic process	2	3	0.00366894	0.137847	CL814.Contig2_All;CL814.Contig1_All
GO:0030149	sphingolipid catabolic process	2	3	0.00366894	0.137847	CL814.Contig2_All;CL814.Contig1_All
GO:0042439	ethanolamine-containing compound metabolic process	2	3	0.00366894	0.137847	CL814.Contig2_All;CL814.Contig1_All
GO:0046466	membrane lipid catabolic process	2	3	0.00366894	0.137847	CL814.Contig2_All;CL814.Contig1_All
GO:0005509	calcium ion binding	7	79	0.0220308	0.186352	Unigene3021_All;Unigene31944_All;Unigene3580_All;CL2190.Contig1_All;Unigene5842_All;Unigene31945_All;CL304.Contig3_All
GO:0004180	carboxypeptidase activity	2	7	0.0239559	0.186352	CL503.Contig2_All;CL503.Contig1_All
GO:0008233	peptidase activity	9	118	0.0243476	0.186352	CL3011.Contig2_All;Unigene30650_All;CL503.Contig2_All;CL503.Contig1_All;Unigene8519_All;Unigene31467_All;Unigene30500_All;Unigene3591_All;CL2844.Contig2_All
GO:0004970	ionotropic glutamate receptor activity	2	8	0.0311997	0.186352	CL1476.Contig1_All;CL1476.Contig2_All
GO:0005234	extracellular-glutamate-gated ion channel activity	2	8	0.0311997	0.186352	CL1476.Contig1_All;CL1476.Contig2_All
GO:0008066	glutamate receptor activity	2	8	0.0311997	0.186352	CL1476.Contig1_All;CL1476.Contig2_All
GO:0005243	gap junction channel activity	1	1	0.0360101	0.186352	Unigene3549_All
GO:0005381	iron ion transmembrane transporter activity	1	1	0.0360101	0.186352	Unigene423_All
GO:0008158	hedgehog receptor activity	1	1	0.0360101	0.186352	Unigene2118_All
GO:0009881	photoreceptor activity	1	1	0.0360101	0.186352	Unigene3549_All
GO:0015091	ferric iron transmembrane transporter activity	1	1	0.0360101	0.186352	Unigene423_All
GO:0015408	ferric-transporting ATPase activity	1	1	0.0360101	0.186352	Unigene423_All
GO:0016174	NAD(P)H oxidase activity	1	1	0.0360101	0.186352	Unigene31945_All
GO:0022829	wide pore channel activity	1	1	0.0360101	0.186352	Unigene3549_All
GO:0046915	transition metal ion transmembrane transporter activity	1	1	0.0360101	0.186352	Unigene423_All
GO:0050664	oxidoreductase activity, acting on NAD(P)H, oxygen as acceptor	1	1	0.0360101	0.186352	Unigene31945_All
GO:0072510	trivalent inorganic cation transmembrane transporter activity	1	1	0.0360101	0.186352	Unigene423_All
GO:0004767	sphingomyelin phosphodiesterase activity	2	9	0.0391853	0.193127	CL814.Contig2_All;CL814.Contig1_All
GO:0005231	excitatory extracellular ligand-gated ion channel activity	2	9	0.0391853	0.193127	CL1476.Contig1_All;CL1476.Contig2_All
GO:0006665	sphingolipid metabolic process	2	4	0.00716859	0.221805	CL814.Contig2_All;CL814.Contig1_All
GO:0009395	phospholipid catabolic process	2	4	0.00716859	0.221805	CL814.Contig2_All;CL814.Contig1_All
GO:0097164	ammonium ion metabolic process	2	4	0.00716859	0.221805	CL814.Contig2_All;CL814.Contig1_All
GO:0008237	metallopeptidase activity	4	39	0.0496328	0.23893	Unigene8519_All;CL503.Contig2_All;CL503.Contig1_All;CL2844.Contig2_All
GO:1901565	organonitrogen compound catabolic process	4	25	0.0106338	0.245594	Unigene453_All;CL814.Contig2_All;CL814.Contig1_All;CL873.Contig4_All
GO:0006576	cellular biogenic amine metabolic process	2	5	0.0116727	0.245594	CL814.Contig2_All;CL814.Contig1_All
GO:0007591	molting cycle, chitin-based cuticle	2	5	0.0116727	0.245594	Unigene2337_All;Unigene8328_All
GO:0009308	amine metabolic process	2	5	0.0116727	0.245594	CL814.Contig2_All;CL814.Contig1_All
GO:0042303	molting cycle	2	5	0.0116727	0.245594	Unigene2337_All;Unigene8328_All
GO:0042335	cuticle development	2	5	0.0116727	0.245594	Unigene8328_All;Unigene31944_All
GO:0044106	cellular amine metabolic process	2	5	0.0116727	0.245594	CL814.Contig2_All;CL814.Contig1_All
GO:1901700	response to oxygen-containing compound	2	5	0.0116727	0.245594	Unigene2337_All;Unigene31944_All
GO:0044282	small molecule catabolic process	4	26	0.0122337	0.247497	CL247.Contig2_All;CL814.Contig2_All;CL814.Contig1_All;CL873.Contig4_All
GO:0044712	single-organism catabolic process	5	42	0.0152156	0.296422	CL247.Contig2_All;CL814.Contig2_All;CL814.Contig1_All;CL1238.Contig2_All;CL873.Contig4_All
GO:0006643	membrane lipid metabolic process	2	6	0.0171073	0.299948	CL814.Contig2_All;CL814.Contig1_All
GO:0007498	mesoderm development	2	6	0.0171073	0.299948	CL136.Contig13_All;CL252.Contig5_All
GO:0044242	cellular lipid catabolic process	2	6	0.0171073	0.299948	CL814.Contig2_All;CL814.Contig1_All
GO:0006022	aminoglycan metabolic process	3	17	0.020592	0.338481	Unigene3877_All;Unigene10092_All;Unigene453_All
GO:0006030	chitin metabolic process	3	17	0.020592	0.338481	Unigene3877_All;Unigene10092_All;Unigene453_All
GO:0007215	glutamate receptor signaling pathway	2	8	0.0304906	0.364415	CL1476.Contig1_All;CL1476.Contig2_All
GO:0010927	cellular component assembly involved in morphogenesis	2	8	0.0304906	0.364415	Unigene8328_All;CL136.Contig13_All
GO:0035235	ionotropic glutamate receptor signaling pathway	2	8	0.0304906	0.364415	CL1476.Contig1_All;CL1476.Contig2_All
GO:0044699	single-organism process	45	1028	0.0315396	0.364415	CL340.Contig2_All;Unigene32138_All;CL1745.Contig1_All;Unigene32662_All;CL340.Contig1_All;Unigene8328_All;Unigene30592_All;Unigene31428_All;Unigene32898_All;Unigene4709_All;Unigene32659_All;CL1116.Contig2_All;Unigene3021_All;CL542.Contig2_All;Unigene31350_All;CL247.Contig2_All;Unigene114_All;Unigene2140_All;Unigene7369_All;CL873.Contig4_All;Unigene31944_All;Unigene32738_All;Unigene5131_All;Unigene…
GO:0006040	amino sugar metabolic process	3	20	0.0319861	0.364415	Unigene3877_All;Unigene10092_All;Unigene453_All
GO:1901071	glucosamine-containing compound metabolic process	3	20	0.0319861	0.364415	Unigene3877_All;Unigene10092_All;Unigene453_All
GO:0014074	response to purine-containing compound	1	1	0.0356125	0.364415	Unigene31944_All
GO:0016264	gap junction assembly	1	1	0.0356125	0.364415	Unigene3549_All
GO:0019221	cytokine-mediated signaling pathway	1	1	0.0356125	0.364415	Unigene31944_All
GO:0034097	response to cytokine	1	1	0.0356125	0.364415	Unigene31944_All
GO:0046683	response to organophosphorus	1	1	0.0356125	0.364415	Unigene31944_All
GO:0051591	response to cAMP	1	1	0.0356125	0.364415	Unigene31944_All
GO:0071345	cellular response to cytokine stimulus	1	1	0.0356125	0.364415	Unigene31944_All
GO:0006633	fatty acid biosynthetic process	2	9	0.0383098	0.364415	CL2092.Contig1_All;Unigene31350_All
GO:0014070	response to organic cyclic compound	2	9	0.0383098	0.364415	Unigene2337_All;Unigene31944_All
GO:0016042	lipid catabolic process	2	9	0.0383098	0.364415	CL814.Contig2_All;CL814.Contig1_All
GO:0071310	cellular response to organic substance	2	9	0.0383098	0.364415	Unigene2337_All;Unigene31944_All
GO:0072330	monocarboxylic acid biosynthetic process	2	9	0.0383098	0.364415	CL2092.Contig1_All;Unigene31350_All
GO:0044255	cellular lipid metabolic process	4	37	0.0402776	0.364415	CL814.Contig2_All;CL814.Contig1_All;CL2092.Contig1_All;Unigene31350_All
GO:0044281	small molecule metabolic process	14	244	0.0449454	0.364415	CL340.Contig2_All;Unigene32138_All;CL1745.Contig1_All;Unigene32662_All;CL340.Contig1_All;CL247.Contig2_All;CL814.Contig2_All;CL814.Contig1_All;CL2615.Contig1_All;CL2092.Contig1_All;CL3211.Contig1_All;CL1238.Contig2_All;Unigene31350_All;CL873.Contig4_All
GO:0016052	carbohydrate catabolic process	2	10	0.0468003	0.364415	CL247.Contig2_All;CL1238.Contig2_All
GO:0044724	single-organism carbohydrate catabolic process	2	10	0.0468003	0.364415	CL247.Contig2_All;CL1238.Contig2_All
GO:0070887	cellular response to chemical stimulus	2	10	0.0468003	0.364415	Unigene2337_All;Unigene31944_All
GO:0030054	cell junction	3	21	0.0282053	0.455418	Unigene3549_All;CL1476.Contig1_All;CL1476.Contig2_All

## Sheet: XM-XL-UP
Significantly enriched KEGG pathways
KEGG_A_class	KEGG_B_class	Pathway	out (964)	All (9403)	Pvalue	Qvalue	Pathway ID	Genes	K_IDs
Cellular Processes	Transport and catabolism	Phagosome	32	188	0.00271058	0.0520818	ko04145	CL617.Contig1_All;CL668.Contig2_All;CL1587.Contig1_All;CL1715.Contig1_All;CL1880.Contig1_All;CL2186.Contig1_All;CL2379.Contig2_All;CL2379.Contig3_All;CL2773.Contig3_All;Unigene93_All;Unigene114_All;Unigene1454_All;Unigene1683_All;Unigene2130_All;Unigene2451_All;Unigene2505_All;Unigene2786_All;Unigene3032_All;Unigene3146_All;Unigene3901_All;Unigene4468_All;Unigene4639_All;Unigene4755_All;Unigene56…	K07374+K06560+K13885+K13883+K02154+K05692+K06560+K06560+K02155+K02154+K10789+K02146+K02152+K12478+K03661+K07375+K01330+K05692+K13885+K10789+K07375+K02147+K02145+K12182+K05692+K05719+K04659+K13885+K02144+K08763+K02150+K02155
Genetic Information Processing	Translation	mRNA surveillance pathway	55	417	0.0292495	0.281005	ko03015	CL23.Contig2_All;CL39.Contig2_All;CL149.Contig6_All;CL427.Contig1_All;CL465.Contig4_All;CL477.Contig2_All;CL477.Contig3_All;CL625.Contig2_All;CL677.Contig1_All;CL677.Contig2_All;CL1656.Contig1_All;CL1755.Contig2_All;CL1894.Contig1_All;CL1972.Contig3_All;CL2409.Contig2_All;CL2475.Contig1_All;CL2475.Contig2_All;CL2475.Contig3_All;CL2475.Contig4_All;CL2475.Contig5_All;CL2958.Contig1_All;CL3111.Conti…	K13171+K14284+K14411+K14398+K13171+K13171+K13171+K13171+K13171+K13171+K13171+K13171+K15544+K13171+K14323+K13171+K13171+K13171+K13171+K13171+K13171+K14323+K13171+K13171+K13171+K04354+K13171+K13171+K13171+K13171+K13171+K13171+K13171+K13171+K13171+K13171+K13171+K13171+K13171+K13171+K13171+K13171+K13171+K13171+K13171+K13171+K13171+K13171+K13171+K13171+K13171+K13171+K13171+K13171+K13171
Environmental Information Processing	Signaling molecules and interaction	Neuroactive ligand-receptor interaction	43	202	2.23677e-06	0.000103577	ko04080	CL57.Contig1_All;CL57.Contig4_All;CL57.Contig6_All;CL1001.Contig2_All;CL1074.Contig1_All;CL1074.Contig2_All;CL1268.Contig1_All;CL1302.Contig4_All;CL1331.Contig3_All;CL1476.Contig1_All;CL1476.Contig2_All;CL1527.Contig2_All;CL1527.Contig3_All;CL1527.Contig4_All;CL1562.Contig3_All;CL1609.Contig1_All;CL1609.Contig2_All;CL1666.Contig1_All;CL2227.Contig2_All;CL2227.Contig3_All;CL2255.Contig2_All;CL2258…	K04228+K04228+K04228+K04228+K04228+K04228+K04228+K04228+K04228+K05208+K05208+K05185+K05185+K05185+K04228+K01312+K01312+K04228+K04237+K04237+K05185+K04228+K05185+K01312+K04228+K04228+K04228+K05185+K01312+K04228+K05185+K01312+K04228+K04228+K04228+K01312+K04228+K04228+K05185+K05185+K01312+K01312+K04209
Environmental Information Processing	Signaling molecules and interaction	ECM-receptor interaction	33	147	1.04255e-05	0.000350557	ko04512	CL474.Contig1_All;CL474.Contig2_All;CL609.Contig2_All;CL609.Contig3_All;CL609.Contig4_All;CL609.Contig5_All;CL857.Contig2_All;CL857.Contig3_All;CL944.Contig2_All;CL944.Contig4_All;CL944.Contig5_All;CL953.Contig1_All;CL953.Contig2_All;CL1082.Contig2_All;CL1539.Contig1_All;CL2351.Contig4_All;CL2495.Contig1_All;CL2588.Contig1_All;CL2941.Contig1_All;Unigene110_All;Unigene421_All;Unigene1548_All;Unige…	K06237+K06237+K06255+K06255+K06255+K06255+K06237+K06237+K06237+K06237+K06237+K06237+K06237+K06236+K06236+K06237+K06258+K06824+K06237+K08131+K06237+K06525+K05637+K08131+K06236+K05719+K06525+K04659+K06254+K06258+K06237+K06237+K05635
Environmental Information Processing	Signal transduction	Phospholipase D signaling pathway	28	185	0.0225774	0.224938	ko04072	CL57.Contig1_All;CL57.Contig4_All;CL57.Contig6_All;CL952.Contig1_All;CL954.Contig2_All;CL1001.Contig2_All;CL1074.Contig1_All;CL1074.Contig2_All;CL1101.Contig1_All;CL1268.Contig1_All;CL1302.Contig4_All;CL1331.Contig3_All;CL1562.Contig3_All;CL1666.Contig1_All;CL2258.Contig1_All;CL2634.Contig1_All;CL2662.Contig2_All;CL2975.Contig1_All;CL3236.Contig1_All;CL3236.Contig2_All;Unigene63_All;Unigene2693_A…	K04228+K04228+K04228+K07206+K01080+K04228+K04228+K04228+K03099+K04228+K04228+K04228+K04228+K04228+K04228+K13509+K07834+K09593+K04228+K04228+K04228+K04228+K04228+K04228+K04228+K04228+K04228+K07293
Environmental Information Processing	Signal transduction	Hippo signaling pathway -fly	15	75	0.00826011	0.119229	ko04391	CL422.Contig3_All;CL422.Contig4_All;CL1720.Contig2_All;CL1948.Contig2_All;CL2186.Contig1_All;CL2227.Contig2_All;CL2227.Contig3_All;CL2360.Contig1_All;Unigene112_All;Unigene1084_All;Unigene1273_All;Unigene2148_All;Unigene2178_All;Unigene3032_All;Unigene6174_All	K09448+K09448+K12076+K08960+K05692+K04237+K04237+K09448+K06069+K04354+K06095+K06095+K06095+K05692+K05692
Environmental Information Processing	Signal transduction	Hippo signaling pathway	22	142	0.0317181	0.294213	ko04390	CL422.Contig3_All;CL422.Contig4_All;CL877.Contig4_All;CL1720.Contig2_All;CL1948.Contig2_All;CL2186.Contig1_All;CL2227.Contig2_All;CL2227.Contig3_All;CL2360.Contig1_All;CL3062.Contig2_All;Unigene112_All;Unigene1084_All;Unigene3032_All;Unigene4516_All;Unigene5537_All;Unigene6174_All;Unigene7859_All;Unigene7900_All;Unigene9410_All;Unigene30625_All;Unigene30699_All;Unigene32730_All	K09448+K09448+K02842+K12076+K08960+K05692+K04237+K04237+K09448+K02842+K06069+K04354+K05692+K02842+K04663+K05692+K04680+K02842+K02085+K04663+K02085+K04663
Organismal Systems	Nervous system	Synaptic vesicle cycle	14	85	0.0495733	0.416726	ko04721	CL191.Contig2_All;CL1590.Contig1_All;CL1880.Contig1_All;CL2773.Contig3_All;Unigene93_All;Unigene414_All;Unigene1454_All;Unigene1683_All;Unigene2451_All;Unigene4639_All;Unigene4755_All;Unigene8607_All;Unigene8872_All;Unigene9985_All	K04644+K04560+K02154+K02155+K02154+K15015+K02146+K02152+K03661+K02147+K02145+K02144+K02150+K02155
Organismal Systems	Excretory system	Vasopressin-regulated water reabsorption	21	123	0.0130685	0.156472	ko04962	CL57.Contig1_All;CL57.Contig4_All;CL57.Contig6_All;CL1001.Contig2_All;CL1074.Contig1_All;CL1074.Contig2_All;CL1268.Contig1_All;CL1302.Contig4_All;CL1331.Contig3_All;CL1562.Contig3_All;CL1666.Contig1_All;CL2258.Contig1_All;CL3236.Contig1_All;CL3236.Contig2_All;Unigene63_All;Unigene2693_All;Unigene3646_All;Unigene5570_All;Unigene6669_All;Unigene7380_All;Unigene8457_All	K04228+K04228+K04228+K04228+K04228+K04228+K04228+K04228+K04228+K04228+K04228+K04228+K04228+K04228+K04228+K04228+K04228+K04228+K04228+K04228+K04228
Organismal Systems	Excretory system	Collecting duct acid secretion	9	21	0.000113157	0.00334233	ko04966	CL1880.Contig1_All;CL2773.Contig3_All;Unigene93_All;Unigene1454_All;Unigene1683_All;Unigene4639_All;Unigene4755_All;Unigene8872_All;Unigene9985_All	K02154+K02155+K02154+K02146+K02152+K02147+K02145+K02150+K02155
Organismal Systems	Environmental adaptation	Circadian rhythm - fly	9	36	0.00886462	0.119229	ko04711	CL1942.Contig1_All;CL1948.Contig2_All;Unigene2981_All;Unigene7734_All;Unigene8769_All;Unigene31345_All;Unigene31523_All;Unigene31524_All;Unigene31576_All	K02633+K08960+K02633+K02633+K09057+K02633+K02633+K02633+K02633
Organismal Systems	Environmental adaptation	Circadian rhythm	10	45	0.0139603	0.156472	ko04710	CL1942.Contig1_All;CL1948.Contig2_All;CL3382.Contig2_All;Unigene2981_All;Unigene7102_All;Unigene7734_All;Unigene31345_All;Unigene31523_All;Unigene31524_All;Unigene31576_All	K02633+K08960+K07200+K02633+K03730+K02633+K02633+K02633+K02633+K02633
Organismal Systems	Digestive system	Salivary secretion	30	187	0.00858698	0.119229	ko04970	CL741.Contig1_All;CL1686.Contig1_All;CL1686.Contig2_All;CL1819.Contig1_All;CL1819.Contig2_All;CL1819.Contig3_All;CL1819.Contig4_All;CL2079.Contig1_All;CL2232.Contig1_All;CL2469.Contig2_All;CL2472.Contig3_All;CL2994.Contig2_All;CL3306.Contig1_All;CL3306.Contig2_All;CL3382.Contig3_All;CL3382.Contig4_All;Unigene452_All;Unigene1178_All;Unigene1397_All;Unigene4247_All;Unigene4358_All;Unigene4864_All;U…	K02183+K13915+K13915+K13911+K13911+K13911+K13911+K13909+K13909+K13908+K13911+K13909+K13908+K13908+K13909+K13909+K13855+K13908+K13909+K13908+K07376+K13909+K12550+K13908+K07376+K13909+K13908+K13909+K13908+K13911
Organismal Systems	Digestive system	Protein digestion and absorption	45	149	9.91793e-12	8.89308e-10	ko04974	CL23.Contig1_All;CL474.Contig1_All;CL474.Contig2_All;CL857.Contig2_All;CL857.Contig3_All;CL944.Contig2_All;CL944.Contig3_All;CL944.Contig4_All;CL944.Contig5_All;CL953.Contig1_All;CL953.Contig2_All;CL1082.Contig2_All;CL1118.Contig3_All;CL1539.Contig1_All;CL1559.Contig1_All;CL1559.Contig2_All;CL1609.Contig1_All;CL1609.Contig2_All;CL2255.Contig1_All;CL2351.Contig4_All;CL2638.Contig3_All;CL2941.Conti…	K14211+K06237+K06237+K06237+K06237+K06237+K14211+K06237+K06237+K06237+K06237+K06236+K14209+K06236+K14211+K14211+K01312+K01312+K14211+K06237+K14211+K06237+K01312+K08131+K06519+K06237+K06823+K14206+K14211+K01312+K14211+K01312+K08131+K06236+K01312+K14209+K14211+K06237+K14211+K14211+K14211+K06237+K01298+K01312+K01312
Organismal Systems	Development	Dorso-ventral axis formation	40	157	3.30606e-08	2.22333e-06	ko04320	CL60.Contig3_All;CL97.Contig1_All;CL97.Contig2_All;CL107.Contig4_All;CL307.Contig1_All;CL389.Contig1_All;CL389.Contig2_All;CL427.Contig2_All;CL487.Contig1_All;CL1101.Contig1_All;CL1629.Contig1_All;CL1629.Contig3_All;CL1704.Contig1_All;CL1970.Contig1_All;CL2004.Contig1_All;CL2428.Contig1_All;CL2428.Contig2_All;CL2502.Contig1_All;CL2502.Contig2_All;CL2539.Contig3_All;CL2638.Contig1_All;CL2638.Conti…	K02184+K02599+K02599+K02184+K02184+K02184+K02184+K02184+K02184+K03099+K03102+K03102+K03102+K02184+K03102+K02184+K02184+K02184+K02184+K02599+K02184+K02184+K02184+K02184+K02184+K02184+K02599+K02599+K02184+K03102+K02599+K02857+K02184+K02599+K02599+K02184+K02184+K02184+K02184+K02184
Cellular Processes	Cellular commiunity	Focal adhesion	57	341	0.00012425	0.00334233	ko04510	CL136.Contig11_All;CL136.Contig13_All;CL252.Contig4_All;CL252.Contig5_All;CL252.Contig6_All;CL360.Contig1_All;CL360.Contig3_All;CL474.Contig1_All;CL474.Contig2_All;CL714.Contig1_All;CL714.Contig4_All;CL714.Contig8_All;CL857.Contig2_All;CL857.Contig3_All;CL944.Contig2_All;CL944.Contig4_All;CL944.Contig5_All;CL953.Contig1_All;CL953.Contig2_All;CL1026.Contig1_All;CL1082.Contig2_All;CL1101.Contig1_Al…	K00907+K00907+K05699+K05699+K05699+K00907+K00907+K06237+K06237+K06270+K06270+K06270+K06237+K06237+K06237+K06237+K06237+K06237+K06237+K01110+K06236+K03099+K06236+K06275+K06276+K05692+K04514+K06237+K06271+K05699+K05760+K06237+K05096+K05726+K08131+K05760+K06237+K00907+K00907+K06525+K05637+K00907+K06270+K05692+K04437+K05740+K08131+K06236+K05740+K05692+K05719+K06525+K04659+K00907+K06237+K06237+K05635
Cellular Processes	Cellular commiunity	Adherens junction	36	202	0.000646492	0.0156335	ko04520	CL60.Contig2_All;CL252.Contig4_All;CL252.Contig5_All;CL252.Contig6_All;CL464.Contig1_All;CL978.Contig1_All;CL1157.Contig3_All;CL1223.Contig1_All;CL1329.Contig1_All;CL1329.Contig2_All;CL1456.Contig2_All;CL1927.Contig2_All;CL1970.Contig4_All;CL2151.Contig2_All;CL2186.Contig1_All;CL2227.Contig2_All;CL2227.Contig3_All;CL2284.Contig2_All;CL2446.Contig2_All;CL2711.Contig2_All;CL2792.Contig2_All;CL2855.…	K05747+K05699+K05699+K05699+K05747+K05747+K04468+K05747+K05747+K05747+K05627+K05690+K05747+K06086+K05692+K04237+K04237+K05747+K03097+K05699+K06086+K05753+K05694+K05692+K06084+K05692+K05747+K08889+K05747+K05747+K04498+K05747+K05747+K05748+K05747+K05747
Cellular Processes	Cell motility	Regulation of actin cytoskeleton	62	469	0.0206746	0.213903	ko04810	CL60.Contig2_All;CL136.Contig11_All;CL136.Contig13_All;CL252.Contig4_All;CL252.Contig5_All;CL252.Contig6_All;CL360.Contig1_All;CL360.Contig3_All;CL464.Contig1_All;CL714.Contig1_All;CL714.Contig4_All;CL714.Contig8_All;CL764.Contig3_All;CL865.Contig1_All;CL978.Contig1_All;CL1101.Contig1_All;CL1140.Contig2_All;CL1223.Contig1_All;CL1329.Contig1_All;CL1329.Contig2_All;CL1456.Contig2_All;CL1970.Contig4…	K05747+K00907+K00907+K05699+K05699+K05699+K00907+K00907+K05747+K06270+K06270+K06270+K05741+K05746+K05747+K03099+K05762+K05747+K05747+K05747+K05627+K05747+K05764+K05764+K05692+K04514+K05747+K05746+K05699+K05760+K05753+K05726+K10352+K05760+K00907+K00907+K06525+K00907+K06270+K05692+K05740+K05740+K05692+K05719+K06525+K05747+K02085+K10352+K00907+K05747+K05747+K05746+K02085+K05747+K05747+K05748+K05746+…
Metabolism	Carbohydrate metabolism	Amino sugar and nucleotide sugar metabolism	19	108	0.0130531	0.156472	ko00520	CL150.Contig1_All;CL1178.Contig1_All;CL1259.Contig1_All;CL1259.Contig2_All;CL1259.Contig4_All;CL1259.Contig5_All;CL2605.Contig1_All;CL2959.Contig2_All;CL3256.Contig2_All;Unigene304_All;Unigene453_All;Unigene674_All;Unigene2365_All;Unigene3356_All;Unigene3651_All;Unigene4591_All;Unigene6912_All;Unigene7615_All;Unigene26237_All	K01810+K01097+K01183+K01183+K01183+K01183+K12373+K00844+K01183+K01183+K01183+K01183+K01183+K01183+K00972+K00698+K01183+K00698+K00621
Metabolism	Amino acid metabolism	Lysine degradation	42	277	0.00601309	0.0951484	ko00310	CL140.Contig1_All;CL140.Contig2_All;CL204.Contig1_All;CL204.Contig3_All;CL529.Contig1_All;CL618.Contig3_All;CL768.Contig1_All;CL768.Contig4_All;CL997.Contig2_All;CL1181.Contig1_All;CL1383.Contig7_All;CL1463.Contig1_All;CL1463.Contig2_All;CL1871.Contig1_All;CL1939.Contig2_All;CL1991.Contig3_All;CL2204.Contig1_All;CL2265.Contig2_All;CL2534.Contig3_All;CL3015.Contig1_All;CL3039.Contig2_All;CL3423.Co…	K00658+K00658+K11433+K11433+K11433+K11433+K11433+K11433+K09188+K00658+K00164+K11433+K11433+K11427+K07511+K14959+K11433+K11433+K11433+K00658+K14959+K14959+K09188+K11433+K09187+K11433+K14959+K11433+K00658+K11433+K11422+K11422+K00658+K11433+K11433+K11422+K00658+K00658+K00658+K11433+K11433+K00658
Significantly enriched GO term
GO:0033176	proton-transporting V-type ATPase complex	5	7	5.31044e-05	0.00743462	Unigene1683_All;Unigene93_All;Unigene4755_All;Unigene9985_All;Unigene2451_All
GO:0030054	cell junction	7	21	0.00074741	0.0523187	Unigene112_All;Unigene3549_All;CL337.Contig1_All;CL1553.Contig2_All;CL1476.Contig1_All;Unigene4201_All;CL1476.Contig2_All
GO:0033179	proton-transporting V-type ATPase, V0 domain	3	4	0.00183262	0.0715188	Unigene93_All;Unigene9985_All;Unigene2451_All
GO:0098805	whole membrane	8	31	0.00204339	0.0715188	CL2615.Contig2_All;CL2615.Contig1_All;Unigene1683_All;Unigene93_All;Unigene112_All;CL1476.Contig1_All;Unigene4201_All;CL1476.Contig2_All
GO:0005911	cell-cell junction	4	9	0.00345768	0.0968152	Unigene112_All;Unigene3549_All;CL337.Contig1_All;CL1553.Contig2_All
GO:0005773	vacuole	3	5	0.00431683	0.100726	Unigene1683_All;CL1587.Contig1_All;Unigene93_All
GO:0005581	collagen trimer	2	2	0.00623705	0.104199	Unigene4073_All;CL1539.Contig1_All
GO:0016471	vacuolar proton-transporting V-type ATPase complex	2	2	0.00623705	0.104199	Unigene1683_All;Unigene93_All
GO:0005576	extracellular region	9	46	0.00809886	0.104199	Unigene2337_All;Unigene31428_All;Unigene453_All;Unigene462_All;Unigene3877_All;Unigene32659_All;Unigene10092_All;CL776.Contig2_All;Unigene3576_All
GO:0005921	gap junction	3	6	0.00813661	0.104199	Unigene3549_All;CL337.Contig1_All;CL1553.Contig2_All
GO:0016469	proton-transporting two-sector ATPase complex	5	17	0.00818704	0.104199	Unigene1683_All;Unigene93_All;Unigene4755_All;Unigene9985_All;Unigene2451_All
GO:0005741	mitochondrial outer membrane	2	3	0.0177385	0.155211	CL2615.Contig2_All;CL2615.Contig1_All
GO:0005774	vacuolar membrane	2	3	0.0177385	0.155211	Unigene1683_All;Unigene93_All
GO:0019867	outer membrane	2	3	0.0177385	0.155211	CL2615.Contig2_All;CL2615.Contig1_All
GO:0031968	organelle outer membrane	2	3	0.0177385	0.155211	CL2615.Contig2_All;CL2615.Contig1_All
GO:0044437	vacuolar part	2	3	0.0177385	0.155211	Unigene1683_All;Unigene93_All
GO:0044425	membrane part	42	409	0.0259168	0.213432	Unigene7612_All;Unigene3831_All;Unigene1609_All;Unigene8470_All;Unigene7377_All;CL262.Contig2_All;Unigene1295_All;Unigene3549_All;Unigene8969_All;Unigene745_All;Unigene31350_All;Unigene6303_All;CL1988.Contig2_All;CL1476.Contig1_All;CL1587.Contig1_All;Unigene9259_All;Unigene1296_All;Unigene9985_All;Unigene31944_All;Unigene8276_All;Unigene4201_All;Unigene1464_All;Unigene9486_All;Unigene2977_All;Uni…
GO:0033177	proton-transporting two-sector ATPase complex, proton-transporting domain	3	10	0.0386001	0.293081	Unigene93_All;Unigene9985_All;Unigene2451_All
GO:0098590	plasma membrane region	4	17	0.0397753	0.293081	Unigene112_All;CL1476.Contig1_All;Unigene4201_All;CL1476.Contig2_All
GO:0005886	plasma membrane	9	61	0.046473	0.300084	Unigene3349_All;Unigene112_All;Unigene1295_All;Unigene3549_All;CL1476.Contig1_All;Unigene9259_All;Unigene1296_All;Unigene4201_All;CL1476.Contig2_All
GO:0004601	peroxidase activity	8	12	4.79148e-07	0.000149015	CL542.Contig2_All;Unigene114_All;Unigene2140_All;CL2675.Contig2_All;CL542.Contig1_All;Unigene31944_All;CL2675.Contig1_All;Unigene31945_All
GO:0016209	antioxidant activity	8	16	9.43238e-06	0.000977823	CL542.Contig2_All;Unigene114_All;Unigene2140_All;CL2675.Contig2_All;CL542.Contig1_All;Unigene31944_All;CL2675.Contig1_All;Unigene31945_All
GO:0016684	oxidoreductase activity, acting on peroxide as acceptor	8	16	9.43238e-06	0.000977823	CL542.Contig2_All;Unigene114_All;Unigene2140_All;CL2675.Contig2_All;CL542.Contig1_All;Unigene31944_All;CL2675.Contig1_All;Unigene31945_All
GO:0008812	choline dehydrogenase activity	5	8	0.000131227	0.0102029	CL340.Contig2_All;Unigene32138_All;CL1745.Contig1_All;Unigene32662_All;CL340.Contig1_All
GO:0005214	structural constituent of chitin-based cuticle	3	3	0.000477652	0.0253432	Unigene1341_All;Unigene30576_All;Unigene7950_All
GO:0042302	structural constituent of cuticle	4	6	0.000488937	0.0253432	Unigene1341_All;Unigene30576_All;Unigene32065_All;Unigene7950_All
GO:0008061	chitin binding	5	11	0.000888924	0.0394936	Unigene453_All;Unigene462_All;Unigene3877_All;Unigene10092_All;CL776.Contig2_All
GO:0003779	actin binding	9	38	0.00208546	0.0810723	CL217.Contig3_All;Unigene4291_All;Unigene9451_All;CL217.Contig1_All;CL2665.Contig2_All;CL252.Contig4_All;CL252.Contig5_All;Unigene9427_All;Unigene3261_All
GO:0030246	carbohydrate binding	4	10	0.00531716	0.0829762	Unigene9964_All;Unigene2659_All;Unigene3343_All;Unigene9259_All
GO:0004344	glucose dehydrogenase activity	2	2	0.0061365	0.0829762	CL340.Contig2_All;CL1745.Contig1_All
GO:0004502	kynurenine 3-monooxygenase activity	2	2	0.0061365	0.0829762	CL2615.Contig2_All;CL2615.Contig1_All
GO:0008486	diphosphoinositol-polyphosphate diphosphatase activity	2	2	0.0061365	0.0829762	CL693.Contig2_All;CL693.Contig1_All
GO:0016712	oxidoreductase activity, acting on paired donors, with incorporation or reduction of molecular oxygen, reduced flavin or flavoprotein as one donor, and incorporation of one atom of oxygen	2	2	0.0061365	0.0829762	Unigene7369_All;Unigene32738_All
GO:0052840	inositol diphosphate tetrakisphosphate diphosphatase activity	2	2	0.0061365	0.0829762	CL693.Contig2_All;CL693.Contig1_All
GO:0052841	inositol bisdiphosphate tetrakisphosphate diphosphatase activity	2	2	0.0061365	0.0829762	CL693.Contig2_All;CL693.Contig1_All
GO:0052842	inositol diphosphate pentakisphosphate diphosphatase activity	2	2	0.0061365	0.0829762	CL693.Contig2_All;CL693.Contig1_All
GO:0052843	inositol-1-diphosphate-2,3,4,5,6-pentakisphosphate diphosphatase activity	2	2	0.0061365	0.0829762	CL693.Contig2_All;CL693.Contig1_All
GO:0052844	inositol-3-diphosphate-1,2,4,5,6-pentakisphosphate diphosphatase activity	2	2	0.0061365	0.0829762	CL693.Contig2_All;CL693.Contig1_All
GO:0052845	inositol-5-diphosphate-1,2,3,4,6-pentakisphosphate diphosphatase activity	2	2	0.0061365	0.0829762	CL693.Contig2_All;CL693.Contig1_All
GO:0052846	inositol-1,5-bisdiphosphate-2,3,4,6-tetrakisphosphate 1-diphosphatase activity	2	2	0.0061365	0.0829762	CL693.Contig2_All;CL693.Contig1_All
GO:0052847	inositol-1,5-bisdiphosphate-2,3,4,6-tetrakisphosphate 5-diphosphatase activity	2	2	0.0061365	0.0829762	CL693.Contig2_All;CL693.Contig1_All
GO:0052848	inositol-3,5-bisdiphosphate-2,3,4,6-tetrakisphosphate 5-diphosphatase activity	2	2	0.0061365	0.0829762	CL693.Contig2_All;CL693.Contig1_All
GO:0070330	aromatase activity	2	2	0.0061365	0.0829762	Unigene7369_All;Unigene32738_All
GO:0005509	calcium ion binding	13	79	0.00746749	0.0967663	Unigene1295_All;CL238.Contig1_All;CL741.Contig1_All;CL1696.Contig1_All;Unigene1296_All;Unigene31944_All;Unigene3580_All;CL1450.Contig1_All;CL2190.Contig1_All;Unigene4498_All;Unigene2295_All;CL238.Contig2_All;Unigene31945_All
GO:0004030	aldehyde dehydrogenase [NAD(P)+] activity	3	6	0.00798777	0.0993679	CL740.Contig1_All;CL740.Contig2_All;CL740.Contig4_All
GO:0005200	structural constituent of cytoskeleton	4	12	0.0110577	0.132267	Unigene4468_All;Unigene2505_All;CL252.Contig4_All;CL252.Contig5_All
GO:0020037	heme binding	6	26	0.013242	0.147081	Unigene114_All;Unigene2140_All;Unigene7369_All;Unigene31944_All;Unigene32738_All;Unigene31945_All
GO:0046906	tetrapyrrole binding	6	26	0.013242	0.147081	Unigene114_All;Unigene2140_All;Unigene7369_All;Unigene31944_All;Unigene32738_All;Unigene31945_All
GO:0004058	aromatic-L-amino-acid decarboxylase activity	2	3	0.0174542	0.169633	CL2900.Contig2_All;CL2900.Contig1_All
GO:0004806	triglyceride lipase activity	2	3	0.0174542	0.169633	Unigene31428_All;Unigene32659_All
GO:0016709	oxidoreductase activity, acting on paired donors, with incorporation or reduction of molecular oxygen, NAD(P)H as one donor, and incorporation of one atom of oxygen	2	3	0.0174542	0.169633	CL2615.Contig2_All;CL2615.Contig1_All
GO:0050253	retinyl-palmitate esterase activity	2	3	0.0174542	0.169633	Unigene31428_All;Unigene32659_All
GO:0016705	oxidoreductase activity, acting on paired donors, with incorporation or reduction of molecular oxygen	6	28	0.0189948	0.176791	Unigene7377_All;CL2615.Contig2_All;CL2615.Contig1_All;Unigene7369_All;Unigene32738_All;Unigene30592_All
GO:0008443	phosphofructokinase activity	3	8	0.0198747	0.176791	CL1179.Contig2_All;Unigene3675_All;CL1238.Contig1_All
GO:0008092	cytoskeletal protein binding	9	53	0.0202001	0.176791	CL217.Contig3_All;Unigene4291_All;Unigene9451_All;CL217.Contig1_All;CL2665.Contig2_All;CL252.Contig4_All;CL252.Contig5_All;Unigene9427_All;Unigene3261_All
GO:0050660	flavin adenine dinucleotide binding	5	21	0.0204646	0.176791	CL340.Contig2_All;Unigene32138_All;CL1745.Contig1_All;Unigene32662_All;CL340.Contig1_All
GO:0008241	peptidyl-dipeptidase activity	2	4	0.0331089	0.27097	CL503.Contig2_All;CL503.Contig1_All
GO:0008307	structural constituent of muscle	2	4	0.0331089	0.27097	CL136.Contig13_All;CL136.Contig11_All
GO:0019200	carbohydrate kinase activity	3	10	0.0378831	0.302093	CL1179.Contig2_All;Unigene3675_All;CL1238.Contig1_All
GO:0016614	oxidoreductase activity, acting on CH-OH group of donors	8	51	0.0425911	0.321238	Unigene2223_All;CL340.Contig2_All;CL1745.Contig1_All;Unigene13258_All;Unigene3194_All;Unigene32138_All;Unigene32662_All;CL340.Contig1_All
GO:0004553	hydrolase activity, hydrolyzing O-glycosyl compounds	6	34	0.0458057	0.321238	Unigene7367_All;CL723.Contig1_All;CL723.Contig2_All;CL3256.Contig2_All;Unigene2365_All;Unigene453_All
GO:0004872	receptor activity	9	61	0.0458629	0.321238	CL1587.Contig1_All;Unigene2118_All;CL1476.Contig1_All;CL1476.Contig2_All;Unigene3349_All;Unigene2369_All;Unigene4201_All;Unigene3549_All;Unigene9259_All
GO:0060089	molecular transducer activity	9	61	0.0458629	0.321238	CL1587.Contig1_All;Unigene2118_All;CL1476.Contig1_All;CL1476.Contig2_All;Unigene3349_All;Unigene2369_All;Unigene4201_All;Unigene3549_All;Unigene9259_All
GO:1901615	organic hydroxy compound metabolic process	8	17	1.38216e-05	0.0105459	CL340.Contig2_All;Unigene32138_All;CL1745.Contig1_All;Unigene32662_All;CL340.Contig1_All;CL814.Contig2_All;CL814.Contig1_All;Unigene112_All
GO:0006066	alcohol metabolic process	7	15	5.3301e-05	0.0203343	CL340.Contig2_All;Unigene32138_All;CL1745.Contig1_All;Unigene32662_All;CL340.Contig1_All;CL814.Contig2_All;CL814.Contig1_All
GO:0006979	response to oxidative stress	5	8	0.000117445	0.0215265	CL542.Contig2_All;Unigene114_All;Unigene2140_All;Unigene31944_All;Unigene31945_All
GO:0006022	aminoglycan metabolic process	7	17	0.000141065	0.0215265	CL3256.Contig2_All;Unigene462_All;Unigene3877_All;Unigene2365_All;Unigene10092_All;CL776.Contig2_All;Unigene453_All
GO:0006030	chitin metabolic process	7	17	0.000141065	0.0215265	CL3256.Contig2_All;Unigene462_All;Unigene3877_All;Unigene2365_All;Unigene10092_All;CL776.Contig2_All;Unigene453_All
GO:0007498	mesoderm development	4	6	0.00044828	0.0439656	CL136.Contig13_All;CL136.Contig11_All;CL252.Contig4_All;CL252.Contig5_All
GO:0006040	amino sugar metabolic process	7	20	0.000460976	0.0439656	CL3256.Contig2_All;Unigene462_All;Unigene3877_All;Unigene2365_All;Unigene10092_All;CL776.Contig2_All;Unigene453_All
GO:1901071	glucosamine-containing compound metabolic process	7	20	0.000460976	0.0439656	CL3256.Contig2_All;Unigene462_All;Unigene3877_All;Unigene2365_All;Unigene10092_All;CL776.Contig2_All;Unigene453_All
GO:0009888	tissue development	8	27	0.000646042	0.05477	Unigene8328_All;Unigene3831_All;Unigene112_All;CL136.Contig13_All;CL136.Contig11_All;CL2839.Contig1_All;CL252.Contig4_All;CL252.Contig5_All
GO:0015988	energy coupled proton transmembrane transport, against electrochemical gradient	4	8	0.00184931	0.106938	Unigene4755_All;Unigene93_All;Unigene9985_All;Unigene2451_All
GO:0015991	ATP hydrolysis coupled proton transport	4	8	0.00184931	0.106938	Unigene4755_All;Unigene93_All;Unigene9985_All;Unigene2451_All
GO:0090662	ATP hydrolysis coupled transmembrane transport	4	8	0.00184931	0.106938	Unigene4755_All;Unigene93_All;Unigene9985_All;Unigene2451_All
GO:0035239	tube morphogenesis	5	13	0.00196216	0.106938	Unigene112_All;CL136.Contig13_All;CL136.Contig11_All;CL2839.Contig1_All;Unigene8328_All
GO:0060562	epithelial tube morphogenesis	5	13	0.00196216	0.106938	Unigene112_All;CL136.Contig13_All;CL136.Contig11_All;CL2839.Contig1_All;Unigene8328_All
GO:0019362	pyridine nucleotide metabolic process	5	14	0.00286461	0.12857	CL1742.Contig2_All;CL2615.Contig2_All;CL2615.Contig1_All;CL1238.Contig1_All;Unigene3194_All
GO:0046496	nicotinamide nucleotide metabolic process	5	14	0.00286461	0.12857	CL2615.Contig2_All;CL2615.Contig1_All;CL1742.Contig2_All;CL1238.Contig1_All;Unigene3194_All
GO:0072524	pyridine-containing compound metabolic process	5	14	0.00286461	0.12857	CL1742.Contig2_All;CL2615.Contig2_All;CL2615.Contig1_All;CL1238.Contig1_All;Unigene3194_All
GO:0019363	pyridine nucleotide biosynthetic process	3	5	0.00398194	0.139879	CL1742.Contig2_All;CL2615.Contig2_All;CL2615.Contig1_All
GO:0019674	NAD metabolic process	3	5	0.00398194	0.139879	CL2615.Contig2_All;CL2615.Contig1_All;CL1742.Contig2_All
GO:0072525	pyridine-containing compound biosynthetic process	3	5	0.00398194	0.139879	CL1742.Contig2_All;CL2615.Contig2_All;CL2615.Contig1_All
GO:0002009	morphogenesis of an epithelium	5	15	0.00403322	0.139879	Unigene8328_All;Unigene112_All;CL136.Contig13_All;CL136.Contig11_All;CL2839.Contig1_All
GO:0048729	tissue morphogenesis	5	15	0.00403322	0.139879	Unigene8328_All;Unigene112_All;CL136.Contig13_All;CL136.Contig11_All;CL2839.Contig1_All
GO:0006733	oxidoreduction coenzyme metabolic process	5	16	0.00550713	0.160323	CL1742.Contig2_All;CL2615.Contig2_All;CL2615.Contig1_All;CL1238.Contig1_All;Unigene3194_All
GO:0007043	cell-cell junction assembly	2	2	0.00588343	0.160323	Unigene112_All;Unigene3549_All
GO:0008586	imaginal disc-derived wing vein morphogenesis	2	2	0.00588343	0.160323	CL136.Contig13_All;CL136.Contig11_All
GO:0034329	cell junction assembly	2	2	0.00588343	0.160323	Unigene112_All;Unigene3549_All
GO:0034330	cell junction organization	2	2	0.00588343	0.160323	Unigene112_All;Unigene3549_All
GO:0045216	cell-cell junction organization	2	2	0.00588343	0.160323	Unigene112_All;Unigene3549_All
GO:0006081	cellular aldehyde metabolic process	4	11	0.00725451	0.181672	CL740.Contig1_All;CL740.Contig2_All;CL740.Contig4_All;Unigene3194_All
GO:0035295	tube development	5	17	0.00732471	0.181672	Unigene112_All;CL136.Contig13_All;CL136.Contig11_All;CL2839.Contig1_All;Unigene8328_All
GO:0007472	wing disc morphogenesis	4	12	0.0102384	0.181672	CL136.Contig13_All;CL136.Contig11_All;CL2839.Contig1_All;Unigene8328_All
GO:0007476	imaginal disc-derived wing morphogenesis	4	12	0.0102384	0.181672	CL136.Contig13_All;CL136.Contig11_All;CL2839.Contig1_All;Unigene8328_All
GO:0007552	metamorphosis	4	12	0.0102384	0.181672	CL136.Contig13_All;CL136.Contig11_All;CL2839.Contig1_All;Unigene8328_All
GO:0007560	imaginal disc morphogenesis	4	12	0.0102384	0.181672	CL136.Contig13_All;CL136.Contig11_All;CL2839.Contig1_All;Unigene8328_All
GO:0009886	post-embryonic morphogenesis	4	12	0.0102384	0.181672	CL136.Contig13_All;CL136.Contig11_All;CL2839.Contig1_All;Unigene8328_All
GO:0035107	appendage morphogenesis	4	12	0.0102384	0.181672	CL136.Contig13_All;CL136.Contig11_All;CL2839.Contig1_All;Unigene8328_All
GO:0035114	imaginal disc-derived appendage morphogenesis	4	12	0.0102384	0.181672	CL136.Contig13_All;CL136.Contig11_All;CL2839.Contig1_All;Unigene8328_All
GO:0035120	post-embryonic appendage morphogenesis	4	12	0.0102384	0.181672	CL136.Contig13_All;CL136.Contig11_All;CL2839.Contig1_All;Unigene8328_All
GO:0048563	post-embryonic organ morphogenesis	4	12	0.0102384	0.181672	CL136.Contig13_All;CL136.Contig11_All;CL2839.Contig1_All;Unigene8328_All
GO:0048646	anatomical structure formation involved in morphogenesis	4	12	0.0102384	0.181672	Unigene8328_All;CL136.Contig13_All;CL136.Contig11_All;Unigene112_All
GO:0048707	instar larval or pupal morphogenesis	4	12	0.0102384	0.181672	CL136.Contig13_All;CL136.Contig11_All;CL2839.Contig1_All;Unigene8328_All
GO:0048736	appendage development	4	12	0.0102384	0.181672	CL136.Contig13_All;CL136.Contig11_All;CL2839.Contig1_All;Unigene8328_All
GO:0048737	imaginal disc-derived appendage development	4	12	0.0102384	0.181672	CL136.Contig13_All;CL136.Contig11_All;CL2839.Contig1_All;Unigene8328_All
GO:0006950	response to stress	10	58	0.0112757	0.195531	Unigene8328_All;Unigene3831_All;CL1974.Contig3_All;CL1193.Contig6_All;CL542.Contig2_All;Unigene114_All;Unigene2140_All;Unigene31944_All;Unigene31945_All;Unigene112_All
GO:0006818	hydrogen transport	5	19	0.0121367	0.197027	Unigene1683_All;Unigene4755_All;Unigene93_All;Unigene9985_All;Unigene2451_All
GO:0009887	organ morphogenesis	5	19	0.0121367	0.197027	Unigene112_All;CL136.Contig13_All;CL136.Contig11_All;CL2839.Contig1_All;Unigene8328_All
GO:0015992	proton transport	5	19	0.0121367	0.197027	Unigene1683_All;Unigene4755_All;Unigene93_All;Unigene9985_All;Unigene2451_All
GO:0002165	instar larval or pupal development	4	13	0.0139167	0.216703	CL136.Contig13_All;CL136.Contig11_All;CL2839.Contig1_All;Unigene8328_All
GO:0048569	post-embryonic organ development	4	13	0.0139167	0.216703	CL136.Contig13_All;CL136.Contig11_All;CL2839.Contig1_All;Unigene8328_All
GO:0032989	cellular component morphogenesis	5	20	0.0151984	0.22738	Unigene8328_All;Unigene4291_All;CL136.Contig13_All;CL136.Contig11_All;Unigene112_All
GO:0060429	epithelium development	5	20	0.0151984	0.22738	Unigene8328_All;Unigene112_All;CL136.Contig13_All;CL136.Contig11_All;CL2839.Contig1_All
GO:0006684	sphingomyelin metabolic process	2	3	0.0167555	0.228293	CL814.Contig2_All;CL814.Contig1_All
GO:0006685	sphingomyelin catabolic process	2	3	0.0167555	0.228293	CL814.Contig2_All;CL814.Contig1_All
GO:0030149	sphingolipid catabolic process	2	3	0.0167555	0.228293	CL814.Contig2_All;CL814.Contig1_All
GO:0042439	ethanolamine-containing compound metabolic process	2	3	0.0167555	0.228293	CL814.Contig2_All;CL814.Contig1_All
GO:0046466	membrane lipid catabolic process	2	3	0.0167555	0.228293	CL814.Contig2_All;CL814.Contig1_All
GO:0035220	wing disc development	4	14	0.0183376	0.245466	CL136.Contig13_All;CL136.Contig11_All;CL2839.Contig1_All;Unigene8328_All
GO:0010927	cellular component assembly involved in morphogenesis	3	8	0.018754	0.246713	Unigene8328_All;CL136.Contig13_All;CL136.Contig11_All
GO:0044699	single-organism process	92	1028	0.0210032	0.271617	CL340.Contig2_All;Unigene32138_All;CL1745.Contig1_All;Unigene32662_All;CL340.Contig1_All;Unigene112_All;CL2839.Contig1_All;CL1650.Contig2_All;Unigene8328_All;Unigene9417_All;Unigene8688_All;Unigene9430_All;CL2900.Contig2_All;CL2900.Contig1_All;Unigene30592_All;Unigene31428_All;Unigene4709_All;Unigene32659_All;Unigene7377_All;CL740.Contig1_All;CL542.Contig2_All;Unigene31350_All;CL2389.Contig1_All;…
GO:0048856	anatomical structure development	10	64	0.0219115	0.275997	CL2839.Contig1_All;Unigene8328_All;Unigene112_All;Unigene3831_All;CL136.Contig13_All;CL136.Contig11_All;Unigene4291_All;CL252.Contig4_All;CL252.Contig5_All;Unigene31944_All
GO:0022607	cellular component assembly	9	55	0.0220653	0.275997	CL3328.Contig1_All;Unigene8328_All;Unigene112_All;Unigene3549_All;CL1033.Contig2_All;CL136.Contig13_All;CL136.Contig11_All;Unigene4468_All;Unigene2505_All
GO:0009108	coenzyme biosynthetic process	5	22	0.0227801	0.279457	CL1742.Contig2_All;CL2615.Contig2_All;CL2615.Contig1_All;CL2092.Contig1_All;CL1192.Contig1_All
GO:0006732	coenzyme metabolic process	7	38	0.0230744	0.279457	CL1742.Contig2_All;CL2615.Contig2_All;CL2615.Contig1_All;CL2092.Contig1_All;CL1192.Contig1_All;CL1238.Contig1_All;Unigene3194_All
GO:0009791	post-embryonic development	4	15	0.0235392	0.280631	CL136.Contig13_All;CL136.Contig11_All;CL2839.Contig1_All;Unigene8328_All
GO:0006633	fatty acid biosynthetic process	3	9	0.0265658	0.298084	CL2092.Contig1_All;Unigene7377_All;Unigene31350_All
GO:0014070	response to organic cyclic compound	3	9	0.0265658	0.298084	Unigene2369_All;Unigene2337_All;Unigene31944_All
GO:0071310	cellular response to organic substance	3	9	0.0265658	0.298084	Unigene2369_All;Unigene2337_All;Unigene31944_All
GO:0072330	monocarboxylic acid biosynthetic process	3	9	0.0265658	0.298084	CL2092.Contig1_All;Unigene7377_All;Unigene31350_All
GO:0006629	lipid metabolic process	9	57	0.0273482	0.302416	Unigene30592_All;Unigene31428_All;Unigene4709_All;Unigene32659_All;CL814.Contig2_All;CL814.Contig1_All;CL2092.Contig1_All;Unigene7377_All;Unigene31350_All
GO:0007444	imaginal disc development	4	16	0.0295499	0.316563	CL136.Contig13_All;CL136.Contig11_All;CL2839.Contig1_All;Unigene8328_All
GO:0051186	cofactor metabolic process	7	40	0.0299468	0.316563	CL1742.Contig2_All;CL2615.Contig2_All;CL2615.Contig1_All;CL2092.Contig1_All;CL1192.Contig1_All;CL1238.Contig1_All;Unigene3194_All
GO:0006665	sphingolipid metabolic process	2	4	0.0318228	0.316563	CL814.Contig2_All;CL814.Contig1_All
GO:0009395	phospholipid catabolic process	2	4	0.0318228	0.316563	CL814.Contig2_All;CL814.Contig1_All
GO:0016333	morphogenesis of follicular epithelium	2	4	0.0318228	0.316563	Unigene8328_All;Unigene112_All
GO:0016334	establishment or maintenance of polarity of follicular epithelium	2	4	0.0318228	0.316563	Unigene8328_All;Unigene112_All
GO:0097164	ammonium ion metabolic process	2	4	0.0318228	0.316563	CL814.Contig2_All;CL814.Contig1_All
GO:0009653	anatomical structure morphogenesis	6	32	0.0319468	0.316563	Unigene8328_All;Unigene112_All;CL136.Contig13_All;CL136.Contig11_All;CL2839.Contig1_All;Unigene4291_All
GO:0051188	cofactor biosynthetic process	5	24	0.0324625	0.31755	CL1742.Contig2_All;CL2615.Contig2_All;CL2615.Contig1_All;CL2092.Contig1_All;CL1192.Contig1_All
GO:0006811	ion transport	14	108	0.0337277	0.320723	Unigene31735_All;Unigene1683_All;CL2185.Contig3_All;Unigene4755_All;Unigene93_All;Unigene9985_All;Unigene2451_All;Unigene452_All;Unigene8470_All;Unigene3549_All;CL1476.Contig1_All;Unigene4201_All;Unigene2977_All;CL1476.Contig2_All
GO:0070887	cellular response to chemical stimulus	3	10	0.035848	0.320723	Unigene2369_All;Unigene2337_All;Unigene31944_All
GO:1902600	hydrogen ion transmembrane transport	4	17	0.0363884	0.320723	Unigene4755_All;Unigene93_All;Unigene9985_All;Unigene2451_All
GO:0007010	cytoskeleton organization	8	51	0.0379363	0.320723	Unigene112_All;Unigene9451_All;CL2665.Contig2_All;CL136.Contig13_All;CL136.Contig11_All;CL217.Contig3_All;Unigene4291_All;CL217.Contig1_All
GO:0032502	developmental process	12	90	0.0395071	0.320723	Unigene112_All;CL2839.Contig1_All;Unigene8328_All;CL2495.Contig1_All;CL230.Contig1_All;Unigene3831_All;CL136.Contig13_All;CL136.Contig11_All;Unigene4291_All;CL252.Contig4_All;CL252.Contig5_All;Unigene31944_All
GO:0010033	response to organic substance	3	11	0.0465706	0.320723	Unigene2369_All;Unigene2337_All;Unigene31944_All
GO:0050896	response to stimulus	28	267	0.0475565	0.320723	Unigene8328_All;Unigene9417_All;Unigene8688_All;Unigene9430_All;Unigene4498_All;Unigene9259_All;Unigene112_All;Unigene7293_All;Unigene2369_All;Unigene2337_All;Unigene3831_All;CL1974.Contig3_All;CL1193.Contig6_All;CL1650.Contig2_All;Unigene3349_All;Unigene3549_All;CL1476.Contig1_All;CL1476.Contig2_All;Unigene6343_All;CL2662.Contig2_All;CL1912.Contig2_All;CL1961.Contig1_All;CL542.Contig2_All;Unigen…
GO:0048869	cellular developmental process	7	44	0.0475591	0.320723	Unigene112_All;Unigene8328_All;CL2495.Contig1_All;Unigene4291_All;CL2839.Contig1_All;CL136.Contig13_All;CL136.Contig11_All
GO:0044085	cellular component biogenesis	9	63	0.0484323	0.320723	CL3328.Contig1_All;Unigene8328_All;Unigene112_All;Unigene3549_All;CL1033.Contig2_All;CL136.Contig13_All;CL136.Contig11_All;Unigene4468_All;Unigene2505_All

## Sheet: XM-XL-DOWN
Significantly enriched KEGG pathways
KEGG_A_class	KEGG_B_class	Pathway	out (1588)	All (9403)	Pvalue	Qvalue	Pathway ID	Genes	K_IDs
Cellular Processes	Transport and catabolism	Peroxisome	58	170	2.88823e-08	6.10655e-07	ko04146	CL29.Contig1_All;CL29.Contig2_All;CL29.Contig4_All;CL29.Contig5_All;CL29.Contig6_All;CL135.Contig1_All;CL135.Contig2_All;CL392.Contig2_All;CL392.Contig3_All;CL605.Contig4_All;CL1128.Contig1_All;CL1128.Contig2_All;CL1128.Contig3_All;CL1301.Contig2_All;CL1301.Contig3_All;CL1301.Contig4_All;CL1433.Contig3_All;CL1545.Contig1_All;CL1545.Contig2_All;CL1573.Contig2_All;CL1660.Contig1_All;CL1660.Contig2_…	K13356+K13356+K13356+K13356+K13356+K11517+K11517+K04565+K04565+K11147+K00106+K00106+K00106+K13356+K13356+K13356+K00477+K13337+K13337+K13239+K00106+K00106+K13356+K00232+K07753+K01897+K11147+K13356+K11187+K13356+K13356+K13356+K00624+K12405+K04564+K13356+K12405+K13347+K13356+K12663+K13356+K00830+K13343+K08726+K00830+K00106+K03426+K13345+K13356+K00830+K08726+K13356+K06664+K04565+K13356+K13356+K11147+…
Cellular Processes	Transport and catabolism	Lysosome	48	220	0.0327746	0.146989	ko04142	CL191.Contig1_All;CL328.Contig1_All;CL602.Contig1_All;CL872.Contig1_All;CL872.Contig2_All;CL1429.Contig1_All;CL1429.Contig4_All;CL1618.Contig1_All;CL1679.Contig1_All;CL1679.Contig2_All;CL1864.Contig1_All;CL1864.Contig2_All;CL1921.Contig1_All;CL1997.Contig1_All;CL1997.Contig2_All;CL1997.Contig3_All;CL2042.Contig2_All;CL2051.Contig2_All;CL2481.Contig1_All;CL2481.Contig2_All;CL2605.Contig3_All;CL286…	K04644+K12301+K12373+K12387+K12387+K12301+K12301+K01201+K01052+K01052+K01373+K01373+K01369+K01201+K01201+K01201+K13443+K12384+K01373+K01373+K12373+K10089+K01195+K12301+K13443+K01205+K12311+K12309+K12301+K12309+K01158+K12386+K13443+K12384+K12301+K02155+K01379+K12384+K12382+K01363+K01135+K12384+K01379+K01137+K06497+K12396+K06129+K13443
Metabolism	Amino acid metabolism	Glycine, serine and threonine metabolism	39	100	1.01823e-07	1.88372e-06	ko00260	CL327.Contig2_All;CL327.Contig3_All;CL605.Contig2_All;CL676.Contig1_All;CL1531.Contig2_All;CL1745.Contig2_All;CL1771.Contig3_All;CL1771.Contig4_All;CL1922.Contig1_All;CL1922.Contig2_All;CL2096.Contig1_All;CL2170.Contig1_All;CL2364.Contig3_All;CL3069.Contig1_All;CL3069.Contig2_All;CL3414.Contig1_All;Unigene386_All;Unigene486_All;Unigene637_All;Unigene1078_All;Unigene1510_All;Unigene3440_All;Unigen…	K00382+K00382+K16066+K00108+K16066+K00108+K16066+K16066+K00552+K00552+K00108+K00605+K00552+K00108+K00108+K00108+K00058+K00600+K16066+K00314+K00108+K00108+K00108+K00830+K16066+K15789+K00831+K00830+K00049+K02437+K00830+K01758+K16066+K00639+K00314+K01697+K00544+K00108+K01620
Metabolism	Amino acid metabolism	Valine, leucine and isoleucine degradation	31	76	6.48419e-07	8.72418e-06	ko00280	CL306.Contig3_All;CL306.Contig4_All;CL327.Contig2_All;CL327.Contig3_All;CL1019.Contig1_All;CL1448.Contig2_All;CL1939.Contig1_All;CL1939.Contig3_All;CL2436.Contig1_All;CL2508.Contig2_All;CL2508.Contig3_All;CL2805.Contig1_All;CL2805.Contig2_All;CL2885.Contig1_All;CL3290.Contig2_All;Unigene330_All;Unigene543_All;Unigene880_All;Unigene1720_All;Unigene1954_All;Unigene2787_All;Unigene2826_All;Unigene36…	K00128+K00128+K00382+K00382+K00626+K07515+K07511+K07511+K00020+K09478+K09478+K07509+K07509+K00253+K00167+K08683+K00128+K00128+K00128+K00128+K07508+K07515+K07515+K00626+K00140+K00826+K00128+K00022+K01969+K07511+K00249
Metabolism	Amino acid metabolism	Tryptophan metabolism	28	75	1.67731e-05	0.000183883	ko00380	CL306.Contig3_All;CL306.Contig4_All;CL1019.Contig1_All;CL1324.Contig1_All;CL1324.Contig2_All;CL1383.Contig2_All;CL1383.Contig6_All;CL1448.Contig2_All;CL1939.Contig1_All;CL1939.Contig3_All;CL2184.Contig1_All;CL2483.Contig1_All;CL2986.Contig2_All;CL3379.Contig1_All;Unigene543_All;Unigene880_All;Unigene1720_All;Unigene1954_All;Unigene2632_All;Unigene2826_All;Unigene3659_All;Unigene3678_All;Unigene38…	K00128+K00128+K00626+K00669+K00669+K00164+K00164+K07515+K07511+K07511+K01593+K00669+K00816+K01426+K00128+K00128+K00128+K00128+K01426+K07515+K07515+K00626+K00453+K00128+K00022+K00252+K07511+K01593
Metabolism	Amino acid metabolism	Tyrosine metabolism	33	95	1.7984e-05	0.000190116	ko00350	CL128.Contig1_All;CL128.Contig2_All;CL735.Contig1_All;CL735.Contig2_All;CL735.Contig3_All;CL740.Contig3_All;CL976.Contig1_All;CL976.Contig2_All;CL1015.Contig2_All;CL1050.Contig3_All;CL1874.Contig2_All;CL2043.Contig1_All;CL2043.Contig2_All;CL2184.Contig1_All;CL2302.Contig3_All;CL3103.Contig1_All;CL3144.Contig2_All;CL3373.Contig1_All;CL3373.Contig2_All;Unigene256_All;Unigene573_All;Unigene590_All;U…	K00815+K00815+K00680+K00680+K00680+K00129+K00505+K00505+K00680+K00505+K14454+K00505+K00505+K01593+K01557+K00505+K00680+K00505+K00505+K14454+K00505+K00121+K14454+K00680+K07253+K01555+K00505+K00451+K00457+K00680+K00505+K01593+K00680
Metabolism	Amino acid metabolism	Phenylalanine, tyrosine and tryptophan biosynthesis	9	14	9.69854e-05	0.00086993	ko00400	CL128.Contig1_All;CL128.Contig2_All;CL873.Contig1_All;CL873.Contig2_All;CL873.Contig3_All;CL873.Contig4_All;CL1874.Contig2_All;Unigene256_All;Unigene2219_All	K00815+K00815+K00500+K00500+K00500+K00500+K14454+K14454+K14454
Metabolism	Amino acid metabolism	Phenylalanine metabolism	16	38	0.000215962	0.00168223	ko00360	CL128.Contig1_All;CL128.Contig2_All;CL740.Contig3_All;CL873.Contig1_All;CL873.Contig2_All;CL873.Contig3_All;CL873.Contig4_All;CL1874.Contig2_All;CL2184.Contig1_All;CL3379.Contig1_All;Unigene256_All;Unigene2219_All;Unigene2632_All;Unigene2687_All;Unigene6157_All;Unigene33207_All	K00815+K00815+K00129+K00500+K00500+K00500+K00500+K14454+K01593+K01426+K14454+K14454+K01426+K07253+K00457+K01593
Metabolism	Amino acid metabolism	Histidine metabolism	14	39	0.0032943	0.0199003	ko00340	CL306.Contig3_All;CL306.Contig4_All;CL381.Contig1_All;CL740.Contig3_All;CL2184.Contig1_All;CL3419.Contig1_All;CL3419.Contig2_All;Unigene543_All;Unigene880_All;Unigene1720_All;Unigene1954_All;Unigene4902_All;Unigene7596_All;Unigene33207_All	K00128+K00128+K01712+K00129+K01593+K01745+K01745+K00128+K00128+K00128+K00128+K00128+K13990+K01593
Metabolism	Amino acid metabolism	Cysteine and methionine metabolism	23	81	0.0065363	0.0358286	ko00270	CL128.Contig1_All;CL128.Contig2_All;CL839.Contig1_All;CL839.Contig2_All;CL1218.Contig1_All;CL1652.Contig2_All;CL1874.Contig2_All;CL3037.Contig1_All;Unigene256_All;Unigene469_All;Unigene2219_All;Unigene2589_All;Unigene3765_All;Unigene4337_All;Unigene4506_All;Unigene4678_All;Unigene5985_All;Unigene7368_All;Unigene7990_All;Unigene8362_All;Unigene9944_All;Unigene9965_All;Unigene9968_All	K00815+K00815+K00772+K00772+K01011+K00789+K14454+K01011+K14454+K01251+K14454+K00802+K00547+K08964+K00558+K00826+K00026+K00802+K01758+K09880+K01697+K00544+K08963
Metabolism	Amino acid metabolism	Arginine and proline metabolism	23	83	0.00895611	0.0473394	ko00330	CL158.Contig2_All;CL306.Contig3_All;CL306.Contig4_All;CL1226.Contig1_All;CL1226.Contig2_All;CL1550.Contig2_All;CL1874.Contig2_All;CL2377.Contig1_All;CL2878.Contig1_All;CL3379.Contig1_All;Unigene256_All;Unigene543_All;Unigene663_All;Unigene880_All;Unigene1720_All;Unigene1954_All;Unigene2219_All;Unigene2589_All;Unigene2632_All;Unigene4902_All;Unigene7368_All;Unigene8743_All;Unigene11778_All	K00286+K00128+K00128+K00819+K00819+K00933+K14454+K01255+K01581+K01426+K14454+K00128+K00286+K00128+K00128+K00128+K14454+K00802+K01426+K00128+K00802+K12657+K01476
Metabolism	Biosynthesis of other secondary metabolites	Caffeine metabolism	8	9	4.99136e-06	5.90977e-05	ko00232	CL1128.Contig1_All;CL1128.Contig2_All;CL1128.Contig3_All;CL1660.Contig1_All;CL1660.Contig2_All;Unigene5139_All;Unigene5352_All;Unigene33212_All	K00106+K00106+K00106+K00106+K00106+K00365+K00106+K00106
Metabolism	Carbohydrate metabolism	Pentose and glucuronate interconversions	67	194	1.36556e-09	5.05258e-08	ko00040	CL101.Contig3_All;CL101.Contig4_All;CL120.Contig1_All;CL120.Contig2_All;CL306.Contig3_All;CL306.Contig4_All;CL468.Contig1_All;CL473.Contig2_All;CL691.Contig1_All;CL691.Contig2_All;CL700.Contig1_All;CL700.Contig2_All;CL1070.Contig1_All;CL1070.Contig2_All;CL1070.Contig3_All;CL1144.Contig1_All;CL1144.Contig2_All;CL1215.Contig1_All;CL1258.Contig1_All;CL1346.Contig2_All;CL1615.Contig1_All;CL1950.Conti…	K00002+K00002+K00699+K00699+K00128+K00128+K00699+K00011+K00699+K00699+K00008+K00008+K03331+K03331+K03331+K00699+K00699+K00699+K00699+K00699+K00963+K00008+K00699+K00699+K00002+K00699+K01195+K00011+K00011+K00078+K00128+K00008+K00128+K00699+K00699+K00699+K00128+K00128+K00699+K00699+K00699+K13247+K00128+K00699+K00699+K03331+K00002+K03331+K00008+K00002+K00699+K00011+K00963+K00699+K00699+K00699+K00699+…
Metabolism	Carbohydrate metabolism	Ascorbate and aldarate metabolism	51	145	6.48526e-08	1.27976e-06	ko00053	CL120.Contig1_All;CL120.Contig2_All;CL247.Contig1_All;CL247.Contig2_All;CL247.Contig4_All;CL306.Contig3_All;CL306.Contig4_All;CL468.Contig1_All;CL691.Contig1_All;CL691.Contig2_All;CL1144.Contig1_All;CL1144.Contig2_All;CL1215.Contig1_All;CL1258.Contig1_All;CL1346.Contig2_All;CL2422.Contig1_All;CL2422.Contig3_All;CL2813.Contig1_All;CL2813.Contig2_All;CL2946.Contig2_All;Unigene543_All;Unigene880_All…	K00699+K00699+K00469+K00469+K00469+K00128+K00128+K00699+K00699+K00699+K00699+K00699+K00699+K00699+K00699+K01053+K01053+K00699+K00699+K00699+K00128+K00128+K00699+K00699+K00699+K00128+K00128+K00699+K01053+K00699+K00699+K00128+K00699+K00699+K00469+K00699+K01053+K00699+K00699+K00699+K00699+K01053+K00699+K00699+K00469+K00469+K00469+K00699+K00699+K00699+K00699
Metabolism	Carbohydrate metabolism	Fructose and mannose metabolism	26	59	8.78289e-07	1.09163e-05	ko00051	CL473.Contig2_All;CL700.Contig1_All;CL700.Contig2_All;CL866.Contig1_All;CL866.Contig2_All;CL866.Contig3_All;CL866.Contig4_All;CL1021.Contig2_All;CL1179.Contig1_All;CL1179.Contig3_All;CL1238.Contig2_All;CL1916.Contig1_All;CL1950.Contig2_All;CL3276.Contig1_All;CL3276.Contig2_All;Unigene615_All;Unigene3523_All;Unigene5795_All;Unigene5851_All;Unigene7600_All;Unigene7610_All;Unigene7897_All;Unigene905…	K00011+K00008+K00008+K01623+K01623+K01623+K01623+K02377+K01103+K01103+K00850+K00844+K00008+K00011+K00011+K00008+K00844+K00008+K03841+K00846+K00966+K00011+K00008+K01623+K01803+K01805
Metabolism	Carbohydrate metabolism	Pentose phosphate pathway	19	36	8.85108e-07	1.09163e-05	ko00030	CL150.Contig2_All;CL866.Contig1_All;CL866.Contig2_All;CL866.Contig3_All;CL866.Contig4_All;CL1238.Contig2_All;CL1304.Contig1_All;CL1724.Contig1_All;CL1724.Contig2_All;CL2422.Contig1_All;CL2422.Contig3_All;Unigene2418_All;Unigene3023_All;Unigene5851_All;Unigene7595_All;Unigene7920_All;Unigene8708_All;Unigene8957_All;Unigene9810_All	K01810+K01623+K01623+K01623+K01623+K00850+K00615+K00948+K00948+K01053+K01053+K01619+K01053+K03841+K01807+K01053+K01783+K01053+K01623
Metabolism	Carbohydrate metabolism	Glycolysis / Gluconeogenesis	39	118	1.2442e-05	0.000141647	ko00010	CL101.Contig3_All;CL101.Contig4_All;CL116.Contig1_All;CL150.Contig2_All;CL306.Contig3_All;CL306.Contig4_All;CL327.Contig2_All;CL327.Contig3_All;CL740.Contig3_All;CL866.Contig1_All;CL866.Contig2_All;CL866.Contig3_All;CL866.Contig4_All;CL1143.Contig3_All;CL1238.Contig2_All;CL1681.Contig1_All;CL1681.Contig2_All;CL1916.Contig1_All;CL2819.Contig1_All;CL3053.Contig2_All;Unigene543_All;Unigene590_All;Un…	K00002+K00002+K10705+K01810+K00128+K00128+K00382+K00382+K00129+K01623+K01623+K01623+K01623+K01689+K00850+K01895+K01895+K00844+K00002+K10705+K00128+K00121+K00128+K00128+K00128+K00627+K00844+K03103+K00128+K01596+K00002+K00162+K03841+K00002+K00161+K01785+K01623+K00134+K01803
Metabolism	Carbohydrate metabolism	Starch and sucrose metabolism	53	188	6.42275e-05	0.000633711	ko00500	CL120.Contig1_All;CL120.Contig2_All;CL150.Contig2_All;CL468.Contig1_All;CL691.Contig1_All;CL691.Contig2_All;CL1067.Contig1_All;CL1067.Contig2_All;CL1110.Contig4_All;CL1144.Contig1_All;CL1144.Contig2_All;CL1215.Contig1_All;CL1258.Contig1_All;CL1346.Contig2_All;CL1615.Contig1_All;CL1707.Contig2_All;CL1916.Contig1_All;CL2025.Contig1_All;CL2025.Contig2_All;CL2724.Contig1_All;CL2813.Contig1_All;CL2813…	K00699+K00699+K01810+K00699+K00699+K00699+K16055+K16055+K00688+K00699+K00699+K00699+K00699+K00699+K00963+K01176+K00844+K01176+K01176+K01176+K00699+K00699+K01176+K00699+K01195+K01196+K01187+K00699+K00699+K00699+K00693+K00700+K00699+K01194+K00699+K00844+K01194+K00699+K00699+K00699+K00699+K00963+K00699+K00699+K00699+K00699+K00699+K00699+K00699+K01187+K00699+K00699+K00699
Metabolism	Carbohydrate metabolism	Propanoate metabolism	19	46	7.72978e-05	0.000715005	ko00640	CL327.Contig2_All;CL327.Contig3_All;CL1019.Contig1_All;CL1448.Contig2_All;CL1681.Contig1_All;CL1681.Contig2_All;CL1786.Contig1_All;CL1786.Contig2_All;CL1939.Contig1_All;CL1939.Contig3_All;CL3290.Contig2_All;Unigene2826_All;Unigene3659_All;Unigene3678_All;Unigene4229_All;Unigene6561_All;Unigene7877_All;Unigene9894_All;Unigene10076_All	K00382+K00382+K00626+K07515+K01895+K01895+K01899+K01899+K07511+K07511+K00167+K07515+K07515+K00626+K00140+K01900+K07511+K01900+K00249
Metabolism	Carbohydrate metabolism	Glyoxylate and dicarboxylate metabolism	19	47	0.000109417	0.000952573	ko00630	CL135.Contig1_All;CL135.Contig2_All;CL327.Contig2_All;CL327.Contig3_All;CL836.Contig2_All;CL1019.Contig1_All;CL1687.Contig2_All;CL2170.Contig1_All;CL3211.Contig2_All;Unigene486_All;Unigene3206_All;Unigene3678_All;Unigene4068_All;Unigene5127_All;Unigene5985_All;Unigene7651_All;Unigene7870_All;Unigene7901_All;Unigene7985_All	K11517+K11517+K00382+K00382+K01681+K00626+K01681+K00605+K01647+K00600+K01638+K00626+K00830+K00830+K00026+K01638+K00049+K02437+K00830
Metabolism	Carbohydrate metabolism	Pyruvate metabolism	27	80	0.000176664	0.00147382	ko00620	CL306.Contig3_All;CL306.Contig4_All;CL327.Contig2_All;CL327.Contig3_All;CL1019.Contig1_All;CL1681.Contig1_All;CL1681.Contig2_All;CL3034.Contig1_All;CL3176.Contig1_All;Unigene543_All;Unigene880_All;Unigene1720_All;Unigene1954_All;Unigene2615_All;Unigene3206_All;Unigene3678_All;Unigene4533_All;Unigene4902_All;Unigene5547_All;Unigene5730_All;Unigene5985_All;Unigene6955_All;Unigene6956_All;Unigene765…	K00128+K00128+K00382+K00382+K00626+K01895+K01895+K01512+K01958+K00128+K00128+K00128+K00128+K00627+K01638+K00626+K01759+K00128+K01596+K00162+K00026+K00161+K01679+K01638+K00049+K00029+K01512
Metabolism	Carbohydrate metabolism	Galactose metabolism	23	67	0.000395026	0.00299815	ko00052	CL473.Contig2_All;CL1115.Contig1_All;CL1115.Contig2_All;CL1238.Contig2_All;CL1615.Contig1_All;CL1916.Contig1_All;CL3276.Contig1_All;CL3276.Contig2_All;Unigene567_All;Unigene973_All;Unigene2163_All;Unigene2319_All;Unigene2434_All;Unigene2619_All;Unigene3523_All;Unigene4360_All;Unigene4899_All;Unigene7897_All;Unigene8044_All;Unigene8174_All;Unigene8796_All;Unigene33288_All;Unigene34085_All	K00011+K01229+K01229+K00850+K00963+K00844+K00011+K00011+K01229+K01187+K12309+K12309+K01229+K01229+K00844+K00849+K01229+K00011+K01229+K00963+K01785+K01187+K01229
Metabolism	Carbohydrate metabolism	Citrate cycle (TCA cycle)	30	100	0.000791105	0.0055754	ko00020	CL327.Contig2_All;CL327.Contig3_All;CL775.Contig1_All;CL836.Contig2_All;CL1383.Contig2_All;CL1383.Contig6_All;CL1687.Contig2_All;CL1786.Contig1_All;CL1786.Contig2_All;CL3176.Contig1_All;CL3211.Contig2_All;CL3222.Contig1_All;CL3222.Contig2_All;Unigene1719_All;Unigene2615_All;Unigene2682_All;Unigene4817_All;Unigene5547_All;Unigene5730_All;Unigene5775_All;Unigene5985_All;Unigene6561_All;Unigene6768_…	K00382+K00382+K00658+K01681+K00164+K00164+K01681+K01899+K01899+K01958+K01647+K00030+K00030+K00235+K00627+K00030+K00236+K01596+K00162+K00658+K00026+K01900+K00234+K00161+K01679+K00237+K00030+K00658+K01900+K00658
Metabolism	Carbohydrate metabolism	Butanoate metabolism	14	35	0.000984986	0.00678037	ko00650	CL1019.Contig1_All;CL1448.Contig2_All;CL1563.Contig1_All;CL1563.Contig2_All;CL1563.Contig3_All;CL1563.Contig4_All;CL1939.Contig1_All;CL1939.Contig3_All;CL2049.Contig1_All;Unigene2826_All;Unigene3659_All;Unigene3678_All;Unigene4940_All;Unigene7877_All	K00626+K07515+K01896+K01896+K01896+K01896+K07511+K07511+K01896+K07515+K07515+K00626+K00022+K07511
Metabolism	Energy metabolism	Oxidative phosphorylation	85	165	7.79356e-25	2.3069e-22	ko00190	CL132.Contig3_All;CL132.Contig9_All;CL524.Contig2_All;CL988.Contig1_All;CL988.Contig2_All;CL1310.Contig1_All;CL1310.Contig2_All;CL1319.Contig2_All;CL1439.Contig1_All;CL1439.Contig2_All;CL1557.Contig2_All;CL1645.Contig2_All;CL1841.Contig1_All;CL2072.Contig1_All;CL2072.Contig2_All;CL2235.Contig1_All;CL2301.Contig1_All;CL2322.Contig2_All;CL2383.Contig1_All;CL2853.Contig2_All;CL3161.Contig1_All;CL325…	K02256+K02261+K02260+K03955+K03955+K02267+K02267+K02135+K02133+K02133+K01539+K02258+K02130+K02136+K02136+K03946+K02263+K03945+K02272+K00418+K03957+K02140+K02131+K02268+K00411+K02128+K02257+K00413+K02129+K03943+K02265+K00235+K03949+K03953+K03965+K00417+K03934+K02127+K02134+K11353+K02266+K02132+K03954+K03937+K03958+K03966+K03938+K02264+K03942+K00415+K02155+K03948+K03951+K03961+K00236+K03963+K03939+…
Metabolism	Energy metabolism	Sulfur metabolism	6	15	0.0289785	0.136153	ko00920	CL1218.Contig1_All;CL2985.Contig2_All;CL3037.Contig1_All;Unigene5839_All;Unigene6642_All;Unigene9944_All	K01011+K00387+K01011+K08738+K01082+K01697
Metabolism	Global and Overview	Carbon metabolism	83	209	1.86952e-15	1.15079e-13	ko01200	CL135.Contig1_All;CL135.Contig2_All;CL150.Contig2_All;CL327.Contig2_All;CL327.Contig3_All;CL775.Contig1_All;CL836.Contig2_All;CL866.Contig1_All;CL866.Contig2_All;CL866.Contig3_All;CL866.Contig4_All;CL1019.Contig1_All;CL1143.Contig3_All;CL1238.Contig2_All;CL1304.Contig1_All;CL1383.Contig2_All;CL1383.Contig6_All;CL1448.Contig2_All;CL1681.Contig1_All;CL1681.Contig2_All;CL1687.Contig2_All;CL1724.Cont…	K11517+K11517+K01810+K00382+K00382+K00658+K01681+K01623+K01623+K01623+K01623+K00626+K01689+K00850+K00615+K00164+K00164+K07515+K01895+K01895+K01681+K00948+K00948+K01899+K01899+K14454+K00844+K07511+K07511+K00605+K01053+K01053+K01958+K01647+K00030+K00030+K14454+K00058+K00600+K00121+K00235+K14454+K00814+K00627+K00030+K07515+K01053+K01638+K00844+K07515+K00626+K00830+K00140+K00831+K00236+K00830+K00162+…
Metabolism	Global and Overview	Biosynthesis of amino acids	47	102	5.16004e-12	2.18196e-10	ko01230	CL128.Contig1_All;CL128.Contig2_All;CL158.Contig2_All;CL836.Contig2_All;CL866.Contig1_All;CL866.Contig2_All;CL866.Contig3_All;CL866.Contig4_All;CL873.Contig1_All;CL873.Contig2_All;CL873.Contig3_All;CL873.Contig4_All;CL1143.Contig3_All;CL1238.Contig2_All;CL1304.Contig1_All;CL1652.Contig2_All;CL1687.Contig2_All;CL1724.Contig1_All;CL1724.Contig2_All;CL1874.Contig2_All;CL2878.Contig1_All;CL3176.Conti…	K00815+K00815+K00286+K01681+K01623+K01623+K01623+K01623+K00500+K00500+K00500+K00500+K01689+K00850+K00615+K00789+K01681+K00948+K00948+K14454+K01581+K01958+K01647+K00030+K00030+K01940+K14454+K00058+K00600+K00286+K14454+K00814+K00030+K00831+K00826+K01807+K00030+K01758+K14677+K01783+K12657+K01623+K00134+K01697+K01803+K01476+K01620
Metabolism	Global and Overview	Fatty acid metabolism	31	91	4.92292e-05	0.000502477	ko01212	CL1019.Contig1_All;CL1274.Contig2_All;CL1323.Contig3_All;CL1448.Contig2_All;CL1765.Contig2_All;CL1771.Contig1_All;CL1849.Contig3_All;CL1852.Contig3_All;CL1939.Contig1_All;CL1939.Contig3_All;CL2508.Contig2_All;CL2508.Contig3_All;CL2805.Contig1_All;CL2805.Contig2_All;Unigene130_All;Unigene2787_All;Unigene2826_All;Unigene3659_All;Unigene3674_All;Unigene3678_All;Unigene3691_All;Unigene4940_All;Unigen…	K00626+K10226+K00507+K07515+K00232+K07753+K08765+K01897+K07511+K07511+K09478+K09478+K07509+K07509+K08766+K07508+K07515+K07515+K10258+K00626+K10203+K00022+K15013+K10703+K00665+K00665+K00507+K07511+K00665+K09479+K00249
Metabolism	Global and Overview	Degradation of aromatic compounds	11	21	0.000207456	0.00165965	ko01220	CL101.Contig3_All;CL101.Contig4_All;CL2422.Contig1_All;CL2422.Contig3_All;CL2819.Contig1_All;Unigene590_All;Unigene3023_All;Unigene5603_All;Unigene6897_All;Unigene7920_All;Unigene8957_All	K00002+K00002+K01053+K01053+K00002+K00121+K01053+K00002+K00002+K01053+K01053
Metabolism	Global and Overview	2-Oxocarboxylic acid metabolism	13	33	0.0017518	0.0112724	ko01210	CL836.Contig2_All;CL1687.Contig2_All;CL1874.Contig2_All;CL3211.Contig2_All;CL3222.Contig1_All;CL3222.Contig2_All;Unigene256_All;Unigene2219_All;Unigene2251_All;Unigene2682_All;Unigene4678_All;Unigene7873_All;Unigene8060_All	K01681+K01681+K14454+K01647+K00030+K00030+K14454+K14454+K00814+K00030+K00826+K00030+K14677
Metabolism	Lipid metabolism	Fatty acid degradation	31	76	6.48419e-07	8.72418e-06	ko00071	CL306.Contig3_All;CL306.Contig4_All;CL1019.Contig1_All;CL1448.Contig2_All;CL1573.Contig2_All;CL1765.Contig2_All;CL1849.Contig3_All;CL1852.Contig3_All;CL1939.Contig1_All;CL1939.Contig3_All;CL2508.Contig2_All;CL2508.Contig3_All;CL2805.Contig1_All;CL2805.Contig2_All;Unigene130_All;Unigene543_All;Unigene590_All;Unigene880_All;Unigene1720_All;Unigene1954_All;Unigene2787_All;Unigene2826_All;Unigene3659…	K00128+K00128+K00626+K07515+K13239+K00232+K08765+K01897+K07511+K07511+K09478+K09478+K07509+K07509+K08766+K00128+K00121+K00128+K00128+K00128+K07508+K07515+K07515+K00626+K00128+K00022+K15013+K00252+K07511+K09479+K00249
Metabolism	Lipid metabolism	Glycerolipid metabolism	34	121	0.00132673	0.00872695	ko00561	CL101.Contig3_All;CL101.Contig4_All;CL306.Contig3_All;CL306.Contig4_All;CL461.Contig1_All;CL461.Contig2_All;CL461.Contig3_All;CL473.Contig2_All;CL1195.Contig2_All;CL1416.Contig2_All;CL2340.Contig2_All;CL2340.Contig4_All;CL2819.Contig1_All;CL3276.Contig1_All;CL3276.Contig2_All;Unigene543_All;Unigene880_All;Unigene1684_All;Unigene1720_All;Unigene1954_All;Unigene3210_All;Unigene4335_All;Unigene4471_…	K00002+K00002+K00128+K00128+K12298+K12298+K12298+K00011+K13517+K01046+K15728+K15728+K00002+K00011+K00011+K00128+K00128+K14073+K00128+K00128+K00864+K13534+K12298+K00128+K00002+K12298+K00002+K00863+K12298+K01046+K00011+K14073+K00864+K13509
Metabolism	Lipid metabolism	Fatty acid elongation	15	41	0.00191706	0.0120734	ko00062	CL1448.Contig2_All;CL1854.Contig1_All;CL1939.Contig1_All;CL1939.Contig3_All;CL2805.Contig1_All;CL2805.Contig2_All;Unigene2787_All;Unigene2826_All;Unigene3659_All;Unigene3674_All;Unigene3691_All;Unigene4940_All;Unigene5894_All;Unigene7877_All;Unigene8008_All	K07515+K10249+K07511+K07511+K07509+K07509+K07508+K07515+K07515+K10258+K10203+K00022+K10703+K07511+K10249
Metabolism	Lipid metabolism	Arachidonic acid metabolism	15	44	0.00421596	0.0249585	ko00590	CL542.Contig6_All;CL879.Contig2_All;CL1204.Contig2_All;CL1741.Contig1_All;CL1741.Contig2_All;CL2451.Contig1_All;CL2644.Contig1_All;Unigene641_All;Unigene2279_All;Unigene3432_All;Unigene4832_All;Unigene5125_All;Unigene5402_All;Unigene6015_All;Unigene8566_All	K00432+K00432+K01047+K00432+K00432+K07413+K15730+K15717+K01254+K01047+K00079+K08726+K07422+K14621+K08726
Metabolism	Lipid metabolism	Steroid hormone biosynthesis	34	132	0.00614683	0.0343295	ko00140	CL120.Contig1_All;CL120.Contig2_All;CL468.Contig1_All;CL691.Contig1_All;CL691.Contig2_All;CL1144.Contig1_All;CL1144.Contig2_All;CL1215.Contig1_All;CL1258.Contig1_All;CL1346.Contig2_All;CL2451.Contig1_All;CL2813.Contig1_All;CL2813.Contig2_All;CL2946.Contig2_All;Unigene1022_All;Unigene1196_All;Unigene1340_All;Unigene2730_All;Unigene3435_All;Unigene4027_All;Unigene4835_All;Unigene5144_All;Unigene534…	K00699+K00699+K00699+K00699+K00699+K00699+K00699+K00699+K00699+K00699+K07413+K00699+K00699+K00699+K00699+K00699+K00699+K00699+K00699+K00699+K13368+K00699+K00699+K00699+K00699+K00699+K00699+K00699+K00699+K00699+K00699+K00699+K00699+K00699
Metabolism	Lipid metabolism	Biosynthesis of unsaturated fatty acids	11	35	0.0251398	0.121929	ko01040	CL1274.Contig2_All;CL1323.Contig3_All;CL1448.Contig2_All;CL1765.Contig2_All;CL1771.Contig1_All;Unigene2826_All;Unigene3659_All;Unigene3674_All;Unigene3691_All;Unigene5894_All;Unigene7862_All	K10226+K00507+K07515+K00232+K07753+K07515+K07515+K10258+K10203+K10703+K00507
Metabolism	Metabolism of cofactors and vitamins	One carbon pool by folate	10	20	0.000657281	0.00474525	ko00670	CL1459.Contig1_All;CL1459.Contig2_All;CL2170.Contig1_All;Unigene486_All;Unigene623_All;Unigene1747_All;Unigene4357_All;Unigene5448_All;Unigene7596_All;Unigene7860_All	K00602+K00602+K00605+K00600+K01934+K01934+K11787+K00288+K13990+K01934
Metabolism	Metabolism of cofactors and vitamins	Retinol metabolism	38	138	0.00108242	0.00728175	ko00830	CL120.Contig1_All;CL120.Contig2_All;CL468.Contig1_All;CL605.Contig4_All;CL691.Contig1_All;CL691.Contig2_All;CL1144.Contig1_All;CL1144.Contig2_All;CL1215.Contig1_All;CL1258.Contig1_All;CL1346.Contig2_All;CL1941.Contig1_All;CL2451.Contig1_All;CL2813.Contig1_All;CL2813.Contig2_All;CL2946.Contig2_All;Unigene590_All;Unigene1022_All;Unigene1196_All;Unigene1340_All;Unigene2730_All;Unigene2961_All;Unigen…	K00699+K00699+K00699+K11147+K00699+K00699+K00699+K00699+K00699+K00699+K00699+K11147+K07413+K00699+K00699+K00699+K00121+K00699+K00699+K00699+K00699+K15734+K00699+K00699+K00699+K00699+K00699+K00699+K00699+K00699+K00699+K00699+K00699+K11147+K00699+K00699+K00699+K00699
Metabolism	Metabolism of cofactors and vitamins	Lipoic acid metabolism	6	10	0.00260092	0.016039	ko00785	CL1563.Contig1_All;CL1563.Contig2_All;CL1563.Contig3_All;CL1563.Contig4_All;CL2049.Contig1_All;CL2092.Contig2_All	K01896+K01896+K01896+K01896+K01896+K03644
Metabolism	Metabolism of cofactors and vitamins	Porphyrin and chlorophyll metabolism	37	146	0.00583891	0.0332369	ko00860	CL120.Contig1_All;CL120.Contig2_All;CL468.Contig1_All;CL691.Contig1_All;CL691.Contig2_All;CL1144.Contig1_All;CL1144.Contig2_All;CL1215.Contig1_All;CL1258.Contig1_All;CL1346.Contig2_All;CL2813.Contig1_All;CL2813.Contig2_All;CL2946.Contig2_All;CL2956.Contig2_All;Unigene670_All;Unigene1022_All;Unigene1196_All;Unigene1340_All;Unigene2730_All;Unigene3435_All;Unigene4027_All;Unigene5144_All;Unigene5340…	K00699+K00699+K00699+K00699+K00699+K00699+K00699+K00699+K00699+K00699+K00699+K00699+K00699+K01195+K02257+K00699+K00699+K00699+K00699+K00699+K00699+K00699+K00699+K02259+K00510+K00699+K00699+K00699+K00699+K00699+K01772+K00699+K00699+K00699+K00699+K00699+K00699
Metabolism	Metabolism of cofactors and vitamins	Riboflavin metabolism	11	34	0.0202408	0.0998545	ko00740	CL976.Contig1_All;CL976.Contig2_All;CL1050.Contig3_All;CL2043.Contig1_All;CL2043.Contig2_All;CL3103.Contig1_All;CL3373.Contig1_All;CL3373.Contig2_All;Unigene573_All;Unigene4199_All;Unigene9727_All	K00505+K00505+K00505+K00505+K00505+K00505+K00505+K00505+K00505+K00505+K00505
Metabolism	Metabolism of cofactors and vitamins	Ubiquinone and other terpenoid-quinone biosynthesis	5	12	0.0381716	0.168639	ko00130	CL128.Contig1_All;CL128.Contig2_All;Unigene1267_All;Unigene1951_All;Unigene6157_All	K00815+K00815+K00591+K06127+K00457
Metabolism	Metabolism of other amino acids	Glutathione metabolism	44	125	5.01269e-07	7.41878e-06	ko00480	CL263.Contig3_All;CL263.Contig4_All;CL263.Contig5_All;CL542.Contig6_All;CL658.Contig1_All;CL658.Contig2_All;CL879.Contig2_All;CL1163.Contig3_All;CL1422.Contig1_All;CL1422.Contig2_All;CL1643.Contig2_All;CL1643.Contig3_All;CL1741.Contig1_All;CL1741.Contig2_All;CL2016.Contig1_All;CL2016.Contig2_All;CL2169.Contig2_All;CL2261.Contig2_All;CL2304.Contig1_All;CL2304.Contig2_All;CL2307.Contig1_All;CL2377.…	K00799+K00799+K00799+K00432+K00799+K00799+K00432+K00799+K00799+K00799+K00682+K00682+K00432+K00432+K00799+K00799+K00799+K10808+K00799+K00799+K11140+K01255+K01581+K00799+K00799+K00802+K00799+K00799+K00799+K00799+K11140+K00799+K00799+K00799+K00681+K00802+K11140+K00799+K00799+K00799+K01476+K05361+K00799+K11140
Metabolism	Metabolism of other amino acids	beta-Alanine metabolism	22	57	7.38916e-05	0.000705546	ko00410	CL173.Contig4_All;CL173.Contig6_All;CL306.Contig3_All;CL306.Contig4_All;CL740.Contig3_All;CL1448.Contig2_All;CL1939.Contig1_All;CL1939.Contig3_All;Unigene543_All;Unigene880_All;Unigene1720_All;Unigene1954_All;Unigene2589_All;Unigene2826_All;Unigene3659_All;Unigene4229_All;Unigene4239_All;Unigene4902_All;Unigene7368_All;Unigene7877_All;Unigene8720_All;Unigene10076_All	K01464+K01464+K00128+K00128+K00129+K07515+K07511+K07511+K00128+K00128+K00128+K00128+K00802+K07515+K07515+K00140+K01464+K00128+K00802+K07511+K01431+K00249
Metabolism	Metabolism of terpenoids and polyketides	Insect hormone biosynthesis	41	97	2.98308e-09	9.81101e-08	ko00981	CL220.Contig1_All;CL220.Contig4_All;CL220.Contig5_All;CL220.Contig6_All;CL568.Contig6_All;CL568.Contig7_All;CL646.Contig3_All;CL646.Contig4_All;CL851.Contig1_All;CL1879.Contig2_All;CL1999.Contig1_All;CL1999.Contig2_All;CL1999.Contig3_All;CL1999.Contig4_All;CL2312.Contig2_All;CL2334.Contig1_All;CL2334.Contig2_All;CL2404.Contig1_All;CL2404.Contig2_All;CL2404.Contig3_All;CL2451.Contig2_All;CL2847.Co…	K14937+K14937+K14937+K14937+K01063+K01063+K14937+K14937+K14937+K01063+K01063+K01063+K01063+K01063+K10718+K01063+K01063+K10719+K10719+K10719+K14937+K01063+K01063+K01063+K01063+K01063+K01063+K10719+K01063+K01063+K01063+K10718+K10719+K14937+K01063+K10722+K10719+K01063+K01063+K10718+K01063
Metabolism	Xenobiotics biodegradation and metabolism	Drug metabolism - cytochrome P450	63	186	1.00776e-08	2.2946e-07	ko00982	CL120.Contig1_All;CL120.Contig2_All;CL263.Contig3_All;CL263.Contig4_All;CL263.Contig5_All;CL468.Contig1_All;CL658.Contig1_All;CL658.Contig2_All;CL691.Contig1_All;CL691.Contig2_All;CL740.Contig3_All;CL1144.Contig1_All;CL1144.Contig2_All;CL1163.Contig3_All;CL1215.Contig1_All;CL1258.Contig1_All;CL1346.Contig2_All;CL1422.Contig1_All;CL1422.Contig2_All;CL2016.Contig1_All;CL2016.Contig2_All;CL2169.Cont…	K00699+K00699+K00799+K00799+K00799+K00699+K00799+K00799+K00699+K00699+K00129+K00699+K00699+K00799+K00699+K00699+K00699+K00799+K00799+K00799+K00799+K00799+K00799+K00799+K00699+K00699+K00799+K00799+K00699+K00485+K00121+K00699+K00699+K00699+K00799+K00799+K00799+K00699+K00699+K00699+K00799+K00699+K00699+K00485+K00799+K00799+K00799+K00699+K00799+K00699+K00699+K00699+K00699+K00799+K00799+K00699+K00699+…
Metabolism	Xenobiotics biodegradation and metabolism	Metabolism of xenobiotics by cytochrome P450	63	186	1.00776e-08	2.2946e-07	ko00980	CL120.Contig1_All;CL120.Contig2_All;CL263.Contig3_All;CL263.Contig4_All;CL263.Contig5_All;CL468.Contig1_All;CL658.Contig1_All;CL658.Contig2_All;CL691.Contig1_All;CL691.Contig2_All;CL740.Contig3_All;CL1144.Contig1_All;CL1144.Contig2_All;CL1163.Contig3_All;CL1215.Contig1_All;CL1258.Contig1_All;CL1346.Contig2_All;CL1422.Contig1_All;CL1422.Contig2_All;CL2016.Contig1_All;CL2016.Contig2_All;CL2169.Cont…	K00699+K00699+K00799+K00799+K00799+K00699+K00799+K00799+K00699+K00699+K00129+K00699+K00699+K00799+K00699+K00699+K00699+K00799+K00799+K00799+K00799+K00799+K00799+K00799+K00699+K00699+K00799+K00799+K00699+K00078+K00121+K00699+K00699+K00699+K00799+K00799+K00799+K00699+K00699+K00699+K00799+K00079+K00699+K00699+K00799+K00799+K00799+K00699+K00799+K00699+K00699+K00699+K00699+K00799+K00799+K00699+K00699+…
Metabolism	Xenobiotics biodegradation and metabolism	Drug metabolism - other enzymes	55	169	3.88658e-07	6.05488e-06	ko00983	CL90.Contig1_All;CL120.Contig1_All;CL120.Contig2_All;CL173.Contig4_All;CL173.Contig6_All;CL461.Contig4_All;CL461.Contig5_All;CL468.Contig1_All;CL568.Contig2_All;CL691.Contig1_All;CL691.Contig2_All;CL1128.Contig1_All;CL1128.Contig2_All;CL1128.Contig3_All;CL1144.Contig1_All;CL1144.Contig2_All;CL1215.Contig1_All;CL1258.Contig1_All;CL1346.Contig2_All;CL1660.Contig1_All;CL1660.Contig2_All;CL2400.Conti…	K03927+K00699+K00699+K01464+K01464+K01044+K03927+K00699+K01044+K00699+K00699+K00106+K00106+K00106+K00699+K00699+K00699+K00699+K00699+K00106+K00106+K01951+K00699+K00699+K00699+K01195+K03927+K00699+K00699+K00699+K01044+K00699+K00699+K00699+K01464+K00699+K00699+K00106+K03927+K00699+K00699+K00699+K00699+K00699+K01431+K00699+K00699+K00106+K00699+K00699+K01044+K00699+K03927+K03927+K00699
Organismal Systems	Circulatory system	Cardiac muscle contraction	33	79	1.44917e-07	2.38308e-06	ko04260	CL132.Contig3_All;CL132.Contig9_All;CL293.Contig1_All;CL293.Contig3_All;CL480.Contig1_All;CL480.Contig6_All;CL947.Contig5_All;CL947.Contig6_All;CL1060.Contig1_All;CL1060.Contig5_All;CL1310.Contig1_All;CL1310.Contig2_All;CL1557.Contig2_All;CL1637.Contig1_All;CL1637.Contig2_All;CL2301.Contig1_All;CL2383.Contig1_All;CL2853.Contig2_All;Unigene455_All;Unigene577_All;Unigene710_All;Unigene1694_All;Unig…	K02256+K02261+K12041+K12041+K05853+K05853+K12044+K12044+K10373+K10373+K02267+K02267+K01539+K10374+K10374+K02263+K02272+K00418+K02268+K00411+K00413+K02265+K00417+K02266+K02264+K00415+K02262+K02262+K00420+K00419+K00416+K02256+K02270
Organismal Systems	Digestive system	Carbohydrate digestion and absorption	19	52	0.000511975	0.00378862	ko04973	CL526.Contig1_All;CL1115.Contig1_All;CL1115.Contig2_All;CL1557.Contig2_All;CL1707.Contig2_All;CL1916.Contig1_All;CL2025.Contig1_All;CL2025.Contig2_All;CL2724.Contig1_All;CL2876.Contig2_All;Unigene567_All;Unigene2434_All;Unigene2619_All;Unigene3523_All;Unigene4899_All;Unigene5717_All;Unigene6444_All;Unigene8044_All;Unigene34085_All	K05858+K01229+K01229+K01539+K01176+K00844+K01176+K01176+K01176+K01176+K01229+K01229+K01229+K00844+K01229+K05858+K05858+K01229+K01229
Organismal Systems	Digestive system	Salivary secretion	44	187	0.0115918	0.0591584	ko04970	CL215.Contig1_All;CL215.Contig3_All;CL304.Contig1_All;CL304.Contig2_All;CL304.Contig3_All;CL323.Contig3_All;CL323.Contig5_All;CL386.Contig2_All;CL505.Contig1_All;CL526.Contig1_All;CL630.Contig4_All;CL726.Contig2_All;CL741.Contig2_All;CL1484.Contig1_All;CL1484.Contig2_All;CL1557.Contig2_All;CL1707.Contig2_All;CL1722.Contig3_All;CL1722.Contig4_All;CL1987.Contig3_All;CL2025.Contig1_All;CL2025.Contig…	K02183+K02183+K02183+K02183+K02183+K13915+K13915+K04634+K13908+K05858+K13911+K13911+K02183+K02183+K02183+K01539+K01176+K13909+K13909+K13909+K01176+K01176+K13911+K13908+K13909+K01176+K13899+K01176+K13908+K13908+K13908+K13915+K13504+K13879+K05858+K05858+K13908+K02183+K13909+K13915+K13504+K13909+K04634+K02183
Organismal Systems	Endocrine system	Renin secretion	22	60	0.000179248	0.00147382	ko04924	CL215.Contig1_All;CL215.Contig3_All;CL304.Contig1_All;CL304.Contig2_All;CL304.Contig3_All;CL365.Contig1_All;CL365.Contig2_All;CL365.Contig3_All;CL365.Contig4_All;CL365.Contig5_All;CL386.Contig2_All;CL526.Contig1_All;CL741.Contig2_All;CL1484.Contig1_All;CL1484.Contig2_All;CL1728.Contig1_All;Unigene5717_All;Unigene6444_All;Unigene6920_All;Unigene7946_All;Unigene33133_All;Unigene33277_All	K02183+K02183+K02183+K02183+K02183+K16056+K16056+K16056+K16056+K16056+K04634+K05858+K02183+K02183+K02183+K04348+K05858+K05858+K02183+K01363+K04634+K02183
Organismal Systems	Endocrine system	PPAR signaling pathway	26	96	0.00783614	0.0421727	ko03320	CL1274.Contig2_All;CL1323.Contig3_All;CL1440.Contig2_All;CL1765.Contig2_All;CL1849.Contig3_All;CL1852.Contig3_All;CL1866.Contig1_All;CL2151.Contig1_All;CL2151.Contig5_All;CL2653.Contig1_All;CL2653.Contig2_All;Unigene130_All;Unigene1722_All;Unigene1962_All;Unigene3210_All;Unigene5547_All;Unigene5553_All;Unigene5784_All;Unigene5922_All;Unigene6937_All;Unigene7448_All;Unigene7862_All;Unigene8506_All…	K10226+K00507+K08768+K00232+K08765+K01897+K08752+K06086+K06086+K08756+K08756+K08766+K08756+K08756+K00864+K01596+K15013+K08762+K08762+K08768+K06259+K00507+K00029+K08745+K00864+K00249
Organismal Systems	Endocrine system	Glucagon signaling pathway	33	140	0.0255391	0.121929	ko04922	CL5.Contig2_All;CL119.Contig1_All;CL215.Contig1_All;CL215.Contig3_All;CL304.Contig1_All;CL304.Contig2_All;CL304.Contig3_All;CL386.Contig2_All;CL526.Contig1_All;CL741.Contig2_All;CL1110.Contig4_All;CL1238.Contig2_All;CL1484.Contig1_All;CL1484.Contig2_All;CL1728.Contig1_All;CL1849.Contig3_All;CL2215.Contig1_All;CL2215.Contig2_All;CL2706.Contig1_All;Unigene28_All;Unigene29_All;Unigene2167_All;Unigen…	K07190+K07299+K02183+K02183+K02183+K02183+K02183+K04634+K05858+K02183+K00688+K00850+K02183+K02183+K04348+K08765+K07299+K07299+K00871+K07200+K07200+K00693+K07299+K01596+K05858+K00162+K03841+K05858+K02183+K00161+K07190+K04634+K02183
Organismal Systems	Immune system	Antigen processing and presentation	18	68	0.0303024	0.140149	ko04612	CL113.Contig5_All;CL113.Contig7_All;CL1921.Contig1_All;CL2117.Contig2_All;CL2120.Contig3_All;CL2857.Contig1_All;CL2857.Contig2_All;Unigene170_All;Unigene1960_All;Unigene5146_All;Unigene6381_All;Unigene7167_All;Unigene7946_All;Unigene8201_All;Unigene8657_All;Unigene9393_All;Unigene9806_All;Unigene30390_All	K03283+K03283+K01369+K03283+K03283+K08059+K08059+K03283+K03283+K03283+K08066+K08059+K01363+K03283+K03283+K03283+K08059+K03283
Organismal Systems	Sensory system	Phototransduction - fly	33	70	3.74016e-09	1.00644e-07	ko04745	CL63.Contig1_All;CL63.Contig3_All;CL215.Contig1_All;CL215.Contig3_All;CL304.Contig1_All;CL304.Contig2_All;CL304.Contig3_All;CL386.Contig2_All;CL479.Contig3_All;CL526.Contig1_All;CL741.Contig2_All;CL798.Contig1_All;CL1484.Contig1_All;CL1484.Contig2_All;CL1505.Contig1_All;CL1505.Contig2_All;CL1838.Contig1_All;CL1838.Contig2_All;CL2802.Contig1_All;CL2802.Contig2_All;CL3410.Contig1_All;Unigene294_All…	K08834+K08834+K02183+K02183+K02183+K02183+K02183+K04634+K05328+K05858+K02183+K05692+K02183+K02183+K13803+K13803+K13805+K13805+K08834+K08834+K05692+K04547+K08834+K05858+K05858+K05692+K02183+K04634+K05328+K02183+K05328+K07972+K05328
Organismal Systems	Sensory system	Phototransduction	13	39	0.00924143	0.0479906	ko04744	CL215.Contig1_All;CL215.Contig3_All;CL304.Contig1_All;CL304.Contig2_All;CL304.Contig3_All;CL741.Contig2_All;CL1484.Contig1_All;CL1484.Contig2_All;CL2190.Contig2_All;CL2942.Contig2_All;Unigene6920_All;Unigene9947_All;Unigene33277_All	K02183+K02183+K02183+K02183+K02183+K02183+K02183+K02183+K13764+K04952+K02183+K04952+K02183
Organismal Systems	Sensory system	Olfactory transduction	13	42	0.0177816	0.0892096	ko04740	CL215.Contig1_All;CL215.Contig3_All;CL304.Contig1_All;CL304.Contig2_All;CL304.Contig3_All;CL741.Contig2_All;CL1484.Contig1_All;CL1484.Contig2_All;CL2942.Contig2_All;Unigene294_All;Unigene6920_All;Unigene9947_All;Unigene33277_All	K02183+K02183+K02183+K02183+K02183+K02183+K02183+K02183+K04952+K04547+K02183+K04952+K02183
Significantly enriched GO term
GO ID	Description	GeneRatio (200)	BgRatio (1387)	pvalue	fdr	geneID
GO:0005739	mitochondrion	47	116	3.18412e-13	5.79495e-11	Unigene1767_All;Unigene3727_All;Unigene5852_All;Unigene2548_All;Unigene3274_All;Unigene8006_All;Unigene3881_All;CL132.Contig9_All;Unigene7813_All;CL1521.Contig1_All;Unigene6077_All;Unigene8557_All;Unigene7969_All;Unigene1723_All;Unigene5526_All;CL132.Contig3_All;CL1428.Contig2_All;CL3255.Contig2_All;Unigene2681_All;Unigene380_All;Unigene5326_All;Unigene623_All;Unigene8644_All;CL165.Contig2_All;CL…
GO:0005737	cytoplasm	107	430	6.00513e-13	5.79495e-11	Unigene1767_All;Unigene3727_All;Unigene5852_All;Unigene5607_All;CL1852.Contig3_All;Unigene2548_All;Unigene3274_All;CL1232.Contig2_All;CL1232.Contig3_All;CL3054.Contig1_All;CL1232.Contig1_All;CL947.Contig6_All;CL947.Contig5_All;CL3076.Contig2_All;Unigene8006_All;Unigene8953_All;Unigene4766_All;CL798.Contig1_All;Unigene3674_All;CL3410.Contig1_All;CL617.Contig3_All;Unigene1722_All;CL247.Contig2_All;…
GO:0044444	cytoplasmic part	85	317	1.26031e-11	8.108e-10	Unigene1767_All;Unigene3727_All;Unigene5852_All;Unigene5607_All;CL1852.Contig3_All;Unigene2548_All;Unigene3274_All;CL1232.Contig2_All;CL1232.Contig3_All;CL3054.Contig1_All;CL1232.Contig1_All;CL947.Contig6_All;CL947.Contig5_All;CL3076.Contig2_All;Unigene8006_All;Unigene8953_All;Unigene4766_All;Unigene3881_All;CL132.Contig9_All;Unigene7813_All;CL1521.Contig1_All;Unigene6077_All;Unigene8557_All;Unig…
GO:0044429	mitochondrial part	30	68	1.01633e-09	4.90381e-08	Unigene1767_All;Unigene3727_All;Unigene5852_All;Unigene2548_All;Unigene3274_All;Unigene8006_All;Unigene3881_All;CL132.Contig9_All;Unigene7813_All;CL1521.Contig1_All;Unigene6077_All;Unigene8557_All;Unigene7969_All;Unigene1723_All;Unigene5526_All;CL132.Contig3_All;CL1428.Contig2_All;CL3255.Contig2_All;Unigene2681_All;Unigene380_All;CL2246.Contig1_All;CL255.Contig3_All;Unigene9776_All;Unigene2754_Al…
GO:0005740	mitochondrial envelope	24	57	1.74832e-07	6.48803e-06	Unigene1767_All;Unigene3727_All;Unigene5852_All;Unigene2548_All;Unigene3274_All;Unigene8006_All;Unigene3881_All;CL132.Contig9_All;Unigene7813_All;CL1521.Contig1_All;Unigene6077_All;Unigene8557_All;Unigene7969_All;Unigene1723_All;Unigene5526_All;CL132.Contig3_All;CL1428.Contig2_All;CL3255.Contig2_All;Unigene2681_All;Unigene380_All;Unigene9776_All;Unigene2754_All;CL2384.Contig2_All;CL2384.Contig1_A…
GO:0045259	proton-transporting ATP synthase complex	9	10	2.017e-07	6.48803e-06	Unigene6077_All;Unigene5526_All;CL3255.Contig2_All;Unigene2681_All;Unigene380_All;CL2072.Contig1_All;Unigene2717_All;CL2072.Contig2_All;Unigene3421_All
GO:0005743	mitochondrial inner membrane	19	40	3.80037e-07	8.15776e-06	Unigene1767_All;Unigene3727_All;Unigene5852_All;Unigene2548_All;Unigene3881_All;CL132.Contig9_All;Unigene7813_All;CL1521.Contig1_All;Unigene6077_All;Unigene8557_All;Unigene7969_All;Unigene1723_All;Unigene5526_All;CL132.Contig3_All;CL1428.Contig2_All;CL3255.Contig2_All;Unigene2681_All;Unigene380_All;Unigene2754_All
GO:0019866	organelle inner membrane	19	40	3.80037e-07	8.15776e-06	Unigene1767_All;Unigene3727_All;Unigene5852_All;Unigene2548_All;Unigene3881_All;CL132.Contig9_All;Unigene7813_All;CL1521.Contig1_All;Unigene6077_All;Unigene8557_All;Unigene7969_All;Unigene1723_All;Unigene5526_All;CL132.Contig3_All;CL1428.Contig2_All;CL3255.Contig2_All;Unigene2681_All;Unigene380_All;Unigene2754_All
GO:0031967	organelle envelope	25	63	3.80414e-07	8.15776e-06	Unigene1767_All;Unigene3727_All;Unigene5852_All;Unigene2548_All;Unigene3274_All;Unigene8006_All;Unigene3881_All;CL132.Contig9_All;Unigene7813_All;CL1521.Contig1_All;Unigene6077_All;Unigene8557_All;Unigene7969_All;Unigene1723_All;Unigene5526_All;CL132.Contig3_All;CL1428.Contig2_All;CL3255.Contig2_All;Unigene2681_All;Unigene380_All;Unigene9776_All;Unigene2754_All;CL2384.Contig2_All;CL2384.Contig1_A…
GO:0031975	envelope	25	65	7.75499e-07	1.49671e-05	Unigene1767_All;Unigene3727_All;Unigene5852_All;Unigene2548_All;Unigene3274_All;Unigene8006_All;Unigene3881_All;CL132.Contig9_All;Unigene7813_All;CL1521.Contig1_All;Unigene6077_All;Unigene8557_All;Unigene7969_All;Unigene1723_All;Unigene5526_All;CL132.Contig3_All;CL1428.Contig2_All;CL3255.Contig2_All;Unigene2681_All;Unigene380_All;Unigene9776_All;Unigene2754_All;CL2384.Contig2_All;CL2384.Contig1_A…
GO:1990204	oxidoreductase complex	9	12	3.40053e-06	5.92111e-05	Unigene1767_All;Unigene3727_All;Unigene5852_All;Unigene2548_All;CL1232.Contig2_All;CL1232.Contig3_All;CL3054.Contig1_All;CL1232.Contig1_All;CL2261.Contig2_All
GO:0031966	mitochondrial membrane	21	53	3.68152e-06	5.92111e-05	Unigene1767_All;Unigene3727_All;Unigene5852_All;Unigene2548_All;Unigene8006_All;Unigene3881_All;CL132.Contig9_All;Unigene7813_All;CL1521.Contig1_All;Unigene6077_All;Unigene8557_All;Unigene7969_All;Unigene1723_All;Unigene5526_All;CL132.Contig3_All;CL1428.Contig2_All;CL3255.Contig2_All;Unigene2681_All;Unigene380_All;Unigene9776_All;Unigene2754_All
GO:0044455	mitochondrial membrane part	8	11	1.83822e-05	0.000236517	Unigene1767_All;Unigene3727_All;Unigene5852_All;Unigene2548_All;CL3255.Contig2_All;Unigene2681_All;Unigene380_All;Unigene2754_All
GO:0098798	mitochondrial protein complex	8	11	1.83822e-05	0.000236517	Unigene1767_All;Unigene3727_All;Unigene5852_All;Unigene2548_All;CL3255.Contig2_All;Unigene2681_All;Unigene380_All;Unigene2754_All
GO:0098800	inner mitochondrial membrane protein complex	8	11	1.83822e-05	0.000236517	Unigene1767_All;Unigene3727_All;Unigene5852_All;Unigene2548_All;CL3255.Contig2_All;Unigene2681_All;Unigene380_All;Unigene2754_All
GO:0016469	proton-transporting two-sector ATPase complex	10	17	2.43519e-05	0.000293745	Unigene6077_All;Unigene5526_All;CL3255.Contig2_All;Unigene2681_All;Unigene380_All;CL2072.Contig1_All;Unigene2717_All;CL2072.Contig2_All;Unigene3421_All;Unigene4766_All
GO:0044424	intracellular part	129	714	4.20925e-05	0.000477874	Unigene1767_All;Unigene3727_All;Unigene5852_All;CL417.Contig1_All;Unigene5607_All;CL1852.Contig3_All;Unigene2548_All;Unigene3274_All;CL1232.Contig2_All;CL1232.Contig3_All;CL3054.Contig1_All;CL1232.Contig1_All;CL833.Contig1_All;CL947.Contig6_All;CL947.Contig5_All;CL3076.Contig2_All;Unigene8006_All;Unigene8953_All;Unigene10076_All;Unigene4766_All;CL798.Contig1_All;Unigene3674_All;CL3410.Contig1_All…
GO:0005746	mitochondrial respiratory chain	5	5	5.97067e-05	0.000606494	Unigene1767_All;Unigene3727_All;Unigene5852_All;Unigene2548_All;Unigene2754_All
GO:0098803	respiratory chain complex	5	5	5.97067e-05	0.000606494	Unigene1767_All;Unigene3727_All;Unigene5852_All;Unigene2548_All;Unigene2754_All
GO:0031090	organelle membrane	25	85	0.00017517	0.00169039	Unigene1767_All;Unigene3727_All;Unigene5852_All;Unigene2548_All;Unigene8006_All;Unigene4766_All;Unigene3881_All;CL132.Contig9_All;Unigene7813_All;CL1521.Contig1_All;Unigene6077_All;Unigene8557_All;Unigene7969_All;Unigene1723_All;Unigene5526_All;CL132.Contig3_All;CL1428.Contig2_All;CL3255.Contig2_All;Unigene2681_All;Unigene380_All;CL2240.Contig1_All;Unigene9776_All;Unigene2754_All;Unigene4525_All;…
GO:0045263	proton-transporting ATP synthase complex, coupling factor F(o)	5	6	0.000316117	0.00290527	Unigene6077_All;Unigene5526_All;CL3255.Contig2_All;Unigene2681_All;Unigene380_All
GO:0009331	glycerol-3-phosphate dehydrogenase complex	4	4	0.000421298	0.00353524	CL1232.Contig2_All;CL1232.Contig3_All;CL3054.Contig1_All;CL1232.Contig1_All
GO:0045261	proton-transporting ATP synthase complex, catalytic core F(1)	4	4	0.000421298	0.00353524	CL2072.Contig1_All;Unigene2717_All;CL2072.Contig2_All;Unigene3421_All
GO:0005759	mitochondrial matrix	7	12	0.000489132	0.00393343	CL2246.Contig1_All;CL255.Contig3_All;CL3211.Contig2_All;Unigene10076_All;Unigene3274_All;Unigene2770_All;Unigene594_All
GO:0043231	intracellular membrane-bounded organelle	75	387	0.000907669	0.00700721	Unigene1767_All;Unigene3727_All;Unigene5852_All;CL417.Contig1_All;Unigene5607_All;CL1852.Contig3_All;Unigene2548_All;Unigene3274_All;Unigene8006_All;Unigene4766_All;Unigene3881_All;CL132.Contig9_All;Unigene7813_All;CL1521.Contig1_All;Unigene6077_All;Unigene8557_All;Unigene7969_All;Unigene1723_All;Unigene5526_All;CL132.Contig3_All;CL1428.Contig2_All;CL3255.Contig2_All;Unigene2681_All;Unigene380_Al…
GO:0043227	membrane-bounded organelle	75	388	0.000989852	0.00731316	Unigene1767_All;Unigene3727_All;Unigene5852_All;CL417.Contig1_All;Unigene5607_All;CL1852.Contig3_All;Unigene2548_All;Unigene3274_All;Unigene8006_All;Unigene4766_All;Unigene3881_All;CL132.Contig9_All;Unigene7813_All;CL1521.Contig1_All;Unigene6077_All;Unigene8557_All;Unigene7969_All;Unigene1723_All;Unigene5526_All;CL132.Contig3_All;CL1428.Contig2_All;CL3255.Contig2_All;Unigene2681_All;Unigene380_Al…
GO:0005829	cytosol	6	10	0.00106098	0.00731316	CL3076.Contig2_All;CL1227.Contig1_All;Unigene8720_All;Unigene2770_All;CL1227.Contig2_All;CL1238.Contig2_All
GO:0033177	proton-transporting two-sector ATPase complex, proton-transporting domain	6	10	0.00106098	0.00731316	Unigene6077_All;Unigene5526_All;CL3255.Contig2_All;Unigene2681_All;Unigene380_All;Unigene4766_All
GO:0043229	intracellular organelle	101	567	0.00189138	0.0125875	Unigene1767_All;Unigene3727_All;Unigene5852_All;CL417.Contig1_All;Unigene5607_All;CL1852.Contig3_All;Unigene2548_All;Unigene3274_All;CL947.Contig6_All;CL947.Contig5_All;CL3076.Contig2_All;Unigene8006_All;Unigene10076_All;Unigene4766_All;Unigene3881_All;CL132.Contig9_All;Unigene7813_All;CL1521.Contig1_All;Unigene6077_All;Unigene8557_All;Unigene7969_All;Unigene1723_All;Unigene5526_All;CL132.Contig3…
GO:0043226	organelle	101	569	0.00218411	0.0140511	Unigene1767_All;Unigene3727_All;Unigene5852_All;CL417.Contig1_All;Unigene5607_All;CL1852.Contig3_All;Unigene2548_All;Unigene3274_All;CL947.Contig6_All;CL947.Contig5_All;CL3076.Contig2_All;Unigene8006_All;Unigene10076_All;Unigene4766_All;Unigene3881_All;CL132.Contig9_All;Unigene7813_All;CL1521.Contig1_All;Unigene6077_All;Unigene8557_All;Unigene7969_All;Unigene1723_All;Unigene5526_All;CL132.Contig3…
GO:0000276	mitochondrial proton-transporting ATP synthase complex, coupling factor F(o)	3	3	0.00295978	0.016321	CL3255.Contig2_All;Unigene2681_All;Unigene380_All
GO:0005747	mitochondrial respiratory chain complex I	3	3	0.00295978	0.016321	Unigene1767_All;Unigene3727_All;Unigene5852_All
GO:0005753	mitochondrial proton-transporting ATP synthase complex	3	3	0.00295978	0.016321	CL3255.Contig2_All;Unigene2681_All;Unigene380_All
GO:0030964	NADH dehydrogenase complex	3	3	0.00295978	0.016321	Unigene1767_All;Unigene3727_All;Unigene5852_All
GO:0045271	respiratory chain complex I	3	3	0.00295978	0.016321	Unigene1767_All;Unigene3727_All;Unigene5852_All
GO:0098796	membrane protein complex	17	60	0.00319298	0.0171179	Unigene1767_All;Unigene3727_All;Unigene5852_All;Unigene2548_All;Unigene294_All;Unigene6077_All;Unigene5526_All;CL3255.Contig2_All;Unigene2681_All;Unigene380_All;CL2072.Contig1_All;Unigene2717_All;CL2072.Contig2_All;Unigene3421_All;CL2240.Contig1_All;Unigene2754_All;Unigene4766_All
GO:0033178	proton-transporting two-sector ATPase complex, catalytic domain	4	6	0.00497075	0.0259285	CL2072.Contig1_All;Unigene2717_All;CL2072.Contig2_All;Unigene3421_All
GO:0070469	respiratory chain	10	30	0.00670636	0.0340612	Unigene1767_All;Unigene3727_All;Unigene5852_All;Unigene2548_All;CL132.Contig9_All;Unigene8557_All;Unigene7969_All;CL132.Contig3_All;Unigene9776_All;Unigene2754_All
GO:0044422	organelle part	48	254	0.0177452	0.0878158	Unigene1767_All;Unigene3727_All;Unigene5852_All;CL417.Contig1_All;Unigene2548_All;Unigene3274_All;CL947.Contig6_All;CL947.Contig5_All;CL3076.Contig2_All;Unigene8006_All;Unigene4766_All;Unigene3881_All;CL132.Contig9_All;Unigene7813_All;CL1521.Contig1_All;Unigene6077_All;Unigene8557_All;Unigene7969_All;Unigene1723_All;Unigene5526_All;CL132.Contig3_All;CL1428.Contig2_All;Unigene10076_All;CL3255.Cont…
GO:0005924	cell-substrate adherens junction	2	2	0.0207035	0.0929249	CL949.Contig2_All;CL949.Contig1_All
GO:0005925	focal adhesion	2	2	0.0207035	0.0929249	CL949.Contig2_All;CL949.Contig1_All
GO:0030055	cell-substrate junction	2	2	0.0207035	0.0929249	CL949.Contig2_All;CL949.Contig1_All
GO:0070069	cytochrome complex	2	2	0.0207035	0.0929249	Unigene2548_All;Unigene2754_All
GO:0000313	organellar ribosome	3	5	0.0236365	0.0991707	CL2246.Contig1_All;CL255.Contig3_All;Unigene594_All
GO:0005761	mitochondrial ribosome	3	5	0.0236365	0.0991707	CL2246.Contig1_All;CL255.Contig3_All;Unigene594_All
GO:0005811	lipid particle	3	5	0.0236365	0.0991707	CL1852.Contig3_All;Unigene10076_All;CL3076.Contig2_All
GO:0044446	intracellular organelle part	46	249	0.0303241	0.124522	Unigene1767_All;Unigene3727_All;Unigene5852_All;CL417.Contig1_All;Unigene2548_All;Unigene3274_All;CL947.Contig6_All;CL947.Contig5_All;CL3076.Contig2_All;Unigene8006_All;Unigene4766_All;Unigene3881_All;CL132.Contig9_All;Unigene7813_All;CL1521.Contig1_All;Unigene6077_All;Unigene8557_All;Unigene7969_All;Unigene1723_All;Unigene5526_All;CL132.Contig3_All;CL1428.Contig2_All;Unigene10076_All;CL3255.Cont…
GO:0016491	oxidoreductase activity	120	352	4.47579e-19	2.14838e-16	Unigene3344_All;CL1383.Contig2_All;Unigene8897_All;Unigene10076_All;CL247.Contig2_All;CL247.Contig4_All;Unigene615_All;Unigene5352_All;CL879.Contig2_All;CL1433.Contig3_All;Unigene577_All;CL2436.Contig1_All;Unigene6831_All;Unigene1723_All;Unigene4893_All;Unigene4866_All;CL1232.Contig2_All;CL1232.Contig3_All;CL1232.Contig1_All;Unigene30390_All;CL740.Contig3_All;CL2401.Contig3_All;Unigene543_All;Uni…
GO:0003824	catalytic activity	342	1773	2.07512e-09	4.9803e-07	Unigene3344_All;Unigene486_All;Unigene2513_All;CL1383.Contig2_All;Unigene8897_All;Unigene10076_All;CL2016.Contig1_All;CL2169.Contig2_All;Unigene8321_All;Unigene9957_All;CL658.Contig1_All;Unigene5854_All;CL2016.Contig2_All;Unigene33698_All;CL2788.Contig2_All;Unigene1022_All;CL1528.Contig1_All;CL2170.Contig1_All;CL2813.Contig1_All;Unigene130_All;CL658.Contig2_All;CL1179.Contig1_All;CL1179.Contig3_A…
GO:0015078	hydrogen ion transmembrane transporter activity	22	38	4.67638e-09	7.48221e-07	CL3255.Contig2_All;Unigene6077_All;Unigene2681_All;Unigene380_All;Unigene5526_All;Unigene4766_All;CL2072.Contig1_All;Unigene2717_All;CL2072.Contig2_All;Unigene3421_All;Unigene6638_All;CL2853.Contig2_All;Unigene7969_All;Unigene5326_All;Unigene3881_All;CL132.Contig9_All;CL165.Contig2_All;Unigene8557_All;Unigene5862_All;Unigene2754_All;CL1310.Contig2_All;CL1310.Contig1_All
GO:0048037	cofactor binding	36	91	4.84143e-08	5.80971e-06	CL1786.Contig1_All;CL1786.Contig2_All;Unigene5352_All;Unigene1741_All;CL2436.Contig1_All;Unigene4439_All;CL1837.Contig2_All;CL1110.Contig2_All;CL1226.Contig1_All;Unigene4601_All;Unigene486_All;CL1226.Contig2_All;Unigene8644_All;CL2986.Contig2_All;Unigene7990_All;Unigene2770_All;Unigene5922_All;CL1383.Contig2_All;CL3222.Contig1_All;CL1232.Contig2_All;Unigene4660_All;CL1232.Contig3_All;Unigene2682_…
GO:0051287	NAD binding	13	21	2.69766e-06	0.000258975	CL3222.Contig1_All;CL1232.Contig2_All;Unigene4660_All;CL1232.Contig3_All;Unigene2682_All;Unigene7873_All;Unigene4893_All;CL1232.Contig1_All;Unigene8506_All;CL3222.Contig2_All;Unigene4813_All;Unigene4940_All;Unigene3274_All
GO:0050662	coenzyme binding	25	62	3.93192e-06	0.000277164	Unigene5352_All;Unigene1741_All;CL2436.Contig1_All;Unigene4439_All;CL1837.Contig2_All;Unigene5922_All;CL1383.Contig2_All;CL3222.Contig1_All;CL1232.Contig2_All;Unigene4660_All;CL1232.Contig3_All;Unigene2682_All;Unigene7873_All;Unigene4893_All;CL1232.Contig1_All;Unigene8506_All;CL3222.Contig2_All;CL2885.Contig1_All;Unigene6768_All;Unigene8897_All;Unigene10076_All;Unigene1612_All;Unigene4813_All;Uni…
GO:0015077	monovalent inorganic cation transmembrane transporter activity	22	51	4.04197e-06	0.000277164	CL3255.Contig2_All;Unigene6077_All;Unigene2681_All;Unigene380_All;Unigene5526_All;Unigene4766_All;CL2072.Contig1_All;Unigene2717_All;CL2072.Contig2_All;Unigene3421_All;Unigene6638_All;CL2853.Contig2_All;Unigene7969_All;Unigene5326_All;Unigene3881_All;CL132.Contig9_All;CL165.Contig2_All;Unigene8557_All;Unigene5862_All;Unigene2754_All;CL1310.Contig2_All;CL1310.Contig1_All
GO:0022890	inorganic cation transmembrane transporter activity	26	72	2.66975e-05	0.00160185	CL3255.Contig2_All;Unigene6077_All;Unigene2681_All;Unigene380_All;Unigene5526_All;Unigene4766_All;CL2072.Contig1_All;Unigene2717_All;CL2072.Contig2_All;Unigene3421_All;Unigene6638_All;Unigene33186_All;CL1505.Contig2_All;CL2853.Contig2_All;Unigene7969_All;CL480.Contig1_All;CL480.Contig6_All;Unigene5326_All;Unigene3881_All;CL132.Contig9_All;CL165.Contig2_All;Unigene8557_All;Unigene5862_All;Unigene2…
GO:0009055	electron carrier activity	21	56	8.55746e-05	0.00456398	Unigene5326_All;Unigene3881_All;CL132.Contig9_All;CL165.Contig2_All;Unigene8557_All;Unigene5862_All;Unigene2754_All;CL1310.Contig2_All;CL1310.Contig1_All;CL1427.Contig1_All;Unigene1719_All;Unigene5839_All;Unigene6831_All;Unigene2607_All;Unigene710_All;CL1168.Contig2_All;CL1427.Contig2_All;Unigene119_All;Unigene1612_All;Unigene3543_All;Unigene8015_All
GO:0046933	proton-transporting ATP synthase activity, rotational mechanism	5	5	0.000110894	0.00532289	CL2072.Contig1_All;Unigene2717_All;Unigene6638_All;CL2072.Contig2_All;Unigene3421_All
GO:0008324	cation transmembrane transporter activity	28	90	0.000270929	0.0118223	CL3255.Contig2_All;Unigene6077_All;Unigene2681_All;Unigene380_All;Unigene5526_All;Unigene4766_All;CL2200.Contig2_All;CL2072.Contig1_All;Unigene2717_All;CL2072.Contig2_All;Unigene3421_All;Unigene6638_All;Unigene33186_All;CL1505.Contig2_All;CL2853.Contig2_All;Unigene7969_All;CL480.Contig1_All;CL480.Contig6_All;Unigene9768_All;Unigene5326_All;Unigene3881_All;CL132.Contig9_All;CL165.Contig2_All;Unige…
GO:0004129	cytochrome-c oxidase activity	9	17	0.000519851	0.0157243	Unigene5326_All;Unigene3881_All;CL132.Contig9_All;CL165.Contig2_All;Unigene8557_All;Unigene5862_All;Unigene2754_All;CL1310.Contig2_All;CL1310.Contig1_All
GO:0015002	heme-copper terminal oxidase activity	9	17	0.000519851	0.0157243	Unigene5326_All;Unigene3881_All;CL132.Contig9_All;CL165.Contig2_All;Unigene8557_All;Unigene5862_All;Unigene2754_All;CL1310.Contig2_All;CL1310.Contig1_All
GO:0016675	oxidoreductase activity, acting on a heme group of donors	9	17	0.000519851	0.0157243	Unigene5326_All;Unigene3881_All;CL132.Contig9_All;CL165.Contig2_All;Unigene8557_All;Unigene5862_All;Unigene2754_All;CL1310.Contig2_All;CL1310.Contig1_All
GO:0016676	oxidoreductase activity, acting on a heme group of donors, oxygen as acceptor	9	17	0.000519851	0.0157243	Unigene5326_All;Unigene3881_All;CL132.Contig9_All;CL165.Contig2_All;Unigene8557_All;Unigene5862_All;Unigene2754_All;CL1310.Contig2_All;CL1310.Contig1_All
GO:0003954	NADH dehydrogenase activity	13	31	0.000564868	0.0157243	Unigene5852_All;CL3161.Contig1_All;CL1427.Contig1_All;Unigene8909_All;Unigene1767_All;Unigene4660_All;Unigene2607_All;CL1427.Contig2_All;Unigene8592_All;CL132.Contig3_All;Unigene4883_All;Unigene9776_All;Unigene8015_All
GO:0004449	isocitrate dehydrogenase (NAD+) activity	4	4	0.000687937	0.0157243	CL3222.Contig1_All;Unigene2682_All;Unigene7873_All;CL3222.Contig2_All
GO:0004505	phenylalanine 4-monooxygenase activity	4	4	0.000687937	0.0157243	CL873.Contig3_All;CL873.Contig1_All;CL873.Contig4_All;CL873.Contig2_All
GO:0004510	tryptophan 5-monooxygenase activity	4	4	0.000687937	0.0157243	CL873.Contig3_All;CL873.Contig1_All;CL873.Contig4_All;CL873.Contig2_All
GO:0016714	oxidoreductase activity, acting on paired donors, with incorporation or reduction of molecular oxygen, reduced pteridine as one donor, and incorporation of one atom of oxygen	4	4	0.000687937	0.0157243	CL873.Contig3_All;CL873.Contig1_All;CL873.Contig4_All;CL873.Contig2_All
GO:0016742	hydroxymethyl-, formyl- and related transferase activity	4	4	0.000687937	0.0157243	Unigene486_All;Unigene4357_All;CL1459.Contig1_All;CL1459.Contig2_All
GO:0016701	oxidoreductase activity, acting on single donors with incorporation of molecular oxygen	6	9	0.000962525	0.0210005	CL247.Contig2_All;CL247.Contig4_All;CL1433.Contig3_All;Unigene4866_All;Unigene6157_All;Unigene3857_All
GO:0015075	ion transmembrane transporter activity	37	141	0.0012736	0.0265794	CL3255.Contig2_All;Unigene6077_All;Unigene2681_All;Unigene380_All;Unigene5526_All;Unigene4766_All;Unigene7286_All;Unigene7285_All;CL10.Contig1_All;Unigene33352_All;CL2200.Contig2_All;CL2072.Contig1_All;Unigene2717_All;CL2072.Contig2_All;Unigene3421_All;Unigene6638_All;Unigene33186_All;CL1505.Contig2_All;CL2853.Contig2_All;Unigene7969_All;CL3393.Contig4_All;Unigene4384_All;Unigene5236_All;Unigene8…
GO:0016651	oxidoreductase activity, acting on NAD(P)H	16	46	0.00154707	0.0309415	Unigene6831_All;Unigene1723_All;Unigene4893_All;Unigene5852_All;CL3161.Contig1_All;CL1427.Contig1_All;Unigene8909_All;Unigene1767_All;Unigene4660_All;Unigene2607_All;CL1427.Contig2_All;Unigene8592_All;CL132.Contig3_All;Unigene4883_All;Unigene9776_All;Unigene8015_All
GO:0044769	ATPase activity, coupled to transmembrane movement of ions, rotational mechanism	5	7	0.00174727	0.0335475	CL2072.Contig1_All;Unigene2717_All;CL2072.Contig2_All;Unigene3421_All;Unigene6638_All
GO:0022891	substrate-specific transmembrane transporter activity	39	154	0.00195314	0.036058	CL3255.Contig2_All;Unigene6077_All;Unigene2681_All;Unigene380_All;Unigene5526_All;Unigene4766_All;Unigene7286_All;Unigene7285_All;CL10.Contig1_All;Unigene33352_All;CL2200.Contig2_All;CL2072.Contig1_All;Unigene2717_All;CL2072.Contig2_All;Unigene3421_All;Unigene6638_All;Unigene33186_All;CL1505.Contig2_All;Unigene5111_All;Unigene2014_All;CL2853.Contig2_All;Unigene7969_All;CL3393.Contig4_All;Unigene4…
GO:0016616	oxidoreductase activity, acting on the CH-OH group of donors, NAD or NADP as acceptor	13	35	0.00216099	0.0384176	Unigene615_All;CL2436.Contig1_All;CL1232.Contig2_All;CL1232.Contig3_All;CL1232.Contig1_All;Unigene4813_All;Unigene4940_All;Unigene4835_All;CL3222.Contig1_All;Unigene2682_All;Unigene7873_All;CL3222.Contig2_All;Unigene5985_All
GO:0051536	iron-sulfur cluster binding	10	24	0.00262144	0.0433893	Unigene5352_All;Unigene577_All;Unigene3344_All;Unigene2607_All;CL3328.Contig2_All;Unigene1719_All;Unigene1617_All;Unigene4660_All;Unigene6831_All;CL2092.Contig2_All
GO:0051540	metal cluster binding	10	24	0.00262144	0.0433893	Unigene5352_All;Unigene577_All;Unigene3344_All;Unigene2607_All;CL3328.Contig2_All;Unigene1719_All;Unigene1617_All;Unigene4660_All;Unigene6831_All;CL2092.Contig2_All
GO:0008137	NADH dehydrogenase (ubiquinone) activity	11	28	0.00282094	0.0436791	CL1427.Contig1_All;Unigene8909_All;Unigene1767_All;Unigene4660_All;Unigene2607_All;CL1427.Contig2_All;Unigene8592_All;CL132.Contig3_All;Unigene4883_All;Unigene9776_All;Unigene8015_All
GO:0050136	NADH dehydrogenase (quinone) activity	11	28	0.00282094	0.0436791	CL1427.Contig1_All;Unigene8909_All;Unigene1767_All;Unigene4660_All;Unigene2607_All;CL1427.Contig2_All;Unigene8592_All;CL132.Contig3_All;Unigene4883_All;Unigene9776_All;Unigene8015_All
GO:0016702	oxidoreductase activity, acting on single donors with incorporation of molecular oxygen, incorporation of two atoms of oxygen	4	5	0.00299611	0.0449417	CL1433.Contig3_All;Unigene4866_All;Unigene6157_All;Unigene3857_All
GO:0022892	substrate-specific transporter activity	40	164	0.00360549	0.0524436	CL3255.Contig2_All;Unigene6077_All;Unigene2681_All;Unigene380_All;Unigene5526_All;Unigene4766_All;Unigene7286_All;Unigene7285_All;CL10.Contig1_All;Unigene33352_All;CL2200.Contig2_All;CL2072.Contig1_All;Unigene2717_All;CL2072.Contig2_All;Unigene3421_All;Unigene6638_All;Unigene33186_All;CL1505.Contig2_All;Unigene5111_All;Unigene104_All;Unigene2014_All;CL2853.Contig2_All;Unigene7969_All;CL3393.Conti…
GO:0008483	transaminase activity	6	11	0.00395065	0.0541803	CL2986.Contig2_All;Unigene4678_All;Unigene4601_All;Unigene256_All;CL1226.Contig1_All;CL1226.Contig2_All
GO:0016769	transferase activity, transferring nitrogenous groups	6	11	0.00395065	0.0541803	CL2986.Contig2_All;Unigene4678_All;Unigene4601_All;Unigene256_All;CL1226.Contig1_All;CL1226.Contig2_All
GO:0004367	glycerol-3-phosphate dehydrogenase [NAD+] activity	3	3	0.00425968	0.0567957	CL1232.Contig2_All;CL1232.Contig3_All;CL1232.Contig1_All
GO:0016903	oxidoreductase activity, acting on the aldehyde or oxo group of donors	9	22	0.00496265	0.0643803	CL1383.Contig2_All;CL740.Contig3_All;Unigene543_All;Unigene1954_All;Unigene4902_All;Unigene7315_All;Unigene6955_All;Unigene4229_All;Unigene8743_All
GO:0005506	iron ion binding	12	35	0.00673538	0.0850785	Unigene33136_All;Unigene3857_All;CL873.Contig3_All;CL247.Contig2_All;CL873.Contig1_All;Unigene5839_All;Unigene8557_All;Unigene710_All;CL873.Contig4_All;CL247.Contig4_All;CL3328.Contig2_All;CL873.Contig2_All
GO:0016655	oxidoreductase activity, acting on NAD(P)H, quinone or similar compound as acceptor	11	31	0.00700559	0.0862226	CL1427.Contig1_All;Unigene8909_All;Unigene1767_All;Unigene4660_All;Unigene2607_All;CL1427.Contig2_All;Unigene8592_All;CL132.Contig3_All;Unigene4883_All;Unigene9776_All;Unigene8015_All
GO:0004448	isocitrate dehydrogenase activity	4	6	0.00783603	0.0895546	CL3222.Contig1_All;Unigene2682_All;Unigene7873_All;CL3222.Contig2_All
GO:0036442	hydrogen-exporting ATPase activity	4	6	0.00783603	0.0895546	CL2072.Contig1_All;Unigene2717_All;CL2072.Contig2_All;Unigene3421_All
GO:0046961	proton-transporting ATPase activity, rotational mechanism	4	6	0.00783603	0.0895546	CL2072.Contig1_All;Unigene2717_All;CL2072.Contig2_All;Unigene3421_All
GO:0016620	oxidoreductase activity, acting on the aldehyde or oxo group of donors, NAD or NADP as acceptor	7	16	0.00853488	0.095273	CL740.Contig3_All;Unigene543_All;Unigene1954_All;Unigene4902_All;Unigene7315_All;Unigene4229_All;Unigene8743_All
GO:0022857	transmembrane transporter activity	43	188	0.00895732	0.0977162	CL3255.Contig2_All;Unigene6077_All;Unigene2681_All;Unigene380_All;Unigene5526_All;Unigene4766_All;Unigene7286_All;Unigene7285_All;CL10.Contig1_All;Unigene33352_All;CL2200.Contig2_All;CL2072.Contig1_All;Unigene2717_All;CL2072.Contig2_All;Unigene3421_All;Unigene6638_All;Unigene4470_All;Unigene193_All;Unigene5871_All;Unigene33186_All;CL1505.Contig2_All;Unigene5111_All;Unigene34375_All;Unigene2014_Al…
GO:0030170	pyridoxal phosphate binding	9	24	0.00963777	0.102803	CL1110.Contig2_All;CL1226.Contig1_All;Unigene4601_All;Unigene486_All;CL1226.Contig2_All;Unigene8644_All;CL2986.Contig2_All;Unigene7990_All;Unigene2770_All
GO:0016614	oxidoreductase activity, acting on CH-OH group of donors	15	51	0.0125343	0.130793	Unigene615_All;CL2436.Contig1_All;CL1232.Contig2_All;CL1232.Contig3_All;CL1232.Contig1_All;CL3054.Contig1_All;Unigene4813_All;Unigene4940_All;Unigene4835_All;Unigene5352_All;CL3222.Contig1_All;Unigene2682_All;Unigene7873_All;CL3222.Contig2_All;Unigene5985_All
GO:0016679	oxidoreductase activity, acting on diphenols and related substances as donors	3	4	0.0149749	0.147271	Unigene577_All;CL2853.Contig2_All;Unigene7969_All
GO:0051920	peroxiredoxin activity	3	4	0.0149749	0.147271	CL655.Contig1_All;CL655.Contig2_All;CL655.Contig3_All
GO:0016597	amino acid binding	4	7	0.0159544	0.147271	CL873.Contig3_All;CL873.Contig1_All;CL873.Contig4_All;CL873.Contig2_All
GO:0031406	carboxylic acid binding	4	7	0.0159544	0.147271	CL873.Contig3_All;CL873.Contig1_All;CL873.Contig4_All;CL873.Contig2_All
GO:0043177	organic acid binding	4	7	0.0159544	0.147271	CL873.Contig3_All;CL873.Contig1_All;CL873.Contig4_All;CL873.Contig2_All
GO:0051213	dioxygenase activity	4	7	0.0159544	0.147271	CL1433.Contig3_All;Unigene4866_All;Unigene6157_All;Unigene3857_All
GO:0005215	transporter activity	50	234	0.0189234	0.171382	CL3255.Contig2_All;Unigene6077_All;Unigene2681_All;Unigene380_All;Unigene5526_All;Unigene4766_All;Unigene7286_All;Unigene7285_All;CL10.Contig1_All;Unigene33352_All;CL2200.Contig2_All;CL2072.Contig1_All;Unigene2717_All;CL2072.Contig2_All;Unigene3421_All;Unigene6638_All;Unigene4470_All;Unigene193_All;Unigene5871_All;Unigene33186_All;CL1505.Contig2_All;Unigene5111_All;Unigene104_All;Unigene34375_All…
GO:0003857	3-hydroxyacyl-CoA dehydrogenase activity	2	2	0.0263265	0.197449	Unigene4813_All;Unigene4940_All
GO:0003937	IMP cyclohydrolase activity	2	2	0.0263265	0.197449	CL1459.Contig1_All;CL1459.Contig2_All
GO:0004089	carbonate dehydratase activity	2	2	0.0263265	0.197449	Unigene8639_All;Unigene2125_All
GO:0004397	histidine ammonia-lyase activity	2	2	0.0263265	0.197449	CL3419.Contig2_All;CL3419.Contig1_All
GO:0004643	phosphoribosylaminoimidazolecarboxamide formyltransferase activity	2	2	0.0263265	0.197449	CL1459.Contig1_All;CL1459.Contig2_All
GO:0008430	selenium binding	2	2	0.0263265	0.197449	CL1227.Contig1_All;CL1227.Contig2_All
GO:0016408	C-acyltransferase activity	2	2	0.0263265	0.197449	CL1110.Contig2_All;Unigene8644_All
GO:0016814	hydrolase activity, acting on carbon-nitrogen (but not peptide) bonds, in cyclic amidines	2	2	0.0263265	0.197449	CL1459.Contig1_All;CL1459.Contig2_All
GO:0016840	carbon-nitrogen lyase activity	2	2	0.0263265	0.197449	CL3419.Contig2_All;CL3419.Contig1_All
GO:0016841	ammonia-lyase activity	2	2	0.0263265	0.197449	CL3419.Contig2_All;CL3419.Contig1_All
GO:0019238	cyclohydrolase activity	2	2	0.0263265	0.197449	CL1459.Contig1_All;CL1459.Contig2_All
GO:0042803	protein homodimerization activity	4	8	0.0278689	0.205801	CL1232.Contig2_All;CL1232.Contig3_All;CL1232.Contig1_All;Unigene2770_All
GO:0003995	acyl-CoA dehydrogenase activity	3	5	0.0329431	0.228005	Unigene8897_All;Unigene10076_All;CL2885.Contig1_All
GO:0016405	CoA-ligase activity	3	5	0.0329431	0.228005	CL1681.Contig2_All;CL1786.Contig1_All;CL1786.Contig2_All
GO:0016878	acid-thiol ligase activity	3	5	0.0329431	0.228005	CL1681.Contig2_All;CL1786.Contig1_All;CL1786.Contig2_All
GO:0070403	NAD+ binding	3	5	0.0329431	0.228005	Unigene4813_All;Unigene4940_All;Unigene3274_All
GO:0016746	transferase activity, transferring acyl groups	14	52	0.0332507	0.228005	Unigene28052_All;CL3211.Contig2_All;CL1110.Contig2_All;CL1019.Contig1_All;Unigene7363_All;CL629.Contig1_All;CL1786.Contig1_All;CL1786.Contig2_All;Unigene1678_All;CL629.Contig3_All;Unigene8644_All;Unigene9919_All;Unigene2615_All;CL1849.Contig3_All
GO:0042625	ATPase coupled ion transmembrane transporter activity	9	29	0.0348593	0.235669	CL2072.Contig1_All;Unigene2717_All;CL2072.Contig2_All;Unigene3421_All;Unigene6638_All;Unigene5236_All;CL480.Contig1_All;CL480.Contig6_All;Unigene9768_All
GO:0016877	ligase activity, forming carbon-sulfur bonds	4	9	0.0438547	0.288359	CL1852.Contig3_All;CL1681.Contig2_All;CL1786.Contig1_All;CL1786.Contig2_All
GO:0042802	identical protein binding	4	9	0.0438547	0.288359	CL1232.Contig2_All;CL1232.Contig3_All;CL1232.Contig1_All;Unigene2770_All
GO:0019829	cation-transporting ATPase activity	8	26	0.0478299	0.310248	CL2072.Contig1_All;Unigene2717_All;CL2072.Contig2_All;Unigene3421_All;Unigene6638_All;CL480.Contig1_All;CL480.Contig6_All;Unigene9768_All
GO:0044710	single-organism metabolic process	137	500	3.08421e-15	2.78812e-12	CL3308.Contig1_All;CL2261.Contig2_All;Unigene7595_All;Unigene7969_All;Unigene2548_All;Unigene8644_All;Unigene3674_All;CL526.Contig1_All;Unigene28052_All;Unigene5717_All;Unigene6444_All;Unigene30390_All;Unigene577_All;Unigene543_All;Unigene3344_All;Unigene3857_All;CL740.Contig3_All;CL1232.Contig2_All;Unigene5948_All;Unigene4813_All;Unigene8909_All;CL873.Contig3_All;CL2885.Contig1_All;Unigene4660_A…
GO:0044281	small molecule metabolic process	82	244	6.74873e-14	3.05043e-11	CL3308.Contig1_All;CL2261.Contig2_All;Unigene7595_All;Unigene7969_All;Unigene2548_All;Unigene8644_All;Unigene2607_All;CL132.Contig3_All;Unigene8720_All;Unigene33207_All;Unigene4678_All;CL3419.Contig2_All;CL3419.Contig1_All;Unigene4229_All;Unigene4601_All;CL1168.Contig2_All;Unigene5985_All;Unigene8506_All;CL3255.Contig2_All;CL2072.Contig1_All;Unigene2717_All;Unigene6638_All;Unigene6077_All;Unigene…
GO:0055114	oxidation-reduction process	72	214	3.32551e-12	1.00209e-09	Unigene7969_All;Unigene2548_All;Unigene30390_All;Unigene577_All;Unigene543_All;Unigene3344_All;Unigene3857_All;CL740.Contig3_All;CL1232.Contig2_All;Unigene5948_All;Unigene4813_All;Unigene8909_All;CL873.Contig3_All;CL2885.Contig1_All;CL2261.Contig2_All;Unigene4660_All;CL247.Contig2_All;Unigene8897_All;CL873.Contig1_All;CL2578.Contig2_All;CL1232.Contig3_All;Unigene6831_All;CL655.Contig1_All;Unigene…
GO:0006082	organic acid metabolic process	45	115	2.78325e-10	4.19344e-08	CL3308.Contig1_All;Unigene8644_All;Unigene8720_All;Unigene33207_All;Unigene4678_All;CL3419.Contig2_All;CL3419.Contig1_All;Unigene4601_All;Unigene5985_All;Unigene8506_All;Unigene3857_All;Unigene10076_All;CL1852.Contig3_All;Unigene2770_All;Unigene6956_All;Unigene663_All;Unigene8743_All;Unigene486_All;CL1710.Contig2_All;CL2092.Contig2_All;Unigene4866_All;CL3222.Contig1_All;Unigene1719_All;Unigene676…
GO:0019752	carboxylic acid metabolic process	45	115	2.78325e-10	4.19344e-08	CL3308.Contig1_All;Unigene8644_All;Unigene8720_All;Unigene33207_All;Unigene4678_All;CL3419.Contig2_All;CL3419.Contig1_All;Unigene4601_All;Unigene5985_All;Unigene8506_All;Unigene3857_All;Unigene10076_All;CL1852.Contig3_All;Unigene2770_All;Unigene6956_All;Unigene663_All;Unigene8743_All;Unigene486_All;CL1710.Contig2_All;CL2092.Contig2_All;Unigene4866_All;CL3222.Contig1_All;Unigene1719_All;Unigene676…
GO:0043436	oxoacid metabolic process	45	115	2.78325e-10	4.19344e-08	CL3308.Contig1_All;Unigene8644_All;Unigene8720_All;Unigene33207_All;Unigene4678_All;CL3419.Contig2_All;CL3419.Contig1_All;Unigene4601_All;Unigene5985_All;Unigene8506_All;Unigene3857_All;Unigene10076_All;CL1852.Contig3_All;Unigene2770_All;Unigene6956_All;Unigene663_All;Unigene8743_All;Unigene486_All;CL1710.Contig2_All;CL2092.Contig2_All;Unigene4866_All;CL3222.Contig1_All;Unigene1719_All;Unigene676…
GO:0009126	purine nucleoside monophosphate metabolic process	23	43	7.17451e-09	8.10719e-07	Unigene7969_All;Unigene2548_All;Unigene2607_All;CL132.Contig3_All;CL3255.Contig2_All;CL2072.Contig1_All;Unigene2717_All;Unigene6638_All;Unigene6077_All;Unigene2681_All;Unigene380_All;Unigene5526_All;CL2072.Contig2_All;Unigene3421_All;CL2400.Contig1_All;CL1916.Contig1_All;Unigene6955_All;CL1238.Contig2_All;Unigene8557_All;Unigene16821_All;Unigene1767_All;Unigene5852_All;Unigene9776_All
GO:0009167	purine ribonucleoside monophosphate metabolic process	23	43	7.17451e-09	8.10719e-07	Unigene7969_All;Unigene2548_All;Unigene2607_All;CL132.Contig3_All;CL3255.Contig2_All;CL2072.Contig1_All;Unigene2717_All;Unigene6638_All;Unigene6077_All;Unigene2681_All;Unigene380_All;Unigene5526_All;CL2072.Contig2_All;Unigene3421_All;CL2400.Contig1_All;CL1916.Contig1_All;Unigene6955_All;CL1238.Contig2_All;Unigene8557_All;Unigene16821_All;Unigene1767_All;Unigene5852_All;Unigene9776_All
GO:0046034	ATP metabolic process	21	39	2.87705e-08	2.88984e-06	Unigene7969_All;Unigene2548_All;Unigene2607_All;CL132.Contig3_All;CL3255.Contig2_All;CL2072.Contig1_All;Unigene2717_All;Unigene6638_All;Unigene6077_All;Unigene2681_All;Unigene380_All;Unigene5526_All;CL2072.Contig2_All;Unigene3421_All;CL1916.Contig1_All;Unigene6955_All;CL1238.Contig2_All;Unigene8557_All;Unigene1767_All;Unigene5852_All;Unigene9776_All
GO:0009161	ribonucleoside monophosphate metabolic process	23	46	3.8894e-08	3.5052e-06	Unigene7969_All;Unigene2548_All;Unigene2607_All;CL132.Contig3_All;CL3255.Contig2_All;CL2072.Contig1_All;Unigene2717_All;Unigene6638_All;Unigene6077_All;Unigene2681_All;Unigene380_All;Unigene5526_All;CL2072.Contig2_All;Unigene3421_All;CL2400.Contig1_All;CL1916.Contig1_All;Unigene6955_All;CL1238.Contig2_All;Unigene8557_All;Unigene16821_All;Unigene1767_All;Unigene5852_All;Unigene9776_All
GO:0072521	purine-containing compound metabolic process	27	60	4.26518e-08	3.5052e-06	Unigene7969_All;Unigene2548_All;Unigene2607_All;CL132.Contig3_All;Unigene4357_All;CL3255.Contig2_All;CL2072.Contig1_All;Unigene2717_All;Unigene6638_All;Unigene6077_All;Unigene2681_All;Unigene380_All;Unigene5526_All;CL2072.Contig2_All;Unigene3421_All;Unigene7913_All;Unigene16821_All;CL2400.Contig1_All;CL1916.Contig1_All;Unigene6955_All;CL1238.Contig2_All;Unigene8557_All;CL1459.Contig1_All;CL1459.C…
GO:0009127	purine nucleoside monophosphate biosynthetic process	12	15	5.34274e-08	3.71526e-06	CL3255.Contig2_All;CL2072.Contig1_All;Unigene2717_All;Unigene6638_All;Unigene6077_All;Unigene2681_All;Unigene380_All;Unigene5526_All;CL2072.Contig2_All;Unigene3421_All;CL2400.Contig1_All;Unigene16821_All
GO:0009168	purine ribonucleoside monophosphate biosynthetic process	12	15	5.34274e-08	3.71526e-06	CL3255.Contig2_All;CL2072.Contig1_All;Unigene2717_All;Unigene6638_All;Unigene6077_All;Unigene2681_All;Unigene380_All;Unigene5526_All;CL2072.Contig2_All;Unigene3421_All;CL2400.Contig1_All;Unigene16821_All
GO:0009123	nucleoside monophosphate metabolic process	23	47	6.5379e-08	3.77961e-06	Unigene7969_All;Unigene2548_All;Unigene2607_All;CL132.Contig3_All;CL3255.Contig2_All;CL2072.Contig1_All;Unigene2717_All;Unigene6638_All;Unigene6077_All;Unigene2681_All;Unigene380_All;Unigene5526_All;CL2072.Contig2_All;Unigene3421_All;CL2400.Contig1_All;CL1916.Contig1_All;Unigene6955_All;CL1238.Contig2_All;Unigene8557_All;Unigene16821_All;Unigene1767_All;Unigene5852_All;Unigene9776_All
GO:0006163	purine nucleotide metabolic process	25	54	6.93677e-08	3.77961e-06	Unigene7969_All;Unigene2548_All;Unigene2607_All;CL132.Contig3_All;CL3255.Contig2_All;CL2072.Contig1_All;Unigene2717_All;Unigene6638_All;Unigene6077_All;Unigene2681_All;Unigene380_All;Unigene5526_All;CL2072.Contig2_All;Unigene3421_All;CL2400.Contig1_All;CL1916.Contig1_All;Unigene6955_All;CL1238.Contig2_All;Unigene8557_All;Unigene16821_All;CL1459.Contig1_All;CL1459.Contig2_All;Unigene1767_All;Unige…
GO:0006754	ATP biosynthetic process	10	11	7.52578e-08	3.77961e-06	CL3255.Contig2_All;CL2072.Contig1_All;Unigene2717_All;Unigene6638_All;Unigene6077_All;Unigene2681_All;Unigene380_All;Unigene5526_All;CL2072.Contig2_All;Unigene3421_All
GO:0015985	energy coupled proton transport, down electrochemical gradient	10	11	7.52578e-08	3.77961e-06	CL3255.Contig2_All;CL2072.Contig1_All;Unigene2717_All;Unigene6638_All;Unigene6077_All;Unigene2681_All;Unigene380_All;Unigene5526_All;CL2072.Contig2_All;Unigene3421_All
GO:0015986	ATP synthesis coupled proton transport	10	11	7.52578e-08	3.77961e-06	CL3255.Contig2_All;CL2072.Contig1_All;Unigene2717_All;Unigene6638_All;Unigene6077_All;Unigene2681_All;Unigene380_All;Unigene5526_All;CL2072.Contig2_All;Unigene3421_All
GO:0009144	purine nucleoside triphosphate metabolic process	21	41	9.14854e-08	3.93823e-06	Unigene7969_All;Unigene2548_All;Unigene2607_All;CL132.Contig3_All;CL3255.Contig2_All;CL2072.Contig1_All;Unigene2717_All;Unigene6638_All;Unigene6077_All;Unigene2681_All;Unigene380_All;Unigene5526_All;CL2072.Contig2_All;Unigene3421_All;CL1916.Contig1_All;Unigene6955_All;CL1238.Contig2_All;Unigene8557_All;Unigene1767_All;Unigene5852_All;Unigene9776_All
GO:0009199	ribonucleoside triphosphate metabolic process	21	41	9.14854e-08	3.93823e-06	Unigene7969_All;Unigene2548_All;Unigene2607_All;CL132.Contig3_All;CL3255.Contig2_All;CL2072.Contig1_All;Unigene2717_All;Unigene6638_All;Unigene6077_All;Unigene2681_All;Unigene380_All;Unigene5526_All;CL2072.Contig2_All;Unigene3421_All;CL1916.Contig1_All;Unigene6955_All;CL1238.Contig2_All;Unigene8557_All;Unigene1767_All;Unigene5852_All;Unigene9776_All
GO:0009205	purine ribonucleoside triphosphate metabolic process	21	41	9.14854e-08	3.93823e-06	Unigene7969_All;Unigene2548_All;Unigene2607_All;CL132.Contig3_All;CL3255.Contig2_All;CL2072.Contig1_All;Unigene2717_All;Unigene6638_All;Unigene6077_All;Unigene2681_All;Unigene380_All;Unigene5526_All;CL2072.Contig2_All;Unigene3421_All;CL1916.Contig1_All;Unigene6955_All;CL1238.Contig2_All;Unigene8557_All;Unigene1767_All;Unigene5852_All;Unigene9776_All
GO:0019693	ribose phosphate metabolic process	25	56	1.69274e-07	6.56515e-06	Unigene7595_All;Unigene7969_All;Unigene2548_All;Unigene2607_All;CL132.Contig3_All;CL3255.Contig2_All;CL2072.Contig1_All;Unigene2717_All;Unigene6638_All;Unigene6077_All;Unigene2681_All;Unigene380_All;Unigene5526_All;CL2072.Contig2_All;Unigene3421_All;CL2400.Contig1_All;CL1916.Contig1_All;Unigene6955_All;CL1238.Contig2_All;Unigene8557_All;Unigene8708_All;Unigene16821_All;Unigene1767_All;Unigene5852…
GO:0042278	purine nucleoside metabolic process	23	49	1.74296e-07	6.56515e-06	Unigene7969_All;Unigene2548_All;Unigene2607_All;CL132.Contig3_All;CL3255.Contig2_All;CL2072.Contig1_All;Unigene2717_All;Unigene6638_All;Unigene6077_All;Unigene2681_All;Unigene380_All;Unigene5526_All;CL2072.Contig2_All;Unigene3421_All;Unigene16821_All;CL2400.Contig1_All;CL1916.Contig1_All;Unigene6955_All;CL1238.Contig2_All;Unigene8557_All;Unigene1767_All;Unigene5852_All;Unigene9776_All
GO:0046128	purine ribonucleoside metabolic process	23	49	1.74296e-07	6.56515e-06	Unigene7969_All;Unigene2548_All;Unigene2607_All;CL132.Contig3_All;CL3255.Contig2_All;CL2072.Contig1_All;Unigene2717_All;Unigene6638_All;Unigene6077_All;Unigene2681_All;Unigene380_All;Unigene5526_All;CL2072.Contig2_All;Unigene3421_All;Unigene16821_All;CL2400.Contig1_All;CL1916.Contig1_All;Unigene6955_All;CL1238.Contig2_All;Unigene8557_All;Unigene1767_All;Unigene5852_All;Unigene9776_All
GO:1901564	organonitrogen compound metabolic process	79	303	2.70523e-07	9.63266e-06	CL3308.Contig1_All;Unigene7595_All;Unigene7969_All;Unigene2548_All;Unigene8644_All;CL776.Contig1_All;CL3256.Contig1_All;Unigene2607_All;CL132.Contig3_All;Unigene8720_All;Unigene4678_All;CL3419.Contig2_All;CL3419.Contig1_All;Unigene6801_All;Unigene4229_All;Unigene4357_All;Unigene4601_All;CL3255.Contig2_All;CL2072.Contig1_All;Unigene2717_All;Unigene6638_All;Unigene6077_All;Unigene2681_All;Unigene38…
GO:0009150	purine ribonucleotide metabolic process	23	50	2.77046e-07	9.63266e-06	Unigene7969_All;Unigene2548_All;Unigene2607_All;CL132.Contig3_All;CL3255.Contig2_All;CL2072.Contig1_All;Unigene2717_All;Unigene6638_All;Unigene6077_All;Unigene2681_All;Unigene380_All;Unigene5526_All;CL2072.Contig2_All;Unigene3421_All;CL2400.Contig1_All;CL1916.Contig1_All;Unigene6955_All;CL1238.Contig2_All;Unigene8557_All;Unigene16821_All;Unigene1767_All;Unigene5852_All;Unigene9776_All
GO:0009145	purine nucleoside triphosphate biosynthetic process	10	12	3.88933e-07	1.17657e-05	CL3255.Contig2_All;CL2072.Contig1_All;Unigene2717_All;Unigene6638_All;Unigene6077_All;Unigene2681_All;Unigene380_All;Unigene5526_All;CL2072.Contig2_All;Unigene3421_All
GO:0009201	ribonucleoside triphosphate biosynthetic process	10	12	3.88933e-07	1.17657e-05	CL3255.Contig2_All;CL2072.Contig1_All;Unigene2717_All;Unigene6638_All;Unigene6077_All;Unigene2681_All;Unigene380_All;Unigene5526_All;CL2072.Contig2_All;Unigene3421_All
GO:0009206	purine ribonucleoside triphosphate biosynthetic process	10	12	3.88933e-07	1.17657e-05	CL3255.Contig2_All;CL2072.Contig1_All;Unigene2717_All;Unigene6638_All;Unigene6077_All;Unigene2681_All;Unigene380_All;Unigene5526_All;CL2072.Contig2_All;Unigene3421_All
GO:0006091	generation of precursor metabolites and energy	25	58	3.90453e-07	1.17657e-05	Unigene7969_All;Unigene2548_All;Unigene2607_All;CL132.Contig3_All;Unigene1723_All;Unigene8557_All;CL3222.Contig1_All;Unigene1719_All;Unigene6768_All;Unigene2682_All;Unigene7873_All;CL3211.Contig2_All;CL1383.Contig2_All;CL3222.Contig2_All;Unigene6956_All;CL1916.Contig1_All;Unigene6955_All;CL1238.Contig2_All;CL132.Contig9_All;Unigene2513_All;Unigene5326_All;Unigene5862_All;Unigene1767_All;Unigene58…
GO:0009141	nucleoside triphosphate metabolic process	21	44	4.32684e-07	1.26176e-05	Unigene7969_All;Unigene2548_All;Unigene2607_All;CL132.Contig3_All;CL3255.Contig2_All;CL2072.Contig1_All;Unigene2717_All;Unigene6638_All;Unigene6077_All;Unigene2681_All;Unigene380_All;Unigene5526_All;CL2072.Contig2_All;Unigene3421_All;CL1916.Contig1_All;Unigene6955_All;CL1238.Contig2_All;Unigene8557_All;Unigene1767_All;Unigene5852_All;Unigene9776_All
GO:0009116	nucleoside metabolic process	24	55	5.12052e-07	1.44655e-05	Unigene7969_All;Unigene2548_All;Unigene2607_All;CL132.Contig3_All;CL3255.Contig2_All;CL2072.Contig1_All;Unigene2717_All;Unigene6638_All;Unigene6077_All;Unigene2681_All;Unigene380_All;Unigene5526_All;CL2072.Contig2_All;Unigene3421_All;Unigene8720_All;Unigene16821_All;CL2400.Contig1_All;CL1916.Contig1_All;Unigene6955_All;CL1238.Contig2_All;Unigene8557_All;Unigene1767_All;Unigene5852_All;Unigene9776…
GO:0009119	ribonucleoside metabolic process	23	52	6.66615e-07	1.77881e-05	Unigene7969_All;Unigene2548_All;Unigene2607_All;CL132.Contig3_All;CL3255.Contig2_All;CL2072.Contig1_All;Unigene2717_All;Unigene6638_All;Unigene6077_All;Unigene2681_All;Unigene380_All;Unigene5526_All;CL2072.Contig2_All;Unigene3421_All;Unigene16821_All;CL2400.Contig1_All;CL1916.Contig1_All;Unigene6955_All;CL1238.Contig2_All;Unigene8557_All;Unigene1767_All;Unigene5852_All;Unigene9776_All
GO:1901135	carbohydrate derivative metabolic process	41	125	6.69021e-07	1.77881e-05	CL2261.Contig2_All;Unigene7595_All;Unigene7969_All;Unigene2548_All;CL776.Contig1_All;CL3256.Contig1_All;Unigene2607_All;CL132.Contig3_All;Unigene6801_All;CL1179.Contig1_All;CL1179.Contig3_All;CL3255.Contig2_All;CL2072.Contig1_All;Unigene2717_All;Unigene6638_All;Unigene6077_All;Unigene2681_All;Unigene380_All;Unigene5526_All;CL2072.Contig2_All;Unigene3421_All;Unigene8720_All;Unigene5607_All;Unigene…
GO:1901657	glycosyl compound metabolic process	24	56	7.69135e-07	1.98657e-05	Unigene7969_All;Unigene2548_All;Unigene2607_All;CL132.Contig3_All;CL3255.Contig2_All;CL2072.Contig1_All;Unigene2717_All;Unigene6638_All;Unigene6077_All;Unigene2681_All;Unigene380_All;Unigene5526_All;CL2072.Contig2_All;Unigene3421_All;Unigene8720_All;Unigene16821_All;CL2400.Contig1_All;CL1916.Contig1_All;Unigene6955_All;CL1238.Contig2_All;Unigene8557_All;Unigene1767_All;Unigene5852_All;Unigene9776…
GO:0006164	purine nucleotide biosynthetic process	14	23	8.85801e-07	2.15996e-05	CL3255.Contig2_All;CL2072.Contig1_All;Unigene2717_All;Unigene6638_All;Unigene6077_All;Unigene2681_All;Unigene380_All;Unigene5526_All;CL2072.Contig2_All;Unigene3421_All;CL2400.Contig1_All;Unigene16821_All;CL1459.Contig1_All;CL1459.Contig2_All
GO:0055086	nucleobase-containing small molecule metabolic process	34	96	8.88103e-07	2.15996e-05	CL2261.Contig2_All;Unigene7595_All;Unigene7969_All;Unigene2548_All;Unigene2607_All;CL132.Contig3_All;Unigene4229_All;CL3255.Contig2_All;CL2072.Contig1_All;Unigene2717_All;Unigene6638_All;Unigene6077_All;Unigene2681_All;Unigene380_All;Unigene5526_All;CL2072.Contig2_All;Unigene3421_All;Unigene7913_All;Unigene8720_All;Unigene4357_All;Unigene9957_All;Unigene16821_All;CL2400.Contig1_All;Unigene8709_Al…
GO:0072522	purine-containing compound biosynthetic process	15	26	9.30734e-07	2.15996e-05	Unigene4357_All;CL3255.Contig2_All;CL2072.Contig1_All;Unigene2717_All;Unigene6638_All;Unigene6077_All;Unigene2681_All;Unigene380_All;Unigene5526_All;CL2072.Contig2_All;Unigene3421_All;Unigene16821_All;CL2400.Contig1_All;CL1459.Contig1_All;CL1459.Contig2_All
GO:0044711	single-organism biosynthetic process	33	92	9.3184e-07	2.15996e-05	CL2261.Contig2_All;Unigene8720_All;Unigene4678_All;Unigene4835_All;Unigene4601_All;Unigene2492_All;CL3255.Contig2_All;CL2072.Contig1_All;Unigene2717_All;Unigene6638_All;Unigene6077_All;Unigene2681_All;Unigene380_All;Unigene5526_All;CL2072.Contig2_All;Unigene3421_All;Unigene663_All;Unigene8743_All;Unigene4572_All;CL2092.Contig2_All;Unigene4244_All;Unigene16821_All;Unigene5547_All;CL2400.Contig1_Al…
GO:0009259	ribonucleotide metabolic process	23	53	1.01083e-06	2.28449e-05	Unigene7969_All;Unigene2548_All;Unigene2607_All;CL132.Contig3_All;CL3255.Contig2_All;CL2072.Contig1_All;Unigene2717_All;Unigene6638_All;Unigene6077_All;Unigene2681_All;Unigene380_All;Unigene5526_All;CL2072.Contig2_All;Unigene3421_All;CL2400.Contig1_All;CL1916.Contig1_All;Unigene6955_All;CL1238.Contig2_All;Unigene8557_All;Unigene16821_All;Unigene1767_All;Unigene5852_All;Unigene9776_All
GO:0008152	metabolic process	240	1287	1.06796e-06	2.35472e-05	CL3308.Contig1_All;Unigene1741_All;CL2436.Contig1_All;Unigene4439_All;CL1837.Contig2_All;CL2261.Contig2_All;Unigene7595_All;Unigene4360_All;CL1916.Contig1_All;Unigene3210_All;CL1550.Contig2_All;CL92.Contig1_All;CL1238.Contig2_All;CL2542.Contig1_All;CL1282.Contig1_All;CL122.Contig1_All;Unigene7560_All;CL1464.Contig3_All;CL185.Contig2_All;CL3328.Contig2_All;Unigene7969_All;Unigene2548_All;Unigene86…
GO:0009156	ribonucleoside monophosphate biosynthetic process	12	18	1.38716e-06	2.84999e-05	CL3255.Contig2_All;CL2072.Contig1_All;Unigene2717_All;Unigene6638_All;Unigene6077_All;Unigene2681_All;Unigene380_All;Unigene5526_All;CL2072.Contig2_All;Unigene3421_All;CL2400.Contig1_All;Unigene16821_All
GO:0042451	purine nucleoside biosynthetic process	12	18	1.38716e-06	2.84999e-05	CL3255.Contig2_All;CL2072.Contig1_All;Unigene2717_All;Unigene6638_All;Unigene6077_All;Unigene2681_All;Unigene380_All;Unigene5526_All;CL2072.Contig2_All;Unigene3421_All;Unigene16821_All;CL2400.Contig1_All
GO:0046129	purine ribonucleoside biosynthetic process	12	18	1.38716e-06	2.84999e-05	CL3255.Contig2_All;CL2072.Contig1_All;Unigene2717_All;Unigene6638_All;Unigene6077_All;Unigene2681_All;Unigene380_All;Unigene5526_All;CL2072.Contig2_All;Unigene3421_All;Unigene16821_All;CL2400.Contig1_All
GO:0009142	nucleoside triphosphate biosynthetic process	10	13	1.45189e-06	2.91669e-05	CL3255.Contig2_All;CL2072.Contig1_All;Unigene2717_All;Unigene6638_All;Unigene6077_All;Unigene2681_All;Unigene380_All;Unigene5526_All;CL2072.Contig2_All;Unigene3421_All
GO:0015980	energy derivation by oxidation of organic compounds	21	48	2.60442e-06	5.11824e-05	Unigene7969_All;Unigene2548_All;Unigene2607_All;CL132.Contig3_All;Unigene1723_All;Unigene8557_All;CL3222.Contig1_All;Unigene1719_All;Unigene6768_All;Unigene2682_All;Unigene7873_All;CL3211.Contig2_All;CL1383.Contig2_All;CL3222.Contig2_All;Unigene6956_All;Unigene2513_All;Unigene5326_All;Unigene5862_All;Unigene1767_All;Unigene5852_All;Unigene9776_All
GO:0009124	nucleoside monophosphate biosynthetic process	12	19	3.23922e-06	6.23032e-05	CL3255.Contig2_All;CL2072.Contig1_All;Unigene2717_All;Unigene6638_All;Unigene6077_All;Unigene2681_All;Unigene380_All;Unigene5526_All;CL2072.Contig2_All;Unigene3421_All;CL2400.Contig1_All;Unigene16821_All
GO:0019637	organophosphate metabolic process	38	119	3.77927e-06	7.11762e-05	CL2261.Contig2_All;Unigene7595_All;Unigene7969_All;Unigene2548_All;Unigene2607_All;CL132.Contig3_All;CL1179.Contig1_All;CL1179.Contig3_All;CL3255.Contig2_All;CL2072.Contig1_All;Unigene2717_All;Unigene6638_All;Unigene6077_All;Unigene2681_All;Unigene380_All;Unigene5526_All;CL2072.Contig2_All;Unigene3421_All;Unigene6642_All;CL2400.Contig1_All;Unigene8709_All;Unigene7899_All;CL1916.Contig1_All;Unigen…
GO:0006753	nucleoside phosphate metabolic process	29	81	4.66855e-06	8.44074e-05	CL2261.Contig2_All;Unigene7595_All;Unigene7969_All;Unigene2548_All;Unigene2607_All;CL132.Contig3_All;CL3255.Contig2_All;CL2072.Contig1_All;Unigene2717_All;Unigene6638_All;Unigene6077_All;Unigene2681_All;Unigene380_All;Unigene5526_All;CL2072.Contig2_All;Unigene3421_All;CL2400.Contig1_All;Unigene8709_All;CL1916.Contig1_All;Unigene6955_All;CL1238.Contig2_All;Unigene8557_All;Unigene8708_All;Unigene16…
GO:0009117	nucleotide metabolic process	29	81	4.66855e-06	8.44074e-05	CL2261.Contig2_All;Unigene7595_All;Unigene7969_All;Unigene2548_All;Unigene2607_All;CL132.Contig3_All;CL3255.Contig2_All;CL2072.Contig1_All;Unigene2717_All;Unigene6638_All;Unigene6077_All;Unigene2681_All;Unigene380_All;Unigene5526_All;CL2072.Contig2_All;Unigene3421_All;CL2400.Contig1_All;Unigene8709_All;CL1916.Contig1_All;Unigene6955_All;CL1238.Contig2_All;Unigene8557_All;Unigene8708_All;Unigene16…
GO:1902600	hydrogen ion transmembrane transport	11	17	6.10148e-06	0.000108152	CL3255.Contig2_All;CL2072.Contig1_All;Unigene2717_All;Unigene6638_All;Unigene6077_All;Unigene2681_All;Unigene380_All;Unigene5526_All;CL2072.Contig2_All;Unigene3421_All;Unigene4766_All
GO:0045333	cellular respiration	20	47	7.66946e-06	0.000133331	Unigene7969_All;Unigene2548_All;Unigene2607_All;CL132.Contig3_All;Unigene1723_All;Unigene8557_All;CL3222.Contig1_All;Unigene1719_All;Unigene6768_All;Unigene2682_All;Unigene7873_All;CL3211.Contig2_All;CL1383.Contig2_All;CL3222.Contig2_All;Unigene6956_All;Unigene5326_All;Unigene5862_All;Unigene1767_All;Unigene5852_All;Unigene9776_All
GO:0009072	aromatic amino acid family metabolic process	8	10	1.13504e-05	0.0001936	Unigene3857_All;Unigene4866_All;Unigene3505_All;Unigene6157_All;CL873.Contig3_All;CL873.Contig1_All;CL873.Contig4_All;CL873.Contig2_All
GO:1901605	alpha-amino acid metabolic process	16	34	1.37623e-05	0.000221875	CL3419.Contig2_All;CL3419.Contig1_All;Unigene4601_All;Unigene3857_All;Unigene2770_All;Unigene663_All;Unigene8743_All;Unigene486_All;Unigene4866_All;Unigene9965_All;CL873.Contig3_All;CL873.Contig1_All;CL873.Contig4_All;CL873.Contig2_All;Unigene4229_All;Unigene5448_All
GO:0009152	purine ribonucleotide biosynthetic process	12	21	1.39899e-05	0.000221875	CL3255.Contig2_All;CL2072.Contig1_All;Unigene2717_All;Unigene6638_All;Unigene6077_All;Unigene2681_All;Unigene380_All;Unigene5526_All;CL2072.Contig2_All;Unigene3421_All;CL2400.Contig1_All;Unigene16821_All
GO:0009163	nucleoside biosynthetic process	12	21	1.39899e-05	0.000221875	CL3255.Contig2_All;CL2072.Contig1_All;Unigene2717_All;Unigene6638_All;Unigene6077_All;Unigene2681_All;Unigene380_All;Unigene5526_All;CL2072.Contig2_All;Unigene3421_All;Unigene16821_All;CL2400.Contig1_All
GO:0042455	ribonucleoside biosynthetic process	12	21	1.39899e-05	0.000221875	CL3255.Contig2_All;CL2072.Contig1_All;Unigene2717_All;Unigene6638_All;Unigene6077_All;Unigene2681_All;Unigene380_All;Unigene5526_All;CL2072.Contig2_All;Unigene3421_All;Unigene16821_All;CL2400.Contig1_All
GO:0009074	aromatic amino acid family catabolic process	6	6	1.42422e-05	0.000221982	Unigene3857_All;CL873.Contig3_All;CL873.Contig1_All;Unigene4866_All;CL873.Contig4_All;CL873.Contig2_All
GO:1901659	glycosyl compound biosynthetic process	12	22	2.64875e-05	0.000405843	CL3255.Contig2_All;CL2072.Contig1_All;Unigene2717_All;Unigene6638_All;Unigene6077_All;Unigene2681_All;Unigene380_All;Unigene5526_All;CL2072.Contig2_All;Unigene3421_All;Unigene16821_All;CL2400.Contig1_All
GO:0006818	hydrogen transport	11	19	2.76316e-05	0.000409491	CL3255.Contig2_All;CL2072.Contig1_All;Unigene2717_All;Unigene6638_All;Unigene6077_All;Unigene2681_All;Unigene380_All;Unigene5526_All;CL2072.Contig2_All;Unigene3421_All;Unigene4766_All
GO:0015992	proton transport	11	19	2.76316e-05	0.000409491	CL3255.Contig2_All;CL2072.Contig1_All;Unigene2717_All;Unigene6638_All;Unigene6077_All;Unigene2681_All;Unigene380_All;Unigene5526_All;CL2072.Contig2_All;Unigene3421_All;Unigene4766_All
GO:0009060	aerobic respiration	12	23	4.76687e-05	0.000695041	Unigene8557_All;CL3222.Contig1_All;Unigene1719_All;Unigene6768_All;Unigene2682_All;Unigene7873_All;CL3211.Contig2_All;CL1383.Contig2_All;CL3222.Contig2_All;Unigene6956_All;Unigene5326_All;Unigene5862_All
GO:0009165	nucleotide biosynthetic process	16	38	7.57e-05	0.00106926	CL2261.Contig2_All;CL3255.Contig2_All;CL2072.Contig1_All;Unigene2717_All;Unigene6638_All;Unigene6077_All;Unigene2681_All;Unigene380_All;Unigene5526_All;CL2072.Contig2_All;Unigene3421_All;CL2400.Contig1_All;Unigene8709_All;Unigene16821_All;CL1459.Contig1_All;CL1459.Contig2_All
GO:1901293	nucleoside phosphate biosynthetic process	16	38	7.57e-05	0.00106926	CL2261.Contig2_All;CL3255.Contig2_All;CL2072.Contig1_All;Unigene2717_All;Unigene6638_All;Unigene6077_All;Unigene2681_All;Unigene380_All;Unigene5526_All;CL2072.Contig2_All;Unigene3421_All;CL2400.Contig1_All;Unigene8709_All;Unigene16821_All;CL1459.Contig1_All;CL1459.Contig2_All
GO:0009260	ribonucleotide biosynthetic process	12	24	8.20683e-05	0.00112409	CL3255.Contig2_All;CL2072.Contig1_All;Unigene2717_All;Unigene6638_All;Unigene6077_All;Unigene2681_All;Unigene380_All;Unigene5526_All;CL2072.Contig2_All;Unigene3421_All;CL2400.Contig1_All;Unigene16821_All
GO:0046390	ribose phosphate biosynthetic process	12	24	8.20683e-05	0.00112409	CL3255.Contig2_All;CL2072.Contig1_All;Unigene2717_All;Unigene6638_All;Unigene6077_All;Unigene2681_All;Unigene380_All;Unigene5526_All;CL2072.Contig2_All;Unigene3421_All;CL2400.Contig1_All;Unigene16821_All
GO:0006558	L-phenylalanine metabolic process	5	5	9.20706e-05	0.00118903	CL873.Contig3_All;CL873.Contig1_All;Unigene4866_All;CL873.Contig4_All;CL873.Contig2_All
GO:0006559	L-phenylalanine catabolic process	5	5	9.20706e-05	0.00118903	CL873.Contig3_All;CL873.Contig1_All;Unigene4866_All;CL873.Contig4_All;CL873.Contig2_All
GO:1902221	erythrose 4-phosphate/phosphoenolpyruvate family amino acid metabolic process	5	5	9.20706e-05	0.00118903	CL873.Contig3_All;CL873.Contig1_All;Unigene4866_All;CL873.Contig4_All;CL873.Contig2_All
GO:1902222	erythrose 4-phosphate/phosphoenolpyruvate family amino acid catabolic process	5	5	9.20706e-05	0.00118903	CL873.Contig3_All;CL873.Contig1_All;Unigene4866_All;CL873.Contig4_All;CL873.Contig2_All
GO:0006099	tricarboxylic acid cycle	9	15	0.00010705	0.00132566	CL3222.Contig1_All;Unigene1719_All;Unigene6768_All;Unigene2682_All;Unigene7873_All;CL3211.Contig2_All;CL1383.Contig2_All;CL3222.Contig2_All;Unigene6956_All
GO:0006101	citrate metabolic process	9	15	0.00010705	0.00132566	CL3222.Contig1_All;Unigene1719_All;Unigene6768_All;Unigene2682_All;Unigene7873_All;CL3211.Contig2_All;CL1383.Contig2_All;CL3222.Contig2_All;Unigene6956_All
GO:0072350	tricarboxylic acid metabolic process	9	15	0.00010705	0.00132566	CL3222.Contig1_All;Unigene1719_All;Unigene6768_All;Unigene2682_All;Unigene7873_All;CL3211.Contig2_All;CL1383.Contig2_All;CL3222.Contig2_All;Unigene6956_All
GO:0006520	cellular amino acid metabolic process	23	69	0.000169323	0.00206848	CL3308.Contig1_All;Unigene8644_All;Unigene8720_All;Unigene4678_All;CL3419.Contig2_All;CL3419.Contig1_All;Unigene4601_All;Unigene3857_All;Unigene2770_All;Unigene663_All;Unigene8743_All;Unigene486_All;CL1710.Contig2_All;Unigene4866_All;Unigene3505_All;Unigene6157_All;Unigene9965_All;CL873.Contig3_All;CL873.Contig1_All;CL873.Contig4_All;CL873.Contig2_All;Unigene4229_All;Unigene5448_All
GO:1901362	organic cyclic compound biosynthetic process	27	87	0.000182223	0.00219639	CL2261.Contig2_All;Unigene4835_All;Unigene4357_All;CL3255.Contig2_All;CL2072.Contig1_All;Unigene2717_All;Unigene6638_All;Unigene6077_All;Unigene2681_All;Unigene380_All;Unigene5526_All;CL2072.Contig2_All;Unigene3421_All;Unigene663_All;Unigene8743_All;CL2092.Contig2_All;Unigene16821_All;CL2400.Contig1_All;Unigene8709_All;Unigene9385_All;CL2133.Contig2_All;Unigene7741_All;CL2133.Contig1_All;CL1459.C…
GO:0019439	aromatic compound catabolic process	9	16	0.000211238	0.00251262	CL3419.Contig2_All;CL3419.Contig1_All;Unigene3857_All;Unigene8720_All;CL873.Contig3_All;CL873.Contig1_All;Unigene4866_All;CL873.Contig4_All;CL873.Contig2_All
GO:0005975	carbohydrate metabolic process	26	84	0.000252614	0.0029176	CL3211.Contig2_All;Unigene5985_All;CL247.Contig2_All;CL247.Contig4_All;Unigene5607_All;Unigene5547_All;CL1232.Contig2_All;Unigene4360_All;CL2876.Contig2_All;Unigene34092_All;CL1232.Contig3_All;Unigene6801_All;Unigene3210_All;CL1232.Contig1_All;Unigene8796_All;Unigene5851_All;Unigene2144_All;CL1916.Contig1_All;Unigene6955_All;CL1238.Contig2_All;Unigene2513_All;CL1179.Contig1_All;CL1179.Contig3_All…
GO:0098655	cation transmembrane transport	13	30	0.000258194	0.0029176	CL3255.Contig2_All;CL2072.Contig1_All;Unigene2717_All;Unigene6638_All;Unigene6077_All;Unigene2681_All;Unigene380_All;Unigene5526_All;CL2072.Contig2_All;Unigene3421_All;Unigene33186_All;CL1505.Contig2_All;Unigene4766_All
GO:0098660	inorganic ion transmembrane transport	13	30	0.000258194	0.0029176	CL3255.Contig2_All;CL2072.Contig1_All;Unigene2717_All;Unigene6638_All;Unigene6077_All;Unigene2681_All;Unigene380_All;Unigene5526_All;CL2072.Contig2_All;Unigene3421_All;Unigene33186_All;CL1505.Contig2_All;Unigene4766_All
GO:0098662	inorganic cation transmembrane transport	13	30	0.000258194	0.0029176	CL3255.Contig2_All;CL2072.Contig1_All;Unigene2717_All;Unigene6638_All;Unigene6077_All;Unigene2681_All;Unigene380_All;Unigene5526_All;CL2072.Contig2_All;Unigene3421_All;Unigene33186_All;CL1505.Contig2_All;Unigene4766_All
GO:0034220	ion transmembrane transport	14	34	0.000286472	0.00319717	Unigene6677_All;CL3255.Contig2_All;CL2072.Contig1_All;Unigene2717_All;Unigene6638_All;Unigene6077_All;Unigene2681_All;Unigene380_All;Unigene5526_All;CL2072.Contig2_All;Unigene3421_All;Unigene33186_All;CL1505.Contig2_All;Unigene4766_All
GO:0044699	single-organism process	190	1028	0.000323618	0.00356769	Unigene2014_All;CL3308.Contig1_All;CL2261.Contig2_All;Unigene7595_All;Unigene6901_All;CL949.Contig2_All;CL949.Contig1_All;Unigene2492_All;Unigene7969_All;Unigene2548_All;Unigene9385_All;Unigene4959_All;Unigene3017_All;Unigene8644_All;Unigene3674_All;CL526.Contig1_All;Unigene28052_All;Unigene5717_All;Unigene6444_All;Unigene30390_All;Unigene577_All;Unigene543_All;Unigene3344_All;Unigene3857_All;CL7…
GO:0018130	heterocycle biosynthetic process	26	86	0.00038425	0.00412234	CL2261.Contig2_All;Unigene4357_All;CL3255.Contig2_All;CL2072.Contig1_All;Unigene2717_All;Unigene6638_All;Unigene6077_All;Unigene2681_All;Unigene380_All;Unigene5526_All;CL2072.Contig2_All;Unigene3421_All;Unigene663_All;Unigene8743_All;CL2092.Contig2_All;Unigene16821_All;CL2400.Contig1_All;Unigene8709_All;Unigene9385_All;CL2133.Contig2_All;Unigene7741_All;CL2133.Contig1_All;CL1459.Contig1_All;CL145…
GO:0016054	organic acid catabolic process	9	17	0.000387609	0.00412234	CL3419.Contig2_All;CL3419.Contig1_All;Unigene3857_All;Unigene10076_All;CL873.Contig3_All;CL873.Contig1_All;Unigene4866_All;CL873.Contig4_All;CL873.Contig2_All
GO:0046395	carboxylic acid catabolic process	9	17	0.000387609	0.00412234	CL3419.Contig2_All;CL3419.Contig1_All;Unigene3857_All;Unigene10076_All;CL873.Contig3_All;CL873.Contig1_All;Unigene4866_All;CL873.Contig4_All;CL873.Contig2_All
GO:0006072	glycerol-3-phosphate metabolic process	5	6	0.000481212	0.00505832	CL3054.Contig1_All;Unigene3210_All;CL1232.Contig2_All;CL1232.Contig3_All;CL1232.Contig1_All
GO:1901565	organonitrogen compound catabolic process	11	25	0.000666897	0.00687824	CL3419.Contig2_All;CL3419.Contig1_All;Unigene6801_All;Unigene3857_All;Unigene8720_All;CL873.Contig3_All;CL873.Contig1_All;Unigene4866_All;CL873.Contig4_All;CL873.Contig2_All;Unigene9965_All
GO:1901361	organic cyclic compound catabolic process	9	18	0.000669563	0.00687824	CL3419.Contig2_All;CL3419.Contig1_All;Unigene3857_All;Unigene8720_All;CL873.Contig3_All;CL873.Contig1_All;Unigene4866_All;CL873.Contig4_All;CL873.Contig2_All
GO:0032787	monocarboxylic acid metabolic process	12	29	0.000745977	0.00757711	Unigene10076_All;CL1852.Contig3_All;CL3419.Contig2_All;CL3419.Contig1_All;CL2092.Contig2_All;CL1916.Contig1_All;Unigene6955_All;CL1238.Contig2_All;CL1323.Contig3_All;Unigene4813_All;Unigene4940_All;CL1681.Contig2_All
GO:0009063	cellular amino acid catabolic process	8	15	0.000783623	0.00778457	CL3419.Contig2_All;CL3419.Contig1_All;Unigene3857_All;CL873.Contig3_All;CL873.Contig1_All;Unigene4866_All;CL873.Contig4_All;CL873.Contig2_All
GO:1901606	alpha-amino acid catabolic process	8	15	0.000783623	0.00778457	CL3419.Contig2_All;CL3419.Contig1_All;Unigene3857_All;CL873.Contig3_All;CL873.Contig1_All;Unigene4866_All;CL873.Contig4_All;CL873.Contig2_All
GO:0019438	aromatic compound biosynthetic process	23	76	0.000825247	0.00810895	CL2261.Contig2_All;Unigene4357_All;CL3255.Contig2_All;CL2072.Contig1_All;Unigene2717_All;Unigene6638_All;Unigene6077_All;Unigene2681_All;Unigene380_All;Unigene5526_All;CL2072.Contig2_All;Unigene3421_All;Unigene16821_All;CL2400.Contig1_All;Unigene8709_All;Unigene9385_All;CL2133.Contig2_All;Unigene7741_All;CL2133.Contig1_All;CL1459.Contig1_All;CL1459.Contig2_All;Unigene5448_All;Unigene5948_All
GO:0090407	organophosphate biosynthetic process	17	50	0.000944278	0.00917879	CL2261.Contig2_All;CL3255.Contig2_All;CL2072.Contig1_All;Unigene2717_All;Unigene6638_All;Unigene6077_All;Unigene2681_All;Unigene380_All;Unigene5526_All;CL2072.Contig2_All;Unigene3421_All;CL2400.Contig1_All;Unigene8709_All;Unigene7899_All;Unigene16821_All;CL1459.Contig1_All;CL1459.Contig2_All
GO:0044282	small molecule catabolic process	11	26	0.000996618	0.0095845	CL3419.Contig2_All;CL3419.Contig1_All;Unigene3857_All;Unigene10076_All;CL247.Contig2_All;CL247.Contig4_All;CL873.Contig3_All;CL873.Contig1_All;Unigene4866_All;CL873.Contig4_All;CL873.Contig2_All
GO:0044712	single-organism catabolic process	15	42	0.00105715	0.0100596	CL3419.Contig2_All;CL3419.Contig1_All;Unigene3857_All;Unigene10076_All;CL247.Contig2_All;CL247.Contig4_All;Unigene8720_All;CL1916.Contig1_All;Unigene6955_All;CL1238.Contig2_All;CL873.Contig3_All;CL873.Contig1_All;Unigene4866_All;CL873.Contig4_All;CL873.Contig2_All
GO:1901137	carbohydrate derivative biosynthetic process	17	51	0.0012176	0.0114657	CL2261.Contig2_All;CL3255.Contig2_All;CL2072.Contig1_All;Unigene2717_All;Unigene6638_All;Unigene6077_All;Unigene2681_All;Unigene380_All;Unigene5526_All;CL2072.Contig2_All;Unigene3421_All;Unigene5607_All;Unigene16821_All;CL2400.Contig1_All;Unigene1577_All;Unigene2934_All;Unigene4525_All
GO:0052646	alditol phosphate metabolic process	5	7	0.00146796	0.0136808	CL3054.Contig1_All;Unigene3210_All;CL1232.Contig2_All;CL1232.Contig3_All;CL1232.Contig1_All
GO:0009058	biosynthetic process	70	328	0.00183756	0.0169505	CL3308.Contig1_All;CL2261.Contig2_All;CL3328.Contig2_All;Unigene8720_All;Unigene4678_All;Unigene4835_All;Unigene4357_All;Unigene4601_All;Unigene2492_All;CL3255.Contig2_All;CL2072.Contig1_All;Unigene2717_All;Unigene6638_All;Unigene6077_All;Unigene2681_All;Unigene380_All;Unigene5526_All;CL2072.Contig2_All;Unigene3421_All;CL1466.Contig2_All;CL3076.Contig2_All;CL1110.Contig2_All;Unigene7610_All;CL341…
GO:0034654	nucleobase-containing compound biosynthetic process	20	68	0.00263792	0.0240877	CL2261.Contig2_All;CL3255.Contig2_All;CL2072.Contig1_All;Unigene2717_All;Unigene6638_All;Unigene6077_All;Unigene2681_All;Unigene380_All;Unigene5526_All;CL2072.Contig2_All;Unigene3421_All;Unigene16821_All;CL2400.Contig1_All;Unigene8709_All;Unigene9385_All;CL2133.Contig2_All;Unigene7741_All;CL2133.Contig1_All;CL1459.Contig1_All;CL1459.Contig2_All
GO:0022900	electron transport chain	13	37	0.00269495	0.0243623	Unigene7969_All;Unigene2548_All;Unigene2607_All;CL132.Contig3_All;Unigene1723_All;Unigene6768_All;CL132.Contig9_All;Unigene8557_All;Unigene5326_All;Unigene5862_All;Unigene1767_All;Unigene5852_All;Unigene9776_All
GO:0015672	monovalent inorganic cation transport	11	29	0.00286327	0.0256277	CL3255.Contig2_All;CL2072.Contig1_All;Unigene2717_All;Unigene6638_All;Unigene6077_All;Unigene2681_All;Unigene380_All;Unigene5526_All;CL2072.Contig2_All;Unigene3421_All;Unigene4766_All
GO:0046168	glycerol-3-phosphate catabolic process	3	3	0.00381793	0.0338373	CL1232.Contig2_All;CL1232.Contig3_All;CL1232.Contig1_All
GO:0044763	single-organism cellular process	140	755	0.00428712	0.0376268	CL3308.Contig1_All;CL2261.Contig2_All;Unigene7595_All;Unigene2492_All;Unigene7969_All;Unigene2548_All;Unigene9385_All;Unigene4959_All;Unigene3017_All;Unigene8644_All;Unigene2607_All;CL132.Contig3_All;Unigene8720_All;CL526.Contig1_All;Unigene5717_All;Unigene6444_All;Unigene33207_All;Unigene4678_All;CL3419.Contig2_All;CL3419.Contig1_All;Unigene33888_All;Unigene4229_All;CL1059.Contig1_All;Unigene331…
GO:1901360	organic cyclic compound metabolic process	67	323	0.00501418	0.0435848	CL3308.Contig1_All;CL2261.Contig2_All;Unigene7595_All;CL122.Contig1_All;Unigene7560_All;CL1464.Contig3_All;CL185.Contig2_All;Unigene7969_All;Unigene2548_All;Unigene2607_All;CL132.Contig3_All;CL3419.Contig2_All;CL3419.Contig1_All;Unigene4835_All;Unigene4229_All;Unigene4357_All;Unigene2492_All;CL3255.Contig2_All;CL2072.Contig1_All;Unigene2717_All;Unigene6638_All;Unigene6077_All;Unigene2681_All;Unig…
GO:0043648	dicarboxylic acid metabolic process	5	9	0.00670285	0.057164	CL3419.Contig2_All;CL3419.Contig1_All;Unigene5985_All;Unigene8506_All;Unigene6956_All
GO:1901136	carbohydrate derivative catabolic process	5	9	0.00670285	0.057164	Unigene6801_All;Unigene8720_All;CL1232.Contig2_All;CL1232.Contig3_All;CL1232.Contig1_All
GO:0022904	respiratory electron transport chain	10	28	0.00727536	0.0614666	Unigene7969_All;Unigene2548_All;Unigene2607_All;CL132.Contig3_All;Unigene1723_All;Unigene5326_All;Unigene5862_All;Unigene1767_All;Unigene5852_All;Unigene9776_All
GO:0044723	single-organism carbohydrate metabolic process	13	41	0.00735057	0.061527	CL247.Contig2_All;CL247.Contig4_All;Unigene5607_All;Unigene5547_All;CL1916.Contig1_All;Unigene6955_All;CL1238.Contig2_All;Unigene2513_All;CL1179.Contig1_All;CL1179.Contig3_All;Unigene1577_All;Unigene2934_All;Unigene4525_All
GO:0009056	catabolic process	24	94	0.00782251	0.0642868	CL3419.Contig2_All;CL3419.Contig1_All;Unigene6801_All;Unigene5882_All;Unigene3857_All;Unigene10076_All;CL247.Contig2_All;CL247.Contig4_All;Unigene458_All;Unigene8720_All;CL1916.Contig1_All;Unigene6955_All;CL1238.Contig2_All;CL1232.Contig2_All;CL1232.Contig3_All;CL1232.Contig1_All;Unigene3764_All;Unigene8985_All;CL873.Contig3_All;CL873.Contig1_All;Unigene4866_All;CL873.Contig4_All;CL873.Contig2_Al…
GO:1901575	organic substance catabolic process	24	94	0.00782251	0.0642868	CL3419.Contig2_All;CL3419.Contig1_All;Unigene6801_All;Unigene5882_All;Unigene3857_All;Unigene10076_All;CL247.Contig2_All;CL247.Contig4_All;Unigene458_All;Unigene8720_All;CL1916.Contig1_All;Unigene6955_All;CL1238.Contig2_All;CL1232.Contig2_All;CL1232.Contig3_All;CL1232.Contig1_All;Unigene3764_All;Unigene8985_All;CL873.Contig3_All;CL873.Contig1_All;Unigene4866_All;CL873.Contig4_All;CL873.Contig2_Al…
GO:0006812	cation transport	17	61	0.00980015	0.0798139	CL2200.Contig2_All;CL3255.Contig2_All;CL2072.Contig1_All;Unigene2717_All;Unigene6638_All;Unigene6077_All;Unigene2681_All;Unigene380_All;Unigene5526_All;CL2072.Contig2_All;Unigene3421_All;Unigene33186_All;CL1505.Contig2_All;Unigene4766_All;CL480.Contig1_All;CL480.Contig6_All;Unigene33136_All
GO:0006725	cellular aromatic compound metabolic process	63	309	0.00991059	0.0799926	CL3308.Contig1_All;CL2261.Contig2_All;Unigene7595_All;CL122.Contig1_All;Unigene7560_All;CL1464.Contig3_All;CL185.Contig2_All;Unigene7969_All;Unigene2548_All;Unigene2607_All;CL132.Contig3_All;CL3419.Contig2_All;CL3419.Contig1_All;Unigene4229_All;Unigene4357_All;CL1282.Contig1_All;Unigene2492_All;CL3255.Contig2_All;CL2072.Contig1_All;Unigene2717_All;Unigene6638_All;Unigene6077_All;Unigene2681_All;U…
GO:0042773	ATP synthesis coupled electron transport	7	17	0.0102222	0.081778	Unigene7969_All;Unigene2548_All;Unigene2607_All;CL132.Contig3_All;Unigene1767_All;Unigene5852_All;Unigene9776_All
GO:0006119	oxidative phosphorylation	8	21	0.0104461	0.0828355	Unigene7969_All;Unigene2548_All;Unigene2607_All;CL132.Contig3_All;Unigene8557_All;Unigene1767_All;Unigene5852_All;Unigene9776_All
GO:1901566	organonitrogen compound biosynthetic process	44	203	0.0106939	0.0840636	CL3308.Contig1_All;Unigene8720_All;Unigene4678_All;Unigene4357_All;Unigene4601_All;CL3255.Contig2_All;CL2072.Contig1_All;Unigene2717_All;Unigene6638_All;Unigene6077_All;Unigene2681_All;Unigene380_All;Unigene5526_All;CL2072.Contig2_All;Unigene3421_All;CL1466.Contig2_All;CL3076.Contig2_All;Unigene663_All;Unigene8743_All;CL1710.Contig2_All;Unigene4244_All;Unigene16821_All;CL2400.Contig1_All;Unigene8…
GO:0006807	nitrogen compound metabolic process	93	486	0.0109732	0.0855153	CL3308.Contig1_All;CL2261.Contig2_All;Unigene7595_All;CL122.Contig1_All;Unigene7560_All;CL1464.Contig3_All;CL185.Contig2_All;Unigene7969_All;Unigene2548_All;Unigene8644_All;CL776.Contig1_All;CL3256.Contig1_All;Unigene2607_All;CL132.Contig3_All;Unigene8720_All;Unigene4678_All;CL3419.Contig2_All;CL3419.Contig1_All;Unigene6801_All;Unigene4229_All;Unigene4357_All;Unigene4601_All;Unigene2492_All;CL325…
GO:0016052	carbohydrate catabolic process	5	10	0.0117055	0.0889222	CL247.Contig2_All;CL247.Contig4_All;CL1916.Contig1_All;Unigene6955_All;CL1238.Contig2_All
GO:0042775	mitochondrial ATP synthesis coupled electron transport	5	10	0.0117055	0.0889222	Unigene7969_All;Unigene2548_All;Unigene1767_All;Unigene5852_All;Unigene9776_All
GO:0044724	single-organism carbohydrate catabolic process	5	10	0.0117055	0.0889222	CL247.Contig2_All;CL247.Contig4_All;CL1916.Contig1_All;Unigene6955_All;CL1238.Contig2_All
GO:0019362	pyridine nucleotide metabolic process	6	14	0.013925	0.103182	Unigene7595_All;Unigene8709_All;CL1916.Contig1_All;Unigene6955_All;CL1238.Contig2_All;Unigene8708_All
GO:0046496	nicotinamide nucleotide metabolic process	6	14	0.013925	0.103182	Unigene7595_All;Unigene8709_All;CL1916.Contig1_All;Unigene6955_All;CL1238.Contig2_All;Unigene8708_All
GO:0072524	pyridine-containing compound metabolic process	6	14	0.013925	0.103182	Unigene7595_All;Unigene8709_All;CL1916.Contig1_All;Unigene6955_All;CL1238.Contig2_All;Unigene8708_All
GO:0008652	cellular amino acid biosynthetic process	7	18	0.0145289	0.106782	Unigene8720_All;Unigene4678_All;Unigene4601_All;Unigene663_All;Unigene8743_All;Unigene9965_All;Unigene5448_All
GO:0055085	transmembrane transport	28	121	0.0170812	0.124527	Unigene6677_All;CL3255.Contig2_All;CL2072.Contig1_All;Unigene2717_All;Unigene6638_All;Unigene6077_All;Unigene2681_All;Unigene380_All;Unigene5526_All;CL2072.Contig2_All;Unigene3421_All;Unigene33186_All;CL1505.Contig2_All;Unigene104_All;Unigene4766_All;Unigene4470_All;CL1521.Contig1_All;Unigene5111_All;Unigene2014_All;CL1560.Contig2_All;CL2200.Contig2_All;Unigene34375_All;Unigene5871_All;Unigene478…
GO:0016053	organic acid biosynthetic process	9	27	0.017476	0.125383	Unigene8720_All;Unigene4678_All;Unigene4601_All;Unigene663_All;Unigene8743_All;CL2092.Contig2_All;CL1323.Contig3_All;Unigene9965_All;Unigene5448_All
GO:0046394	carboxylic acid biosynthetic process	9	27	0.017476	0.125383	Unigene8720_All;Unigene4678_All;Unigene4601_All;Unigene663_All;Unigene8743_All;CL2092.Contig2_All;CL1323.Contig3_All;Unigene9965_All;Unigene5448_All
GO:0044262	cellular carbohydrate metabolic process	5	11	0.0187503	0.133467	CL3211.Contig2_All;Unigene5985_All;CL247.Contig2_All;CL247.Contig4_All;Unigene2513_All
GO:0044283	small molecule biosynthetic process	10	32	0.0199897	0.141177	Unigene8720_All;Unigene4678_All;Unigene4601_All;Unigene663_All;Unigene8743_All;CL2092.Contig2_All;Unigene5547_All;CL1323.Contig3_All;Unigene9965_All;Unigene5448_All
GO:1901576	organic substance biosynthetic process	61	308	0.0208731	0.146274	CL3308.Contig1_All;CL2261.Contig2_All;Unigene8720_All;Unigene4678_All;Unigene4835_All;Unigene4357_All;Unigene4601_All;Unigene2492_All;CL3255.Contig2_All;CL2072.Contig1_All;Unigene2717_All;Unigene6638_All;Unigene6077_All;Unigene2681_All;Unigene380_All;Unigene5526_All;CL2072.Contig2_All;Unigene3421_All;CL1466.Contig2_All;CL3076.Contig2_All;Unigene663_All;Unigene8743_All;CL1710.Contig2_All;CL2092.Co…
GO:0044249	cellular biosynthetic process	60	304	0.0235269	0.15164	CL3308.Contig1_All;CL2261.Contig2_All;Unigene8720_All;Unigene4678_All;Unigene4357_All;Unigene4601_All;Unigene2492_All;CL3255.Contig2_All;CL2072.Contig1_All;Unigene2717_All;Unigene6638_All;Unigene6077_All;Unigene2681_All;Unigene380_All;Unigene5526_All;CL2072.Contig2_All;Unigene3421_All;CL1466.Contig2_All;CL3076.Contig2_All;Unigene663_All;Unigene8743_All;CL1710.Contig2_All;Unigene4572_All;CL2092.Co…
GO:0044237	cellular metabolic process	154	876	0.0244857	0.15164	CL3308.Contig1_All;Unigene1741_All;CL2436.Contig1_All;Unigene4439_All;CL1837.Contig2_All;CL2261.Contig2_All;Unigene7595_All;Unigene4360_All;CL1916.Contig1_All;Unigene3210_All;CL1550.Contig2_All;CL92.Contig1_All;CL1238.Contig2_All;CL2542.Contig1_All;CL1282.Contig1_All;CL122.Contig1_All;Unigene7560_All;CL1464.Contig3_All;CL185.Contig2_All;Unigene7969_All;Unigene2548_All;Unigene8644_All;Unigene2607_…
GO:0006122	mitochondrial electron transport, ubiquinol to cytochrome c	2	2	0.0244906	0.15164	Unigene7969_All;Unigene2548_All
GO:0006547	histidine metabolic process	2	2	0.0244906	0.15164	CL3419.Contig2_All;CL3419.Contig1_All
GO:0006548	histidine catabolic process	2	2	0.0244906	0.15164	CL3419.Contig2_All;CL3419.Contig1_All
GO:0006561	proline biosynthetic process	2	2	0.0244906	0.15164	Unigene663_All;Unigene8743_All
GO:0007629	flight behavior	2	2	0.0244906	0.15164	CL949.Contig2_All;CL949.Contig1_All
GO:0008344	adult locomotory behavior	2	2	0.0244906	0.15164	CL949.Contig2_All;CL949.Contig1_All
GO:0009081	branched-chain amino acid metabolic process	2	2	0.0244906	0.15164	Unigene4678_All;Unigene4229_All
GO:0015942	formate metabolic process	2	2	0.0244906	0.15164	CL3419.Contig2_All;CL3419.Contig1_All
GO:0019556	histidine catabolic process to glutamate and formamide	2	2	0.0244906	0.15164	CL3419.Contig2_All;CL3419.Contig1_All
GO:0019557	histidine catabolic process to glutamate and formate	2	2	0.0244906	0.15164	CL3419.Contig2_All;CL3419.Contig1_All
GO:0030534	adult behavior	2	2	0.0244906	0.15164	CL949.Contig2_All;CL949.Contig1_All
GO:0043606	formamide metabolic process	2	2	0.0244906	0.15164	CL3419.Contig2_All;CL3419.Contig1_All
GO:0051764	actin crosslink formation	2	2	0.0244906	0.15164	CL949.Contig2_All;CL949.Contig1_All
GO:0052803	imidazole-containing compound metabolic process	2	2	0.0244906	0.15164	CL3419.Contig2_All;CL3419.Contig1_All
GO:0052805	imidazole-containing compound catabolic process	2	2	0.0244906	0.15164	CL3419.Contig2_All;CL3419.Contig1_All
GO:0044270	cellular nitrogen compound catabolic process	5	12	0.0281035	0.172184	CL3419.Contig2_All;CL3419.Contig1_All;Unigene3857_All;Unigene8720_All;Unigene9965_All
GO:0006733	oxidoreduction coenzyme metabolic process	6	16	0.0281894	0.172184	Unigene7595_All;Unigene8709_All;CL1916.Contig1_All;Unigene6955_All;CL1238.Contig2_All;Unigene8708_All
GO:0043065	positive regulation of apoptotic process	3	5	0.0298268	0.180963	CL2384.Contig2_All;CL2384.Contig1_All;Unigene2492_All
GO:0044248	cellular catabolic process	17	69	0.03287	0.198096	CL3419.Contig2_All;CL3419.Contig1_All;Unigene5882_All;Unigene3857_All;Unigene10076_All;CL247.Contig2_All;CL247.Contig4_All;Unigene458_All;Unigene8720_All;Unigene3764_All;Unigene8985_All;CL873.Contig3_All;CL873.Contig1_All;Unigene4866_All;CL873.Contig4_All;CL873.Contig2_All;Unigene9965_All
GO:0051186	cofactor metabolic process	11	40	0.0382334	0.228894	Unigene7595_All;CL2092.Contig2_All;Unigene8709_All;CL1916.Contig1_All;Unigene6955_All;CL1238.Contig2_All;Unigene486_All;Unigene8708_All;CL1681.Contig2_All;Unigene5448_All;Unigene5948_All
GO:0009112	nucleobase metabolic process	4	9	0.0388823	0.229736	Unigene4229_All;Unigene7913_All;CL2261.Contig2_All;Unigene8720_All
GO:0009132	nucleoside diphosphate metabolic process	4	9	0.0388823	0.229736	CL2261.Contig2_All;CL1916.Contig1_All;Unigene6955_All;CL1238.Contig2_All
GO:0006631	fatty acid metabolic process	6	18	0.0497201	0.291132	Unigene10076_All;CL1852.Contig3_All;CL2092.Contig2_All;CL1323.Contig3_All;Unigene4813_All;Unigene4940_All

## Sheet: XF_XL_DOWN
Significantly enriched KEGG pathways
KEGG_A_class	KEGG_B_class	Pathway	out (5189)	All (9403)	Pvalue	Qvalue	Pathway ID	Genes	K_IDs
Cellular Processes	Cell growth and death	Cell cycle	127	187	0.000226691	0.00524876	ko04110	CL92.Contig1_All;CL92.Contig2_All;CL178.Contig2_All;CL435.Contig1_All;CL435.Contig2_All;CL460.Contig1_All;CL543.Contig1_All;CL543.Contig2_All;CL547.Contig1_All;CL547.Contig2_All;CL667.Contig1_All;CL767.Contig3_All;CL961.Contig1_All;CL1037.Contig1_All;CL1037.Contig2_All;CL1362.Contig1_All;CL1362.Contig3_All;CL1555.Contig1_All;CL1834.Contig1_All;CL1834.Contig2_All;CL2200.Contig1_All;CL2200.Contig2_…	K02089+K02089+K04498+K02202+K02202+K06630+K03350+K03350+K02216+K02216+K06634+K03083+K03875+K02087+K02087+K05868+K05868+K10500+K06067+K06067+K03351+K03351+K04501+K03875+K03875+K03083+K02608+K03347+K04451+K03358+K03358+K03363+K03363+K02209+K02209+K03364+K03350+K03349+K03350+K03351+K04681+K03364+K03868+K06619+K06630+K03083+K04682+K04451+K03094+K02089+K03354+K03357+K06631+K02604+K04802+K04498+K06643+…
Cellular Processes	Cell growth and death	Oocyte meiosis	91	132	0.00079783	0.0120073	ko04114	CL304.Contig2_All;CL460.Contig1_All;CL543.Contig1_All;CL543.Contig2_All;CL741.Contig1_All;CL741.Contig2_All;CL1037.Contig1_All;CL1037.Contig2_All;CL1362.Contig1_All;CL1362.Contig3_All;CL1484.Contig1_All;CL1484.Contig2_All;CL1728.Contig1_All;CL1952.Contig1_All;CL1952.Contig2_All;CL2200.Contig1_All;CL2200.Contig2_All;CL2321.Contig1_All;CL2583.Contig1_All;CL2583.Contig2_All;CL2980.Contig3_All;CL3058…	K02183+K06630+K03350+K03350+K02183+K02183+K02087+K02087+K05868+K05868+K02183+K02183+K04348+K11584+K11584+K03351+K03351+K02183+K08836+K08836+K03347+K11481+K11481+K03358+K03358+K03363+K03363+K03350+K03349+K03350+K03351+K03362+K03868+K06630+K02183+K11584+K03094+K06269+K04345+K03354+K04368+K04382+K04371+K03357+K06631+K06268+K08042+K03347+K06631+K06269+K03456+K02183+K02183+K03350+K04441+K06669+K11584+…
Cellular Processes	Cell growth and death	p53 signaling pathway	58	84	0.00641043	0.0602981	ko04115	CL92.Contig1_All;CL92.Contig2_All;CL547.Contig1_All;CL547.Contig2_All;CL563.Contig1_All;CL563.Contig2_All;CL603.Contig1_All;CL603.Contig2_All;CL875.Contig1_All;CL875.Contig2_All;CL1026.Contig1_All;CL1026.Contig2_All;CL1037.Contig1_All;CL1037.Contig2_All;CL1362.Contig1_All;CL1362.Contig3_All;CL1413.Contig1_All;CL2261.Contig1_All;CL2261.Contig2_All;CL2305.Contig1_All;CL2305.Contig2_All;CL2727.Conti…	K02089+K02089+K02216+K02216+K10134+K10134+K10135+K10135+K04506+K04506+K01110+K01110+K02087+K02087+K05868+K05868+K07207+K10808+K10808+K10140+K10140+K10148+K10148+K04451+K10148+K10136+K04451+K02089+K10147+K10130+K06643+K10130+K04506+K06509+K04596+K10141+K04596+K04506+K07207+K04596+K10143+K02206+K02084+K06641+K02089+K05868+K10144+K07207+K06643+K07207+K10151+K06641+K02087+K02084+K06626+K04728+K02084+…
Cellular Processes	Transport and catabolism	Peroxisome	115	170	0.000557371	0.00898046	ko04146	CL29.Contig1_All;CL29.Contig2_All;CL29.Contig4_All;CL29.Contig5_All;CL68.Contig1_All;CL135.Contig1_All;CL135.Contig2_All;CL205.Contig2_All;CL392.Contig2_All;CL392.Contig3_All;CL497.Contig1_All;CL497.Contig2_All;CL497.Contig3_All;CL497.Contig4_All;CL605.Contig4_All;CL1128.Contig1_All;CL1128.Contig2_All;CL1128.Contig3_All;CL1301.Contig2_All;CL1301.Contig3_All;CL1301.Contig4_All;CL1301.Contig5_All;C…	K13356+K13356+K13356+K13356+K13356+K11517+K11517+K13355+K04565+K04565+K13348+K13348+K13348+K13348+K11147+K00106+K00106+K00106+K13356+K13356+K13356+K13356+K03781+K00273+K00477+K00477+K13337+K13337+K13239+K13239+K13356+K13356+K00232+K07753+K01897+K01897+K01897+K11147+K11147+K13356+K13348+K13348+K04565+K11187+K13356+K13356+K13356+K13356+K00273+K00273+K00273+K00624+K01640+K01640+K12405+K12405+K04564+…
Environmental Information Processing	Signal transduction	AMPK signaling pathway	91	143	0.0241447	0.148317	ko04152	CL49.Contig1_All;CL732.Contig2_All;CL752.Contig1_All;CL752.Contig2_All;CL952.Contig1_All;CL980.Contig1_All;CL1081.Contig2_All;CL1179.Contig1_All;CL1179.Contig3_All;CL1179.Contig5_All;CL1238.Contig1_All;CL1323.Contig3_All;CL1413.Contig1_All;CL1849.Contig2_All;CL1849.Contig3_All;CL1952.Contig1_All;CL1952.Contig2_All;CL1983.Contig1_All;CL1983.Contig2_All;CL1983.Contig3_All;CL2195.Contig1_All;CL2195.…	K01103+K08271+K08269+K08269+K07206+K07881+K00665+K01103+K01103+K01103+K00850+K00507+K07207+K08765+K08765+K11584+K11584+K06276+K06276+K06276+K04427+K04427+K07359+K07359+K07297+K07297+K07359+K07359+K07188+K00507+K00507+K00507+K07200+K07200+K11411+K08272+K07208+K04354+K00693+K11584+K07203+K08269+K07188+K04382+K01103+K07298+K07203+K02649+K07201+K07197+K09048+K01596+K03841+K04456+K11583+K01578+K07901+…
Environmental Information Processing	Signal transduction	FoxO signaling pathway	76	120	0.0424744	0.216692	ko04068	CL178.Contig2_All;CL961.Contig1_All;CL1026.Contig1_All;CL1026.Contig2_All;CL1157.Contig1_All;CL1157.Contig2_All;CL1157.Contig3_All;CL1342.Contig2_All;CL1342.Contig3_All;CL1348.Contig2_All;CL1362.Contig1_All;CL1362.Contig3_All;CL1692.Contig2_All;CL1717.Contig1_All;CL1717.Contig2_All;CL1948.Contig1_All;CL1948.Contig2_All;CL1983.Contig1_All;CL1983.Contig2_All;CL1983.Contig3_All;CL2384.Contig1_All;CL…	K04498+K03875+K01110+K01110+K04468+K04468+K04468+K03099+K03099+K03781+K05868+K05868+K04365+K15010+K15010+K08960+K08960+K06276+K06276+K06276+K15464+K15464+K04501+K04365+K03875+K03875+K04365+K04564+K04564+K07200+K07200+K11411+K13304+K04364+K08336+K04361+K11838+K10305+K04368+K04371+K07209+K07298+K06631+K04498+K06643+K02649+K07201+K04500+K01596+K06631+K11434+K04500+K04456+K07827+K04441+K08863+K02206+…
Environmental Information Processing	Signal transduction	Phosphatidylinositol signaling system	69	108	0.0407861	0.211666	ko04070	CL301.Contig1_All;CL304.Contig2_All;CL526.Contig1_All;CL741.Contig1_All;CL741.Contig2_All;CL823.Contig1_All;CL823.Contig2_All;CL1026.Contig1_All;CL1026.Contig2_All;CL1484.Contig1_All;CL1484.Contig2_All;CL1995.Contig1_All;CL1995.Contig2_All;CL2321.Contig1_All;CL2466.Contig2_All;CL2546.Contig1_All;CL2546.Contig2_All;CL2683.Contig1_All;CL2683.Contig2_All;CL2968.Contig1_All;CL2968.Contig2_All;CL3294.…	K00923+K02183+K05858+K02183+K02183+K01106+K01106+K01110+K01110+K02183+K02183+K13711+K13711+K02183+K07756+K00901+K00901+K01092+K01092+K15759+K15759+K01106+K01106+K00913+K13084+K01108+K00889+K05858+K01107+K00923+K00914+K02183+K02677+K00889+K00888+K00901+K05857+K00911+K13024+K01109+K00888+K02649+K01106+K05858+K00888+K01099+K05858+K02183+K02183+K00923+K01099+K00901+K02677+K00999+K07756+K01106+K01106+…
Environmental Information Processing	Signal transduction	Sphingolipid signaling pathway	67	102	0.0196601	0.125908	ko04071	CL386.Contig2_All;CL526.Contig1_All;CL814.Contig3_All;CL926.Contig2_All;CL1025.Contig1_All;CL1025.Contig2_All;CL1026.Contig1_All;CL1026.Contig2_All;CL1045.Contig1_All;CL1045.Contig2_All;CL1110.Contig2_All;CL1952.Contig1_All;CL1952.Contig2_All;CL1983.Contig1_All;CL1983.Contig2_All;CL1983.Contig3_All;CL1984.Contig1_All;CL1984.Contig2_All;CL2100.Contig2_All;CL2129.Contig1_All;CL2129.Contig2_All;CL29…	K04634+K05858+K12350+K04514+K04714+K04714+K01110+K01110+K04716+K04716+K00654+K11584+K11584+K06276+K06276+K06276+K04513+K04513+K01115+K04392+K04392+K04451+K05858+K04392+K04354+K02677+K11584+K04451+K04514+K04714+K04368+K04382+K04371+K01379+K02649+K05858+K04456+K07827+K05858+K11583+K03456+K04712+K04392+K04441+K11584+K00654+K01379+K02677+K04630+K04514+K04513+K04710+K04382+K04456+K04426+K04710+K01441+…
Genetic Information Processing	Folding, sorting and degradation	Proteasome	43	45	1.55106e-09	2.33435e-07	ko03050	CL86.Contig1_All;CL86.Contig3_All;CL2294.Contig1_All;CL2294.Contig2_All;CL2295.Contig1_All;CL2295.Contig2_All;CL2661.Contig2_All;Unigene648_All;Unigene1651_All;Unigene2213_All;Unigene2354_All;Unigene2732_All;Unigene2740_All;Unigene2744_All;Unigene2785_All;Unigene2803_All;Unigene3464_All;Unigene3533_All;Unigene3724_All;Unigene3761_All;Unigene3763_All;Unigene3764_All;Unigene4456_All;Unigene4764_All…	K03066+K03066+K03030+K03030+K03032+K03032+K03035+K02730+K02728+K06698+K03037+K03031+K02736+K02727+K03039+K03038+K03029+K02732+K02726+K06700+K02729+K02739+K03064+K02735+K03065+K06699+K03061+K03033+K03063+K02725+K02734+K02728+K03028+K06699+K02737+K02738+K03033+K10881+K02731+K03062+K03036+K11599+K03063
Genetic Information Processing	Folding, sorting and degradation	Protein export	24	29	0.00175173	0.0195285	ko03060	CL1217.Contig2_All;CL2728.Contig1_All;CL2728.Contig2_All;Unigene104_All;Unigene2453_All;Unigene2497_All;Unigene2823_All;Unigene3230_All;Unigene3426_All;Unigene3511_All;Unigene3748_All;Unigene4851_All;Unigene4933_All;Unigene5431_All;Unigene5436_All;Unigene5481_All;Unigene5534_All;Unigene5908_All;Unigene6869_All;Unigene8591_All;Unigene8755_All;Unigene9832_All;Unigene24896_All;Unigene25684_All	K03105+K09490+K09490+K09540+K12272+K12275+K03104+K13431+K03108+K03109+K03105+K12947+K03107+K09647+K09648+K03217+K13280+K12948+K12946+K03106+K10956+K09490+K13431+K03105
Genetic Information Processing	Folding, sorting and degradation	Protein processing in endoplasmic reticulum	193	280	1.27097e-06	9.56401e-05	ko04141	CL62.Contig1_All;CL113.Contig5_All;CL113.Contig7_All;CL152.Contig1_All;CL437.Contig1_All;CL437.Contig2_All;CL671.Contig1_All;CL671.Contig2_All;CL702.Contig1_All;CL702.Contig2_All;CL728.Contig1_All;CL728.Contig2_All;CL728.Contig3_All;CL781.Contig1_All;CL781.Contig3_All;CL781.Contig4_All;CL908.Contig1_All;CL908.Contig2_All;CL1047.Contig2_All;CL1193.Contig1_All;CL1193.Contig4_All;CL1212.Contig1_All;…	K10578+K03283+K03283+K03283+K10601+K10601+K14008+K14008+K14011+K14011+K08653+K08653+K08653+K14000+K14000+K14000+K14005+K14005+K10086+K03283+K03283+K03237+K03237+K09542+K09542+K09542+K01228+K01228+K04554+K04554+K04554+K09517+K09517+K10839+K10666+K10666+K09542+K03283+K09542+K14010+K14010+K10575+K10575+K14006+K13984+K13984+K14027+K14027+K09490+K09490+K03347+K08860+K14007+K10636+K10636+K12667+K12667+…
Genetic Information Processing	Folding, sorting and degradation	RNA degradation	86	118	5.21644e-05	0.00157015	ko03018	CL1105.Contig2_All;CL1143.Contig3_All;CL1238.Contig1_All;CL1270.Contig2_All;CL1749.Contig1_All;CL1749.Contig2_All;CL1749.Contig3_All;CL1957.Contig1_All;CL1960.Contig2_All;CL2579.Contig1_All;CL2579.Contig2_All;CL2695.Contig2_All;CL2710.Contig1_All;CL3143.Contig1_All;CL3227.Contig2_All;CL3348.Contig1_All;CL3348.Contig2_All;Unigene56_All;Unigene57_All;Unigene275_All;Unigene320_All;Unigene557_All;Uni…	K12611+K01689+K00850+K13126+K12606+K12606+K12606+K03514+K12607+K11600+K11600+K12618+K12587+K12622+K12614+K12581+K12581+K12591+K12600+K12623+K12571+K12585+K12624+K12571+K12586+K03681+K12592+K14443+K12622+K12615+K12590+K01148+K12599+K14442+K04043+K04077+K12603+K12621+K12604+K12597+K12593+K12603+K12572+K12600+K12591+K12603+K12589+K12625+K12603+K12623+K07573+K12580+K12605+K03678+K12619+K12613+K12622+…
Genetic Information Processing	Folding, sorting and degradation	Ubiquitin mediated proteolysis	167	248	5.14353e-05	0.00157015	ko04120	CL45.Contig2_All;CL62.Contig1_All;CL266.Contig1_All;CL266.Contig2_All;CL437.Contig1_All;CL437.Contig2_All;CL543.Contig1_All;CL543.Contig2_All;CL638.Contig2_All;CL638.Contig3_All;CL638.Contig4_All;CL875.Contig1_All;CL875.Contig2_All;CL961.Contig1_All;CL965.Contig2_All;CL989.Contig1_All;CL989.Contig2_All;CL999.Contig2_All;CL1170.Contig1_All;CL1170.Contig2_All;CL1368.Contig1_All;CL1368.Contig2_All;C…	K10592+K10578+K10615+K10615+K10601+K10601+K03350+K03350+K03871+K03871+K03871+K04506+K04506+K03875+K10590+K04552+K04552+K10582+K16063+K16063+K10687+K10687+K04554+K04554+K04554+K10591+K10591+K10615+K03351+K03351+K10575+K10575+K10140+K10140+K10573+K10573+K10614+K10614+K03875+K03875+K05633+K05633+K16063+K10456+K03347+K03358+K03358+K10606+K10606+K03363+K03363+K03175+K05633+K10593+K03869+K10594+K03364+…
Genetic Information Processing	Replication and repair	Base excision repair	32	40	0.000934176	0.0126714	ko03410	CL91.Contig1_All;CL91.Contig2_All;CL303.Contig1_All;CL1533.Contig2_All;CL1759.Contig3_All;CL2883.Contig2_All;Unigene121_All;Unigene195_All;Unigene243_All;Unigene681_All;Unigene1882_All;Unigene4116_All;Unigene4668_All;Unigene5336_All;Unigene6983_All;Unigene7963_All;Unigene8886_All;Unigene10008_All;Unigene10217_All;Unigene12138_All;Unigene15185_All;Unigene19897_All;Unigene19898_All;Unigene19992_All…	K10798+K10798+K00567+K10771+K10747+K02330+K10747+K02327+K10802+K10776+K04799+K02328+K04802+K03504+K02326+K10803+K03506+K10802+K10798+K02330+K10801+K02325+K02325+K03649+K10800+K02324+K10776+K03660+K10803+K03648+K10773+K03512
Genetic Information Processing	Replication and repair	DNA replication	47	55	1.70859e-06	0.000102857	ko03030	CL518.Contig2_All;CL1759.Contig3_All;CL2759.Contig1_All;CL3368.Contig1_All;CL3368.Contig2_All;Unigene121_All;Unigene182_All;Unigene195_All;Unigene379_All;Unigene429_All;Unigene1882_All;Unigene3006_All;Unigene3465_All;Unigene4116_All;Unigene4668_All;Unigene4926_All;Unigene5336_All;Unigene6983_All;Unigene8886_All;Unigene9796_All;Unigene10909_All;Unigene11036_All;Unigene11631_All;Unigene14798_All;Un…	K02685+K10747+K02685+K02209+K02209+K10747+K03469+K02327+K07466+K03111+K04799+K10755+K02321+K02328+K04802+K10740+K03504+K02326+K03506+K10739+K10742+K10755+K02320+K02212+K10743+K02542+K10755+K10745+K02540+K10756+K10754+K02325+K02325+K10756+K10742+K10742+K10754+K02541+K02684+K02320+K02324+K02320+K02320+K02320+K10744+K02210+K02685
Genetic Information Processing	Replication and repair	Homologous recombination	33	46	0.015874	0.119452	ko03440	CL982.Contig1_All;CL2296.Contig2_All;CL3018.Contig1_All;Unigene195_All;Unigene379_All;Unigene429_All;Unigene1399_All;Unigene1846_All;Unigene2067_All;Unigene2462_All;Unigene4116_All;Unigene4926_All;Unigene5336_All;Unigene7352_All;Unigene9332_All;Unigene9796_All;Unigene9813_All;Unigene11773_All;Unigene11932_All;Unigene11955_All;Unigene12162_All;Unigene12845_All;Unigene14964_All;Unigene16242_All;Uni…	K10882+K10866+K10873+K02327+K07466+K03111+K10867+K10865+K10871+K10870+K02328+K10740+K03504+K03165+K10867+K10739+K10881+K10880+K03165+K08991+K03165+K08775+K10879+K10865+K04482+K10865+K10865+K10877+K10871+K10901+K10875+K10866+K10866
Genetic Information Processing	Replication and repair	Non-homologous end-joining	19	24	0.0132184	0.108989	ko03450	CL1386.Contig2_All;CL2296.Contig2_All;Unigene1846_All;Unigene1882_All;Unigene5210_All;Unigene5719_All;Unigene10348_All;Unigene11543_All;Unigene16242_All;Unigene18613_All;Unigene19550_All;Unigene20489_All;Unigene21057_All;Unigene27556_All;Unigene27557_All;Unigene28684_All;Unigene29980_All;Unigene30094_All;Unigene30096_All	K10886+K10866+K10865+K04799+K10885+K10885+K06642+K06642+K10865+K10884+K10865+K10887+K10865+K10777+K10777+K10980+K03512+K10866+K10866
Genetic Information Processing	Replication and repair	Nucleotide excision repair	51	68	0.000566873	0.00898046	ko03420	CL209.Contig1_All;CL435.Contig1_All;CL435.Contig2_All;CL573.Contig1_All;CL573.Contig2_All;CL667.Contig1_All;CL910.Contig3_All;CL1759.Contig3_All;CL1824.Contig3_All;CL2305.Contig1_All;CL2305.Contig2_All;Unigene121_All;Unigene195_All;Unigene379_All;Unigene1225_All;Unigene1307_All;Unigene1751_All;Unigene2344_All;Unigene3006_All;Unigene3258_All;Unigene3395_All;Unigene3402_All;Unigene4091_All;Unigene4…	K10847+K02202+K02202+K10838+K10838+K06634+K10840+K10747+K10839+K10140+K10140+K10747+K02327+K07466+K03868+K10610+K10570+K10847+K10755+K10843+K03142+K10840+K10844+K02328+K10609+K04802+K10740+K03504+K03144+K10848+K03141+K02326+K10842+K03143+K10610+K03506+K10849+K10739+K10846+K10838+K10755+K10755+K10756+K10754+K10841+K02325+K02325+K10756+K10754+K10841+K02324
Genetic Information Processing	Transcription	Basal transcription factors	66	99	0.0129043	0.108989	ko03022	CL11.Contig4_All;CL329.Contig3_All;CL435.Contig1_All;CL435.Contig2_All;CL667.Contig1_All;CL764.Contig2_All;CL1423.Contig1_All;CL1423.Contig2_All;CL1511.Contig2_All;CL1832.Contig2_All;CL2039.Contig2_All;CL2135.Contig2_All;CL2266.Contig2_All;CL2266.Contig3_All;CL2314.Contig3_All;CL3120.Contig1_All;Unigene382_All;Unigene1042_All;Unigene1248_All;Unigene1619_All;Unigene1643_All;Unigene1862_All;Unigene…	K03129+K03129+K02202+K02202+K06634+K03129+K03129+K03129+K03129+K03129+K03124+K03129+K03130+K03130+K03129+K03129+K03120+K03129+K03133+K03123+K03139+K03120+K03137+K03128+K03131+K03138+K03127+K03129+K10843+K03126+K14649+K03142+K10844+K03126+K14651+K03129+K03122+K03144+K03132+K03135+K03131+K14535+K03136+K03129+K03130+K03141+K03120+K03129+K03129+K10842+K03129+K03143+K03129+K03129+K14650+K03129+K03134+…
Genetic Information Processing	Transcription	RNA polymerase	44	64	0.0184277	0.12531	ko03020	CL84.Contig2_All;CL1544.Contig1_All;CL1544.Contig2_All;CL2133.Contig1_All;CL2133.Contig2_All;CL2236.Contig2_All;CL3006.Contig1_All;CL3006.Contig2_All;Unigene347_All;Unigene712_All;Unigene1103_All;Unigene1348_All;Unigene2674_All;Unigene3099_All;Unigene3171_All;Unigene3405_All;Unigene3552_All;Unigene3862_All;Unigene3986_All;Unigene4485_All;Unigene5339_All;Unigene6354_All;Unigene6406_All;Unigene6533…	K03013+K03015+K03015+K03016+K03016+K03006+K03012+K03012+K03000+K03007+K03010+K03023+K03024+K03021+K03006+K03027+K02999+K03014+K14721+K03011+K03025+K03004+K03011+K03006+K03008+K03020+K03009+K03017+K14721+K03005+K03002+K03006+K03006+K03002+K02999+K03026+K03022+K03002+K03016+K02999+K03018+K03019+K03002+K03019
Genetic Information Processing	Transcription	Spliceosome	230	342	2.41057e-06	0.000103655	ko03040	CL113.Contig5_All;CL113.Contig7_All;CL152.Contig1_All;CL163.Contig1_All;CL163.Contig2_All;CL175.Contig1_All;CL175.Contig2_All;CL195.Contig1_All;CL195.Contig2_All;CL212.Contig1_All;CL212.Contig2_All;CL223.Contig1_All;CL223.Contig2_All;CL223.Contig3_All;CL285.Contig1_All;CL285.Contig2_All;CL346.Contig3_All;CL421.Contig1_All;CL421.Contig2_All;CL513.Contig1_All;CL513.Contig2_All;CL558.Contig1_All;CL5…	K03283+K03283+K03283+K12846+K12846+K12822+K12822+K11092+K11092+K12832+K12832+K12887+K12887+K12887+K12896+K12896+K12822+K12879+K12879+K12896+K12896+K12893+K12893+K12893+K12893+K12893+K12884+K12841+K12841+K12893+K12823+K12823+K12823+K03283+K03283+K12866+K12741+K12823+K12823+K12841+K12875+K12875+K12891+K12891+K12892+K12822+K12741+K12830+K12841+K12848+K12833+K12833+K03283+K12875+K12892+K12892+K12890+…
Genetic Information Processing	Translation	Ribosome biogenesis in eukaryotes	121	175	9.6849e-05	0.00262352	ko03008	CL32.Contig1_All;CL39.Contig2_All;CL404.Contig1_All;CL404.Contig2_All;CL424.Contig1_All;CL462.Contig1_All;CL462.Contig2_All;CL545.Contig2_All;CL615.Contig1_All;CL648.Contig1_All;CL648.Contig2_All;CL788.Contig1_All;CL788.Contig2_All;CL840.Contig2_All;CL979.Contig3_All;CL998.Contig2_All;CL1124.Contig4_All;CL1278.Contig1_All;CL1278.Contig2_All;CL1375.Contig1_All;CL1399.Contig2_All;CL1565.Contig3_All…	K03115+K14284+K14555+K14555+K14284+K14536+K14536+K07936+K14552+K14571+K14571+K14536+K14536+K14563+K11128+K14523+K14573+K14525+K14525+K14574+K14575+K07936+K07936+K07936+K07936+K14556+K01164+K01164+K03097+K03097+K03097+K12618+K07936+K07936+K03115+K03115+K07936+K14564+K07562+K14521+K07936+K06943+K11128+K14548+K14546+K14557+K14284+K07936+K14527+K12845+K14285+K07936+K07179+K14538+K11883+K14560+K03115+…
Metabolism	Amino acid metabolism	Alanine, aspartate and glutamate metabolism	36	51	0.0176197	0.123338	ko00250	CL234.Contig1_All;CL234.Contig2_All;CL717.Contig1_All;CL717.Contig3_All;CL1874.Contig1_All;Unigene196_All;Unigene256_All;Unigene1676_All;Unigene2149_All;Unigene2218_All;Unigene2219_All;Unigene2251_All;Unigene3294_All;Unigene3700_All;Unigene4068_All;Unigene5127_All;Unigene5282_All;Unigene5468_All;Unigene6286_All;Unigene6344_All;Unigene6425_All;Unigene6548_All;Unigene6784_All;Unigene7188_All;Unigen…	K00139+K00139+K00820+K00820+K14454+K01940+K14454+K00264+K01940+K14454+K14454+K00814+K14592+K01939+K00830+K00830+K00264+K00827+K13524+K14454+K01580+K13566+K01755+K11540+K00261+K01953+K00830+K00294+K14455+K00764+K00827+K01756+K11540+K00814+K00814+K11540
Metabolism	Amino acid metabolism	Arginine and proline metabolism	58	83	0.00425103	0.0412761	ko00330	CL158.Contig1_All;CL158.Contig2_All;CL306.Contig3_All;CL306.Contig4_All;CL1226.Contig1_All;CL1226.Contig2_All;CL1344.Contig1_All;CL1344.Contig2_All;CL1389.Contig2_All;CL1811.Contig1_All;CL1811.Contig2_All;CL1811.Contig3_All;CL1874.Contig1_All;CL1902.Contig1_All;CL1902.Contig2_All;CL1947.Contig1_All;CL2377.Contig1_All;CL2729.Contig1_All;CL2729.Contig2_All;CL2729.Contig3_All;CL2878.Contig1_All;CL28…	K00286+K00286+K00128+K00128+K00819+K00819+K00797+K00797+K00273+K00657+K00657+K00657+K14454+K00318+K00318+K00128+K01255+K00273+K00273+K00273+K01581+K01581+K01581+K01581+K01426+K14454+K00128+K00286+K00128+K00128+K00128+K13253+K14454+K14454+K00802+K01426+K00128+K08660+K00128+K01611+K00934+K14454+K01426+K00802+K11394+K12657+K00294+K14455+K00149+K14085+K00273+K12259+K13253+K01476+K01426+K00128+K12259+…
Metabolism	Amino acid metabolism	Cysteine and methionine metabolism	57	81	0.0035794	0.0384786	ko00270	CL80.Contig1_All;CL80.Contig2_All;CL80.Contig3_All;CL128.Contig1_All;CL128.Contig2_All;CL232.Contig1_All;CL662.Contig2_All;CL779.Contig1_All;CL839.Contig1_All;CL839.Contig2_All;CL1218.Contig1_All;CL1344.Contig1_All;CL1344.Contig2_All;CL1395.Contig1_All;CL1634.Contig2_All;CL1652.Contig2_All;CL1652.Contig3_All;CL1867.Contig1_All;CL1867.Contig2_All;CL1874.Contig1_All;CL2327.Contig1_All;CL3160.Contig…	K00016+K00016+K00016+K00815+K00815+K09880+K09880+K11205+K00772+K00772+K01011+K00797+K00797+K09880+K01920+K00789+K00789+K00789+K00789+K14454+K08967+K01752+K01752+K01251+K01251+K01920+K14454+K00456+K01251+K08963+K11205+K14454+K14454+K00802+K11204+K00547+K00025+K08964+K00558+K00826+K01611+K00827+K00026+K14454+K09880+K00558+K00802+K01758+K14455+K09880+K00827+K01697+K00544+K09880+K00558+K09880+K00297
Metabolism	Amino acid metabolism	Valine, leucine and isoleucine degradation	58	76	0.000104592	0.00262352	ko00280	CL306.Contig3_All;CL306.Contig4_All;CL327.Contig2_All;CL1019.Contig1_All;CL1019.Contig2_All;CL1127.Contig2_All;CL1448.Contig2_All;CL1939.Contig1_All;CL1939.Contig3_All;CL1947.Contig1_All;CL2436.Contig1_All;CL2508.Contig1_All;CL2508.Contig2_All;CL2508.Contig3_All;CL2805.Contig1_All;CL2916.Contig1_All;CL2916.Contig2_All;CL3290.Contig2_All;Unigene330_All;Unigene543_All;Unigene880_All;Unigene1027_All…	K00128+K00128+K00382+K00626+K00626+K07515+K07515+K07511+K07511+K00128+K00020+K09478+K09478+K09478+K07509+K01640+K01640+K00167+K08683+K00128+K00128+K05607+K05605+K00249+K08683+K00128+K00128+K00166+K07508+K00128+K01968+K00020+K07515+K00626+K00140+K00248+K07508+K00826+K00128+K00022+K01969+K00827+K13524+K00020+K01027+K09699+K07511+K00626+K00020+K00149+K14085+K00827+K00020+K07511+K00249+K01968+K01641+…
Metabolism	Carbohydrate metabolism	Butanoate metabolism	29	35	0.000547208	0.00898046	ko00650	CL234.Contig1_All;CL234.Contig2_All;CL1019.Contig1_All;CL1019.Contig2_All;CL1127.Contig2_All;CL1448.Contig2_All;CL1563.Contig1_All;CL1563.Contig2_All;CL1563.Contig3_All;CL1563.Contig4_All;CL1939.Contig1_All;CL1939.Contig3_All;CL2049.Contig1_All;CL2916.Contig1_All;CL2916.Contig2_All;Unigene3266_All;Unigene3659_All;Unigene3678_All;Unigene4236_All;Unigene4940_All;Unigene5166_All;Unigene6286_All;Unig…	K00139+K00139+K00626+K00626+K07515+K07515+K01896+K01896+K01896+K01896+K07511+K07511+K01896+K01640+K01640+K00109+K07515+K00626+K00248+K00022+K01896+K13524+K01580+K01027+K07511+K00626+K07511+K01641+K00019
Metabolism	Carbohydrate metabolism	Fructose and mannose metabolism	41	59	0.0173634	0.123338	ko00051	CL49.Contig1_All;CL372.Contig1_All;CL372.Contig2_All;CL473.Contig1_All;CL473.Contig2_All;CL700.Contig1_All;CL700.Contig2_All;CL866.Contig2_All;CL866.Contig3_All;CL1021.Contig1_All;CL1021.Contig2_All;CL1179.Contig1_All;CL1179.Contig3_All;CL1179.Contig5_All;CL1238.Contig1_All;CL1887.Contig2_All;CL1916.Contig1_All;CL1916.Contig2_All;CL1950.Contig2_All;CL2269.Contig2_All;CL3276.Contig1_All;CL3276.Con…	K01103+K01711+K01711+K00011+K00011+K00008+K00008+K01623+K01623+K02377+K02377+K01103+K01103+K01103+K00850+K00844+K00844+K00844+K00008+K00008+K00011+K00011+K00008+K00846+K00844+K01840+K01103+K00008+K03841+K00927+K00966+K00846+K00966+K00011+K00008+K01623+K01805+K01103+K01809+K00008+K00844
Metabolism	Carbohydrate metabolism	Glyoxylate and dicarboxylate metabolism	33	47	0.0253427	0.152563	ko00630	CL135.Contig1_All;CL135.Contig2_All;CL222.Contig1_All;CL327.Contig2_All;CL836.Contig1_All;CL836.Contig2_All;CL836.Contig3_All;CL1019.Contig1_All;CL1019.Contig2_All;CL1348.Contig2_All;CL2170.Contig1_All;CL2170.Contig2_All;CL3077.Contig2_All;CL3211.Contig2_All;CL3277.Contig1_All;Unigene486_All;Unigene638_All;Unigene1560_All;Unigene2710_All;Unigene3206_All;Unigene3678_All;Unigene3833_All;Unigene4068…	K11517+K11517+K00049+K00382+K01681+K01681+K01681+K00626+K00626+K03781+K00605+K00605+K01816+K01647+K01681+K00600+K01647+K00600+K01432+K01638+K00626+K00025+K00830+K00830+K00049+K00026+K00281+K00049+K02437+K00830+K00626+K15788+K15788
Metabolism	Carbohydrate metabolism	Inositol phosphate metabolism	55	83	0.025945	0.153126	ko00562	CL247.Contig1_All;CL247.Contig4_All;CL301.Contig1_All;CL526.Contig1_All;CL823.Contig1_All;CL823.Contig2_All;CL1026.Contig1_All;CL1026.Contig2_All;CL1995.Contig1_All;CL1995.Contig2_All;CL2683.Contig1_All;CL2683.Contig2_All;CL2968.Contig1_All;CL2968.Contig2_All;CL3294.Contig1_All;CL3294.Contig2_All;CL3323.Contig1_All;Unigene222_All;Unigene353_All;Unigene466_All;Unigene1137_All;Unigene1152_All;Unige…	K00469+K00469+K00923+K05858+K01106+K01106+K01110+K01110+K13711+K13711+K01092+K01092+K15759+K15759+K01106+K01106+K00913+K01108+K00889+K05858+K01107+K00923+K00914+K00889+K01858+K00888+K03103+K05857+K00140+K00911+K01109+K00888+K01106+K05858+K00888+K00927+K01099+K05858+K00469+K00923+K01099+K00469+K00469+K00469+K00999+K01106+K01106+K01099+K01106+K00921+K01099+K01099+K01109+K00913+K01116
Metabolism	Carbohydrate metabolism	Pentose phosphate pathway	27	36	0.0114712	0.104631	ko00030	CL150.Contig1_All;CL866.Contig2_All;CL866.Contig3_All;CL1238.Contig1_All;CL1304.Contig1_All;CL1304.Contig2_All;CL1397.Contig1_All;CL1397.Contig2_All;CL1724.Contig1_All;CL1724.Contig2_All;CL2422.Contig2_All;Unigene148_All;Unigene1756_All;Unigene2173_All;Unigene2418_All;Unigene2528_All;Unigene3023_All;Unigene3194_All;Unigene5851_All;Unigene7595_All;Unigene7698_All;Unigene7920_All;Unigene8708_All;Un…	K01810+K01623+K01623+K00850+K00615+K00615+K00036+K00036+K00948+K00948+K01053+K01810+K01057+K15779+K01619+K01835+K01053+K00036+K03841+K01807+K00852+K01053+K01783+K01053+K01623+K00616+K00948
Metabolism	Carbohydrate metabolism	Propanoate metabolism	32	46	0.0330542	0.184247	ko00640	CL80.Contig1_All;CL80.Contig2_All;CL80.Contig3_All;CL327.Contig2_All;CL1019.Contig1_All;CL1019.Contig2_All;CL1127.Contig2_All;CL1448.Contig2_All;CL1681.Contig1_All;CL1681.Contig2_All;CL1786.Contig1_All;CL1786.Contig2_All;CL1939.Contig1_All;CL1939.Contig3_All;CL3290.Contig2_All;Unigene1243_All;Unigene1372_All;Unigene2205_All;Unigene2230_All;Unigene3659_All;Unigene3678_All;Unigene4229_All;Unigene62…	K00016+K00016+K00016+K00382+K00626+K00626+K07515+K07515+K01895+K01895+K01899+K01899+K07511+K07511+K00167+K05605+K00249+K00166+K01908+K07515+K00626+K00140+K13524+K01900+K01578+K11262+K09699+K07511+K00626+K07511+K00249+K11262
Metabolism	Global and Overview	2-Oxocarboxylic acid metabolism	25	33	0.0120924	0.107054	ko01210	CL836.Contig1_All;CL836.Contig2_All;CL836.Contig3_All;CL1874.Contig1_All;CL3211.Contig2_All;CL3222.Contig1_All;CL3222.Contig2_All;CL3277.Contig1_All;Unigene194_All;Unigene256_All;Unigene638_All;Unigene1253_All;Unigene2218_All;Unigene2219_All;Unigene2251_All;Unigene2481_All;Unigene2682_All;Unigene4678_All;Unigene6344_All;Unigene6703_All;Unigene8060_All;Unigene8868_All;Unigene9502_All;Unigene18036_…	K01681+K01681+K01681+K14454+K01647+K00030+K00030+K01681+K00825+K14454+K01647+K00030+K14454+K14454+K00814+K00031+K00030+K00826+K14454+K00031+K14677+K14455+K14677+K00814+K00814
Metabolism	Global and Overview	Biosynthesis of amino acids	79	102	2.18624e-06	0.000103655	ko01230	CL128.Contig1_All;CL128.Contig2_All;CL158.Contig1_All;CL158.Contig2_All;CL485.Contig1_All;CL485.Contig2_All;CL836.Contig1_All;CL836.Contig2_All;CL836.Contig3_All;CL866.Contig2_All;CL866.Contig3_All;CL873.Contig1_All;CL873.Contig3_All;CL1143.Contig3_All;CL1238.Contig1_All;CL1304.Contig1_All;CL1304.Contig2_All;CL1652.Contig2_All;CL1652.Contig3_All;CL1724.Contig1_All;CL1724.Contig2_All;CL1867.Contig…	K00815+K00815+K00286+K00286+K00873+K00873+K01681+K01681+K01681+K01623+K01623+K00500+K00500+K01689+K00850+K00615+K00615+K00789+K00789+K00948+K00948+K00789+K00789+K14454+K01581+K01581+K01581+K01581+K01752+K01752+K01958+K01958+K01647+K00030+K00030+K01681+K00825+K01940+K14454+K00058+K00600+K01647+K00286+K00030+K00600+K01079+K00264+K01940+K14454+K14454+K00814+K00031+K00030+K00831+K00826+K00264+K00927+…
Metabolism	Global and Overview	Fatty acid metabolism	61	91	0.0139186	0.109707	ko01212	CL1019.Contig1_All;CL1019.Contig2_All;CL1081.Contig2_All;CL1127.Contig2_All;CL1274.Contig2_All;CL1323.Contig3_All;CL1448.Contig2_All;CL1765.Contig2_All;CL1771.Contig1_All;CL1849.Contig2_All;CL1849.Contig3_All;CL1852.Contig1_All;CL1852.Contig2_All;CL1852.Contig3_All;CL1939.Contig1_All;CL1939.Contig3_All;CL2053.Contig2_All;CL2508.Contig1_All;CL2508.Contig2_All;CL2508.Contig3_All;CL2805.Contig1_All;…	K00626+K00626+K00665+K07515+K10226+K00507+K07515+K00232+K07753+K08765+K08765+K01897+K01897+K01897+K07511+K07511+K01074+K09478+K09478+K09478+K07509+K00507+K00507+K00507+K08766+K01074+K00232+K00249+K07508+K07512+K07515+K10258+K00626+K10203+K10703+K10226+K00248+K00232+K07508+K00022+K00232+K15013+K10703+K00665+K00665+K11262+K00507+K07511+K00626+K00665+K09479+K07511+K00249+K08765+K00665+K09479+K00507+…
Metabolism	Glycan biosynthesis and metabolism	N-Glycan biosynthesis	44	47	6.46012e-09	6.48165e-07	ko00510	CL1290.Contig1_All;CL1290.Contig2_All;CL1886.Contig1_All;CL1886.Contig2_All;CL2572.Contig1_All;CL3243.Contig1_All;CL3243.Contig2_All;Unigene16_All;Unigene695_All;Unigene1057_All;Unigene1198_All;Unigene1309_All;Unigene1465_All;Unigene1761_All;Unigene2105_All;Unigene2473_All;Unigene2755_All;Unigene2963_All;Unigene3181_All;Unigene3887_All;Unigene4482_All;Unigene4645_All;Unigene5312_All;Unigene5607_A…	K01228+K01228+K00902+K00902+K03844+K12667+K12667+K01230+K12667+K00736+K03847+K05546+K00738+K00729+K03843+K05546+K12670+K07252+K01230+K09659+K12666+K12668+K07151+K03849+K00721+K03844+K07151+K07432+K07441+K03842+K03847+K00717+K03846+K00737+K12669+K01231+K01001+K07968+K07441+K03848+K01231+K03850+K03845+K07966
Metabolism	Glycan biosynthesis and metabolism	Other types of O-glycan biosynthesis	20	23	0.00129422	0.016051	ko00514	CL350.Contig1_All;CL350.Contig2_All;CL2598.Contig1_All;CL2598.Contig3_All;CL2598.Contig4_All;Unigene561_All;Unigene4525_All;Unigene4667_All;Unigene6986_All;Unigene7625_All;Unigene7764_All;Unigene8487_All;Unigene9876_All;Unigene11504_All;Unigene12843_All;Unigene13710_All;Unigene14106_All;Unigene15373_All;Unigene15847_All;Unigene29803_All	K13676+K13676+K09667+K09667+K09667+K13667+K09666+K00728+K00728+K09667+K00728+K03691+K13675+K09667+K09667+K03691+K13667+K07968+K11703+K07966
Metabolism	Lipid metabolism	Fatty acid degradation	55	76	0.0015107	0.0174892	ko00071	CL306.Contig3_All;CL306.Contig4_All;CL1019.Contig1_All;CL1019.Contig2_All;CL1127.Contig2_All;CL1448.Contig2_All;CL1573.Contig1_All;CL1573.Contig2_All;CL1765.Contig2_All;CL1849.Contig2_All;CL1849.Contig3_All;CL1852.Contig1_All;CL1852.Contig2_All;CL1852.Contig3_All;CL1939.Contig1_All;CL1939.Contig3_All;CL1947.Contig1_All;CL2508.Contig1_All;CL2508.Contig2_All;CL2508.Contig3_All;CL2805.Contig1_All;Un…	K00128+K00128+K00626+K00626+K07515+K07515+K13239+K13239+K00232+K08765+K08765+K01897+K01897+K01897+K07511+K07511+K00128+K09478+K09478+K09478+K07509+K08766+K00128+K00121+K00128+K00232+K00249+K00128+K00128+K07508+K00128+K07515+K00626+K00248+K00232+K07508+K13239+K00128+K00022+K00232+K15013+K00252+K07511+K00626+K13238+K09479+K00149+K14085+K07511+K00249+K08765+K09479+K00128+K08765+K13239
Metabolism	Lipid metabolism	Sphingolipid metabolism	34	49	0.0299659	0.173456	ko00600	CL814.Contig3_All;CL899.Contig1_All;CL899.Contig2_All;CL899.Contig4_All;CL954.Contig1_All;CL954.Contig2_All;CL954.Contig3_All;CL954.Contig4_All;CL1025.Contig1_All;CL1025.Contig2_All;CL1045.Contig1_All;CL1045.Contig2_All;CL1110.Contig2_All;CL1618.Contig1_All;CL1997.Contig1_All;CL1997.Contig2_All;Unigene2163_All;Unigene2319_All;Unigene3276_All;Unigene4475_All;Unigene4829_All;Unigene7377_All;Unigene…	K12350+K04708+K04708+K04708+K01080+K01080+K01080+K01080+K04714+K04714+K04716+K04716+K00654+K01201+K01201+K01201+K12309+K12309+K04714+K12352+K12353+K04712+K00654+K01080+K04710+K04710+K01441+K00654+K12353+K12353+K04718+K01634+K04718+K00720
Metabolism	Metabolism of cofactors and vitamins	Lipoic acid metabolism	9	10	0.023834	0.148317	ko00785	CL1563.Contig1_All;CL1563.Contig2_All;CL1563.Contig3_All;CL1563.Contig4_All;CL2049.Contig1_All;CL2092.Contig2_All;Unigene2649_All;Unigene5166_All;Unigene23856_All	K01896+K01896+K01896+K01896+K01896+K03644+K10105+K01896+K03801
Metabolism	Metabolism of cofactors and vitamins	One carbon pool by folate	18	20	0.000968248	0.0126714	ko00670	CL1459.Contig1_All;CL1459.Contig2_All;CL2170.Contig1_All;CL2170.Contig2_All;Unigene486_All;Unigene623_All;Unigene1560_All;Unigene1747_All;Unigene2092_All;Unigene4357_All;Unigene5184_All;Unigene5448_All;Unigene7566_All;Unigene7596_All;Unigene7613_All;Unigene7860_All;Unigene18376_All;Unigene22326_All	K00602+K00602+K00605+K00605+K00600+K01934+K00600+K01934+K00289+K11787+K01934+K00288+K13403+K13990+K00560+K01934+K00287+K00297
Metabolism	Metabolism of cofactors and vitamins	Pantothenate and CoA biosynthesis	17	18	0.00034827	0.00748781	ko00770	CL173.Contig1_All;CL173.Contig2_All;CL173.Contig3_All;CL173.Contig4_All;CL173.Contig5_All;CL173.Contig6_All;CL2001.Contig1_All;CL2001.Contig2_All;CL2001.Contig3_All;Unigene2341_All;Unigene3565_All;Unigene3631_All;Unigene4239_All;Unigene4678_All;Unigene6335_All;Unigene8720_All;Unigene8975_All	K01464+K01464+K01464+K01464+K01464+K01464+K02318+K02318+K02318+K01922+K09680+K02318+K01464+K00826+K09680+K01431+K01598
Metabolism	Metabolism of other amino acids	beta-Alanine metabolism	44	57	0.000459876	0.00865142	ko00410	CL173.Contig1_All;CL173.Contig2_All;CL173.Contig3_All;CL173.Contig4_All;CL173.Contig5_All;CL173.Contig6_All;CL306.Contig3_All;CL306.Contig4_All;CL740.Contig1_All;CL740.Contig3_All;CL740.Contig5_All;CL1127.Contig2_All;CL1344.Contig1_All;CL1344.Contig2_All;CL1448.Contig2_All;CL1939.Contig1_All;CL1939.Contig3_All;CL1947.Contig1_All;Unigene543_All;Unigene880_All;Unigene1243_All;Unigene1372_All;Unigen…	K01464+K01464+K01464+K01464+K01464+K01464+K00128+K00128+K00129+K00129+K00129+K07515+K00797+K00797+K07515+K07511+K07511+K00128+K00128+K00128+K05605+K00249+K00128+K00128+K00802+K00128+K07515+K00140+K01464+K08660+K00128+K13524+K01580+K01578+K00802+K07511+K01431+K00149+K14085+K07511+K00249+K12259+K00128+K12259
Metabolism	Nucleotide metabolism	Purine metabolism	150	246	0.0365775	0.196604	ko00230	CL84.Contig2_All;CL206.Contig1_All;CL206.Contig3_All;CL485.Contig1_All;CL485.Contig2_All;CL518.Contig2_All;CL678.Contig1_All;CL678.Contig2_All;CL935.Contig1_All;CL935.Contig2_All;CL936.Contig1_All;CL1041.Contig1_All;CL1041.Contig2_All;CL1128.Contig1_All;CL1128.Contig2_All;CL1128.Contig3_All;CL1272.Contig1_All;CL1336.Contig3_All;CL1354.Contig1_All;CL1459.Contig1_All;CL1459.Contig2_All;CL1465.Conti…	K03013+K01490+K01490+K00873+K00873+K02685+K12304+K12304+K07127+K07127+K01514+K00942+K00942+K00106+K00106+K00106+K01239+K01768+K01509+K00602+K00602+K01769+K01769+K00940+K03015+K03015+K00948+K00948+K01081+K01081+K03016+K03016+K13988+K13811+K03006+K10808+K10808+K13485+K01951+K01951+K02685+K03012+K03012+K01081+K01081+K02327+K00856+K03000+K01522+K03007+K03010+K03023+K13758+K06928+K01081+K15779+K01835+…
Metabolism	Nucleotide metabolism	Pyrimidine metabolism	130	168	1.31543e-09	2.33435e-07	ko00240	CL84.Contig2_All;CL173.Contig1_All;CL173.Contig2_All;CL173.Contig3_All;CL173.Contig4_All;CL173.Contig5_All;CL173.Contig6_All;CL455.Contig1_All;CL455.Contig2_All;CL518.Contig2_All;CL605.Contig2_All;CL660.Contig1_All;CL660.Contig2_All;CL660.Contig3_All;CL678.Contig1_All;CL678.Contig2_All;CL1138.Contig1_All;CL1138.Contig2_All;CL1500.Contig1_All;CL1500.Contig2_All;CL1500.Contig3_All;CL1500.Contig4_Al…	K03013+K01464+K01464+K01464+K01464+K01464+K01464+K01493+K01493+K02685+K16066+K00943+K00943+K00943+K12304+K12304+K01520+K01520+K00384+K00384+K00384+K00384+K16066+K00940+K03015+K03015+K01081+K01081+K00943+K00254+K00254+K03016+K03016+K03006+K10808+K10808+K02685+K03012+K03012+K01081+K01081+K13421+K13421+K02327+K01937+K03000+K16066+K16066+K03007+K03010+K13809+K03023+K00384+K01081+K01937+K03024+K03021+…
Organismal Systems	Endocrine system	PPAR signaling pathway	64	96	0.0142145	0.109707	ko03320	CL747.Contig2_All;CL747.Contig4_All;CL747.Contig5_All;CL747.Contig6_All;CL1274.Contig2_All;CL1323.Contig3_All;CL1440.Contig2_All;CL1765.Contig2_All;CL1849.Contig2_All;CL1849.Contig3_All;CL1852.Contig1_All;CL1852.Contig2_All;CL1852.Contig3_All;CL1866.Contig1_All;CL1866.Contig2_All;CL1983.Contig1_All;CL1983.Contig2_All;CL1983.Contig3_All;CL2151.Contig1_All;CL2151.Contig3_All;CL2151.Contig4_All;CL23…	K08770+K08770+K08770+K08770+K10226+K00507+K08768+K00232+K08765+K08765+K01897+K01897+K01897+K08752+K08752+K06276+K06276+K06276+K06086+K06086+K06086+K00864+K00864+K08756+K08756+K06086+K00507+K00507+K00507+K08766+K00232+K00249+K08756+K06272+K08745+K08770+K00864+K08770+K10226+K00232+K00232+K01596+K15013+K08764+K08762+K08745+K08768+K08756+K00864+K00507+K08770+K06272+K00029+K08745+K00864+K00864+K00249+…
Organismal Systems	Endocrine system	Progesterone-mediated oocyte maturation	70	109	0.0342281	0.187321	ko04914	CL543.Contig1_All;CL543.Contig2_All;CL1037.Contig1_All;CL1037.Contig2_All;CL1362.Contig1_All;CL1362.Contig3_All;CL1692.Contig2_All;CL2200.Contig1_All;CL2200.Contig2_All;CL2573.Contig2_All;CL3058.Contig1_All;CL3058.Contig2_All;CL3104.Contig1_All;CL3104.Contig2_All;CL3219.Contig1_All;Unigene205_All;Unigene314_All;Unigene333_All;Unigene504_All;Unigene605_All;Unigene1117_All;Unigene2605_All;Unigene26…	K03350+K03350+K02087+K02087+K05868+K05868+K04365+K03351+K03351+K04365+K11481+K11481+K03358+K03358+K04365+K03364+K03350+K03349+K03350+K03351+K03364+K04345+K04079+K03354+K04368+K04371+K03357+K06631+K08042+K02649+K03364+K06631+K04456+K07827+K03364+K03350+K04441+K03350+K02206+K04345+K08041+K04630+K03355+K04456+K02602+K04365+K05868+K02178+K03352+K03352+K03350+K03350+K04373+K02087+K03351+K02178+K06627+…
Organismal Systems	Immune system	Cytosolic DNA-sensing pathway	30	37	0.000893272	0.0126714	ko04623	CL84.Contig2_All;CL1340.Contig1_All;CL1340.Contig2_All;CL1364.Contig1_All;CL1364.Contig2_All;CL2133.Contig1_All;CL2133.Contig2_All;CL2988.Contig1_All;CL2988.Contig2_All;Unigene712_All;Unigene1348_All;Unigene2674_All;Unigene3099_All;Unigene3405_All;Unigene3573_All;Unigene3862_All;Unigene3986_All;Unigene4191_All;Unigene5273_All;Unigene5339_All;Unigene7741_All;Unigene7956_All;Unigene8380_All;Unigene…	K03013+K10790+K10790+K12968+K12968+K03016+K03016+K02861+K02861+K03007+K03023+K03024+K03021+K03027+K07209+K03014+K14721+K12968+K07210+K03025+K03020+K03009+K05410+K14721+K03026+K03022+K03016+K03018+K03019+K03019
Organismal Systems	Immune system	NOD-like receptor signaling pathway	28	36	0.00419838	0.0412761	ko04621	CL1105.Contig1_All;CL1231.Contig1_All;CL1231.Contig2_All;CL2195.Contig1_All;CL2195.Contig2_All;CL2211.Contig2_All;CL3332.Contig1_All;Unigene2151_All;Unigene2606_All;Unigene3271_All;Unigene3463_All;Unigene3573_All;Unigene3683_All;Unigene3785_All;Unigene4598_All;Unigene5273_All;Unigene6514_All;Unigene7247_All;Unigene7382_All;Unigene7654_All;Unigene9671_All;Unigene15154_All;Unigene16044_All;Unigene1…	K12796+K12795+K12795+K04427+K04427+K12792+K03175+K12797+K04079+K04403+K04371+K07209+K04404+K12795+K03175+K07210+K12792+K12804+K04404+K04441+K09487+K12796+K12796+K04427+K12796+K12796+K12796+K04403
Organismal Systems	Immune system	Toll-like receptor signaling pathway	42	60	0.0133973	0.108989	ko04620	CL1783.Contig1_All;CL1783.Contig3_All;CL1963.Contig1_All;CL1963.Contig2_All;CL2122.Contig2_All;CL2129.Contig1_All;CL2129.Contig2_All;CL2195.Contig1_All;CL2195.Contig2_All;CL2268.Contig2_All;CL2536.Contig2_All;CL2769.Contig1_All;CL2769.Contig2_All;CL2988.Contig1_All;CL2988.Contig2_All;CL3332.Contig1_All;Unigene555_All;Unigene1444_All;Unigene2194_All;Unigene2226_All;Unigene3020_All;Unigene3271_All;…	K04432+K04432+K04430+K04430+K04432+K04392+K04392+K04427+K04427+K10159+K10160+K05401+K05401+K02861+K02861+K03175+K04392+K04729+K04733+K05401+K10159+K04403+K04368+K04371+K07209+K04404+K03175+K02649+K07210+K10159+K04448+K04456+K04404+K04392+K04441+K02373+K05402+K05410+K04456+K04427+K04403+K04431
Significantly enriched GO term
GO ID	Description	GeneRatio (702)	BgRatio (1387)	pvalue	fdr	geneID
GO:0044424	intracellular part	419	714	3.82509e-10	1.2661e-07	Unigene5852_All;Unigene1673_All;Unigene7868_All;Unigene27661_All;Unigene6981_All;Unigene6974_All;Unigene23209_All;CL417.Contig3_All;CL417.Contig2_All;Unigene6821_All;Unigene5607_All;CL1852.Contig3_All;Unigene1471_All;Unigene6852_All;Unigene2741_All;CL1852.Contig1_All;Unigene6690_All;Unigene1492_All;Unigene15383_All;Unigene25737_All;CL1492.Contig2_All;Unigene2719_All;Unigene27408_All;Unigene18360_…
GO:0032991	macromolecular complex	209	326	1.51498e-08	2.50729e-06	Unigene5852_All;Unigene1673_All;Unigene7868_All;Unigene27661_All;Unigene6981_All;Unigene6974_All;Unigene23209_All;CL417.Contig3_All;CL417.Contig2_All;CL1492.Contig2_All;CL2294.Contig2_All;Unigene6746_All;CL2661.Contig2_All;Unigene4456_All;CL2294.Contig1_All;CL1232.Contig3_All;CL3054.Contig1_All;CL1232.Contig1_All;Unigene5371_All;Unigene9009_All;CL1833.Contig1_All;CL833.Contig1_All;Unigene7635_All…
GO:0005622	intracellular	484	859	3.32397e-08	3.66745e-06	Unigene5852_All;Unigene1673_All;Unigene7868_All;Unigene27661_All;Unigene6981_All;Unigene6974_All;Unigene23209_All;CL417.Contig3_All;CL417.Contig2_All;Unigene6821_All;Unigene5607_All;CL1852.Contig3_All;Unigene1471_All;Unigene6852_All;Unigene2741_All;CL1852.Contig1_All;Unigene6690_All;Unigene1492_All;Unigene15383_All;Unigene25737_All;CL1492.Contig2_All;Unigene2719_All;Unigene27408_All;Unigene18360_…
GO:0005737	cytoplasm	254	430	1.50257e-05	0.00124337	Unigene5852_All;Unigene6821_All;Unigene5607_All;CL1852.Contig3_All;Unigene1471_All;Unigene6852_All;Unigene2741_All;CL1852.Contig1_All;Unigene6690_All;Unigene1492_All;Unigene4862_All;Unigene3876_All;Unigene3274_All;CL1232.Contig3_All;CL3054.Contig1_All;CL1232.Contig1_All;Unigene7612_All;CL947.Contig6_All;CL947.Contig3_All;CL2839.Contig1_All;CL3076.Contig2_All;Unigene8953_All;Unigene2823_All;Unigen…
GO:0030529	intracellular ribonucleoprotein complex	76	110	3.38233e-05	0.00186592	Unigene5371_All;Unigene9009_All;CL1833.Contig1_All;CL833.Contig1_All;Unigene7635_All;CL1833.Contig2_All;Unigene10064_All;Unigene8979_All;CL3076.Contig2_All;Unigene2823_All;Unigene3748_All;Unigene8591_All;Unigene3426_All;Unigene4870_All;CL747.Contig3_All;CL2202.Contig2_All;Unigene2664_All;Unigene1217_All;Unigene4364_All;CL1064.Contig1_All;Unigene7881_All;Unigene5971_All;Unigene667_All;Unigene7644_…
GO:1990904	ribonucleoprotein complex	76	110	3.38233e-05	0.00186592	Unigene5371_All;Unigene9009_All;CL1833.Contig1_All;CL833.Contig1_All;Unigene7635_All;CL1833.Contig2_All;Unigene10064_All;Unigene8979_All;CL3076.Contig2_All;Unigene2823_All;Unigene3748_All;Unigene8591_All;Unigene3426_All;Unigene4870_All;CL747.Contig3_All;CL2202.Contig2_All;Unigene2664_All;Unigene1217_All;Unigene4364_All;CL1064.Contig1_All;Unigene7881_All;Unigene5971_All;Unigene667_All;Unigene7644_…
GO:0000502	proteasome complex	13	13	0.000135314	0.0063984	CL2294.Contig2_All;Unigene6746_All;CL2661.Contig2_All;Unigene4456_All;CL2294.Contig1_All;Unigene2740_All;Unigene3764_All;Unigene8985_All;Unigene3724_All;Unigene3763_All;Unigene10007_All;Unigene5882_All;Unigene3464_All
GO:0043234	protein complex	133	216	0.00028505	0.0114062	Unigene5852_All;Unigene1673_All;Unigene7868_All;Unigene27661_All;Unigene6981_All;Unigene6974_All;Unigene23209_All;CL417.Contig3_All;CL417.Contig2_All;CL1492.Contig2_All;CL2294.Contig2_All;Unigene6746_All;CL2661.Contig2_All;Unigene4456_All;CL2294.Contig1_All;CL1232.Contig3_All;CL3054.Contig1_All;CL1232.Contig1_All;Unigene7612_All;CL947.Contig6_All;CL947.Contig3_All;Unigene7306_All;Unigene10388_All…
GO:0005623	cell	495	918	0.000344597	0.0114062	Unigene5852_All;Unigene1673_All;Unigene7868_All;Unigene27661_All;Unigene6981_All;Unigene6974_All;Unigene23209_All;CL417.Contig3_All;CL417.Contig2_All;Unigene6821_All;Unigene5607_All;CL1852.Contig3_All;Unigene1471_All;Unigene6852_All;Unigene2741_All;CL1852.Contig1_All;Unigene6690_All;Unigene1492_All;Unigene15383_All;Unigene25737_All;CL1492.Contig2_All;Unigene2719_All;Unigene27408_All;Unigene18360_…
GO:0044464	cell part	495	918	0.000344597	0.0114062	Unigene5852_All;Unigene1673_All;Unigene7868_All;Unigene27661_All;Unigene6981_All;Unigene6974_All;Unigene23209_All;CL417.Contig3_All;CL417.Contig2_All;Unigene6821_All;Unigene5607_All;CL1852.Contig3_All;Unigene1471_All;Unigene6852_All;Unigene2741_All;CL1852.Contig1_All;Unigene6690_All;Unigene1492_All;Unigene15383_All;Unigene25737_All;CL1492.Contig2_All;Unigene2719_All;Unigene27408_All;Unigene18360_…
GO:0044444	cytoplasmic part	187	317	0.000419319	0.0126177	Unigene5852_All;Unigene6821_All;Unigene5607_All;CL1852.Contig3_All;Unigene1471_All;Unigene6852_All;Unigene2741_All;CL1852.Contig1_All;Unigene6690_All;Unigene1492_All;Unigene4862_All;Unigene3876_All;Unigene3274_All;CL1232.Contig3_All;CL3054.Contig1_All;CL1232.Contig1_All;Unigene7612_All;CL947.Contig6_All;CL947.Contig3_All;CL2839.Contig1_All;CL3076.Contig2_All;Unigene8953_All;Unigene2823_All;Unigen…
GO:0043229	intracellular organelle	317	567	0.000623388	0.0165395	Unigene5852_All;Unigene23209_All;CL417.Contig3_All;CL417.Contig2_All;Unigene6821_All;Unigene5607_All;CL1852.Contig3_All;Unigene1471_All;Unigene6852_All;Unigene2741_All;CL1852.Contig1_All;Unigene6690_All;Unigene1492_All;Unigene15383_All;Unigene25737_All;CL1492.Contig2_All;Unigene2719_All;Unigene27408_All;Unigene18360_All;Unigene6947_All;Unigene6222_All;Unigene4862_All;Unigene3876_All;Unigene3274_A…
GO:0005840	ribosome	60	89	0.000696528	0.0165395	CL3076.Contig2_All;Unigene4870_All;CL747.Contig3_All;CL2202.Contig2_All;Unigene2664_All;Unigene1217_All;Unigene4364_All;CL1064.Contig1_All;Unigene7881_All;Unigene5971_All;Unigene667_All;Unigene7644_All;CL718.Contig1_All;Unigene142_All;Unigene8002_All;CL2094.Contig2_All;Unigene6855_All;CL1064.Contig2_All;Unigene7883_All;Unigene4469_All;CL2094.Contig1_All;CL2873.Contig1_All;CL1675.Contig2_All;CL718…
GO:0005634	nucleus	122	199	0.000699558	0.0165395	Unigene23209_All;CL417.Contig3_All;CL417.Contig2_All;Unigene2719_All;Unigene10388_All;Unigene25700_All;Unigene24544_All;Unigene5499_All;Unigene10903_All;CL3104.Contig2_All;CL3104.Contig1_All;Unigene2492_All;CL905.Contig1_All;CL126.Contig3_All;CL126.Contig2_All;Unigene10416_All;Unigene27212_All;Unigene5347_All;Unigene15383_All;Unigene1083_All;Unigene587_All;Unigene8419_All;CL3169.Contig2_All;CL288…
GO:0043226	organelle	317	569	0.000918399	0.0194992	Unigene5852_All;Unigene23209_All;CL417.Contig3_All;CL417.Contig2_All;Unigene6821_All;Unigene5607_All;CL1852.Contig3_All;Unigene1471_All;Unigene6852_All;Unigene2741_All;CL1852.Contig1_All;Unigene6690_All;Unigene1492_All;Unigene15383_All;Unigene25737_All;CL1492.Contig2_All;Unigene2719_All;Unigene27408_All;Unigene18360_All;Unigene6947_All;Unigene6222_All;Unigene4862_All;Unigene3876_All;Unigene3274_A…
GO:0030117	membrane coat	13	14	0.00101229	0.0194992	Unigene7612_All;CL2132.Contig1_All;CL1099.Contig1_All;CL2132.Contig2_All;CL2240.Contig1_All;Unigene2526_All;Unigene8659_All;CL793.Contig1_All;CL793.Contig2_All;Unigene3278_All;Unigene5398_All;Unigene9418_All;Unigene8374_All
GO:0048475	coated membrane	13	14	0.00101229	0.0194992	Unigene7612_All;CL2132.Contig1_All;CL1099.Contig1_All;CL2132.Contig2_All;CL2240.Contig1_All;Unigene2526_All;Unigene8659_All;CL793.Contig1_All;CL793.Contig2_All;Unigene3278_All;Unigene5398_All;Unigene9418_All;Unigene8374_All
GO:0043231	intracellular membrane-bounded organelle	222	387	0.00106038	0.0194992	Unigene5852_All;Unigene23209_All;CL417.Contig3_All;CL417.Contig2_All;Unigene6821_All;Unigene5607_All;CL1852.Contig3_All;Unigene1471_All;Unigene6852_All;Unigene2741_All;CL1852.Contig1_All;Unigene6690_All;Unigene1492_All;Unigene2719_All;Unigene4862_All;Unigene3876_All;Unigene3274_All;Unigene10388_All;Unigene25700_All;Unigene24544_All;Unigene5499_All;Unigene4766_All;Unigene6869_All;Unigene4851_All;U…
GO:0043227	membrane-bounded organelle	222	388	0.00130822	0.0227906	Unigene5852_All;Unigene23209_All;CL417.Contig3_All;CL417.Contig2_All;Unigene6821_All;Unigene5607_All;CL1852.Contig3_All;Unigene1471_All;Unigene6852_All;Unigene2741_All;CL1852.Contig1_All;Unigene6690_All;Unigene1492_All;Unigene2719_All;Unigene4862_All;Unigene3876_All;Unigene3274_All;Unigene10388_All;Unigene25700_All;Unigene24544_All;Unigene5499_All;Unigene4766_All;Unigene6869_All;Unigene4851_All;U…
GO:0031974	membrane-enclosed lumen	38	54	0.00213893	0.0353993	Unigene23209_All;CL417.Contig3_All;CL417.Contig2_All;Unigene2719_All;Unigene4862_All;Unigene3876_All;Unigene3274_All;Unigene10388_All;Unigene10903_All;CL255.Contig1_All;CL2246.Contig1_All;CL126.Contig3_All;CL126.Contig2_All;Unigene10416_All;Unigene27212_All;Unigene15383_All;CL2887.Contig1_All;Unigene7908_All;Unigene20013_All;Unigene8979_All;Unigene6977_All;Unigene6875_All;Unigene2392_All;Unigene3…
GO:0043233	organelle lumen	36	52	0.00436852	0.0657264	Unigene23209_All;CL417.Contig3_All;CL417.Contig2_All;Unigene2719_All;Unigene10388_All;Unigene10903_All;CL255.Contig1_All;CL2246.Contig1_All;CL126.Contig3_All;CL126.Contig2_All;Unigene10416_All;Unigene27212_All;Unigene15383_All;CL2887.Contig1_All;Unigene7908_All;Unigene20013_All;Unigene8979_All;Unigene6977_All;Unigene6875_All;Unigene2392_All;Unigene352_All;Unigene7387_All;CL937.Contig2_All;CL937.C…
GO:0070013	intracellular organelle lumen	36	52	0.00436852	0.0657264	Unigene23209_All;CL417.Contig3_All;CL417.Contig2_All;Unigene2719_All;Unigene10388_All;Unigene10903_All;CL255.Contig1_All;CL2246.Contig1_All;CL126.Contig3_All;CL126.Contig2_All;Unigene10416_All;Unigene27212_All;Unigene15383_All;CL2887.Contig1_All;Unigene7908_All;Unigene20013_All;Unigene8979_All;Unigene6977_All;Unigene6875_All;Unigene2392_All;Unigene352_All;Unigene7387_All;CL937.Contig2_All;CL937.C…
GO:0012505	endomembrane system	45	68	0.00577336	0.0830861	Unigene6821_All;Unigene5607_All;CL1852.Contig3_All;Unigene1471_All;Unigene6852_All;Unigene2741_All;CL1852.Contig1_All;Unigene6690_All;Unigene1492_All;Unigene25700_All;Unigene24544_All;Unigene5499_All;Unigene6869_All;Unigene4851_All;Unigene5908_All;Unigene146_All;Unigene675_All;Unigene9006_All;CL2240.Contig1_All;Unigene7397_All;Unigene24370_All;Unigene3230_All;Unigene3278_All;Unigene5398_All;Unige…
GO:0044428	nuclear part	40	60	0.00757913	0.104529	Unigene23209_All;CL417.Contig3_All;CL417.Contig2_All;Unigene2719_All;Unigene10388_All;Unigene25700_All;Unigene24544_All;Unigene5499_All;Unigene10903_All;CL3104.Contig2_All;CL3104.Contig1_All;Unigene2492_All;CL905.Contig1_All;CL126.Contig3_All;CL126.Contig2_All;Unigene10416_All;Unigene27212_All;Unigene5347_All;Unigene15383_All;Unigene1083_All;Unigene587_All;Unigene8419_All;CL3169.Contig2_All;CL288…
GO:0005839	proteasome core complex	7	7	0.00838259	0.110986	Unigene2740_All;Unigene3764_All;Unigene8985_All;Unigene3724_All;Unigene3763_All;Unigene10007_All;Unigene5882_All
GO:0044431	Golgi apparatus part	13	16	0.0116827	0.14873	Unigene9006_All;Unigene3278_All;Unigene5398_All;Unigene9418_All;Unigene8374_All;Unigene1057_All;Unigene1253_All;Unigene10873_All;Unigene18884_All;Unigene2560_All;Unigene4525_All;Unigene8928_All;Unigene17490_All
GO:0005654	nucleoplasm	21	30	0.0238353	0.281768	CL417.Contig3_All;CL417.Contig2_All;Unigene2719_All;Unigene10388_All;Unigene10903_All;CL126.Contig3_All;CL126.Contig2_All;Unigene10416_All;Unigene27212_All;Unigene15383_All;Unigene6875_All;Unigene2392_All;Unigene352_All;Unigene7387_All;CL937.Contig2_All;CL937.Contig1_All;Unigene4499_All;Unigene481_All;Unigene8177_All;Unigene4812_All;Unigene712_All
GO:0005794	Golgi apparatus	21	30	0.0238353	0.281768	Unigene9006_All;Unigene3278_All;Unigene5398_All;Unigene9418_All;Unigene8374_All;Unigene1057_All;Unigene1253_All;Unigene10873_All;Unigene18884_All;Unigene2560_All;Unigene4525_All;Unigene8928_All;Unigene17490_All;CL1827.Contig1_All;CL720.Contig3_All;CL1827.Contig2_All;CL720.Contig2_All;Unigene13120_All;CL720.Contig1_All;Unigene6852_All;Unigene1064_All
GO:0044446	intracellular organelle part	140	249	0.029575	0.315234	Unigene5852_All;Unigene23209_All;CL417.Contig3_All;CL417.Contig2_All;Unigene15383_All;Unigene25737_All;CL1492.Contig2_All;Unigene2719_All;Unigene27408_All;Unigene18360_All;Unigene6947_All;Unigene6222_All;Unigene4862_All;Unigene3876_All;Unigene3274_All;CL947.Contig6_All;CL947.Contig3_All;CL3076.Contig2_All;Unigene10388_All;Unigene25700_All;Unigene24544_All;Unigene5499_All;Unigene9054_All;Unigene47…
GO:0031981	nuclear lumen	26	39	0.0298542	0.315234	Unigene23209_All;CL417.Contig3_All;CL417.Contig2_All;Unigene2719_All;Unigene10388_All;Unigene10903_All;CL126.Contig3_All;CL126.Contig2_All;Unigene10416_All;Unigene27212_All;Unigene15383_All;CL2887.Contig1_All;Unigene7908_All;Unigene20013_All;Unigene8979_All;Unigene6875_All;Unigene2392_All;Unigene352_All;Unigene7387_All;CL937.Contig2_All;CL937.Contig1_All;Unigene4499_All;Unigene481_All;Unigene8177…
GO:0000139	Golgi membrane	11	14	0.0311578	0.315234	Unigene3278_All;Unigene5398_All;Unigene9418_All;Unigene8374_All;Unigene1253_All;Unigene10873_All;Unigene18884_All;Unigene2560_All;Unigene4525_All;Unigene8928_All;Unigene17490_All
GO:0005811	lipid particle	5	5	0.032979	0.315234	CL1852.Contig3_All;Unigene10076_All;CL3076.Contig2_All;CL1852.Contig1_All;Unigene7894_All
GO:0030118	clathrin coat	5	5	0.032979	0.315234	Unigene2526_All;Unigene8659_All;CL793.Contig1_All;CL793.Contig2_All;Unigene8374_All
GO:0030119	AP-type membrane coat adaptor complex	5	5	0.032979	0.315234	Unigene7612_All;Unigene2526_All;Unigene8659_All;CL793.Contig1_All;CL793.Contig2_All
GO:0044451	nucleoplasm part	20	29	0.0341126	0.315234	CL417.Contig3_All;CL417.Contig2_All;Unigene10388_All;Unigene10903_All;CL126.Contig3_All;CL126.Contig2_All;Unigene10416_All;Unigene27212_All;Unigene15383_All;Unigene6875_All;Unigene2392_All;Unigene352_All;Unigene7387_All;CL937.Contig2_All;CL937.Contig1_All;Unigene4499_All;Unigene481_All;Unigene8177_All;Unigene4812_All;Unigene712_All
GO:0000785	chromatin	9	11	0.0352376	0.315234	Unigene23209_All;Unigene11488_All;CL1342.Contig2_All;Unigene3912_All;CL1033.Contig2_All;Unigene2719_All;CL1033.Contig1_All;Unigene29825_All;CL1342.Contig3_All
GO:0032993	protein-DNA complex	9	11	0.0352376	0.315234	Unigene11488_All;CL1342.Contig2_All;Unigene3912_All;CL1033.Contig2_All;Unigene2719_All;CL1033.Contig1_All;Unigene29825_All;CL1342.Contig3_All;Unigene27212_All
GO:0043228	non-membrane-bounded organelle	124	221	0.0436159	0.370176	Unigene23209_All;Unigene15383_All;Unigene25737_All;CL1492.Contig2_All;Unigene27408_All;Unigene18360_All;Unigene6947_All;Unigene6222_All;CL947.Contig6_All;CL947.Contig3_All;CL3076.Contig2_All;Unigene9054_All;CL1852.Contig3_All;Unigene10076_All;CL1852.Contig1_All;Unigene7894_All;Unigene4870_All;CL747.Contig3_All;CL2202.Contig2_All;Unigene2664_All;Unigene1217_All;Unigene4364_All;CL1064.Contig1_All;U…
GO:0043232	intracellular non-membrane-bounded organelle	124	221	0.0436159	0.370176	Unigene23209_All;Unigene15383_All;Unigene25737_All;CL1492.Contig2_All;Unigene27408_All;Unigene18360_All;Unigene6947_All;Unigene6222_All;CL947.Contig6_All;CL947.Contig3_All;CL3076.Contig2_All;Unigene9054_All;CL1852.Contig3_All;Unigene10076_All;CL1852.Contig1_All;Unigene7894_All;Unigene4870_All;CL747.Contig3_All;CL2202.Contig2_All;Unigene2664_All;Unigene1217_All;Unigene4364_All;CL1064.Contig1_All;U…
GO:0016874	ligase activity	60	78	5.35832e-06	0.00395093	Unigene3400_All;Unigene6421_All;Unigene6310_All;Unigene5448_All;CL3308.Contig2_All;Unigene7622_All;Unigene12211_All;Unigene26097_All;Unigene26417_All;Unigene26418_All;Unigene16282_All;Unigene7534_All;Unigene24870_All;CL2400.Contig1_All;CL2400.Contig2_All;CL1852.Contig2_All;CL1852.Contig3_All;CL1852.Contig1_All;Unigene4357_All;CL1634.Contig2_All;Unigene5426_All;Unigene27557_All;Unigene25306_All;Un…
GO:0000166	nucleotide binding	340	564	1.52946e-05	0.00395093	CL1681.Contig2_All;Unigene13457_All;Unigene538_All;Unigene9399_All;Unigene630_All;Unigene22987_All;Unigene6343_All;Unigene9676_All;Unigene3230_All;Unigene2937_All;Unigene8591_All;CL3193.Contig2_All;CL386.Contig2_All;CL2662.Contig2_All;Unigene19805_All;Unigene26080_All;Unigene6283_All;Unigene5371_All;Unigene1858_All;Unigene653_All;CL462.Contig2_All;Unigene5872_All;Unigene6980_All;CL1630.Contig1_Al…
GO:1901265	nucleoside phosphate binding	340	564	1.52946e-05	0.00395093	CL1681.Contig2_All;Unigene29744_All;Unigene13457_All;Unigene538_All;Unigene9399_All;Unigene630_All;Unigene22987_All;Unigene6343_All;Unigene9676_All;Unigene3230_All;Unigene2937_All;Unigene8591_All;CL3193.Contig2_All;CL386.Contig2_All;CL2662.Contig2_All;Unigene19805_All;Unigene26080_All;Unigene6283_All;Unigene5371_All;Unigene1858_All;Unigene653_All;CL462.Contig2_All;Unigene5872_All;Unigene6980_All;…
GO:0036094	small molecule binding	345	574	1.90406e-05	0.00395093	CL1681.Contig2_All;Unigene13457_All;Unigene538_All;Unigene9399_All;Unigene630_All;Unigene22987_All;Unigene6343_All;Unigene9676_All;Unigene3230_All;Unigene2937_All;Unigene8591_All;CL3193.Contig2_All;CL386.Contig2_All;CL2662.Contig2_All;Unigene19805_All;Unigene26080_All;Unigene6283_All;Unigene5371_All;Unigene1858_All;Unigene653_All;CL462.Contig2_All;Unigene5872_All;Unigene6980_All;CL1630.Contig1_Al…
GO:0097159	organic cyclic compound binding	506	883	0.000231568	0.0287028	Unigene27860_All;Unigene754_All;Unigene4668_All;Unigene25779_All;CL2837.Contig2_All;Unigene23625_All;Unigene3006_All;Unigene9385_All;Unigene11036_All;Unigene261_All;CL2839.Contig1_All;Unigene1316_All;Unigene11488_All;Unigene712_All;Unigene7396_All;Unigene27212_All;Unigene25849_All;CL2720.Contig1_All;Unigene6676_All;Unigene5063_All;Unigene23227_All;Unigene21101_All;Unigene11838_All;Unigene7741_All…
GO:1901363	heterocyclic compound binding	506	883	0.000231568	0.0287028	Unigene27860_All;Unigene754_All;Unigene4668_All;Unigene25779_All;CL2837.Contig2_All;Unigene23625_All;Unigene3006_All;Unigene9385_All;Unigene11036_All;Unigene261_All;CL2839.Contig1_All;Unigene1316_All;Unigene11488_All;Unigene712_All;Unigene7396_All;Unigene27212_All;Unigene25849_All;CL2720.Contig1_All;Unigene6676_All;Unigene5063_All;Unigene23227_All;Unigene21101_All;Unigene11838_All;Unigene7741_All…
GO:0005525	GTP binding	56	78	0.000311235	0.0287028	Unigene13457_All;Unigene538_All;Unigene9399_All;Unigene630_All;Unigene22987_All;Unigene6343_All;Unigene9676_All;Unigene3230_All;Unigene2937_All;Unigene8591_All;CL3193.Contig2_All;CL386.Contig2_All;CL2662.Contig2_All;Unigene19805_All;Unigene26080_All;Unigene6283_All;Unigene5371_All;Unigene1858_All;Unigene653_All;CL462.Contig2_All;Unigene5872_All;Unigene6980_All;CL1630.Contig1_All;CL2129.Contig2_Al…
GO:0019001	guanyl nucleotide binding	56	78	0.000311235	0.0287028	Unigene13457_All;Unigene538_All;Unigene9399_All;Unigene630_All;Unigene22987_All;Unigene6343_All;Unigene9676_All;Unigene3230_All;Unigene2937_All;Unigene8591_All;CL3193.Contig2_All;CL386.Contig2_All;CL2662.Contig2_All;Unigene19805_All;Unigene26080_All;Unigene6283_All;Unigene5371_All;Unigene1858_All;Unigene653_All;CL462.Contig2_All;Unigene5872_All;Unigene6980_All;CL1630.Contig1_All;CL2129.Contig2_Al…
GO:0032561	guanyl ribonucleotide binding	56	78	0.000311235	0.0287028	Unigene13457_All;Unigene538_All;Unigene9399_All;Unigene630_All;Unigene22987_All;Unigene6343_All;Unigene9676_All;Unigene3230_All;Unigene2937_All;Unigene8591_All;CL3193.Contig2_All;CL386.Contig2_All;CL2662.Contig2_All;Unigene19805_All;Unigene26080_All;Unigene6283_All;Unigene5371_All;Unigene1858_All;Unigene653_All;CL462.Contig2_All;Unigene5872_All;Unigene6980_All;CL1630.Contig1_All;CL2129.Contig2_Al…
GO:0032553	ribonucleotide binding	220	364	0.000572065	0.0474814	CL1681.Contig2_All;Unigene13457_All;Unigene538_All;Unigene9399_All;Unigene630_All;Unigene22987_All;Unigene6343_All;Unigene9676_All;Unigene3230_All;Unigene2937_All;Unigene8591_All;CL3193.Contig2_All;CL386.Contig2_All;CL2662.Contig2_All;Unigene19805_All;Unigene26080_All;Unigene6283_All;Unigene5371_All;Unigene1858_All;Unigene653_All;CL462.Contig2_All;Unigene5872_All;Unigene6980_All;CL1630.Contig1_Al…
GO:0001882	nucleoside binding	217	360	0.00077617	0.0478568	CL1681.Contig2_All;Unigene13457_All;Unigene538_All;Unigene9399_All;Unigene630_All;Unigene22987_All;Unigene6343_All;Unigene9676_All;Unigene3230_All;Unigene2937_All;Unigene8591_All;CL3193.Contig2_All;CL386.Contig2_All;CL2662.Contig2_All;Unigene19805_All;Unigene26080_All;Unigene6283_All;Unigene5371_All;Unigene1858_All;Unigene653_All;CL462.Contig2_All;Unigene5872_All;Unigene6980_All;CL1630.Contig1_Al…
GO:0001883	purine nucleoside binding	216	359	0.000922541	0.0478568	CL1681.Contig2_All;Unigene13457_All;Unigene538_All;Unigene9399_All;Unigene630_All;Unigene22987_All;Unigene6343_All;Unigene9676_All;Unigene3230_All;Unigene2937_All;Unigene8591_All;CL3193.Contig2_All;CL386.Contig2_All;CL2662.Contig2_All;Unigene19805_All;Unigene26080_All;Unigene6283_All;Unigene5371_All;Unigene1858_All;Unigene653_All;CL462.Contig2_All;Unigene5872_All;Unigene6980_All;CL1630.Contig1_Al…
GO:0017076	purine nucleotide binding	216	359	0.000922541	0.0478568	CL1681.Contig2_All;Unigene13457_All;Unigene538_All;Unigene9399_All;Unigene630_All;Unigene22987_All;Unigene6343_All;Unigene9676_All;Unigene3230_All;Unigene2937_All;Unigene8591_All;CL3193.Contig2_All;CL386.Contig2_All;CL2662.Contig2_All;Unigene19805_All;Unigene26080_All;Unigene6283_All;Unigene5371_All;Unigene1858_All;Unigene653_All;CL462.Contig2_All;Unigene5872_All;Unigene6980_All;CL1630.Contig1_Al…
GO:0032549	ribonucleoside binding	216	359	0.000922541	0.0478568	CL1681.Contig2_All;Unigene13457_All;Unigene538_All;Unigene9399_All;Unigene630_All;Unigene22987_All;Unigene6343_All;Unigene9676_All;Unigene3230_All;Unigene2937_All;Unigene8591_All;CL3193.Contig2_All;CL386.Contig2_All;CL2662.Contig2_All;Unigene19805_All;Unigene26080_All;Unigene6283_All;Unigene5371_All;Unigene1858_All;Unigene653_All;CL462.Contig2_All;Unigene5872_All;Unigene6980_All;CL1630.Contig1_Al…
GO:0032550	purine ribonucleoside binding	216	359	0.000922541	0.0478568	CL1681.Contig2_All;Unigene13457_All;Unigene538_All;Unigene9399_All;Unigene630_All;Unigene22987_All;Unigene6343_All;Unigene9676_All;Unigene3230_All;Unigene2937_All;Unigene8591_All;CL3193.Contig2_All;CL386.Contig2_All;CL2662.Contig2_All;Unigene19805_All;Unigene26080_All;Unigene6283_All;Unigene5371_All;Unigene1858_All;Unigene653_All;CL462.Contig2_All;Unigene5872_All;Unigene6980_All;CL1630.Contig1_Al…
GO:0032555	purine ribonucleotide binding	216	359	0.000922541	0.0478568	CL1681.Contig2_All;Unigene13457_All;Unigene538_All;Unigene9399_All;Unigene630_All;Unigene22987_All;Unigene6343_All;Unigene9676_All;Unigene3230_All;Unigene2937_All;Unigene8591_All;CL3193.Contig2_All;CL386.Contig2_All;CL2662.Contig2_All;Unigene19805_All;Unigene26080_All;Unigene6283_All;Unigene5371_All;Unigene1858_All;Unigene653_All;CL462.Contig2_All;Unigene5872_All;Unigene6980_All;CL1630.Contig1_Al…
GO:0035639	purine ribonucleoside triphosphate binding	215	358	0.00109427	0.0534262	Unigene29744_All;Unigene13457_All;Unigene538_All;Unigene9399_All;Unigene630_All;Unigene22987_All;Unigene6343_All;Unigene9676_All;Unigene3230_All;Unigene2937_All;Unigene8591_All;CL3193.Contig2_All;CL386.Contig2_All;CL2662.Contig2_All;Unigene19805_All;Unigene26080_All;Unigene6283_All;Unigene5371_All;Unigene1858_All;Unigene653_All;CL462.Contig2_All;Unigene5872_All;Unigene6980_All;CL1630.Contig1_All;…
GO:0051287	NAD binding	18	21	0.00146616	0.0676061	CL3222.Contig1_All;Unigene4660_All;CL859.Contig1_All;CL1232.Contig3_All;CL2389.Contig1_All;Unigene2682_All;Unigene2829_All;Unigene4893_All;CL1232.Contig1_All;Unigene8506_All;CL3222.Contig2_All;CL2389.Contig2_All;Unigene2481_All;Unigene6703_All;Unigene4813_All;Unigene19560_All;Unigene4940_All;Unigene3274_All
GO:0003723	RNA binding	60	88	0.00165302	0.0722108	Unigene8501_All;CL462.Contig2_All;Unigene6980_All;Unigene9769_All;Unigene2489_All;CL1466.Contig2_All;Unigene4244_All;Unigene16713_All;Unigene6304_All;Unigene23130_All;Unigene3883_All;Unigene9838_All;Unigene1143_All;Unigene1599_All;Unigene5971_All;Unigene9239_All;Unigene1596_All;Unigene7644_All;CL816.Contig5_All;Unigene3584_All;CL3301.Contig2_All;Unigene5841_All;Unigene1112_All;Unigene7635_All;Uni…
GO:0003824	catalytic activity	966	1773	0.00192903	0.0800549	Unigene3344_All;Unigene1351_All;Unigene8349_All;Unigene5347_All;Unigene486_All;Unigene19478_All;Unigene2513_All;Unigene3400_All;Unigene7377_All;CL455.Contig2_All;Unigene6421_All;CL455.Contig1_All;CL1902.Contig1_All;CL1902.Contig2_All;Unigene1676_All;Unigene4858_All;CL1383.Contig8_All;Unigene8897_All;Unigene1372_All;Unigene10076_All;Unigene12332_All;Unigene11122_All;CL1107.Contig2_All;CL2647.Conti…
GO:0016740	transferase activity	334	579	0.00237545	0.0938867	Unigene486_All;Unigene2513_All;Unigene12332_All;Unigene11122_All;CL1107.Contig2_All;CL2647.Contig1_All;Unigene754_All;CL2170.Contig2_All;CL3377.Contig2_All;Unigene11543_All;Unigene8487_All;Unigene2799_All;Unigene3284_All;Unigene24613_All;CL2016.Contig1_All;Unigene26306_All;Unigene1316_All;CL2169.Contig2_All;Unigene14368_All;Unigene7698_All;CL2016.Contig3_All;Unigene15616_All;Unigene25677_All;Unig…
GO:0003899	DNA-directed RNA polymerase activity	12	13	0.00282178	0.1017	Unigene27860_All;Unigene23363_All;Unigene712_All;Unigene7396_All;Unigene5063_All;Unigene19072_All;CL2133.Contig2_All;Unigene7741_All;Unigene7956_All;CL2133.Contig1_All;CL84.Contig2_All;Unigene3405_All
GO:0034062	RNA polymerase activity	12	13	0.00282178	0.1017	Unigene27860_All;Unigene23363_All;Unigene712_All;Unigene7396_All;Unigene5063_All;Unigene19072_All;CL2133.Contig2_All;Unigene7741_All;Unigene7956_All;CL2133.Contig1_All;CL84.Contig2_All;Unigene3405_All
GO:0016877	ligase activity, forming carbon-sulfur bonds	9	9	0.00294072	0.1017	CL1852.Contig2_All;CL1852.Contig3_All;CL1852.Contig1_All;Unigene2230_All;CL1681.Contig2_All;Unigene5534_All;Unigene5453_All;CL1786.Contig1_All;CL1786.Contig2_All
GO:0097367	carbohydrate derivative binding	222	376	0.00319129	0.105951	Unigene29887_All;CL1681.Contig2_All;Unigene13457_All;Unigene538_All;Unigene9399_All;Unigene630_All;Unigene22987_All;Unigene6343_All;Unigene9676_All;Unigene3230_All;Unigene2937_All;Unigene8591_All;CL3193.Contig2_All;CL386.Contig2_All;CL2662.Contig2_All;Unigene19805_All;Unigene26080_All;Unigene6283_All;Unigene5371_All;Unigene1858_All;Unigene653_All;CL462.Contig2_All;Unigene5872_All;Unigene6980_All;…
GO:0003735	structural constituent of ribosome	54	80	0.00393009	0.125461	Unigene4870_All;CL747.Contig3_All;CL2202.Contig2_All;Unigene2664_All;Unigene1217_All;Unigene4364_All;CL1064.Contig1_All;Unigene7881_All;Unigene5971_All;Unigene667_All;Unigene7917_All;Unigene7644_All;CL718.Contig1_All;Unigene142_All;Unigene8002_All;CL1712.Contig1_All;Unigene6855_All;CL3301.Contig2_All;CL1064.Contig2_All;Unigene7883_All;CL1712.Contig3_All;CL2094.Contig1_All;Unigene594_All;CL1675.Co…
GO:0051082	unfolded protein binding	11	12	0.00502006	0.15432	Unigene9906_All;Unigene3663_All;CL3350.Contig1_All;CL1821.Contig2_All;Unigene5307_All;Unigene8997_All;Unigene5454_All;Unigene514_All;Unigene5792_All;CL1821.Contig1_All;Unigene1568_All
GO:0048037	cofactor binding	60	91	0.00548425	0.162569	Unigene5453_All;CL1786.Contig1_All;Unigene572_All;CL222.Contig1_All;CL1786.Contig2_All;Unigene5352_All;Unigene1741_All;CL372.Contig2_All;CL2436.Contig1_All;Unigene4439_All;CL372.Contig1_All;Unigene276_All;CL1021.Contig1_All;CL1837.Contig2_All;CL1110.Contig2_All;Unigene6425_All;CL1226.Contig1_All;Unigene4601_All;Unigene486_All;Unigene7347_All;CL1226.Contig2_All;Unigene18038_All;Unigene6286_All;Uni…
GO:0043168	anion binding	270	467	0.00577244	0.162846	Unigene9417_All;Unigene26644_All;Unigene30380_All;Unigene10231_All;CL1228.Contig3_All;Unigene1858_All;Unigene11814_All;CL1228.Contig2_All;Unigene13150_All;Unigene6331_All;CL1342.Contig2_All;Unigene5816_All;Unigene3239_All;Unigene11105_All;Unigene10124_All;Unigene9762_All;CL1342.Contig3_All;Unigene7905_All;CL1681.Contig2_All;Unigene19060_All;CL1110.Contig2_All;Unigene6425_All;CL1226.Contig1_All;Un…
GO:0008135	translation factor activity, RNA binding	21	27	0.00588599	0.162846	Unigene8501_All;CL462.Contig2_All;Unigene6980_All;Unigene9769_All;Unigene2489_All;CL1466.Contig2_All;Unigene4244_All;Unigene16713_All;Unigene6304_All;Unigene23130_All;Unigene381_All;CL2517.Contig1_All;CL2517.Contig4_All;CL2517.Contig3_All;Unigene6756_All;Unigene7908_All;CL2517.Contig5_All;Unigene539_All;CL624.Contig1_All;Unigene1959_All;Unigene4936_All
GO:0008757	S-adenosylmethionine-dependent methyltransferase activity	15	18	0.00655001	0.175371	Unigene26066_All;CL2364.Contig3_All;CL2364.Contig2_All;Unigene2491_All;Unigene23060_All;Unigene9965_All;Unigene4572_All;Unigene1311_All;Unigene7129_All;Unigene6568_All;Unigene12864_All;Unigene11505_All;Unigene13019_All;Unigene20980_All;Unigene5407_All
GO:0016879	ligase activity, forming carbon-nitrogen bonds	20	26	0.00892467	0.231484	Unigene3400_All;Unigene6421_All;Unigene5448_All;Unigene7622_All;Unigene12211_All;Unigene26097_All;CL2400.Contig1_All;CL2400.Contig2_All;Unigene4357_All;CL2509.Contig2_All;Unigene9531_All;Unigene2724_All;CL989.Contig1_All;Unigene9655_All;CL989.Contig2_All;Unigene26063_All;Unigene5534_All;Unigene3252_All;CL2509.Contig1_All;CL2092.Contig2_All
GO:0004298	threonine-type endopeptidase activity	7	7	0.0107651	0.255287	Unigene3724_All;Unigene2740_All;Unigene3763_All;Unigene10007_All;Unigene3764_All;Unigene5882_All;Unigene8985_All
GO:0051213	dioxygenase activity	7	7	0.0107651	0.255287	CL1433.Contig1_All;CL1433.Contig3_All;Unigene4866_All;Unigene26508_All;Unigene6157_All;Unigene7443_All;Unigene3857_All
GO:0070003	threonine-type peptidase activity	7	7	0.0107651	0.255287	Unigene3724_All;Unigene2740_All;Unigene3763_All;Unigene10007_All;Unigene3764_All;Unigene5882_All;Unigene8985_All
GO:0016741	transferase activity, transferring one-carbon groups	35	51	0.013075	0.30145	Unigene486_All;Unigene9965_All;Unigene26066_All;CL2364.Contig3_All;CL2364.Contig2_All;Unigene4357_All;Unigene2491_All;Unigene23060_All;Unigene7613_All;Unigene4572_All;Unigene1311_All;Unigene7129_All;CL1459.Contig1_All;CL1459.Contig2_All;CL2649.Contig3_All;Unigene25142_All;Unigene13020_All;Unigene8675_All;Unigene5841_All;Unigene654_All;CL3095.Contig3_All;Unigene618_All;Unigene1951_All;Unigene14219…
GO:0016779	nucleotidyltransferase activity	22	30	0.0154802	0.340325	CL2213.Contig1_All;Unigene381_All;Unigene8709_All;Unigene9239_All;Unigene25676_All;Unigene17340_All;Unigene8174_All;CL1615.Contig2_All;CL2883.Contig2_All;Unigene7610_All;Unigene27860_All;Unigene23363_All;Unigene712_All;Unigene7396_All;Unigene5063_All;Unigene19072_All;CL2133.Contig2_All;Unigene7741_All;Unigene7956_All;CL2133.Contig1_All;CL84.Contig2_All;Unigene3405_All
GO:0046982	protein heterodimerization activity	9	10	0.0155811	0.340325	Unigene11488_All;CL1342.Contig2_All;Unigene3912_All;CL2837.Contig1_All;CL1033.Contig2_All;Unigene2719_All;CL1033.Contig1_All;Unigene29825_All;CL1342.Contig3_All
GO:0008170	N-methyltransferase activity	11	13	0.0171106	0.355045	Unigene26066_All;CL2364.Contig3_All;CL2364.Contig2_All;Unigene2491_All;Unigene23060_All;Unigene6568_All;Unigene12864_All;Unigene11505_All;Unigene13019_All;Unigene20980_All;Unigene5407_All
GO:0016881	acid-amino acid ligase activity	11	13	0.0171106	0.355045	Unigene3400_All;CL2509.Contig2_All;Unigene9531_All;Unigene2724_All;CL989.Contig1_All;Unigene9655_All;CL989.Contig2_All;Unigene26063_All;Unigene5534_All;Unigene3252_All;CL2509.Contig1_All
GO:0050662	coenzyme binding	41	62	0.0189077	0.379711	Unigene5352_All;Unigene1741_All;CL372.Contig2_All;CL2436.Contig1_All;Unigene4439_All;CL372.Contig1_All;Unigene276_All;CL1021.Contig1_All;CL1837.Contig2_All;Unigene5922_All;CL1383.Contig8_All;Unigene3167_All;CL3222.Contig1_All;Unigene4660_All;CL859.Contig1_All;CL1232.Contig3_All;CL2389.Contig1_All;Unigene2682_All;Unigene2829_All;Unigene4893_All;CL1232.Contig1_All;Unigene8506_All;CL3222.Contig2_All…
GO:0008168	methyltransferase activity	32	47	0.0204991	0.379711	Unigene9965_All;Unigene26066_All;CL2364.Contig3_All;CL2364.Contig2_All;Unigene2491_All;Unigene23060_All;Unigene7613_All;Unigene4572_All;Unigene1311_All;Unigene7129_All;Unigene486_All;CL2649.Contig3_All;Unigene25142_All;Unigene13020_All;Unigene8675_All;Unigene5841_All;Unigene654_All;CL3095.Contig3_All;Unigene618_All;Unigene1951_All;Unigene14219_All;Unigene7704_All;Unigene25140_All;Unigene3720_All;…
GO:0016645	oxidoreductase activity, acting on the CH-NH group of donors	6	6	0.0205867	0.379711	Unigene3344_All;CL1902.Contig1_All;CL1902.Contig2_All;Unigene5448_All;Unigene7566_All;Unigene18376_All
GO:0016859	cis-trans isomerase activity	6	6	0.0205867	0.379711	CL3134.Contig1_All;CL3134.Contig2_All;Unigene4921_All;Unigene6878_All;Unigene7912_All;Unigene5844_All
GO:0016905	myosin heavy chain kinase activity	6	6	0.0205867	0.379711	Unigene4763_All;Unigene9701_All;Unigene9009_All;Unigene5398_All;CL1099.Contig1_All;Unigene3441_All
GO:0016875	ligase activity, forming carbon-oxygen bonds	16	21	0.0223613	0.394891	Unigene6310_All;CL3308.Contig2_All;Unigene26417_All;Unigene26418_All;Unigene16282_All;Unigene7534_All;Unigene24870_All;CL2176.Contig2_All;CL2640.Contig2_All;Unigene2292_All;CL3021.Contig1_All;Unigene21055_All;Unigene701_All;CL1710.Contig1_All;CL1710.Contig2_All;Unigene6499_All
GO:0016876	ligase activity, forming aminoacyl-tRNA and related compounds	16	21	0.0223613	0.394891	Unigene6310_All;CL3308.Contig2_All;Unigene26417_All;Unigene26418_All;Unigene16282_All;Unigene7534_All;Unigene24870_All;CL2176.Contig2_All;CL2640.Contig2_All;Unigene2292_All;CL3021.Contig1_All;Unigene21055_All;Unigene701_All;CL1710.Contig1_All;CL1710.Contig2_All;Unigene6499_All
GO:0003676	nucleic acid binding	183	318	0.0288233	0.498402	Unigene27860_All;Unigene754_All;Unigene4668_All;Unigene25779_All;CL2837.Contig2_All;Unigene23625_All;Unigene3006_All;Unigene9385_All;Unigene11036_All;Unigene261_All;CL2839.Contig1_All;Unigene1316_All;Unigene11488_All;Unigene712_All;Unigene7396_All;Unigene27212_All;Unigene25849_All;CL2720.Contig1_All;Unigene6676_All;Unigene5063_All;Unigene23227_All;Unigene21101_All;Unigene11838_All;Unigene7741_All…
GO:0004812	aminoacyl-tRNA ligase activity	15	20	0.0333824	0.554148	Unigene6310_All;CL3308.Contig2_All;Unigene26417_All;Unigene26418_All;Unigene16282_All;Unigene7534_All;CL2176.Contig2_All;CL2640.Contig2_All;Unigene2292_All;CL3021.Contig1_All;Unigene21055_All;Unigene701_All;CL1710.Contig1_All;CL1710.Contig2_All;Unigene6499_All
GO:0016810	hydrolase activity, acting on carbon-nitrogen (but not peptide) bonds	15	20	0.0333824	0.554148	CL455.Contig2_All;Unigene6421_All;CL455.Contig1_All;Unigene3274_All;Unigene25315_All;Unigene7913_All;Unigene26093_All;CL1834.Contig2_All;CL1459.Contig1_All;CL1459.Contig2_All;Unigene8720_All;Unigene9502_All;CL784.Contig1_All;CL784.Contig2_All;CL1038.Contig2_All
GO:0008080	N-acetyltransferase activity	13	17	0.0377637	0.57308	CL3242.Contig2_All;CL3242.Contig1_All;Unigene15383_All;Unigene12864_All;Unigene11505_All;Unigene13019_All;Unigene5388_All;CL629.Contig1_All;CL629.Contig2_All;Unigene1678_All;Unigene2713_All;CL629.Contig3_All;Unigene6872_All
GO:0016410	N-acyltransferase activity	13	17	0.0377637	0.57308	CL3242.Contig2_All;CL3242.Contig1_All;Unigene15383_All;Unigene12864_All;Unigene11505_All;Unigene13019_All;Unigene5388_All;CL629.Contig1_All;CL629.Contig2_All;Unigene1678_All;Unigene2713_All;CL629.Contig3_All;Unigene6872_All
GO:0016616	oxidoreductase activity, acting on the CH-OH group of donors, NAD or NADP as acceptor	24	35	0.0381358	0.57308	Unigene615_All;Unigene20966_All;Unigene2481_All;Unigene6703_All;CL2436.Contig1_All;Unigene572_All;CL222.Contig1_All;Unigene27404_All;CL1232.Contig3_All;CL1232.Contig1_All;CL1021.Contig1_All;CL859.Contig1_All;Unigene3194_All;Unigene4813_All;Unigene4940_All;Unigene4835_All;Unigene8339_All;CL3222.Contig1_All;Unigene2682_All;CL3222.Contig2_All;Unigene5985_All;Unigene3833_All;Unigene18383_All;CL3235.C…
GO:0016405	CoA-ligase activity	5	5	0.0393561	0.57308	Unigene2230_All;CL1681.Contig2_All;Unigene5453_All;CL1786.Contig1_All;CL1786.Contig2_All
GO:0016702	oxidoreductase activity, acting on single donors with incorporation of molecular oxygen, incorporation of two atoms of oxygen	5	5	0.0393561	0.57308	CL1433.Contig1_All;CL1433.Contig3_All;Unigene4866_All;Unigene6157_All;Unigene3857_All
GO:0016878	acid-thiol ligase activity	5	5	0.0393561	0.57308	Unigene2230_All;CL1681.Contig2_All;Unigene5453_All;CL1786.Contig1_All;CL1786.Contig2_All
GO:0046933	proton-transporting ATP synthase activity, rotational mechanism	5	5	0.0393561	0.57308	CL2072.Contig1_All;Unigene2717_All;Unigene6638_All;CL2072.Contig2_All;Unigene3421_All
GO:0008483	transaminase activity	9	11	0.0457546	0.643666	CL2986.Contig2_All;Unigene4678_All;Unigene4601_All;Unigene256_All;Unigene2218_All;CL1226.Contig1_All;CL1226.Contig2_All;Unigene6286_All;Unigene18038_All
GO:0016769	transferase activity, transferring nitrogenous groups	9	11	0.0457546	0.643666	CL2986.Contig2_All;Unigene4678_All;Unigene4601_All;Unigene256_All;Unigene2218_All;CL1226.Contig1_All;CL1226.Contig2_All;Unigene6286_All;Unigene18038_All
GO:0004386	helicase activity	26	39	0.0498827	0.678732	Unigene5347_All;Unigene27212_All;Unigene774_All;Unigene8398_All;Unigene1143_All;Unigene14596_All;Unigene8336_All;Unigene3758_All;Unigene3402_All;Unigene821_All;Unigene3282_All;Unigene3381_All;Unigene6388_All;Unigene17400_All;Unigene14316_All;Unigene754_All;Unigene25779_All;Unigene1316_All;Unigene1106_All;Unigene1200_All;Unigene8446_All;Unigene24871_All;Unigene13413_All;Unigene24547_All;Unigene332…
GO:0016853	isomerase activity	26	39	0.0498827	0.678732	Unigene753_All;Unigene15372_All;CL1911.Contig1_All;Unigene7595_All;Unigene209_All;CL3134.Contig1_All;CL3134.Contig2_All;Unigene7352_All;Unigene3542_All;Unigene7635_All;CL2302.Contig3_All;Unigene8003_All;Unigene7770_All;Unigene10122_All;Unigene6690_All;Unigene28709_All;Unigene1492_All;Unigene29285_All;Unigene7899_All;Unigene8708_All;Unigene4921_All;Unigene6878_All;Unigene7912_All;Unigene5844_All;C…
GO:0009058	biosynthetic process	229	328	8.82859e-11	1.64741e-07	CL3308.Contig2_All;CL2261.Contig2_All;CL2261.Contig1_All;CL1902.Contig1_All;Unigene1676_All;CL1902.Contig2_All;Unigene6208_All;CL2707.Contig1_All;CL3328.Contig2_All;CL2592.Contig2_All;Unigene3631_All;Unigene8720_All;CL905.Contig1_All;Unigene4690_All;Unigene712_All;Unigene27212_All;Unigene4678_All;Unigene6777_All;Unigene7613_All;Unigene3006_All;Unigene23363_All;Unigene11036_All;CL2047.Contig1_All;…
GO:1901576	organic substance biosynthetic process	214	308	9.14341e-10	8.5308e-07	CL3308.Contig2_All;CL2261.Contig2_All;CL2261.Contig1_All;CL1902.Contig1_All;Unigene1676_All;CL1902.Contig2_All;Unigene3631_All;Unigene8720_All;CL905.Contig1_All;Unigene712_All;Unigene27212_All;Unigene4678_All;Unigene6777_All;Unigene7613_All;Unigene3006_All;Unigene23363_All;Unigene11036_All;CL2047.Contig1_All;Unigene6676_All;Unigene25676_All;CL2047.Contig2_All;CL594.Contig1_All;Unigene19648_All;Un…
GO:0044237	cellular metabolic process	538	876	1.56577e-09	9.7391e-07	CL3308.Contig2_All;Unigene6941_All;Unigene1741_All;CL2436.Contig1_All;Unigene4439_All;CL1708.Contig1_All;Unigene276_All;CL1837.Contig2_All;CL2261.Contig2_All;CL2261.Contig1_All;CL1902.Contig1_All;Unigene1676_All;CL1902.Contig2_All;Unigene7595_All;Unigene9239_All;Unigene29745_All;CL2213.Contig1_All;Unigene8038_All;Unigene16193_All;Unigene4360_All;Unigene1142_All;CL1916.Contig1_All;Unigene2456_All;…
GO:0044249	cellular biosynthetic process	209	304	6.73982e-09	3.14413e-06	CL3308.Contig2_All;CL2261.Contig2_All;CL2261.Contig1_All;CL1902.Contig1_All;Unigene1676_All;CL1902.Contig2_All;Unigene3631_All;Unigene8720_All;CL905.Contig1_All;Unigene4690_All;Unigene712_All;Unigene27212_All;Unigene4678_All;Unigene6777_All;Unigene7613_All;Unigene3006_All;Unigene23363_All;Unigene11036_All;CL2047.Contig1_All;Unigene6676_All;Unigene25676_All;CL2047.Contig2_All;CL594.Contig1_All;Uni…
GO:0051649	establishment of localization in cell	52	59	1.16484e-08	4.34717e-06	Unigene23339_All;Unigene1233_All;Unigene6947_All;Unigene7397_All;Unigene24370_All;Unigene5431_All;Unigene9054_All;Unigene5072_All;Unigene112_All;Unigene10873_All;Unigene2560_All;Unigene9006_All;Unigene6977_All;Unigene25700_All;Unigene104_All;Unigene8549_All;Unigene3638_All;CL3141.Contig1_All;Unigene8374_All;CL2132.Contig1_All;Unigene2526_All;Unigene653_All;Unigene3278_All;Unigene8659_All;Unigene5…
GO:0015031	protein transport	57	67	3.84998e-08	1.05327e-05	Unigene5431_All;Unigene6977_All;Unigene104_All;CL3141.Contig1_All;Unigene8374_All;CL2132.Contig1_All;Unigene2526_All;Unigene10873_All;Unigene653_All;Unigene3278_All;Unigene2560_All;Unigene8659_All;Unigene5398_All;Unigene7612_All;Unigene6852_All;CL1099.Contig1_All;CL793.Contig1_All;Unigene2334_All;CL2132.Contig2_All;CL2240.Contig1_All;Unigene9418_All;Unigene5499_All;Unigene4253_All;CL793.Contig2_A…
GO:0010467	gene expression	144	201	3.95118e-08	1.05327e-05	CL3308.Contig2_All;Unigene10087_All;Unigene1083_All;Unigene29292_All;Unigene8419_All;CL3169.Contig2_All;Unigene712_All;Unigene5431_All;Unigene7443_All;Unigene6499_All;CL2039.Contig2_All;Unigene10388_All;Unigene2491_All;Unigene5841_All;Unigene17340_All;Unigene8501_All;CL462.Contig2_All;Unigene6980_All;Unigene9769_All;Unigene2489_All;CL1466.Contig2_All;CL3076.Contig2_All;Unigene16713_All;Unigene630…
GO:0045184	establishment of protein localization	58	69	7.19516e-08	1.67827e-05	Unigene5431_All;Unigene6977_All;Unigene104_All;CL3141.Contig1_All;Unigene8374_All;CL2132.Contig1_All;Unigene2526_All;Unigene10873_All;Unigene653_All;Unigene3278_All;Unigene2560_All;Unigene8659_All;Unigene5398_All;Unigene7612_All;Unigene6852_All;CL1099.Contig1_All;CL793.Contig1_All;Unigene2334_All;CL2132.Contig2_All;CL2240.Contig1_All;Unigene9418_All;Unigene5499_All;Unigene4253_All;CL793.Contig2_A…
GO:0051641	cellular localization	53	62	8.53295e-08	1.76916e-05	Unigene23339_All;Unigene1233_All;Unigene6947_All;Unigene7397_All;Unigene24370_All;Unigene5431_All;Unigene9054_All;Unigene5072_All;Unigene112_All;Unigene10873_All;Unigene2560_All;Unigene9006_All;Unigene6977_All;Unigene25700_All;Unigene104_All;Unigene8549_All;Unigene3638_All;CL3141.Contig1_All;Unigene8374_All;CL2132.Contig1_All;Unigene2526_All;Unigene653_All;Unigene3278_All;Unigene8659_All;Unigene5…
GO:0044271	cellular nitrogen compound biosynthetic process	153	219	2.15521e-07	4.02162e-05	CL3308.Contig2_All;CL2261.Contig2_All;CL2261.Contig1_All;Unigene3631_All;CL905.Contig1_All;Unigene712_All;Unigene7613_All;Unigene6499_All;Unigene4357_All;CL1975.Contig2_All;CL1975.Contig1_All;CL1021.Contig1_All;CL2039.Contig2_All;Unigene12390_All;CL3255.Contig2_All;CL2072.Contig1_All;Unigene2717_All;Unigene6638_All;Unigene6077_All;Unigene2681_All;CL2072.Contig2_All;Unigene3421_All;Unigene8501_All…
GO:0034641	cellular nitrogen compound metabolic process	276	427	2.40045e-07	4.07204e-05	CL3308.Contig2_All;CL2261.Contig2_All;CL2261.Contig1_All;Unigene7595_All;Unigene9239_All;Unigene6599_All;Unigene9581_All;Unigene7560_All;Unigene7704_All;Unigene8859_All;CL185.Contig2_All;Unigene17400_All;CL185.Contig1_All;Unigene7635_All;Unigene26877_All;Unigene15372_All;CL1911.Contig1_All;Unigene7352_All;Unigene7969_All;Unigene2607_All;Unigene10087_All;Unigene1083_All;Unigene29292_All;Unigene841…
GO:0034645	cellular macromolecule biosynthetic process	146	208	2.68274e-07	4.17165e-05	CL3308.Contig2_All;CL905.Contig1_All;Unigene712_All;Unigene27212_All;Unigene3006_All;Unigene23363_All;Unigene11036_All;CL2261.Contig2_All;CL2261.Contig1_All;CL2047.Contig1_All;Unigene6676_All;Unigene25676_All;CL2047.Contig2_All;CL594.Contig1_All;Unigene19648_All;Unigene25737_All;Unigene25736_All;Unigene18251_All;Unigene6499_All;CL2039.Contig2_All;Unigene15847_All;Unigene2492_All;Unigene8501_All;C…
GO:0008104	protein localization	59	72	3.43895e-07	4.93622e-05	Unigene112_All;Unigene5431_All;Unigene6977_All;Unigene104_All;CL3141.Contig1_All;Unigene8374_All;CL2132.Contig1_All;Unigene2526_All;Unigene10873_All;Unigene653_All;Unigene3278_All;Unigene2560_All;Unigene8659_All;Unigene5398_All;Unigene7612_All;Unigene6852_All;CL1099.Contig1_All;CL793.Contig1_All;Unigene2334_All;CL2132.Contig2_All;CL2240.Contig1_All;Unigene9418_All;Unigene5499_All;Unigene4253_All;…
GO:0046907	intracellular transport	42	48	5.25541e-07	7.00237e-05	Unigene7397_All;Unigene24370_All;Unigene5431_All;Unigene10873_All;Unigene2560_All;Unigene9006_All;Unigene25700_All;Unigene104_All;Unigene3638_All;CL3141.Contig1_All;Unigene8374_All;CL2132.Contig1_All;Unigene2526_All;Unigene653_All;Unigene3278_All;Unigene8659_All;Unigene5398_All;Unigene7612_All;Unigene6852_All;CL1099.Contig1_All;CL793.Contig1_All;Unigene2334_All;CL2132.Contig2_All;CL2240.Contig1_A…
GO:1901566	organonitrogen compound biosynthetic process	142	203	5.62891e-07	7.00237e-05	CL3308.Contig2_All;CL1902.Contig1_All;Unigene1676_All;CL1902.Contig2_All;Unigene3631_All;Unigene8720_All;Unigene4678_All;Unigene7613_All;Unigene7443_All;Unigene6499_All;Unigene4357_All;CL1975.Contig2_All;CL1975.Contig1_All;Unigene12390_All;Unigene4601_All;Unigene1648_All;CL3255.Contig2_All;CL2072.Contig1_All;Unigene2717_All;Unigene6638_All;Unigene6077_All;Unigene2681_All;CL2072.Contig2_All;Unigen…
GO:0016192	vesicle-mediated transport	30	32	7.99816e-07	9.32785e-05	Unigene23339_All;Unigene1233_All;Unigene10873_All;Unigene2560_All;Unigene8374_All;CL2132.Contig1_All;Unigene2526_All;Unigene5911_All;Unigene3278_All;Unigene8659_All;Unigene5398_All;Unigene14056_All;Unigene7612_All;Unigene6852_All;CL1099.Contig1_All;Unigene1152_All;CL793.Contig1_All;Unigene7355_All;CL2132.Contig2_All;Unigene9418_All;CL793.Contig2_All;Unigene8549_All;Unigene6947_All;Unigene9006_All…
GO:0043603	cellular amide metabolic process	110	152	8.50428e-07	9.3347e-05	CL3308.Contig2_All;CL3419.Contig2_All;CL3419.Contig1_All;Unigene6499_All;Unigene8501_All;CL462.Contig2_All;Unigene6980_All;Unigene9769_All;Unigene2489_All;CL1466.Contig2_All;CL3076.Contig2_All;Unigene16713_All;Unigene6304_All;Unigene23130_All;Unigene18376_All;CL814.Contig3_All;Unigene7534_All;CL1710.Contig1_All;CL1710.Contig2_All;Unigene4244_All;Unigene26417_All;Unigene26418_All;Unigene701_All;Un…
GO:0009059	macromolecule biosynthetic process	146	211	1.09465e-06	0.000113479	CL3308.Contig2_All;CL905.Contig1_All;Unigene712_All;Unigene27212_All;Unigene3006_All;Unigene23363_All;Unigene11036_All;CL2261.Contig2_All;CL2261.Contig1_All;CL2047.Contig1_All;Unigene6676_All;Unigene25676_All;CL2047.Contig2_All;CL594.Contig1_All;Unigene19648_All;Unigene25737_All;Unigene25736_All;Unigene18251_All;Unigene6499_All;CL2039.Contig2_All;Unigene15847_All;Unigene2492_All;Unigene8501_All;C…
GO:0044260	cellular macromolecule metabolic process	340	545	1.52761e-06	0.000150028	CL3308.Contig2_All;Unigene6941_All;Unigene9239_All;Unigene7635_All;Unigene26877_All;Unigene15372_All;CL1911.Contig1_All;Unigene7352_All;Unigene10903_All;Unigene27408_All;Unigene10087_All;Unigene1083_All;Unigene29292_All;Unigene8419_All;CL3169.Contig2_All;Unigene26093_All;CL1834.Contig2_All;CL905.Contig1_All;Unigene7306_All;CL993.Contig2_All;Unigene14230_All;CL75.Contig1_All;CL917.Contig2_All;Unig…
GO:0006518	peptide metabolic process	103	142	1.64523e-06	0.0001535	CL3308.Contig2_All;Unigene6499_All;Unigene8501_All;CL462.Contig2_All;Unigene6980_All;Unigene9769_All;Unigene2489_All;CL1466.Contig2_All;CL3076.Contig2_All;Unigene16713_All;Unigene6304_All;Unigene23130_All;Unigene7534_All;CL1710.Contig1_All;CL1710.Contig2_All;Unigene4244_All;Unigene26417_All;Unigene26418_All;Unigene701_All;Unigene6869_All;Unigene4851_All;Unigene5908_All;Unigene5534_All;CL788.Conti…
GO:0008152	metabolic process	743	1287	2.72452e-06	0.000242093	CL3308.Contig2_All;Unigene6941_All;Unigene1741_All;CL2436.Contig1_All;Unigene4439_All;CL1708.Contig1_All;Unigene276_All;CL1837.Contig2_All;CL2261.Contig2_All;CL2261.Contig1_All;CL1902.Contig1_All;Unigene1676_All;CL1902.Contig2_All;Unigene7595_All;Unigene9239_All;Unigene29745_All;CL2213.Contig1_All;Unigene8038_All;Unigene16193_All;Unigene4360_All;Unigene1142_All;CL1916.Contig1_All;Unigene2456_All;…
GO:0044238	primary metabolic process	538	907	4.9937e-06	0.00042282	CL3308.Contig2_All;Unigene6941_All;CL2261.Contig2_All;CL2261.Contig1_All;CL1902.Contig1_All;Unigene1676_All;CL1902.Contig2_All;Unigene7595_All;Unigene9239_All;Unigene6599_All;Unigene9581_All;Unigene7560_All;Unigene7704_All;Unigene8859_All;CL185.Contig2_All;Unigene17400_All;CL185.Contig1_All;Unigene7635_All;Unigene26877_All;Unigene15372_All;CL1911.Contig1_All;Unigene7352_All;Unigene7969_All;Unigen…
GO:0006807	nitrogen compound metabolic process	304	486	5.26e-06	0.00042282	CL3308.Contig2_All;CL2261.Contig2_All;CL2261.Contig1_All;CL1902.Contig1_All;Unigene1676_All;CL1902.Contig2_All;Unigene7595_All;Unigene9239_All;Unigene6599_All;Unigene9581_All;Unigene7560_All;Unigene7704_All;Unigene8859_All;CL185.Contig2_All;Unigene17400_All;CL185.Contig1_All;Unigene7635_All;Unigene26877_All;Unigene15372_All;CL1911.Contig1_All;Unigene7352_All;Unigene7969_All;Unigene9502_All;Unigen…
GO:0043604	amide biosynthetic process	101	141	5.4382e-06	0.00042282	CL3308.Contig2_All;Unigene6499_All;Unigene8501_All;CL462.Contig2_All;Unigene6980_All;Unigene9769_All;Unigene2489_All;CL1466.Contig2_All;CL3076.Contig2_All;Unigene16713_All;Unigene6304_All;Unigene23130_All;Unigene7534_All;CL1710.Contig1_All;CL1710.Contig2_All;Unigene4244_All;Unigene26417_All;Unigene26418_All;Unigene701_All;CL788.Contig1_All;Unigene4870_All;CL747.Contig3_All;CL2202.Contig2_All;Unig…
GO:0043043	peptide biosynthetic process	99	138	6.09151e-06	0.000453635	CL3308.Contig2_All;Unigene6499_All;Unigene8501_All;CL462.Contig2_All;Unigene6980_All;Unigene9769_All;Unigene2489_All;CL1466.Contig2_All;CL3076.Contig2_All;Unigene16713_All;Unigene6304_All;Unigene23130_All;Unigene7534_All;CL1710.Contig1_All;CL1710.Contig2_All;Unigene4244_All;Unigene26417_All;Unigene26418_All;Unigene701_All;CL788.Contig1_All;Unigene4870_All;CL747.Contig3_All;CL2202.Contig2_All;Unig…
GO:0033036	macromolecule localization	64	83	6.32075e-06	0.000453635	Unigene112_All;CL1945.Contig1_All;Unigene5431_All;Unigene6977_All;Unigene25700_All;Unigene104_All;CL2699.Contig1_All;CL2699.Contig2_All;CL3141.Contig1_All;Unigene8374_All;CL2132.Contig1_All;Unigene2526_All;Unigene10873_All;Unigene653_All;Unigene3278_All;Unigene2560_All;Unigene8659_All;Unigene5398_All;Unigene7612_All;Unigene6852_All;CL1099.Contig1_All;CL793.Contig1_All;Unigene2334_All;CL2132.Conti…
GO:0071704	organic substance metabolic process	572	971	6.76457e-06	0.00045424	CL3308.Contig2_All;Unigene6941_All;CL2261.Contig2_All;CL2261.Contig1_All;CL1902.Contig1_All;Unigene1676_All;CL1902.Contig2_All;Unigene7595_All;Unigene9239_All;Unigene6599_All;Unigene9581_All;Unigene7560_All;Unigene7704_All;Unigene8859_All;CL185.Contig2_All;Unigene17400_All;CL185.Contig1_All;Unigene7635_All;Unigene26877_All;Unigene15372_All;CL1911.Contig1_All;Unigene7352_All;Unigene7969_All;Unigen…
GO:0006412	translation	97	135	6.81604e-06	0.00045424	CL3308.Contig2_All;Unigene6499_All;Unigene8501_All;CL462.Contig2_All;Unigene6980_All;Unigene9769_All;Unigene2489_All;CL1466.Contig2_All;CL3076.Contig2_All;Unigene16713_All;Unigene6304_All;Unigene23130_All;Unigene7534_All;CL1710.Contig1_All;CL1710.Contig2_All;Unigene4244_All;Unigene26417_All;Unigene26418_All;Unigene701_All;CL788.Contig1_All;Unigene4870_All;CL747.Contig3_All;CL2202.Contig2_All;Unig…
GO:0071702	organic substance transport	68	91	2.15478e-05	0.00138649	Unigene18884_All;Unigene5431_All;Unigene1123_All;Unigene6677_All;Unigene6977_All;Unigene25700_All;Unigene104_All;CL2699.Contig1_All;CL2699.Contig2_All;CL3141.Contig1_All;CL2185.Contig1_All;CL2185.Contig2_All;CL2185.Contig3_All;Unigene8374_All;CL2132.Contig1_All;Unigene2526_All;Unigene10873_All;Unigene653_All;Unigene3278_All;Unigene2560_All;Unigene8659_All;Unigene5398_All;Unigene7612_All;Unigene68…
GO:0009987	cellular process	781	1371	3.25911e-05	0.00202717	Unigene3462_All;CL3308.Contig2_All;Unigene6941_All;Unigene1741_All;CL2436.Contig1_All;Unigene4439_All;CL1708.Contig1_All;Unigene276_All;CL1837.Contig2_All;CL2261.Contig2_All;CL2261.Contig1_All;Unigene112_All;Unigene4319_All;Unigene26877_All;Unigene12906_All;Unigene23339_All;Unigene1233_All;CL1902.Contig1_All;Unigene1676_All;CL1902.Contig2_All;Unigene7595_All;Unigene9239_All;Unigene2709_All;Unigen…
GO:0044267	cellular protein metabolic process	247	394	4.58178e-05	0.00275793	CL3308.Contig2_All;Unigene6941_All;Unigene10903_All;Unigene27408_All;Unigene26093_All;CL1834.Contig2_All;CL993.Contig2_All;Unigene14230_All;CL75.Contig1_All;CL917.Contig2_All;Unigene9463_All;Unigene28458_All;CL15.Contig1_All;CL993.Contig1_All;CL3050.Contig2_All;Unigene1311_All;Unigene4598_All;Unigene202_All;Unigene9392_All;Unigene5431_All;Unigene23060_All;Unigene6499_All;Unigene15383_All;Unigene2…
GO:0006886	intracellular protein transport	30	35	6.06197e-05	0.00346426	Unigene5431_All;Unigene104_All;CL3141.Contig1_All;Unigene8374_All;CL2132.Contig1_All;Unigene2526_All;Unigene10873_All;Unigene653_All;Unigene3278_All;Unigene2560_All;Unigene8659_All;Unigene5398_All;Unigene7612_All;Unigene6852_All;CL1099.Contig1_All;CL793.Contig1_All;Unigene2334_All;CL2132.Contig2_All;CL2240.Contig1_All;Unigene9418_All;Unigene5499_All;Unigene4253_All;CL793.Contig2_All;Unigene3469_A…
GO:1901564	organonitrogen compound metabolic process	194	303	6.12651e-05	0.00346426	CL3308.Contig2_All;CL1902.Contig1_All;Unigene1676_All;CL1902.Contig2_All;Unigene7595_All;Unigene7969_All;Unigene9502_All;Unigene8644_All;CL3256.Contig1_All;Unigene12500_All;Unigene2607_All;Unigene7347_All;Unigene3631_All;Unigene8720_All;Unigene7957_All;Unigene4678_All;CL3419.Contig2_All;CL3419.Contig1_All;Unigene7613_All;Unigene7443_All;Unigene6801_All;Unigene29887_All;Unigene6499_All;Unigene4229…
GO:0044711	single-organism biosynthetic process	67	92	0.000100417	0.00551112	CL2261.Contig2_All;CL2261.Contig1_All;CL1902.Contig1_All;Unigene1676_All;CL1902.Contig2_All;CL2592.Contig2_All;Unigene3631_All;Unigene8720_All;CL905.Contig1_All;Unigene27212_All;Unigene4678_All;Unigene6777_All;Unigene7613_All;Unigene4835_All;Unigene7443_All;CL1975.Contig2_All;CL1975.Contig1_All;Unigene12390_All;Unigene4601_All;Unigene1648_All;Unigene15847_All;Unigene2492_All;Unigene1361_All;Unige…
GO:0006082	organic acid metabolic process	81	115	0.000130619	0.00658743	CL3308.Contig2_All;CL1902.Contig1_All;Unigene1676_All;CL1902.Contig2_All;Unigene9502_All;Unigene8644_All;Unigene7894_All;Unigene7347_All;Unigene8720_All;Unigene7957_All;Unigene6425_All;Unigene27997_All;Unigene4678_All;CL3419.Contig2_All;CL3419.Contig1_All;Unigene6499_All;Unigene4601_All;Unigene1648_All;Unigene5985_All;Unigene3833_All;Unigene8506_All;Unigene3857_All;Unigene10076_All;CL1852.Contig2…
GO:0019752	carboxylic acid metabolic process	81	115	0.000130619	0.00658743	CL3308.Contig2_All;CL1902.Contig1_All;Unigene1676_All;CL1902.Contig2_All;Unigene9502_All;Unigene8644_All;Unigene7894_All;Unigene7347_All;Unigene8720_All;Unigene7957_All;Unigene6425_All;Unigene27997_All;Unigene4678_All;CL3419.Contig2_All;CL3419.Contig1_All;Unigene6499_All;Unigene4601_All;Unigene1648_All;Unigene5985_All;Unigene3833_All;Unigene8506_All;Unigene3857_All;Unigene10076_All;CL1852.Contig2…
GO:0043436	oxoacid metabolic process	81	115	0.000130619	0.00658743	CL3308.Contig2_All;CL1902.Contig1_All;Unigene1676_All;CL1902.Contig2_All;Unigene9502_All;Unigene8644_All;Unigene7894_All;Unigene7347_All;Unigene8720_All;Unigene7957_All;Unigene6425_All;Unigene27997_All;Unigene4678_All;CL3419.Contig2_All;CL3419.Contig1_All;Unigene6499_All;Unigene4601_All;Unigene1648_All;Unigene5985_All;Unigene3833_All;Unigene8506_All;Unigene3857_All;Unigene10076_All;CL1852.Contig2…
GO:1902582	single-organism intracellular transport	25	29	0.000218904	0.0105391	Unigene7397_All;Unigene24370_All;Unigene5431_All;Unigene10873_All;Unigene2560_All;Unigene9006_All;Unigene25700_All;Unigene104_All;Unigene3638_All;CL3141.Contig1_All;Unigene3469_All;Unigene3748_All;Unigene3230_All;Unigene8591_All;Unigene2823_All;Unigene3426_All;Unigene12499_All;Unigene4320_All;Unigene2109_All;Unigene659_All;Unigene5968_All;Unigene3770_All;Unigene902_All;CL2240.Contig1_All;Unigene6…
GO:0006457	protein folding	17	18	0.00022027	0.0105391	Unigene9906_All;CL2577.Contig2_All;Unigene4921_All;Unigene3663_All;CL2577.Contig1_All;Unigene6878_All;CL3350.Contig1_All;Unigene7912_All;Unigene5844_All;CL1821.Contig2_All;Unigene5307_All;Unigene8997_All;Unigene5454_All;Unigene514_All;Unigene5792_All;CL1821.Contig1_All;Unigene1568_All
GO:0034613	cellular protein localization	31	38	0.000296813	0.0135086	Unigene5431_All;Unigene104_All;CL3141.Contig1_All;Unigene8374_All;CL2132.Contig1_All;Unigene2526_All;Unigene10873_All;Unigene653_All;Unigene3278_All;Unigene2560_All;Unigene8659_All;Unigene5398_All;Unigene7612_All;Unigene6852_All;CL1099.Contig1_All;CL793.Contig1_All;Unigene2334_All;CL2132.Contig2_All;CL2240.Contig1_All;Unigene9418_All;Unigene5499_All;Unigene4253_All;CL793.Contig2_All;Unigene3469_A…
GO:0070727	cellular macromolecule localization	31	38	0.000296813	0.0135086	Unigene5431_All;Unigene104_All;CL3141.Contig1_All;Unigene8374_All;CL2132.Contig1_All;Unigene2526_All;Unigene10873_All;Unigene653_All;Unigene3278_All;Unigene2560_All;Unigene8659_All;Unigene5398_All;Unigene7612_All;Unigene6852_All;CL1099.Contig1_All;CL793.Contig1_All;Unigene2334_All;CL2132.Contig2_All;CL2240.Contig1_All;Unigene9418_All;Unigene5499_All;Unigene4253_All;CL793.Contig2_All;Unigene3469_A…
GO:0006725	cellular aromatic compound metabolic process	194	309	0.000331623	0.0147335	CL3308.Contig2_All;CL2261.Contig2_All;CL2261.Contig1_All;Unigene7595_All;Unigene9239_All;Unigene6599_All;Unigene9581_All;Unigene7560_All;Unigene7704_All;Unigene8859_All;CL185.Contig2_All;Unigene17400_All;CL185.Contig1_All;Unigene7635_All;Unigene26877_All;Unigene15372_All;CL1911.Contig1_All;Unigene7352_All;Unigene7969_All;Unigene2607_All;Unigene10087_All;Unigene1083_All;Unigene29292_All;Unigene841…
GO:1902580	single-organism cellular localization	18	20	0.000613581	0.0266266	Unigene6947_All;Unigene5431_All;Unigene9054_All;Unigene5072_All;Unigene112_All;Unigene104_All;Unigene3638_All;CL3141.Contig1_All;Unigene3469_All;Unigene9006_All;Unigene3748_All;Unigene3230_All;Unigene8591_All;Unigene2823_All;Unigene3426_All;Unigene18360_All;Unigene659_All;Unigene5481_All
GO:0043170	macromolecule metabolic process	377	638	0.000689773	0.0292526	CL3308.Contig2_All;Unigene6941_All;Unigene9239_All;Unigene7635_All;Unigene26877_All;Unigene15372_All;CL1911.Contig1_All;Unigene7352_All;Unigene10903_All;Unigene27408_All;CL3256.Contig1_All;Unigene12500_All;Unigene10087_All;Unigene1083_All;Unigene29292_All;Unigene8419_All;CL3169.Contig2_All;Unigene26093_All;CL1834.Contig2_All;CL905.Contig1_All;Unigene7306_All;CL993.Contig2_All;Unigene14230_All;CL7…
GO:1901360	organic cyclic compound metabolic process	200	323	0.00080501	0.0333811	CL3308.Contig2_All;CL2261.Contig2_All;CL2261.Contig1_All;Unigene7595_All;Unigene9239_All;Unigene6599_All;Unigene9581_All;Unigene7560_All;Unigene7704_All;Unigene8859_All;CL185.Contig2_All;Unigene17400_All;CL185.Contig1_All;Unigene7635_All;CL1902.Contig1_All;CL1902.Contig2_All;Unigene26877_All;Unigene15372_All;CL1911.Contig1_All;Unigene7352_All;Unigene7969_All;Unigene2607_All;Unigene10087_All;Unige…
GO:0006520	cellular amino acid metabolic process	50	69	0.00095655	0.0388027	CL3308.Contig2_All;CL1902.Contig1_All;Unigene1676_All;CL1902.Contig2_All;Unigene9502_All;Unigene8644_All;Unigene7347_All;Unigene8720_All;Unigene7957_All;Unigene4678_All;CL3419.Contig2_All;CL3419.Contig1_All;Unigene6499_All;Unigene4601_All;Unigene1648_All;Unigene3857_All;Unigene2770_All;Unigene663_All;Unigene8743_All;Unigene486_All;Unigene18376_All;Unigene753_All;Unigene7534_All;CL1710.Contig1_All…
GO:0044281	small molecule metabolic process	154	244	0.00107142	0.0425378	CL3308.Contig2_All;CL2261.Contig2_All;CL2261.Contig1_All;CL1902.Contig1_All;Unigene1676_All;CL1902.Contig2_All;Unigene7595_All;Unigene7969_All;Unigene9502_All;Unigene8644_All;Unigene2607_All;Unigene7894_All;Unigene7347_All;Unigene3631_All;Unigene8720_All;Unigene7957_All;Unigene6425_All;Unigene27997_All;Unigene4678_All;CL3419.Contig2_All;CL3419.Contig1_All;Unigene6777_All;Unigene7613_All;Unigene29…
GO:0044802	single-organism membrane organization	10	10	0.00197634	0.0757727	Unigene10873_All;Unigene2560_All;Unigene104_All;Unigene3469_All;Unigene3748_All;Unigene3230_All;Unigene8591_All;Unigene2823_All;Unigene3426_All;Unigene5481_All
GO:0007264	small GTPase mediated signal transduction	34	45	0.00198975	0.0757727	Unigene9006_All;Unigene13457_All;Unigene538_All;Unigene9399_All;Unigene630_All;Unigene22987_All;Unigene6343_All;Unigene9676_All;Unigene2937_All;CL2662.Contig2_All;Unigene26080_All;Unigene653_All;Unigene5872_All;CL2129.Contig2_All;CL1607.Contig4_All;Unigene23320_All;CL1607.Contig3_All;CL2809.Contig1_All;Unigene10350_All;Unigene6550_All;Unigene4210_All;Unigene8967_All;Unigene3265_All;CL2129.Contig1…
GO:0016482	cytoplasmic transport	18	21	0.00213517	0.0796844	Unigene5431_All;Unigene25700_All;Unigene104_All;Unigene3638_All;CL3141.Contig1_All;Unigene3469_All;Unigene653_All;Unigene3748_All;Unigene3230_All;Unigene8591_All;Unigene2823_All;Unigene3426_All;Unigene659_All;Unigene5968_All;Unigene3770_All;Unigene902_All;CL2240.Contig1_All;Unigene644_All
GO:0019538	protein metabolic process	277	465	0.00251214	0.0919148	CL3308.Contig2_All;Unigene6941_All;Unigene10903_All;Unigene27408_All;Unigene26093_All;CL1834.Contig2_All;CL993.Contig2_All;Unigene14230_All;CL75.Contig1_All;CL917.Contig2_All;Unigene9463_All;Unigene28458_All;CL15.Contig1_All;CL993.Contig1_All;CL3050.Contig2_All;Unigene1311_All;Unigene4598_All;Unigene202_All;Unigene9392_All;Unigene5431_All;Unigene23060_All;Unigene6499_All;Unigene15383_All;Unigene2…
GO:0046483	heterocycle metabolic process	190	311	0.00287122	0.103033	CL3308.Contig2_All;CL2261.Contig2_All;CL2261.Contig1_All;Unigene7595_All;Unigene9239_All;CL1.Contig2_All;Unigene26073_All;Unigene11856_All;CL2513.Contig2_All;Unigene16801_All;CL1282.Contig1_All;Unigene6599_All;Unigene9581_All;Unigene7560_All;Unigene7704_All;Unigene8859_All;CL185.Contig2_All;Unigene17400_All;CL185.Contig1_All;Unigene7635_All;CL1902.Contig1_All;CL1902.Contig2_All;Unigene26877_All;U…
GO:0043648	dicarboxylic acid metabolic process	9	9	0.00369046	0.126406	CL1902.Contig1_All;Unigene1676_All;CL1902.Contig2_All;CL3419.Contig2_All;CL3419.Contig1_All;Unigene5985_All;Unigene3833_All;Unigene8506_All;Unigene6956_All
GO:0044283	small molecule biosynthetic process	25	32	0.00369447	0.126406	CL1902.Contig1_All;Unigene1676_All;CL1902.Contig2_All;Unigene8720_All;Unigene4678_All;Unigene6777_All;Unigene4601_All;Unigene1648_All;Unigene3542_All;Unigene663_All;Unigene8743_All;Unigene753_All;CL2092.Contig2_All;Unigene5547_All;Unigene18376_All;CL1146.Contig2_All;CL1146.Contig1_All;Unigene7377_All;Unigene7622_All;CL1323.Contig3_All;Unigene26097_All;CL3313.Contig3_All;Unigene9965_All;Unigene544…
GO:0046700	heterocycle catabolic process	12	13	0.00372581	0.126406	Unigene9239_All;CL1902.Contig1_All;CL1902.Contig2_All;Unigene7306_All;CL3419.Contig2_All;CL3419.Contig1_All;Unigene3857_All;Unigene8720_All;CL3086.Contig2_All;Unigene23298_All;Unigene7732_All;CL3086.Contig1_All
GO:0090304	nucleic acid metabolic process	103	161	0.00411162	0.137005	CL3308.Contig2_All;Unigene9239_All;Unigene7635_All;Unigene26877_All;Unigene15372_All;CL1911.Contig1_All;Unigene7352_All;Unigene10087_All;Unigene1083_All;Unigene29292_All;Unigene8419_All;CL3169.Contig2_All;CL905.Contig1_All;Unigene7306_All;Unigene712_All;Unigene27212_All;Unigene3006_All;Unigene23363_All;Unigene11036_All;CL2261.Contig2_All;CL2261.Contig1_All;CL2047.Contig1_All;Unigene6676_All;Unige…

## Sheet: XF-XM-UP
Significantly enriched KEGG pathways
KEGG_A_class	KEGG_B_class	Pathway	out (536)	All (9403)	Pvalue	Qvalue	Pathway ID	Genes	K_IDs
Environmental Information Processing	Signal transduction	Calcium signaling pathway	15	162	0.0430759	0.199425	ko04020	CL5.Contig2_All;CL215.Contig1_All;CL215.Contig3_All;CL304.Contig1_All;CL304.Contig2_All;CL304.Contig3_All;CL480.Contig1_All;CL480.Contig6_All;CL1428.Contig2_All;CL1484.Contig1_All;CL1728.Contig2_All;Unigene3021_All;Unigene5842_All;Unigene33133_All;Unigene33277_All	K07190+K02183+K02183+K02183+K02183+K02183+K05853+K05853+K05863+K02183+K04348+K02183+K02183+K04634+K02183
Environmental Information Processing	Signal transduction	cGMP - PKG signaling pathway	17	188	0.0397019	0.190875	ko04022	CL215.Contig1_All;CL215.Contig3_All;CL304.Contig1_All;CL304.Contig2_All;CL304.Contig3_All;CL480.Contig1_All;CL480.Contig6_All;CL714.Contig4_All;CL1428.Contig2_All;CL1484.Contig1_All;CL1557.Contig2_All;CL1728.Contig2_All;CL2942.Contig2_All;Unigene3021_All;Unigene5842_All;Unigene33133_All;Unigene33277_All	K02183+K02183+K02183+K02183+K02183+K05853+K05853+K06270+K05863+K02183+K01539+K04348+K04952+K02183+K02183+K04634+K02183
Environmental Information Processing	Signal transduction	Ras signaling pathway	20	150	0.000320199	0.00571783	ko04014	CL215.Contig1_All;CL215.Contig3_All;CL280.Contig2_All;CL304.Contig1_All;CL304.Contig2_All;CL304.Contig3_All;CL407.Contig2_All;CL650.Contig1_All;CL650.Contig2_All;CL842.Contig1_All;CL1484.Contig1_All;Unigene3021_All;Unigene3432_All;Unigene4621_All;Unigene5842_All;Unigene6120_All;Unigene9686_All;Unigene10300_All;Unigene33277_All;Unigene33552_All	K02183+K02183+K05121+K02183+K02183+K02183+K04352+K04352+K04352+K04350+K02183+K02183+K01047+K04352+K02183+K04352+K04352+K05449+K02183+K04352
Metabolism	Amino acid metabolism	Phenylalanine metabolism	7	38	0.0050648	0.0402587	ko00360	CL128.Contig2_All;CL873.Contig2_All;CL873.Contig3_All;CL873.Contig4_All;CL1874.Contig2_All;CL3379.Contig1_All;Unigene33207_All	K00815+K00500+K00500+K00500+K14454+K01426+K01593
Metabolism	Amino acid metabolism	Phenylalanine, tyrosine and tryptophan biosynthesis	5	14	0.000768828	0.0101832	ko00400	CL128.Contig2_All;CL873.Contig2_All;CL873.Contig3_All;CL873.Contig4_All;CL1874.Contig2_All	K00815+K00500+K00500+K00500+K14454
Metabolism	Amino acid metabolism	Tyrosine metabolism	13	95	0.0027362	0.0253352	ko00350	CL128.Contig2_All;CL735.Contig1_All;CL735.Contig2_All;CL735.Contig3_All;CL1874.Contig2_All;CL2043.Contig2_All;CL3103.Contig1_All;CL3144.Contig2_All;Unigene2231_All;Unigene4866_All;Unigene9727_All;Unigene33207_All;Unigene34221_All	K00815+K00680+K00680+K00680+K14454+K00505+K00505+K00680+K00680+K00451+K00505+K01593+K00680
Metabolism	Biosynthesis of other secondary metabolites	Caffeine metabolism	3	9	0.0119477	0.0829698	ko00232	CL1660.Contig1_All;CL1660.Contig2_All;Unigene33212_All	K00106+K00106+K00106
Metabolism	Carbohydrate metabolism	Ascorbate and aldarate metabolism	18	145	0.00146074	0.0158776	ko00053	CL247.Contig2_All;CL247.Contig3_All;CL247.Contig4_All;CL2422.Contig1_All;CL2422.Contig3_All;CL2813.Contig1_All;Unigene1022_All;Unigene1196_All;Unigene3023_All;Unigene5144_All;Unigene5340_All;Unigene7920_All;Unigene8321_All;Unigene9455_All;Unigene33265_All;Unigene33521_All;Unigene33698_All;Unigene34426_All	K00469+K00469+K00469+K01053+K01053+K00699+K00699+K00699+K01053+K00699+K00699+K01053+K00699+K00469+K00699+K00699+K00699+K00699
Metabolism	Carbohydrate metabolism	Galactose metabolism	10	67	0.00437651	0.0364709	ko00052	CL1115.Contig2_All;CL1238.Contig2_All;Unigene567_All;Unigene973_All;Unigene2434_All;Unigene5902_All;Unigene8044_All;Unigene8796_All;Unigene33288_All;Unigene34085_All	K01229+K00850+K01229+K01187+K01229+K01187+K01229+K01785+K01187+K01229
Metabolism	Carbohydrate metabolism	Pentose phosphate pathway	8	36	0.000773927	0.0101832	ko00030	CL150.Contig2_All;CL866.Contig1_All;CL866.Contig4_All;CL1238.Contig2_All;CL2422.Contig1_All;CL2422.Contig3_All;Unigene3023_All;Unigene7920_All	K01810+K01623+K01623+K00850+K01053+K01053+K01053+K01053
Metabolism	Carbohydrate metabolism	Starch and sucrose metabolism	20	188	0.00515311	0.0402587	ko00500	CL150.Contig2_All;CL1707.Contig2_All;CL2025.Contig1_All;CL2025.Contig2_All;CL2724.Contig1_All;CL2813.Contig1_All;CL2876.Contig2_All;Unigene973_All;Unigene1022_All;Unigene1196_All;Unigene3254_All;Unigene5144_All;Unigene5340_All;Unigene5902_All;Unigene8321_All;Unigene33265_All;Unigene33288_All;Unigene33521_All;Unigene33698_All;Unigene34426_All	K01810+K01176+K01176+K01176+K01176+K00699+K01176+K01187+K00699+K00699+K01194+K00699+K00699+K01187+K00699+K00699+K01187+K00699+K00699+K00699
Metabolism	Energy metabolism	Oxidative phosphorylation	29	165	4.47768e-08	2.79855e-06	ko00190	CL132.Contig3_All;CL988.Contig1_All;CL1319.Contig2_All;CL1439.Contig1_All;CL1557.Contig2_All;CL1841.Contig1_All;CL1880.Contig1_All;CL2235.Contig1_All;CL2322.Contig2_All;CL2853.Contig2_All;CL3255.Contig2_All;Unigene380_All;Unigene577_All;Unigene710_All;Unigene1694_All;Unigene1719_All;Unigene2548_All;Unigene2754_All;Unigene3607_All;Unigene3727_All;Unigene4666_All;Unigene4784_All;Unigene4893_All;Uni…	K02256+K03955+K02135+K02133+K01539+K02130+K02154+K03946+K03945+K00418+K02140+K02131+K00411+K00413+K02265+K00235+K00417+K02266+K03954+K03958+K00415+K03948+K03935+K02262+K00420+K00419+K03962+K03940+K02270
Metabolism	Global and Overview	2-Oxocarboxylic acid metabolism	5	33	0.0373673	0.190649	ko01210	CL1687.Contig2_All;CL1874.Contig2_All;CL3211.Contig1_All;CL3222.Contig1_All;Unigene7873_All	K01681+K14454+K01647+K00030+K00030
Metabolism	Global and Overview	Biosynthesis of amino acids	12	102	0.0129636	0.0875916	ko01230	CL128.Contig2_All;CL866.Contig1_All;CL866.Contig4_All;CL873.Contig2_All;CL873.Contig3_All;CL873.Contig4_All;CL1238.Contig2_All;CL1687.Contig2_All;CL1874.Contig2_All;CL3211.Contig1_All;CL3222.Contig1_All;Unigene7873_All	K00815+K01623+K01623+K00500+K00500+K00500+K00850+K01681+K14454+K01647+K00030+K00030
Metabolism	Global and Overview	Carbon metabolism	20	209	0.0157928	0.1039	ko01200	CL150.Contig2_All;CL775.Contig1_All;CL866.Contig1_All;CL866.Contig4_All;CL1238.Contig2_All;CL1383.Contig2_All;CL1383.Contig6_All;CL1687.Contig2_All;CL1874.Contig2_All;CL2170.Contig1_All;CL2422.Contig1_All;CL2422.Contig3_All;CL3211.Contig1_All;CL3222.Contig1_All;Unigene1719_All;Unigene3023_All;Unigene5775_All;Unigene6955_All;Unigene7873_All;Unigene7920_All	K01810+K00658+K01623+K01623+K00850+K00164+K00164+K01681+K14454+K00605+K01053+K01053+K01647+K00030+K00235+K01053+K00658+K00161+K00030+K01053
Metabolism	Global and Overview	Degradation of aromatic compounds	4	21	0.0288089	0.153239	ko01220	CL2422.Contig1_All;CL2422.Contig3_All;Unigene3023_All;Unigene7920_All	K01053+K01053+K01053+K01053
Metabolism	Metabolism of cofactors and vitamins	Lipoic acid metabolism	4	10	0.00166365	0.0173297	ko00785	CL1563.Contig1_All;CL1563.Contig2_All;CL1563.Contig3_All;CL1563.Contig4_All	K01896+K01896+K01896+K01896
Metabolism	Metabolism of terpenoids and polyketides	Insect hormone biosynthesis	14	97	0.00113268	0.0128714	ko00981	CL646.Contig2_All;CL1162.Contig1_All;CL2312.Contig2_All;CL2334.Contig1_All;CL2334.Contig2_All;CL2451.Contig2_All;CL2847.Contig1_All;CL2847.Contig2_All;CL2847.Contig3_All;CL3343.Contig2_All;Unigene289_All;Unigene9555_All;Unigene33543_All;Unigene34325_All	K14937+K14937+K10718+K01063+K01063+K14937+K01063+K01063+K01063+K01063+K01063+K01063+K10718+K01063
Metabolism	Xenobiotics biodegradation and metabolism	Drug metabolism - other enzymes	19	169	0.00345676	0.0308639	ko00983	CL461.Contig4_All;CL1660.Contig1_All;CL1660.Contig2_All;CL2813.Contig1_All;Unigene646_All;Unigene1022_All;Unigene1196_All;Unigene5144_All;Unigene5340_All;Unigene6400_All;Unigene8321_All;Unigene33212_All;Unigene33265_All;Unigene33521_All;Unigene33642_All;Unigene33698_All;Unigene34224_All;Unigene34316_All;Unigene34426_All	K01044+K00106+K00106+K00699+K03927+K00699+K00699+K00699+K00699+K03927+K00699+K00106+K00699+K00699+K01044+K00699+K03927+K03927+K00699
Organismal Systems	Circulatory system	Adrenergic signaling in cardiomyocytes	21	133	1.85138e-05	0.000514274	ko04261	CL215.Contig1_All;CL215.Contig3_All;CL304.Contig1_All;CL304.Contig2_All;CL304.Contig3_All;CL480.Contig1_All;CL480.Contig6_All;CL947.Contig2_All;CL947.Contig8_All;CL1060.Contig1_All;CL1060.Contig5_All;CL1166.Contig1_All;CL1484.Contig1_All;CL1557.Contig2_All;CL1637.Contig1_All;CL1637.Contig2_All;CL1637.Contig6_All;Unigene3021_All;Unigene5842_All;Unigene33133_All;Unigene33277_All	K02183+K02183+K02183+K02183+K02183+K05853+K05853+K12044+K12044+K10373+K10373+K11584+K02183+K01539+K10374+K10374+K10374+K02183+K02183+K04634+K02183
Organismal Systems	Circulatory system	Cardiac muscle contraction	22	79	2.58054e-10	3.22568e-08	ko04260	CL132.Contig3_All;CL480.Contig1_All;CL480.Contig6_All;CL947.Contig2_All;CL947.Contig8_All;CL1060.Contig1_All;CL1060.Contig5_All;CL1557.Contig2_All;CL1637.Contig1_All;CL1637.Contig2_All;CL1637.Contig6_All;CL2853.Contig2_All;Unigene577_All;Unigene710_All;Unigene1694_All;Unigene2548_All;Unigene2754_All;Unigene4666_All;Unigene5862_All;Unigene6945_All;Unigene7813_All;Unigene10051_All	K02256+K05853+K05853+K12044+K12044+K10373+K10373+K01539+K10374+K10374+K10374+K00418+K00411+K00413+K02265+K00417+K02266+K00415+K02262+K00420+K00419+K02270
Organismal Systems	Digestive system	Carbohydrate digestion and absorption	11	52	0.000132796	0.00255377	ko04973	CL1115.Contig2_All;CL1557.Contig2_All;CL1707.Contig2_All;CL2025.Contig1_All;CL2025.Contig2_All;CL2724.Contig1_All;CL2876.Contig2_All;Unigene567_All;Unigene2434_All;Unigene8044_All;Unigene34085_All	K01229+K01539+K01176+K01176+K01176+K01176+K01176+K01229+K01229+K01229+K01229
Organismal Systems	Digestive system	Pancreatic secretion	15	151	0.0251273	0.149567	ko04972	CL352.Contig1_All;CL461.Contig3_All;CL480.Contig1_All;CL480.Contig6_All;CL1557.Contig2_All;CL1707.Contig2_All;CL2025.Contig1_All;CL2025.Contig2_All;CL2724.Contig1_All;CL2876.Contig2_All;Unigene1684_All;Unigene3432_All;Unigene6652_All;Unigene9012_All;Unigene33133_All	K01312+K12298+K05853+K05853+K01539+K01176+K01176+K01176+K01176+K01176+K14073+K01047+K12298+K01312+K04634
Organismal Systems	Digestive system	Salivary secretion	27	187	6.94837e-06	0.000248156	ko04970	CL215.Contig1_All;CL215.Contig3_All;CL304.Contig1_All;CL304.Contig2_All;CL304.Contig3_All;CL323.Contig5_All;CL1484.Contig1_All;CL1557.Contig2_All;CL1707.Contig2_All;CL1722.Contig3_All;CL1987.Contig3_All;CL2025.Contig1_All;CL2025.Contig2_All;CL2089.Contig1_All;CL2469.Contig1_All;CL2623.Contig1_All;CL2724.Contig1_All;CL2876.Contig2_All;CL2973.Contig3_All;Unigene3021_All;Unigene3424_All;Unigene5842_…	K02183+K02183+K02183+K02183+K02183+K13915+K02183+K01539+K01176+K13909+K13909+K01176+K01176+K13911+K13908+K13909+K01176+K01176+K13908+K02183+K13915+K02183+K13909+K13915+K13909+K04634+K02183
Organismal Systems	Digestive system	Vitamin digestion and absorption	8	65	0.0305512	0.159121	ko04977	CL590.Contig1_All;CL590.Contig2_All;Unigene1684_All;Unigene6015_All;Unigene34206_All;Unigene34321_All;Unigene34322_All;Unigene34373_All	K14616+K14616+K14073+K14621+K14615+K14616+K14616+K14616
Organismal Systems	Endocrine system	Aldosterone synthesis and secretion	11	107	0.040964	0.193226	ko04925	CL215.Contig1_All;CL215.Contig3_All;CL304.Contig1_All;CL304.Contig2_All;CL304.Contig3_All;CL1484.Contig1_All;CL2197.Contig4_All;Unigene3021_All;Unigene5842_All;Unigene33133_All;Unigene33277_All	K02183+K02183+K02183+K02183+K02183+K02183+K12473+K02183+K02183+K04634+K02183
Organismal Systems	Endocrine system	Glucagon signaling pathway	19	140	0.000357538	0.00595897	ko04922	CL5.Contig2_All;CL80.Contig6_All;CL119.Contig1_All;CL215.Contig1_All;CL215.Contig3_All;CL304.Contig1_All;CL304.Contig2_All;CL304.Contig3_All;CL1238.Contig2_All;CL1484.Contig1_All;CL1728.Contig2_All;CL1849.Contig1_All;CL1849.Contig3_All;Unigene28_All;Unigene3021_All;Unigene5842_All;Unigene6955_All;Unigene33133_All;Unigene33277_All	K07190+K00016+K07299+K02183+K02183+K02183+K02183+K02183+K00850+K02183+K04348+K08765+K08765+K07200+K02183+K02183+K00161+K04634+K02183
Organismal Systems	Endocrine system	GnRH signaling pathway	11	96	0.0203051	0.126907	ko04912	CL215.Contig1_All;CL215.Contig3_All;CL304.Contig1_All;CL304.Contig2_All;CL304.Contig3_All;CL1484.Contig1_All;CL2844.Contig2_All;Unigene3021_All;Unigene5842_All;Unigene33133_All;Unigene33277_All	K02183+K02183+K02183+K02183+K02183+K02183+K07763+K02183+K02183+K04634+K02183
Organismal Systems	Endocrine system	Melanogenesis	15	146	0.0191376	0.122677	ko04916	CL215.Contig1_All;CL215.Contig3_All;CL304.Contig1_All;CL304.Contig2_All;CL304.Contig3_All;CL1484.Contig1_All;CL2043.Contig2_All;CL2693.Contig1_All;CL3103.Contig1_All;Unigene3021_All;Unigene5842_All;Unigene5946_All;Unigene9727_All;Unigene33133_All;Unigene33277_All	K02183+K02183+K02183+K02183+K02183+K02183+K00505+K02842+K00505+K02183+K02183+K02842+K00505+K04634+K02183
Organismal Systems	Endocrine system	Renin secretion	11	60	0.000497975	0.00778086	ko04924	CL215.Contig1_All;CL215.Contig3_All;CL304.Contig1_All;CL304.Contig2_All;CL304.Contig3_All;CL1484.Contig1_All;CL1728.Contig2_All;Unigene3021_All;Unigene5842_All;Unigene33133_All;Unigene33277_All	K02183+K02183+K02183+K02183+K02183+K02183+K04348+K02183+K02183+K04634+K02183
Organismal Systems	Environmental adaptation	Circadian entrainment	10	88	0.0275984	0.151519	ko04713	CL215.Contig1_All;CL215.Contig3_All;CL304.Contig1_All;CL304.Contig2_All;CL304.Contig3_All;CL1484.Contig1_All;Unigene3021_All;Unigene5842_All;Unigene33133_All;Unigene33277_All	K02183+K02183+K02183+K02183+K02183+K02183+K02183+K02183+K04634+K02183
Organismal Systems	Immune system	Complement and coagulation cascades	7	39	0.00587669	0.0427669	ko04610	CL321.Contig3_All;CL1619.Contig2_All;Unigene65_All;Unigene624_All;Unigene6272_All;Unigene9700_All;Unigene33981_All	K03993+K03991+K01320+K03991+K03991+K01330+K03984
Organismal Systems	Immune system	Hematopoietic cell lineage	5	30	0.0257791	0.149878	ko04640	Unigene5384_All;Unigene7448_All;Unigene7577_All;Unigene33292_All;Unigene34007_All	K11140+K06259+K11140+K06261+K11140
Organismal Systems	Nervous system	Dopaminergic synapse	13	123	0.0227431	0.138677	ko04728	CL215.Contig1_All;CL215.Contig3_All;CL304.Contig1_All;CL304.Contig2_All;CL304.Contig3_All;CL1166.Contig1_All;CL1484.Contig1_All;CL1728.Contig2_All;Unigene3021_All;Unigene5842_All;Unigene33133_All;Unigene33207_All;Unigene33277_All	K02183+K02183+K02183+K02183+K02183+K11584+K02183+K04348+K02183+K02183+K04634+K01593+K02183
Organismal Systems	Nervous system	Long-term potentiation	13	86	0.00108939	0.0128714	ko04720	CL215.Contig1_All;CL215.Contig3_All;CL304.Contig1_All;CL304.Contig2_All;CL304.Contig3_All;CL633.Contig1_All;CL633.Contig2_All;CL1484.Contig1_All;CL1728.Contig2_All;Unigene3021_All;Unigene5842_All;Unigene33133_All;Unigene33277_All	K02183+K02183+K02183+K02183+K02183+K04365+K04365+K02183+K04348+K02183+K02183+K04634+K02183
Organismal Systems	Nervous system	Neurotrophin signaling pathway	15	153	0.0278795	0.151519	ko04722	CL215.Contig1_All;CL215.Contig3_All;CL304.Contig1_All;CL304.Contig2_All;CL304.Contig3_All;CL633.Contig1_All;CL633.Contig2_All;CL1484.Contig1_All;CL1772.Contig2_All;CL1983.Contig4_All;CL3331.Contig1_All;Unigene1740_All;Unigene3021_All;Unigene5842_All;Unigene33277_All	K02183+K02183+K02183+K02183+K02183+K04365+K04365+K02183+K04426+K06276+K12460+K12460+K02183+K02183+K02183
Organismal Systems	Sensory system	Inflammatory mediator regulation of TRP channels	11	81	0.00598737	0.0427669	ko04750	CL215.Contig1_All;CL215.Contig3_All;CL304.Contig1_All;CL304.Contig2_All;CL304.Contig3_All;CL1484.Contig1_All;CL2451.Contig1_All;Unigene3021_All;Unigene5842_All;Unigene33133_All;Unigene33277_All	K02183+K02183+K02183+K02183+K02183+K02183+K07413+K02183+K02183+K04634+K02183
Organismal Systems	Sensory system	Olfactory transduction	10	42	9.34259e-05	0.00194637	ko04740	CL215.Contig1_All;CL215.Contig3_All;CL304.Contig1_All;CL304.Contig2_All;CL304.Contig3_All;CL1484.Contig1_All;CL2942.Contig2_All;Unigene3021_All;Unigene5842_All;Unigene33277_All	K02183+K02183+K02183+K02183+K02183+K02183+K04952+K02183+K02183+K02183
Organismal Systems	Sensory system	Phototransduction	10	39	4.71229e-05	0.00117807	ko04744	CL215.Contig1_All;CL215.Contig3_All;CL304.Contig1_All;CL304.Contig2_All;CL304.Contig3_All;CL1484.Contig1_All;CL2942.Contig2_All;Unigene3021_All;Unigene5842_All;Unigene33277_All	K02183+K02183+K02183+K02183+K02183+K02183+K04952+K02183+K02183+K02183
Organismal Systems	Sensory system	Phototransduction - fly	20	70	1.03033e-09	8.58607e-08	ko04745	CL63.Contig1_All;CL63.Contig3_All;CL215.Contig1_All;CL215.Contig3_All;CL304.Contig1_All;CL304.Contig2_All;CL304.Contig3_All;CL479.Contig3_All;CL1484.Contig1_All;CL1505.Contig1_All;CL1505.Contig2_All;CL1838.Contig1_All;CL1838.Contig2_All;Unigene3021_All;Unigene5842_All;Unigene33133_All;Unigene33186_All;Unigene33277_All;Unigene33352_All;Unigene33628_All	K08834+K08834+K02183+K02183+K02183+K02183+K02183+K05328+K02183+K13803+K13803+K13805+K13805+K02183+K02183+K04634+K05328+K02183+K05328+K05328
Significantly enriched GO term
GO ID	Description	GeneRatio (47)	BgRatio (1387)	pvalue	fdr	geneID
GO:0044429	mitochondrial part	11	68	7.4617e-06	0.000379148	Unigene3727_All;Unigene2548_All;CL2615.Contig1_All;Unigene7813_All;CL132.Contig3_All;CL1428.Contig2_All;CL3255.Contig2_All;Unigene380_All;CL255.Contig3_All;Unigene2754_All;CL3211.Contig1_All
GO:0044455	mitochondrial membrane part	5	11	1.43075e-05	0.000379148	Unigene3727_All;Unigene2548_All;CL3255.Contig2_All;Unigene380_All;Unigene2754_All
GO:0098798	mitochondrial protein complex	5	11	1.43075e-05	0.000379148	Unigene3727_All;Unigene2548_All;CL3255.Contig2_All;Unigene380_All;Unigene2754_All
GO:0098800	inner mitochondrial membrane protein complex	5	11	1.43075e-05	0.000379148	Unigene3727_All;Unigene2548_All;CL3255.Contig2_All;Unigene380_All;Unigene2754_All
GO:0005743	mitochondrial inner membrane	8	40	3.20365e-05	0.000565978	Unigene3727_All;Unigene2548_All;Unigene7813_All;CL132.Contig3_All;CL1428.Contig2_All;CL3255.Contig2_All;Unigene380_All;Unigene2754_All
GO:0019866	organelle inner membrane	8	40	3.20365e-05	0.000565978	Unigene3727_All;Unigene2548_All;Unigene7813_All;CL132.Contig3_All;CL1428.Contig2_All;CL3255.Contig2_All;Unigene380_All;Unigene2754_All
GO:0031966	mitochondrial membrane	9	53	3.88196e-05	0.00058784	Unigene3727_All;Unigene2548_All;CL2615.Contig1_All;Unigene7813_All;CL132.Contig3_All;CL1428.Contig2_All;CL3255.Contig2_All;Unigene380_All;Unigene2754_All
GO:0005740	mitochondrial envelope	9	57	7.11461e-05	0.000942685	Unigene3727_All;Unigene2548_All;CL2615.Contig1_All;Unigene7813_All;CL132.Contig3_All;CL1428.Contig2_All;CL3255.Contig2_All;Unigene380_All;Unigene2754_All
GO:0031967	organelle envelope	9	63	0.000160512	0.00189048	Unigene3727_All;Unigene2548_All;CL2615.Contig1_All;Unigene7813_All;CL132.Contig3_All;CL1428.Contig2_All;CL3255.Contig2_All;Unigene380_All;Unigene2754_All
GO:0031975	envelope	9	65	0.000205959	0.00218316	Unigene3727_All;Unigene2548_All;CL2615.Contig1_All;Unigene7813_All;CL132.Contig3_All;CL1428.Contig2_All;CL3255.Contig2_All;Unigene380_All;Unigene2754_All
GO:0005739	mitochondrion	12	116	0.000280819	0.00270607	Unigene3727_All;Unigene2548_All;CL2615.Contig1_All;Unigene7813_All;CL132.Contig3_All;CL1428.Contig2_All;CL3255.Contig2_All;Unigene380_All;Unigene5862_All;CL255.Contig3_All;Unigene2754_All;CL3211.Contig1_All
GO:0005746	mitochondrial respiratory chain	3	5	0.0003482	0.00283917	Unigene3727_All;Unigene2548_All;Unigene2754_All
GO:0098803	respiratory chain complex	3	5	0.0003482	0.00283917	Unigene3727_All;Unigene2548_All;Unigene2754_All
GO:0070069	cytochrome complex	2	2	0.00112465	0.00851518	Unigene2548_All;Unigene2754_All
GO:0031090	organelle membrane	9	85	0.00158573	0.0112058	Unigene3727_All;Unigene2548_All;CL2615.Contig1_All;Unigene7813_All;CL132.Contig3_All;CL1428.Contig2_All;CL3255.Contig2_All;Unigene380_All;Unigene2754_All
GO:0000276	mitochondrial proton-transporting ATP synthase complex, coupling factor F(o)	2	3	0.00330086	0.0205818	CL3255.Contig2_All;Unigene380_All
GO:0005753	mitochondrial proton-transporting ATP synthase complex	2	3	0.00330086	0.0205818	CL3255.Contig2_All;Unigene380_All
GO:1990204	oxidoreductase complex	3	12	0.00647573	0.0381349	Unigene3727_All;Unigene2548_All;CL1232.Contig2_All
GO:0005737	cytoplasm	22	430	0.015071	0.0819352	Unigene3727_All;Unigene2548_All;CL1232.Contig2_All;CL947.Contig8_All;CL2615.Contig1_All;CL247.Contig3_All;CL617.Contig3_All;Unigene1722_All;CL247.Contig2_All;CL247.Contig4_All;Unigene7813_All;CL132.Contig3_All;CL1428.Contig2_All;CL831.Contig1_All;CL1064.Contig1_All;CL3255.Contig2_All;Unigene380_All;Unigene5862_All;CL255.Contig3_All;Unigene2754_All;CL1238.Contig2_All;CL3211.Contig1_All
GO:0045263	proton-transporting ATP synthase complex, coupling factor F(o)	2	6	0.0154595	0.0819352	CL3255.Contig2_All;Unigene380_All
GO:0070469	respiratory chain	4	30	0.0166123	0.0838526	Unigene3727_All;Unigene2548_All;CL132.Contig3_All;Unigene2754_All
GO:0044444	cytoplasmic part	17	317	0.0248014	0.119497	Unigene3727_All;Unigene2548_All;CL1232.Contig2_All;CL947.Contig8_All;CL2615.Contig1_All;Unigene7813_All;CL132.Contig3_All;CL1428.Contig2_All;CL831.Contig1_All;CL1064.Contig1_All;CL3255.Contig2_All;Unigene380_All;Unigene5862_All;CL255.Contig3_All;Unigene2754_All;CL1238.Contig2_All;CL3211.Contig1_All
GO:0005750	mitochondrial respiratory chain complex III	1	1	0.0338861	0.138151	Unigene2548_All
GO:0005751	mitochondrial respiratory chain complex IV	1	1	0.0338861	0.138151	Unigene2754_All
GO:0045275	respiratory chain complex III	1	1	0.0338861	0.138151	Unigene2548_All
GO:0045277	respiratory chain complex IV	1	1	0.0338861	0.138151	Unigene2754_All
GO:0033177	proton-transporting two-sector ATPase complex, proton-transporting domain	2	10	0.0425359	0.161029	CL3255.Contig2_All;Unigene380_All
GO:0045259	proton-transporting ATP synthase complex	2	10	0.0425359	0.161029	CL3255.Contig2_All;Unigene380_All
GO:0098796	membrane protein complex	5	60	0.0485549	0.177477	Unigene3727_All;Unigene2548_All;CL3255.Contig2_All;Unigene380_All;Unigene2754_All
GO:0005506	iron ion binding	8	35	4.5265e-05	0.00478724	CL873.Contig3_All;CL247.Contig3_All;CL247.Contig2_All;Unigene5839_All;Unigene710_All;CL873.Contig4_All;CL247.Contig4_All;CL873.Contig2_All
GO:0005216	ion channel activity	8	42	0.000179996	0.00478724	Unigene7286_All;Unigene7285_All;CL10.Contig1_All;Unigene33352_All;Unigene33186_All;CL1505.Contig2_All;CL3393.Contig4_All;Unigene4384_All
GO:0022838	substrate-specific channel activity	8	42	0.000179996	0.00478724	Unigene7286_All;Unigene7285_All;CL10.Contig1_All;Unigene33352_All;Unigene33186_All;CL1505.Contig2_All;CL3393.Contig4_All;Unigene4384_All
GO:0015267	channel activity	8	43	0.000213933	0.00478724	Unigene7286_All;Unigene7285_All;CL10.Contig1_All;Unigene33352_All;Unigene33186_All;CL1505.Contig2_All;CL3393.Contig4_All;Unigene4384_All
GO:0022803	passive transmembrane transporter activity	8	43	0.000213933	0.00478724	Unigene7286_All;Unigene7285_All;CL10.Contig1_All;Unigene33352_All;Unigene33186_All;CL1505.Contig2_All;CL3393.Contig4_All;Unigene4384_All
GO:0004505	phenylalanine 4-monooxygenase activity	3	4	0.000235123	0.00478724	CL873.Contig3_All;CL873.Contig4_All;CL873.Contig2_All
GO:0004510	tryptophan 5-monooxygenase activity	3	4	0.000235123	0.00478724	CL873.Contig3_All;CL873.Contig4_All;CL873.Contig2_All
GO:0016714	oxidoreductase activity, acting on paired donors, with incorporation or reduction of molecular oxygen, reduced pteridine as one donor, and incorporation of one atom of oxygen	3	4	0.000235123	0.00478724	CL873.Contig3_All;CL873.Contig4_All;CL873.Contig2_All
GO:0050113	inositol oxygenase activity	3	4	0.000235123	0.00478724	CL247.Contig3_All;CL247.Contig2_All;CL247.Contig4_All
GO:0016701	oxidoreductase activity, acting on single donors with incorporation of molecular oxygen	4	9	0.00025196	0.00478724	CL247.Contig3_All;CL247.Contig2_All;CL247.Contig4_All;Unigene4866_All
GO:0015075	ion transmembrane transporter activity	15	141	0.00033249	0.005743	CL3255.Contig2_All;Unigene380_All;Unigene7286_All;Unigene7285_All;CL10.Contig1_All;Unigene33352_All;Unigene33186_All;CL1505.Contig2_All;CL2853.Contig2_All;CL3393.Contig4_All;Unigene4384_All;CL480.Contig1_All;CL480.Contig6_All;Unigene5862_All;Unigene2754_All
GO:0022891	substrate-specific transmembrane transporter activity	15	154	0.000863807	0.0130428	CL3255.Contig2_All;Unigene380_All;Unigene7286_All;Unigene7285_All;CL10.Contig1_All;Unigene33352_All;Unigene33186_All;CL1505.Contig2_All;CL2853.Contig2_All;CL3393.Contig4_All;Unigene4384_All;CL480.Contig1_All;CL480.Contig6_All;Unigene5862_All;Unigene2754_All
GO:0016491	oxidoreductase activity	26	352	0.000892404	0.0130428	CL1383.Contig2_All;CL2615.Contig1_All;CL247.Contig3_All;CL247.Contig2_All;CL247.Contig4_All;Unigene577_All;Unigene4893_All;Unigene4866_All;CL1232.Contig2_All;Unigene3021_All;CL873.Contig3_All;CL873.Contig4_All;CL873.Contig2_All;Unigene6955_All;CL132.Contig3_All;CL2853.Contig2_All;Unigene1719_All;Unigene33602_All;CL707.Contig5_All;Unigene597_All;CL2451.Contig1_All;Unigene1332_All;Unigene5862_All;U…
GO:0016798	hydrolase activity, acting on glycosyl bonds	8	55	0.0012079	0.016393	Unigene34092_All;Unigene8044_All;CL641.Contig5_All;Unigene9030_All;CL2876.Contig2_All;CL2724.Contig1_All;Unigene34093_All;Unigene6801_All
GO:0022892	substrate-specific transporter activity	15	164	0.00165908	0.0188447	CL3255.Contig2_All;Unigene380_All;Unigene7286_All;Unigene7285_All;CL10.Contig1_All;Unigene33352_All;Unigene33186_All;CL1505.Contig2_All;CL2853.Contig2_All;CL3393.Contig4_All;Unigene4384_All;CL480.Contig1_All;CL480.Contig6_All;Unigene5862_All;Unigene2754_All
GO:0022890	inorganic cation transmembrane transporter activity	9	72	0.00181263	0.0188447	CL3255.Contig2_All;Unigene380_All;Unigene33186_All;CL1505.Contig2_All;CL2853.Contig2_All;CL480.Contig1_All;CL480.Contig6_All;Unigene5862_All;Unigene2754_All
GO:0016597	amino acid binding	3	7	0.00188447	0.0188447	CL873.Contig3_All;CL873.Contig4_All;CL873.Contig2_All
GO:0031406	carboxylic acid binding	3	7	0.00188447	0.0188447	CL873.Contig3_All;CL873.Contig4_All;CL873.Contig2_All
GO:0043177	organic acid binding	3	7	0.00188447	0.0188447	CL873.Contig3_All;CL873.Contig4_All;CL873.Contig2_All
GO:0022857	transmembrane transporter activity	16	188	0.00247026	0.0234675	CL3255.Contig2_All;Unigene380_All;Unigene7286_All;Unigene7285_All;CL10.Contig1_All;Unigene33352_All;Unigene33186_All;CL1505.Contig2_All;Unigene34375_All;CL2853.Contig2_All;CL3393.Contig4_All;Unigene4384_All;CL480.Contig1_All;CL480.Contig6_All;Unigene5862_All;Unigene2754_All
GO:0015085	calcium ion transmembrane transporter activity	4	17	0.00372065	0.0321329	Unigene33186_All;CL1505.Contig2_All;CL480.Contig1_All;CL480.Contig6_All
GO:0072509	divalent inorganic cation transmembrane transporter activity	4	17	0.00372065	0.0321329	Unigene33186_All;CL1505.Contig2_All;CL480.Contig1_All;CL480.Contig6_All
GO:0005215	transporter activity	18	234	0.00405601	0.0335062	CL3255.Contig2_All;Unigene380_All;Unigene7286_All;Unigene7285_All;CL10.Contig1_All;Unigene33352_All;Unigene33186_All;CL1505.Contig2_All;Unigene34375_All;Unigene1722_All;CL1428.Contig2_All;CL2853.Contig2_All;CL3393.Contig4_All;Unigene4384_All;CL480.Contig1_All;CL480.Contig6_All;Unigene5862_All;Unigene2754_All
GO:0004497	monooxygenase activity	4	20	0.00691029	0.0547065	CL2615.Contig1_All;CL873.Contig3_All;CL873.Contig4_All;CL873.Contig2_All
GO:0051287	NAD binding	4	21	0.00827979	0.0600858	CL3222.Contig1_All;CL1232.Contig2_All;Unigene7873_All;Unigene4893_All
GO:0008324	cation transmembrane transporter activity	9	90	0.00828468	0.0600858	CL3255.Contig2_All;Unigene380_All;Unigene33186_All;CL1505.Contig2_All;CL2853.Contig2_All;CL480.Contig1_All;CL480.Contig6_All;Unigene5862_All;Unigene2754_All
GO:0004449	isocitrate dehydrogenase (NAD+) activity	2	4	0.00885476	0.0600858	CL3222.Contig1_All;Unigene7873_All
GO:0016679	oxidoreductase activity, acting on diphenols and related substances as donors	2	4	0.00885476	0.0600858	Unigene577_All;CL2853.Contig2_All
GO:0015078	hydrogen ion transmembrane transporter activity	5	38	0.0157343	0.103087	CL3255.Contig2_All;Unigene380_All;CL2853.Contig2_All;Unigene5862_All;Unigene2754_All
GO:0004448	isocitrate dehydrogenase activity	2	6	0.0210117	0.128781	CL3222.Contig1_All;Unigene7873_All
GO:0016624	oxidoreductase activity, acting on the aldehyde or oxo group of donors, disulfide as acceptor	2	6	0.0210117	0.128781	CL1383.Contig2_All;Unigene6955_All
GO:0016705	oxidoreductase activity, acting on paired donors, with incorporation or reduction of molecular oxygen	4	28	0.022904	0.135993	CL2615.Contig1_All;CL873.Contig3_All;CL873.Contig4_All;CL873.Contig2_All
GO:0005262	calcium channel activity	2	7	0.0286626	0.165027	Unigene33186_All;CL1505.Contig2_All
GO:0005509	calcium ion binding	7	79	0.0349227	0.195156	CL304.Contig2_All;Unigene3021_All;Unigene5805_All;Unigene33277_All;Unigene5842_All;CL304.Contig3_All;CL1484.Contig1_All
GO:0003998	acylphosphatase activity	1	1	0.0396111	0.209059	Unigene9981_All
GO:0004411	homogentisate 1,2-dioxygenase activity	1	1	0.0396111	0.209059	Unigene4866_All
GO:0004553	hydrolase activity, hydrolyzing O-glycosyl compounds	4	34	0.0433086	0.216543	Unigene34092_All;Unigene8044_All;CL641.Contig5_All;Unigene6801_All
GO:0046873	metal ion transmembrane transporter activity	4	34	0.0433086	0.216543	Unigene33186_All;CL1505.Contig2_All;CL480.Contig1_All;CL480.Contig6_All
GO:0015077	monovalent inorganic cation transmembrane transporter activity	5	51	0.0491562	0.239479	CL3255.Contig2_All;Unigene380_All;CL2853.Contig2_All;Unigene5862_All;Unigene2754_All
GO:0006558	L-phenylalanine metabolic process	4	5	7.63374e-06	0.000563898	CL873.Contig3_All;Unigene4866_All;CL873.Contig4_All;CL873.Contig2_All
GO:0006559	L-phenylalanine catabolic process	4	5	7.63374e-06	0.000563898	CL873.Contig3_All;Unigene4866_All;CL873.Contig4_All;CL873.Contig2_All
GO:1902221	erythrose 4-phosphate/phosphoenolpyruvate family amino acid metabolic process	4	5	7.63374e-06	0.000563898	CL873.Contig3_All;Unigene4866_All;CL873.Contig4_All;CL873.Contig2_All
GO:1902222	erythrose 4-phosphate/phosphoenolpyruvate family amino acid catabolic process	4	5	7.63374e-06	0.000563898	CL873.Contig3_All;Unigene4866_All;CL873.Contig4_All;CL873.Contig2_All
GO:0044712	single-organism catabolic process	9	42	1.09668e-05	0.000563898	CL247.Contig3_All;CL247.Contig2_All;CL247.Contig4_All;Unigene6955_All;CL1238.Contig2_All;CL873.Contig3_All;Unigene4866_All;CL873.Contig4_All;CL873.Contig2_All
GO:0016052	carbohydrate catabolic process	5	10	1.17479e-05	0.000563898	CL247.Contig3_All;CL247.Contig2_All;CL247.Contig4_All;Unigene6955_All;CL1238.Contig2_All
GO:0044724	single-organism carbohydrate catabolic process	5	10	1.17479e-05	0.000563898	CL247.Contig3_All;CL247.Contig2_All;CL247.Contig4_All;Unigene6955_All;CL1238.Contig2_All
GO:0009074	aromatic amino acid family catabolic process	4	6	2.22741e-05	0.000854584	CL873.Contig3_All;Unigene4866_All;CL873.Contig4_All;CL873.Contig2_All
GO:0044282	small molecule catabolic process	7	26	2.28906e-05	0.000854584	CL247.Contig3_All;CL247.Contig2_All;CL247.Contig4_All;CL873.Contig3_All;Unigene4866_All;CL873.Contig4_All;CL873.Contig2_All
GO:0006091	generation of precursor metabolites and energy	10	58	2.65374e-05	0.000891656	Unigene2548_All;CL132.Contig3_All;CL3222.Contig1_All;Unigene1719_All;Unigene7873_All;CL3211.Contig1_All;CL1383.Contig2_All;Unigene6955_All;CL1238.Contig2_All;Unigene5862_All
GO:0055114	oxidation-reduction process	20	214	3.54816e-05	0.0010838	Unigene2548_All;Unigene577_All;CL1232.Contig2_All;CL873.Contig3_All;CL247.Contig3_All;Unigene3021_All;CL247.Contig2_All;Unigene4866_All;CL873.Contig4_All;Unigene6955_All;Unigene4893_All;CL247.Contig4_All;CL873.Contig2_All;CL132.Contig3_All;CL3222.Contig1_All;Unigene1719_All;Unigene7873_All;CL3211.Contig1_All;CL1383.Contig2_All;Unigene5862_All
GO:0009060	aerobic respiration	6	23	0.000112157	0.00271974	CL3222.Contig1_All;Unigene1719_All;Unigene7873_All;CL3211.Contig1_All;CL1383.Contig2_All;Unigene5862_All
GO:0006099	tricarboxylic acid cycle	5	15	0.000121417	0.00271974	CL3222.Contig1_All;Unigene1719_All;Unigene7873_All;CL3211.Contig1_All;CL1383.Contig2_All
GO:0006101	citrate metabolic process	5	15	0.000121417	0.00271974	CL3222.Contig1_All;Unigene1719_All;Unigene7873_All;CL3211.Contig1_All;CL1383.Contig2_All
GO:0072350	tricarboxylic acid metabolic process	5	15	0.000121417	0.00271974	CL3222.Contig1_All;Unigene1719_All;Unigene7873_All;CL3211.Contig1_All;CL1383.Contig2_All
GO:0005975	carbohydrate metabolic process	11	84	0.0001444	0.00281886	CL3211.Contig1_All;CL247.Contig3_All;CL247.Contig2_All;CL247.Contig4_All;CL1232.Contig2_All;CL2876.Contig2_All;Unigene34092_All;Unigene6801_All;Unigene8796_All;Unigene6955_All;CL1238.Contig2_All
GO:0006020	inositol metabolic process	3	4	0.000176179	0.00281886	CL247.Contig3_All;CL247.Contig2_All;CL247.Contig4_All
GO:0019310	inositol catabolic process	3	4	0.000176179	0.00281886	CL247.Contig3_All;CL247.Contig2_All;CL247.Contig4_All
GO:0019751	polyol metabolic process	3	4	0.000176179	0.00281886	CL247.Contig3_All;CL247.Contig2_All;CL247.Contig4_All
GO:0044275	cellular carbohydrate catabolic process	3	4	0.000176179	0.00281886	CL247.Contig3_All;CL247.Contig2_All;CL247.Contig4_All
GO:0046174	polyol catabolic process	3	4	0.000176179	0.00281886	CL247.Contig3_All;CL247.Contig2_All;CL247.Contig4_All
GO:0045333	cellular respiration	8	47	0.000200098	0.00305604	Unigene2548_All;CL132.Contig3_All;CL3222.Contig1_All;Unigene1719_All;Unigene7873_All;CL3211.Contig1_All;CL1383.Contig2_All;Unigene5862_All
GO:0015980	energy derivation by oxidation of organic compounds	8	48	0.000233197	0.00331053	Unigene2548_All;CL132.Contig3_All;CL3222.Contig1_All;Unigene1719_All;Unigene7873_All;CL3211.Contig1_All;CL1383.Contig2_All;Unigene5862_All
GO:0044281	small molecule metabolic process	20	244	0.000236467	0.00331053	Unigene2548_All;CL132.Contig3_All;Unigene33207_All;CL3255.Contig2_All;Unigene380_All;CL247.Contig3_All;CL247.Contig2_All;CL247.Contig4_All;CL2615.Contig1_All;Unigene4866_All;CL3222.Contig1_All;Unigene1719_All;Unigene7873_All;CL3211.Contig1_All;CL1383.Contig2_All;Unigene6955_All;CL1238.Contig2_All;CL873.Contig3_All;CL873.Contig4_All;CL873.Contig2_All
GO:0009072	aromatic amino acid family metabolic process	4	10	0.000279124	0.00375143	Unigene4866_All;CL873.Contig3_All;CL873.Contig4_All;CL873.Contig2_All
GO:0009056	catabolic process	11	94	0.000400476	0.0049837	Unigene6801_All;CL247.Contig3_All;CL247.Contig2_All;CL247.Contig4_All;Unigene6955_All;CL1238.Contig2_All;CL1232.Contig2_All;CL873.Contig3_All;Unigene4866_All;CL873.Contig4_All;CL873.Contig2_All
GO:1901575	organic substance catabolic process	11	94	0.000400476	0.0049837	Unigene6801_All;CL247.Contig3_All;CL247.Contig2_All;CL247.Contig4_All;Unigene6955_All;CL1238.Contig2_All;CL1232.Contig2_All;CL873.Contig3_All;Unigene4866_All;CL873.Contig4_All;CL873.Contig2_All
GO:0044262	cellular carbohydrate metabolic process	4	11	0.000426662	0.00511995	CL3211.Contig1_All;CL247.Contig3_All;CL247.Contig2_All;CL247.Contig4_All
GO:0006082	organic acid metabolic process	12	115	0.000628089	0.00680768	Unigene33207_All;Unigene4866_All;CL3222.Contig1_All;Unigene1719_All;Unigene7873_All;CL3211.Contig1_All;CL1383.Contig2_All;Unigene6955_All;CL1238.Contig2_All;CL873.Contig3_All;CL873.Contig4_All;CL873.Contig2_All
GO:0019752	carboxylic acid metabolic process	12	115	0.000628089	0.00680768	Unigene33207_All;Unigene4866_All;CL3222.Contig1_All;Unigene1719_All;Unigene7873_All;CL3211.Contig1_All;CL1383.Contig2_All;Unigene6955_All;CL1238.Contig2_All;CL873.Contig3_All;CL873.Contig4_All;CL873.Contig2_All
GO:0043436	oxoacid metabolic process	12	115	0.000628089	0.00680768	Unigene33207_All;Unigene4866_All;CL3222.Contig1_All;Unigene1719_All;Unigene7873_All;CL3211.Contig1_All;CL1383.Contig2_All;Unigene6955_All;CL1238.Contig2_All;CL873.Contig3_All;CL873.Contig4_All;CL873.Contig2_All
GO:0046164	alcohol catabolic process	3	7	0.0014246	0.014505	CL247.Contig3_All;CL247.Contig2_All;CL247.Contig4_All
GO:1901616	organic hydroxy compound catabolic process	3	7	0.0014246	0.014505	CL247.Contig3_All;CL247.Contig2_All;CL247.Contig4_All
GO:0009063	cellular amino acid catabolic process	4	15	0.00158043	0.0150972	CL873.Contig3_All;Unigene4866_All;CL873.Contig4_All;CL873.Contig2_All
GO:1901606	alpha-amino acid catabolic process	4	15	0.00158043	0.0150972	CL873.Contig3_All;Unigene4866_All;CL873.Contig4_All;CL873.Contig2_All
GO:1901565	organonitrogen compound catabolic process	5	25	0.00161756	0.0150972	Unigene6801_All;CL873.Contig3_All;Unigene4866_All;CL873.Contig4_All;CL873.Contig2_All
GO:0006816	calcium ion transport	4	16	0.00205002	0.0172202	Unigene33186_All;CL1505.Contig2_All;CL480.Contig1_All;CL480.Contig6_All
GO:0019439	aromatic compound catabolic process	4	16	0.00205002	0.0172202	CL873.Contig3_All;Unigene4866_All;CL873.Contig4_All;CL873.Contig2_All
GO:0070838	divalent metal ion transport	4	16	0.00205002	0.0172202	Unigene33186_All;CL1505.Contig2_All;CL480.Contig1_All;CL480.Contig6_All
GO:0072511	divalent inorganic cation transport	4	16	0.00205002	0.0172202	Unigene33186_All;CL1505.Contig2_All;CL480.Contig1_All;CL480.Contig6_All
GO:0046034	ATP metabolic process	6	39	0.00228638	0.0187371	Unigene2548_All;CL132.Contig3_All;CL3255.Contig2_All;Unigene380_All;Unigene6955_All;CL1238.Contig2_All
GO:0016054	organic acid catabolic process	4	17	0.00260807	0.0203793	CL873.Contig3_All;Unigene4866_All;CL873.Contig4_All;CL873.Contig2_All
GO:0046395	carboxylic acid catabolic process	4	17	0.00260807	0.0203793	CL873.Contig3_All;Unigene4866_All;CL873.Contig4_All;CL873.Contig2_All
GO:0009144	purine nucleoside triphosphate metabolic process	6	41	0.0029751	0.0217311	Unigene2548_All;CL132.Contig3_All;CL3255.Contig2_All;Unigene380_All;Unigene6955_All;CL1238.Contig2_All
GO:0009199	ribonucleoside triphosphate metabolic process	6	41	0.0029751	0.0217311	Unigene2548_All;CL132.Contig3_All;CL3255.Contig2_All;Unigene380_All;Unigene6955_All;CL1238.Contig2_All
GO:0009205	purine ribonucleoside triphosphate metabolic process	6	41	0.0029751	0.0217311	Unigene2548_All;CL132.Contig3_All;CL3255.Contig2_All;Unigene380_All;Unigene6955_All;CL1238.Contig2_All
GO:1901361	organic cyclic compound catabolic process	4	18	0.00326234	0.0233223	CL873.Contig3_All;Unigene4866_All;CL873.Contig4_All;CL873.Contig2_All
GO:0009126	purine nucleoside monophosphate metabolic process	6	43	0.00380882	0.0261176	Unigene2548_All;CL132.Contig3_All;CL3255.Contig2_All;Unigene380_All;Unigene6955_All;CL1238.Contig2_All
GO:0009167	purine ribonucleoside monophosphate metabolic process	6	43	0.00380882	0.0261176	Unigene2548_All;CL132.Contig3_All;CL3255.Contig2_All;Unigene380_All;Unigene6955_All;CL1238.Contig2_All
GO:0009141	nucleoside triphosphate metabolic process	6	44	0.00428552	0.0287987	Unigene2548_All;CL132.Contig3_All;CL3255.Contig2_All;Unigene380_All;Unigene6955_All;CL1238.Contig2_All
GO:0009161	ribonucleoside monophosphate metabolic process	6	46	0.00536975	0.0353772	Unigene2548_All;CL132.Contig3_All;CL3255.Contig2_All;Unigene380_All;Unigene6955_All;CL1238.Contig2_All
GO:0009123	nucleoside monophosphate metabolic process	6	47	0.00598174	0.0386513	Unigene2548_All;CL132.Contig3_All;CL3255.Contig2_All;Unigene380_All;Unigene6955_All;CL1238.Contig2_All
GO:0044699	single-organism process	48	1028	0.00735421	0.0449427	Unigene6901_All;Unigene2548_All;Unigene4959_All;Unigene577_All;CL1232.Contig2_All;CL873.Contig3_All;CL247.Contig3_All;Unigene3021_All;CL247.Contig2_All;Unigene4866_All;CL873.Contig4_All;Unigene6955_All;Unigene4893_All;CL247.Contig4_All;CL873.Contig2_All;CL132.Contig3_All;Unigene33207_All;Unigene1332_All;Unigene33888_All;CL1059.Contig1_All;CL3255.Contig2_All;Unigene380_All;Unigene33186_All;CL1505.…
GO:0042278	purine nucleoside metabolic process	6	49	0.00735669	0.0449427	Unigene2548_All;CL132.Contig3_All;CL3255.Contig2_All;Unigene380_All;Unigene6955_All;CL1238.Contig2_All
GO:0046128	purine ribonucleoside metabolic process	6	49	0.00735669	0.0449427	Unigene2548_All;CL132.Contig3_All;CL3255.Contig2_All;Unigene380_All;Unigene6955_All;CL1238.Contig2_All
GO:0009150	purine ribonucleotide metabolic process	6	50	0.00812409	0.0487445	Unigene2548_All;CL132.Contig3_All;CL3255.Contig2_All;Unigene380_All;Unigene6955_All;CL1238.Contig2_All
GO:0009119	ribonucleoside metabolic process	6	52	0.00982979	0.0579441	Unigene2548_All;CL132.Contig3_All;CL3255.Contig2_All;Unigene380_All;Unigene6955_All;CL1238.Contig2_All
GO:0044248	cellular catabolic process	7	69	0.0107707	0.0613481	CL247.Contig3_All;CL247.Contig2_All;CL247.Contig4_All;CL873.Contig3_All;Unigene4866_All;CL873.Contig4_All;CL873.Contig2_All
GO:0009259	ribonucleotide metabolic process	6	53	0.0107724	0.0613481	Unigene2548_All;CL132.Contig3_All;CL3255.Contig2_All;Unigene380_All;Unigene6955_All;CL1238.Contig2_All
GO:0006163	purine nucleotide metabolic process	6	54	0.0117778	0.0658194	Unigene2548_All;CL132.Contig3_All;CL3255.Contig2_All;Unigene380_All;Unigene6955_All;CL1238.Contig2_All
GO:0019362	pyridine nucleotide metabolic process	3	14	0.0123411	0.0658194	CL2615.Contig1_All;Unigene6955_All;CL1238.Contig2_All
GO:0046496	nicotinamide nucleotide metabolic process	3	14	0.0123411	0.0658194	CL2615.Contig1_All;Unigene6955_All;CL1238.Contig2_All
GO:0072524	pyridine-containing compound metabolic process	3	14	0.0123411	0.0658194	CL2615.Contig1_All;Unigene6955_All;CL1238.Contig2_All
GO:0009116	nucleoside metabolic process	6	55	0.0128479	0.0674515	Unigene2548_All;CL132.Contig3_All;CL3255.Contig2_All;Unigene380_All;Unigene6955_All;CL1238.Contig2_All
GO:0006811	ion transport	9	108	0.0139137	0.0701331	CL3255.Contig2_All;Unigene380_All;Unigene33186_All;CL1505.Contig2_All;CL480.Contig1_All;CL480.Contig6_All;Unigene9805_All;Unigene4384_All;Unigene33352_All
GO:0019693	ribose phosphate metabolic process	6	56	0.0139849	0.0701331	Unigene2548_All;CL132.Contig3_All;CL3255.Contig2_All;Unigene380_All;Unigene6955_All;CL1238.Contig2_All
GO:1901657	glycosyl compound metabolic process	6	56	0.0139849	0.0701331	Unigene2548_All;CL132.Contig3_All;CL3255.Contig2_All;Unigene380_All;Unigene6955_All;CL1238.Contig2_All
GO:0044723	single-organism carbohydrate metabolic process	5	41	0.0145404	0.0718468	CL247.Contig3_All;CL247.Contig2_All;CL247.Contig4_All;Unigene6955_All;CL1238.Contig2_All
GO:0006066	alcohol metabolic process	3	15	0.0150313	0.073196	CL247.Contig3_All;CL247.Contig2_All;CL247.Contig4_All
GO:0006096	glycolytic process	2	6	0.0175471	0.0786109	Unigene6955_All;CL1238.Contig2_All
GO:0006757	ATP generation from ADP	2	6	0.0175471	0.0786109	Unigene6955_All;CL1238.Contig2_All
GO:0009135	purine nucleoside diphosphate metabolic process	2	6	0.0175471	0.0786109	Unigene6955_All;CL1238.Contig2_All
GO:0009179	purine ribonucleoside diphosphate metabolic process	2	6	0.0175471	0.0786109	Unigene6955_All;CL1238.Contig2_All
GO:0009185	ribonucleoside diphosphate metabolic process	2	6	0.0175471	0.0786109	Unigene6955_All;CL1238.Contig2_All
GO:0046031	ADP metabolic process	2	6	0.0175471	0.0786109	Unigene6955_All;CL1238.Contig2_All
GO:0006733	oxidoreduction coenzyme metabolic process	3	16	0.018027	0.0796983	CL2615.Contig1_All;Unigene6955_All;CL1238.Contig2_All
GO:0030001	metal ion transport	4	29	0.0187488	0.0818128	Unigene33186_All;CL1505.Contig2_All;CL480.Contig1_All;CL480.Contig6_All
GO:0072521	purine-containing compound metabolic process	6	60	0.0192404	0.0828816	Unigene2548_All;CL132.Contig3_All;CL3255.Contig2_All;Unigene380_All;Unigene6955_All;CL1238.Contig2_All
GO:0006812	cation transport	6	61	0.0207405	0.0862686	CL3255.Contig2_All;Unigene380_All;Unigene33186_All;CL1505.Contig2_All;CL480.Contig1_All;CL480.Contig6_All
GO:0098655	cation transmembrane transport	4	30	0.0210536	0.0862686	CL3255.Contig2_All;Unigene380_All;Unigene33186_All;CL1505.Contig2_All
GO:0098660	inorganic ion transmembrane transport	4	30	0.0210536	0.0862686	CL3255.Contig2_All;Unigene380_All;Unigene33186_All;CL1505.Contig2_All
GO:0098662	inorganic cation transmembrane transport	4	30	0.0210536	0.0862686	CL3255.Contig2_All;Unigene380_All;Unigene33186_All;CL1505.Contig2_All
GO:1901615	organic hydroxy compound metabolic process	3	17	0.0213311	0.0863522	CL247.Contig3_All;CL247.Contig2_All;CL247.Contig4_All
GO:0044710	single-organism metabolic process	26	500	0.0232981	0.0926745	Unigene2548_All;Unigene577_All;CL1232.Contig2_All;CL873.Contig3_All;CL247.Contig3_All;Unigene3021_All;CL247.Contig2_All;Unigene4866_All;CL873.Contig4_All;Unigene6955_All;Unigene4893_All;CL247.Contig4_All;CL873.Contig2_All;CL132.Contig3_All;Unigene33207_All;Unigene1332_All;CL3255.Contig2_All;Unigene380_All;CL2615.Contig1_All;CL3222.Contig1_All;Unigene1719_All;Unigene7873_All;CL3211.Contig1_All;CL1…
GO:0044763	single-organism cellular process	36	755	0.0235182	0.0926745	Unigene2548_All;Unigene4959_All;CL132.Contig3_All;Unigene33207_All;Unigene33888_All;CL1059.Contig1_All;CL3255.Contig2_All;Unigene380_All;Unigene33186_All;CL1505.Contig2_All;CL247.Contig3_All;CL247.Contig2_All;CL247.Contig4_All;CL904.Contig1_All;CL2615.Contig1_All;Unigene4866_All;CL3222.Contig1_All;Unigene1719_All;Unigene7873_All;CL3211.Contig1_All;CL1383.Contig2_All;Unigene6955_All;CL1238.Contig2…
GO:0006090	pyruvate metabolic process	2	7	0.0239961	0.0926745	Unigene6955_All;CL1238.Contig2_All
GO:0006165	nucleoside diphosphate phosphorylation	2	7	0.0239961	0.0926745	Unigene6955_All;CL1238.Contig2_All
GO:0006753	nucleoside phosphate metabolic process	7	81	0.0245573	0.0927106	Unigene2548_All;CL132.Contig3_All;CL3255.Contig2_All;Unigene380_All;CL2615.Contig1_All;Unigene6955_All;CL1238.Contig2_All
GO:0009117	nucleotide metabolic process	7	81	0.0245573	0.0927106	Unigene2548_All;CL132.Contig3_All;CL3255.Contig2_All;Unigene380_All;CL2615.Contig1_All;Unigene6955_All;CL1238.Contig2_All
GO:0046939	nucleotide phosphorylation	2	8	0.0312546	0.116684	Unigene6955_All;CL1238.Contig2_All
GO:0034220	ion transmembrane transport	4	34	0.0319701	0.11676	CL3255.Contig2_All;Unigene380_All;Unigene33186_All;CL1505.Contig2_All
GO:1901605	alpha-amino acid metabolic process	4	34	0.0319701	0.11676	Unigene4866_All;CL873.Contig3_All;CL873.Contig4_All;CL873.Contig2_All
GO:1901135	carbohydrate derivative metabolic process	9	125	0.033096	0.119573	Unigene2548_All;CL776.Contig1_All;CL132.Contig3_All;Unigene6801_All;CL3255.Contig2_All;Unigene380_All;Unigene6955_All;CL1238.Contig2_All;CL1232.Contig2_All
GO:0006570	tyrosine metabolic process	1	1	0.0360874	0.123728	Unigene4866_All
GO:0009991	response to extracellular stimulus	1	1	0.0360874	0.123728	CL74.Contig2_All
GO:0031668	cellular response to extracellular stimulus	1	1	0.0360874	0.123728	CL74.Contig2_All
GO:0071460	cellular response to cell-matrix adhesion	1	1	0.0360874	0.123728	CL74.Contig2_All
GO:0071496	cellular response to external stimulus	1	1	0.0360874	0.123728	CL74.Contig2_All
GO:0009132	nucleoside diphosphate metabolic process	2	9	0.0392576	0.130599	Unigene6955_All;CL1238.Contig2_All
GO:0070588	calcium ion transmembrane transport	2	9	0.0392576	0.130599	Unigene33186_All;CL1505.Contig2_All
GO:1901136	carbohydrate derivative catabolic process	2	9	0.0392576	0.130599	Unigene6801_All;CL1232.Contig2_All

## Sheet: XF-XM-DOWN
Significantly enriched KEGG pathways
KEGG_A_class	KEGG_B_class	Pathway	out (4610)	All (9403)	Pvalue	Qvalue	Pathway ID	Genes	K_IDs
Cellular Processes	Cell growth and death	Apoptosis	29	46	0.0389392	0.244181	ko04210	CL2983.Contig1_All;CL2988.Contig2_All;CL3106.Contig1_All;CL3106.Contig2_All;Unigene85_All;Unigene1444_All;Unigene2194_All;Unigene2380_All;Unigene2605_All;Unigene3573_All;Unigene4472_All;Unigene4483_All;Unigene4498_All;Unigene5263_All;Unigene5273_All;Unigene5953_All;Unigene7312_All;Unigene7927_All;Unigene8471_All;Unigene8536_All;Unigene8947_All;Unigene8962_All;Unigene9762_All;Unigene11965_All;Unig…	K04451+K02861+K04739+K04739+K04727+K04729+K04733+K04451+K04345+K07209+K04725+K04727+K06268+K02649+K07210+K04456+K04739+K02373+K04345+K02084+K06268+K01173+K04456+K02311+K02310+K02084+K04725+K04728+K02084
Cellular Processes	Cell growth and death	Cell cycle	119	187	3.42383e-05	0.00114508	ko04110	CL92.Contig2_All;CL178.Contig2_All;CL435.Contig1_All;CL435.Contig2_All;CL543.Contig1_All;CL543.Contig2_All;CL547.Contig1_All;CL547.Contig2_All;CL667.Contig1_All;CL767.Contig3_All;CL961.Contig1_All;CL1037.Contig1_All;CL1037.Contig2_All;CL1362.Contig1_All;CL1362.Contig3_All;CL1555.Contig1_All;CL1834.Contig1_All;CL1834.Contig2_All;CL2200.Contig1_All;CL2444.Contig2_All;CL2671.Contig1_All;CL2671.Conti…	K02089+K04498+K02202+K02202+K03350+K03350+K02216+K02216+K06634+K03083+K03875+K02087+K02087+K05868+K05868+K10500+K06067+K06067+K03351+K04501+K03875+K03875+K03083+K02608+K03347+K04451+K03358+K03358+K03363+K03363+K02209+K02209+K03364+K03350+K03349+K03350+K03351+K04681+K03364+K03868+K06619+K06630+K03083+K04682+K04451+K03094+K03354+K03357+K06631+K02604+K04802+K04498+K06643+K04500+K03347+K06631+K04500+…
Cellular Processes	Cell growth and death	Oocyte meiosis	81	132	0.00275582	0.0333334	ko04114	CL543.Contig1_All;CL543.Contig2_All;CL741.Contig1_All;CL741.Contig2_All;CL1037.Contig1_All;CL1037.Contig2_All;CL1362.Contig1_All;CL1362.Contig3_All;CL1952.Contig1_All;CL1952.Contig2_All;CL2200.Contig1_All;CL2321.Contig1_All;CL2583.Contig1_All;CL2583.Contig2_All;CL2980.Contig3_All;CL3058.Contig1_All;CL3058.Contig2_All;CL3104.Contig1_All;CL3104.Contig2_All;CL3292.Contig1_All;CL3292.Contig2_All;Unig…	K03350+K03350+K02183+K02183+K02087+K02087+K05868+K05868+K11584+K11584+K03351+K02183+K08836+K08836+K03347+K11481+K11481+K03358+K03358+K03363+K03363+K03350+K03349+K03350+K03351+K03362+K03868+K06630+K02183+K11584+K03094+K06269+K04345+K03354+K04368+K04382+K04371+K03357+K06631+K06268+K08042+K03347+K06631+K06269+K03456+K02183+K03350+K04441+K06669+K11584+K03350+K02206+K04515+K04345+K06268+K08041+K06636+…
Cellular Processes	Cell growth and death	p53 signaling pathway	53	84	0.00638206	0.0662414	ko04115	CL92.Contig2_All;CL547.Contig1_All;CL547.Contig2_All;CL563.Contig1_All;CL563.Contig2_All;CL603.Contig1_All;CL603.Contig2_All;CL875.Contig1_All;CL875.Contig2_All;CL1026.Contig1_All;CL1026.Contig2_All;CL1037.Contig1_All;CL1037.Contig2_All;CL1362.Contig1_All;CL1362.Contig3_All;CL1496.Contig1_All;CL2261.Contig1_All;CL2261.Contig2_All;CL2305.Contig1_All;CL2305.Contig2_All;CL2727.Contig1_All;CL2727.Con…	K02089+K02216+K02216+K10134+K10134+K10135+K10135+K04506+K04506+K01110+K01110+K02087+K02087+K05868+K05868+K10130+K10808+K10808+K10140+K10140+K10148+K10148+K04451+K10148+K10136+K04451+K10147+K10130+K06643+K10130+K04506+K06509+K10141+K04506+K07207+K10143+K02206+K02084+K06641+K02089+K05868+K10144+K07207+K06643+K07207+K10151+K06641+K02087+K02084+K06626+K04728+K02084+K06640
Cellular Processes	Transport and catabolism	Endocytosis	196	347	0.00272827	0.0333334	ko04144	CL60.Contig2_All;CL152.Contig1_All;CL172.Contig1_All;CL174.Contig1_All;CL174.Contig2_All;CL191.Contig2_All;CL233.Contig2_All;CL246.Contig1_All;CL246.Contig2_All;CL246.Contig5_All;CL246.Contig7_All;CL246.Contig8_All;CL322.Contig1_All;CL322.Contig2_All;CL534.Contig2_All;CL534.Contig3_All;CL614.Contig1_All;CL727.Contig1_All;CL727.Contig2_All;CL793.Contig1_All;CL793.Contig2_All;CL822.Contig1_All;CL89…	K05747+K03283+K05747+K12482+K12482+K04644+K12199+K12485+K12485+K12485+K12485+K12485+K12492+K12492+K04439+K04439+K12182+K12486+K12486+K11824+K11824+K12182+K01528+K01528+K05747+K05747+K12478+K12478+K01528+K01528+K05747+K03283+K03283+K03283+K05747+K07876+K12479+K12479+K05747+K05747+K05747+K05747+K12483+K12483+K12472+K12200+K05747+K05747+K05747+K05747+K12182+K12495+K12562+K12562+K12198+K12493+K04513+…
Environmental Information Processing	Signal transduction	FoxO signaling pathway	69	120	0.0376918	0.244181	ko04068	CL178.Contig2_All;CL961.Contig1_All;CL1026.Contig1_All;CL1026.Contig2_All;CL1157.Contig1_All;CL1157.Contig2_All;CL1157.Contig3_All;CL1342.Contig2_All;CL1348.Contig2_All;CL1362.Contig1_All;CL1362.Contig3_All;CL1692.Contig2_All;CL1717.Contig1_All;CL1717.Contig2_All;CL1948.Contig2_All;CL1983.Contig1_All;CL1983.Contig2_All;CL1983.Contig3_All;CL2384.Contig2_All;CL2444.Contig2_All;CL2573.Contig2_All;CL…	K04498+K03875+K01110+K01110+K04468+K04468+K04468+K03099+K03781+K05868+K05868+K04365+K15010+K15010+K08960+K06276+K06276+K06276+K15464+K04501+K04365+K03875+K03875+K04365+K04564+K07200+K11411+K13304+K04364+K08336+K04361+K11838+K10305+K04368+K04371+K07209+K07298+K06631+K04498+K06643+K02649+K07201+K04500+K06631+K11434+K04500+K04456+K07827+K04441+K08863+K02206+K07199+K04440+K07187+K15010+K04364+K04456+…
Environmental Information Processing	Signal transduction	NF-kappa B signaling pathway	32	52	0.0470803	0.280207	ko04064	CL32.Contig1_All;CL1496.Contig1_All;CL2195.Contig1_All;CL2195.Contig2_All;CL2446.Contig1_All;CL2446.Contig2_All;CL2536.Contig2_All;CL2765.Contig1_All;CL2765.Contig2_All;CL2988.Contig2_All;CL3332.Contig1_All;Unigene8_All;Unigene1444_All;Unigene2194_All;Unigene2523_All;Unigene3271_All;Unigene3573_All;Unigene3683_All;Unigene4472_All;Unigene4598_All;Unigene4855_All;Unigene5096_All;Unigene5273_All;Uni…	K03115+K10130+K04427+K04427+K03097+K03097+K10160+K03115+K03115+K02861+K03175+K07369+K04729+K04733+K03115+K04403+K07209+K04404+K04725+K03175+K10130+K10130+K07210+K10577+K04404+K10798+K04427+K04403+K04725+K04728+K04403+K01116
Environmental Information Processing	Signal transduction	Notch signaling pathway	53	90	0.0378142	0.244181	ko04330	CL97.Contig1_All;CL97.Contig2_All;CL178.Contig2_All;CL288.Contig1_All;CL629.Contig1_All;CL629.Contig2_All;CL859.Contig1_All;CL859.Contig2_All;CL1493.Contig1_All;CL1493.Contig2_All;CL1834.Contig1_All;CL1834.Contig2_All;CL1853.Contig1_All;CL1853.Contig2_All;CL2132.Contig1_All;CL2132.Contig2_All;CL2539.Contig3_All;CL2737.Contig2_All;CL3169.Contig2_All;CL3415.Contig1_All;CL3415.Contig2_All;Unigene438…	K02599+K02599+K04498+K06057+K06062+K06062+K04496+K04496+K04497+K04497+K06067+K06067+K04505+K04505+K06059+K06059+K02599+K02599+K06063+K02599+K02599+K02353+K06066+K02353+K06066+K06051+K02599+K02599+K06061+K06066+K04498+K06053+K02353+K02599+K02599+K06051+K02599+K06051+K05948+K06171+K06172+K06170+K04497+K06059+K06058+K06058+K04497+K02599+K06058+K02599+K02599+K04498+K04498
Environmental Information Processing	Signal transduction	Sphingolipid signaling pathway	60	102	0.029198	0.231268	ko04071	CL526.Contig1_All;CL814.Contig1_All;CL814.Contig3_All;CL862.Contig1_All;CL862.Contig2_All;CL1025.Contig1_All;CL1025.Contig2_All;CL1026.Contig1_All;CL1026.Contig2_All;CL1045.Contig1_All;CL1045.Contig2_All;CL1110.Contig2_All;CL1952.Contig1_All;CL1952.Contig2_All;CL1983.Contig1_All;CL1983.Contig2_All;CL1983.Contig3_All;CL1984.Contig1_All;CL1984.Contig2_All;CL2100.Contig2_All;CL2129.Contig1_All;CL212…	K05858+K12350+K12350+K11583+K11583+K04714+K04714+K01110+K01110+K04716+K04716+K00654+K11584+K11584+K06276+K06276+K06276+K04513+K04513+K01115+K04392+K04392+K04514+K04451+K05858+K04392+K04354+K11584+K04451+K04514+K04714+K04368+K04382+K04371+K02649+K04456+K07827+K11583+K03456+K04712+K04392+K04441+K11584+K04440+K04630+K04514+K04513+K04710+K04456+K12349+K04710+K01441+K04346+K11583+K04426+K00654+K06276+…
Genetic Information Processing	Folding, sorting and degradation	Proteasome	33	45	0.00077574	0.0134632	ko03050	CL86.Contig1_All;CL86.Contig3_All;CL2294.Contig1_All;CL2294.Contig2_All;CL2295.Contig2_All;CL2661.Contig2_All;Unigene1651_All;Unigene2213_All;Unigene2354_All;Unigene2732_All;Unigene2740_All;Unigene2785_All;Unigene2803_All;Unigene3464_All;Unigene3533_All;Unigene3724_All;Unigene3764_All;Unigene4456_All;Unigene4764_All;Unigene4909_All;Unigene5412_All;Unigene5535_All;Unigene5735_All;Unigene5896_All;U…	K03066+K03066+K03030+K03030+K03032+K03035+K02728+K06698+K03037+K03031+K02736+K03039+K03038+K03029+K02732+K02726+K02739+K03064+K02735+K03065+K06699+K03061+K03033+K02734+K02728+K03028+K03033+K10881+K02731+K03062+K03036+K11599+K03063
Genetic Information Processing	Folding, sorting and degradation	Protein export	23	29	0.000805107	0.0134632	ko03060	CL1217.Contig2_All;CL2728.Contig1_All;CL2728.Contig2_All;Unigene104_All;Unigene2497_All;Unigene2823_All;Unigene3230_All;Unigene3426_All;Unigene3511_All;Unigene3748_All;Unigene4851_All;Unigene4933_All;Unigene5431_All;Unigene5436_All;Unigene5481_All;Unigene5534_All;Unigene5908_All;Unigene6668_All;Unigene6869_All;Unigene8591_All;Unigene9832_All;Unigene24896_All;Unigene25684_All	K03105+K09490+K09490+K09540+K12275+K03104+K13431+K03108+K03109+K03105+K12947+K03107+K09647+K09648+K03217+K13280+K12948+K09481+K12946+K03106+K09490+K13431+K03105
Genetic Information Processing	Folding, sorting and degradation	Protein processing in endoplasmic reticulum	169	280	7.26402e-05	0.00218647	ko04141	CL62.Contig1_All;CL152.Contig1_All;CL437.Contig1_All;CL671.Contig1_All;CL702.Contig1_All;CL728.Contig3_All;CL781.Contig1_All;CL781.Contig3_All;CL781.Contig4_All;CL908.Contig1_All;CL908.Contig2_All;CL915.Contig1_All;CL1047.Contig2_All;CL1193.Contig1_All;CL1193.Contig4_All;CL1193.Contig6_All;CL1212.Contig2_All;CL1261.Contig1_All;CL1261.Contig2_All;CL1261.Contig3_All;CL1290.Contig1_All;CL1290.Contig…	K10578+K03283+K10601+K14008+K14011+K08653+K14000+K14000+K14000+K14005+K14005+K13984+K10086+K03283+K03283+K03283+K03237+K09542+K09542+K09542+K01228+K01228+K04554+K09517+K09517+K10839+K10839+K10666+K10666+K03283+K09542+K10575+K10575+K14006+K13984+K14027+K03283+K09490+K09490+K03347+K03283+K08860+K14007+K10636+K10636+K12667+K12667+K14007+K14009+K14009+K11519+K11519+K01230+K10080+K10084+K09540+K09530+…
Genetic Information Processing	Folding, sorting and degradation	RNA degradation	81	118	1.13078e-05	0.000567275	ko03018	CL1105.Contig2_All;CL1238.Contig1_All;CL1270.Contig2_All;CL1749.Contig1_All;CL1749.Contig2_All;CL1749.Contig3_All;CL1957.Contig1_All;CL1960.Contig2_All;CL2579.Contig1_All;CL2579.Contig2_All;CL2695.Contig2_All;CL2710.Contig1_All;CL3143.Contig1_All;CL3227.Contig2_All;CL3348.Contig1_All;CL3348.Contig2_All;Unigene56_All;Unigene57_All;Unigene275_All;Unigene320_All;Unigene557_All;Unigene658_All;Unigene…	K12611+K00850+K13126+K12606+K12606+K12606+K03514+K12607+K11600+K11600+K12618+K12587+K12622+K12614+K12581+K12581+K12591+K12600+K12623+K12571+K12585+K12624+K12571+K12586+K03681+K12592+K14443+K12622+K12615+K12590+K01148+K12599+K14442+K04043+K04077+K12603+K12621+K12604+K12597+K12603+K12572+K12591+K12603+K12589+K12625+K12603+K12623+K07573+K12580+K12605+K03678+K12619+K12613+K12622+K12616+K03679+K12620+…
Genetic Information Processing	Folding, sorting and degradation	Ubiquitin mediated proteolysis	151	248	9.48215e-05	0.00259466	ko04120	CL45.Contig2_All;CL62.Contig1_All;CL266.Contig1_All;CL266.Contig2_All;CL437.Contig1_All;CL543.Contig1_All;CL543.Contig2_All;CL638.Contig2_All;CL638.Contig3_All;CL638.Contig4_All;CL875.Contig1_All;CL875.Contig2_All;CL961.Contig1_All;CL965.Contig2_All;CL989.Contig1_All;CL999.Contig2_All;CL1170.Contig1_All;CL1170.Contig2_All;CL1368.Contig1_All;CL1368.Contig2_All;CL1640.Contig1_All;CL2017.Contig1_All…	K10592+K10578+K10615+K10615+K10601+K03350+K03350+K03871+K03871+K03871+K04506+K04506+K03875+K10590+K04552+K10582+K16063+K16063+K10687+K10687+K04554+K10591+K10591+K10615+K03351+K10575+K10575+K10140+K10140+K10573+K10573+K10614+K03875+K03875+K05633+K05633+K16063+K10456+K03347+K03358+K03358+K10606+K10606+K03363+K03363+K03175+K05633+K10593+K03869+K10594+K03364+K10685+K03350+K03349+K06689+K03350+K03351+…
Genetic Information Processing	Replication and repair	Base excision repair	30	40	0.000718743	0.0134632	ko03410	CL303.Contig1_All;CL303.Contig2_All;CL1533.Contig2_All;CL1759.Contig3_All;Unigene121_All;Unigene195_All;Unigene243_All;Unigene681_All;Unigene1882_All;Unigene4116_All;Unigene4668_All;Unigene5336_All;Unigene6983_All;Unigene7963_All;Unigene8886_All;Unigene10008_All;Unigene10217_All;Unigene12138_All;Unigene15185_All;Unigene19897_All;Unigene19898_All;Unigene19992_All;Unigene21488_All;Unigene24719_All;…	K00567+K00567+K10771+K10747+K10747+K02327+K10802+K10776+K04799+K02328+K04802+K03504+K02326+K10803+K03506+K10802+K10798+K02330+K10801+K02325+K02325+K03649+K10800+K02324+K10776+K03660+K10803+K03648+K10773+K03512
Genetic Information Processing	Replication and repair	DNA replication	47	55	1.70498e-08	2.566e-06	ko03030	CL518.Contig2_All;CL1759.Contig3_All;CL2759.Contig1_All;CL3368.Contig1_All;CL3368.Contig2_All;Unigene121_All;Unigene182_All;Unigene195_All;Unigene379_All;Unigene429_All;Unigene1882_All;Unigene3006_All;Unigene3465_All;Unigene4116_All;Unigene4668_All;Unigene4926_All;Unigene5336_All;Unigene6983_All;Unigene8886_All;Unigene9796_All;Unigene10909_All;Unigene11036_All;Unigene11631_All;Unigene14798_All;Un…	K02685+K10747+K02685+K02209+K02209+K10747+K03469+K02327+K07466+K03111+K04799+K10755+K02321+K02328+K04802+K10740+K03504+K02326+K03506+K10739+K10742+K10755+K02320+K02212+K10743+K02542+K10755+K10745+K02540+K10756+K10754+K02325+K02325+K10756+K10742+K10742+K10754+K02541+K02684+K02320+K02324+K02320+K02320+K02320+K10744+K02210+K02685
Genetic Information Processing	Replication and repair	Fanconi anemia pathway	63	106	0.019653	0.176174	ko03460	CL181.Contig5_All;CL237.Contig2_All;CL748.Contig1_All;CL748.Contig2_All;CL982.Contig1_All;CL994.Contig1_All;CL994.Contig2_All;CL2448.Contig1_All;CL2448.Contig2_All;CL2488.Contig2_All;CL3218.Contig1_All;CL3218.Contig2_All;CL3385.Contig1_All;Unigene379_All;Unigene1053_All;Unigene2462_All;Unigene3661_All;Unigene3703_All;Unigene4816_All;Unigene4926_All;Unigene5681_All;Unigene7352_All;Unigene8248_All;…	K03511+K03511+K03511+K03511+K10882+K03511+K03511+K11511+K11511+K15360+K10606+K10606+K03511+K07466+K11137+K10870+K02350+K10484+K03511+K10740+K10848+K03165+K15361+K10849+K03511+K10739+K10891+K10990+K03165+K08991+K03165+K03511+K10895+K08775+K08734+K13960+K13960+K15078+K03510+K03515+K03515+K11832+K11832+K10896+K04482+K10858+K15363+K15363+K10901+K03511+K11511+K15362+K15362+K15362+K02350+K15365+K11832+…
Genetic Information Processing	Replication and repair	Homologous recombination	33	46	0.0014582	0.0209009	ko03440	CL982.Contig1_All;CL2296.Contig2_All;CL3018.Contig1_All;Unigene195_All;Unigene379_All;Unigene429_All;Unigene1399_All;Unigene1846_All;Unigene2067_All;Unigene2462_All;Unigene4116_All;Unigene4926_All;Unigene5336_All;Unigene7352_All;Unigene9332_All;Unigene9796_All;Unigene9813_All;Unigene11773_All;Unigene11932_All;Unigene11955_All;Unigene12162_All;Unigene12845_All;Unigene14964_All;Unigene16242_All;Uni…	K10882+K10866+K10873+K02327+K07466+K03111+K10867+K10865+K10871+K10870+K02328+K10740+K03504+K03165+K10867+K10739+K10881+K10880+K03165+K08991+K03165+K08775+K10879+K10865+K04482+K10865+K10865+K10877+K10871+K10901+K10875+K10866+K10866
Genetic Information Processing	Replication and repair	Non-homologous end-joining	19	24	0.00245229	0.0333334	ko03450	CL1386.Contig2_All;CL2296.Contig2_All;Unigene1846_All;Unigene1882_All;Unigene5210_All;Unigene5719_All;Unigene10348_All;Unigene11543_All;Unigene16242_All;Unigene18613_All;Unigene19550_All;Unigene20489_All;Unigene21057_All;Unigene27556_All;Unigene27557_All;Unigene28684_All;Unigene29980_All;Unigene30094_All;Unigene30096_All	K10886+K10866+K10865+K04799+K10885+K10885+K06642+K06642+K10865+K10884+K10865+K10887+K10865+K10777+K10777+K10980+K03512+K10866+K10866
Genetic Information Processing	Replication and repair	Nucleotide excision repair	50	68	3.20466e-05	0.00114508	ko03420	CL209.Contig1_All;CL435.Contig1_All;CL435.Contig2_All;CL573.Contig1_All;CL573.Contig2_All;CL667.Contig1_All;CL1759.Contig3_All;CL1824.Contig1_All;CL1824.Contig3_All;CL2305.Contig1_All;CL2305.Contig2_All;Unigene121_All;Unigene195_All;Unigene379_All;Unigene1225_All;Unigene1307_All;Unigene1751_All;Unigene2344_All;Unigene3006_All;Unigene3258_All;Unigene3395_All;Unigene3402_All;Unigene4091_All;Unigene…	K10847+K02202+K02202+K10838+K10838+K06634+K10747+K10839+K10839+K10140+K10140+K10747+K02327+K07466+K03868+K10610+K10570+K10847+K10755+K10843+K03142+K10840+K10844+K02328+K10609+K04802+K10740+K03504+K03144+K10848+K03141+K02326+K10842+K03143+K10610+K03506+K10849+K10739+K10846+K10755+K10755+K10756+K10754+K10841+K02325+K02325+K10756+K10754+K10841+K02324
Genetic Information Processing	Transcription	Basal transcription factors	65	99	0.000585136	0.0123014	ko03022	CL11.Contig3_All;CL11.Contig4_All;CL329.Contig3_All;CL435.Contig1_All;CL435.Contig2_All;CL667.Contig1_All;CL764.Contig2_All;CL1153.Contig2_All;CL1423.Contig1_All;CL1423.Contig2_All;CL1511.Contig2_All;CL1832.Contig2_All;CL2135.Contig2_All;CL2247.Contig2_All;CL2266.Contig2_All;CL2266.Contig3_All;CL2314.Contig3_All;Unigene382_All;Unigene1042_All;Unigene1248_All;Unigene1643_All;Unigene1862_All;Unigen…	K03129+K03129+K03129+K02202+K02202+K06634+K03129+K03129+K03129+K03129+K03129+K03129+K03129+K03129+K03130+K03130+K03129+K03120+K03129+K03133+K03139+K03120+K03137+K03128+K03131+K03138+K03127+K10843+K03126+K14649+K03142+K10844+K03126+K14651+K03129+K03122+K03144+K03129+K03132+K03135+K03131+K14535+K03136+K03129+K03130+K03141+K03120+K03129+K03129+K10842+K03129+K03143+K03129+K03129+K14650+K03129+K03134+…
Genetic Information Processing	Transcription	RNA polymerase	40	64	0.0204854	0.176174	ko03020	CL84.Contig1_All;CL84.Contig2_All;CL1544.Contig1_All;CL2236.Contig2_All;CL3006.Contig1_All;CL3006.Contig2_All;Unigene347_All;Unigene712_All;Unigene1103_All;Unigene1348_All;Unigene2674_All;Unigene3099_All;Unigene3171_All;Unigene3405_All;Unigene3552_All;Unigene3862_All;Unigene4485_All;Unigene5339_All;Unigene6354_All;Unigene6406_All;Unigene6533_All;Unigene7396_All;Unigene7741_All;Unigene7956_All;Uni…	K03013+K03013+K03015+K03006+K03012+K03012+K03000+K03007+K03010+K03023+K03024+K03021+K03006+K03027+K02999+K03014+K03011+K03025+K03004+K03011+K03006+K03008+K03020+K03009+K03017+K14721+K03005+K03002+K03006+K03002+K02999+K03026+K03022+K03002+K03016+K02999+K03018+K03019+K03002+K03019
Genetic Information Processing	Transcription	Spliceosome	226	342	6.91228e-11	2.0806e-08	ko03040	CL152.Contig1_All;CL163.Contig1_All;CL163.Contig2_All;CL175.Contig1_All;CL175.Contig2_All;CL195.Contig1_All;CL195.Contig2_All;CL212.Contig1_All;CL212.Contig2_All;CL223.Contig1_All;CL223.Contig2_All;CL223.Contig3_All;CL285.Contig1_All;CL285.Contig2_All;CL346.Contig3_All;CL421.Contig1_All;CL421.Contig2_All;CL513.Contig2_All;CL516.Contig1_All;CL558.Contig1_All;CL558.Contig2_All;CL558.Contig3_All;CL5…	K03283+K12846+K12846+K12822+K12822+K11092+K11092+K12832+K12832+K12887+K12887+K12887+K12896+K12896+K12822+K12879+K12879+K12896+K12822+K12893+K12893+K12893+K12893+K12893+K12884+K12884+K12841+K12841+K12893+K12823+K12823+K12823+K03283+K03283+K03283+K12823+K12823+K12823+K12841+K12875+K12875+K12891+K12891+K12892+K12822+K12822+K12822+K12822+K12830+K12830+K12841+K12831+K12848+K12833+K12833+K03283+K12875+…
Genetic Information Processing	Translation	Aminoacyl-tRNA biosynthesis	59	94	0.00489156	0.0525843	ko00970	CL776.Contig2_All;CL1458.Contig1_All;CL1458.Contig2_All;CL1653.Contig1_All;CL1653.Contig2_All;CL1710.Contig1_All;CL1710.Contig2_All;CL2090.Contig1_All;CL2176.Contig1_All;CL2176.Contig2_All;CL2242.Contig2_All;CL2591.Contig1_All;CL2640.Contig1_All;CL2640.Contig2_All;CL3021.Contig1_All;CL3021.Contig2_All;CL3308.Contig2_All;CL3308.Contig3_All;Unigene41_All;Unigene78_All;Unigene210_All;Unigene462_All;…	K01873+K04567+K04567+K01892+K01892+K01866+K01866+K01873+K01885+K01885+K01875+K01869+K01887+K01887+K01870+K01870+K01893+K01893+K01880+K01887+K01883+K01873+K01870+K01875+K01880+K01866+K14163+K01873+K01890+K01874+K01873+K01876+K01874+K01868+K01890+K01873+K01868+K01889+K01873+K01889+K01872+K01867+K01867+K01869+K01893+K01886+K01873+K01876+K01873+K01870+K01874+K01873+K14163+K01875+K01872+K01875+K01869+…
Genetic Information Processing	Translation	Ribosome biogenesis in eukaryotes	106	175	0.00128551	0.0193469	ko03008	CL32.Contig1_All;CL39.Contig2_All;CL404.Contig2_All;CL424.Contig1_All;CL462.Contig1_All;CL615.Contig1_All;CL648.Contig1_All;CL648.Contig2_All;CL788.Contig1_All;CL788.Contig2_All;CL840.Contig2_All;CL998.Contig2_All;CL1124.Contig4_All;CL1278.Contig1_All;CL1375.Contig1_All;CL1399.Contig2_All;CL1817.Contig2_All;CL1856.Contig1_All;CL1856.Contig2_All;CL1942.Contig2_All;CL2446.Contig1_All;CL2446.Contig2…	K03115+K14284+K14555+K14284+K14536+K14552+K14571+K14571+K14536+K14536+K14563+K14523+K14573+K14525+K14574+K14575+K14556+K01164+K01164+K11128+K03097+K03097+K12618+K03115+K03115+K14564+K07562+K14521+K07936+K06943+K11128+K14548+K14546+K07936+K14557+K14284+K14527+K12845+K14285+K07179+K14538+K11883+K14560+K03115+K14553+K03685+K14290+K14566+K14570+K14558+K14568+K14539+K03685+K14570+K14558+K14573+K14575+…
Metabolism	Amino acid metabolism	Valine, leucine and isoleucine degradation	45	76	0.0474769	0.280207	ko00280	CL306.Contig3_All;CL306.Contig4_All;CL1019.Contig1_All;CL1019.Contig2_All;CL1939.Contig2_All;CL1947.Contig1_All;CL2436.Contig1_All;CL2508.Contig1_All;CL2508.Contig2_All;CL2508.Contig3_All;CL2916.Contig1_All;CL2916.Contig2_All;Unigene543_All;Unigene1027_All;Unigene1243_All;Unigene1372_All;Unigene1649_All;Unigene1720_All;Unigene2205_All;Unigene2844_All;Unigene2951_All;Unigene3180_All;Unigene3678_Al…	K00128+K00128+K00626+K00626+K07511+K00128+K00020+K09478+K09478+K09478+K01640+K01640+K00128+K05607+K05605+K00249+K08683+K00128+K00166+K00128+K01968+K00020+K00626+K00140+K00248+K07508+K00826+K01969+K00827+K13524+K00020+K01027+K09699+K07511+K00626+K00020+K00149+K14085+K00827+K00020+K07511+K01968+K01641+K00128+K07515
Metabolism	Glycan biosynthesis and metabolism	N-Glycan biosynthesis	40	47	2.60948e-07	2.61818e-05	ko00510	CL1290.Contig1_All;CL1290.Contig2_All;CL1886.Contig1_All;CL1886.Contig2_All;CL2572.Contig1_All;CL3243.Contig1_All;CL3243.Contig2_All;Unigene16_All;Unigene695_All;Unigene1057_All;Unigene1198_All;Unigene1309_All;Unigene1761_All;Unigene2105_All;Unigene2473_All;Unigene2755_All;Unigene2963_All;Unigene3181_All;Unigene3887_All;Unigene4482_All;Unigene4645_All;Unigene5312_All;Unigene5607_All;Unigene5829_A…	K01228+K01228+K00902+K00902+K03844+K12667+K12667+K01230+K12667+K00736+K03847+K05546+K00729+K03843+K05546+K12670+K07252+K01230+K09659+K12666+K12668+K07151+K03849+K00721+K07151+K07432+K07441+K03842+K03847+K00717+K03846+K00737+K01231+K07968+K07441+K03848+K01231+K03850+K03845+K07966
Metabolism	Glycan biosynthesis and metabolism	Other types of O-glycan biosynthesis	19	23	0.000946883	0.0150006	ko00514	CL350.Contig1_All;CL350.Contig2_All;CL2598.Contig2_All;CL2598.Contig4_All;Unigene561_All;Unigene4525_All;Unigene4667_All;Unigene6986_All;Unigene7764_All;Unigene8485_All;Unigene8487_All;Unigene9876_All;Unigene11504_All;Unigene12843_All;Unigene13710_All;Unigene14106_All;Unigene15373_All;Unigene15847_All;Unigene29803_All	K13676+K13676+K09667+K09667+K13667+K09666+K00728+K00728+K00728+K05948+K03691+K13675+K09667+K09667+K03691+K13667+K07968+K11703+K07966
Metabolism	Lipid metabolism	Synthesis and degradation of ketone bodies	10	11	0.00487199	0.0525843	ko00072	CL1019.Contig1_All;CL1019.Contig2_All;CL2916.Contig1_All;CL2916.Contig2_All;Unigene1331_All;Unigene3678_All;Unigene7305_All;Unigene8382_All;Unigene14090_All;Unigene16602_All	K00626+K00626+K01640+K01640+K00019+K00626+K01027+K00626+K01641+K00019
Metabolism	Metabolism of cofactors and vitamins	Pantothenate and CoA biosynthesis	14	18	0.0124596	0.120979	ko00770	CL173.Contig1_All;CL173.Contig2_All;CL173.Contig3_All;CL173.Contig4_All;CL173.Contig5_All;CL2001.Contig1_All;CL2001.Contig2_All;CL2001.Contig3_All;Unigene2341_All;Unigene3631_All;Unigene4239_All;Unigene4678_All;Unigene6335_All;Unigene8975_All	K01464+K01464+K01464+K01464+K01464+K02318+K02318+K02318+K01922+K02318+K01464+K00826+K09680+K01598
Metabolism	Metabolism of other amino acids	D-Arginine and D-ornithine metabolism	5	5	0.0282938	0.230174	ko00472	CL1389.Contig2_All;CL2729.Contig1_All;CL2729.Contig2_All;CL2729.Contig3_All;Unigene9799_All	K00273+K00273+K00273+K00273+K00273
Metabolism	Metabolism of terpenoids and polyketides	Terpenoid backbone biosynthesis	23	35	0.0346484	0.237026	ko00900	CL1019.Contig1_All;CL1019.Contig2_All;CL1108.Contig2_All;CL1415.Contig1_All;CL1533.Contig3_All;CL1688.Contig2_All;CL3377.Contig2_All;Unigene401_All;Unigene2223_All;Unigene3264_All;Unigene3346_All;Unigene3678_All;Unigene4276_All;Unigene4867_All;Unigene6779_All;Unigene7422_All;Unigene7464_All;Unigene7770_All;Unigene8382_All;Unigene8447_All;Unigene9647_All;Unigene12159_All;Unigene14090_All	K00626+K00626+K08658+K11778+K12505+K00787+K05954+K13273+K00021+K05906+K00787+K00626+K00869+K00587+K00787+K12504+K05955+K01823+K00626+K06013+K00787+K00804+K01641
Metabolism	Nucleotide metabolism	Pyrimidine metabolism	113	168	1.11423e-06	8.38455e-05	ko00240	CL84.Contig1_All;CL84.Contig2_All;CL173.Contig1_All;CL173.Contig2_All;CL173.Contig3_All;CL173.Contig4_All;CL173.Contig5_All;CL455.Contig1_All;CL455.Contig2_All;CL518.Contig2_All;CL660.Contig2_All;CL660.Contig3_All;CL678.Contig1_All;CL678.Contig2_All;CL1138.Contig1_All;CL1138.Contig2_All;CL1500.Contig1_All;CL1500.Contig3_All;CL1500.Contig4_All;CL1544.Contig1_All;CL1771.Contig2_All;CL1883.Contig2_A…	K03013+K03013+K01464+K01464+K01464+K01464+K01464+K01493+K01493+K02685+K00943+K00943+K12304+K12304+K01520+K01520+K00384+K00384+K00384+K03015+K16066+K01081+K00943+K00943+K00254+K03006+K10808+K10808+K02685+K03012+K03012+K01081+K13421+K02327+K01937+K03000+K16066+K03007+K03010+K13809+K03023+K00384+K01081+K01937+K03024+K03021+K03006+K01081+K03027+K02321+K02999+K03014+K02328+K01464+K03783+K16066+K03011+…
Organismal Systems	Development	Osteoclast differentiation	35	55	0.0204052	0.176174	ko04380	CL703.Contig1_All;CL703.Contig2_All;CL2129.Contig1_All;CL2129.Contig2_All;CL2195.Contig1_All;CL2195.Contig2_All;CL3332.Contig1_All;Unigene555_All;Unigene665_All;Unigene1506_All;Unigene2728_All;Unigene3271_All;Unigene3293_All;Unigene3463_All;Unigene3573_All;Unigene3683_All;Unigene4469_All;Unigene4498_All;Unigene4598_All;Unigene5263_All;Unigene5273_All;Unigene5919_All;Unigene5953_All;Unigene7382_Al…	K14380+K14380+K04392+K04392+K04427+K04427+K03175+K04392+K05133+K04364+K14381+K04403+K04368+K04371+K07209+K04404+K08601+K06268+K03175+K02649+K07210+K04448+K04456+K04404+K04392+K04441+K11219+K04440+K06268+K04364+K04456+K04427+K04403+K04431+K04403
Organismal Systems	Endocrine system	Progesterone-mediated oocyte maturation	66	109	0.00991973	0.099528	ko04914	CL543.Contig1_All;CL543.Contig2_All;CL1037.Contig1_All;CL1037.Contig2_All;CL1362.Contig1_All;CL1362.Contig3_All;CL1692.Contig2_All;CL2200.Contig1_All;CL2573.Contig2_All;CL3058.Contig1_All;CL3058.Contig2_All;CL3104.Contig1_All;CL3104.Contig2_All;CL3219.Contig1_All;Unigene205_All;Unigene314_All;Unigene333_All;Unigene504_All;Unigene605_All;Unigene1117_All;Unigene2605_All;Unigene2606_All;Unigene2971_…	K03350+K03350+K02087+K02087+K05868+K05868+K04365+K03351+K04365+K11481+K11481+K03358+K03358+K04365+K03364+K03350+K03349+K03350+K03351+K03364+K04345+K04079+K03354+K04368+K04371+K03357+K06631+K08042+K02649+K06631+K04456+K07827+K03364+K03350+K03364+K04441+K03350+K02206+K04345+K04440+K08041+K04630+K03355+K04456+K02602+K04365+K05868+K02178+K03352+K03352+K03350+K03348+K03350+K04373+K02087+K02178+K06627+…
Organismal Systems	Excretory system	Collecting duct acid secretion	15	21	0.0320429	0.231268	ko04966	CL850.Contig1_All;CL850.Contig2_All;CL1880.Contig2_All;CL1880.Contig3_All;CL2773.Contig3_All;Unigene93_All;Unigene447_All;Unigene1454_All;Unigene1683_All;Unigene4639_All;Unigene4755_All;Unigene6376_All;Unigene6731_All;Unigene8872_All;Unigene9985_All	K02149+K02149+K02154+K02154+K02155+K02154+K02149+K02146+K02152+K02147+K02145+K02155+K02148+K02150+K02155
Organismal Systems	Immune system	Cytosolic DNA-sensing pathway	25	37	0.0175009	0.164618	ko04623	CL84.Contig1_All;CL84.Contig2_All;CL1340.Contig1_All;CL1340.Contig2_All;CL2988.Contig2_All;Unigene712_All;Unigene1348_All;Unigene2674_All;Unigene3099_All;Unigene3405_All;Unigene3573_All;Unigene3862_All;Unigene4191_All;Unigene5273_All;Unigene5339_All;Unigene7741_All;Unigene7956_All;Unigene8380_All;Unigene8589_All;Unigene17982_All;Unigene19072_All;Unigene26218_All;Unigene27118_All;Unigene27860_All;…	K03013+K03013+K10790+K10790+K02861+K03007+K03023+K03024+K03021+K03027+K07209+K03014+K12968+K07210+K03025+K03020+K03009+K05410+K14721+K03026+K03022+K03016+K03018+K03019+K03019
Organismal Systems	Immune system	NOD-like receptor signaling pathway	30	36	2.08145e-05	0.000895026	ko04621	CL1105.Contig1_All;CL1231.Contig1_All;CL1231.Contig2_All;CL2195.Contig1_All;CL2195.Contig2_All;CL2211.Contig2_All;CL3081.Contig2_All;CL3332.Contig1_All;Unigene2151_All;Unigene2606_All;Unigene3271_All;Unigene3463_All;Unigene3573_All;Unigene3683_All;Unigene3785_All;Unigene4598_All;Unigene5273_All;Unigene6514_All;Unigene7247_All;Unigene7382_All;Unigene7654_All;Unigene8600_All;Unigene9671_All;Unigene…	K12796+K12795+K12795+K04427+K04427+K12792+K12796+K03175+K12797+K04079+K04403+K04371+K07209+K04404+K12795+K03175+K07210+K12792+K12804+K04404+K04441+K04440+K09487+K12796+K12796+K04427+K12796+K12796+K04403+K04403
Organismal Systems	Immune system	RIG-I-like receptor signaling pathway	22	33	0.0310935	0.231268	ko04622	CL2195.Contig1_All;CL2195.Contig2_All;CL2988.Contig2_All;CL3332.Contig1_All;Unigene2709_All;Unigene3306_All;Unigene3320_All;Unigene3573_All;Unigene4469_All;Unigene4598_All;Unigene4921_All;Unigene5273_All;Unigene7177_All;Unigene7654_All;Unigene7927_All;Unigene8380_All;Unigene8600_All;Unigene9772_All;Unigene10393_All;Unigene15824_All;Unigene16820_All;Unigene26518_All	K04427+K04427+K02861+K03175+K08336+K12653+K11594+K07209+K08601+K03175+K09578+K07210+K00863+K04441+K02373+K05410+K04440+K12656+K12655+K04416+K04427+K08339
Organismal Systems	Immune system	Toll-like receptor signaling pathway	37	60	0.0329375	0.231268	ko04620	CL1783.Contig1_All;CL1783.Contig3_All;CL1963.Contig2_All;CL2122.Contig2_All;CL2129.Contig1_All;CL2129.Contig2_All;CL2195.Contig1_All;CL2195.Contig2_All;CL2536.Contig2_All;CL2988.Contig2_All;CL3332.Contig1_All;Unigene555_All;Unigene1444_All;Unigene2194_All;Unigene3271_All;Unigene3293_All;Unigene3463_All;Unigene3573_All;Unigene3683_All;Unigene4598_All;Unigene5263_All;Unigene5273_All;Unigene5919_All…	K04432+K04432+K04430+K04432+K04392+K04392+K04427+K04427+K10160+K02861+K03175+K04392+K04729+K04733+K04403+K04368+K04371+K07209+K04404+K03175+K02649+K07210+K04448+K04456+K04404+K04392+K05401+K04441+K02373+K05402+K05410+K04440+K04456+K04427+K04403+K04431+K04403
Organismal Systems	Nervous system	Synaptic vesicle cycle	51	85	0.0269837	0.225614	ko04721	CL191.Contig2_All;CL713.Contig1_All;CL713.Contig2_All;CL793.Contig1_All;CL793.Contig2_All;CL850.Contig1_All;CL850.Contig2_All;CL895.Contig1_All;CL895.Contig2_All;CL1014.Contig2_All;CL1014.Contig3_All;CL1560.Contig1_All;CL1560.Contig2_All;CL1590.Contig1_All;CL1590.Contig2_All;CL1880.Contig2_All;CL1880.Contig3_All;CL2124.Contig1_All;CL2257.Contig1_All;CL2666.Contig1_All;CL2666.Contig2_All;CL2773.Co…	K04644+K15015+K15015+K11824+K11824+K02149+K02149+K01528+K01528+K01528+K01528+K08155+K08155+K04560+K04560+K02154+K02154+K11824+K01528+K15015+K15015+K02155+K13504+K13504+K13504+K02154+K15296+K15015+K02149+K02146+K02152+K15296+K03661+K11826+K02147+K02145+K15293+K02155+K02148+K15015+K08155+K04646+K02144+K02150+K02155+K11827+K06027+K04344+K06027+K15292+K15292
Significantly enriched GO term
GO ID	Description	GeneRatio (628)	BgRatio (1387)	pvalue	fdr	geneID
GO:0043234	protein complex	125	216	3.67539e-05	0.00781441	Unigene1673_All;Unigene7868_All;Unigene27661_All;Unigene6981_All;Unigene6974_All;Unigene23209_All;CL417.Contig3_All;CL417.Contig2_All;CL1492.Contig2_All;CL1492.Contig3_All;CL2294.Contig2_All;Unigene6746_All;CL2661.Contig2_All;Unigene4456_All;CL2294.Contig1_All;Unigene7612_All;CL947.Contig3_All;Unigene4073_All;CL1539.Contig1_All;Unigene7306_All;Unigene10388_All;Unigene9054_All;Unigene6869_All;Unig…
GO:0005634	nucleus	116	199	4.79412e-05	0.00781441	Unigene23209_All;CL417.Contig3_All;CL417.Contig2_All;Unigene2719_All;Unigene10388_All;Unigene25700_All;Unigene24544_All;Unigene5499_All;Unigene10903_All;CL3104.Contig2_All;CL3104.Contig1_All;CL905.Contig1_All;Unigene8328_All;CL126.Contig3_All;CL126.Contig2_All;Unigene10416_All;Unigene27212_All;Unigene5347_All;Unigene15383_All;Unigene7779_All;Unigene1083_All;Unigene587_All;Unigene8419_All;CL3169.C…
GO:0044424	intracellular part	358	714	0.000109143	0.0118602	Unigene1673_All;Unigene7868_All;Unigene27661_All;Unigene6981_All;Unigene6974_All;Unigene23209_All;CL417.Contig3_All;CL417.Contig2_All;Unigene6821_All;Unigene5607_All;CL1852.Contig3_All;Unigene1471_All;Unigene2741_All;CL1852.Contig1_All;Unigene6690_All;Unigene1492_All;Unigene15383_All;Unigene25737_All;CL1492.Contig2_All;CL1492.Contig3_All;Unigene2719_All;Unigene27408_All;Unigene18360_All;Unigene69…
GO:0044428	nuclear part	41	60	0.000197073	0.0139496	Unigene23209_All;CL417.Contig3_All;CL417.Contig2_All;Unigene2719_All;Unigene10388_All;Unigene25700_All;Unigene24544_All;Unigene5499_All;Unigene10903_All;CL3104.Contig2_All;CL3104.Contig1_All;CL905.Contig1_All;Unigene8328_All;CL126.Contig3_All;CL126.Contig2_All;Unigene10416_All;Unigene27212_All;Unigene5347_All;Unigene15383_All;Unigene7779_All;Unigene1083_All;Unigene587_All;Unigene8419_All;CL3169.C…
GO:0030117	membrane coat	13	14	0.00025674	0.0139496	Unigene7612_All;CL2132.Contig1_All;CL1099.Contig1_All;CL2132.Contig2_All;CL2240.Contig1_All;Unigene2526_All;Unigene8659_All;CL793.Contig1_All;CL793.Contig2_All;Unigene3278_All;Unigene5398_All;Unigene9418_All;Unigene8374_All
GO:0048475	coated membrane	13	14	0.00025674	0.0139496	Unigene7612_All;CL2132.Contig1_All;CL1099.Contig1_All;CL2132.Contig2_All;CL2240.Contig1_All;Unigene2526_All;Unigene8659_All;CL793.Contig1_All;CL793.Contig2_All;Unigene3278_All;Unigene5398_All;Unigene9418_All;Unigene8374_All
GO:0005622	intracellular	420	859	0.000333315	0.0155229	Unigene1673_All;Unigene7868_All;Unigene27661_All;Unigene6981_All;Unigene6974_All;Unigene23209_All;CL417.Contig3_All;CL417.Contig2_All;Unigene6821_All;Unigene5607_All;CL1852.Contig3_All;Unigene1471_All;Unigene2741_All;CL1852.Contig1_All;Unigene6690_All;Unigene1492_All;Unigene15383_All;Unigene25737_All;CL1492.Contig2_All;CL1492.Contig3_All;Unigene2719_All;Unigene27408_All;Unigene18360_All;Unigene69…
GO:0032991	macromolecular complex	174	326	0.000502892	0.0204928	Unigene1673_All;Unigene7868_All;Unigene27661_All;Unigene6981_All;Unigene6974_All;Unigene23209_All;CL417.Contig3_All;CL417.Contig2_All;CL1492.Contig2_All;CL1492.Contig3_All;CL2294.Contig2_All;Unigene6746_All;CL2661.Contig2_All;Unigene4456_All;CL2294.Contig1_All;Unigene5371_All;Unigene9009_All;CL1833.Contig1_All;CL833.Contig1_All;Unigene7635_All;CL1833.Contig2_All;Unigene10064_All;Unigene8979_All;U…
GO:0012505	endomembrane system	44	68	0.000747843	0.0270885	Unigene6821_All;Unigene5607_All;CL1852.Contig3_All;Unigene1471_All;Unigene2741_All;CL1852.Contig1_All;Unigene6690_All;Unigene1492_All;Unigene25700_All;Unigene24544_All;Unigene5499_All;Unigene6869_All;Unigene4851_All;Unigene5908_All;Unigene146_All;Unigene675_All;Unigene9006_All;CL2240.Contig1_All;Unigene7397_All;Unigene24370_All;Unigene3230_All;Unigene3278_All;Unigene5398_All;Unigene9418_All;Unige…
GO:0044431	Golgi apparatus part	13	16	0.00353025	0.115086	Unigene9006_All;Unigene3278_All;Unigene5398_All;Unigene9418_All;Unigene8374_All;Unigene1057_All;Unigene1253_All;Unigene10873_All;Unigene18884_All;Unigene2560_All;Unigene4525_All;Unigene8928_All;Unigene17490_All
GO:0005654	nucleoplasm	21	30	0.00505375	0.132795	CL417.Contig3_All;CL417.Contig2_All;Unigene2719_All;Unigene10388_All;Unigene10903_All;CL126.Contig3_All;CL126.Contig2_All;Unigene10416_All;Unigene27212_All;Unigene15383_All;Unigene6875_All;Unigene2392_All;Unigene352_All;Unigene7387_All;CL937.Contig2_All;CL937.Contig1_All;Unigene4499_All;Unigene481_All;Unigene8177_All;Unigene4812_All;Unigene712_All
GO:0031981	nuclear lumen	26	39	0.00522216	0.132795	Unigene23209_All;CL417.Contig3_All;CL417.Contig2_All;Unigene2719_All;Unigene10388_All;Unigene10903_All;CL126.Contig3_All;CL126.Contig2_All;Unigene10416_All;Unigene27212_All;Unigene15383_All;CL2887.Contig1_All;Unigene7908_All;Unigene20013_All;Unigene8979_All;Unigene6875_All;Unigene2392_All;Unigene352_All;Unigene7387_All;CL937.Contig2_All;CL937.Contig1_All;Unigene4499_All;Unigene481_All;Unigene8177…
GO:0043231	intracellular membrane-bounded organelle	197	387	0.00529551	0.132795	Unigene23209_All;CL417.Contig3_All;CL417.Contig2_All;Unigene6821_All;Unigene5607_All;CL1852.Contig3_All;Unigene1471_All;Unigene2741_All;CL1852.Contig1_All;Unigene6690_All;Unigene1492_All;Unigene2719_All;Unigene4862_All;Unigene3274_All;CL2615.Contig2_All;Unigene10388_All;Unigene25700_All;Unigene24544_All;Unigene5499_All;Unigene6869_All;Unigene4851_All;Unigene5908_All;Unigene3469_All;Unigene10109_A…
GO:0043227	membrane-bounded organelle	197	388	0.00621659	0.144758	Unigene23209_All;CL417.Contig3_All;CL417.Contig2_All;Unigene6821_All;Unigene5607_All;CL1852.Contig3_All;Unigene1471_All;Unigene2741_All;CL1852.Contig1_All;Unigene6690_All;Unigene1492_All;Unigene2719_All;Unigene4862_All;Unigene3274_All;CL2615.Contig2_All;Unigene10388_All;Unigene25700_All;Unigene24544_All;Unigene5499_All;Unigene6869_All;Unigene4851_All;Unigene5908_All;Unigene3469_All;Unigene10109_A…
GO:0044451	nucleoplasm part	20	29	0.00806341	0.175245	CL417.Contig3_All;CL417.Contig2_All;Unigene10388_All;Unigene10903_All;CL126.Contig3_All;CL126.Contig2_All;Unigene10416_All;Unigene27212_All;Unigene15383_All;Unigene6875_All;Unigene2392_All;Unigene352_All;Unigene7387_All;CL937.Contig2_All;CL937.Contig1_All;Unigene4499_All;Unigene481_All;Unigene8177_All;Unigene4812_All;Unigene712_All
GO:0005911	cell-cell junction	8	9	0.00931232	0.189739	Unigene17490_All;Unigene112_All;Unigene18600_All;CL1553.Contig1_All;Unigene33468_All;Unigene1147_All;CL337.Contig1_All;CL1553.Contig2_All
GO:0000139	Golgi membrane	11	14	0.0117244	0.203698	Unigene3278_All;Unigene5398_All;Unigene9418_All;Unigene8374_All;Unigene1253_All;Unigene10873_All;Unigene18884_All;Unigene2560_All;Unigene4525_All;Unigene8928_All;Unigene17490_All
GO:0043233	organelle lumen	32	52	0.0120369	0.203698	Unigene23209_All;CL417.Contig3_All;CL417.Contig2_All;Unigene2719_All;Unigene10388_All;Unigene10903_All;CL255.Contig1_All;CL2246.Contig1_All;CL126.Contig3_All;CL126.Contig2_All;Unigene10416_All;Unigene27212_All;Unigene15383_All;CL2887.Contig1_All;Unigene7908_All;Unigene20013_All;Unigene8979_All;Unigene6977_All;Unigene6875_All;Unigene2392_All;Unigene352_All;Unigene7387_All;CL937.Contig2_All;CL937.C…
GO:0070013	intracellular organelle lumen	32	52	0.0120369	0.203698	Unigene23209_All;CL417.Contig3_All;CL417.Contig2_All;Unigene2719_All;Unigene10388_All;Unigene10903_All;CL255.Contig1_All;CL2246.Contig1_All;CL126.Contig3_All;CL126.Contig2_All;Unigene10416_All;Unigene27212_All;Unigene15383_All;CL2887.Contig1_All;Unigene7908_All;Unigene20013_All;Unigene8979_All;Unigene6977_All;Unigene6875_All;Unigene2392_All;Unigene352_All;Unigene7387_All;CL937.Contig2_All;CL937.C…
GO:0031974	membrane-enclosed lumen	33	54	0.0124968	0.203698	Unigene23209_All;CL417.Contig3_All;CL417.Contig2_All;Unigene2719_All;Unigene4862_All;Unigene3274_All;Unigene10388_All;Unigene10903_All;CL255.Contig1_All;CL2246.Contig1_All;CL126.Contig3_All;CL126.Contig2_All;Unigene10416_All;Unigene27212_All;Unigene15383_All;CL2887.Contig1_All;Unigene7908_All;Unigene20013_All;Unigene8979_All;Unigene6977_All;Unigene6875_All;Unigene2392_All;Unigene352_All;Unigene73…
GO:0005794	Golgi apparatus	20	30	0.0140827	0.218618	Unigene9006_All;Unigene3278_All;Unigene5398_All;Unigene9418_All;Unigene8374_All;Unigene1057_All;Unigene1253_All;Unigene10873_All;Unigene18884_All;Unigene2560_All;Unigene4525_All;Unigene8928_All;Unigene17490_All;CL1827.Contig1_All;CL720.Contig3_All;CL720.Contig2_All;Unigene13120_All;CL720.Contig1_All;Unigene1064_All;Unigene286_All
GO:0030118	clathrin coat	5	5	0.0188633	0.267367	Unigene2526_All;Unigene8659_All;CL793.Contig1_All;CL793.Contig2_All;Unigene8374_All
GO:0030119	AP-type membrane coat adaptor complex	5	5	0.0188633	0.267367	Unigene7612_All;Unigene2526_All;Unigene8659_All;CL793.Contig1_All;CL793.Contig2_All
GO:0000502	proteasome complex	10	13	0.0208809	0.283632	CL2294.Contig2_All;Unigene6746_All;CL2661.Contig2_All;Unigene4456_All;CL2294.Contig1_All;Unigene2740_All;Unigene3764_All;Unigene3724_All;Unigene10007_All;Unigene3464_All
GO:1990234	transferase complex	19	30	0.0342729	0.393559	Unigene27661_All;Unigene6981_All;Unigene6974_All;CL417.Contig3_All;CL417.Contig2_All;Unigene10388_All;Unigene6869_All;Unigene4851_All;Unigene5908_All;Unigene20013_All;Unigene8554_All;Unigene51_All;CL3104.Contig2_All;CL3104.Contig1_All;CL3106.Contig1_All;CL3106.Contig2_All;Unigene15383_All;CL1238.Contig1_All;Unigene712_All
GO:0005875	microtubule associated complex	13	19	0.035166	0.393559	CL1492.Contig2_All;CL1492.Contig3_All;Unigene9054_All;Unigene27212_All;Unigene4319_All;Unigene18360_All;Unigene9074_All;Unigene6947_All;CL252.Contig4_All;CL252.Contig5_All;Unigene7894_All;Unigene3556_All;Unigene12228_All
GO:0005623	cell	432	918	0.0352078	0.393559	Unigene1673_All;Unigene7868_All;Unigene27661_All;Unigene6981_All;Unigene6974_All;Unigene23209_All;CL417.Contig3_All;CL417.Contig2_All;Unigene6821_All;Unigene5607_All;CL1852.Contig3_All;Unigene1471_All;Unigene2741_All;CL1852.Contig1_All;Unigene6690_All;Unigene1492_All;Unigene15383_All;Unigene25737_All;CL1492.Contig2_All;CL1492.Contig3_All;Unigene2719_All;Unigene27408_All;Unigene18360_All;Unigene69…
GO:0044464	cell part	432	918	0.0352078	0.393559	Unigene1673_All;Unigene7868_All;Unigene27661_All;Unigene6981_All;Unigene6974_All;Unigene23209_All;CL417.Contig3_All;CL417.Contig2_All;Unigene6821_All;Unigene5607_All;CL1852.Contig3_All;Unigene1471_All;Unigene2741_All;CL1852.Contig1_All;Unigene6690_All;Unigene1492_All;Unigene15383_All;Unigene25737_All;CL1492.Contig2_All;CL1492.Contig3_All;Unigene2719_All;Unigene27408_All;Unigene18360_All;Unigene69…
GO:0098588	bounding membrane of organelle	21	34	0.037649	0.393559	CL2615.Contig2_All;Unigene6869_All;Unigene4851_All;Unigene5908_All;Unigene146_All;Unigene675_All;Unigene1683_All;CL2240.Contig1_All;Unigene93_All;Unigene3230_All;Unigene3278_All;Unigene5398_All;Unigene9418_All;Unigene8374_All;Unigene1253_All;Unigene10873_All;Unigene18884_All;Unigene2560_All;Unigene4525_All;Unigene8928_All;Unigene17490_All
GO:0005798	Golgi-associated vesicle	4	4	0.0418077	0.393559	Unigene3278_All;Unigene5398_All;Unigene9418_All;Unigene8374_All
GO:0005885	Arp2/3 protein complex	4	4	0.0418077	0.393559	Unigene3446_All;Unigene2676_All;Unigene2621_All;CL282.Contig2_All
GO:0030131	clathrin adaptor complex	4	4	0.0418077	0.393559	Unigene2526_All;Unigene8659_All;CL793.Contig1_All;CL793.Contig2_All
GO:0030660	Golgi-associated vesicle membrane	4	4	0.0418077	0.393559	Unigene3278_All;Unigene5398_All;Unigene9418_All;Unigene8374_All
GO:0048500	signal recognition particle	4	4	0.0418077	0.393559	Unigene2823_All;Unigene3748_All;Unigene8591_All;Unigene3426_All
GO:0005783	endoplasmic reticulum	15	23	0.0422533	0.393559	Unigene6821_All;Unigene5607_All;CL1852.Contig3_All;Unigene1471_All;Unigene2741_All;CL1852.Contig1_All;Unigene6690_All;Unigene1492_All;Unigene6869_All;Unigene4851_All;Unigene5908_All;Unigene146_All;Unigene675_All;Unigene3230_All;Unigene6977_All
GO:0044446	intracellular organelle part	125	249	0.0493734	0.447104	Unigene23209_All;CL417.Contig3_All;CL417.Contig2_All;Unigene15383_All;Unigene25737_All;CL1492.Contig2_All;CL1492.Contig3_All;Unigene2719_All;Unigene27408_All;Unigene18360_All;Unigene6947_All;Unigene6222_All;Unigene4862_All;Unigene3274_All;CL947.Contig3_All;CL2615.Contig2_All;Unigene10388_All;Unigene25700_All;Unigene24544_All;Unigene5499_All;Unigene9054_All;Unigene6869_All;Unigene4851_All;Unigene5…
GO:0097159	organic cyclic compound binding	460	883	1.13597e-05	0.00431669	Unigene27860_All;Unigene754_All;Unigene4668_All;Unigene25779_All;CL2837.Contig2_All;Unigene23625_All;Unigene3006_All;Unigene9385_All;Unigene11036_All;Unigene261_All;CL2839.Contig1_All;Unigene1316_All;Unigene11488_All;Unigene712_All;Unigene7396_All;Unigene27212_All;Unigene25849_All;CL2720.Contig1_All;Unigene6676_All;Unigene5063_All;Unigene23227_All;CL1007.Contig2_All;Unigene7779_All;Unigene21101_A…
GO:1901363	heterocyclic compound binding	460	883	1.13597e-05	0.00431669	Unigene27860_All;Unigene754_All;Unigene4668_All;Unigene25779_All;CL2837.Contig2_All;Unigene23625_All;Unigene3006_All;Unigene9385_All;Unigene11036_All;Unigene261_All;CL2839.Contig1_All;Unigene1316_All;Unigene11488_All;Unigene712_All;Unigene7396_All;Unigene27212_All;Unigene25849_All;CL2720.Contig1_All;Unigene6676_All;Unigene5063_All;Unigene23227_All;CL1007.Contig2_All;Unigene7779_All;Unigene21101_A…
GO:0097367	carbohydrate derivative binding	207	376	0.00012753	0.00933795	Unigene453_All;Unigene462_All;Unigene29887_All;Unigene10092_All;CL776.Contig2_All;Unigene13457_All;Unigene538_All;Unigene9399_All;Unigene630_All;Unigene22987_All;Unigene6343_All;Unigene9676_All;Unigene3230_All;Unigene4468_All;Unigene2937_All;Unigene8591_All;CL3193.Contig2_All;CL2662.Contig2_All;Unigene19805_All;Unigene26080_All;Unigene2505_All;Unigene5371_All;Unigene653_All;Unigene5872_All;Unigen…
GO:0032553	ribonucleotide binding	201	364	0.000128179	0.00933795	Unigene13457_All;Unigene538_All;Unigene9399_All;Unigene630_All;Unigene22987_All;Unigene6343_All;Unigene9676_All;Unigene3230_All;Unigene4468_All;Unigene2937_All;Unigene8591_All;CL3193.Contig2_All;CL2662.Contig2_All;Unigene19805_All;Unigene26080_All;Unigene2505_All;Unigene5371_All;Unigene653_All;Unigene5872_All;Unigene6980_All;CL1630.Contig1_All;CL2129.Contig2_All;Unigene4072_All;Unigene2489_All;Un…
GO:0001882	nucleoside binding	199	360	0.000128253	0.00933795	Unigene13457_All;Unigene538_All;Unigene9399_All;Unigene630_All;Unigene22987_All;Unigene6343_All;Unigene9676_All;Unigene3230_All;Unigene4468_All;Unigene2937_All;Unigene8591_All;CL3193.Contig2_All;CL2662.Contig2_All;Unigene19805_All;Unigene26080_All;Unigene2505_All;Unigene5371_All;Unigene653_All;Unigene5872_All;Unigene6980_All;CL1630.Contig1_All;CL2129.Contig2_All;Unigene4072_All;Unigene2489_All;Un…
GO:0035639	purine ribonucleoside triphosphate binding	198	358	0.000128263	0.00933795	Unigene29744_All;Unigene13457_All;Unigene538_All;Unigene9399_All;Unigene630_All;Unigene22987_All;Unigene6343_All;Unigene9676_All;Unigene3230_All;Unigene4468_All;Unigene2937_All;Unigene8591_All;CL3193.Contig2_All;CL2662.Contig2_All;Unigene19805_All;Unigene26080_All;Unigene2505_All;Unigene5371_All;Unigene653_All;Unigene5872_All;Unigene6980_All;CL1630.Contig1_All;CL2129.Contig2_All;Unigene4072_All;U…
GO:0000166	nucleotide binding	299	564	0.000157128	0.00933795	Unigene13457_All;Unigene538_All;Unigene9399_All;Unigene630_All;Unigene22987_All;Unigene6343_All;Unigene9676_All;Unigene3230_All;Unigene4468_All;Unigene2937_All;Unigene8591_All;CL3193.Contig2_All;CL2662.Contig2_All;Unigene19805_All;Unigene26080_All;Unigene2505_All;Unigene5371_All;Unigene653_All;Unigene5872_All;Unigene6980_All;CL1630.Contig1_All;CL2129.Contig2_All;Unigene4072_All;Unigene2489_All;Un…
GO:1901265	nucleoside phosphate binding	299	564	0.000157128	0.00933795	Unigene29744_All;Unigene13457_All;Unigene538_All;Unigene9399_All;Unigene630_All;Unigene22987_All;Unigene6343_All;Unigene9676_All;Unigene3230_All;Unigene4468_All;Unigene2937_All;Unigene8591_All;CL3193.Contig2_All;CL2662.Contig2_All;Unigene19805_All;Unigene26080_All;Unigene2505_All;Unigene5371_All;Unigene653_All;Unigene5872_All;Unigene6980_All;CL1630.Contig1_All;CL2129.Contig2_All;Unigene4072_All;U…
GO:0001883	purine nucleoside binding	198	359	0.000159728	0.00933795	Unigene13457_All;Unigene538_All;Unigene9399_All;Unigene630_All;Unigene22987_All;Unigene6343_All;Unigene9676_All;Unigene3230_All;Unigene4468_All;Unigene2937_All;Unigene8591_All;CL3193.Contig2_All;CL2662.Contig2_All;Unigene19805_All;Unigene26080_All;Unigene2505_All;Unigene5371_All;Unigene653_All;Unigene5872_All;Unigene6980_All;CL1630.Contig1_All;CL2129.Contig2_All;Unigene4072_All;Unigene2489_All;Un…
GO:0017076	purine nucleotide binding	198	359	0.000159728	0.00933795	Unigene13457_All;Unigene538_All;Unigene9399_All;Unigene630_All;Unigene22987_All;Unigene6343_All;Unigene9676_All;Unigene3230_All;Unigene4468_All;Unigene2937_All;Unigene8591_All;CL3193.Contig2_All;CL2662.Contig2_All;Unigene19805_All;Unigene26080_All;Unigene2505_All;Unigene5371_All;Unigene653_All;Unigene5872_All;Unigene6980_All;CL1630.Contig1_All;CL2129.Contig2_All;Unigene4072_All;Unigene2489_All;Un…
GO:0032549	ribonucleoside binding	198	359	0.000159728	0.00933795	Unigene13457_All;Unigene538_All;Unigene9399_All;Unigene630_All;Unigene22987_All;Unigene6343_All;Unigene9676_All;Unigene3230_All;Unigene4468_All;Unigene2937_All;Unigene8591_All;CL3193.Contig2_All;CL2662.Contig2_All;Unigene19805_All;Unigene26080_All;Unigene2505_All;Unigene5371_All;Unigene653_All;Unigene5872_All;Unigene6980_All;CL1630.Contig1_All;CL2129.Contig2_All;Unigene4072_All;Unigene2489_All;Un…
GO:0032550	purine ribonucleoside binding	198	359	0.000159728	0.00933795	Unigene13457_All;Unigene538_All;Unigene9399_All;Unigene630_All;Unigene22987_All;Unigene6343_All;Unigene9676_All;Unigene3230_All;Unigene4468_All;Unigene2937_All;Unigene8591_All;CL3193.Contig2_All;CL2662.Contig2_All;Unigene19805_All;Unigene26080_All;Unigene2505_All;Unigene5371_All;Unigene653_All;Unigene5872_All;Unigene6980_All;CL1630.Contig1_All;CL2129.Contig2_All;Unigene4072_All;Unigene2489_All;Un…
GO:0032555	purine ribonucleotide binding	198	359	0.000159728	0.00933795	Unigene13457_All;Unigene538_All;Unigene9399_All;Unigene630_All;Unigene22987_All;Unigene6343_All;Unigene9676_All;Unigene3230_All;Unigene4468_All;Unigene2937_All;Unigene8591_All;CL3193.Contig2_All;CL2662.Contig2_All;Unigene19805_All;Unigene26080_All;Unigene2505_All;Unigene5371_All;Unigene653_All;Unigene5872_All;Unigene6980_All;CL1630.Contig1_All;CL2129.Contig2_All;Unigene4072_All;Unigene2489_All;Un…
GO:0036094	small molecule binding	302	574	0.000303821	0.0164932	Unigene13457_All;Unigene538_All;Unigene9399_All;Unigene630_All;Unigene22987_All;Unigene6343_All;Unigene9676_All;Unigene3230_All;Unigene4468_All;Unigene2937_All;Unigene8591_All;CL3193.Contig2_All;CL2662.Contig2_All;Unigene19805_All;Unigene26080_All;Unigene2505_All;Unigene5371_All;Unigene653_All;Unigene5872_All;Unigene6980_All;CL1630.Contig1_All;CL2129.Contig2_All;Unigene4072_All;Unigene2489_All;Un…
GO:0005525	GTP binding	51	78	0.000411619	0.0173795	Unigene13457_All;Unigene538_All;Unigene9399_All;Unigene630_All;Unigene22987_All;Unigene6343_All;Unigene9676_All;Unigene3230_All;Unigene4468_All;Unigene2937_All;Unigene8591_All;CL3193.Contig2_All;CL2662.Contig2_All;Unigene19805_All;Unigene26080_All;Unigene2505_All;Unigene5371_All;Unigene653_All;Unigene5872_All;Unigene6980_All;CL1630.Contig1_All;CL2129.Contig2_All;Unigene4072_All;Unigene2489_All;Un…
GO:0016874	ligase activity	51	78	0.000411619	0.0173795	Unigene3400_All;Unigene6421_All;Unigene6310_All;CL3308.Contig2_All;Unigene7622_All;Unigene12211_All;Unigene26417_All;Unigene26418_All;Unigene16282_All;Unigene7534_All;Unigene24870_All;CL2400.Contig1_All;CL2400.Contig2_All;CL1852.Contig2_All;CL1852.Contig3_All;CL1852.Contig1_All;Unigene4357_All;CL1634.Contig2_All;Unigene5426_All;Unigene27557_All;Unigene25306_All;Unigene6198_All;CL2242.Contig2_All;…
GO:0019001	guanyl nucleotide binding	51	78	0.000411619	0.0173795	Unigene13457_All;Unigene538_All;Unigene9399_All;Unigene630_All;Unigene22987_All;Unigene6343_All;Unigene9676_All;Unigene3230_All;Unigene4468_All;Unigene2937_All;Unigene8591_All;CL3193.Contig2_All;CL2662.Contig2_All;Unigene19805_All;Unigene26080_All;Unigene2505_All;Unigene5371_All;Unigene653_All;Unigene5872_All;Unigene6980_All;CL1630.Contig1_All;CL2129.Contig2_All;Unigene4072_All;Unigene2489_All;Un…
GO:0032561	guanyl ribonucleotide binding	51	78	0.000411619	0.0173795	Unigene13457_All;Unigene538_All;Unigene9399_All;Unigene630_All;Unigene22987_All;Unigene6343_All;Unigene9676_All;Unigene3230_All;Unigene4468_All;Unigene2937_All;Unigene8591_All;CL3193.Contig2_All;CL2662.Contig2_All;Unigene19805_All;Unigene26080_All;Unigene2505_All;Unigene5371_All;Unigene653_All;Unigene5872_All;Unigene6980_All;CL1630.Contig1_All;CL2129.Contig2_All;Unigene4072_All;Unigene2489_All;Un…
GO:0005488	binding	724	1475	0.000580097	0.0232039	CL1945.Contig1_All;Unigene27860_All;Unigene754_All;Unigene4668_All;Unigene25779_All;CL2837.Contig2_All;Unigene23625_All;Unigene3006_All;Unigene9385_All;Unigene11036_All;Unigene261_All;CL2839.Contig1_All;Unigene1316_All;Unigene11488_All;Unigene712_All;Unigene7396_All;Unigene27212_All;Unigene25849_All;CL2720.Contig1_All;Unigene6676_All;Unigene5063_All;Unigene23227_All;CL1007.Contig2_All;Unigene7779…
GO:0016740	transferase activity	302	579	0.000683959	0.0259904	Unigene2513_All;Unigene12332_All;CL1107.Contig2_All;CL2647.Contig1_All;Unigene754_All;CL2170.Contig2_All;CL3377.Contig2_All;Unigene11543_All;Unigene8487_All;CL217.Contig3_All;Unigene3284_All;Unigene11864_All;Unigene24613_All;CL2016.Contig1_All;Unigene26306_All;Unigene1316_All;CL2169.Contig2_All;Unigene14368_All;Unigene7698_All;Unigene25677_All;Unigene15330_All;CL2169.Contig1_All;Unigene13964_All;…
GO:0003676	nucleic acid binding	173	318	0.00108105	0.0391237	Unigene27860_All;Unigene754_All;Unigene4668_All;Unigene25779_All;CL2837.Contig2_All;Unigene23625_All;Unigene3006_All;Unigene9385_All;Unigene11036_All;Unigene261_All;CL2839.Contig1_All;Unigene1316_All;Unigene11488_All;Unigene712_All;Unigene7396_All;Unigene27212_All;Unigene25849_All;CL2720.Contig1_All;Unigene6676_All;Unigene5063_All;Unigene23227_All;CL1007.Contig2_All;Unigene7779_All;Unigene21101_A…
GO:0051082	unfolded protein binding	11	12	0.0013774	0.047583	Unigene9906_All;Unigene3663_All;CL1821.Contig2_All;Unigene5307_All;Unigene8997_All;CL3350.Contig2_All;Unigene5454_All;Unigene514_All;Unigene5792_All;CL1821.Contig1_All;Unigene1568_All
GO:0003723	RNA binding	54	88	0.00257929	0.0852287	Unigene8501_All;Unigene6980_All;Unigene9769_All;Unigene2489_All;Unigene4244_All;Unigene16713_All;Unigene6304_All;Unigene23130_All;Unigene3883_All;Unigene9838_All;Unigene1143_All;Unigene1599_All;Unigene9239_All;Unigene7644_All;CL816.Contig5_All;Unigene3584_All;CL3301.Contig2_All;Unigene5841_All;Unigene1112_All;Unigene7635_All;Unigene1673_All;Unigene5854_All;CL816.Contig4_All;Unigene7868_All;CL3301…
GO:0016875	ligase activity, forming carbon-oxygen bonds	16	21	0.00497986	0.141141	Unigene6310_All;CL3308.Contig2_All;Unigene26417_All;Unigene26418_All;Unigene16282_All;Unigene7534_All;Unigene24870_All;CL2176.Contig2_All;CL2640.Contig2_All;Unigene2292_All;CL3021.Contig1_All;Unigene21055_All;Unigene701_All;CL1710.Contig1_All;CL1710.Contig2_All;Unigene6499_All
GO:0016876	ligase activity, forming aminoacyl-tRNA and related compounds	16	21	0.00497986	0.141141	Unigene6310_All;CL3308.Contig2_All;Unigene26417_All;Unigene26418_All;Unigene16282_All;Unigene7534_All;Unigene24870_All;CL2176.Contig2_All;CL2640.Contig2_All;Unigene2292_All;CL3021.Contig1_All;Unigene21055_All;Unigene701_All;CL1710.Contig1_All;CL1710.Contig2_All;Unigene6499_All
GO:0003899	DNA-directed RNA polymerase activity	11	13	0.00519993	0.141141	Unigene27860_All;Unigene23363_All;Unigene712_All;Unigene7396_All;Unigene5063_All;Unigene19072_All;Unigene7741_All;CL84.Contig1_All;Unigene7956_All;CL84.Contig2_All;Unigene3405_All
GO:0008170	N-methyltransferase activity	11	13	0.00519993	0.141141	Unigene26066_All;CL2364.Contig3_All;CL2364.Contig2_All;Unigene2491_All;Unigene23060_All;Unigene6568_All;Unigene12864_All;Unigene11505_All;Unigene13019_All;Unigene20980_All;Unigene5407_All
GO:0034062	RNA polymerase activity	11	13	0.00519993	0.141141	Unigene27860_All;Unigene23363_All;Unigene712_All;Unigene7396_All;Unigene5063_All;Unigene19072_All;Unigene7741_All;CL84.Contig1_All;Unigene7956_All;CL84.Contig2_All;Unigene3405_All
GO:0016741	transferase activity, transferring one-carbon groups	33	51	0.00551354	0.144493	Unigene9965_All;Unigene26066_All;CL2364.Contig3_All;CL2364.Contig2_All;Unigene4357_All;Unigene2491_All;Unigene23060_All;Unigene7613_All;Unigene4572_All;Unigene1311_All;CL1459.Contig1_All;CL1459.Contig2_All;CL303.Contig2_All;CL2649.Contig3_All;Unigene25142_All;Unigene13020_All;Unigene8675_All;Unigene5841_All;Unigene654_All;CL3095.Contig3_All;Unigene618_All;Unigene14219_All;Unigene7704_All;Unigene2…
GO:0008757	S-adenosylmethionine-dependent methyltransferase activity	14	18	0.00637148	0.161411	Unigene26066_All;CL2364.Contig3_All;CL2364.Contig2_All;Unigene2491_All;Unigene23060_All;Unigene9965_All;Unigene4572_All;Unigene1311_All;Unigene6568_All;Unigene12864_All;Unigene11505_All;Unigene13019_All;Unigene20980_All;Unigene5407_All
GO:0043168	anion binding	240	467	0.00753613	0.184757	Unigene9417_All;Unigene30380_All;Unigene10231_All;CL1228.Contig2_All;Unigene13150_All;CL1342.Contig2_All;Unigene5816_All;Unigene3239_All;Unigene11105_All;Unigene10124_All;Unigene9762_All;Unigene7905_All;Unigene19060_All;CL1110.Contig2_All;CL2900.Contig2_All;Unigene6425_All;CL1226.Contig1_All;Unigene7347_All;CL1226.Contig2_All;Unigene18038_All;Unigene6286_All;CL2986.Contig2_All;CL2900.Contig1_All;…
GO:0004812	aminoacyl-tRNA ligase activity	15	20	0.00840259	0.193514	Unigene6310_All;CL3308.Contig2_All;Unigene26417_All;Unigene26418_All;Unigene16282_All;Unigene7534_All;CL2176.Contig2_All;CL2640.Contig2_All;Unigene2292_All;CL3021.Contig1_All;Unigene21055_All;Unigene701_All;CL1710.Contig1_All;CL1710.Contig2_All;Unigene6499_All
GO:0016810	hydrolase activity, acting on carbon-nitrogen (but not peptide) bonds	15	20	0.00840259	0.193514	CL455.Contig2_All;Unigene6421_All;CL455.Contig1_All;Unigene3274_All;Unigene25315_All;Unigene7913_All;Unigene26093_All;CL1834.Contig2_All;CL1459.Contig1_All;CL1459.Contig2_All;Unigene9502_All;CL784.Contig1_All;CL784.Contig2_All;CL1038.Contig2_All;Unigene9974_All
GO:0008135	translation factor activity, RNA binding	19	27	0.00934462	0.20887	Unigene8501_All;Unigene6980_All;Unigene9769_All;Unigene2489_All;Unigene4244_All;Unigene16713_All;Unigene6304_All;Unigene23130_All;Unigene381_All;CL2517.Contig1_All;CL2517.Contig4_All;CL2517.Contig3_All;Unigene6756_All;Unigene7908_All;CL2517.Contig5_All;Unigene18815_All;CL624.Contig1_All;Unigene1959_All;Unigene4936_All
GO:0016859	cis-trans isomerase activity	6	6	0.00961904	0.20887	CL3134.Contig1_All;CL3134.Contig2_All;Unigene4921_All;Unigene6878_All;Unigene7912_All;Unigene5844_All
GO:0008168	methyltransferase activity	30	47	0.0106162	0.213754	Unigene9965_All;Unigene26066_All;CL2364.Contig3_All;CL2364.Contig2_All;Unigene2491_All;Unigene23060_All;Unigene7613_All;Unigene4572_All;Unigene1311_All;CL303.Contig2_All;CL2649.Contig3_All;Unigene25142_All;Unigene13020_All;Unigene8675_All;Unigene5841_All;Unigene654_All;CL3095.Contig3_All;Unigene618_All;Unigene14219_All;Unigene7704_All;Unigene25140_All;Unigene3720_All;CL2649.Contig2_All;Unigene128…
GO:0004767	sphingomyelin phosphodiesterase activity	8	9	0.0108449	0.213754	CL814.Contig1_All;CL2129.Contig2_All;CL2809.Contig1_All;Unigene6550_All;CL2129.Contig1_All;CL814.Contig3_All;CL186.Contig1_All;CL186.Contig2_All
GO:0008080	N-acetyltransferase activity	13	17	0.010969	0.213754	CL3242.Contig2_All;CL3242.Contig1_All;Unigene15383_All;Unigene12864_All;Unigene11505_All;Unigene13019_All;Unigene5388_All;CL629.Contig1_All;CL629.Contig2_All;Unigene1678_All;Unigene2713_All;Unigene6872_All;Unigene26237_All
GO:0016410	N-acyltransferase activity	13	17	0.010969	0.213754	CL3242.Contig2_All;CL3242.Contig1_All;Unigene15383_All;Unigene12864_All;Unigene11505_All;Unigene13019_All;Unigene5388_All;CL629.Contig1_All;CL629.Contig2_All;Unigene1678_All;Unigene2713_All;Unigene6872_All;Unigene26237_All
GO:0005524	ATP binding	146	279	0.0173506	0.329198	Unigene3631_All;Unigene1665_All;CL2213.Contig1_All;Unigene9906_All;Unigene6499_All;Unigene754_All;Unigene6378_All;Unigene10211_All;Unigene7378_All;Unigene29108_All;Unigene25779_All;Unigene20064_All;Unigene25257_All;Unigene4755_All;Unigene3006_All;Unigene3463_All;Unigene8488_All;Unigene5354_All;CL480.Contig3_All;Unigene5754_All;Unigene7654_All;Unigene11036_All;Unigene5535_All;CL2400.Contig1_All;CL…
GO:0016853	isomerase activity	25	39	0.0177593	0.329198	Unigene753_All;Unigene15372_All;CL1911.Contig1_All;Unigene7595_All;Unigene209_All;CL3134.Contig1_All;CL3134.Contig2_All;Unigene7352_All;Unigene3542_All;Unigene7635_All;Unigene8003_All;Unigene7770_All;Unigene10122_All;Unigene6690_All;Unigene28709_All;Unigene1492_All;Unigene29285_All;Unigene7899_All;Unigene8708_All;Unigene4921_All;Unigene6878_All;Unigene7912_All;Unigene5844_All;CL269.Contig5_All;CL…
GO:0003677	DNA binding	70	126	0.0192377	0.348111	Unigene27860_All;Unigene754_All;Unigene4668_All;Unigene25779_All;CL2837.Contig2_All;Unigene23625_All;Unigene3006_All;Unigene9385_All;Unigene11036_All;Unigene261_All;CL2839.Contig1_All;Unigene1316_All;Unigene11488_All;Unigene712_All;Unigene7396_All;Unigene27212_All;Unigene25849_All;CL2720.Contig1_All;Unigene6676_All;Unigene5063_All;Unigene23227_All;CL1007.Contig2_All;Unigene7779_All;Unigene21101_A…
GO:0030554	adenyl nucleotide binding	146	280	0.0201693	0.348378	Unigene3631_All;Unigene1665_All;CL2213.Contig1_All;Unigene9906_All;Unigene6499_All;Unigene754_All;Unigene6378_All;Unigene10211_All;Unigene7378_All;Unigene29108_All;Unigene25779_All;Unigene20064_All;Unigene25257_All;Unigene4755_All;Unigene3006_All;Unigene3463_All;Unigene8488_All;Unigene5354_All;CL480.Contig3_All;Unigene5754_All;Unigene7654_All;Unigene11036_All;Unigene5535_All;CL2400.Contig1_All;CL…
GO:0032559	adenyl ribonucleotide binding	146	280	0.0201693	0.348378	Unigene3631_All;Unigene1665_All;CL2213.Contig1_All;Unigene9906_All;Unigene6499_All;Unigene754_All;Unigene6378_All;Unigene10211_All;Unigene7378_All;Unigene29108_All;Unigene25779_All;Unigene20064_All;Unigene25257_All;Unigene4755_All;Unigene3006_All;Unigene3463_All;Unigene8488_All;Unigene5354_All;CL480.Contig3_All;Unigene5754_All;Unigene7654_All;Unigene11036_All;Unigene5535_All;CL2400.Contig1_All;CL…
GO:0004842	ubiquitin-protein transferase activity	23	36	0.0238736	0.382829	Unigene27661_All;CL2239.Contig1_All;Unigene72_All;Unigene1603_All;Unigene11378_All;CL266.Contig2_All;Unigene3251_All;CL2239.Contig2_All;Unigene4319_All;Unigene11232_All;Unigene13311_All;CL3104.Contig2_All;CL266.Contig1_All;Unigene6981_All;Unigene3111_All;Unigene29917_All;CL3104.Contig1_All;Unigene384_All;Unigene6941_All;Unigene14_All;Unigene6997_All;Unigene6853_All;Unigene6974_All
GO:0019787	ubiquitin-like protein transferase activity	23	36	0.0238736	0.382829	Unigene27661_All;Unigene6853_All;CL2239.Contig1_All;Unigene72_All;Unigene1603_All;Unigene11378_All;CL266.Contig2_All;Unigene3251_All;CL2239.Contig2_All;Unigene4319_All;Unigene11232_All;Unigene13311_All;CL3104.Contig2_All;CL266.Contig1_All;Unigene6981_All;Unigene3111_All;Unigene29917_All;CL3104.Contig1_All;Unigene384_All;Unigene6941_All;Unigene14_All;Unigene6997_All;Unigene6974_All
GO:0003743	translation initiation factor activity	10	13	0.0246422	0.382829	CL2517.Contig1_All;CL2517.Contig4_All;CL2517.Contig3_All;Unigene6756_All;Unigene7908_All;CL2517.Contig5_All;Unigene18815_All;CL624.Contig1_All;Unigene1959_All;Unigene4936_All
GO:0016881	acid-amino acid ligase activity	10	13	0.0246422	0.382829	Unigene3400_All;CL2509.Contig2_All;Unigene9531_All;Unigene2724_All;CL989.Contig1_All;Unigene9655_All;Unigene26063_All;Unigene5534_All;Unigene3252_All;CL2509.Contig1_All
GO:0016772	transferase activity, transferring phosphorus-containing groups	139	267	0.0246824	0.382829	Unigene4862_All;Unigene13120_All;CL1179.Contig5_All;CL1179.Contig1_All;CL1179.Contig2_All;Unigene10442_All;Unigene3675_All;Unigene10124_All;Unigene22356_All;Unigene3210_All;CL1041.Contig2_All;CL1041.Contig1_All;CL2213.Contig1_All;Unigene381_All;Unigene18148_All;CL435.Contig2_All;Unigene20793_All;Unigene9701_All;Unigene9009_All;Unigene5398_All;CL1099.Contig1_All;Unigene3441_All;Unigene4300_All;CL1…
GO:0016301	kinase activity	107	203	0.03093	0.470136	Unigene4862_All;Unigene13120_All;CL1179.Contig5_All;CL1179.Contig1_All;CL1179.Contig2_All;Unigene10442_All;Unigene3675_All;Unigene10124_All;Unigene22356_All;Unigene3210_All;CL1041.Contig2_All;CL1041.Contig1_All;Unigene18148_All;CL435.Contig2_All;Unigene20793_All;Unigene9701_All;Unigene9009_All;Unigene5398_All;CL1099.Contig1_All;Unigene3441_All;Unigene4300_All;CL1916.Contig2_All;Unigene5754_All;CL…
GO:0008565	protein transporter activity	8	10	0.0322335	0.480342	Unigene10873_All;Unigene2560_All;Unigene104_All;Unigene7612_All;CL3141.Contig1_All;CL793.Contig1_All;Unigene5499_All;CL793.Contig2_All
GO:0016776	phosphotransferase activity, phosphate group as acceptor	6	7	0.0407568	0.583599	Unigene4862_All;CL1041.Contig2_All;CL1041.Contig1_All;Unigene29744_All;CL2466.Contig2_All;Unigene11500_All
GO:0034212	peptide N-acetyltransferase activity	9	12	0.0421706	0.583599	CL3242.Contig2_All;CL3242.Contig1_All;Unigene15383_All;Unigene12864_All;Unigene11505_All;Unigene13019_All;Unigene5388_All;CL629.Contig1_All;CL629.Contig2_All
GO:0003755	peptidyl-prolyl cis-trans isomerase activity	4	4	0.0453057	0.583599	Unigene4921_All;Unigene6878_All;Unigene7912_All;Unigene5844_All
GO:0005544	calcium-dependent phospholipid binding	4	4	0.0453057	0.583599	CL2525.Contig2_All;CL1450.Contig2_All;CL2525.Contig4_All;CL1450.Contig1_All
GO:0008312	7S RNA binding	4	4	0.0453057	0.583599	Unigene3748_All;Unigene8591_All;Unigene2823_All;Unigene3426_All
GO:0015605	organophosphate ester transmembrane transporter activity	4	4	0.0453057	0.583599	Unigene7378_All;CL2663.Contig2_All;Unigene5236_All;Unigene18884_All
GO:0019213	deacetylase activity	4	4	0.0453057	0.583599	Unigene25315_All;Unigene26093_All;CL1834.Contig2_All;Unigene9974_All
GO:1901677	phosphate transmembrane transporter activity	4	4	0.0453057	0.583599	Unigene7378_All;CL2663.Contig2_All;Unigene5236_All;Unigene18884_All
GO:0051649	establishment of localization in cell	51	59	2.26683e-10	4.05309e-07	Unigene23339_All;Unigene1233_All;Unigene6947_All;Unigene7397_All;Unigene24370_All;Unigene5431_All;Unigene9054_All;Unigene5072_All;Unigene112_All;Unigene10873_All;Unigene2560_All;Unigene9006_All;Unigene6977_All;Unigene25700_All;Unigene104_All;Unigene8549_All;Unigene3638_All;CL3141.Contig1_All;Unigene8374_All;CL2132.Contig1_All;Unigene2526_All;Unigene653_All;Unigene3278_All;Unigene8659_All;Unigene5…
GO:0051641	cellular localization	52	62	1.52347e-09	1.36198e-06	Unigene23339_All;Unigene1233_All;Unigene6947_All;Unigene7397_All;Unigene24370_All;Unigene5431_All;Unigene9054_All;Unigene5072_All;Unigene112_All;Unigene10873_All;Unigene2560_All;Unigene9006_All;Unigene6977_All;Unigene25700_All;Unigene104_All;Unigene8549_All;Unigene3638_All;CL3141.Contig1_All;Unigene8374_All;CL2132.Contig1_All;Unigene2526_All;Unigene653_All;Unigene3278_All;Unigene8659_All;Unigene5…
GO:0046907	intracellular transport	41	48	3.16715e-08	1.88762e-05	Unigene7397_All;Unigene24370_All;Unigene5431_All;Unigene10873_All;Unigene2560_All;Unigene9006_All;Unigene25700_All;Unigene104_All;Unigene3638_All;CL3141.Contig1_All;Unigene8374_All;CL2132.Contig1_All;Unigene2526_All;Unigene653_All;Unigene3278_All;Unigene8659_All;Unigene5398_All;Unigene7612_All;CL1099.Contig1_All;CL793.Contig1_All;Unigene2334_All;CL2132.Contig2_All;CL2240.Contig1_All;Unigene9418_A…
GO:0015031	protein transport	53	67	5.78872e-08	2.58756e-05	Unigene5431_All;Unigene6977_All;Unigene104_All;CL3141.Contig1_All;Unigene8374_All;CL2132.Contig1_All;Unigene2526_All;Unigene10873_All;Unigene653_All;Unigene3278_All;Unigene2560_All;Unigene8659_All;Unigene5398_All;Unigene7612_All;CL1099.Contig1_All;CL793.Contig1_All;Unigene2334_All;CL2132.Contig2_All;CL2240.Contig1_All;Unigene9418_All;Unigene5499_All;Unigene4253_All;CL793.Contig2_All;Unigene3469_A…
GO:0045184	establishment of protein localization	54	69	8.45962e-08	3.02516e-05	Unigene5431_All;Unigene6977_All;Unigene104_All;CL3141.Contig1_All;Unigene8374_All;CL2132.Contig1_All;Unigene2526_All;Unigene10873_All;Unigene653_All;Unigene3278_All;Unigene2560_All;Unigene8659_All;Unigene5398_All;Unigene7612_All;CL1099.Contig1_All;CL793.Contig1_All;Unigene2334_All;CL2132.Contig2_All;CL2240.Contig1_All;Unigene9418_All;Unigene5499_All;Unigene4253_All;CL793.Contig2_All;Unigene3469_A…
GO:0016192	vesicle-mediated transport	29	32	2.3977e-07	7.14515e-05	Unigene23339_All;Unigene1233_All;Unigene10873_All;Unigene2560_All;Unigene8374_All;CL2132.Contig1_All;Unigene2526_All;Unigene5911_All;Unigene3278_All;Unigene8659_All;Unigene5398_All;Unigene14056_All;Unigene7612_All;CL1099.Contig1_All;Unigene1152_All;CL793.Contig1_All;Unigene7355_All;CL2132.Contig2_All;Unigene9418_All;CL793.Contig2_All;Unigene8549_All;Unigene6947_All;Unigene9006_All;Unigene8339_All…
GO:0008104	protein localization	55	72	2.80113e-07	7.15489e-05	Unigene112_All;Unigene5431_All;Unigene6977_All;Unigene104_All;CL3141.Contig1_All;Unigene8374_All;CL2132.Contig1_All;Unigene2526_All;Unigene10873_All;Unigene653_All;Unigene3278_All;Unigene2560_All;Unigene8659_All;Unigene5398_All;Unigene7612_All;CL1099.Contig1_All;CL793.Contig1_All;Unigene2334_All;CL2132.Contig2_All;CL2240.Contig1_All;Unigene9418_All;Unigene5499_All;Unigene4253_All;CL793.Contig2_Al…
GO:0071840	cellular component organization or biogenesis	115	180	2.00171e-06	0.000447383	Unigene2709_All;Unigene6208_All;CL3328.Contig1_All;CL2707.Contig1_All;Unigene7894_All;Unigene3446_All;Unigene2676_All;Unigene2621_All;CL282.Contig2_All;Unigene26877_All;Unigene15372_All;CL1911.Contig1_All;Unigene7352_All;Unigene26093_All;CL1834.Contig2_All;CL905.Contig1_All;Unigene8328_All;Unigene6947_All;Unigene27212_All;Unigene1785_All;CL1945.Contig1_All;Unigene5431_All;Unigene6941_All;Unigene2…
[truncated: 152 more rows]
