# Supplementary material for: De Novo Assembly and Characterization of the Xenocatantops brachycerus Transcriptome
Source: Int J Mol Sci. 2018 Feb 8;19(2):520. doi: 10.3390/ijms19020520 (PMC5855742; doi:10.3390/ijms19020520)
Supplement: Supplementary file 1 [file ijms-19-00520-s001.zip › supplementary file/Table S8.xls]

## Sheet: dnmt
Unigene	Nr	Nt	Swissprot	KEGG	COG	Interpro	GO
Unigene13663_All	gi|383852983|ref|XP_003702004.1|/0/PREDICTED: DNA (cytosine-5)-methyltransferase PliMCI-like [Megachile rotundata]	gi|472397248|emb|FR850041.1|/0.0/Locusta migratoria partial dnmt 1 gene for DNA methyltransferase 1, isoform 2	sp|Q27746|dnmt1_PARLI/0.0/DNA (cytosine-5)-methyltransferase PliMCI OS=Paracentrotus lividus GN=dnmt PE=2 SV=1	ame:726540/0.0/dnmt1.1, dnmt1b; DNA methyltransferase 1.1; K00558 DNA (cytosine-5-)-methyltransferase [EC:2.1.1.37]	HP0051/2e-29/---	PS00094/-/C-5 cytosine-specific DNA methylases active site.	NA
Unigene8837_All	gi|646700905|gb|KDR10858.1|/8.85439e-98/tRNA (cytosine-5-)-methyltransferase [Zootermopsis nevadensis]	gi|339773546|gb|HQ704893.1|/0.0/Schistocerca gregaria DNA methyltransferase 2 mRNA, partial cds	sp|Q7YS61|TRDMT_BOVIN/5e-83/tRNA (cytosine-5-)-methyltransferase OS=Bos taurus GN=TRDMT1 PE=2 SV=1	ame:410512/8e-87/dnmt2; DNA methyltransferase 2; K15336 tRNA (cytosine38-C5)-methyltransferase [EC:2.1.1.204]	SPBC19C2.02/1e-53/---	PS00095/-/C-5 cytosine-specific DNA methylases C-terminal signature.	NA

## Sheet: transformer-2
Unigene	Nr	Nt	Swissprot	KEGG	COG	Interpro	GO
Unigene10080_All	gi|646704082|gb|KDR12437.1|/1.29484e-153/transformer-2 protein-like protein beta [Zootermopsis nevadensis]	gi|408366903|gb|JQ239128.1|/3e-12/Fenneropenaeus chinensis transformer-2c (tra2) mRNA, complete cds, alternatively spliced	sp|P62997|TRA2B_RAT/6e-71/transformer-2 protein homolog beta OS=Rattus norvegicus GN=Tra2b PE=1 SV=1	nvi:100116671/1e-80/NV14997; uncharacterized LOC100116671; K12897 transformer-2 protein	SPAC19A8.13/2e-15/---	SM00360/2.9E-22/RNA recognition motif	NA
Unigene28503_All	gi|646704082|gb|KDR12437.1|/4.6718e-152/transformer-2 protein-like protein beta [Zootermopsis nevadensis]	gi|408366903|gb|JQ239128.1|/4e-12/Fenneropenaeus chinensis transformer-2c (tra2) mRNA, complete cds, alternatively spliced	sp|P62997|TRA2B_RAT/2e-69/transformer-2 protein homolog beta OS=Rattus norvegicus GN=Tra2b PE=1 SV=1	nvi:100116671/2e-83/NV14997; uncharacterized LOC100116671; K12897 transformer-2 protein	SPAC19A8.13/4e-15/---	PTHR15241/5.2E-80/--	NA
CL2650.Contig1_All	gi|571577581|ref|XP_006572112.1|/3.47045e-51/PREDICTED: RNA-binding protein 1-like isoform X5 [Apis mellifera] &gt;gi|572303475|ref|XP_006617723.1| PREDICTED: RNA-binding protein 1-like isoform X8 [Apis dorsata]	gi|242023191|ref|XM_002431975.1|/2e-06/Pediculus humanus corporis transformer-2 sex-determining protein, putative, mRNA	sp|Q02427|RBP1_DROME/4e-40/RNA-binding protein 1 OS=Drosophila melanogaster GN=Rbp1 PE=2 SV=3	dya:Dyak_GE26048/2e-45/GE26048 gene product from transcript GE26048-RA; K12892 splicing factor, arginine/serine-rich 3	SPAC19A8.13/9e-07/---	NA	NA
CL2650.Contig2_All	gi|571577581|ref|XP_006572112.1|/4.52534e-51/PREDICTED: RNA-binding protein 1-like isoform X5 [Apis mellifera] &gt;gi|572303475|ref|XP_006617723.1| PREDICTED: RNA-binding protein 1-like isoform X8 [Apis dorsata]	gi|242023191|ref|XM_002431975.1|/3e-06/Pediculus humanus corporis transformer-2 sex-determining protein, putative, mRNA	sp|Q02427|RBP1_DROME/5e-40/RNA-binding protein 1 OS=Drosophila melanogaster GN=Rbp1 PE=2 SV=3	dya:Dyak_GE26048/3e-45/GE26048 gene product from transcript GE26048-RA; K12892 splicing factor, arginine/serine-rich 3	SPAC19A8.13/1e-06/---	NA	NA
CL3068.Contig1_All	gi|512916462|ref|XP_004928646.1|/2.96857e-20/PREDICTED: uncharacterized protein C1orf131 homolog [Bombyx mori]	NA	sp|Q8NDD1|CA131_HUMAN/2e-09/Uncharacterized protein C1orf131 OS=Homo sapiens GN=C1orf131 PE=1 SV=3	bmy:Bm1_44470/7e-06/transformer-2a3; K12897 transformer-2 protein	NA	PF15375/1.0E-20/Domain of unknown function (DUF4602)	NA

## Sheet: Sex-lethal
Unigene	Nr	Nt	Swissprot	KEGG	COG	Interpro	GO
CL2366.Contig1_All	gi|646714788|gb|KDR18642.1|/2.07792e-114/Sex-lethal-like protein [Zootermopsis nevadensis]	gi|350411266|ref|XM_003489244.1|/2e-08/PREDICTED: Bombus impatiens protein Sex-lethal-like (LOC100746098), mRNA	sp|O61374|SXL_CERCA/8e-68/Sex-lethal homolog OS=Ceratitis capitata GN=SXL PE=2 SV=2	dmo:Dmoj_GI16327/1e-56/GI16327 gene product from transcript GI16327-RA; K13201 nucleolysin TIA-1/TIAR	ECU03g0730/4e-07/---	PTHR24011/9.9E-80/--	NA
CL2366.Contig2_All	gi|646714788|gb|KDR18642.1|/1.04821e-96/Sex-lethal-like protein [Zootermopsis nevadensis]	gi|350411266|ref|XM_003489244.1|/1e-08/PREDICTED: Bombus impatiens protein Sex-lethal-like (LOC100746098), mRNA	sp|P19339|SXL_DROME/4e-66/Protein Sex-lethal OS=Drosophila melanogaster GN=Sxl PE=1 SV=1	dmo:Dmoj_GI16327/1e-56/GI16327 gene product from transcript GI16327-RA; K13201 nucleolysin TIA-1/TIAR	ECU03g0730/7e-07/---	PTHR24011/9.9E-80/--	NA

## Sheet: oocyte development
Unigene9762_All	gi|646696936|gb|KDR08900.1|/0/RAC serine/threonine-protein kinase [Zootermopsis nevadensis]	gi|28144658|emb|AL928587.7|/5e-42/Mouse DNA sequence from clone RP23-282M14 on chromosome 2, complete sequence	sp|Q8INB9|AKT1_DROME/3e-176/RAC serine/threonine-protein kinase OS=Drosophila melanogaster GN=Akt1 PE=1 SV=3	api:100160970/0.0/RAC serine/threonine-protein kinase-like; K04456 RAC serine/threonine-protein kinase [EC:2.7.11.1]	SPAC17G8.14c_2/6e-91/---	PF00069/1.1E-75/Protein kinase domain	biological_process:GO:0006468//protein phosphorylation;molecular_function:GO:0005524//ATP binding;GO:0004697//protein kinase C activity;GO:0005543//phospholipid binding;
Unigene9578_All	gi|646717968|gb|KDR20623.1|/0/Cell division cycle protein 23-like protein [Zootermopsis nevadensis]	gi|157135357|ref|XM_001656569.1|/1e-10/Aedes aegypti cell division cycle partial mRNA	sp|Q9UJX2|CDC23_HUMAN/7e-171/Cell division cycle protein 23 homolog OS=Homo sapiens GN=CDC23 PE=1 SV=3	ame:413499/0.0/cell division cycle protein 23 homolog; K03355 anaphase-promoting complex subunit 8	ECU06g1430/1e-40/---	PF00515/2.9E-6/Tetratricopeptide repeat	NA
Unigene9462_All	gi|646720414|gb|KDR22153.1|/0/Guanine nucleotide-binding protein G(i) subunit alpha [Zootermopsis nevadensis]	gi|350419010|ref|XM_003491993.1|/8e-72/PREDICTED: Bombus impatiens guanine nucleotide-binding protein G(i) subunit alpha-like (LOC100749490), mRNA	sp|P41776|GNAI_HOMAM/9e-177/Guanine nucleotide-binding protein G(i) subunit alpha OS=Homarus americanus PE=2 SV=2	api:100164033/0.0/guanine nucleotide-binding protein G(i) subunit alpha-like; K04630 guanine nucleotide-binding protein G(i) subunit alpha	NA	PTHR10218/7.2E-280/--	biological_process:GO:0006184//GTP catabolic process;GO:0007188//adenylate cyclase-modulating G-protein coupled receptor signaling pathway;molecular_function:GO:0031683//G-protein beta/gamma-subunit complex binding;GO:0005525//GTP binding;GO:0004871//signal transducer activity;GO:0003924//GTPase activity;
Unigene9400_All	gi|646714834|gb|KDR18667.1|/0/Structural maintenance of chromosomes protein 1A [Zootermopsis nevadensis]	gi|380021505|ref|XR_142955.1|/4e-41/PREDICTED: Apis florea structural maintenance of chromosomes protein 1A-like (LOC100870346), miscRNA	sp|Q9CU62|SMC1A_MOUSE/0.0/Structural maintenance of chromosomes protein 1A OS=Mus musculus GN=Smc1a PE=1 SV=4	ame:411589/0.0/SMC1; structural maintenance of chromosome protein 1; K06636 structural maintenance of chromosome 1	SPBC29A10.04/0.0/---	PTHR18937:SF12/0.0/--	NA
Unigene9395_All	gi|642934685|ref|XP_008197769.1|/3.93485e-131/PREDICTED: Ca(2+)/calmodulin-responsive adenylate cyclase isoform X7 [Tribolium castaneum]	gi|354799995|gb|JN964496.1|/1e-07/Mus musculus targeted non-conditional, lacZ-tagged mutant allele Pla2g6:tm1e(EUCOMM)Hmgu; transgenic	sp|P32870|CYA1_DROME/3e-21/Ca(2+)/calmodulin-responsive adenylate cyclase OS=Drosophila melanogaster GN=rut PE=1 SV=2	tca:661438/2e-132/similar to CG9533-PA; K08041 adenylate cyclase 1 [EC:4.6.1.1]	NA	NA	NA
Unigene8947_All	gi|646723617|gb|KDR24164.1|/1.6001e-99/Calcium-binding protein p22 [Zootermopsis nevadensis]	gi|380012596|ref|XM_003690318.1|/5e-25/PREDICTED: Apis florea calcium-binding protein p22-like (LOC100870684), mRNA	sp|Q5R7F0|CHP1_PONAB/4e-67/Calcineurin B homologous protein 1 OS=Pongo abelii GN=CHP1 PE=2 SV=3	ame:408982/3e-91/elm; ethanol sensitive with low memory; K06268 protein phosphatase 3, regulatory subunit	YKL190w/1e-30/---	PS50222/10.887/EF-hand calcium-binding domain profile.	molecular_function:GO:0005509//calcium ion binding;
Unigene8600_All	gi|646714086|gb|KDR18179.1|/0/Stress-activated protein kinase JNK [Zootermopsis nevadensis]	gi|336187368|gb|JF905627.1|/1e-76/Bemisia tabaci p38 mitogen JNK (JNK-MAPK) mRNA, complete cds	sp|P92208|JNK_DROME/0.0/Stress-activated protein kinase JNK OS=Drosophila melanogaster GN=bsk PE=1 SV=1	ame:409286/0.0/bsk; JNK MAP kinase basket; K04440 c-Jun N-terminal kinase [EC:2.7.11.24]	YBL016w/2e-57/---	PS00108/-/Serine/Threonine protein kinases active-site signature.	NA
Unigene8471_All	gi|357630739|gb|EHJ78671.1|/0/cAMP-dependent protein kinase C1 [Danaus plexippus]	gi|311359084|gb|HM363018.1|/1e-146/Schistocerca gregaria cAMP dependent protein kinase catalytic subunit 1 mRNA, partial cds	sp|P12370|KAPC_DROME/0.0/cAMP-dependent protein kinase catalytic subunit OS=Drosophila melanogaster GN=Pka-C1 PE=1 SV=3	tca:656552/0.0/Pka-C1; cAMP-dependent protein kinase 1; K04345 protein kinase A [EC:2.7.11.11]	SPAC17G8.14c_2/1e-58/---	PS50011/49.008/Protein kinase domain profile.	biological_process:GO:0006468//protein phosphorylation;molecular_function:GO:0004674//protein serine/threonine kinase activity;GO:0005524//ATP binding;
Unigene8467_All	gi|322510318|gb|ADX05544.1|/0/calcium/calmodulin-dependent protein kinase II isoform D [Periplaneta americana]	gi|478433472|gb|KC733178.1|/1e-111/Periplaneta americana CaMKII isoform E mRNA, complete cds	sp|Q00168|KCC2A_DROME/0.0/Calcium/calmodulin-dependent protein kinase type II alpha chain OS=Drosophila melanogaster GN=CaMKII PE=1 SV=1	tca:655266/0.0/similar to Calcium/calmodulin-dependent protein kinase type II alpha chain (CaM-kinase II alpha chain); K04515 calcium/calmodulin-dependent protein kinase (CaM kinase) II [EC:2.7.11.17]	SPAC14C4.03/3e-38/---	PTHR24347:SF108/1.9E-261/--	NA
Unigene8466_All	gi|340725277|ref|XP_003400999.1|/2.90548e-101/PREDICTED: cyclin-dependent kinase 2-like [Bombus terrestris]	gi|505844540|ref|XM_004615704.1|/1e-19/PREDICTED: Sorex araneus cyclin-dependent kinase 3 (CDK3), mRNA	sp|Q63699|CDK2_RAT/7e-100/Cyclin-dependent kinase 2 OS=Rattus norvegicus GN=Cdk2 PE=1 SV=1	nvi:100117828/1e-101/Cdk2, NV13875; cyclin dependent kinase 2 (EC:2.7.11.22); K02206 cyclin-dependent kinase 2 [EC:2.7.11.22]	ECU02g1450/5e-50/---	SM00220/1.8E-64/Serine/Threonine protein kinases, catalytic domain	NA
Unigene8460_All	gi|646698237|gb|KDR09515.1|/0/Cell division cycle protein 27-like protein [Zootermopsis nevadensis]	gi|390342622|ref|XM_781731.3|/1e-06/PREDICTED: Strongylocentrotus purpuratus cell division cycle protein 27 homolog (LOC581745), mRNA	sp|A7Z061|CDC27_BOVIN/0.0/Cell division cycle protein 27 homolog OS=Bos taurus GN=CDC27 PE=2 SV=1	nvi:100123129/0.0/CDC27, NV10210; cell division cycle 27 homolog (S. cerevisiae); K03350 anaphase-promoting complex subunit 3	YBL084c/7e-65/---	PF12895/2.3E-19/Anaphase-promoting complex, cyclosome, subunit 3	NA
Unigene8318_All	gi|637270211|ref|XP_008103138.1|/3.21635e-44/PREDICTED: serine/threonine-protein phosphatase 2A 56 kDa regulatory subunit delta isoform isoform X2 [Anolis carolinensis]	gi|257146487|emb|FM991920.1|/1e-14/Trichinella spiralis ctcf gene, primary transcript	sp|Q14738|2A5D_HUMAN/3e-40/Serine/threonine-protein phosphatase 2A 56 kDa regulatory subunit delta isoform OS=Homo sapiens GN=PPP2R5D PE=1 SV=1	mgp:100547463/1e-40/PPP2R5D; protein phosphatase 2, regulatory subunit B', delta; K11584 protein phosphatase 2 (formerly 2A), regulatory subunit B'	NA	PF01603/2.4E-9/Protein phosphatase 2A regulatory B subunit (B56 family)	NA
Unigene7699_All	gi|646710423|gb|KDR15942.1|/0/hypothetical protein L798_09869, partial [Zootermopsis nevadensis]	gi|556986775|ref|XM_005998793.1|/1e-14/PREDICTED: Latimeria chalumnae structural maintenance of chromosomes 3 (SMC3), mRNA	sp|O93309|SMC3_XENLA/2e-144/Structural maintenance of chromosomes protein 3 OS=Xenopus laevis GN=smc3 PE=1 SV=2	ame:410217/0.0/Cap; chromosome-associated protein; K06669 structural maintenance of chromosome 3 (chondroitin sulfate proteoglycan 6)	SPAC10F6.09c/1e-84/---	PF02463/1.4E-27/RecF/RecN/SMC N terminal domain	NA
Unigene7654_All	gi|332018452|gb|EGI59042.1|/0/Mitogen-activated protein kinase 14B [Acromyrmex echinatior]	gi|218749849|ref|NM_001142865.1|/2e-61/Nasonia vitripennis p38 map kinase (P38mapk), mRNA	sp|O61443|MK14B_DROME/8e-165/Mitogen-activated protein kinase 14B OS=Drosophila melanogaster GN=p38b PE=1 SV=1	nvi:100114440/0.0/P38mapk, NV50013; p38 map kinase; K04441 p38 MAP kinase [EC:2.7.11.24]	YBL016w/4e-81/---	PS50011/46.209/Protein kinase domain profile.	biological_process:GO:0000165//MAPK cascade;GO:0006468//protein phosphorylation;molecular_function:GO:0005524//ATP binding;GO:0004707//MAP kinase activity;
Unigene7367_All	gi|646711640|gb|KDR16731.1|/0/Endoglucanase F [Zootermopsis nevadensis]	gi|87133071|gb|DQ367344.1|/5e-15/Ampullaria crossean endo-beta-1,4-glucanase (eg65-a1) mRNA, complete cds	sp|P22699|GUN6_DICDI/3e-78/Endoglucanase OS=Dictyostelium discoideum GN=celA PE=2 SV=1	bfo:BRAFLDRAFT_119430/3e-29/hypothetical protein; K03364 cell division cycle 20-like protein 1, cofactor of APC complex	NA	PTHR22298:SF17/2.6E-213/--	biological_process:GO:0005975//carbohydrate metabolic process;molecular_function:GO:0008810//cellulase activity;
Unigene7008_All	gi|242008848|ref|XP_002425209.1|/2.47326e-68/conserved hypothetical protein [Pediculus humanus corporis] &gt;gi|212508930|gb|EEB12471.1| conserved hypothetical protein [Pediculus humanus corporis]	gi|350410495|ref|XM_003489011.1|/2e-06/PREDICTED: Bombus impatiens protein virilizer-like (LOC100748250), mRNA	sp|A2AIV2|VIR_MOUSE/3e-31/Protein virilizer homolog OS=Mus musculus GN=Kiaa1429 PE=1 SV=1	nvi:100123129/4e-28/CDC27, NV10210; cell division cycle 27 homolog (S. cerevisiae); K03350 anaphase-promoting complex subunit 3	NA	PTHR23185/2.9E-56/--	NA
Unigene6947_All	gi|391339070|ref|XP_003743876.1|/3.7247e-78/PREDICTED: calmodulin-like [Metaseiulus occidentalis]	gi|557002198|ref|XM_006003415.1|/1e-100/PREDICTED: Latimeria chalumnae calmodulin 2 (phosphorylase kinase, delta) (CALM2), transcript variant X2, mRNA	sp|P62154|CALM_LOCMI/9e-80/Calmodulin OS=Locusta migratoria PE=1 SV=2	tca:660864/3e-79/similar to CG8472-PA, isoform A; K02183 calmodulin	SPAC3A12.14/6e-60/---	SM00054/8.5E-9/EF-hand, calcium binding motif	biological_process:GO:0007528//neuromuscular junction development;GO:0030048//actin filament-based movement;GO:0051533//positive regulation of NFAT protein import into nucleus;GO:0016477//cell migration;GO:2001020//regulation of response to DNA damage stimulus;GO:0016061//regulation of light-activated channel activity;GO:0051489//regulation of filopodium assembly;GO:0005513//detection of calcium …
Unigene6688_All	gi|646722175|gb|KDR23265.1|/0/Serine/threonine-protein phosphatase 2A 65 kDa regulatory subunit A alpha isoform [Zootermopsis nevadensis]	gi|383860429|ref|XM_003705644.1|/3e-62/PREDICTED: Megachile rotundata serine/threonine-protein phosphatase 2A 65 kDa regulatory subunit A alpha isoform-like (LOC100875309), mRNA	sp|P30153|2AAA_HUMAN/0.0/Serine/threonine-protein phosphatase 2A 65 kDa regulatory subunit A alpha isoform OS=Homo sapiens GN=PPP2R1A PE=1 SV=4	nvi:100117468/0.0/NV13353; serine/threonine-protein phosphatase 2A 65 kDa regulatory subunit A alpha isoform-like; K03456 protein phosphatase 2 (formerly 2A), regulatory subunit A	NA	PS50077/11.416/HEAT repeat profile.	NA
Unigene6681_All	gi|332018767|gb|EGI59332.1|/0/Fizzy-related protein-like protein [Acromyrmex echinatior]	gi|380025751|ref|XM_003696584.1|/1e-58/PREDICTED: Apis florea NADH dehydrogenase [ubiquinone] 1 beta subcomplex subunit 3-like (LOC100868845), mRNA	sp|Q9R1K5|FZR_MOUSE/1e-179/Fizzy-related protein homolog OS=Mus musculus GN=Fzr1 PE=1 SV=1	nvi:100117139/0.0/fzr, CDC20, NV10012, rap; fizzy/CDC20-related protein; K03364 cell division cycle 20-like protein 1, cofactor of APC complex	SPAC144.13c/8e-96/---	PS00678/-/Trp-Asp (WD) repeats signature.	NA
Unigene6189_All	gi|380026367|ref|XP_003696923.1|/1.26049e-92/PREDICTED: ras-like protein 1-like [Apis florea] &gt;gi|571514556|ref|XP_006568839.1| PREDICTED: ras-like protein 1-like isoform X1 [Apis mellifera] &gt;gi|571514559|ref|XP_006568840.1| PREDICTED: ras-like protein 1-like isoform X2 [Apis mellifera] &gt;gi|572309778|ref|XP_006620669.1| PREDICTED: ras-like protein 1-like isoform X1 [Apis dorsata] &gt;gi|…	gi|350423555|ref|XM_003493470.1|/8e-46/PREDICTED: Bombus impatiens ras-like protein 1-like (LOC100748827), mRNA	sp|B4NJ72|RAS1_DROWI/3e-91/Ras-like protein 1 OS=Drosophila willistoni GN=Ras85D PE=3 SV=1	nvi:100114262/3e-93/NV12723; ras-like protein 1-like; K07827 GTPase KRas	SPAC17H9.09c/2e-56/---	PS51421/47.972/small GTPase Ras family profile.	NA
Unigene605_All	gi|646693501|gb|KDR07724.1|/1.90384e-62/Sideroflexin-2 [Zootermopsis nevadensis]	gi|193227491|emb|CU855942.4|/1e-22/Zebrafish DNA sequence from clone CH1073-90E4 in linkage group 21, complete sequence	sp|Q96NB2|SFXN2_HUMAN/5e-47/Sideroflexin-2 OS=Homo sapiens GN=SFXN2 PE=1 SV=2	smm:Smp_136960/1e-27/sideroflexin 123; K03351 anaphase-promoting complex subunit 4	NA	PTHR11153:SF14/1.5E-89/--	NA
Unigene5953_All	gi|646716104|gb|KDR19491.1|/1.60458e-29/hypothetical protein L798_06534 [Zootermopsis nevadensis]	gi|45237295|gb|AC136518.3|/6e-23/Mus musculus BAC clone RP23-304K22 from chromosome 16, complete sequence	sp|Q9BRJ6|CG050_HUMAN/3e-13/Uncharacterized protein C7orf50 OS=Homo sapiens GN=C7orf50 PE=1 SV=1	tca:656423/1e-10/similar to rac serine/threonine kinase; K04456 RAC serine/threonine-protein kinase [EC:2.7.11.1]	NA	PTHR22306/8.0E-22/--	NA
Unigene5931_All	gi|646716870|gb|KDR19936.1|/0/Serine/threonine-protein phosphatase PP1-beta catalytic subunit [Zootermopsis nevadensis]	gi|123858771|ref|NM_001004527.3|/5e-80/Danio rerio protein phosphatase 1, catalytic subunit, beta isozyme (ppp1cb), mRNA gi|95132429|gb|BC116539.1| Danio rerio protein phosphatase 1, catalytic subunit, beta isoform, mRNA (cDNA clone MGC:136442 IMAGE:7920509), complete cds	sp|Q5I085|PP1B_XENTR/0.0/Serine/threonine-protein phosphatase PP1-beta catalytic subunit OS=Xenopus tropicalis GN=ppp1cb PE=2 SV=1	tca:656485/0.0/similar to protein phosphatase 1, catalytic subunit, beta; K06269 protein phosphatase 1, catalytic subunit [EC:3.1.3.16]	YER133w/1e-153/---	PTHR11668/5.4E-271/--	NA
Unigene5565_All	gi|646695848|gb|KDR08523.1|/0/hypothetical protein L798_01043 [Zootermopsis nevadensis]	gi|449674457|ref|XM_004208137.1|/6e-11/PREDICTED: Hydra magnipapillata serine/threonine-protein kinase PLK1-like (LOC101236708), mRNA	sp|Q2TA25|PLK1_BOVIN/2e-173/Serine/threonine-protein kinase PLK1 OS=Bos taurus GN=PLK1 PE=2 SV=2	ame:413261/0.0/polo; serine/threonine-protein kinase polo; K06631 polo-like kinase 1 [EC:2.7.11.21]	ECU01g0630/2e-55/---	PS00108/-/Serine/Threonine protein kinases active-site signature.	NA
Unigene5321_All	gi|646702041|gb|KDR11477.1|/1.58077e-58/Cullin-1 [Zootermopsis nevadensis]	gi|488598279|ref|XM_004484232.1|/4e-10/PREDICTED: Dasypus novemcinctus cullin 1 (CUL1), mRNA	sp|Q9WTX6|CUL1_MOUSE/2e-48/Cullin-1 OS=Mus musculus GN=Cul1 PE=1 SV=1	ame:410565/6e-58/cullin-1-like; K03347 cullin 1	YDL132w/4e-11/---	PTHR11932/1.0E-48/--	NA
Unigene5263_All	gi|66500538|ref|XP_392119.2|/0/PREDICTED: uncharacterized protein LOC408577 [Apis mellifera]	gi|554850978|ref|XM_005935685.1|/4e-07/PREDICTED: Haplochromis burtoni phosphatidylinositol 3-kinase regulatory subunit gamma-like (LOC102303266), mRNA	sp|P27986|P85A_HUMAN/4e-128/Phosphatidylinositol 3-kinase regulatory subunit alpha OS=Homo sapiens GN=PIK3R1 PE=1 SV=2	ame:408577/0.0/phosphotidylinositol 3 kinase 21B ortholog; K02649 phosphoinositide-3-kinase, regulatory subunit	NA	PF00620/1.5E-26/RhoGAP domain	NA
Unigene5062_All	gi|646717479|gb|KDR20323.1|/0/Adenylate cyclase type 2 [Zootermopsis nevadensis]	gi|170073729|ref|XM_001870390.1|/5e-63/Culex quinquefasciatus adenylate cyclase, mRNA	sp|Q9VW60|ADCY2_DROME/0.0/Adenylate cyclase type 2 OS=Drosophila melanogaster GN=Ac76E PE=2 SV=3	api:100164066/0.0/adenylate cyclase type 2-like; K08042 adenylate cyclase 2 [EC:4.6.1.1]	all0661/4e-26/---	PTHR11920:SF16/7.8E-212/--	NA
Unigene504_All	gi|645028541|ref|XP_008208442.1|/1.62226e-71/PREDICTED: tetratricopeptide repeat protein 7B isoform X2 [Nasonia vitripennis]	NA	sp|Q86TV6|TTC7B_HUMAN/3e-41/Tetratricopeptide repeat protein 7B OS=Homo sapiens GN=TTC7B PE=1 SV=3	tgu:100223686/2e-08/cell division cycle protein 27; K03350 anaphase-promoting complex subunit 3	MTH68/4e-12/---	PS50005/7.464/TPR repeat profile.	NA
Unigene4498_All	gi|646720537|gb|KDR22217.1|/6.32398e-94/Calcium and integrin-binding protein 1 [Zootermopsis nevadensis]	gi|380011146|ref|XM_003689625.1|/6e-41/PREDICTED: Apis florea calcium and integrin-binding protein 1-like (LOC100868234), mRNA	sp|Q99828|CIB1_HUMAN/9e-45/Calcium and integrin-binding protein 1 OS=Homo sapiens GN=CIB1 PE=1 SV=4	smm:Smp_064950/9e-15/calcineurin B; K06268 protein phosphatase 3, regulatory subunit	YKL190w/2e-15/---	SM00054/2.1/EF-hand, calcium binding motif	biological_process:GO:0007229//integrin-mediated signaling pathway;molecular_function:GO:0005509//calcium ion binding;
Unigene4277_All	gi|307180396|gb|EFN68422.1|/9.9283e-156/Serine/threonine-protein kinase PLK2 [Camponotus floridanus]	gi|395510321|ref|XM_003759379.1|/6e-06/PREDICTED: Sarcophilus harrisii polo-like kinase 2 (PLK2), mRNA	sp|P53351|PLK2_MOUSE/3e-132/Serine/threonine-protein kinase PLK2 OS=Mus musculus GN=Plk2 PE=1 SV=1	nvi:100118436/1e-137/Plk3, NV15469, PLK2/3; polo-like kinase 3; K06631 polo-like kinase 1 [EC:2.7.11.21]	ECU01g0630/4e-47/---	PTHR24345/1.0E-218/--	NA
Unigene3793_All	gi|506968775|gb|AGM32731.1|/5.27888e-93/APC10 subunit of the anaphase-promoting complex (APC) [Coptotermes formosanus]	gi|506968774|gb|KC740907.1|/1e-47/Coptotermes formosanus clone CFSNI1135 APC10 subunit of the anaphase-promoting complex (APC) mRNA, complete cds	sp|Q9V831|APC10_DROME/8e-73/Anaphase-promoting complex subunit 10 OS=Drosophila melanogaster GN=APC10 PE=2 SV=2	nvi:100116985/5e-78/NV14255; anaphase-promoting complex subunit 10-like; K03357 anaphase-promoting complex subunit 10	SPBC1A4.01/2e-33/---	PS51284/36.573/DOC domain profile.	NA
Unigene3463_All	gi|646720041|gb|KDR21908.1|/0/Mitogen-activated protein kinase 1 [Zootermopsis nevadensis]	gi|332650261|gb|JF830802.1|/1e-101/Bemisia tabaci Erk1/2 (Erk1/2) mRNA, complete cds	sp|P26696|MK01_XENLA/2e-179/Mitogen-activated protein kinase 1 OS=Xenopus laevis GN=mapk1 PE=1 SV=3	tca:655225/0.0/similar to extracellular signal-regulated kinase; K04371 extracellular signal-regulated kinase 1/2 [EC:2.7.11.24]	YBL016w/7e-94/---	PTHR24055:SF161/1.8E-266/--	biological_process:GO:0000165//MAPK cascade;GO:0006468//protein phosphorylation;molecular_function:GO:0005524//ATP binding;GO:0004707//MAP kinase activity;
Unigene3334_All	gi|646714090|gb|KDR18183.1|/8.42756e-101/NFU1 iron-sulfur cluster scaffold-like protein, mitochondrial [Zootermopsis nevadensis]	gi|254832581|gb|AE014186.2|/3e-15/Plasmodium falciparum 3D7 chromosome 11, complete sequence	sp|B5DKJ8|NFU1_DROPS/4e-85/NFU1 iron-sulfur cluster scaffold homolog, mitochondrial OS=Drosophila pseudoobscura pseudoobscura GN=GA22888 PE=3 SV=1	nvi:100118571/2e-87/NV13733; serine/threonine-protein phosphatase 2A catalytic subunit alpha isoform-like; K04382 protein phosphatase 2 (formerly 2A), catalytic subunit [EC:3.1.3.16]	CC0062/8e-48/---	SM00932/2.2E-46/Scaffold protein Nfu/NifU N terminal	NA
Unigene333_All	gi|646710410|gb|KDR15929.1|/0/Anaphase-promoting complex subunit 2 [Zootermopsis nevadensis]	gi|195431480|ref|XM_002063732.1|/4e-09/Drosophila willistoni GK15727 (Dwil\GK15727), mRNA	sp|Q9UJX6|ANC2_HUMAN/1e-176/Anaphase-promoting complex subunit 2 OS=Homo sapiens GN=ANAPC2 PE=1 SV=1	nvi:100122387/0.0/NV16511; anaphase-promoting complex subunit 2-like; K03349 anaphase-promoting complex subunit 2	SPAC24H6.03/4e-10/---	PS50069/23.734/Cullin family profile.	NA
Unigene3293_All	gi|646716222|gb|KDR19551.1|/0/Dual specificity mitogen-activated protein kinase kinase dSOR1 [Zootermopsis nevadensis]	gi|462310588|gb|APGK01047273.1|/2e-67/Dendroctonus ponderosae Seq01047283, whole genome shotgun sequence	sp|Q24324|DSOR1_DROME/9e-166/Dual specificity mitogen-activated protein kinase kinase dSOR1 OS=Drosophila melanogaster GN=Dsor1 PE=1 SV=2	tca:661995/1e-170/similar to CG15793-PA; K04368 mitogen-activated protein kinase kinase 1 [EC:2.7.12.2]	YAR019c/1e-23/---	PTHR24360/8.3E-222/--	biological_process:GO:0006468//protein phosphorylation;molecular_function:GO:0004674//protein serine/threonine kinase activity;GO:0005524//ATP binding;
Unigene314_All	gi|646718924|gb|KDR21227.1|/2.72042e-159/Tetratricopeptide repeat protein 5 [Zootermopsis nevadensis]	NA	sp|Q8N0Z6|TTC5_HUMAN/1e-113/Tetratricopeptide repeat protein 5 OS=Homo sapiens GN=TTC5 PE=1 SV=2	rno:360643/2e-06/Cdc27; cell division cycle 27 homolog (S. cerevisiae); K03350 anaphase-promoting complex subunit 3	FN1787/1e-06/---	PTHR26312/9.0E-148/--	NA
Unigene29888_All	gi|669305497|gb|KFD49043.1|/1.57948e-22/hypothetical protein M513_10091 [Trichuris suis]	NA	sp|Q09575|YRD6_CAEEL/4e-09/Uncharacterized protein K02A2.6 OS=Caenorhabditis elegans GN=K02A2.6 PE=4 SV=1	spu:578716/8e-08/similar to zn-finger, CCHC type and RNA-directed DNA polymerase and Integrase, catalytic domain containing protein family member (1E419); K03364 cell division cycle 20-like protein 1, cofactor of APC complex	NA	NA	NA
Unigene2971_All	gi|646695969|gb|KDR08563.1|/0/Anaphase-promoting complex subunit 7 [Zootermopsis nevadensis]	gi|380023367|ref|XM_003695447.1|/1e-08/PREDICTED: Apis florea anaphase-promoting complex subunit 7-like (LOC100867576), mRNA	sp|Q9UJX3|APC7_HUMAN/6e-120/Anaphase-promoting complex subunit 7 OS=Homo sapiens GN=ANAPC7 PE=1 SV=4	ame:412712/0.0/APC7; anaphase promoting complex 7; K03354 anaphase-promoting complex subunit 7	MA1613/1e-09/---	SM00028/1.5/Tetratricopeptide repeats	NA
Unigene29136_All	gi|646705535|gb|KDR13200.1|/0/Anaphase-promoting complex subunit 4 [Zootermopsis nevadensis]	NA	sp|Q91W96|APC4_MOUSE/2e-101/Anaphase-promoting complex subunit 4 OS=Mus musculus GN=Anapc4 PE=1 SV=1	tca:659284/6e-155/similar to anaphase-promoting complex subunit 4; K03351 anaphase-promoting complex subunit 4	NA	PTHR13260/8.3E-159/--	NA
Unigene28192_All	gi|572309867|ref|XP_006620711.1|/1.38425e-70/PREDICTED: mitotic spindle assembly checkpoint protein MAD2A-like isoform X1 [Apis dorsata] &gt;gi|572309869|ref|XP_006620712.1| PREDICTED: mitotic spindle assembly checkpoint protein MAD2A-like isoform X2 [Apis dorsata]	NA	sp|Q9Z1B5|MD2L1_MOUSE/6e-51/Mitotic spindle assembly checkpoint protein MAD2A OS=Mus musculus GN=Mad2l1 PE=1 SV=2	nvi:100113849/1e-69/NV16131; mitotic spindle assembly checkpoint protein MAD2A-like; K02537 mitotic spindle assembly checkpoint protein MAD2	NA	PS50815/41.759/HORMA domain profile.	NA
Unigene27408_All	gi|572301169|ref|XP_006616646.1|/3.93402e-09/PREDICTED: aurora kinase A-like [Apis dorsata]	NA	sp|Q91820|AURAA_XENLA/2e-10/Aurora kinase A-A OS=Xenopus laevis GN=aurka-a PE=1 SV=1	ame:412271/2e-10/Stk6; serine/threonine protein kinase 6; K11481 aurora kinase A [EC:2.7.11.1]	NA	PTHR24350/3.3E-15/--	biological_process:GO:0046777//protein autophosphorylation;GO:0090307//spindle assembly involved in mitosis;GO:0018105//peptidyl-serine phosphorylation;GO:0051301//cell division;cellular_component:GO:0000922//spindle pole;GO:0005813//centrosome;GO:0005737//cytoplasm;GO:0005876//spindle microtubule;molecular_function:GO:0005524//ATP binding;GO:0019894//kinesin binding;GO:0008017//microtubule bindi…
Unigene26973_All	gi|646696946|gb|KDR08910.1|/0/hypothetical protein L798_00564, partial [Zootermopsis nevadensis]	gi|557768953|ref|XM_005184095.1|/2e-16/PREDICTED: Musca domestica anaphase-promoting complex subunit 1-like (LOC101894708), mRNA	sp|Q9H1A4|APC1_HUMAN/0.0/Anaphase-promoting complex subunit 1 OS=Homo sapiens GN=ANAPC1 PE=1 SV=1	ame:726728/0.0/ANAPC1; anaphase promoting complex subunit 1; K03348 anaphase-promoting complex subunit 1	NA	PTHR12827/0.0/--	NA
Unigene26972_All	gi|646696946|gb|KDR08910.1|/4.52115e-107/hypothetical protein L798_00564, partial [Zootermopsis nevadensis]	NA	sp|P53995|APC1_MOUSE/4e-62/Anaphase-promoting complex subunit 1 OS=Mus musculus GN=Anapc1 PE=2 SV=2	ame:726728/2e-88/ANAPC1; anaphase promoting complex subunit 1; K03348 anaphase-promoting complex subunit 1	NA	PTHR12827/1.9E-101/--	NA
Unigene26117_All	gi|646697523|gb|KDR09184.1|/2.55707e-117/G1/S-specific cyclin-E [Zootermopsis nevadensis]	gi|556725068|ref|XM_005958263.1|/6e-08/PREDICTED: Pantholops hodgsonii cyclin E1 (CCNE1), mRNA	sp|O15995|CCNE_HEMPU/2e-88/G1/S-specific cyclin-E OS=Hemicentrotus pulcherrimus GN=CYCE PE=2 SV=1	ame:411327/7e-95/CycE; G1/S-specific cyclin-E; K06626 cyclin E	YGR109c/1e-20/---	PF02984/3.5E-6/Cyclin, C-terminal domain	NA
Unigene2606_All	gi|393395418|gb|AFN08644.1|/0/heat shock protein 90 [Oxya chinensis]	gi|93278395|gb|AY445913.2|/0.0/Locusta migratoria heat shock protein 90 mRNA, complete cds	sp|Q9BLC5|HSP83_BOMMO/0.0/Heat shock protein 83 OS=Bombyx mori GN=Hsp83 PE=1 SV=1	ame:408928/0.0/Hsp90, Hsp83; heat shock protein 90; K04079 molecular chaperone HtpG	SPAC926.04c/0.0/---	PS00298/-/Heat shock hsp90 proteins family signature.	NA
Unigene2605_All	gi|91082507|ref|XP_973065.1|/2.72926e-157/PREDICTED: protein kinase DC2 [Tribolium castaneum] &gt;gi|270007546|gb|EFA03994.1| hypothetical protein TcasGA2_TC014143 [Tribolium castaneum]	gi|470393770|ref|XM_004334873.1|/3e-28/Acanthamoeba castellanii str. Neff serine/threonine kinase (ACA1_095580) mRNA, complete cds	sp|P16912|KDC2_DROME/2e-149/Protein kinase DC2 OS=Drosophila melanogaster GN=Pka-C3 PE=2 SV=2	tca:661839/1e-158/similar to CG6117-PA, isoform A; K04345 protein kinase A [EC:2.7.11.11]	SPAC17G8.14c_2/3e-55/---	PS00108/-/Serine/Threonine protein kinases active-site signature.	biological_process:GO:0006468//protein phosphorylation;molecular_function:GO:0004674//protein serine/threonine kinase activity;GO:0005524//ATP binding;
Unigene25709_All	gi|646717624|gb|KDR20415.1|/1.0076e-53/Cyclin-J-like protein [Zootermopsis nevadensis]	NA	sp|Q3TZI6|CCNJ_MOUSE/7e-36/Cyclin-J OS=Mus musculus GN=Ccnj PE=2 SV=2	rno:114494/7e-20/Ccna2; cyclin A2; K06627 cyclin A	YDL155w/3e-09/---	PF02984/4.1E-17/Cyclin, C-terminal domain	NA
Unigene2550_All	gi|307182241|gb|EFN69572.1|/0/Serine/threonine-protein phosphatase alpha-1 isoform [Camponotus floridanus]	gi|350415731|ref|XM_003490685.1|/1e-103/PREDICTED: Bombus impatiens serine/threonine-protein phosphatase PP1-gamma catalytic subunit-like (LOC100741071), mRNA	sp|Q6NVU2|PPIG_XENTR/0.0/Serine/threonine-protein phosphatase PP1-gamma catalytic subunit OS=Xenopus tropicalis GN=ppp1cc PE=2 SV=1	nvi:100117237/0.0/NV11905; serine/threonine-protein phosphatase alpha-1 isoform-like; K06269 protein phosphatase 1, catalytic subunit [EC:3.1.3.16]	YER133w/3e-155/---	PR00114/7.6E-96/Serine/threonine phosphatase family signature	molecular_function:GO:0004721//phosphoprotein phosphatase activity;
Unigene24711_All	gi|340382769|ref|XP_003389890.1|/6.22431e-70/PREDICTED: putative nuclease HARBI1-like [Amphimedon queenslandica]	NA	sp|B0BN95|HARB1_RAT/2e-11/Putative nuclease HARBI1 OS=Rattus norvegicus GN=Harbi1 PE=2 SV=1	hmg:100201878/2e-17/similar to serine/threonine protein kinase; K04365 B-Raf proto-oncogene serine/threonine-protein kinase [EC:2.7.11.1]	NA	PF13359/2.8E-17/DDE superfamily endonuclease	NA
Unigene2456_All	gi|307172386|gb|EFN63852.1|/4.67667e-88/S-phase kinase-associated protein 1 [Camponotus floridanus] &gt;gi|307199189|gb|EFN79876.1| S-phase kinase-associated protein 1 [Harpegnathos saltator] &gt;gi|332025844|gb|EGI66000.1| S-phase kinase-associated protein 1 [Acromyrmex echinatior]	gi|383851885|ref|XM_003701414.1|/6e-86/PREDICTED: Megachile rotundata S-phase kinase-associated protein 1-like (LOC100881125), mRNA	sp|Q71U00|SKP1_XENLA/3e-79/S-phase kinase-associated protein 1 OS=Xenopus laevis GN=skp1 PE=1 SV=3	ame:409234/2e-88/skp1, p19skp1, skpA; S-phase kinase-associated protein 1; K03094 S-phase kinase-associated protein 1	SPBC409.05/2e-45/---	PTHR11165/7.4E-103/--	biological_process:GO:0016310//phosphorylation;GO:0006511//ubiquitin-dependent protein catabolic process;molecular_function:GO:0016301//kinase activity;
Unigene23292_All	gi|572310884|ref|XP_006621183.1|/4.61487e-40/PREDICTED: F-box only protein 43-like isoform X1 [Apis dorsata]	NA	sp|Q4G163|FBX43_HUMAN/7e-20/F-box only protein 43 OS=Homo sapiens GN=FBXO43 PE=1 SV=3	gga:420245/1e-19/FBXO43; F-box protein 43; K10318 F-box protein 43	NA	PF00646/3.5E-5/F-box domain	NA
Unigene2189_All	gi|242010263|ref|XP_002425888.1|/0/serine/threonine-protein phosphatase 2A 56 kDa regulatory subunit delta isoform, putative [Pediculus humanus corporis] &gt;gi|212509864|gb|EEB13150.1| serine/threonine-protein phosphatase 2A 56 kDa regulatory subunit delta isoform, putative [Pediculus humanus corporis]	gi|558221455|ref|XM_006135947.1|/8e-70/PREDICTED: Pelodiscus sinensis protein phosphatase 2, regulatory subunit B', delta (PPP2R5D), transcript variant X2, mRNA	sp|Q28653|2A5D_RABIT/0.0/Serine/threonine-protein phosphatase 2A 56 kDa regulatory subunit delta isoform OS=Oryctolagus cuniculus GN=PPP2R5D PE=2 SV=1	ame:408949/0.0/serine/threonine-protein phosphatase 2A 56 kDa regulatory subunit delta isoform-like; K11584 protein phosphatase 2 (formerly 2A), regulatory subunit B'	YBR112c/7e-08/---	PS50103/13.441/Zinc finger C3H1-type profile.	biological_process:GO:0007165//signal transduction;cellular_component:GO:0000159//protein phosphatase type 2A complex;molecular_function:GO:0008601//protein phosphatase type 2A regulator activity;
Unigene21300_All	gi|646708003|gb|KDR14508.1|/4.55134e-62/Cell division cycle protein 20-like protein [Zootermopsis nevadensis]	NA	sp|Q54MZ3|CDC20_DICDI/2e-25/Anaphase-promoting complex subunit cdc20 OS=Dictyostelium discoideum GN=cdc20 PE=1 SV=1	xla:398044/2e-25/cdc20, X-FZY; cell division cycle 20 homolog; K03363 cell division cycle 20, cofactor of APC complex	SPAC144.13c/3e-22/---	PF00400/2.1E-4/WD domain, G-beta repeat	NA
Unigene20992_All	gi|646711969|gb|KDR16951.1|/1.82084e-54/Serine/threonine-protein kinase-transforming protein mos [Zootermopsis nevadensis]	NA	sp|Q9GRC0|MOS_PATPE/1e-32/Serine/threonine-protein kinase mos OS=Patiria pectinifera GN=mos PE=1 SV=1	tsp:Tsp_04914/2e-29/serine/threonine-protein kinase mos; K04367 proto-oncogene serine/threonine-protein kinase mos [EC:2.7.11.1]	MT0958_1/3e-15/---	PS00108/-/Serine/Threonine protein kinases active-site signature.	molecular_function:GO:0016772//transferase activity, transferring phosphorus-containing groups;
Unigene20982_All	gi|646723041|gb|KDR23813.1|/3.74506e-116/G2/mitotic-specific cyclin-A [Zootermopsis nevadensis]	gi|380020020|ref|XM_003693849.1|/1e-26/PREDICTED: Apis florea G2/mitotic-specific cyclin-A-like (LOC100865548), mRNA	sp|P47827|CCNA2_XENLA/2e-89/Cyclin-A2 OS=Xenopus laevis GN=ccna2 PE=2 SV=1	nvi:100116491/2e-100/cycA, NV14248; cyclin A; K06627 cyclin A	SPBC582.03/4e-42/---	PTHR10177:SF194/1.2E-143/--	NA
Unigene20809_All	gi|193620275|ref|XP_001943333.1|/8.45602e-101/PREDICTED: mitotic checkpoint serine/threonine-protein kinase BUB1-like [Acyrthosiphon pisum]	NA	sp|O43683|BUB1_HUMAN/5e-63/Mitotic checkpoint serine/threonine-protein kinase BUB1 OS=Homo sapiens GN=BUB1 PE=1 SV=1	api:100160600/4e-102/uncharacterized LOC100160600; K02178 checkpoint serine/threonine-protein kinase [EC:2.7.11.1]	slr0599/1e-07/---	PS50011/19.835/Protein kinase domain profile.	NA
Unigene20656_All	gi|646703498|gb|KDR12146.1|/1.00665e-129/Cell division control protein 2-like protein [Zootermopsis nevadensis]	gi|346705980|dbj|AK381961.1|/3e-11/Bombyx mori mRNA, clone: fdpe02C24	sp|P51958|CDK1_CARAU/5e-121/Cyclin-dependent kinase 1 OS=Carassius auratus GN=cdk1 PE=2 SV=1	ame:409590/6e-126/cyclin-dependent kinase 1-like; K02087 cyclin-dependent kinase 1 [EC:2.7.11.22 2.7.11.23]	ECU02g1450/4e-55/---	PF00069/1.8E-77/Protein kinase domain	biological_process:GO:0006468//protein phosphorylation;molecular_function:GO:0004674//protein serine/threonine kinase activity;GO:0005524//ATP binding;
Unigene205_All	gi|646693978|gb|KDR07856.1|/3.38367e-123/Mechanosensory protein 2 [Zootermopsis nevadensis]	gi|391346109|ref|XM_003747274.1|/2e-10/PREDICTED: Metaseiulus occidentalis mechanosensory protein 2-like (LOC100903954), mRNA	sp|Q9VZA4|BND7A_DROME/2e-100/Band 7 protein CG42540 OS=Drosophila melanogaster GN=CG42540 PE=2 SV=2	dpo:Dpse_GA14145/9e-24/GA14145 gene product from transcript GA14145-RA; K03364 cell division cycle 20-like protein 1, cofactor of APC complex	AF1420/2e-67/---	PS01270/-/Band 7 protein family signature.	cellular_component:GO:0016020//membrane;
Unigene20064_All	gi|242024687|ref|XP_002432758.1|/0/Ribosomal protein S6 kinase alpha-2, putative [Pediculus humanus corporis] &gt;gi|212518243|gb|EEB20020.1| Ribosomal protein S6 kinase alpha-2, putative [Pediculus humanus corporis]	gi|524948547|ref|XM_005074244.1|/4e-35/PREDICTED: Mesocricetus auratus ribosomal protein S6 kinase, 90kDa, polypeptide 3 (Rps6ka3), transcript variant X2, mRNA	sp|P51812|KS6A3_HUMAN/0.0/Ribosomal protein S6 kinase alpha-3 OS=Homo sapiens GN=RPS6KA3 PE=1 SV=1	api:100163709/0.0/ribosomal protein S6 kinase alpha-3-like; K04373 p90 ribosomal S6 kinase [EC:2.7.11.1]	SPAC17G8.14c_2/1e-62/---	SM00133/2.3E-20/Extension to Ser/Thr-type protein kinases	biological_process:GO:0006468//protein phosphorylation;molecular_function:GO:0000287//magnesium ion binding;GO:0004674//protein serine/threonine kinase activity;GO:0005524//ATP binding;
Unigene19356_All	gi|662207559|ref|XP_008477286.1|/4.16685e-32/PREDICTED: MATH and LRR domain-containing protein PFE0570w-like [Diaphorina citri]	NA	sp|A2AIV2|VIR_MOUSE/5e-25/Protein virilizer homolog OS=Mus musculus GN=Kiaa1429 PE=1 SV=1	nvi:100123129/3e-16/CDC27, NV10210; cell division cycle 27 homolog (S. cerevisiae); K03350 anaphase-promoting complex subunit 3	NA	PTHR23185/5.6E-38/--	NA
Unigene19132_All	gi|242024930|ref|XP_002432879.1|/2.08551e-26/anaphase-promoting complex subunit, putative [Pediculus humanus corporis] &gt;gi|212518388|gb|EEB20141.1| anaphase-promoting complex subunit, putative [Pediculus humanus corporis]	NA	sp|Q9H1A4|APC1_HUMAN/3e-16/Anaphase-promoting complex subunit 1 OS=Homo sapiens GN=ANAPC1 PE=1 SV=1	ame:726728/8e-17/ANAPC1; anaphase promoting complex subunit 1; K03348 anaphase-promoting complex subunit 1	NA	PTHR12827/1.4E-19/--	NA
Unigene18760_All	gi|675370278|gb|KFM63180.1|/3.31109e-45/Protein virilizer-like protein, partial [Stegodyphus mimosarum]	NA	sp|Q69YN4|VIR_HUMAN/2e-28/Protein virilizer homolog OS=Homo sapiens GN=KIAA1429 PE=1 SV=2	nvi:100123129/2e-20/CDC27, NV10210; cell division cycle 27 homolog (S. cerevisiae); K03350 anaphase-promoting complex subunit 3	NA	PTHR23185:SF0/5.2E-57/--	NA
Unigene18529_All	gi|389615387|dbj|BAM20669.1|/1.97193e-54/cullin protein, partial [Papilio polytes]	NA	sp|Q5R4G6|CUL1_PONAB/2e-52/Cullin-1 OS=Pongo abelii GN=CUL1 PE=2 SV=1	nvi:100123219/8e-55/CUL1, NV11729; cullin 1; K03347 cullin 1	SPAC17G6.12/4e-32/---	PTHR11932:SF19/1.3E-70/--	NA
Unigene17737_All	gi|328723480|ref|XP_001951178.2|/3.40536e-59/PREDICTED: separin [Acyrthosiphon pisum]	NA	sp|Q14674|ESPL1_HUMAN/3e-30/Separin OS=Homo sapiens GN=ESPL1 PE=1 SV=3	api:100162113/1e-51/separin-like; K02365 separase [EC:3.4.22.49]	SPCC5E4.04/4e-24/---	PF03568/1.4E-59/Peptidase family C50	NA
Unigene16425_All	gi|646710423|gb|KDR15942.1|/0/hypothetical protein L798_09869, partial [Zootermopsis nevadensis]	gi|557782636|ref|XM_005190873.1|/8e-19/PREDICTED: Musca domestica structural maintenance of chromosomes protein 3-like (LOC101890560), mRNA	sp|O93309|SMC3_XENLA/3e-176/Structural maintenance of chromosomes protein 3 OS=Xenopus laevis GN=smc3 PE=1 SV=2	tca:655906/0.0/similar to CG9802-PA, isoform A; K06669 structural maintenance of chromosome 3 (chondroitin sulfate proteoglycan 6)	SPAC10F6.09c/1e-96/---	SM00968/9.8E-26/SMC proteins Flexible Hinge Domain	biological_process:GO:0030261//chromosome condensation;GO:0006281//DNA repair;GO:0007062//sister chromatid cohesion;GO:0006310//DNA recombination;cellular_component:GO:0005634//nucleus;GO:0005694//chromosome;molecular_function:GO:0005524//ATP binding;
Unigene1622_All	gi|506967995|gb|AGM32341.1|/9.54008e-63/troponin C-like protein [Coptotermes formosanus]	gi|153928141|dbj|AK283862.1|/4e-31/Gryllus bimaculatus mRNA, GBcontig30723	sp|P15159|TNNC_TACTR/6e-45/Troponin C OS=Tachypleus tridentatus PE=1 SV=1	ptr:456153/1e-28/CALM3; calmodulin 3 (phosphorylase kinase, delta); K02183 calmodulin	SPAC3A12.14/4e-22/---	PS50222/11.975/EF-hand calcium-binding domain profile.	molecular_function:GO:0005509//calcium ion binding;
Unigene1540_All	gi|359843276|gb|AEV89773.1|/8.5642e-140/14-3-3 protein epsilon [Schistocerca gregaria]	gi|359843275|gb|HQ851395.1|/0.0/Schistocerca gregaria 14-3-3 protein epsilon mRNA, complete cds	sp|P92177|1433E_DROME/4e-128/14-3-3 protein epsilon OS=Drosophila melanogaster GN=14-3-3epsilon PE=1 SV=2	nvi:100114066/1e-135/NV17545; 14-3-3 protein epsilon-like; K06630 tyrosine 3-monooxygenase/tryptophan 5-monooxygenase activation protein	YDR099w/2e-101/---	PF00244/1.4E-117/14-3-3 protein	molecular_function:GO:0019904//protein domain specific binding;
Unigene14777_All	gi|642914739|ref|XP_008190332.1|/1.27387e-89/PREDICTED: anaphase-promoting complex subunit 5 [Tribolium castaneum]	NA	sp|Q5RE52|APC5_PONAB/5e-56/Anaphase-promoting complex subunit 5 OS=Pongo abelii GN=ANAPC5 PE=2 SV=1	ame:410290/1e-80/anaphase-promoting complex subunit 5-like; K03352 anaphase-promoting complex subunit 5	NA	PTHR12830/7.2E-79/--	NA
Unigene14776_All	gi|357612401|gb|EHJ67970.1|/3.95623e-46/hypothetical protein KGM_08452 [Danaus plexippus]	NA	sp|Q5RE52|APC5_PONAB/2e-28/Anaphase-promoting complex subunit 5 OS=Pongo abelii GN=ANAPC5 PE=2 SV=1	ame:410290/4e-40/anaphase-promoting complex subunit 5-like; K03352 anaphase-promoting complex subunit 5	NA	PTHR12830/1.2E-31/--	NA
Unigene1225_All	gi|571513743|ref|XP_006568280.1|/2.49022e-60/PREDICTED: RING-box protein 1A isoform X1 [Apis mellifera] &gt;gi|572263409|ref|XP_006609915.1| PREDICTED: RING-box protein 1A-like isoform X1 [Apis dorsata]	gi|159146788|gb|EU101723.1|/4e-49/Haliotis diversicolor supertexta RING-box protein mRNA, complete cds	sp|Q9W5E1|RBX1A_DROME/5e-56/RING-box protein 1A OS=Drosophila melanogaster GN=Roc1a PE=1 SV=1	cqu:CpipJ_CPIJ012886/4e-58/RING-box protein 1A; K03868 RING-box protein 1	SPAC23H4.18c/3e-47/---	PTHR11210/2.0E-81/--	molecular_function:GO:0008270//zinc ion binding;
Unigene11952_All	gi|646705715|gb|KDR13274.1|/1.12516e-77/Mitotic checkpoint serine/threonine-protein kinase BUB1 [Zootermopsis nevadensis]	NA	sp|Q9Z1S0|BUB1B_MOUSE/7e-44/Mitotic checkpoint serine/threonine-protein kinase BUB1 beta OS=Mus musculus GN=Bub1b PE=1 SV=2	api:100160600/1e-64/uncharacterized LOC100160600; K02178 checkpoint serine/threonine-protein kinase [EC:2.7.11.1]	NA	PF08311/7.1E-38/Mad3/BUB1 homology region 1	NA
Unigene11484_All	gi|646704404|gb|KDR12607.1|/1.25075e-111/G2/mitotic-specific cyclin-B3 [Zootermopsis nevadensis]	NA	sp|Q9I7I0|CCNB3_DROME/3e-91/G2/mitotic-specific cyclin-B3 OS=Drosophila melanogaster GN=CycB3 PE=1 SV=1	nvi:100122822/1e-111/cycB3, NV16541; cyclin B3; K05868 cyclin B	SPBC582.03/2e-45/---	PS51038/8.337/BAH domain profile.	NA
Unigene1132_All	gi|646716491|gb|KDR19729.1|/0/F-box/WD repeat-containing protein 1A [Zootermopsis nevadensis]	gi|350397051|ref|XM_003484706.1|/8e-64/PREDICTED: Bombus impatiens F-box/WD repeat-containing protein 1A-like (LOC100744475), mRNA	sp|Q91854|TRCB_XENLA/0.0/Beta-TrCP OS=Xenopus laevis GN=fbxw1 PE=2 SV=1	ame:551517/0.0/slmb; supernumerary limbs; K03362 F-box and WD-40 domain protein 1/11	all0283_3/2e-32/---	PS00678/-/Trp-Asp (WD) repeats signature.	NA
Unigene1117_All	gi|340728011|ref|XP_003402326.1|/0/PREDICTED: fizzy-related protein homolog [Bombus terrestris]	gi|383856404|ref|XM_003703651.1|/3e-49/PREDICTED: Megachile rotundata fizzy-related protein homolog (LOC100880194), mRNA	sp|Q9R1K5|FZR_MOUSE/0.0/Fizzy-related protein homolog OS=Mus musculus GN=Fzr1 PE=1 SV=1	nvi:100117139/0.0/fzr, CDC20, NV10012, rap; fizzy/CDC20-related protein; K03364 cell division cycle 20-like protein 1, cofactor of APC complex	SPAC144.13c/2e-103/---	PS50082/14.418/Trp-Asp (WD) repeats profile.	NA
Unigene10947_All	gi|340382769|ref|XP_003389890.1|/7.75026e-93/PREDICTED: putative nuclease HARBI1-like [Amphimedon queenslandica]	gi|438688219|emb|HF567762.1|/2e-14/Phelsuma guimbeaui microsatellite DNA locus Pgu306, isolate PG_15ii_ 04_03, clone 06_E03	sp|Q17QR8|HARB1_BOVIN/3e-11/Putative nuclease HARBI1 OS=Bos taurus GN=HARBI1 PE=2 SV=1	hmg:100201878/1e-14/similar to serine/threonine protein kinase; K04365 B-Raf proto-oncogene serine/threonine-protein kinase [EC:2.7.11.1]	NA	PTHR22930/4.8E-135/--	NA
Unigene10868_All	gi|646692817|gb|KDR07528.1|/8.11329e-153/Cytoplasmic polyadenylation element-binding protein 1-A [Zootermopsis nevadensis]	gi|557325844|ref|XM_006035856.1|/3e-16/PREDICTED: Alligator sinensis cytoplasmic polyadenylation element binding protein 1 (CPEB1), transcript variant X3, mRNA	sp|Q52KN7|CPE1B_XENLA/2e-108/Cytoplasmic polyadenylation element-binding protein 1-B OS=Xenopus laevis GN=cpeb1-b PE=2 SV=1	tca:661956/8e-128/orb; oo18 RNA-binding protein; K02602 oo18 RNA-binding protein	NA	PTHR12566/1.4E-179/--	NA
CL741.Contig2_All	gi|646708580|gb|KDR14829.1|/1.07186e-135/Reticulocalbin-2 [Zootermopsis nevadensis]	gi|380029671|ref|XM_003698443.1|/4e-09/PREDICTED: Apis florea reticulocalbin-2-like (LOC100867421), mRNA	sp|Q62703|RCN2_RAT/8e-61/Reticulocalbin-2 OS=Rattus norvegicus GN=Rcn2 PE=1 SV=2	mdo:100015722/5e-10/calmodulin-like; K02183 calmodulin	SPAC3A12.14/4e-08/---	PS50222/9.66/EF-hand calcium-binding domain profile.	NA
CL741.Contig1_All	gi|646708580|gb|KDR14829.1|/1.14334e-117/Reticulocalbin-2 [Zootermopsis nevadensis]	gi|89191713|dbj|AB251930.1|/3e-06/Podisma kanoi DNA, microsatellite locus Pk-04	sp|J3S9D9|RCN2V_CROAD/6e-57/Reticulocalbin-2 OS=Crotalus adamanteus PE=1 SV=1	mdo:100015722/3e-10/calmodulin-like; K02183 calmodulin	SPAC3A12.14/2e-08/---	PS50222/7.791/EF-hand calcium-binding domain profile.	molecular_function:GO:0005509//calcium ion binding;
CL543.Contig2_All	gi|646712529|gb|KDR17261.1|/0/Tetratricopeptide repeat protein 7B [Zootermopsis nevadensis]	gi|380022700|ref|XM_003695129.1|/6e-15/PREDICTED: Apis florea tetratricopeptide repeat protein 7B-like (LOC100865739), mRNA	sp|Q86TV6|TTC7B_HUMAN/2e-162/Tetratricopeptide repeat protein 7B OS=Homo sapiens GN=TTC7B PE=1 SV=3	tgu:100223686/6e-09/cell division cycle protein 27; K03350 anaphase-promoting complex subunit 3	MA1613/4e-12/---	PF13414/9.3E-7/TPR repeat	NA
CL543.Contig1_All	gi|646712529|gb|KDR17261.1|/0/Tetratricopeptide repeat protein 7B [Zootermopsis nevadensis]	gi|380022700|ref|XM_003695129.1|/5e-15/PREDICTED: Apis florea tetratricopeptide repeat protein 7B-like (LOC100865739), mRNA	sp|Q86TV6|TTC7B_HUMAN/5e-141/Tetratricopeptide repeat protein 7B OS=Homo sapiens GN=TTC7B PE=1 SV=3	tgu:100223686/6e-09/cell division cycle protein 27; K03350 anaphase-promoting complex subunit 3	MA1613/4e-12/---	PF13181/0.068/Tetratricopeptide repeat	NA
CL3292.Contig2_All	gi|328791813|ref|XP_624567.3|/0/PREDICTED: cell division cycle protein 20 homolog isoform X2 [Apis mellifera]	gi|340708920|ref|XM_003393017.1|/1e-11/PREDICTED: Bombus terrestris cell division cycle protein 20 homolog (LOC100648309), mRNA	sp|Q9JJ66|CDC20_MOUSE/5e-159/Cell division cycle protein 20 homolog OS=Mus musculus GN=Cdc20 PE=1 SV=2	ame:552186/0.0/fzy; fizzy; K03363 cell division cycle 20, cofactor of APC complex	SPAC144.13c/2e-90/---	PS50082/15.02/Trp-Asp (WD) repeats profile.	NA
CL3292.Contig1_All	gi|328791813|ref|XP_624567.3|/0/PREDICTED: cell division cycle protein 20 homolog isoform X2 [Apis mellifera]	gi|340708920|ref|XM_003393017.1|/1e-11/PREDICTED: Bombus terrestris cell division cycle protein 20 homolog (LOC100648309), mRNA	sp|Q9JJ66|CDC20_MOUSE/4e-159/Cell division cycle protein 20 homolog OS=Mus musculus GN=Cdc20 PE=1 SV=2	ame:552186/0.0/fzy; fizzy; K03363 cell division cycle 20, cofactor of APC complex	SPAC144.13c/1e-90/---	PF00400/4.4E-8/WD domain, G-beta repeat	NA
CL3219.Contig1_All	gi|328710225|ref|XP_003244198.1|/6.83818e-86/PREDICTED: uncharacterized protein LOC100573332 [Acyrthosiphon pisum]	NA	sp|Q17QR8|HARB1_BOVIN/5e-07/Putative nuclease HARBI1 OS=Bos taurus GN=HARBI1 PE=2 SV=1	hmg:100201878/1e-15/similar to serine/threonine protein kinase; K04365 B-Raf proto-oncogene serine/threonine-protein kinase [EC:2.7.11.1]	NA	PTHR22930/6.1E-100/--	NA
CL3104.Contig2_All	gi|646716107|gb|KDR19494.1|/6.47293e-49/Anaphase-promoting complex subunit 11 [Zootermopsis nevadensis]	gi|239788138|dbj|AK340096.1|/9e-23/Acyrthosiphon pisum ACYPI006701 mRNA, clone: 330M21, complete cds, full-insert cDNA sequence based on the ESTs (5'-EST:FF308025, 3'-EST:FF309480)	sp|Q9CPX9|APC11_MOUSE/3e-45/Anaphase-promoting complex subunit 11 OS=Mus musculus GN=Anapc11 PE=3 SV=1	ame:726396/8e-47/anaphase-promoting complex subunit 11-like; K03358 anaphase-promoting complex subunit 11	SPAC343.03/8e-24/---	NA	biological_process:GO:0016567//protein ubiquitination;cellular_component:GO:0005680//anaphase-promoting complex;molecular_function:GO:0008270//zinc ion binding;GO:0004842//ubiquitin-protein transferase activity;
CL3104.Contig1_All	gi|646716107|gb|KDR19494.1|/2.14047e-49/Anaphase-promoting complex subunit 11 [Zootermopsis nevadensis]	gi|239788138|dbj|AK340096.1|/6e-23/Acyrthosiphon pisum ACYPI006701 mRNA, clone: 330M21, complete cds, full-insert cDNA sequence based on the ESTs (5'-EST:FF308025, 3'-EST:FF309480)	sp|Q9CPX9|APC11_MOUSE/1e-45/Anaphase-promoting complex subunit 11 OS=Mus musculus GN=Anapc11 PE=3 SV=1	ame:726396/3e-47/anaphase-promoting complex subunit 11-like; K03358 anaphase-promoting complex subunit 11	SPAC343.03/4e-24/---	NA	biological_process:GO:0016567//protein ubiquitination;cellular_component:GO:0005680//anaphase-promoting complex;molecular_function:GO:0008270//zinc ion binding;GO:0004842//ubiquitin-protein transferase activity;
CL3058.Contig2_All	gi|340709584|ref|XP_003393385.1|/2.14317e-116/PREDICTED: serine/threonine-protein kinase 6-like [Bombus terrestris]	gi|395506804|ref|XM_003757672.1|/6e-07/PREDICTED: Sarcophilus harrisii aurora kinase A (AURKA), mRNA	sp|Q91820|AURAA_XENLA/2e-112/Aurora kinase A-A OS=Xenopus laevis GN=aurka-a PE=1 SV=1	ame:412271/1e-117/Stk6; serine/threonine protein kinase 6; K11481 aurora kinase A [EC:2.7.11.1]	ECU01g0630/6e-37/---	PTHR24350/8.2E-200/--	NA
CL3058.Contig1_All	gi|350401071|ref|XP_003486042.1|/1.95077e-116/PREDICTED: aurora kinase A-like [Bombus impatiens]	gi|395506804|ref|XM_003757672.1|/6e-07/PREDICTED: Sarcophilus harrisii aurora kinase A (AURKA), mRNA	sp|Q91820|AURAA_XENLA/2e-112/Aurora kinase A-A OS=Xenopus laevis GN=aurka-a PE=1 SV=1	ame:412271/1e-117/Stk6; serine/threonine protein kinase 6; K11481 aurora kinase A [EC:2.7.11.1]	ECU01g0630/5e-37/---	PTHR24350/8.2E-200/--	NA
CL2980.Contig3_All	gi|646702041|gb|KDR11477.1|/0/Cullin-1 [Zootermopsis nevadensis]	gi|380022017|ref|XM_003694804.1|/8e-61/PREDICTED: Apis florea cullin-1-like (LOC100872133), mRNA	sp|Q9WTX6|CUL1_MOUSE/0.0/Cullin-1 OS=Mus musculus GN=Cul1 PE=1 SV=1	ame:410565/0.0/cullin-1-like; K03347 cullin 1	SPAC17G6.12/9e-160/---	PF10557/4.5E-28/Cullin protein neddylation domain	NA
CL2583.Contig2_All	gi|641654841|ref|XP_008179369.1|/0/PREDICTED: LOW QUALITY PROTEIN: serine/threonine-protein kinase 10-like [Acyrthosiphon pisum]	gi|383861056|ref|XM_003705955.1|/4e-44/PREDICTED: Megachile rotundata uncharacterized LOC100883185, transcript variant 2 (LOC100883185), mRNA	sp|O55092|SLK_CAVPO/2e-168/STE20-like serine/threonine-protein kinase OS=Cavia porcellus GN=SLK PE=1 SV=1	nvi:100119808/0.0/NV18009; STE20-like serine/threonine-protein kinase-like; K08836 STE20-like kinase [EC:2.7.11.1]	YAR019c/6e-23/---	PF12474/2.2E-32/Polo kinase kinase	NA
CL2583.Contig1_All	gi|607304333|gb|EZA45580.1|/0/Sterile20-like protein [Microplitis demolitor]	gi|383861056|ref|XM_003705955.1|/3e-32/PREDICTED: Megachile rotundata uncharacterized LOC100883185, transcript variant 2 (LOC100883185), mRNA	sp|O55092|SLK_CAVPO/4e-153/STE20-like serine/threonine-protein kinase OS=Cavia porcellus GN=SLK PE=1 SV=1	nvi:100119808/0.0/NV18009; STE20-like serine/threonine-protein kinase-like; K08836 STE20-like kinase [EC:2.7.11.1]	YAR019c/2e-14/---	PTHR24361/5.2E-289/--	NA
CL2573.Contig2_All	gi|675390416|gb|KFM83313.1|/9.983e-41/putative nuclease HARBI1, partial [Stegodyphus mimosarum]	NA	NA	hmg:100201878/7e-11/similar to serine/threonine protein kinase; K04365 B-Raf proto-oncogene serine/threonine-protein kinase [EC:2.7.11.1]	NA	NA	NA
CL2321.Contig1_All	gi|646715004|gb|KDR18760.1|/2.12985e-68/Calmodulin-like protein 4 [Zootermopsis nevadensis]	gi|383858566|ref|XM_003704724.1|/9e-06/PREDICTED: Megachile rotundata calmodulin-like protein 4-like (LOC100880647), mRNA	sp|Q3T0E8|CALL4_BOVIN/5e-25/Calmodulin-like protein 4 OS=Bos taurus GN=CALML4 PE=2 SV=1	smm:Smp_026560.2/4e-19/calmodulin; K02183 calmodulin	SPAC3A12.14/4e-17/---	PTHR23050:SF118/2.6E-40/--	NA
CL2200.Contig1_All	gi|646699711|gb|KDR10209.1|/1.67696e-63/Sideroflexin-1 [Zootermopsis nevadensis]	gi|395505119|ref|XM_003756845.1|/1e-24/PREDICTED: Sarcophilus harrisii sideroflexin 1 (SFXN1), mRNA	sp|B2LU20|SFXN1_SHEEP/3e-55/Sideroflexin-1 OS=Ovis aries GN=SFXN1 PE=2 SV=1	smm:Smp_136960/3e-47/sideroflexin 123; K03351 anaphase-promoting complex subunit 4	NA	PTHR11153:SF8/1.9E-103/--	biological_process:GO:0055085//transmembrane transport;GO:0006812//cation transport;cellular_component:GO:0016020//membrane;molecular_function:GO:0008324//cation transmembrane transporter activity;
CL1952.Contig2_All	gi|512898945|ref|XP_004924522.1|/0/PREDICTED: serine/threonine-protein phosphatase 2A 56 kDa regulatory subunit epsilon isoform-like isoform X1 [Bombyx mori] &gt;gi|512898949|ref|XP_004924523.1| PREDICTED: serine/threonine-protein phosphatase 2A 56 kDa regulatory subunit epsilon isoform-like isoform X2 [Bombyx mori]	gi|380026054|ref|XM_003696729.1|/4e-51/PREDICTED: Apis florea serine/threonine-protein phosphatase 2A 56 kDa regulatory subunit alpha isoform-like (LOC100867941), mRNA	sp|Q16537|2A5E_HUMAN/0.0/Serine/threonine-protein phosphatase 2A 56 kDa regulatory subunit epsilon isoform OS=Homo sapiens GN=PPP2R5E PE=1 SV=1	tca:659798/0.0/similar to widerborst CG5643-PC; K11584 protein phosphatase 2 (formerly 2A), regulatory subunit B'	NA	PTHR10257/0.0/--	biological_process:GO:0007165//signal transduction;cellular_component:GO:0000159//protein phosphatase type 2A complex;molecular_function:GO:0008601//protein phosphatase type 2A regulator activity;
CL1952.Contig1_All	gi|512898945|ref|XP_004924522.1|/0/PREDICTED: serine/threonine-protein phosphatase 2A 56 kDa regulatory subunit epsilon isoform-like isoform X1 [Bombyx mori] &gt;gi|512898949|ref|XP_004924523.1| PREDICTED: serine/threonine-protein phosphatase 2A 56 kDa regulatory subunit epsilon isoform-like isoform X2 [Bombyx mori]	gi|380026054|ref|XM_003696729.1|/4e-51/PREDICTED: Apis florea serine/threonine-protein phosphatase 2A 56 kDa regulatory subunit alpha isoform-like (LOC100867941), mRNA	sp|Q16537|2A5E_HUMAN/0.0/Serine/threonine-protein phosphatase 2A 56 kDa regulatory subunit epsilon isoform OS=Homo sapiens GN=PPP2R5E PE=1 SV=1	tca:659798/0.0/similar to widerborst CG5643-PC; K11584 protein phosphatase 2 (formerly 2A), regulatory subunit B'	NA	PTHR10257/0.0/--	biological_process:GO:0007165//signal transduction;cellular_component:GO:0000159//protein phosphatase type 2A complex;molecular_function:GO:0008601//protein phosphatase type 2A regulator activity;
CL1692.Contig2_All	gi|340382769|ref|XP_003389890.1|/1.91405e-76/PREDICTED: putative nuclease HARBI1-like [Amphimedon queenslandica]	NA	sp|Q17QR8|HARB1_BOVIN/4e-09/Putative nuclease HARBI1 OS=Bos taurus GN=HARBI1 PE=2 SV=1	hmg:100201878/6e-10/similar to serine/threonine protein kinase; K04365 B-Raf proto-oncogene serine/threonine-protein kinase [EC:2.7.11.1]	NA	PF13613/2.1E-6/Helix-turn-helix of DDE superfamily endonuclease	NA
CL1362.Contig3_All	gi|646704100|gb|KDR12455.1|/8.67096e-78/G2/mitotic-specific cyclin-B [Zootermopsis nevadensis]	NA	sp|P13952|CCNB_SPISO/2e-65/G2/mitotic-specific cyclin-B OS=Spisula solidissima PE=2 SV=1	nvi:100122223/4e-74/cycB, NV11968; cyclin B; K05868 cyclin B	SPBC582.03/1e-44/---	PF00134/1.2E-35/Cyclin, N-terminal domain	NA
CL1362.Contig1_All	gi|383856138|ref|XP_003703567.1|/2.12492e-76/PREDICTED: uncharacterized protein LOC100883735 [Megachile rotundata]	NA	sp|P24862|CCNB_PATVU/1e-65/G2/mitotic-specific cyclin-B OS=Patella vulgata PE=2 SV=1	nvi:100122223/3e-73/cycB, NV11968; cyclin B; K05868 cyclin B	SPBC582.03/1e-43/---	PF02984/7.1E-29/Cyclin, C-terminal domain	NA
CL1037.Contig2_All	gi|646703498|gb|KDR12146.1|/3.11493e-133/Cell division control protein 2-like protein [Zootermopsis nevadensis]	gi|380030751|ref|XM_003698958.1|/6e-14/PREDICTED: Apis florea cyclin-dependent kinase 1-like, transcript variant 3 (LOC100867345), mRNA	sp|P51958|CDK1_CARAU/2e-121/Cyclin-dependent kinase 1 OS=Carassius auratus GN=cdk1 PE=2 SV=1	nvi:100116857/1e-130/Cdk1, NV11863, cdc2; cyclin dependent kinase 1; K02087 cyclin-dependent kinase 1 [EC:2.7.11.22 2.7.11.23]	ECU02g1450/1e-53/---	PS00107/-/Protein kinases ATP-binding region signature.	NA
CL1037.Contig1_All	gi|646703498|gb|KDR12146.1|/2.93331e-133/Cell division control protein 2-like protein [Zootermopsis nevadensis]	gi|380030751|ref|XM_003698958.1|/6e-14/PREDICTED: Apis florea cyclin-dependent kinase 1-like, transcript variant 3 (LOC100867345), mRNA	sp|P51958|CDK1_CARAU/1e-121/Cyclin-dependent kinase 1 OS=Carassius auratus GN=cdk1 PE=2 SV=1	nvi:100116857/1e-130/Cdk1, NV11863, cdc2; cyclin dependent kinase 1; K02087 cyclin-dependent kinase 1 [EC:2.7.11.22 2.7.11.23]	ECU02g1450/1e-53/---	PS00107/-/Protein kinases ATP-binding region signature.	NA

## Sheet: flight behavior and adult locom
CL949.Contig1_All	gi|91080533|ref|XP_972324.1|/0/PREDICTED: alpha-actinin, sarcomeric isoform X2 [Tribolium castaneum]	gi|442614869|ref|NM_001201604.2|/0.0/Drosophila melanogaster alpha actinin (Actn), transcript variant I, mRNA	sp|P18091|ACTN_DROME/0.0/Alpha-actinin, sarcomeric OS=Drosophila melanogaster GN=Actn PE=1 SV=2	tca:661042/0.0/similar to CG4376-PB, isoform B; K05699 actinin alpha	SPAC15A10.08/4e-77/---	PS00018/-/EF-hand calcium-binding domain.	biological_process:GO:0007629//flight behavior;GO:0031532//actin cytoskeleton reorganization;GO:0051764//actin crosslink formation;GO:0045214//sarcomere organization;GO:0007016//cytoskeletal anchoring at plasma membrane;GO:0051017//actin filament bundle assembly;cellular_component:GO:0005925//focal adhesion;GO:0030018//Z disc;molecular_function:GO:0051015//actin filament binding;GO:0005509//calci…
CL949.Contig2_All	gi|91080533|ref|XP_972324.1|/0/PREDICTED: alpha-actinin, sarcomeric isoform X2 [Tribolium castaneum]	gi|442614869|ref|NM_001201604.2|/0.0/Drosophila melanogaster alpha actinin (Actn), transcript variant I, mRNA	sp|P18091|ACTN_DROME/0.0/Alpha-actinin, sarcomeric OS=Drosophila melanogaster GN=Actn PE=1 SV=2	tca:661042/0.0/similar to CG4376-PB, isoform B; K05699 actinin alpha	SPAC15A10.08/4e-77/---	PS00018/-/EF-hand calcium-binding domain.	biological_process:GO:0007629//flight behavior;GO:0031532//actin cytoskeleton reorganization;GO:0051764//actin crosslink formation;GO:0045214//sarcomere organization;GO:0007016//cytoskeletal anchoring at plasma membrane;GO:0051017//actin filament bundle assembly;cellular_component:GO:0005925//focal adhesion;GO:0030018//Z disc;molecular_function:GO:0051015//actin filament binding;GO:0005509//calci…
