# Supplementary material for: De Novo Assembly and Characterization of the Xenocatantops brachycerus Transcriptome
Source: Int J Mol Sci. 2018 Feb 8;19(2):520. doi: 10.3390/ijms19020520 (PMC5855742; doi:10.3390/ijms19020520)
Supplement: Supplementary file 1 [file ijms-19-00520-s001.zip › supplementary file/Table S9.xlsx]

## Sheet: juvenile hormone
Unigene	Nr	Nt	Swissprot	KEGG	COG	Interpro	GO
CL2982.Contig1_All	gi|506965520|gb|AGM32112.1|/1.27353e-98/juvenile hormone binding protein domain protein [Coptotermes formosanus]	gi|506965519|gb|KC632298.1|/7e-34/Coptotermes formosanus clone CFSNI1707 juvenile hormone binding protein domain protein mRNA, complete cds	sp|O76879|CCCP_DROME/4e-12/Circadian clock-controlled protein OS=Drosophila melanogaster GN=anon-3B1.2 PE=2 SV=2	ptr:450139/9e-09/HSPA2; heat shock 70kDa protein 2; K03283 heat shock 70kDa protein 1/8	NA	PTHR11008:SF17/6.0E-114/--	NA
Unigene9727_All	gi|1710156|gb|AAC47391.1|/0/juvenile hormone binding protein [Locusta migratoria]	gi|1658156|gb|U74469.1|LMU74469/0.0/Locusta migratoria juvenile hormone binding protein mRNA, complete cds	sp|Q25641|CRPI_PERAM/5e-96/Allergen Cr-PI OS=Periplaneta americana PE=1 SV=1	dya:Dyak_GE14257/8e-56/GE14257 gene product from transcript GE14257-RA; K00505 tyrosinase [EC:1.14.18.1]	DR2417m/2e-06/---	PF03722/2.6E-37/Hemocyanin, all-alpha domain	NA
CL2404.Contig1_All	gi|646699628|gb|KDR10172.1|/1.24591e-147/juvenile hormone epoxide hydrolase 1 [Zootermopsis nevadensis]	gi|290965037|emb|FP236326.7|/1e-23/Zebrafish DNA sequence from clone CH73-367A15 in linkage group 6, complete sequence	sp|Q8MZR6|HYEP1_CTEFE/3e-128/juvenile hormone epoxide hydrolase 1 OS=Ctenocephalides felis GN=EH1 PE=1 SV=3	tca:659446/5e-137/similar to CG15102-PA, isoform A; K10719 juvenile hormone epoxide hydrolase	CAC0719/4e-62/---	PF00561/9.4E-14/alpha/beta hydrolase fold	molecular_function:GO:0016787//hydrolase activity;
CL2404.Contig2_All	gi|646699628|gb|KDR10172.1|/2.25031e-87/juvenile hormone epoxide hydrolase 1 [Zootermopsis nevadensis]	gi|194757883|ref|XM_001961156.1|/6e-06/Drosophila ananassae GF13743 (Dana\GF13743), mRNA	sp|Q8MZR6|HYEP1_CTEFE/2e-78/juvenile hormone epoxide hydrolase 1 OS=Ctenocephalides felis GN=EH1 PE=1 SV=3	tca:659305/1e-79/Tcjheh-r5; juvenile hormone epoxide hydrolase-like protein 5; K10719 juvenile hormone epoxide hydrolase	CAC0719/6e-33/---	PTHR21661:SF10/1.0E-118/--	molecular_function:GO:0003824//catalytic activity;
CL2404.Contig3_All	gi|646699628|gb|KDR10172.1|/3.84968e-142/juvenile hormone epoxide hydrolase 1 [Zootermopsis nevadensis]	gi|505789561|ref|XM_004605422.1|/2e-10/PREDICTED: Sorex araneus epoxide hydrolase 1, microsomal (xenobiotic) (EPHX1), mRNA	sp|Q8MZR6|HYEP1_CTEFE/2e-127/juvenile hormone epoxide hydrolase 1 OS=Ctenocephalides felis GN=EH1 PE=1 SV=3	tca:659305/2e-134/Tcjheh-r5; juvenile hormone epoxide hydrolase-like protein 5; K10719 juvenile hormone epoxide hydrolase	CAC0719/5e-64/---	PR00412/1.4E-21/Epoxide hydrolase signature	molecular_function:GO:0016787//hydrolase activity;
Unigene4917_All	gi|646699628|gb|KDR10172.1|/4.50057e-173/juvenile hormone epoxide hydrolase 1 [Zootermopsis nevadensis]	gi|153911910|dbj|AK259284.1|/3e-12/Gryllus bimaculatus mRNA, GBcontig06145	sp|Q8MZR6|HYEP1_CTEFE/6e-152/juvenile hormone epoxide hydrolase 1 OS=Ctenocephalides felis GN=EH1 PE=1 SV=3	tca:659305/5e-153/Tcjheh-r5; juvenile hormone epoxide hydrolase-like protein 5; K10719 juvenile hormone epoxide hydrolase	CAC0719/1e-61/---	PF00561/7.2E-10/alpha/beta hydrolase fold	molecular_function:GO:0016787//hydrolase activity;
Unigene8514_All	gi|646699628|gb|KDR10172.1|/1.41465e-176/juvenile hormone epoxide hydrolase 1 [Zootermopsis nevadensis]	gi|153911910|dbj|AK259284.1|/3e-12/Gryllus bimaculatus mRNA, GBcontig06145	sp|Q8MZR6|HYEP1_CTEFE/2e-143/juvenile hormone epoxide hydrolase 1 OS=Ctenocephalides felis GN=EH1 PE=1 SV=3	tca:659305/2e-152/Tcjheh-r5; juvenile hormone epoxide hydrolase-like protein 5; K10719 juvenile hormone epoxide hydrolase	CAC0719/3e-64/---	PF00561/4.4E-12/alpha/beta hydrolase fold	molecular_function:GO:0016787//hydrolase activity;
Unigene9471_All	gi|646699628|gb|KDR10172.1|/1.51598e-171/juvenile hormone epoxide hydrolase 1 [Zootermopsis nevadensis]	gi|496237048|gb|JX855252.1|/3e-06/Homalodisca vitripennis microsomal epoxide hydrolase (meh1) mRNA, complete cds	sp|Q8MZR6|HYEP1_CTEFE/4e-147/juvenile hormone epoxide hydrolase 1 OS=Ctenocephalides felis GN=EH1 PE=1 SV=3	tca:659305/8e-153/Tcjheh-r5; juvenile hormone epoxide hydrolase-like protein 5; K10719 juvenile hormone epoxide hydrolase	CAC0719/3e-58/---	PR00412/6.4E-26/Epoxide hydrolase signature	molecular_function:GO:0016787//hydrolase activity;
CL675.Contig1_All	gi|317383456|gb|ADV17350.1|/3.37949e-22/juvenile hormone acid methyltransferase [Schistocerca gregaria]	NA	NA	tca:662961/1e-11/Tcjhamt, jhamt; juvenile hormone acid O-methyltransferase; K10718 juvenile hormone acid methyltransferase [EC:2.1.1.-]	NA	PTHR10108:SF358/5.9E-17/--	NA
CL675.Contig2_All	gi|317383456|gb|ADV17350.1|/1.46217e-34/juvenile hormone acid methyltransferase [Schistocerca gregaria]	NA	sp|Q75JC9|Y8484_DICDI/4e-07/Uncharacterized protein DDB_G0271670 OS=Dictyostelium discoideum GN=DDB_G0271670 PE=4 SV=1	tca:662961/4e-22/Tcjhamt, jhamt; juvenile hormone acid O-methyltransferase; K10718 juvenile hormone acid methyltransferase [EC:2.1.1.-]	NA	PTHR10108/1.2E-23/--	NA
CL1892.Contig1_All	gi|317383456|gb|ADV17350.1|/8.26131e-38/juvenile hormone acid methyltransferase [Schistocerca gregaria]	gi|33412659|emb|BX539328.4|/1e-20/Mouse DNA sequence from clone RP23-108I21 on chromosome X, complete sequence	NA	der:Dere_GG22746/1e-21/GG22746 gene product from transcript GG22746-RA; K10718 juvenile hormone acid methyltransferase [EC:2.1.1.-]	NA	PTHR10108:SF358/7.1E-15/--	NA
CL1892.Contig2_All	gi|317383456|gb|ADV17350.1|/5.93072e-24/juvenile hormone acid methyltransferase [Schistocerca gregaria]	gi|33412659|emb|BX539328.4|/1e-20/Mouse DNA sequence from clone RP23-108I21 on chromosome X, complete sequence	NA	tca:662961/1e-11/Tcjhamt, jhamt; juvenile hormone acid O-methyltransferase; K10718 juvenile hormone acid methyltransferase [EC:2.1.1.-]	NA	NA	NA
CL1892.Contig3_All	gi|317383456|gb|ADV17350.1|/5.45226e-24/juvenile hormone acid methyltransferase [Schistocerca gregaria]	gi|33412659|emb|BX539328.4|/9e-21/Mouse DNA sequence from clone RP23-108I21 on chromosome X, complete sequence	NA	tca:662961/1e-11/Tcjhamt, jhamt; juvenile hormone acid O-methyltransferase; K10718 juvenile hormone acid methyltransferase [EC:2.1.1.-]	NA	NA	NA
CL1892.Contig4_All	gi|317383456|gb|ADV17350.1|/7.68398e-38/juvenile hormone acid methyltransferase [Schistocerca gregaria]	gi|33412659|emb|BX539328.4|/1e-20/Mouse DNA sequence from clone RP23-108I21 on chromosome X, complete sequence	NA	der:Dere_GG22746/1e-21/GG22746 gene product from transcript GG22746-RA; K10718 juvenile hormone acid methyltransferase [EC:2.1.1.-]	NA	PTHR10108:SF358/7.1E-15/--	NA
CL2312.Contig2_All	gi|317383456|gb|ADV17350.1|/1.10597e-52/juvenile hormone acid methyltransferase [Schistocerca gregaria]	NA	NA	tca:662961/1e-34/Tcjhamt, jhamt; juvenile hormone acid O-methyltransferase; K10718 juvenile hormone acid methyltransferase [EC:2.1.1.-]	all1988/2e-06/---	PTHR10108/2.1E-29/--	NA
CL3280.Contig1_All	gi|317383456|gb|ADV17350.1|/3.11055e-42/juvenile hormone acid methyltransferase [Schistocerca gregaria]	NA	NA	tca:662961/3e-26/Tcjhamt, jhamt; juvenile hormone acid O-methyltransferase; K10718 juvenile hormone acid methyltransferase [EC:2.1.1.-]	NA	PTHR10108/9.2E-24/--	NA
CL3280.Contig2_All	gi|317383456|gb|ADV17350.1|/3.1835e-42/juvenile hormone acid methyltransferase [Schistocerca gregaria]	NA	NA	tca:662961/3e-26/Tcjhamt, jhamt; juvenile hormone acid O-methyltransferase; K10718 juvenile hormone acid methyltransferase [EC:2.1.1.-]	NA	PTHR10108/9.2E-24/--	NA
Unigene3615_All	gi|281183942|gb|ADA53797.1|/0/putative juvenile hormone esterase [Romalea microptera]	gi|164416532|gb|EU330888.1|/3e-21/Locusta migratoria manilensis carboxylesterase-like protein mRNA, partial cds	sp|P35502|ESTF_MYZPE/2e-83/Esterase FE4 OS=Myzus persicae PE=1 SV=1	tca:658208/4e-87/Tcjhe; juvenile hormone esterase; K01063 juvenile-hormone esterase [EC:3.1.1.59]	BS_pnbA/1e-40/---	PS00122/-/Carboxylesterases type-B serine active site.	NA
Unigene4712_All	gi|317383456|gb|ADV17350.1|/1.16064e-47/juvenile hormone acid methyltransferase [Schistocerca gregaria]	NA	NA	aga:AgaP_AGAP005256/3e-28/AGAP005256-PA; K10718 juvenile hormone acid methyltransferase [EC:2.1.1.-]	RSc1810_1/3e-06/---	PF13489/2.4E-14/Methyltransferase domain	NA
Unigene12161_All	gi|317383456|gb|ADV17350.1|/1.74123e-37/juvenile hormone acid methyltransferase [Schistocerca gregaria]	NA	sp|Q6SPE9|SAMD1_RABIT/7e-10/Atherin OS=Oryctolagus cuniculus GN=SAMD1 PE=2 SV=1	ame:724216/3e-24/jhamt; juvenile hormone acid methyltransferase; K10718 juvenile hormone acid methyltransferase [EC:2.1.1.-]	DR0479/6e-06/---	PTHR10108/4.8E-17/--	NA
Unigene14092_All	gi|383864334|ref|XP_003707634.1|/6.32979e-12/PREDICTED: juvenile hormone epoxide hydrolase 1-like [Megachile rotundata]	gi|354793130|gb|JN957631.1|/2e-06/Mus musculus targeted non-conditional, lacZ-tagged mutant allele Cinp:tm1e(EUCOMM)Wtsi; transgenic	sp|P79381|HYEP_PIG/4e-09/Epoxide hydrolase 1 OS=Sus scrofa GN=EPHX1 PE=2 SV=1	ame:406152/2e-12/epoxide hydrolase; K10719 juvenile hormone epoxide hydrolase	NA	NA	NA
Unigene16809_All	gi|317383456|gb|ADV17350.1|/1.2455e-25/juvenile hormone acid methyltransferase [Schistocerca gregaria]	NA	NA	tca:662961/8e-16/Tcjhamt, jhamt; juvenile hormone acid O-methyltransferase; K10718 juvenile hormone acid methyltransferase [EC:2.1.1.-]	NA	PF13489/1.6E-8/Methyltransferase domain	NA
Unigene21479_All	gi|317383456|gb|ADV17350.1|/3.29094e-39/juvenile hormone acid methyltransferase [Schistocerca gregaria]	NA	NA	tca:662961/2e-24/Tcjhamt, jhamt; juvenile hormone acid O-methyltransferase; K10718 juvenile hormone acid methyltransferase [EC:2.1.1.-]	NA	PTHR10108/3.8E-24/--	NA
Unigene23031_All	gi|317383456|gb|ADV17350.1|/8.15467e-12/juvenile hormone acid methyltransferase [Schistocerca gregaria]	NA	NA	nvi:100120870/8e-07/NV13418; putative methyltransferase 235L-like; K10718 juvenile hormone acid methyltransferase [EC:2.1.1.-]	NA	PF13847/5.1E-8/Methyltransferase domain	NA
Unigene33543_All	gi|317383456|gb|ADV17350.1|/4.01851e-44/juvenile hormone acid methyltransferase [Schistocerca gregaria]	NA	NA	dpe:Dper_GL19636/4e-26/GL19636 gene product from transcript GL19636-RA; K10718 juvenile hormone acid methyltransferase [EC:2.1.1.-]	all1988/2e-06/---	PTHR10108:SF358/7.1E-25/--	NA
CL530.Contig1_All	gi|506968367|gb|AGM32527.1|/9.99691e-48/hemolymph juvenile hormone binding protein (JHBP) [Coptotermes formosanus]	NA	sp|Q9VBV3|TAKT_DROME/6e-17/Protein takeout OS=Drosophila melanogaster GN=to PE=2 SV=1	NA	NA	PF06585/2.2E-59/Haemolymph juvenile hormone binding protein (JHBP)	NA
CL2930.Contig1_All	gi|242022221|ref|XP_002431539.1|/1.08256e-53/high affinity nuclear juvenile hormone binding protein, putative [Pediculus humanus corporis] &gt;gi|212516842|gb|EEB18801.1| high affinity nuclear juvenile hormone binding protein, putative [Pediculus humanus corporis]	NA	sp|O76879|CCCP_DROME/9e-18/Circadian clock-controlled protein OS=Drosophila melanogaster GN=anon-3B1.2 PE=2 SV=2	phu:Phum_PHUM095420/1e-07/GTP-binding nuclear protein RAN1, putative; K07936 GTP-binding nuclear protein Ran	NA	SM00700/4.0E-64/juvenile hormone binding protein domains in insects.	NA
Unigene2575_All	gi|254029366|gb|ACT53736.1|/6.45452e-54/juvenile hormone esterase-like protein Est1 [Reticulitermes flavipes]	gi|294846831|gb|FJ997324.1|/2e-06/Helicoverpa armigera clone Hax03 carboxyl/choline esterase CCE024a mRNA, partial cds	sp|P35502|ESTF_MYZPE/4e-44/Esterase FE4 OS=Myzus persicae PE=1 SV=1	dwi:Dwil_GK21864/1e-42/GK21864 gene product from transcript GK21864-RA; K01063 juvenile-hormone esterase [EC:3.1.1.59]	BS_pnbA/6e-29/---	PTHR11559/4.6E-83/--	NA
CL568.Contig3_All	gi|281183942|gb|ADA53797.1|/3.81555e-12/putative juvenile hormone esterase [Romalea microptera]	NA	NA	NA	NA	NA	NA
CL2930.Contig2_All	gi|242022221|ref|XP_002431539.1|/3.62009e-21/high affinity nuclear juvenile hormone binding protein, putative [Pediculus humanus corporis] &gt;gi|212516842|gb|EEB18801.1| high affinity nuclear juvenile hormone binding protein, putative [Pediculus humanus corporis]	NA	NA	NA	NA	NA	NA
Unigene4751_All	gi|281183942|gb|ADA53797.1|/1.1269e-21/putative juvenile hormone esterase [Romalea microptera]	NA	NA	api:100163252/6e-06/esterase FE4-like; K12298 bile salt-stimulated lipase [EC:3.1.1.3 3.1.1.13]	NA	PF00135/3.2E-6/Carboxylesterase family	NA
Unigene6363_All	gi|506968367|gb|AGM32527.1|/3.11179e-45/hemolymph juvenile hormone binding protein (JHBP) [Coptotermes formosanus]	NA	sp|Q9VBV3|TAKT_DROME/7e-28/Protein takeout OS=Drosophila melanogaster GN=to PE=2 SV=1	phu:Phum_PHUM095420/2e-13/GTP-binding nuclear protein RAN1, putative; K07936 GTP-binding nuclear protein Ran	NA	PTHR11008/3.0E-60/--	NA
Unigene33301_All	gi|506968367|gb|AGM32527.1|/1.4709e-35/hemolymph juvenile hormone binding protein (JHBP) [Coptotermes formosanus]	NA	sp|Q9VBV3|TAKT_DROME/8e-12/Protein takeout OS=Drosophila melanogaster GN=to PE=2 SV=1	mdo:100018249/2e-07/uncharacterized LOC100018249; K13172 serine/arginine repetitive matrix protein 2	NA	PTHR11008/1.2E-34/--	NA
CL1999.Contig1_All	gi|586831219|gb|AHJ81343.1|/0/carboxylesterase [Locusta migratoria]	gi|146330990|gb|EF558769.1|/3e-12/Gryllus assimilis juvenile hormone esterase (Jhe) mRNA, partial cds	sp|B2D0J5|EST6_APIME/1e-91/Venom carboxylesterase-6 OS=Apis mellifera PE=2 SV=1	tca:658208/2e-88/Tcjhe; juvenile hormone esterase; K01063 juvenile-hormone esterase [EC:3.1.1.59]	BS_pnbA/1e-51/---	PTHR11559/1.2E-190/--	NA
CL1999.Contig3_All	gi|586831221|gb|AHJ81344.1|/0/carboxylesterase [Locusta migratoria]	gi|146330990|gb|EF558769.1|/3e-08/Gryllus assimilis juvenile hormone esterase (Jhe) mRNA, partial cds	sp|B2D0J5|EST6_APIME/4e-69/Venom carboxylesterase-6 OS=Apis mellifera PE=2 SV=1	tca:658208/1e-66/Tcjhe; juvenile hormone esterase; K01063 juvenile-hormone esterase [EC:3.1.1.59]	DR2626/4e-36/---	PF00135/3.7E-110/Carboxylesterase family	NA
Unigene2596_All	gi|506965850|gb|AGM32277.1|/5.0347e-46/carboxylesterase-6-like protein, partial [Coptotermes formosanus]	gi|146330990|gb|EF558769.1|/2e-16/Gryllus assimilis juvenile hormone esterase (Jhe) mRNA, partial cds	sp|P35502|ESTF_MYZPE/1e-36/Esterase FE4 OS=Myzus persicae PE=1 SV=1	tca:658208/2e-41/Tcjhe; juvenile hormone esterase; K01063 juvenile-hormone esterase [EC:3.1.1.59]	STM1623/7e-29/---	PS00122/-/Carboxylesterases type-B serine active site.	NA
Unigene7586_All	gi|586831207|gb|AHJ81337.1|/0/carboxylesterase [Locusta migratoria]	gi|281183941|gb|GQ368238.1|/3e-06/Romalea microptera putative juvenile hormone esterase mRNA, partial cds	sp|P35502|ESTF_MYZPE/6e-78/Esterase FE4 OS=Myzus persicae PE=1 SV=1	tca:658208/2e-82/Tcjhe; juvenile hormone esterase; K01063 juvenile-hormone esterase [EC:3.1.1.59]	BS_pnbA/3e-44/---	PF00135/3.0E-136/Carboxylesterase family	NA
CL148.Contig3_All	NA	gi|1134962|gb|U41373.1|LMU41373/2e-07/Locusta migratoria juvenile hormone-regulated gene, partial cds	NA	NA	NA	NA	NA
Unigene3826_All	gi|449270504|gb|EMC81171.1|/8.84692e-25/hypothetical protein A306_11034, partial [Columba livia]	gi|159435|gb|L06016.1|LMIJUVPRO/1e-21/Locusta migratoria juvenile hormone-induced protein mRNA	sp|Q99PL5|RRBP1_MOUSE/3e-17/Ribosome-binding protein 1 OS=Mus musculus GN=Rrbp1 PE=1 SV=2	mmu:81910/1e-16/Rrbp1, 1700087N07Rik, 5730465C04Rik, ES/130, mKIAA1398, mRRp0, mRRp1.8, mRRp10, mRRp15a, mRRp15b, mRRp16.8, mRRp2, mRRp41, mRRp47, mRRp5.4, p180; ribosome binding protein 1; K14000 ribosome-binding protein 1	SPBC16A3.13/3e-07/---	NA	NA
Unigene4801_All	gi|646720070|gb|KDR21937.1|/9.34386e-129/Glyoxalase domain-containing protein 4 [Zootermopsis nevadensis]	gi|112983081|ref|NM_001044203.1|/2e-15/Bombyx mori cytosolic juvenile hormone binding protein 36 kDa subunit (Cjhbp), mRNA >gi|6625561|gb|AF098303.1|AF098303 Bombyx mori cytosolic juvenile hormone binding protein 36 kDa subunit (cJHBP) mRNA, cJHBP-1 allele, complete cds	sp|Q5I0D1|GLOD4_RAT/6e-93/Glyoxalase domain-containing protein 4 OS=Rattus norvegicus GN=Glod4 PE=1 SV=1	NA	STM1435/3e-11/---	PTHR10374/1.6E-69/--	NA
Unigene8861_All	NA	gi|1134962|gb|U41373.1|LMU41373/6e-16/Locusta migratoria juvenile hormone-regulated gene, partial cds	NA	NA	NA	NA	NA
Unigene9692_All	gi|672374617|gb|AIJ27486.1|/4.95692e-62/endonuclease-reverse transcriptase [Eyprepocnemis plorans plorans]	gi|1134962|gb|U41373.1|LMU41373/1e-08/Locusta migratoria juvenile hormone-regulated gene, partial cds	NA	NA	NA	NA	NA
Unigene2863_All	gi|270004121|gb|EFA00569.1|/4.70206e-62/hypothetical protein TcasGA2_TC003439 [Tribolium castaneum]	gi|153911910|dbj|AK259284.1|/1e-09/Gryllus bimaculatus mRNA, GBcontig06145	sp|Q8MZR6|HYEP1_CTEFE/2e-56/juvenile hormone epoxide hydrolase 1 OS=Ctenocephalides felis GN=EH1 PE=1 SV=3	tca:659305/2e-59/Tcjheh-r5; juvenile hormone epoxide hydrolase-like protein 5; K10719 juvenile hormone epoxide hydrolase	CAC0719/1e-26/---	PF06441/3.7E-34/Epoxide hydrolase N terminus	molecular_function:GO:0003824//catalytic activity;
Unigene28214_All	gi|586831171|gb|AHJ81319.1|/3.4905e-23/carboxylesterase [Locusta migratoria]	gi|164416530|gb|EU330887.1|/3e-10/Locusta migratoria manilensis carboxylesterase mRNA, partial cds	sp|P12992|ESTJ_HELVI/1e-15/juvenile hormone esterase OS=Heliothis virescens PE=1 SV=2	tca:658208/2e-16/Tcjhe; juvenile hormone esterase; K01063 juvenile-hormone esterase [EC:3.1.1.59]	STM1623/5e-11/---	PF00135/4.0E-28/Carboxylesterase family	NA
Unigene8871_All	gi|256368116|gb|ACU78068.1|/7.18924e-56/hexamerin-like protein 1 [Locusta migratoria]	gi|256368115|gb|FJ609738.1|/2e-19/Locusta migratoria hexamerin-like protein 1 mRNA, complete cds	sp|Q06343|BJSB2_TRINI/4e-24/Basic juvenile hormone-suppressible protein 2 OS=Trichoplusia ni GN=BJSP-2 PE=1 SV=1	dme:Dmel_CG42640/5e-06/CG42640 gene product from transcript CG42640-RA (EC:1.14.18.1); K00505 tyrosinase [EC:1.14.18.1]	NA	PTHR11511/3.6E-30/--	NA
Unigene33536_All	gi|586831199|gb|AHJ81333.1|/4.38844e-21/carboxylesterase [Locusta migratoria]	NA	sp|P12992|ESTJ_HELVI/6e-11/juvenile hormone esterase OS=Heliothis virescens PE=1 SV=2	api:100163252/1e-09/esterase FE4-like; K12298 bile salt-stimulated lipase [EC:3.1.1.3 3.1.1.13]	DR0415/6e-10/---	PF00135/4.7E-23/Carboxylesterase family	NA
Unigene33642_All	gi|586831177|gb|AHJ81322.1|/9.28703e-96/carboxylesterase [Locusta migratoria]	NA	sp|P12992|ESTJ_HELVI/9e-10/juvenile hormone esterase OS=Heliothis virescens PE=1 SV=2	dme:Dmel_CG2505/2e-08/alpha-Est2; alpha-Esterase-2 (EC:3.1.1.- 3.1.1.1); K01044 carboxylesterase 1 [EC:3.1.1.1]	NA	PTHR11559/1.4E-27/--	NA
CL440.Contig1_All	gi|672349272|ref|NP_001288290.1|/1.6347e-12/phosphomethylethanolamine N-methyltransferase [Diaphorina citri] &gt;gi|667794894|gb|AIG94926.1| farnesoic acid o-methyltransferase [Diaphorina citri]	NA	NA	tca:662961/2e-07/Tcjhamt, jhamt; juvenile hormone acid O-methyltransferase; K10718 juvenile hormone acid methyltransferase [EC:2.1.1.-]	NA	NA	NA
CL440.Contig2_All	gi|672349272|ref|NP_001288290.1|/1.68848e-17/phosphomethylethanolamine N-methyltransferase [Diaphorina citri] &gt;gi|667794894|gb|AIG94926.1| farnesoic acid o-methyltransferase [Diaphorina citri]	NA	NA	tca:662961/5e-12/Tcjhamt, jhamt; juvenile hormone acid O-methyltransferase; K10718 juvenile hormone acid methyltransferase [EC:2.1.1.-]	NA	NA	NA
CL568.Contig1_All	gi|164416533|gb|ABY53601.1|/0/carboxylesterase-like protein [Locusta migratoria manilensis]	gi|164416532|gb|EU330888.1|/3e-43/Locusta migratoria manilensis carboxylesterase-like protein mRNA, partial cds	sp|P35502|ESTF_MYZPE/8e-81/Esterase FE4 OS=Myzus persicae PE=1 SV=1	tca:658208/1e-76/Tcjhe; juvenile hormone esterase; K01063 juvenile-hormone esterase [EC:3.1.1.59]	BS_pnbA/4e-42/---	PS00122/-/Carboxylesterases type-B serine active site.	NA
CL568.Contig5_All	gi|586831203|gb|AHJ81335.1|/2.23655e-33/carboxylesterase [Locusta migratoria]	gi|164416532|gb|EU330888.1|/6e-21/Locusta migratoria manilensis carboxylesterase-like protein mRNA, partial cds	sp|P35502|ESTF_MYZPE/1e-18/Esterase FE4 OS=Myzus persicae PE=1 SV=1	tca:658208/4e-20/Tcjhe; juvenile hormone esterase; K01063 juvenile-hormone esterase [EC:3.1.1.59]	BS_pnbA/9e-11/---	PF00135/4.1E-31/Carboxylesterase family	NA
CL568.Contig6_All	gi|164416533|gb|ABY53601.1|/0/carboxylesterase-like protein [Locusta migratoria manilensis]	gi|164416532|gb|EU330888.1|/2e-22/Locusta migratoria manilensis carboxylesterase-like protein mRNA, partial cds	sp|P35502|ESTF_MYZPE/4e-80/Esterase FE4 OS=Myzus persicae PE=1 SV=1	tca:658208/2e-79/Tcjhe; juvenile hormone esterase; K01063 juvenile-hormone esterase [EC:3.1.1.59]	BS_pnbA/3e-41/---	PTHR11559/4.2E-174/--	NA
CL568.Contig7_All	gi|164416533|gb|ABY53601.1|/0/carboxylesterase-like protein [Locusta migratoria manilensis]	gi|164416532|gb|EU330888.1|/1e-39/Locusta migratoria manilensis carboxylesterase-like protein mRNA, partial cds	sp|P35502|ESTF_MYZPE/5e-81/Esterase FE4 OS=Myzus persicae PE=1 SV=1	tca:658208/3e-76/Tcjhe; juvenile hormone esterase; K01063 juvenile-hormone esterase [EC:3.1.1.59]	BS_pnbA/4e-43/---	PS00122/-/Carboxylesterases type-B serine active site.	NA
CL1879.Contig1_All	gi|586831217|gb|AHJ81342.1|/2.06238e-168/carboxylesterase [Locusta migratoria]	gi|507970195|ref|XM_004690231.1|/1e-08/PREDICTED: Condylura cristata carboxylesterase 4A (CES4A), mRNA	sp|P35501|ESTE_MYZPE/7e-81/Esterase E4 OS=Myzus persicae PE=1 SV=1	tca:658208/5e-86/Tcjhe; juvenile hormone esterase; K01063 juvenile-hormone esterase [EC:3.1.1.59]	BS_pnbA/2e-54/---	PF00135/1.4E-149/Carboxylesterase family	NA
CL1879.Contig2_All	gi|586831217|gb|AHJ81342.1|/1.27889e-173/carboxylesterase [Locusta migratoria]	gi|507970195|ref|XM_004690231.1|/1e-08/PREDICTED: Condylura cristata carboxylesterase 4A (CES4A), mRNA	sp|P35501|ESTE_MYZPE/6e-86/Esterase E4 OS=Myzus persicae PE=1 SV=1	tca:658208/8e-90/Tcjhe; juvenile hormone esterase; K01063 juvenile-hormone esterase [EC:3.1.1.59]	BS_pnbA/2e-54/---	PF00135/1.7E-152/Carboxylesterase family	NA
CL1999.Contig2_All	gi|586831221|gb|AHJ81344.1|/0/carboxylesterase [Locusta migratoria]	gi|347963974|ref|XM_310568.5|/2e-07/Anopheles gambiae str. PEST AGAP000522-PA (AgaP_AGAP000522) mRNA, partial cds	sp|B2D0J5|EST6_APIME/8e-87/Venom carboxylesterase-6 OS=Apis mellifera PE=2 SV=1	tca:658208/6e-89/Tcjhe; juvenile hormone esterase; K01063 juvenile-hormone esterase [EC:3.1.1.59]	BS_pnbA/2e-54/---	PF00135/1.1E-152/Carboxylesterase family	NA
CL1999.Contig4_All	gi|586831211|gb|AHJ81339.1|/0/carboxylesterase [Locusta migratoria]	NA	sp|B2D0J5|EST6_APIME/3e-93/Venom carboxylesterase-6 OS=Apis mellifera PE=2 SV=1	tca:658208/8e-85/Tcjhe; juvenile hormone esterase; K01063 juvenile-hormone esterase [EC:3.1.1.59]	BS_pnbA/1e-53/---	PS00941/-/Carboxylesterases type-B signature 2.	NA
CL2312.Contig1_All	gi|125986291|ref|XP_001356909.1|/1.47912e-13/GA14462 [Drosophila pseudoobscura pseudoobscura] &gt;gi|54645235|gb|EAL33975.1| GA14462 [Drosophila pseudoobscura pseudoobscura]	NA	NA	dpo:Dpse_GA14462/7e-15/GA14462 gene product from transcript GA14462-RA; K10718 juvenile hormone acid methyltransferase [EC:2.1.1.-]	NA	NA	NA
CL2334.Contig1_All	gi|586831221|gb|AHJ81344.1|/0/carboxylesterase [Locusta migratoria]	NA	sp|B2D0J5|EST6_APIME/3e-90/Venom carboxylesterase-6 OS=Apis mellifera PE=2 SV=1	tca:658208/3e-85/Tcjhe; juvenile hormone esterase; K01063 juvenile-hormone esterase [EC:3.1.1.59]	BS_pnbA/6e-53/---	PF00135/7.5E-151/Carboxylesterase family	NA
CL2334.Contig2_All	gi|586831221|gb|AHJ81344.1|/5.8e-172/carboxylesterase [Locusta migratoria]	NA	sp|B2D0J5|EST6_APIME/2e-74/Venom carboxylesterase-6 OS=Apis mellifera PE=2 SV=1	tca:658208/1e-69/Tcjhe; juvenile hormone esterase; K01063 juvenile-hormone esterase [EC:3.1.1.59]	BS_pnbA/9e-34/---	PF00135/5.1E-10/Carboxylesterase family	NA
CL2847.Contig1_All	gi|586831191|gb|AHJ81329.1|/0/carboxylesterase [Locusta migratoria]	gi|440918778|gb|JX961711.1|/5e-08/Locusta migratoria carboxylesterase (CesA2) mRNA, complete cds	sp|P21927|CHLE_RABIT/1e-65/Cholinesterase OS=Oryctolagus cuniculus GN=BCHE PE=2 SV=1	aag:AaeL_AAEL005200/8e-70/juvenile hormone esterase; K01063 juvenile-hormone esterase [EC:3.1.1.59]	BS_pnbA/3e-62/---	PF00135/4.3E-141/Carboxylesterase family	NA
CL2847.Contig2_All	gi|586831191|gb|AHJ81329.1|/1.2296e-70/carboxylesterase [Locusta migratoria]	gi|440918778|gb|JX961711.1|/3e-12/Locusta migratoria carboxylesterase (CesA2) mRNA, complete cds	sp|B2D0J5|EST6_APIME/8e-39/Venom carboxylesterase-6 OS=Apis mellifera PE=2 SV=1	aag:AaeL_AAEL005200/4e-42/juvenile hormone esterase; K01063 juvenile-hormone esterase [EC:3.1.1.59]	BS_pnbA/3e-33/---	PS00941/-/Carboxylesterases type-B signature 2.	NA
CL2847.Contig3_All	gi|440918779|gb|AGC24394.1|/9.95535e-108/carboxylesterase [Locusta migratoria]	gi|440918778|gb|JX961711.1|/4e-13/Locusta migratoria carboxylesterase (CesA2) mRNA, complete cds	sp|Q91WG0|EST2C_MOUSE/3e-13/Acylcarnitine hydrolase OS=Mus musculus GN=Ces2c PE=1 SV=1	tca:658208/1e-12/Tcjhe; juvenile hormone esterase; K01063 juvenile-hormone esterase [EC:3.1.1.59]	BS_pnbA/6e-10/---	PF00135/2.9E-32/Carboxylesterase family	NA
CL3343.Contig2_All	gi|586831191|gb|AHJ81329.1|/0/carboxylesterase [Locusta migratoria]	gi|440918778|gb|JX961711.1|/1e-17/Locusta migratoria carboxylesterase (CesA2) mRNA, complete cds	sp|B2D0J5|EST6_APIME/2e-68/Venom carboxylesterase-6 OS=Apis mellifera PE=2 SV=1	tca:658208/1e-68/Tcjhe; juvenile hormone esterase; K01063 juvenile-hormone esterase [EC:3.1.1.59]	BS_pnbA/2e-55/---	PTHR11559/2.4E-166/--	NA
Unigene289_All	gi|586831205|gb|AHJ81336.1|/0/carboxylesterase [Locusta migratoria]	NA	sp|P35501|ESTE_MYZPE/5e-83/Esterase E4 OS=Myzus persicae PE=1 SV=1	tca:658208/8e-81/Tcjhe; juvenile hormone esterase; K01063 juvenile-hormone esterase [EC:3.1.1.59]	BS_pnbA/4e-43/---	PTHR11559/5.2E-164/--	NA
Unigene948_All	gi|586831179|gb|AHJ81323.1|/4.8767e-65/carboxylesterase [Locusta migratoria]	NA	sp|P16854|EST1_CULPI/8e-27/Esterase B1 OS=Culex pipiens GN=B1 PE=3 SV=1	tca:658208/3e-33/Tcjhe; juvenile hormone esterase; K01063 juvenile-hormone esterase [EC:3.1.1.59]	BS_pnbA/5e-26/---	PF00135/1.1E-54/Carboxylesterase family	NA
Unigene3399_All	gi|586831221|gb|AHJ81344.1|/0/carboxylesterase [Locusta migratoria]	gi|198471281|ref|XM_002133668.1|/9e-07/Drosophila pseudoobscura pseudoobscura GA23037 (Dpse\GA23037), mRNA	sp|P35502|ESTF_MYZPE/5e-81/Esterase FE4 OS=Myzus persicae PE=1 SV=1	tca:658208/5e-83/Tcjhe; juvenile hormone esterase; K01063 juvenile-hormone esterase [EC:3.1.1.59]	BS_pnbA/4e-50/---	PS00941/-/Carboxylesterases type-B signature 2.	NA
Unigene3609_All	gi|586831233|gb|AHJ81350.1|/0/carboxylesterase [Locusta migratoria]	gi|195492086|ref|XM_002093803.1|/7e-07/Drosophila yakuba GE20531 (Dyak\GE20531), mRNA	sp|B2D0J5|EST6_APIME/1e-120/Venom carboxylesterase-6 OS=Apis mellifera PE=2 SV=1	tca:658208/4e-87/Tcjhe; juvenile hormone esterase; K01063 juvenile-hormone esterase [EC:3.1.1.59]	BS_pnbA/5e-46/---	PTHR11559/3.8E-162/--	NA
Unigene7016_All	gi|646715333|gb|KDR18975.1|/5.47981e-35/Esterase FE4 [Zootermopsis nevadensis]	NA	sp|B2D0J5|EST6_APIME/3e-08/Venom carboxylesterase-6 OS=Apis mellifera PE=2 SV=1	tca:658208/2e-21/Tcjhe; juvenile hormone esterase; K01063 juvenile-hormone esterase [EC:3.1.1.59]	NA	PF00135/6.5E-16/Carboxylesterase family	NA
Unigene8429_All	gi|586831171|gb|AHJ81319.1|/2.24207e-84/carboxylesterase [Locusta migratoria]	gi|532219694|gb|KC986973.1|/1e-15/Locusta migratoria carboxylesterase A4 (CesA4) mRNA, complete cds	sp|P35502|ESTF_MYZPE/3e-55/Esterase FE4 OS=Myzus persicae PE=1 SV=1	tca:658208/1e-52/Tcjhe; juvenile hormone esterase; K01063 juvenile-hormone esterase [EC:3.1.1.59]	STM1623/5e-43/---	PS00122/-/Carboxylesterases type-B serine active site.	NA
Unigene9409_All	gi|164416533|gb|ABY53601.1|/0/carboxylesterase-like protein [Locusta migratoria manilensis]	gi|164416532|gb|EU330888.1|/4e-40/Locusta migratoria manilensis carboxylesterase-like protein mRNA, partial cds	sp|P35502|ESTF_MYZPE/6e-93/Esterase FE4 OS=Myzus persicae PE=1 SV=1	tca:658208/4e-82/Tcjhe; juvenile hormone esterase; K01063 juvenile-hormone esterase [EC:3.1.1.59]	BS_pnbA/5e-45/---	PF00135/2.7E-144/Carboxylesterase family	NA
Unigene9638_All	gi|586831233|gb|AHJ81350.1|/0/carboxylesterase [Locusta migratoria]	NA	sp|B2D0J5|EST6_APIME/4e-125/Venom carboxylesterase-6 OS=Apis mellifera PE=2 SV=1	tca:658208/1e-84/Tcjhe; juvenile hormone esterase; K01063 juvenile-hormone esterase [EC:3.1.1.59]	BS_pnbA/3e-44/---	PS01173/-/Lipolytic enzymes "G-D-X-G" family, putative histidine active site.	NA
Unigene10065_All	gi|586831221|gb|AHJ81344.1|/0/carboxylesterase [Locusta migratoria]	gi|513211616|ref|XR_213256.1|/3e-06/PREDICTED: Gallus gallus uncharacterized LOC101751694 (LOC101751694), misc_RNA	sp|P35502|ESTF_MYZPE/3e-89/Esterase FE4 OS=Myzus persicae PE=1 SV=1	tca:658208/4e-85/Tcjhe; juvenile hormone esterase; K01063 juvenile-hormone esterase [EC:3.1.1.59]	BS_pnbA/5e-53/---	PS00941/-/Carboxylesterases type-B signature 2.	NA
Unigene21787_All	gi|665790027|ref|XP_008560682.1|/4.35731e-74/PREDICTED: venom carboxylesterase-6-like [Microplitis demolitor]	NA	sp|P35502|ESTF_MYZPE/5e-59/Esterase FE4 OS=Myzus persicae PE=1 SV=1	tca:658208/1e-59/Tcjhe; juvenile hormone esterase; K01063 juvenile-hormone esterase [EC:3.1.1.59]	BS_pnbA/9e-41/---	PF00135/1.1E-113/Carboxylesterase family	NA
Unigene21788_All	gi|91084115|ref|XP_967137.1|/2.51614e-21/PREDICTED: venom carboxylesterase-6 [Tribolium castaneum] &gt;gi|270008042|gb|EFA04490.1| hypothetical protein TcasGA2_TC014795 [Tribolium castaneum]	NA	sp|B2D0J5|EST6_APIME/7e-10/Venom carboxylesterase-6 OS=Apis mellifera PE=2 SV=1	tca:658208/2e-07/Tcjhe; juvenile hormone esterase; K01063 juvenile-hormone esterase [EC:3.1.1.59]	NA	PF00135/1.0E-15/Carboxylesterase family	NA
Unigene21789_All	gi|91084115|ref|XP_967137.1|/6.2744e-12/PREDICTED: venom carboxylesterase-6 [Tribolium castaneum] &gt;gi|270008042|gb|EFA04490.1| hypothetical protein TcasGA2_TC014795 [Tribolium castaneum]	NA	NA	aag:AaeL_AAEL005200/3e-08/juvenile hormone esterase; K01063 juvenile-hormone esterase [EC:3.1.1.59]	NA	PF00135/6.4E-6/Carboxylesterase family	NA
Unigene28580_All	gi|586831231|gb|AHJ81349.1|/0/carboxylesterase [Locusta migratoria]	NA	sp|B2D0J5|EST6_APIME/1e-71/Venom carboxylesterase-6 OS=Apis mellifera PE=2 SV=1	cqu:CpipJ_CPIJ002073/6e-66/juvenile hormone esterase; K01063 juvenile-hormone esterase [EC:3.1.1.59]	BS_pnbA/9e-38/---	PS00941/-/Carboxylesterases type-B signature 2.	NA
Unigene30831_All	gi|665791984|ref|XP_008543575.1|/2.10796e-07/PREDICTED: venom carboxylesterase-6-like [Microplitis demolitor]	NA	NA	tca:658208/5e-06/Tcjhe; juvenile hormone esterase; K01063 juvenile-hormone esterase [EC:3.1.1.59]	NA	PF00135/7.3E-11/Carboxylesterase family	NA
Unigene30832_All	gi|586831227|gb|AHJ81347.1|/1.47942e-29/carboxylesterase [Locusta migratoria]	NA	sp|Q8VCU1|EST3B_MOUSE/3e-19/Carboxylesterase 3B OS=Mus musculus GN=Ces3b PE=2 SV=2	tca:658208/4e-19/Tcjhe; juvenile hormone esterase; K01063 juvenile-hormone esterase [EC:3.1.1.59]	Rv1104/3e-20/---	PF00135/1.8E-39/Carboxylesterase family	NA
Unigene32274_All	gi|586831175|gb|AHJ81321.1|/1.62422e-44/carboxylesterase [Locusta migratoria]	gi|530423793|ref|XM_005255897.1|/2e-06/PREDICTED: Homo sapiens carboxylesterase 4A (CES4A), transcript variant X3, mRNA	sp|P35502|ESTF_MYZPE/4e-24/Esterase FE4 OS=Myzus persicae PE=1 SV=1	cqu:CpipJ_CPIJ002073/3e-23/juvenile hormone esterase; K01063 juvenile-hormone esterase [EC:3.1.1.59]	BS_pnbA/4e-17/---	PS00122/-/Carboxylesterases type-B serine active site.	NA
Unigene33279_All	gi|586831181|gb|AHJ81324.1|/5.69691e-21/carboxylesterase [Locusta migratoria]	gi|440918778|gb|JX961711.1|/6e-07/Locusta migratoria carboxylesterase (CesA2) mRNA, complete cds	sp|Q86GC8|ACES_CULPI/2e-13/Acetylcholinesterase OS=Culex pipiens GN=ACHE1 PE=2 SV=2	tca:658208/4e-16/Tcjhe; juvenile hormone esterase; K01063 juvenile-hormone esterase [EC:3.1.1.59]	DR0415/6e-14/---	PF00135/1.6E-31/Carboxylesterase family	NA
Unigene33961_All	gi|586831191|gb|AHJ81329.1|/1.46539e-37/carboxylesterase [Locusta migratoria]	gi|440918778|gb|JX961711.1|/3e-08/Locusta migratoria carboxylesterase (CesA2) mRNA, complete cds	sp|P35502|ESTF_MYZPE/9e-26/Esterase FE4 OS=Myzus persicae PE=1 SV=1	aag:AaeL_AAEL005200/8e-31/juvenile hormone esterase; K01063 juvenile-hormone esterase [EC:3.1.1.59]	DR2626/2e-20/---	PF00135/2.2E-49/Carboxylesterase family	NA
Unigene34325_All	gi|586831227|gb|AHJ81347.1|/0/carboxylesterase [Locusta migratoria]	gi|299885479|emb|FP925500.1|/9e-09/Acyrthosiphon pisum mRNA, clone: ACI0AAF48YL05, full-insert cDNA sequence based on ESTs (5'-EST:ACI0AAF48YL05AAM1, 3'-EST ACI2AAF7YL18BBM1)	sp|P35501|ESTE_MYZPE/8e-81/Esterase E4 OS=Myzus persicae PE=1 SV=1	tca:658208/1e-80/Tcjhe; juvenile hormone esterase; K01063 juvenile-hormone esterase [EC:3.1.1.59]	BS_pnbA/1e-57/---	PF00135/2.3E-144/Carboxylesterase family	NA
CL545.Contig1_All	gi|675033342|gb|AIL33918.1|/2.35202e-11/oviposition stimulating protein [Melanoplus sanguinipes]	NA	NA	NA	NA	PF06585/1.9E-10/Haemolymph juvenile hormone binding protein (JHBP)	NA
CL545.Contig2_All	gi|675033342|gb|AIL33918.1|/7.92738e-54/oviposition stimulating protein [Melanoplus sanguinipes]	NA	sp|Q9VBV3|TAKT_DROME/1e-10/Protein takeout OS=Drosophila melanogaster GN=to PE=2 SV=1	phu:Phum_PHUM095420/5e-13/GTP-binding nuclear protein RAN1, putative; K07936 GTP-binding nuclear protein Ran	NA	PF06585/5.3E-52/Haemolymph juvenile hormone binding protein (JHBP)	NA
CL1216.Contig1_All	NA	NA	NA	NA	NA	PF06585/7.0E-8/Haemolymph juvenile hormone binding protein (JHBP)	NA
CL1565.Contig3_All	gi|646720341|gb|KDR22099.1|/4.57935e-59/Protein takeout [Zootermopsis nevadensis]	NA	sp|Q9VBV3|TAKT_DROME/1e-26/Protein takeout OS=Drosophila melanogaster GN=to PE=2 SV=1	phu:Phum_PHUM095420/2e-09/GTP-binding nuclear protein RAN1, putative; K07936 GTP-binding nuclear protein Ran	NA	SM00700/3.7E-59/juvenile hormone binding protein domains in insects.	NA
CL1638.Contig1_All	gi|328717644|ref|XP_001950683.2|/8.69322e-54/PREDICTED: protein takeout-like [Acyrthosiphon pisum]	gi|18140055|gb|AF458100.1|/4e-13/Aedes aegypti takeout mRNA, complete cds	sp|Q9VBV3|TAKT_DROME/1e-34/Protein takeout OS=Drosophila melanogaster GN=to PE=2 SV=1	NA	NA	SM00700/1.3E-62/juvenile hormone binding protein domains in insects.	NA
CL1638.Contig3_All	gi|328717644|ref|XP_001950683.2|/4.83666e-49/PREDICTED: protein takeout-like [Acyrthosiphon pisum]	gi|18140055|gb|AF458100.1|/4e-13/Aedes aegypti takeout mRNA, complete cds	sp|Q9VBV3|TAKT_DROME/2e-33/Protein takeout OS=Drosophila melanogaster GN=to PE=2 SV=1	phu:Phum_PHUM095420/2e-06/GTP-binding nuclear protein RAN1, putative; K07936 GTP-binding nuclear protein Ran	NA	PF06585/1.7E-69/Haemolymph juvenile hormone binding protein (JHBP)	NA
CL1723.Contig1_All	NA	NA	NA	NA	NA	PF06585/8.8E-8/Haemolymph juvenile hormone binding protein (JHBP)	NA
CL2633.Contig1_All	gi|646717518|gb|KDR20345.1|/1.28085e-82/hypothetical protein L798_05512 [Zootermopsis nevadensis]	gi|75905658|gb|AC121301.8|/1e-18/Mus musculus chromosome 7, clone RP23-432H1, complete sequence	sp|P98088|MUC5A_HUMAN/4e-12/Mucin-5AC (Fragments) OS=Homo sapiens GN=MUC5AC PE=1 SV=3	ecb:100060541/2e-12/uncharacterized LOC100060541; K10384 filaggrin	DR2133/4e-07/---	PF06585/2.8E-34/Haemolymph juvenile hormone binding protein (JHBP)	NA
CL2758.Contig1_All	gi|311063281|gb|ADP65804.1|/3.30229e-56/hypothetical protein [Locusta migratoria]	gi|311063280|gb|GU722575.1|/9e-08/Locusta migratoria clone LmigTO1 hypothetical protein mRNA, complete cds	sp|Q9VBV3|TAKT_DROME/3e-26/Protein takeout OS=Drosophila melanogaster GN=to PE=2 SV=1	phu:Phum_PHUM095420/3e-10/GTP-binding nuclear protein RAN1, putative; K07936 GTP-binding nuclear protein Ran	NA	SM00700/6.6E-55/juvenile hormone binding protein domains in insects.	NA
CL2758.Contig2_All	gi|311063281|gb|ADP65804.1|/7.16015e-55/hypothetical protein [Locusta migratoria]	NA	sp|Q9VBV3|TAKT_DROME/7e-26/Protein takeout OS=Drosophila melanogaster GN=to PE=2 SV=1	phu:Phum_PHUM095420/4e-10/GTP-binding nuclear protein RAN1, putative; K07936 GTP-binding nuclear protein Ran	NA	PF06585/3.8E-63/Haemolymph juvenile hormone binding protein (JHBP)	NA
Unigene922_All	gi|193645777|ref|XP_001950706.1|/1.74978e-51/PREDICTED: protein takeout-like [Acyrthosiphon pisum]	gi|18140055|gb|AF458100.1|/3e-14/Aedes aegypti takeout mRNA, complete cds	sp|Q9VBV3|TAKT_DROME/3e-36/Protein takeout OS=Drosophila melanogaster GN=to PE=2 SV=1	NA	NA	PF06585/1.5E-67/Haemolymph juvenile hormone binding protein (JHBP)	NA
Unigene1356_All	gi|646707265|gb|KDR14108.1|/5.51069e-63/Protein takeout [Zootermopsis nevadensis]	NA	sp|Q9VBV3|TAKT_DROME/6e-22/Protein takeout OS=Drosophila melanogaster GN=to PE=2 SV=1	phu:Phum_PHUM095420/7e-07/GTP-binding nuclear protein RAN1, putative; K07936 GTP-binding nuclear protein Ran	NA	SM00700/6.9E-65/juvenile hormone binding protein domains in insects.	NA
Unigene1639_All	gi|646707268|gb|KDR14111.1|/8.57836e-56/Circadian clock-controlled protein [Zootermopsis nevadensis]	NA	sp|Q9VBV3|TAKT_DROME/1e-16/Protein takeout OS=Drosophila melanogaster GN=to PE=2 SV=1	phu:Phum_PHUM095420/9e-08/GTP-binding nuclear protein RAN1, putative; K07936 GTP-binding nuclear protein Ran	NA	PF06585/9.0E-66/Haemolymph juvenile hormone binding protein (JHBP)	NA
Unigene1970_All	gi|646707272|gb|KDR14115.1|/5.13571e-30/Protein takeout [Zootermopsis nevadensis]	NA	sp|Q9VBV3|TAKT_DROME/1e-18/Protein takeout OS=Drosophila melanogaster GN=to PE=2 SV=1	phu:Phum_PHUM095420/5e-07/GTP-binding nuclear protein RAN1, putative; K07936 GTP-binding nuclear protein Ran	NA	SM00700/2.2E-44/juvenile hormone binding protein domains in insects.	NA
Unigene4067_All	gi|193645777|ref|XP_001950706.1|/1.22768e-37/PREDICTED: protein takeout-like [Acyrthosiphon pisum]	NA	sp|Q9VBV3|TAKT_DROME/4e-26/Protein takeout OS=Drosophila melanogaster GN=to PE=2 SV=1	NA	NA	PF06585/9.3E-61/Haemolymph juvenile hormone binding protein (JHBP)	NA
Unigene4844_All	gi|311063281|gb|ADP65804.1|/1.50927e-109/hypothetical protein [Locusta migratoria]	gi|311063280|gb|GU722575.1|/1e-110/Locusta migratoria clone LmigTO1 hypothetical protein mRNA, complete cds	sp|O76879|CCCP_DROME/2e-22/Circadian clock-controlled protein OS=Drosophila melanogaster GN=anon-3B1.2 PE=2 SV=2	phu:Phum_PHUM095420/1e-08/GTP-binding nuclear protein RAN1, putative; K07936 GTP-binding nuclear protein Ran	NA	PF06585/5.4E-61/Haemolymph juvenile hormone binding protein (JHBP)	NA
Unigene5853_All	gi|13959427|sp|P82886.1|PBCB_SCHGR/1.00148e-79/RecName: Full=Putative beta-carotene-binding protein	NA	sp|Q9VBV3|TAKT_DROME/1e-07/Protein takeout OS=Drosophila melanogaster GN=to PE=2 SV=1	NA	DRA0212/3e-07/---	PF06585/4.7E-41/Haemolymph juvenile hormone binding protein (JHBP)	NA
Unigene5905_All	gi|646720336|gb|KDR22094.1|/4.8017e-56/Protein takeout [Zootermopsis nevadensis]	gi|237761901|emb|FM253347.1|/2e-06/Blattella germanica partial mRNA for CG10407-PA-like protein, clone BG30018	sp|Q9VBV3|TAKT_DROME/4e-18/Protein takeout OS=Drosophila melanogaster GN=to PE=2 SV=1	NA	NA	PF06585/1.1E-58/Haemolymph juvenile hormone binding protein (JHBP)	NA
Unigene7164_All	gi|311063281|gb|ADP65804.1|/1.2152e-38/hypothetical protein [Locusta migratoria]	gi|322505745|emb|FR799010.1|/7e-06/Leishmania braziliensis MHOM/BR/75/M2904 complete genome, chromosome 36	sp|Q9VBV3|TAKT_DROME/4e-23/Protein takeout OS=Drosophila melanogaster GN=to PE=2 SV=1	NA	NA	PF06585/5.4E-58/Haemolymph juvenile hormone binding protein (JHBP)	NA
Unigene7739_All	gi|13959427|sp|P82886.1|PBCB_SCHGR/6.15247e-30/RecName: Full=Putative beta-carotene-binding protein	NA	sp|P82886|PBCB_SCHGR/8e-32/Putative beta-carotene-binding protein OS=Schistocerca gregaria PE=1 SV=1	NA	NA	PF06585/4.4E-40/Haemolymph juvenile hormone binding protein (JHBP)	NA
Unigene8612_All	gi|646707263|gb|KDR14106.1|/7.25418e-85/Protein takeout [Zootermopsis nevadensis]	gi|380012250|ref|XM_003690151.1|/2e-07/PREDICTED: Apis florea protein takeout-like (LOC100868510), mRNA	sp|Q9VBV3|TAKT_DROME/3e-14/Protein takeout OS=Drosophila melanogaster GN=to PE=2 SV=1	cfa:478185/1e-06/SRRM1; serine/arginine repetitive matrix 1; K13171 serine/arginine repetitive matrix protein 1	NA	PF06585/1.0E-64/Haemolymph juvenile hormone binding protein (JHBP)	NA
Unigene8724_All	gi|328717644|ref|XP_001950683.2|/3.47761e-52/PREDICTED: protein takeout-like [Acyrthosiphon pisum]	gi|557777164|ref|XM_005188161.1|/2e-06/PREDICTED: Musca domestica protein takeout-like (LOC101888147), mRNA	sp|Q9VBV3|TAKT_DROME/4e-36/Protein takeout OS=Drosophila melanogaster GN=to PE=2 SV=1	phu:Phum_PHUM095420/2e-08/GTP-binding nuclear protein RAN1, putative; K07936 GTP-binding nuclear protein Ran	NA	SM00700/9.5E-71/juvenile hormone binding protein domains in insects.	NA
Unigene9059_All	gi|13959427|sp|P82886.1|PBCB_SCHGR/6.61866e-36/RecName: Full=Putative beta-carotene-binding protein	NA	sp|P82886|PBCB_SCHGR/1e-37/Putative beta-carotene-binding protein OS=Schistocerca gregaria PE=1 SV=1	NA	NA	SM00700/7.4E-13/juvenile hormone binding protein domains in insects.	NA
Unigene9855_All	gi|646720340|gb|KDR22098.1|/6.503e-25/Protein takeout [Zootermopsis nevadensis]	NA	sp|Q9VBV3|TAKT_DROME/1e-10/Protein takeout OS=Drosophila melanogaster GN=to PE=2 SV=1	NA	NA	PF06585/1.7E-30/Haemolymph juvenile hormone binding protein (JHBP)	NA
Unigene9939_All	gi|156546398|ref|XP_001607045.1|/1.19928e-59/PREDICTED: uncharacterized protein LOC100123404 [Nasonia vitripennis]	NA	sp|Q9VBV3|TAKT_DROME/1e-16/Protein takeout OS=Drosophila melanogaster GN=to PE=2 SV=1	phu:Phum_PHUM095420/3e-08/GTP-binding nuclear protein RAN1, putative; K07936 GTP-binding nuclear protein Ran	NA	PF06585/1.5E-68/Haemolymph juvenile hormone binding protein (JHBP)	NA
Unigene9959_All	gi|193645777|ref|XP_001950706.1|/6.70814e-39/PREDICTED: protein takeout-like [Acyrthosiphon pisum]	NA	sp|Q9VBV3|TAKT_DROME/2e-29/Protein takeout OS=Drosophila melanogaster GN=to PE=2 SV=1	NA	NA	SM00700/1.1E-49/juvenile hormone binding protein domains in insects.	NA
Unigene9991_All	gi|13959427|sp|P82886.1|PBCB_SCHGR/3.6851e-114/RecName: Full=Putative beta-carotene-binding protein	NA	sp|Q7TQM5|KPRP_RAT/2e-06/Keratinocyte proline-rich protein OS=Rattus norvegicus GN=Kprp PE=2 SV=1	aml:100469094/7e-06/histone-lysine N-methyltransferase MLL4-like; K14959 histone-lysine N-methyltransferase MLL4 [EC:2.1.1.43]	NA	SM00700/2.4E-18/juvenile hormone binding protein domains in insects.	NA
Unigene19229_All	gi|242022225|ref|XP_002431541.1|/2.46165e-16/protein takeout precursor, putative [Pediculus humanus corporis] &gt;gi|212516844|gb|EEB18803.1| protein takeout precursor, putative [Pediculus humanus corporis]	NA	NA	NA	NA	PF06585/1.5E-17/Haemolymph juvenile hormone binding protein (JHBP)	NA
Unigene30526_All	gi|646707273|gb|KDR14116.1|/1.48888e-63/hypothetical protein L798_11856, partial [Zootermopsis nevadensis]	gi|514680882|ref|XM_004987971.1|/1e-07/Salpingoeca sp. ATCC 50818 AGC/DMPK protein kinase (PTSG_11108) mRNA, complete cds	sp|Q6PZE0|MUC19_MOUSE/6e-09/Mucin-19 OS=Mus musculus GN=Muc19 PE=2 SV=2	gga:396541/1e-06/ZBTB17; zinc finger and BTB domain containing 17; K10500 zinc finger and BTB domain-containing protein 17	NA	PF06585/2.5E-51/Haemolymph juvenile hormone binding protein (JHBP)	NA
Unigene32228_All	gi|13959427|sp|P82886.1|PBCB_SCHGR/2.64071e-33/RecName: Full=Putative beta-carotene-binding protein	NA	sp|Q9VBV3|TAKT_DROME/1e-07/Protein takeout OS=Drosophila melanogaster GN=to PE=2 SV=1	NA	NA	PF06585/6.3E-38/Haemolymph juvenile hormone binding protein (JHBP)	NA
Unigene32842_All	gi|662206712|ref|XP_008476826.1|/5.23791e-37/PREDICTED: protein takeout-like [Diaphorina citri]	NA	sp|Q9VBV3|TAKT_DROME/4e-18/Protein takeout OS=Drosophila melanogaster GN=to PE=2 SV=1	NA	NA	SM00700/2.4E-46/juvenile hormone binding protein domains in insects.	NA

## Sheet: ecdysone
Unigene	Nr	Nt	Swissprot	KEGG	COG	Interpro	GO
Unigene3906_All	gi|387762414|dbj|BAM15638.1|/2.90106e-33/dopamine/ecdysteroid receptor [Gryllus bimaculatus]	gi|387762413|dbj|AB720743.1|/2e-17/Gryllus bimaculatus DopEcR mRNA for dopamine/ecdysteroid receptor, complete cds	NA	NA	NA	PS50262/8.596/G-protein coupled receptors family 1 profile.	biological_process:GO:0007186//G-protein coupled receptor signaling pathway;cellular_component:GO:0016021//integral component of membrane;molecular_function:GO:0004930//G-protein coupled receptor activity;
Unigene10340_All	gi|387762414|dbj|BAM15638.1|/3.05864e-67/dopamine/ecdysteroid receptor [Gryllus bimaculatus]	gi|387762413|dbj|AB720743.1|/5e-72/Gryllus bimaculatus DopEcR mRNA for dopamine/ecdysteroid receptor, complete cds	sp|O77408|OAR1_LYMST/5e-18/Octopamine receptor 1 OS=Lymnaea stagnalis PE=1 SV=1	aga:AgaP_AGAP000045/5e-18/GPROAR1; AGAP000045-PA; K04165 Octopamine receptor	NA	PF00001/1.1E-32/7 transmembrane receptor (rhodopsin family)	NA
Unigene8878_All	gi|332022284|gb|EGI62597.1|/2.13584e-12/ecdysteroid-regulated 16 kDa protein [Acromyrmex echinatior]	NA	sp|B0FHH8|ML1P_MANSE/2e-08/MD-2-related lipid-recognition protein OS=Manduca sexta PE=1 SV=1	nvi:100116044/2e-11/NV19006; MD-2-related lipid-recognition protein-like; K13443 Niemann-Pick C2 protein	NA	NA	NA
Unigene9086_All	gi|506968675|gb|AGM32681.1|/2.37207e-40/ecdysteroid UDP-glucosyltransferase protein, partial [Coptotermes formosanus]	NA	sp|Q1LZI1|UD3A1_BOVIN/5e-09/UDP-glucuronosyltransferase 3A1 OS=Bos taurus GN=UGT3A1 PE=2 SV=1	tca:658932/5e-33/similar to CG17323-PA; K00699 glucuronosyltransferase [EC:2.4.1.17]	NA	PF00201/8.8E-8/UDP-glucoronosyl and UDP-glucosyl transferase	NA
CL2346.Contig1_All	gi|646703202|gb|KDR12007.1|/3.94677e-163/hypothetical protein L798_14081 [Zootermopsis nevadensis]	gi|319432634|gb|GU443954.1|/2e-27/Eriocheir sinensis ecdysteroid-regulated protein gene, complete cds	sp|Q2EG98|PK1L3_MOUSE/4e-17/Polycystic kidney disease protein 1-like 3 OS=Mus musculus GN=Pkd1l3 PE=1 SV=2	mmu:244646/1e-16/Pkd1l3; polycystic kidney disease 1 like 3; K04989 polycystin 1L3	NA	NA	NA
Unigene4056_All	gi|646711724|gb|KDR16797.1|/1.46798e-44/Cytochrome P450 315a1, mitochondrial [Zootermopsis nevadensis]	NA	sp|Q9VGH1|CP315_DROME/7e-27/Cytochrome P450 315a1, mitochondrial OS=Drosophila melanogaster GN=sad PE=2 SV=1	nvi:100123871/5e-37/CYP315A1, NV11849; cytochrome P450 315A1; K10722 ecdysteroid 2-hydroxylase	Rv0568/3e-13/---	NA	NA
Unigene7601_All	gi|646711724|gb|KDR16797.1|/1.32368e-80/Cytochrome P450 315a1, mitochondrial [Zootermopsis nevadensis]	gi|511922259|ref|XR_201359.1|/1e-07/PREDICTED: Mustela putorius furo solute carrier family 16, member 2 (thyroid hormone transporter) (SLC16A2), transcript variant X2, misc_RNA	sp|Q9VGH1|CP315_DROME/2e-55/Cytochrome P450 315a1, mitochondrial OS=Drosophila melanogaster GN=sad PE=2 SV=1	tca:658665/1e-68/similar to Cytochrome P450 315a1, mitochondrial precursor (CYPCCCXVA1) (Shadow protein); K10722 ecdysteroid 2-hydroxylase	Cgl1939/2e-16/---	PTHR24291:SF1/4.8E-47/--	molecular_function:GO:0016491//oxidoreductase activity;
Unigene22142_All	gi|646720053|gb|KDR21920.1|/1.07291e-27/Cytochrome P450 306a1 [Zootermopsis nevadensis]	gi|339283768|gb|JF747521.1|/2e-12/Schistocerca gregaria phantom (phm) mRNA, partial cds	sp|Q9VWR5|CP306_DROME/5e-25/Cytochrome P450 306a1 OS=Drosophila melanogaster GN=phm PE=1 SV=1	ame:408398/2e-26/CYP306A1; cytochrome P450 306A1; K10720 CYP306A1; ecdysteroid 25-hydroxylase	NA	PTHR24300:SF116/8.3E-28/--	NA
Unigene22940_All	gi|339283769|gb|AEJ38142.1|/1.49124e-45/phantom [Schistocerca gregaria]	gi|339283768|gb|JF747521.1|/1e-103/Schistocerca gregaria phantom (phm) mRNA, partial cds	sp|Q9VWR5|CP306_DROME/2e-27/Cytochrome P450 306a1 OS=Drosophila melanogaster GN=phm PE=1 SV=1	dmo:Dmoj_GI11185/5e-34/GI11185 gene product from transcript GI11185-RA; K10720 CYP306A1; ecdysteroid 25-hydroxylase	slr0574/2e-12/---	PF00067/5.2E-39/Cytochrome P450	NA
Unigene25726_All	gi|646702778|gb|KDR11805.1|/1.57905e-103/Cytochrome P450 302a1, mitochondrial [Zootermopsis nevadensis]	NA	sp|Q9NGX9|CP302_DROME/4e-85/Cytochrome P450 302a1, mitochondrial OS=Drosophila melanogaster GN=dib PE=2 SV=2	nvi:100117435/2e-96/CYP302A1, NV14828; cytochrome P450 302A1; K10721 CYP302A1; ecdysteroid 22-hydroxylase	BH0579/2e-20/---	PF00067/1.0E-57/Cytochrome P450	NA
Unigene25727_All	gi|662213714|ref|XP_008480657.1|/1.75567e-52/PREDICTED: cytochrome P450 302a1, mitochondrial [Diaphorina citri]	NA	sp|Q9NGX9|CP302_DROME/2e-36/Cytochrome P450 302a1, mitochondrial OS=Drosophila melanogaster GN=dib PE=2 SV=2	api:100165806/8e-53/cytochrome P450 302a1, mitochondrial-like; K10721 CYP302A1; ecdysteroid 22-hydroxylase	NA	PTHR24305/5.7E-52/--	NA
Unigene6584_All	gi|118783351|ref|XP_312929.3|/6.40579e-91/AGAP003220-PA [Anopheles gambiae str. PEST] &gt;gi|116129172|gb|EAA08488.3| AGAP003220-PA [Anopheles gambiae str. PEST]	NA	NA	dan:Dana_GF21041/8e-06/GF21041 gene product from transcript GF21041-RA; K05719 integrin beta 1	NA	PF02958/2.2E-76/ecdysteroid kinase	NA
Unigene3629_All	gi|646707763|gb|KDR14381.1|/6.0853e-61/hypothetical protein L798_10415 [Zootermopsis nevadensis]	NA	NA	dan:Dana_GF21041/3e-15/GF21041 gene product from transcript GF21041-RA; K05719 integrin beta 1	NA	PF02958/3.0E-75/ecdysteroid kinase	NA
CL1080.Contig2_All	gi|557763390|ref|XP_005181407.1|/4.44642e-10/PREDICTED: uncharacterized protein LOC101894589 [Musca domestica]	NA	NA	NA	NA	PF02958/1.4E-10/ecdysteroid kinase	NA
CL1080.Contig3_All	NA	NA	NA	NA	NA	PF02958/1.8E-10/ecdysteroid kinase	NA
CL3330.Contig2_All	gi|572302825|ref|XP_006617419.1|/5.38461e-48/PREDICTED: uncharacterized protein LOC102675277 [Apis dorsata]	NA	sp|Q9H7T3|CJ095_HUMAN/9e-08/Uncharacterized protein C10orf95 OS=Homo sapiens GN=C10orf95 PE=1 SV=1	cfa:100855618/9e-10/bone morphogenetic protein 8B-like; K04663 bone morphogenetic protein 5/6/7/8	DR2565/7e-06/---	PF02958/9.1E-50/ecdysteroid kinase	NA
Unigene2318_All	gi|557757168|ref|XP_005178317.1|/3.18358e-27/PREDICTED: uncharacterized protein LOC101892893 [Musca domestica]	NA	sp|E9PAV3|NACAM_HUMAN/4e-13/Nascent polypeptide-associated complex subunit alpha, muscle-specific form OS=Homo sapiens GN=NACA PE=1 SV=1	oaa:100078424/3e-15/uncharacterized LOC100078424; K13171 serine/arginine repetitive matrix protein 1	DR2133/2e-07/---	PF02958/9.5E-51/ecdysteroid kinase	NA
Unigene4261_All	gi|646721153|gb|KDR22623.1|/9.6252e-39/hypothetical protein L798_12753 [Zootermopsis nevadensis]	NA	NA	NA	NA	PF02958/1.1E-68/ecdysteroid kinase	NA
Unigene6082_All	gi|195352013|ref|XP_002042510.1|/6.44791e-09/GM23388 [Drosophila sechellia] &gt;gi|194124379|gb|EDW46422.1| GM23388 [Drosophila sechellia]	NA	NA	NA	NA	PF02958/2.1E-6/ecdysteroid kinase	NA
Unigene16014_All	gi|568250591|gb|ETN60259.1|/1.15793e-10/CHKov1 [Anopheles darlingi]	NA	sp|Q5E9L3|MISSL_BOVIN/2e-06/MAPK-interacting and spindle-stabilizing protein-like OS=Bos taurus GN=MAPK1IP1L PE=2 SV=3	cfa:100688260/2e-07/SFPQ; splicing factor proline/glutamine-rich; K13219 splicing factor, proline- and glutamine-rich	RSc2303/1e-06/---	PF02958/3.1E-17/ecdysteroid kinase	NA
Unigene16080_All	gi|646695060|gb|KDR08234.1|/6.11618e-28/hypothetical protein L798_01952 [Zootermopsis nevadensis]	NA	NA	NA	NA	PF02958/4.4E-8/ecdysteroid kinase	molecular_function:GO:0016772//transferase activity, transferring phosphorus-containing groups;
Unigene18470_All	gi|322788606|gb|EFZ14233.1|/3.6906e-34/hypothetical protein SINV_09235 [Solenopsis invicta]	NA	NA	NA	NA	PF02958/7.0E-47/ecdysteroid kinase	NA
Unigene19993_All	gi|646721153|gb|KDR22623.1|/1.08643e-08/hypothetical protein L798_12753 [Zootermopsis nevadensis]	NA	NA	NA	NA	PF02958/7.0E-15/ecdysteroid kinase	NA
Unigene23406_All	gi|665802880|ref|XP_008549516.1|/2.91008e-16/PREDICTED: uncharacterized protein LOC103572624 [Microplitis demolitor]	NA	NA	NA	NA	PF02958/4.7E-33/ecdysteroid kinase	NA
Unigene26495_All	gi|646721153|gb|KDR22623.1|/4.52041e-10/hypothetical protein L798_12753 [Zootermopsis nevadensis]	NA	NA	NA	NA	PF02958/5.1E-16/ecdysteroid kinase	NA
Unigene26496_All	NA	NA	NA	NA	NA	PF02958/4.5E-7/ecdysteroid kinase	NA
Unigene27437_All	gi|91080979|ref|XP_974925.1|/1.64111e-13/PREDICTED: uncharacterized protein LOC663797 [Tribolium castaneum] &gt;gi|270005969|gb|EFA02417.1| hypothetical protein TcasGA2_TC008102 [Tribolium castaneum]	NA	NA	NA	NA	PF02958/1.5E-8/ecdysteroid kinase	NA
Unigene31936_All	gi|339899199|ref|XP_001468869.2|/7.90773e-13/proteophosphoglycan 5 [Leishmania infantum JPCM5] &gt;gi|321398713|emb|CAM71961.2| proteophosphoglycan 5 [Leishmania infantum JPCM5]	NA	sp|Q9UQ35|SRRM2_HUMAN/2e-10/Serine/arginine repetitive matrix protein 2 OS=Homo sapiens GN=SRRM2 PE=1 SV=2	cel:F28D9.1/3e-11/rsr-1; SR protein related family member (rsr-1); K13171 serine/arginine repetitive matrix protein 1	DR0479/1e-07/---	PF02958/1.9E-17/ecdysteroid kinase	NA
Unigene33755_All	gi|646721774|gb|KDR23004.1|/4.58752e-23/hypothetical protein L798_02159 [Zootermopsis nevadensis]	NA	NA	bta:100848036/9e-06/homeobox protein cut-like 1-like; K09313 homeobox protein cut-like	NA	PF02958/1.0E-22/ecdysteroid kinase	NA
Unigene34357_All	NA	NA	NA	NA	NA	PF02958/3.4E-10/ecdysteroid kinase	NA
Unigene3390_All	gi|4405799|gb|AAD19828.1|/0/ecdysone receptor [Locusta migratoria]	gi|4405798|gb|AF049136.1|AF049136/0.0/Locusta migratoria ecdysone receptor mRNA, complete cds	sp|P49880|ECR_AEDAE/6e-159/ecdysone receptor OS=Aedes aegypti GN=EcR PE=1 SV=2	tca:657515/0.0/Ecr, ECR-A, ECR-B, NR1H1; ecdysone receptor; K14034 ecdysone receptor	NA	PF00105/2.3E-31/Zinc finger, C4 type (two domains)	NA
Unigene7807_All	gi|665800102|ref|XP_008547999.1|/0/PREDICTED: ecdysone-inducible protein E75 isoform X4 [Microplitis demolitor]	gi|380016504|ref|XM_003692175.1|/4e-68/PREDICTED: Apis florea ecdysone-induced protein 75B, isoforms C/D-like (LOC100870379), mRNA	sp|Q08893|E75_MANSE/5e-139/ecdysone-inducible protein E75 OS=Manduca sexta GN=E75 PE=2 SV=2	ame:410309/0.0/E75, AmE75, Eip75B-like; ecdysone-induced protein 75; K08701 nuclear receptor subfamily 1 group D member 3	DR2133/1e-10/---	PTHR24082:SF127/3.1E-79/--	NA
Unigene5408_All	gi|646710236|gb|KDR15813.1|/0/SGT1-like protein ecdysoneless [Zootermopsis nevadensis]	gi|507941216|ref|XM_004680778.1|/7e-08/PREDICTED: Condylura cristata ecdysoneless homolog (Drosophila) (ECD), transcript variant X2, mRNA	sp|Q9W032|SGT1_DROME/9e-122/Protein SGT1 homolog ecdysoneless OS=Drosophila melanogaster GN=ecd PE=1 SV=1	NA	NA	PF07093/8.2E-167/SGT1 protein	NA
Unigene4719_All	gi|4405799|gb|AAD19828.1|/8.33416e-45/ecdysone receptor [Locusta migratoria]	gi|4405798|gb|AF049136.1|AF049136/2e-66/Locusta migratoria ecdysone receptor mRNA, complete cds	sp|Q52KI8|SRRM1_MOUSE/7e-11/Serine/arginine repetitive matrix protein 1 OS=Mus musculus GN=Srrm1 PE=1 SV=2	oaa:100078424/5e-11/uncharacterized LOC100078424; K13171 serine/arginine repetitive matrix protein 1	DRA0212/2e-06/---	NA	NA
Unigene8454_All	gi|662184902|ref|XP_008474349.1|/3.68403e-98/PREDICTED: ecdysone-induced protein 74EF isoform A [Diaphorina citri]	gi|536191362|dbj|AB848928.1|/2e-39/Bombyx mori E74B mRNA for transcription factor, complete cds	sp|P11536|E74EB_DROME/2e-66/ecdysone-induced protein 74EF isoform B OS=Drosophila melanogaster GN=Eip74EF PE=2 SV=2	tca:655028/4e-87/similar to E74; K09428 E74-like factor 1/2/4	NA	PF00178/3.0E-35/Ets-domain	NA
Unigene28386_All	gi|642912091|ref|XP_008200799.1|/3.74511e-17/PREDICTED: ecdysone-induced protein 74EF isoform A isoform X1 [Tribolium castaneum] &gt;gi|642912093|ref|XP_008200800.1| PREDICTED: ecdysone-induced protein 74EF isoform A isoform X1 [Tribolium castaneum] &gt;gi|642912095|ref|XP_008200802.1| PREDICTED: ecdysone-induced protein 74EF isoform A isoform X1 [Tribolium castaneum]	NA	sp|P20105|E74EA_DROME/7e-10/ecdysone-induced protein 74EF isoform A OS=Drosophila melanogaster GN=Eip74EF PE=2 SV=2	aga:AgaP_AGAP007327/4e-14/AGAP007327-PB; K09428 E74-like factor 1/2/4	NA	NA	NA
Unigene24303_All	gi|5106554|gb|AAD39748.1|AF115777_1/1.78857e-06/ecdysone 20 hydroxylase [Locusta migratoria]	NA	NA	NA	NA	NA	NA
Unigene13028_All	gi|662212082|ref|XP_008479753.1|/2.24253e-33/PREDICTED: LOW QUALITY PROTEIN: mushroom body large-type Kenyon cell-specific protein 1 [Diaphorina citri]	gi|537734892|emb|HF678196.1|/2e-09/Blattella germanica partial mRNA for ecdysone-induced protein 93 (e93 gene)	sp|Q95YM8|MBLK1_APIME/2e-32/Mushroom body large-type Kenyon cell-specific protein 1 OS=Apis mellifera GN=Mblk-1 PE=1 SV=1	NA	NA	PS50960/21.465/Psq-type HTH domain profile.	molecular_function:GO:0003677//DNA binding;
Unigene29516_All	gi|557199592|emb|CDJ48556.1|/1.18958e-10/hypothetical protein, conserved [Eimeria brunetti]	gi|5106553|gb|AF115777.1|AF115777/2e-06/Locusta migratoria ecdysone 20 hydroxylase mRNA, complete cds	sp|Q9GQM9|CP6L1_BLAGE/4e-11/Cytochrome P450 6l1 OS=Blattella germanica GN=CYP6L1 PE=2 SV=1	dvi:Dvir_GJ21557/7e-11/GJ21557 gene product from transcript GJ21557-RA; K15000 cytochrome P450, family 6, subfamily G, polypeptide 2 [EC:1.14.-.-]	RSc2303/9e-08/---	NA	NA
Unigene30375_All	gi|646721626|gb|KDR22904.1|/1.70073e-09/Neuron navigator 2 [Zootermopsis nevadensis]	gi|380016504|ref|XM_003692175.1|/4e-12/PREDICTED: Apis florea ecdysone-induced protein 75B, isoforms C/D-like (LOC100870379), mRNA	sp|Q1ZXL0|Y5795_DICDI/1e-05/PH domain-containing protein DDB_G0275795 OS=Dictyostelium discoideum GN=DDB_G0275795 PE=4 SV=1	NA	NA	NA	NA
Unigene13145_All	gi|371767607|gb|AEX56134.1|/9.76135e-91/shade, partial [Schistocerca gregaria]	gi|371767606|gb|JN982228.1|/0.0/Schistocerca gregaria shade mRNA, partial cds	sp|Q9VUF8|CP314_DROME/2e-38/ecdysone 20-monooxygenase OS=Drosophila melanogaster GN=shd PE=1 SV=3	ame:411057/1e-48/Cyp314a1, shade; cytochrome P450 314A1; K10723 ecdysone 20-monooxygenase [EC:1.14.99.22]	VNG0422G/2e-15/---	PS00086/-/Cytochrome P450 cysteine heme-iron ligand signature.	molecular_function:GO:0016705//oxidoreductase activity, acting on paired donors, with incorporation or reduction of molecular oxygen;GO:0046872//metal ion binding;GO:0004497//monooxygenase activity;
Unigene29426_All	gi|242009743|ref|XP_002425642.1|/1.60325e-23/cytochrome P450, putative [Pediculus humanus corporis] &gt;gi|212509535|gb|EEB12904.1| cytochrome P450, putative [Pediculus humanus corporis]	NA	sp|Q9VUF8|CP314_DROME/3e-16/ecdysone 20-monooxygenase OS=Drosophila melanogaster GN=shd PE=1 SV=3	api:100167431/4e-22/ecdysone 20-monooxygenase-like; K10723 ecdysone 20-monooxygenase [EC:1.14.99.22]	NA	PTHR24305:SF36/2.0E-21/--	molecular_function:GO:0016705//oxidoreductase activity, acting on paired donors, with incorporation or reduction of molecular oxygen;GO:0046872//metal ion binding;GO:0004497//monooxygenase activity;
Unigene549_All	gi|646710504|gb|KDR15995.1|/0/hypothetical protein L798_10345 [Zootermopsis nevadensis]	NA	sp|P41073|PEP_DROME/7e-76/Zinc finger protein on ecdysone puffs OS=Drosophila melanogaster GN=Pep PE=1 SV=1	rno:56814/8e-16/Slc24a1, Nckx1; solute carrier family 24 (sodium/potassium/calcium exchanger), member 1; K13749 solute carrier family 24 (sodium/potassium/calcium exchanger), member 1	tolA/2e-08/---	PS00028/-/Zinc finger C2H2 type domain signature.	NA
Unigene2028_All	gi|221059741|ref|XP_002260516.1|/1.45708e-15/hypothetical protein, conserved in Plasmodium species [Plasmodium knowlesi strain H] &gt;gi|193810589|emb|CAQ41783.1| hypothetical protein, conserved in Plasmodium species [Plasmodium knowlesi strain H]	gi|507570035|ref|XM_004668573.1|/1e-08/PREDICTED: Jaculus jaculus lysine (K)-specific methyltransferase 2D (Kmt2d), mRNA	sp|P34021|ECR_DROME/5e-07/ecdysone receptor OS=Drosophila melanogaster GN=EcR PE=1 SV=1	dan:Dana_GF15295/6e-08/GF15295 gene product from transcript GF15295-RA; K14007 protein transport protein SEC24	NA	NA	NA
Unigene3338_All	gi|646714777|gb|KDR18631.1|/0/Cip1-interacting zinc finger protein [Zootermopsis nevadensis]	gi|153909989|dbj|AK258954.1|/6e-12/Gryllus bimaculatus mRNA, GBcontig05815	sp|P41073|PEP_DROME/1e-20/Zinc finger protein on ecdysone puffs OS=Drosophila melanogaster GN=Pep PE=1 SV=1	xtr:100101753/1e-16/nefh, nfh; neurofilament, heavy polypeptide; K04574 neurofilament heavy polypeptide	SPAC140.02/6e-11/---	PTHR15491/1.6E-51/--	NA
Unigene3106_All	gi|560132101|emb|CDJ87399.1|/1.32103e-14/unnamed protein product [Haemonchus contortus]	gi|149845497|emb|CU464041.1|/3e-06/Pan troglodytes chromosome X clone CH251-342M14 map Xq27.3, complete sequence	sp|P21260|YPRO_OWEFU/3e-15/Uncharacterized proline-rich protein (Fragment) OS=Owenia fusiformis PE=4 SV=1	ame:406084/8e-13/Ecr, AmEcR, EcR-A, EcR-B1, EcRA, EcRB1; ecdysone receptor; K14034 ecdysone receptor	CC3494_1/6e-13/---	NA	NA
Unigene23104_All	gi|646707589|gb|KDR14278.1|/3.48922e-15/Glucose dehydrogenase [acceptor], partial [Zootermopsis nevadensis]	NA	NA	dsi:Dsim_GD22251/2e-10/GD22251 gene product from transcript GD22251-RA; K10724 ecdysone oxidase [EC:1.1.3.16]	RSc0123/6e-06/---	PF00732/1.3E-6/GMC oxidoreductase	NA
Unigene23174_All	gi|665800100|ref|XP_008547998.1|/2.93338e-46/PREDICTED: nuclear hormone receptor E75 isoform X3 [Microplitis demolitor]	gi|3694975|gb|AF092946.1|AF092946/1e-50/Metapenaeus ensis nuclear hormone receptor E75 (E75) mRNA, complete cds	sp|O77245|E75_METEN/4e-46/Nuclear hormone receptor E75 OS=Metapenaeus ensis GN=E75 PE=2 SV=1	ame:410309/1e-47/E75, AmE75, Eip75B-like; ecdysone-induced protein 75; K08701 nuclear receptor subfamily 1 group D member 3	NA	PTHR24082:SF127/3.4E-57/--	NA
Unigene32439_All	gi|557772759|ref|XP_005186034.1|/1.34133e-22/PREDICTED: glucose dehydrogenase [acceptor]-like [Musca domestica]	gi|194767933|ref|XM_001966033.1|/4e-09/Drosophila ananassae GF19422 (Dana\GF19422), mRNA	NA	dsi:Dsim_GD22251/2e-23/GD22251 gene product from transcript GD22251-RA; K10724 ecdysone oxidase [EC:1.1.3.16]	NA	PTHR11552/5.2E-21/--	biological_process:GO:0006066//alcohol metabolic process;GO:0055114//oxidation-reduction process;molecular_function:GO:0008812//choline dehydrogenase activity;GO:0050660//flavin adenine dinucleotide binding;
CL299.Contig2_All	gi|646689258|gb|KDR06531.1|/5.94887e-55/Myosin heavy chain, muscle [Zootermopsis nevadensis]	gi|153903121|dbj|AK281192.1|/1e-120/Gryllus bimaculatus mRNA, GBcontig28053	sp|P05661|MYSA_DROME/1e-55/Myosin heavy chain, muscle OS=Drosophila melanogaster GN=Mhc PE=1 SV=4	dvi:Dvir_GJ17305/4e-55/Dvir_Mhc; Myosin heavy chain; K10352 myosin heavy chain	NA	PTHR13140:SF364/1.0E-49/--	biological_process:GO:0007443//Malpighian tubule morphogenesis;GO:0008258//head involution;GO:0070986//left/right axis specification;GO:0007298//border follicle cell migration;GO:0016203//muscle attachment;GO:0051259//protein oligomerization;GO:0060361//flight;GO:0035072//ecdysone-mediated induction of salivary gland cell autophagic cell death;GO:0000910//cytokinesis;GO:0007527//adult somatic mus…
Unigene2337_All	gi|551512884|ref|XP_005807956.1|/9.84011e-25/PREDICTED: macrosialin-like [Xiphophorus maculatus]	NA	sp|P02840|SGS3_DROME/8e-24/Salivary glue protein Sgs-3 OS=Drosophila melanogaster GN=Sgs3 PE=2 SV=1	xtr:100192375/2e-14/ptprb, MGC186274; protein tyrosine phosphatase, receptor type, B (EC:3.1.3.48); K05694 protein tyrosine phosphatase, receptor type, B [EC:3.1.3.48]	NA	NA	biological_process:GO:0071390//cellular response to ecdysone;GO:0007594//puparial adhesion;cellular_component:GO:0005576//extracellular region;molecular_function:GO:0005198//structural molecule activity;
Unigene31846_All	gi|17737563|ref|NP_524024.1|/1.83018e-35/salivary gland secretion 3 [Drosophila melanogaster] &gt;gi|134467|sp|P02840.1|SGS3_DROME RecName: Full=Salivary glue protein Sgs-3; Flags: Precursor [Drosophila melanogaster] &gt;gi|603989|emb|CAA25994.1| salivary gland glue protein [Drosophila melanogaster] &gt;gi|7294719|gb|AAF50056.1| salivary gland secretion 3 [Drosophila melanogaster]	gi|195166380|ref|XM_002023977.1|/1e-13/Drosophila persimilis GL22799 (Dper\GL22799), mRNA	sp|P02840|SGS3_DROME/2e-37/Salivary glue protein Sgs-3 OS=Drosophila melanogaster GN=Sgs3 PE=2 SV=1	bta:504977/2e-19/GP1BA; glycoprotein Ib (platelet), alpha polypeptide; K06261 platelet glycoprotein Ib alpha chain	YPO2725/4e-10/---	NA	biological_process:GO:0071390//cellular response to ecdysone;GO:0007594//puparial adhesion;cellular_component:GO:0031012//extracellular matrix;GO:0005576//extracellular region;molecular_function:GO:0005201//extracellular matrix structural constituent;
